# Supplementary material for: Single-cell transcriptomics reveal how root tissues adapt to soil stress
Source: Nature. 2025 Apr 30;642(8068):721–9. doi: 10.1038/s41586-025-08941-z (PMC12176638; doi:10.1038/s41586-025-08941-z)
Supplement: Supplementary file 2 — scRNA-seq sample high-quality cell numbers related to cell type and developmental-stage annotation related to Figs. 1–3. [file 41586_2025_8941_MOESM2_ESM.xlsx]

## Sheet: Description
Supplementary Table 1: scRNA-seq sample high-quality cell numbers related to cell type and developmental stage annotation, related to Figures 1, 2, 3
Sample info: The genotype, growth condition and final yield information for each scRNA-seq dataset
Cell number per cell type: The number of high quality cells in specific cell type identified in each scRNA-seq dataset
Cell number per dev stage: The number of high quality cells in specific root developmental stage in each scRNA-seq dataset

## Sheet: Sample Info
Experimental information for each scRNA-seq sample used in this study.
Gel-based integration
sample	source	genotype	growing condition	age_post_germination	species	Total high quanlity cell number
tz1	Zhang et al. 2021, Nature Communication	WT ZH11	gel	5_day	Oryza sativa sp. japonica	15979
tz2	Zhang et al. 2021, Nature Communication	WT ZH11	gel	5_day	Oryza sativa sp. japonica	16754
sc_7	This study	WT X. kitaake	gel	2_day	Oryza sativa sp. japonica	3042
sc_108	This study	WT X. kitaake	gel	4_day	Oryza sativa sp. japonica	4995
sc_109	This study	WT X. kitaake	gel	4_day	Oryza sativa sp. japonica	4499
sc_115	This study	WT X. kitaake	gel	3_day	Oryza sativa sp. japonica	3381
sc_116	This study	WT X. kitaake	gel	3_day	Oryza sativa sp. japonica	5188
sc_192	This study	WT X. kitaake	gel	4_day	Oryza sativa sp. japonica	6650
sc_193	This study	WT X. kitaake	gel	4_day	Oryza sativa sp. japonica	5296
sc_194	This study	WT X. kitaake	gel	4_day	Oryza sativa sp. japonica	4608
sc_195	This study	WT X. kitaake	gel	4_day	Oryza sativa sp. japonica	4802
sc_196	This study	WT X. kitaake	gel	4_day	Oryza sativa sp. japonica	4549
Gel-based + Soil-based integration
sample	source	genotype	growing condition	age_post_germination	species	Total high quanlity cell number
sc_192	This study	WT X. kitaake	gel	4_day	Oryza sativa sp. japonica	6650
sc_193	This study	WT X. kitaake	gel	4_day	Oryza sativa sp. japonica	5296
sc_194	This study	WT X. kitaake	gel	4_day	Oryza sativa sp. japonica	4608
sc_195	This study	WT X. kitaake	gel	4_day	Oryza sativa sp. japonica	4802
sc_199	This study	WT X. kitaake	non-compact soil	5_day	Oryza sativa sp. japonica	10657
sc_200	This study	WT X. kitaake	non-compact soil	5_day	Oryza sativa sp. japonica	17087
sc_201	This study	WT X. kitaake	compact soil	5_day	Oryza sativa sp. japonica	13791
sc_202	This study	WT X. kitaake	compact soil	5_day	Oryza sativa sp. japonica	10373

## Sheet: Cell number per cell type
Number of cells from each sample included in the integrated objects annotated with each cell type label
Gel-based integration
sample	SCN/ Meristem	Atrichoblast	Trichoblast	Exodermis	Sclerenchyma	Cortex	Endodermis	Pericycle	Phloem	Protoxylem	Metaxylem	Root Cap
tz1	1923	2364	485	2782	2024	2626	697	671	207	1625	162	413
tz2	1789	644	606	2826	2528	3999	1084	714	745	987	364	468
sc_7	225	54	74	184	189	911	175	451	101	494	50	134
sc_108	508	255	266	381	194	961	558	751	246	376	189	310
sc_109	327	156	785	435	176	770	690	423	116	325	84	212
sc_115	157	444	1299	243	92	373	136	203	98	162	19	155
sc_116	268	194	1260	274	198	1083	210	668	262	467	64	240
sc_192	781	121	123	656	765	1791	250	282	200	894	83	704
sc_193	627	102	102	496	617	1417	152	248	177	693	80	585
sc_194	404	120	31	537	478	1184	144	246	116	650	66	632
sc_195	437	124	44	536	509	1209	143	280	118	693	83	626
sc_196	300	97	326	976	723	933	123	151	69	562	44	245
Gel-based + Soil-based integration
sample	SCN/ Meristem	Atrichoblast	Trichoblast	Exodermis	Sclerenchyma	Cortex	Endodermis	Pericycle	Phloem	Protoxylem	Metaxylem	Mature root cells
sc_192	357	252	104	839	792	993	394	40	190	129	40	2520
sc_193	327	180	87	594	679	719	256	25	184	118	35	2092
sc_194	219	168	23	518	532	654	253	17	98	92	21	2013
sc_195	236	166	34	529	508	691	221	13	109	87	33	2175
sc_199	480	54	1	1620	1512	1644	737	153	359	373	53	3671
sc_200	563	96	1	3533	2868	2522	768	94	507	358	70	5707
sc_201	599	914	37	2361	1623	1880	939	269	954	160	100	3955
sc_202	362	566	18	1363	843	986	812	148	1173	110	86	3906

## Sheet: Cell number per dev stage
Number of cells from each sample included in the integrated objects annotated with each developmental stage label
Gel-based integration
sample	Meristem	Elongation	Maturation1	Maturation2
tz1	4531	2296	3729	5423
tz2	5229	1887	2976	6662
sc_7	713	250	852	1227
sc_108	912	465	1339	2279
sc_109	699	1011	831	1958
sc_115	374	1279	886	842
sc_116	879	1523	1043	1743
sc_192	1805	432	2159	2254
sc_193	1434	366	1654	1842
sc_194	1194	298	1635	1481
sc_195	1224	344	1751	1483
sc_196	1550	662	1156	1181
Gel-based + Soil-based integration
sample	Meristem	Elongation	Maturation1	Maturation2
sc_192	1689	532	2730	1699
sc_193	1317	401	2289	1289
sc_194	1028	348	2180	1052
sc_195	1105	365	2260	1072
sc_199	3416	918	4023	2300
sc_200	6496	1251	5895	3445
sc_201	3790	970	4996	4035
sc_202	1909	737	5070	2657
