# Supplementary material for: Single-cell transcriptomics reveal how root tissues adapt to soil stress
Source: Nature. 2025 Apr 30;642(8068):721–9. doi: 10.1038/s41586-025-08941-z (PMC12176638; doi:10.1038/s41586-025-08941-z)
Supplement: Supplementary file 3 — Protoplast inducing gene list (include both protoplasted versus non-protoplasted and protoplasted for 3 h versus protoplasted for 2.5 h), together with rice mitochondrial and chloroplast gene lists. [file 41586_2025_8941_MOESM3_ESM.xlsx]

## Sheet: Description
The list of genes to be filtered out during the scRNA-seq data processing because they are (1) protoplast inducible; (2) mainly expressed in chloroplast or mitonchondria
(1)Protoplasting: The protoplast inducible genes were identified by bulk RNA-seq before and after the protoplasting process. The genes with folg change >=2 were identified as protoplasting inducible genes
(2)MSU_cp: Genes annotated to be expressed chloroplast in the annotation data from MSU Rice Genome Annotation Project
(3)MSU_mt: Genes annotated to be expressed mitochondria in the annotation data from MSU Rice Genome Annotation Project
(4) Soil_Protoplasting: The protoplast inducible genes when comparing bulk RNA-seq data of processed roots digested for 2.5 hours vs processed roots digested for 3 hours. The genes with folg change >=4 and padj<0.01 were identified as protoplasting inducible genes

## Sheet: Protoplasting
Gene.ID
LOC_Os01g01295
LOC_Os01g01710
LOC_Os01g01870
LOC_Os01g02130
LOC_Os01g02139
LOC_Os01g02160
LOC_Os01g02290
LOC_Os01g02300
LOC_Os01g02360
LOC_Os01g03030
LOC_Os01g03060
LOC_Os01g03130
LOC_Os01g03144
LOC_Os01g03330
LOC_Os01g03360
LOC_Os01g03630
LOC_Os01g03690
LOC_Os01g03740
LOC_Os01g04050
LOC_Os01g04280
LOC_Os01g04330
LOC_Os01g04350
LOC_Os01g04409
LOC_Os01g04450
LOC_Os01g04580
LOC_Os01g04590
LOC_Os01g04620
LOC_Os01g04670
LOC_Os01g04710
LOC_Os01g04800
LOC_Os01g05310
LOC_Os01g05650
LOC_Os01g05660
LOC_Os01g05710
LOC_Os01g05790
LOC_Os01g05960
LOC_Os01g06220
LOC_Os01g06500
LOC_Os01g06510
LOC_Os01g06560
LOC_Os01g06590
LOC_Os01g06640
LOC_Os01g06660
LOC_Os01g06740
LOC_Os01g07300
LOC_Os01g07530
LOC_Os01g07890
LOC_Os01g07970
LOC_Os01g08380
LOC_Os01g08670
LOC_Os01g08680
LOC_Os01g08780
LOC_Os01g09080
LOC_Os01g09220
LOC_Os01g09280
LOC_Os01g09300
LOC_Os01g09590
LOC_Os01g09620
LOC_Os01g09640
LOC_Os01g09700
LOC_Os01g09800
LOC_Os01g09880
LOC_Os01g10440
LOC_Os01g10800
LOC_Os01g11460
LOC_Os01g11520
LOC_Os01g11600
LOC_Os01g12000
LOC_Os01g12110
LOC_Os01g12160
LOC_Os01g13120
LOC_Os01g13950
LOC_Os01g14080
LOC_Os01g14440
LOC_Os01g14510
LOC_Os01g14540
LOC_Os01g14590
LOC_Os01g14630
LOC_Os01g15270
LOC_Os01g15470
LOC_Os01g15580
LOC_Os01g15640
LOC_Os01g16310
LOC_Os01g16810
LOC_Os01g16960
LOC_Os01g17050
LOC_Os01g17330
LOC_Os01g18660
LOC_Os01g18970
LOC_Os01g19130
LOC_Os01g19330
LOC_Os01g19940
LOC_Os01g20980
LOC_Os01g21120
LOC_Os01g21144
LOC_Os01g22352
LOC_Os01g22600
LOC_Os01g22900
LOC_Os01g24030
LOC_Os01g24550
LOC_Os01g24560
LOC_Os01g24710
LOC_Os01g24750
LOC_Os01g27210
LOC_Os01g27230
LOC_Os01g27860
LOC_Os01g28680
LOC_Os01g28790
LOC_Os01g29280
LOC_Os01g31370
LOC_Os01g31450
LOC_Os01g32330
LOC_Os01g32380
LOC_Os01g32640
LOC_Os01g32670
LOC_Os01g32770
LOC_Os01g32780
LOC_Os01g32964
LOC_Os01g33000
LOC_Os01g35040
LOC_Os01g35170
LOC_Os01g36660
LOC_Os01g36790
LOC_Os01g36950
LOC_Os01g37040
LOC_Os01g37490
LOC_Os01g37750
LOC_Os01g37810
LOC_Os01g37832
LOC_Os01g37910
LOC_Os01g38110
LOC_Os01g38980
LOC_Os01g39860
LOC_Os01g39890
LOC_Os01g40070
LOC_Os01g40094
LOC_Os01g40260
LOC_Os01g40580
LOC_Os01g40590
LOC_Os01g40630
LOC_Os01g40670
LOC_Os01g41240
LOC_Os01g41430
LOC_Os01g41660
LOC_Os01g41810
LOC_Os01g41900
LOC_Os01g41990
LOC_Os01g42030
LOC_Os01g42140
LOC_Os01g42190
LOC_Os01g42200
LOC_Os01g42370
LOC_Os01g42380
LOC_Os01g42410
LOC_Os01g42860
LOC_Os01g43080
LOC_Os01g43480
LOC_Os01g43610
LOC_Os01g43650
LOC_Os01g43720
LOC_Os01g43750
LOC_Os01g43844
LOC_Os01g43910
LOC_Os01g44120
LOC_Os01g45110
LOC_Os01g45250
LOC_Os01g46290
LOC_Os01g47070
LOC_Os01g47540
LOC_Os01g47560
LOC_Os01g47570
LOC_Os01g47730
LOC_Os01g47760
LOC_Os01g48040
LOC_Os01g48190
LOC_Os01g48200
LOC_Os01g48320
LOC_Os01g48360
LOC_Os01g48446
LOC_Os01g48660
LOC_Os01g48710
LOC_Os01g49030
LOC_Os01g49160
LOC_Os01g49710
LOC_Os01g49720
LOC_Os01g49820
LOC_Os01g49830
LOC_Os01g49920
LOC_Os01g50040
LOC_Os01g50100
LOC_Os01g50110
LOC_Os01g50350
LOC_Os01g50370
LOC_Os01g50400
LOC_Os01g50410
LOC_Os01g50420
LOC_Os01g50900
LOC_Os01g50910
LOC_Os01g50940
LOC_Os01g51010
LOC_Os01g51310
LOC_Os01g51670
LOC_Os01g51870
LOC_Os01g51890
LOC_Os01g51920
LOC_Os01g52110
LOC_Os01g52160
LOC_Os01g52230
LOC_Os01g52260
LOC_Os01g52594
LOC_Os01g52650
LOC_Os01g52730
LOC_Os01g52790
LOC_Os01g52880
LOC_Os01g52920
LOC_Os01g53420
LOC_Os01g53520
LOC_Os01g53730
LOC_Os01g53810
LOC_Os01g53920
LOC_Os01g54350
LOC_Os01g54510
LOC_Os01g54515
LOC_Os01g54550
LOC_Os01g54600
LOC_Os01g54850
LOC_Os01g54890
LOC_Os01g54910
LOC_Os01g55240
LOC_Os01g55280
LOC_Os01g55340
LOC_Os01g55510
LOC_Os01g56200
LOC_Os01g56220
LOC_Os01g56890
LOC_Os01g56930
LOC_Os01g57040
LOC_Os01g57220
LOC_Os01g57240
LOC_Os01g57250
LOC_Os01g57420
LOC_Os01g57470
LOC_Os01g57710
LOC_Os01g57730
LOC_Os01g57840
LOC_Os01g57968
LOC_Os01g58130
LOC_Os01g58140
LOC_Os01g58150
LOC_Os01g58310
LOC_Os01g58335
LOC_Os01g58420
LOC_Os01g58530
LOC_Os01g58620
LOC_Os01g58630
LOC_Os01g58850
LOC_Os01g59180
LOC_Os01g59680
LOC_Os01g59790
LOC_Os01g60020
LOC_Os01g60110
LOC_Os01g60280
LOC_Os01g60309
LOC_Os01g60420
LOC_Os01g60600
LOC_Os01g60640
LOC_Os01g60700
LOC_Os01g60770
LOC_Os01g61080
LOC_Os01g61680
LOC_Os01g61940
LOC_Os01g61970
LOC_Os01g61990
LOC_Os01g62010
LOC_Os01g62130
LOC_Os01g62190
LOC_Os01g62244
LOC_Os01g62410
LOC_Os01g62430
LOC_Os01g62460
LOC_Os01g62670
LOC_Os01g62760
LOC_Os01g62900
LOC_Os01g62970
LOC_Os01g63060
LOC_Os01g63230
LOC_Os01g63690
LOC_Os01g63820
LOC_Os01g63980
LOC_Os01g64110
LOC_Os01g64170
LOC_Os01g64360
LOC_Os01g64470
LOC_Os01g64640
LOC_Os01g64730
LOC_Os01g64790
LOC_Os01g65100
LOC_Os01g65310
LOC_Os01g65692
LOC_Os01g65780
LOC_Os01g65800
LOC_Os01g65890
LOC_Os01g65900
LOC_Os01g65950
LOC_Os01g66120
LOC_Os01g66490
LOC_Os01g66510
LOC_Os01g66530
LOC_Os01g66900
LOC_Os01g67010
LOC_Os01g67030
LOC_Os01g67340
LOC_Os01g67364
LOC_Os01g67810
LOC_Os01g67820
LOC_Os01g68060
LOC_Os01g68380
LOC_Os01g68650
LOC_Os01g68720
LOC_Os01g68900
LOC_Os01g68970
LOC_Os01g69020
LOC_Os01g69960
LOC_Os01g70080
LOC_Os01g70110
LOC_Os01g70130
LOC_Os01g70710
LOC_Os01g70790
LOC_Os01g71060
LOC_Os01g71070
LOC_Os01g71080
LOC_Os01g71310
LOC_Os01g71820
LOC_Os01g72000
LOC_Os01g72009
LOC_Os01g72080
LOC_Os01g72120
LOC_Os01g72130
LOC_Os01g72190
LOC_Os01g72360
LOC_Os01g72460
LOC_Os01g72480
LOC_Os01g72520
LOC_Os01g72530
LOC_Os01g72600
LOC_Os01g72690
LOC_Os01g72810
LOC_Os01g72900
LOC_Os01g72910
LOC_Os01g72940
LOC_Os01g72970
LOC_Os01g73200
LOC_Os01g73300
LOC_Os01g73530
LOC_Os01g73630
LOC_Os01g73700
LOC_Os01g73730
LOC_Os01g74040
LOC_Os01g74152
LOC_Os01g74200
LOC_Os01g74320
LOC_Os01g74370
LOC_Os01g74450
LOC_Os01g74490
LOC_Os01g74600
LOC_Os02g01510
LOC_Os02g01590
LOC_Os02g02190
LOC_Os02g02600
LOC_Os02g02730
LOC_Os02g03020
LOC_Os02g03280
LOC_Os02g03410
LOC_Os02g03420
LOC_Os02g03700
LOC_Os02g04010
LOC_Os02g04130
LOC_Os02g04520
LOC_Os02g04650
LOC_Os02g05450
LOC_Os02g05692
LOC_Os02g05920
LOC_Os02g05930
LOC_Os02g05960
LOC_Os02g06580
LOC_Os02g06910
LOC_Os02g06930
LOC_Os02g07010
LOC_Os02g07110
LOC_Os02g07160
LOC_Os02g07690
LOC_Os02g07750
LOC_Os02g08420
LOC_Os02g08440
LOC_Os02g08540
LOC_Os02g09240
LOC_Os02g09510
LOC_Os02g09810
LOC_Os02g09960
LOC_Os02g09970
LOC_Os02g09980
LOC_Os02g09990
LOC_Os02g10070
LOC_Os02g10440
LOC_Os02g10730
LOC_Os02g11020
LOC_Os02g11070
LOC_Os02g11760
LOC_Os02g11859
LOC_Os02g11870
LOC_Os02g12380
LOC_Os02g13220
LOC_Os02g13260
LOC_Os02g13300
LOC_Os02g13370
LOC_Os02g13710
LOC_Os02g13810
LOC_Os02g15290
LOC_Os02g15350
LOC_Os02g15540
LOC_Os02g16040
LOC_Os02g17000
LOC_Os02g17534
LOC_Os02g17880
LOC_Os02g17900
LOC_Os02g18410
LOC_Os02g19650
LOC_Os02g19770
LOC_Os02g19820
LOC_Os02g20850
LOC_Os02g20934
LOC_Os02g20960
LOC_Os02g20970
LOC_Os02g21040
LOC_Os02g21260
LOC_Os02g21300
LOC_Os02g22130
LOC_Os02g22160
LOC_Os02g24080
LOC_Os02g25780
LOC_Os02g26430
LOC_Os02g26670
LOC_Os02g26720
LOC_Os02g26770
LOC_Os02g26810
LOC_Os02g27360
LOC_Os02g27480
LOC_Os02g28170
LOC_Os02g28470
LOC_Os02g28720
LOC_Os02g28850
LOC_Os02g30210
LOC_Os02g30320
LOC_Os02g30900
LOC_Os02g31080
LOC_Os02g31867
LOC_Os02g32009
LOC_Os02g32140
LOC_Os02g32469
LOC_Os02g32520
LOC_Os02g32590
LOC_Os02g32650
LOC_Os02g32660
LOC_Os02g32970
LOC_Os02g32980
LOC_Os02g33000
LOC_Os02g33070
LOC_Os02g33330
LOC_Os02g33580
LOC_Os02g33590
LOC_Os02g33680
LOC_Os02g33710
LOC_Os02g34250
LOC_Os02g34410
LOC_Os02g34600
LOC_Os02g34850
LOC_Os02g35010
LOC_Os02g35020
LOC_Os02g35180
LOC_Os02g35490
LOC_Os02g35860
LOC_Os02g35910
LOC_Os02g35940
LOC_Os02g36190
LOC_Os02g36340
LOC_Os02g36530
LOC_Os02g36590
LOC_Os02g36840
LOC_Os02g36880
LOC_Os02g37190
LOC_Os02g37290
LOC_Os02g37320
LOC_Os02g37330
LOC_Os02g37930
LOC_Os02g38130
LOC_Os02g38140
LOC_Os02g38230
LOC_Os02g38386
LOC_Os02g38392
LOC_Os02g38840
LOC_Os02g38980
LOC_Os02g39330
LOC_Os02g39340
LOC_Os02g39400
LOC_Os02g40500
LOC_Os02g40664
LOC_Os02g40700
LOC_Os02g40730
LOC_Os02g40840
LOC_Os02g41510
LOC_Os02g41520
LOC_Os02g41580
LOC_Os02g41670
LOC_Os02g41680
LOC_Os02g41780
LOC_Os02g41820
LOC_Os02g41840
LOC_Os02g41954
LOC_Os02g42000
LOC_Os02g42450
LOC_Os02g42585
LOC_Os02g42640
LOC_Os02g42740
LOC_Os02g42990
LOC_Os02g43410
LOC_Os02g43770
LOC_Os02g43790
LOC_Os02g44500
LOC_Os02g44820
LOC_Os02g44870
LOC_Os02g44990
LOC_Os02g45320
LOC_Os02g45380
LOC_Os02g45750
LOC_Os02g45760
LOC_Os02g45780
LOC_Os02g45930
LOC_Os02g46030
LOC_Os02g46210
LOC_Os02g46380
LOC_Os02g46420
LOC_Os02g46630
LOC_Os02g46650
LOC_Os02g46690
LOC_Os02g46710
LOC_Os02g46720
LOC_Os02g46730
LOC_Os02g46740
LOC_Os02g46880
LOC_Os02g46910
LOC_Os02g46930
LOC_Os02g46956
LOC_Os02g46990
LOC_Os02g47020
LOC_Os02g47040
LOC_Os02g47090
LOC_Os02g47110
LOC_Os02g47370
LOC_Os02g47450
LOC_Os02g47470
LOC_Os02g47490
LOC_Os02g47560
LOC_Os02g47580
LOC_Os02g47620
LOC_Os02g47670
LOC_Os02g47810
LOC_Os02g48150
LOC_Os02g48190
LOC_Os02g48210
LOC_Os02g48640
LOC_Os02g48710
LOC_Os02g48770
LOC_Os02g48780
LOC_Os02g48900
LOC_Os02g49060
LOC_Os02g50340
LOC_Os02g50374
LOC_Os02g50390
LOC_Os02g50404
LOC_Os02g50460
LOC_Os02g50470
LOC_Os02g50540
LOC_Os02g50570
LOC_Os02g50600
LOC_Os02g50690
LOC_Os02g50700
LOC_Os02g50710
LOC_Os02g50730
LOC_Os02g50740
LOC_Os02g50940
LOC_Os02g51030
LOC_Os02g51040
LOC_Os02g51110
LOC_Os02g51350
LOC_Os02g51620
LOC_Os02g51910
LOC_Os02g51930
LOC_Os02g52010
LOC_Os02g52150
LOC_Os02g52170
LOC_Os02g52180
LOC_Os02g52210
LOC_Os02g52490
LOC_Os02g52540
LOC_Os02g52670
LOC_Os02g52780
LOC_Os02g52930
LOC_Os02g53000
LOC_Os02g53040
LOC_Os02g53130
LOC_Os02g53140
LOC_Os02g53160
LOC_Os02g53180
LOC_Os02g53250
LOC_Os02g53410
LOC_Os02g53750
LOC_Os02g53810
LOC_Os02g54010
LOC_Os02g54180
LOC_Os02g54560
LOC_Os02g54600
LOC_Os02g54780
LOC_Os02g54820
LOC_Os02g54890
LOC_Os02g55560
LOC_Os02g55600
LOC_Os02g55920
LOC_Os02g55970
LOC_Os02g56120
LOC_Os02g56260
LOC_Os02g56380
LOC_Os02g56480
LOC_Os02g56510
LOC_Os02g56700
LOC_Os02g56900
LOC_Os02g57350
LOC_Os02g57400
LOC_Os02g57410
LOC_Os02g57420
LOC_Os02g57490
LOC_Os02g57810
LOC_Os02g58080
LOC_Os02g58350
LOC_Os03g01700
LOC_Os03g01740
LOC_Os03g01990
LOC_Os03g02040
LOC_Os03g02190
LOC_Os03g02330
LOC_Os03g02440
LOC_Os03g02514
LOC_Os03g02550
LOC_Os03g02750
LOC_Os03g02780
LOC_Os03g02860
LOC_Os03g03200
LOC_Os03g03334
LOC_Os03g03370
LOC_Os03g03440
LOC_Os03g03510
LOC_Os03g03700
LOC_Os03g03790
LOC_Os03g03810
LOC_Os03g04000
LOC_Os03g04070
LOC_Os03g04080
LOC_Os03g04110
LOC_Os03g04240
LOC_Os03g04370
LOC_Os03g04440
LOC_Os03g04570
LOC_Os03g04610
LOC_Os03g04660
LOC_Os03g04770
LOC_Os03g04870
LOC_Os03g04890
LOC_Os03g05200
LOC_Os03g05390
LOC_Os03g05500
LOC_Os03g05530
LOC_Os03g05640
LOC_Os03g05750
LOC_Os03g05760
LOC_Os03g05910
LOC_Os03g05920
LOC_Os03g06390
LOC_Os03g06410
LOC_Os03g06580
LOC_Os03g06630
LOC_Os03g06810
LOC_Os03g07480
LOC_Os03g07870
LOC_Os03g07990
LOC_Os03g08310
LOC_Os03g08320
LOC_Os03g08330
LOC_Os03g08380
LOC_Os03g08470
LOC_Os03g08520
LOC_Os03g08840
LOC_Os03g08860
LOC_Os03g08880
LOC_Os03g08900
LOC_Os03g08920
LOC_Os03g08930
LOC_Os03g08970
LOC_Os03g09070
LOC_Os03g09840
LOC_Os03g09880
LOC_Os03g09900
LOC_Os03g09980
LOC_Os03g10050
LOC_Os03g10150
LOC_Os03g10210
LOC_Os03g10250
LOC_Os03g10640
LOC_Os03g10780
LOC_Os03g10950
LOC_Os03g11890
LOC_Os03g11900
LOC_Os03g11950
LOC_Os03g12110
LOC_Os03g12370
LOC_Os03g12470
LOC_Os03g12680
LOC_Os03g12820
LOC_Os03g12990
LOC_Os03g13040
LOC_Os03g13050
LOC_Os03g13300
LOC_Os03g13390
LOC_Os03g13590
LOC_Os03g13740
LOC_Os03g13820
LOC_Os03g13840
LOC_Os03g14030
LOC_Os03g14050
LOC_Os03g14370
LOC_Os03g14570
LOC_Os03g15080
LOC_Os03g15270
LOC_Os03g15660
LOC_Os03g15770
LOC_Os03g15780
LOC_Os03g15890
LOC_Os03g15960
LOC_Os03g16030
LOC_Os03g16170
LOC_Os03g16350
LOC_Os03g16390
LOC_Os03g16480
LOC_Os03g16690
LOC_Os03g16740
LOC_Os03g16860
LOC_Os03g17150
LOC_Os03g17480
LOC_Os03g17700
LOC_Os03g17810
LOC_Os03g17870
LOC_Os03g18030
LOC_Os03g18070
LOC_Os03g18150
LOC_Os03g18160
LOC_Os03g18490
LOC_Os03g18530
LOC_Os03g18560
LOC_Os03g18740
LOC_Os03g18870
LOC_Os03g18910
LOC_Os03g19020
LOC_Os03g19040
LOC_Os03g19070
LOC_Os03g19090
LOC_Os03g19250
LOC_Os03g19260
LOC_Os03g19270
LOC_Os03g19290
LOC_Os03g19400
LOC_Os03g19840
LOC_Os03g19920
LOC_Os03g20090
LOC_Os03g20120
LOC_Os03g20290
LOC_Os03g20330
LOC_Os03g20380
LOC_Os03g20440
LOC_Os03g20600
LOC_Os03g20949
LOC_Os03g20970
LOC_Os03g21000
LOC_Os03g21030
LOC_Os03g21380
LOC_Os03g21640
LOC_Os03g22160
LOC_Os03g22770
LOC_Os03g22790
LOC_Os03g22820
LOC_Os03g23010
LOC_Os03g24040
LOC_Os03g24100
LOC_Os03g25680
LOC_Os03g25750
LOC_Os03g25760
LOC_Os03g25770
LOC_Os03g25790
LOC_Os03g26910
LOC_Os03g28330
LOC_Os03g28940
LOC_Os03g29410
LOC_Os03g30150
LOC_Os03g30780
LOC_Os03g31510
LOC_Os03g31550
LOC_Os03g31690
LOC_Os03g32230
LOC_Os03g32270
LOC_Os03g32420
LOC_Os03g35600
LOC_Os03g36650
LOC_Os03g37490
LOC_Os03g37930
LOC_Os03g38590
LOC_Os03g38970
LOC_Os03g41330
LOC_Os03g41390
LOC_Os03g41460
LOC_Os03g42464
LOC_Os03g42520
LOC_Os03g42530
LOC_Os03g43010
LOC_Os03g43410
LOC_Os03g43590
LOC_Os03g43770
LOC_Os03g43840
LOC_Os03g43930
LOC_Os03g43990
LOC_Os03g44380
LOC_Os03g44636
LOC_Os03g44810
LOC_Os03g45170
LOC_Os03g45250
LOC_Os03g45280
LOC_Os03g45390
LOC_Os03g45730
LOC_Os03g46200
LOC_Os03g47210
LOC_Os03g47280
LOC_Os03g47500
LOC_Os03g47530
LOC_Os03g48235
LOC_Os03g48660
LOC_Os03g48770
LOC_Os03g48820
LOC_Os03g49380
LOC_Os03g49430
LOC_Os03g49440
LOC_Os03g49464
LOC_Os03g49640
LOC_Os03g49770
LOC_Os03g50050
LOC_Os03g50130
LOC_Os03g50160
LOC_Os03g50210
LOC_Os03g50280
LOC_Os03g50450
LOC_Os03g50490
LOC_Os03g50590
LOC_Os03g50710
LOC_Os03g50870
LOC_Os03g50960
LOC_Os03g51010
LOC_Os03g51350
LOC_Os03g51390
LOC_Os03g51479
LOC_Os03g51530
LOC_Os03g51610
LOC_Os03g51640
LOC_Os03g51650
LOC_Os03g51670
LOC_Os03g51930
LOC_Os03g51960
LOC_Os03g52020
LOC_Os03g52340
LOC_Os03g52370
LOC_Os03g52380
LOC_Os03g52390
LOC_Os03g52410
LOC_Os03g52420
LOC_Os03g52910
LOC_Os03g53020
LOC_Os03g53200
LOC_Os03g53270
LOC_Os03g53500
LOC_Os03g53520
LOC_Os03g53750
LOC_Os03g53900
LOC_Os03g55010
LOC_Os03g55240
LOC_Os03g55320
LOC_Os03g55340
LOC_Os03g55420
LOC_Os03g55430
LOC_Os03g55540
LOC_Os03g55670
LOC_Os03g55776
LOC_Os03g55800
LOC_Os03g55960
LOC_Os03g55980
LOC_Os03g56060
LOC_Os03g56250
LOC_Os03g56270
LOC_Os03g56540
LOC_Os03g56580
LOC_Os03g56860
LOC_Os03g57310
LOC_Os03g57340
LOC_Os03g57490
LOC_Os03g57640
LOC_Os03g57880
LOC_Os03g57900
LOC_Os03g58010
LOC_Os03g58250
LOC_Os03g58530
LOC_Os03g58740
LOC_Os03g58750
LOC_Os03g58764
LOC_Os03g58790
LOC_Os03g58890
LOC_Os03g58900
LOC_Os03g58920
LOC_Os03g58970
LOC_Os03g59070
LOC_Os03g59320
LOC_Os03g59390
LOC_Os03g59770
LOC_Os03g60080
LOC_Os03g60210
LOC_Os03g60220
LOC_Os03g60520
LOC_Os03g60560
LOC_Os03g60570
LOC_Os03g60580
LOC_Os03g60600
LOC_Os03g60650
LOC_Os03g60840
LOC_Os03g60880
LOC_Os03g61030
LOC_Os03g61120
LOC_Os03g61240
LOC_Os03g61360
LOC_Os03g61490
LOC_Os03g61740
LOC_Os03g62230
LOC_Os03g62270
LOC_Os03g62340
LOC_Os03g62790
LOC_Os03g63270
LOC_Os03g63620
LOC_Os03g64070
LOC_Os04g01140
LOC_Os04g01280
LOC_Os04g01310
LOC_Os04g01570
LOC_Os04g01950
LOC_Os04g02050
LOC_Os04g02910
LOC_Os04g03579
LOC_Os04g03920
LOC_Os04g05650
LOC_Os04g06520
LOC_Os04g09570
LOC_Os04g09900
LOC_Os04g10000
LOC_Os04g10010
LOC_Os04g10350
LOC_Os04g11820
LOC_Os04g12010
LOC_Os04g12960
LOC_Os04g13210
LOC_Os04g14810
LOC_Os04g16818
LOC_Os04g16970
LOC_Os04g17100
LOC_Os04g18090
LOC_Os04g19740
LOC_Os04g21950
LOC_Os04g23550
LOC_Os04g23580
LOC_Os04g25060
LOC_Os04g25650
LOC_Os04g27490
LOC_Os04g28320
LOC_Os04g28410
LOC_Os04g28490
LOC_Os04g28990
LOC_Os04g30420
LOC_Os04g30490
LOC_Os04g31290
LOC_Os04g31410
LOC_Os04g31520
LOC_Os04g31610
LOC_Os04g32370
LOC_Os04g32480
LOC_Os04g32620
LOC_Os04g32790
LOC_Os04g32840
LOC_Os04g33110
LOC_Os04g33190
LOC_Os04g33240
LOC_Os04g33520
LOC_Os04g33640
LOC_Os04g33820
LOC_Os04g33860
LOC_Os04g33950
LOC_Os04g34030
LOC_Os04g34140
LOC_Os04g34940
LOC_Os04g34970
LOC_Os04g35240
LOC_Os04g35250
LOC_Os04g35534
LOC_Os04g35540
LOC_Os04g35680
LOC_Os04g35750
LOC_Os04g35890
LOC_Os04g37430
LOC_Os04g37490
LOC_Os04g37540
LOC_Os04g37550
LOC_Os04g37619
LOC_Os04g37670
LOC_Os04g37700
LOC_Os04g37710
LOC_Os04g37790
LOC_Os04g37880
LOC_Os04g37904
LOC_Os04g38610
LOC_Os04g38790
LOC_Os04g38950
LOC_Os04g38970
LOC_Os04g39010
LOC_Os04g39080
LOC_Os04g39489
LOC_Os04g39540
LOC_Os04g39610
LOC_Os04g39980
LOC_Os04g40030
LOC_Os04g40560
LOC_Os04g40680
LOC_Os04g40700
LOC_Os04g41160
LOC_Os04g41229
LOC_Os04g41500
LOC_Os04g41960
LOC_Os04g41980
LOC_Os04g42430
LOC_Os04g42760
LOC_Os04g42940
LOC_Os04g43160
LOC_Os04g43200
LOC_Os04g43440
LOC_Os04g43560
LOC_Os04g43680
LOC_Os04g43800
LOC_Os04g43820
LOC_Os04g44300
LOC_Os04g44320
LOC_Os04g44500
LOC_Os04g44530
LOC_Os04g44600
LOC_Os04g44790
LOC_Os04g44820
LOC_Os04g44870
LOC_Os04g44900
LOC_Os04g44910
LOC_Os04g45090
LOC_Os04g45130
LOC_Os04g45370
LOC_Os04g45510
LOC_Os04g45570
LOC_Os04g45730
LOC_Os04g45834
LOC_Os04g45860
LOC_Os04g45940
LOC_Os04g45970
LOC_Os04g46220
LOC_Os04g46440
LOC_Os04g46650
LOC_Os04g46780
LOC_Os04g46960
LOC_Os04g46970
LOC_Os04g46990
LOC_Os04g47120
LOC_Os04g47220
LOC_Os04g47620
LOC_Os04g47700
LOC_Os04g47810
LOC_Os04g47970
LOC_Os04g48030
LOC_Os04g48070
LOC_Os04g48160
LOC_Os04g48170
LOC_Os04g48290
LOC_Os04g48380
LOC_Os04g48840
LOC_Os04g48850
LOC_Os04g48870
LOC_Os04g49210
LOC_Os04g49370
LOC_Os04g49510
LOC_Os04g49550
LOC_Os04g49680
LOC_Os04g49690
LOC_Os04g49980
LOC_Os04g50120
LOC_Os04g50176
LOC_Os04g50720
LOC_Os04g50790
LOC_Os04g50940
LOC_Os04g50950
LOC_Os04g51130
LOC_Os04g51150
LOC_Os04g51160
LOC_Os04g51320
LOC_Os04g51460
LOC_Os04g51560
LOC_Os04g51794
LOC_Os04g51940
LOC_Os04g52000
LOC_Os04g52090
LOC_Os04g52460
LOC_Os04g52504
LOC_Os04g52550
LOC_Os04g52600
LOC_Os04g52730
LOC_Os04g52750
LOC_Os04g52780
LOC_Os04g52840
LOC_Os04g52950
LOC_Os04g53370
LOC_Os04g53560
LOC_Os04g53606
LOC_Os04g53620
LOC_Os04g53994
LOC_Os04g54200
LOC_Os04g55120
LOC_Os04g55420
LOC_Os04g55600
LOC_Os04g55970
LOC_Os04g56030
LOC_Os04g56040
LOC_Os04g56100
LOC_Os04g56110
LOC_Os04g56120
LOC_Os04g56490
LOC_Os04g56560
LOC_Os04g56590
LOC_Os04g56750
LOC_Os04g57130
LOC_Os04g57200
LOC_Os04g57220
LOC_Os04g57340
LOC_Os04g57540
LOC_Os04g57550
LOC_Os04g57660
LOC_Os04g57720
LOC_Os04g57760
LOC_Os04g57810
LOC_Os04g57850
LOC_Os04g58090
LOC_Os04g58110
LOC_Os04g58190
LOC_Os04g58280
LOC_Os04g58320
LOC_Os04g58800
LOC_Os04g58810
LOC_Os04g58820
LOC_Os04g58840
LOC_Os04g58850
LOC_Os04g58890
LOC_Os04g58920
LOC_Os04g59020
LOC_Os05g01030
LOC_Os05g01280
LOC_Os05g01290
LOC_Os05g01380
LOC_Os05g01444
LOC_Os05g01460
LOC_Os05g01940
LOC_Os05g02020
LOC_Os05g02140
LOC_Os05g02200
LOC_Os05g02390
LOC_Os05g02760
LOC_Os05g02770
LOC_Os05g02780
LOC_Os05g02890
LOC_Os05g03590
LOC_Os05g03620
LOC_Os05g03740
LOC_Os05g03760
LOC_Os05g03860
LOC_Os05g03920
LOC_Os05g04360
LOC_Os05g04440
LOC_Os05g04490
LOC_Os05g04680
LOC_Os05g04700
LOC_Os05g05060
LOC_Os05g05080
LOC_Os05g05100
LOC_Os05g05110
LOC_Os05g05290
LOC_Os05g05310
LOC_Os05g05940
LOC_Os05g06390
LOC_Os05g07690
LOC_Os05g07700
LOC_Os05g07740
LOC_Os05g07810
LOC_Os05g08420
LOC_Os05g08600
LOC_Os05g08770
LOC_Os05g08830
LOC_Os05g08860
LOC_Os05g08900
LOC_Os05g08970
LOC_Os05g09020
LOC_Os05g09440
LOC_Os05g10620
LOC_Os05g10650
LOC_Os05g10670
LOC_Os05g10740
LOC_Os05g10780
LOC_Os05g11428
LOC_Os05g11560
LOC_Os05g12120
LOC_Os05g12260
LOC_Os05g12280
LOC_Os05g12400
LOC_Os05g12481
LOC_Os05g12630
LOC_Os05g13580
LOC_Os05g15150
LOC_Os05g15230
LOC_Os05g16824
LOC_Os05g19970
LOC_Os05g21180
LOC_Os05g22712
LOC_Os05g22830
LOC_Os05g22840
LOC_Os05g24000
LOC_Os05g24010
LOC_Os05g24684
LOC_Os05g24780
LOC_Os05g25390
LOC_Os05g25430
LOC_Os05g25770
LOC_Os05g25920
LOC_Os05g25950
LOC_Os05g26840
LOC_Os05g27340
LOC_Os05g27730
LOC_Os05g27780
LOC_Os05g27930
LOC_Os05g28040
LOC_Os05g28210
LOC_Os05g29050
LOC_Os05g29710
LOC_Os05g29750
LOC_Os05g29810
LOC_Os05g30500
LOC_Os05g30570
LOC_Os05g30970
LOC_Os05g31140
LOC_Os05g31620
LOC_Os05g31670
LOC_Os05g31970
LOC_Os05g32370
LOC_Os05g32630
LOC_Os05g32860
LOC_Os05g33000
LOC_Os05g33160
LOC_Os05g33400
LOC_Os05g33410
LOC_Os05g33580
LOC_Os05g33820
LOC_Os05g33850
LOC_Os05g34150
LOC_Os05g34210
LOC_Os05g34220
LOC_Os05g34270
LOC_Os05g34650
LOC_Os05g34730
LOC_Os05g34830
LOC_Os05g35260
LOC_Os05g35290
LOC_Os05g35440
LOC_Os05g36010
LOC_Os05g36270
LOC_Os05g36360
LOC_Os05g37060
LOC_Os05g37190
LOC_Os05g37250
LOC_Os05g37520
LOC_Os05g37660
LOC_Os05g37780
LOC_Os05g37820
LOC_Os05g37950
LOC_Os05g37970
LOC_Os05g38040
LOC_Os05g38250
LOC_Os05g38350
LOC_Os05g38460
LOC_Os05g38710
LOC_Os05g38830
LOC_Os05g38860
LOC_Os05g38880
LOC_Os05g39250
LOC_Os05g39410
LOC_Os05g39720
LOC_Os05g39730
LOC_Os05g39860
LOC_Os05g39930
LOC_Os05g40010
LOC_Os05g40060
LOC_Os05g40770
LOC_Os05g40950
LOC_Os05g41030
LOC_Os05g41370
LOC_Os05g41460
LOC_Os05g41490
LOC_Os05g41540
LOC_Os05g41590
LOC_Os05g41610
LOC_Os05g41760
LOC_Os05g41780
LOC_Os05g41795
LOC_Os05g41900
LOC_Os05g42424
LOC_Os05g43510
LOC_Os05g43582
LOC_Os05g43640
LOC_Os05g43660
LOC_Os05g44060
LOC_Os05g44270
LOC_Os05g44630
LOC_Os05g44770
LOC_Os05g44900
LOC_Os05g45020
LOC_Os05g45070
LOC_Os05g45100
LOC_Os05g45110
LOC_Os05g45410
LOC_Os05g45440
LOC_Os05g45480
LOC_Os05g45820
LOC_Os05g45840
LOC_Os05g46020
LOC_Os05g46340
LOC_Os05g46350
LOC_Os05g46460
LOC_Os05g46480
LOC_Os05g46510
LOC_Os05g46620
LOC_Os05g46750
LOC_Os05g46760
LOC_Os05g46840
LOC_Os05g47580
LOC_Os05g47770
LOC_Os05g47830
LOC_Os05g47950
LOC_Os05g47960
LOC_Os05g48010
LOC_Os05g48590
LOC_Os05g48650
LOC_Os05g48690
LOC_Os05g48740
LOC_Os05g48760
LOC_Os05g48810
LOC_Os05g48850
LOC_Os05g48930
LOC_Os05g49100
LOC_Os05g49300
LOC_Os05g49620
LOC_Os05g49684
LOC_Os05g49700
LOC_Os05g49770
LOC_Os05g50100
LOC_Os05g50180
LOC_Os05g50230
LOC_Os05g50250
LOC_Os05g50260
LOC_Os05g50500
LOC_Os05g50580
LOC_Os05g50610
LOC_Os05g50730
LOC_Os05g50770
LOC_Os05g50810
LOC_Os05g50890
LOC_Os05g51130
LOC_Os05g51390
LOC_Os05g51520
LOC_Os05g51590
LOC_Os05g51630
LOC_Os05g51670
LOC_Os06g01350
LOC_Os06g01990
LOC_Os06g02530
LOC_Os06g03580
LOC_Os06g03670
LOC_Os06g03810
LOC_Os06g03830
LOC_Os06g03860
LOC_Os06g04030
LOC_Os06g04070
LOC_Os06g04220
LOC_Os06g04230
LOC_Os06g04240
LOC_Os06g04380
LOC_Os06g04480
LOC_Os06g04790
LOC_Os06g04940
LOC_Os06g04990
LOC_Os06g05000
LOC_Os06g05010
LOC_Os06g05020
LOC_Os06g05060
LOC_Os06g05130
LOC_Os06g05410
LOC_Os06g05420
LOC_Os06g05430
LOC_Os06g05440
LOC_Os06g05470
LOC_Os06g05510
LOC_Os06g05830
LOC_Os06g06490
LOC_Os06g06900
LOC_Os06g07030
LOC_Os06g07200
LOC_Os06g07600
LOC_Os06g08280
LOC_Os06g08400
LOC_Os06g09190
LOC_Os06g09310
LOC_Os06g09350
LOC_Os06g09560
LOC_Os06g09980
LOC_Os06g09990
LOC_Os06g10020
LOC_Os06g10100
LOC_Os06g10160
LOC_Os06g10210
LOC_Os06g10780
LOC_Os06g11030
LOC_Os06g11090
LOC_Os06g11150
LOC_Os06g11210
LOC_Os06g11240
LOC_Os06g11260
LOC_Os06g11290
LOC_Os06g11450
LOC_Os06g11520
LOC_Os06g11720
LOC_Os06g11980
LOC_Os06g12150
LOC_Os06g12560
LOC_Os06g12960
LOC_Os06g13180
LOC_Os06g13190
LOC_Os06g13870
LOC_Os06g13880
LOC_Os06g13940
LOC_Os06g14050
LOC_Os06g14180
LOC_Os06g14190
LOC_Os06g14370
LOC_Os06g14420
LOC_Os06g14450
LOC_Os06g14780
LOC_Os06g15600
LOC_Os06g15670
LOC_Os06g17070
LOC_Os06g18000
LOC_Os06g19730
LOC_Os06g20820
LOC_Os06g20860
LOC_Os06g21380
LOC_Os06g21550
LOC_Os06g21690
LOC_Os06g21920
LOC_Os06g22290
LOC_Os06g25010
LOC_Os06g29180
LOC_Os06g30970
LOC_Os06g31090
LOC_Os06g32980
LOC_Os06g33880
LOC_Os06g33970
LOC_Os06g35560
LOC_Os06g35650
LOC_Os06g35700
LOC_Os06g36070
LOC_Os06g36180
LOC_Os06g36360
LOC_Os06g37000
LOC_Os06g37020
LOC_Os06g37560
LOC_Os06g37620
LOC_Os06g37710
LOC_Os06g37740
LOC_Os06g38730
LOC_Os06g38764
LOC_Os06g39240
LOC_Os06g39370
LOC_Os06g39520
LOC_Os06g39590
LOC_Os06g39880
LOC_Os06g40090
LOC_Os06g40170
LOC_Os06g40180
LOC_Os06g40440
LOC_Os06g40870
LOC_Os06g41060
LOC_Os06g41360
LOC_Os06g41450
LOC_Os06g42800
LOC_Os06g43090
LOC_Os06g43210
LOC_Os06g43520
LOC_Os06g43810
LOC_Os06g43870
LOC_Os06g44010
LOC_Os06g44160
LOC_Os06g44170
LOC_Os06g44250
LOC_Os06g44420
LOC_Os06g45060
LOC_Os06g45090
LOC_Os06g45184
LOC_Os06g45280
LOC_Os06g45500
LOC_Os06g45570
LOC_Os06g45610
LOC_Os06g45890
LOC_Os06g45950
LOC_Os06g46330
LOC_Os06g46680
LOC_Os06g46740
LOC_Os06g46754
LOC_Os06g46950
LOC_Os06g46995
LOC_Os06g47200
LOC_Os06g47270
LOC_Os06g47470
LOC_Os06g47530
LOC_Os06g47840
LOC_Os06g47860
LOC_Os06g48240
LOC_Os06g48300
LOC_Os06g48860
LOC_Os06g49110
LOC_Os06g49220
LOC_Os06g49290
LOC_Os06g49430
LOC_Os06g49660
LOC_Os06g49700
LOC_Os06g49790
LOC_Os06g49880
LOC_Os06g49890
LOC_Os06g50030
LOC_Os06g50100
LOC_Os06g50180
LOC_Os06g50220
LOC_Os06g50230
LOC_Os06g50330
LOC_Os06g50940
LOC_Os06g50950
LOC_Os06g51050
LOC_Os06g51060
LOC_Os06g51070
LOC_Os06g51360
LOC_Os07g01410
LOC_Os07g01560
LOC_Os07g02100
LOC_Os07g02850
LOC_Os07g02880
LOC_Os07g02940
LOC_Os07g02990
LOC_Os07g03025
LOC_Os07g03170
LOC_Os07g03240
LOC_Os07g03580
LOC_Os07g03590
LOC_Os07g03600
LOC_Os07g03770
LOC_Os07g04180
LOC_Os07g04820
LOC_Os07g04970
LOC_Os07g05420
LOC_Os07g05940
LOC_Os07g06490
LOC_Os07g06830
LOC_Os07g06940
LOC_Os07g07040
LOC_Os07g07320
LOC_Os07g07440
LOC_Os07g07974
LOC_Os07g08390
LOC_Os07g08430
LOC_Os07g08840
LOC_Os07g09420
LOC_Os07g09630
LOC_Os07g09670
LOC_Os07g09675
LOC_Os07g10420
LOC_Os07g12340
LOC_Os07g12510
LOC_Os07g12780
LOC_Os07g12890
LOC_Os07g13810
LOC_Os07g14090
LOC_Os07g14540
LOC_Os07g14650
LOC_Os07g15370
LOC_Os07g17310
LOC_Os07g17330
LOC_Os07g18120
LOC_Os07g23570
LOC_Os07g25540
LOC_Os07g25700
LOC_Os07g26460
LOC_Os07g26490
LOC_Os07g26550
LOC_Os07g28810
LOC_Os07g28850
LOC_Os07g29640
LOC_Os07g29780
LOC_Os07g30090
LOC_Os07g30130
LOC_Os07g30300
LOC_Os07g30960
LOC_Os07g31390
LOC_Os07g31500
LOC_Os07g32630
LOC_Os07g32650
LOC_Os07g32660
LOC_Os07g33270
LOC_Os07g33280
LOC_Os07g33320
LOC_Os07g33550
LOC_Os07g33670
LOC_Os07g33690
LOC_Os07g33780
LOC_Os07g34020
LOC_Os07g34110
LOC_Os07g34260
LOC_Os07g34570
LOC_Os07g34640
LOC_Os07g34690
LOC_Os07g34720
LOC_Os07g34940
LOC_Os07g35004
LOC_Os07g35140
LOC_Os07g35280
LOC_Os07g35290
LOC_Os07g35300
LOC_Os07g35340
LOC_Os07g35380
LOC_Os07g35690
LOC_Os07g36080
LOC_Os07g36170
LOC_Os07g36210
LOC_Os07g36400
LOC_Os07g36544
LOC_Os07g36570
LOC_Os07g36780
LOC_Os07g37100
LOC_Os07g37320
LOC_Os07g37400
LOC_Os07g37580
LOC_Os07g37620
LOC_Os07g37730
LOC_Os07g38090
LOC_Os07g38120
LOC_Os07g38170
LOC_Os07g38230
LOC_Os07g38570
LOC_Os07g38580
LOC_Os07g38630
LOC_Os07g38810
LOC_Os07g39210
LOC_Os07g39470
LOC_Os07g39520
LOC_Os07g39680
LOC_Os07g39810
LOC_Os07g39860
LOC_Os07g40240
LOC_Os07g40290
LOC_Os07g40630
LOC_Os07g41050
LOC_Os07g41070
LOC_Os07g41230
LOC_Os07g41460
LOC_Os07g42200
LOC_Os07g42280
LOC_Os07g42520
LOC_Os07g42590
LOC_Os07g42740
LOC_Os07g42960
LOC_Os07g43010
LOC_Os07g43580
LOC_Os07g43740
LOC_Os07g43970
LOC_Os07g44140
LOC_Os07g44290
LOC_Os07g44330
LOC_Os07g44410
LOC_Os07g44480
LOC_Os07g44780
LOC_Os07g44820
LOC_Os07g46160
LOC_Os07g46670
LOC_Os07g46800
LOC_Os07g46852
LOC_Os07g46920
LOC_Os07g47110
LOC_Os07g47350
LOC_Os07g47480
LOC_Os07g47620
LOC_Os07g47670
LOC_Os07g47760
LOC_Os07g47790
LOC_Os07g47990
LOC_Os07g48010
LOC_Os07g48020
LOC_Os07g48030
LOC_Os07g48280
LOC_Os07g48290
LOC_Os07g48620
LOC_Os07g48630
LOC_Os07g48710
LOC_Os07g48730
LOC_Os07g48830
LOC_Os07g48870
LOC_Os07g48980
LOC_Os07g49114
LOC_Os07g49480
LOC_Os08g01220
LOC_Os08g01380
LOC_Os08g01390
LOC_Os08g01410
LOC_Os08g01670
LOC_Os08g01880
LOC_Os08g01900
LOC_Os08g02030
LOC_Os08g02110
LOC_Os08g02700
LOC_Os08g03240
LOC_Os08g03270
LOC_Os08g03350
LOC_Os08g03400
LOC_Os08g03420
LOC_Os08g03440
LOC_Os08g04110
LOC_Os08g04180
LOC_Os08g04230
LOC_Os08g04240
LOC_Os08g04340
LOC_Os08g04350
LOC_Os08g04360
LOC_Os08g04370
LOC_Os08g04470
LOC_Os08g04540
LOC_Os08g04630
LOC_Os08g04800
LOC_Os08g05480
LOC_Os08g05910
LOC_Os08g06140
LOC_Os08g06210
LOC_Os08g08090
LOC_Os08g10080
LOC_Os08g10100
LOC_Os08g10290
LOC_Os08g10330
LOC_Os08g10500
LOC_Os08g10580
LOC_Os08g13270
LOC_Os08g13840
LOC_Os08g14320
LOC_Os08g14330
LOC_Os08g14400
LOC_Os08g14490
LOC_Os08g14570
LOC_Os08g14600
LOC_Os08g14760
LOC_Os08g15050
LOC_Os08g15266
LOC_Os08g15272
LOC_Os08g15980
LOC_Os08g16790
LOC_Os08g16810
LOC_Os08g16820
LOC_Os08g17500
LOC_Os08g19210
LOC_Os08g19670
LOC_Os08g25140
LOC_Os08g27050
LOC_Os08g27170
LOC_Os08g27720
LOC_Os08g28710
LOC_Os08g29200
LOC_Os08g29570
LOC_Os08g29660
LOC_Os08g29760
LOC_Os08g30020
LOC_Os08g31090
LOC_Os08g31410
LOC_Os08g31560
LOC_Os08g31580
LOC_Os08g31850
LOC_Os08g32060
LOC_Os08g32160
LOC_Os08g32650
LOC_Os08g33140
LOC_Os08g33210
LOC_Os08g33710
LOC_Os08g34290
LOC_Os08g34580
LOC_Os08g34640
LOC_Os08g34700
LOC_Os08g34790
LOC_Os08g34800
LOC_Os08g35190
LOC_Os08g35600
LOC_Os08g35700
LOC_Os08g36910
LOC_Os08g36920
LOC_Os08g37250
LOC_Os08g37370
LOC_Os08g37432
LOC_Os08g37444
LOC_Os08g37660
LOC_Os08g37670
LOC_Os08g37840
LOC_Os08g37874
LOC_Os08g37990
LOC_Os08g38410
LOC_Os08g38460
LOC_Os08g38600
LOC_Os08g38910
LOC_Os08g38960
LOC_Os08g39150
LOC_Os08g39290
LOC_Os08g39300
LOC_Os08g39450
LOC_Os08g39840
LOC_Os08g39850
LOC_Os08g39980
LOC_Os08g40060
LOC_Os08g40150
LOC_Os08g40420
LOC_Os08g40590
LOC_Os08g40910
LOC_Os08g40930
LOC_Os08g41280
LOC_Os08g41440
LOC_Os08g41470
LOC_Os08g41750
LOC_Os08g42570
LOC_Os08g42590
LOC_Os08g42750
LOC_Os08g42800
LOC_Os08g43180
LOC_Os08g43200
LOC_Os08g43334
LOC_Os08g43550
LOC_Os08g43620
LOC_Os08g44260
LOC_Os08g44340
LOC_Os08g44390
LOC_Os08g44620
LOC_Os08g44830
LOC_Os08g44850
LOC_Os08g44870
LOC_Os08g44950
LOC_Os08g45030
LOC_Os09g02530
LOC_Os09g02710
LOC_Os09g03190
LOC_Os09g04050
LOC_Os09g04160
LOC_Os09g05020
LOC_Os09g06740
LOC_Os09g06770
LOC_Os09g07800
LOC_Os09g08130
LOC_Os09g08890
LOC_Os09g09930
LOC_Os09g10054
LOC_Os09g12500
LOC_Os09g12650
LOC_Os09g12970
LOC_Os09g13890
LOC_Os09g15670
LOC_Os09g16330
LOC_Os09g17146
LOC_Os09g17152
LOC_Os09g17190
LOC_Os09g18450
LOC_Os09g19820
LOC_Os09g19952
LOC_Os09g19954
LOC_Os09g19970
LOC_Os09g20090
LOC_Os09g20220
LOC_Os09g20390
LOC_Os09g20460
LOC_Os09g21120
LOC_Os09g21180
LOC_Os09g21710
LOC_Os09g23140
LOC_Os09g23150
LOC_Os09g23530
LOC_Os09g23570
LOC_Os09g23620
LOC_Os09g23894
LOC_Os09g24330
LOC_Os09g24412
LOC_Os09g24440
LOC_Os09g24580
LOC_Os09g24700
LOC_Os09g24970
LOC_Os09g25430
LOC_Os09g25580
LOC_Os09g25760
LOC_Os09g26160
LOC_Os09g26490
LOC_Os09g26500
LOC_Os09g26620
LOC_Os09g26700
LOC_Os09g27010
LOC_Os09g27050
LOC_Os09g27260
LOC_Os09g27820
LOC_Os09g27950
LOC_Os09g28060
LOC_Os09g28160
LOC_Os09g28180
LOC_Os09g28210
LOC_Os09g28354
LOC_Os09g28440
LOC_Os09g28720
LOC_Os09g29310
LOC_Os09g29660
LOC_Os09g29940
LOC_Os09g29960
LOC_Os09g30050
LOC_Os09g30160
LOC_Os09g30454
LOC_Os09g30490
LOC_Os09g31040
LOC_Os09g31130
LOC_Os09g31200
LOC_Os09g31454
LOC_Os09g32000
LOC_Os09g32330
LOC_Os09g32470
LOC_Os09g32510
LOC_Os09g32690
LOC_Os09g32730
LOC_Os09g33520
LOC_Os09g33680
LOC_Os09g34020
LOC_Os09g34230
LOC_Os09g34280
LOC_Os09g34860
LOC_Os09g35010
LOC_Os09g35020
LOC_Os09g35030
LOC_Os09g35690
LOC_Os09g35700
LOC_Os09g35780
LOC_Os09g35790
LOC_Os09g35800
LOC_Os09g35910
LOC_Os09g35960
LOC_Os09g36300
LOC_Os09g36320
LOC_Os09g36440
LOC_Os09g36600
LOC_Os09g36790
LOC_Os09g36810
LOC_Os09g36830
LOC_Os09g37080
LOC_Os09g37180
LOC_Os09g37200
LOC_Os09g37344
LOC_Os09g37540
[truncated: 359 more rows]

## Sheet: MSU_cp
Gene.ID
EPlORYSAT000373869
EPlORYSAT000373869
EPlORYSAT000373869
EPlORYSAT000373869
ENSRNA050013654
ENSRNA050013654
ENSRNA050013654
EPlORYSAT000373784
EPlORYSAT000373784
EPlORYSAT000373784
EPlORYSAT000373814
EPlORYSAT000373814
EPlORYSAT000373814
ENSRNA050013660
ENSRNA050013660
ENSRNA050013660
EPlORYSAT000373785
EPlORYSAT000373785
EPlORYSAT000373785
EPlORYSAT000373825
EPlORYSAT000373825
EPlORYSAT000373825
EPlORYSAT000373851
EPlORYSAT000373851
EPlORYSAT000373851
EPlORYSAT000373815
EPlORYSAT000373815
EPlORYSAT000373815
EPlORYSAT000373846
EPlORYSAT000373846
EPlORYSAT000373846
EPlORYSAT000373846
EPlORYSAT000373818
EPlORYSAT000373818
EPlORYSAT000373818
EPlORYSAT000373795
EPlORYSAT000373795
EPlORYSAT000373795
EPlORYSAT000373797
EPlORYSAT000373797
EPlORYSAT000373797
EPlORYSAT000373810
EPlORYSAT000373810
EPlORYSAT000373810
EPlORYSAT000373840
EPlORYSAT000373840
EPlORYSAT000373840
EPlORYSAT000373854
EPlORYSAT000373854
EPlORYSAT000373854
ENSRNA050013657
ENSRNA050013657
ENSRNA050013657
EPlORYSAT000373835
EPlORYSAT000373835
EPlORYSAT000373835
EPlORYSAT000373871
EPlORYSAT000373871
EPlORYSAT000373871
ENSRNA050013651
ENSRNA050013651
ENSRNA050013651
EPlORYSAT000373859
EPlORYSAT000373859
EPlORYSAT000373859
ENSRNA049761428
ENSRNA049761428
ENSRNA049761428
EPlORYSAT000373822
EPlORYSAT000373822
EPlORYSAT000373822
EPlORYSAT000373822
EPlORYSAT000373831
EPlORYSAT000373831
EPlORYSAT000373831
EPlORYSAT000373805
EPlORYSAT000373805
EPlORYSAT000373805
EPlORYSAT000373805
EPlORYSAT000373783
EPlORYSAT000373783
EPlORYSAT000373783
ENSRNA049761430
ENSRNA049761430
ENSRNA049761430
EPlORYSAT000373867
EPlORYSAT000373867
EPlORYSAT000373867
ENSRNA050013643
ENSRNA050013643
ENSRNA050013643
ENSRNA050013650
ENSRNA050013650
ENSRNA050013650
EPlORYSAT000373812
EPlORYSAT000373812
EPlORYSAT000373812
ENSRNA050013647
ENSRNA050013647
ENSRNA050013647
EPlORYSAT000373789
EPlORYSAT000373789
EPlORYSAT000373789
EPlORYSAT000373826
EPlORYSAT000373826
EPlORYSAT000373826
ENSRNA050013649
ENSRNA050013649
ENSRNA050013649
ENSRNA050013656
ENSRNA050013656
ENSRNA050013656
EPlORYSAT000373842
EPlORYSAT000373842
EPlORYSAT000373842
EPlORYSAT000373849
EPlORYSAT000373849
EPlORYSAT000373849
EPlORYSAT000373862
EPlORYSAT000373862
EPlORYSAT000373862
EPlORYSAT000373862
ENSRNA050013653
ENSRNA050013653
ENSRNA050013653
EPlORYSAT000373820
EPlORYSAT000373820
EPlORYSAT000373820
EPlORYSAT000373820
ENSRNA050013659
ENSRNA050013659
ENSRNA050013659
EPlORYSAT000373852
EPlORYSAT000373852
EPlORYSAT000373852
EPlORYSAT000373870
EPlORYSAT000373870
EPlORYSAT000373870
EPlORYSAT000373829
EPlORYSAT000373829
EPlORYSAT000373829
ENSRNA050013645
ENSRNA050013645
ENSRNA050013645
EPlORYSAT000373788
EPlORYSAT000373788
EPlORYSAT000373788
ENSRNA049761432
ENSRNA049761432
ENSRNA049761432
EPlORYSAT000373847
EPlORYSAT000373847
EPlORYSAT000373847
ENSRNA050013642
ENSRNA050013642
ENSRNA050013642
ENSRNA049761434
ENSRNA049761434
ENSRNA049761434
EPlORYSAT000373837
EPlORYSAT000373837
EPlORYSAT000373837
EPlORYSAT000373834
EPlORYSAT000373834
EPlORYSAT000373834
ENSRNA050013644
ENSRNA050013644
ENSRNA050013644
EPlORYSAT000373845
EPlORYSAT000373845
EPlORYSAT000373845
EPlORYSAT000373811
EPlORYSAT000373811
EPlORYSAT000373811
EPlORYSAT000373790
EPlORYSAT000373790
EPlORYSAT000373790
EPlORYSAT000373790
ENSRNA050013658
ENSRNA050013658
ENSRNA050013658
EPlORYSAT000373872
EPlORYSAT000373872
EPlORYSAT000373872
EPlORYSAT000373872
ENSRNA050013652
ENSRNA050013652
ENSRNA050013652
EPlORYSAT000373839
EPlORYSAT000373839
EPlORYSAT000373839
EPlORYSAT000373798
EPlORYSAT000373798
EPlORYSAT000373798
ENSRNA050013655
ENSRNA050013655
ENSRNA050013655
ENSRNA050013648
ENSRNA050013648
ENSRNA050013648
EPlORYSAT000373803
EPlORYSAT000373803
EPlORYSAT000373803
EPlORYSAT000373786
EPlORYSAT000373786
EPlORYSAT000373786
ENSRNA050013646
ENSRNA050013646
ENSRNA050013646
EPlORYSAT000373848
EPlORYSAT000373848
EPlORYSAT000373848

## Sheet: MSU_mt
Gene.ID
EPlORYSAT000373673
EPlORYSAT000373673
EPlORYSAT000373673
ENSRNA050013674
ENSRNA050013674
ENSRNA050013674
EPlORYSAT000373610
EPlORYSAT000373610
EPlORYSAT000373610
EPlORYSAT000373616
EPlORYSAT000373616
EPlORYSAT000373616
ENSRNA050013665
ENSRNA050013665
ENSRNA050013665
EPlORYSAT000373652
EPlORYSAT000373652
EPlORYSAT000373652
EPlORYSAT000373643
EPlORYSAT000373643
EPlORYSAT000373643
ENSRNA049761426
ENSRNA049761426
ENSRNA049761426
EPlORYSAT000373669
EPlORYSAT000373669
EPlORYSAT000373669
EPlORYSAT000373614
EPlORYSAT000373614
EPlORYSAT000373614
EPlORYSAT000373621
EPlORYSAT000373621
EPlORYSAT000373621
EPlORYSAT000373613
EPlORYSAT000373613
EPlORYSAT000373613
EPlORYSAT000373619
EPlORYSAT000373619
EPlORYSAT000373619
EPlORYSAT000373629
EPlORYSAT000373629
EPlORYSAT000373629
ENSRNA049761216
ENSRNA049761216
ENSRNA049761216
EPlORYSAT000373640
EPlORYSAT000373640
EPlORYSAT000373640
ENSRNA050013669
ENSRNA050013669
ENSRNA050013669
ENSRNA050013663
ENSRNA050013663
ENSRNA050013663
ENSRNA050013673
ENSRNA050013673
ENSRNA050013673
ENSRNA050013664
ENSRNA050013664
ENSRNA050013664
ENSRNA049761202
ENSRNA049761202
ENSRNA049761202
ENSRNA050013662
ENSRNA050013662
ENSRNA050013662
EPlORYSAT000373624
EPlORYSAT000373624
EPlORYSAT000373624
ENSRNA050013666
ENSRNA050013666
ENSRNA050013666
ENSRNA050013672
ENSRNA050013672
ENSRNA050013672
ENSRNA050013661
ENSRNA050013661
ENSRNA050013661
EPlORYSAT000373653
EPlORYSAT000373653
EPlORYSAT000373653
EPlORYSAT000373611
EPlORYSAT000373611
EPlORYSAT000373611
EPlORYSAT000373647
EPlORYSAT000373647
EPlORYSAT000373647
EPlORYSAT000373650
EPlORYSAT000373650
EPlORYSAT000373650
EPlORYSAT000373657
EPlORYSAT000373657
EPlORYSAT000373657
EPlORYSAT000373612
EPlORYSAT000373612
EPlORYSAT000373612
EPlORYSAT000373635
EPlORYSAT000373635
EPlORYSAT000373635
ENSRNA050013671
ENSRNA050013671
ENSRNA050013671
ENSRNA050013668
ENSRNA050013668
ENSRNA050013668
ENSRNA049761207
ENSRNA049761207
ENSRNA049761207
EPlORYSAT000373608
EPlORYSAT000373608
EPlORYSAT000373608
EPlORYSAT000373620
EPlORYSAT000373620
EPlORYSAT000373620
EPlORYSAT000373615
EPlORYSAT000373615
EPlORYSAT000373615
ENSRNA050013670
ENSRNA050013670
ENSRNA050013670
ENSRNA050013667
ENSRNA050013667
ENSRNA050013667
ENSRNA049761212
ENSRNA049761212
ENSRNA049761212

## Sheet: Soil_Protoplasting
Gene.ID
LOC_Os11g05740
LOC_Os01g12070
LOC_Os03g04250
LOC_Os03g52860
LOC_Os04g33500
LOC_Os10g39740
LOC_Os10g31500
LOC_Os07g37820
LOC_Os05g45460
LOC_Os11g37740
LOC_Os08g15420
LOC_Os02g03120
LOC_Os06g15170
LOC_Os01g64180
LOC_Os09g26999
LOC_Os04g39670
LOC_Os03g20740
LOC_Os02g52630
LOC_Os08g36250
LOC_Os11g20160
LOC_Os11g05770
LOC_Os04g28250
LOC_Os07g01110
LOC_Os02g04540
LOC_Os02g54530
LOC_Os09g12420
LOC_Os09g23820
LOC_Os07g01400
LOC_Os05g35070
LOC_Os04g43390
LOC_Os03g62539
LOC_Os02g15540
LOC_Os07g18154
LOC_Os03g34230
LOC_Os01g08820
LOC_Os06g10910
LOC_Os07g06500
LOC_Os02g45620
LOC_Os12g04590
LOC_Os12g22110
LOC_Os01g73720
LOC_Os09g39070
LOC_Os02g35230
ChrSy_fgenesh_gene_25
LOC_Os03g06680
LOC_Os06g43600
LOC_Os05g35230
LOC_Os11g31480
LOC_Os12g33070
LOC_Os06g17450
LOC_Os10g20830
LOC_Os07g32660
LOC_Os11g19480
LOC_Os01g03080
LOC_Os09g10010
LOC_Os05g50920
LOC_Os08g43780
LOC_Os12g07560
LOC_Os03g51870
LOC_Os10g40820
LOC_Os08g09570
LOC_Os06g41030
LOC_Os11g05160
LOC_Os10g41130
LOC_Os10g31540
LOC_Os01g29690
LOC_Os06g33940
LOC_Os01g28600
LOC_Os07g22580
LOC_Os01g49640
LOC_Os05g45480
LOC_Os06g08610
LOC_Os09g12430
LOC_Os01g74340
LOC_Os04g52260
LOC_Os12g05680
LOC_Os06g34060
LOC_Os09g11480
LOC_Os07g07540
LOC_Os01g45290
LOC_Os03g60480
LOC_Os03g14180
LOC_Os08g43900
LOC_Os05g47940
LOC_Os01g41710
LOC_Os03g30470
LOC_Os08g01530
LOC_Os02g10350
LOC_Os09g14490
LOC_Os10g17650
LOC_Os07g47760
LOC_Os05g04660
LOC_Os11g27370
LOC_Os01g50080
LOC_Os04g46000
LOC_Os11g29000
LOC_Os05g13900
LOC_Os06g18880
LOC_Os08g43730
LOC_Os04g12460
LOC_Os04g17650
LOC_Os08g32970
LOC_Os05g50950
LOC_Os11g04010
LOC_Os08g43390
LOC_Os06g43620
LOC_Os08g12800
LOC_Os01g25030
LOC_Os03g28040
LOC_Os12g12290
LOC_Os07g25050
LOC_Os03g27480
LOC_Os06g36850
LOC_Os06g20890
LOC_Os09g20850
LOC_Os04g03520
LOC_Os02g31840
LOC_Os02g47790
LOC_Os02g51950
LOC_Os04g14680
LOC_Os01g63380
LOC_Os01g47040
LOC_Os05g32420
LOC_Os09g27730
LOC_Os07g01620
LOC_Os11g30620
LOC_Os01g45914
LOC_Os03g11690
LOC_Os09g28580
LOC_Os01g19480
LOC_Os01g39860
LOC_Os08g16820
LOC_Os12g27370
LOC_Os03g04560
LOC_Os09g35760
LOC_Os06g14810
LOC_Os03g50820
LOC_Os06g36450
LOC_Os12g38360
LOC_Os10g33760
LOC_Os04g43020
LOC_Os06g02770
LOC_Os10g31530
LOC_Os05g40020
LOC_Os04g23220
LOC_Os11g38050
LOC_Os08g28570
LOC_Os04g43060
LOC_Os01g14530
LOC_Os12g08830
LOC_Os07g48460
LOC_Os03g10430
LOC_Os12g01770
LOC_Os08g17150
LOC_Os12g10410
LOC_Os01g71420
LOC_Os07g45439
LOC_Os01g25720
LOC_Os06g08500
LOC_Os04g42650
LOC_Os06g44810
LOC_Os04g24700
LOC_Os11g17504
LOC_Os04g22910
LOC_Os05g04584
LOC_Os06g01860
LOC_Os01g61240
LOC_Os07g33860
LOC_Os09g37320
LOC_Os03g57770
LOC_Os01g14010
LOC_Os07g34850
LOC_Os01g20894
LOC_Os12g36490
LOC_Os09g08710
LOC_Os09g25420
LOC_Os04g51090
LOC_Os05g46420
LOC_Os07g05640
LOC_Os05g45530
LOC_Os11g27240
LOC_Os07g45370
LOC_Os02g09440
LOC_Os02g22580
LOC_Os03g55760
LOC_Os01g51980
LOC_Os04g37990
LOC_Os02g05520
LOC_Os12g24330
LOC_Os12g44030
LOC_Os01g54270
LOC_Os02g58380
LOC_Os01g47360
LOC_Os01g13180
LOC_Os03g30300
LOC_Os04g33980
LOC_Os04g54220
LOC_Os02g43410
LOC_Os12g25360
LOC_Os02g32600
LOC_Os08g28890
LOC_Os05g40212
LOC_Os06g10930
LOC_Os11g46980
LOC_Os04g51450
LOC_Os01g65190
LOC_Os09g36070
LOC_Os01g14990
LOC_Os04g55270
LOC_Os07g02290
LOC_Os11g23930
LOC_Os03g19427
LOC_Os02g07830
LOC_Os02g53360
LOC_Os03g06430
LOC_Os12g17130
LOC_Os09g23220
LOC_Os11g15300
LOC_Os10g06740
LOC_Os11g24130
LOC_Os04g41980
LOC_Os08g33154
LOC_Os09g39330
LOC_Os03g02670
LOC_Os01g46870
LOC_Os03g27980
LOC_Os08g20090
LOC_Os06g05540
LOC_Os10g40810
LOC_Os01g02770
LOC_Os06g34430
LOC_Os08g04250
