# Supplementary material for: Single-cell transcriptomics reveal how root tissues adapt to soil stress
Source: Nature. 2025 Apr 30;642(8068):721–9. doi: 10.1038/s41586-025-08941-z (PMC12176638; doi:10.1038/s41586-025-08941-z)
Supplement: Supplementary file 4 — Cell type marker list identified through the integration of published data, single-cell RNA-seq data and spatial transcriptomics. [file 41586_2025_8941_MOESM4_ESM.xlsx]

## Sheet: Description
List of marker genes for the major cell types in roots
The spatial transcriptomic data can be referred to Supplementary Data 4, 6 and 8
We also include the marker gene list derived from our reference Atlas published in Figure1 (Using Seurat Findallmarker Function), however most of them are not validated yet.

## Sheet: Marker list
Cell type	Gene ID (RAP)	Gene Symbol (Used in Spatial)	Gene Symbol (MSU)		Whether used for Atlas annotation	Verification sources		Validated under Gel conditions		Validated under Non-compacted soil conditions		Validated under Compacted soil conditions
Epidermis	Os03g0314500	Os03g0314500	LOC_Os03g19990		No	Spatial in Benfey lab		Yes		Yes		Yes
Atrichoblast	Os01g0704100	NRT2.3	LOC_Os01g50820		Yes	Spatial in Benfey lab		Yes		Yes		Yes
Atrichoblast	Os01g0868600	Os01g0868600	LOC_Os01g64840		Yes	Spatial in Benfey lab		Yes		Yes		Yes
Atrichoblast	Os01g0248900	OsEXPA8	LOC_Os01g14650		Yes	Zhang et al., Nature Comm., 2021, Figure 2		Yes		No		No
Atrichoblast	Os03g0195800	OsSultr1	LOC_Os03g09970		No	Spatial in Benfey lab		Yes		Yes		Yes
Trichoblast	Os12g0149300	OsGT3	LOC_Os12g05380		No	Spatial in Benfey lab		Yes		Yes		Yes
Trichoblast	Os05g0463000	OsRLCK188	LOC_Os05g38770		Yes	Spatial in Benfey lab		Yes		No		No
Trichoblast	Os10g0122600	OsSNDP1	LOC_Os10g03400		Yes	Spatial in Benfey lab, also in Stele		Yes		No		Yes, in stele
Trichoblast	Os04g0535600	OSINV2	LOC_Os04g45290		Yes	Spatial in Benfey lab		Yes		No		No
Trichoblast	Os06g0695700	Os06g0695700	LOC_Os06g48050		Yes	Spatial in Benfey lab		Yes		No		No
Trichoblast	Os01g0126100	OsLPR1	LOC_Os01g03530		Yes	Spatial in Benfey lab		Yes		No		No
Trichoblast	Os01g0216400	OsGELP9	LOC_Os01g11750		Yes	Spatial in Benfey lab		Yes		No		No
Trichoblast	Os03g0134800	Os03g0134800	LOC_Os03g04210		Yes	Spatial in Benfey lab		Yes		No		No
Trichoblast	Os03g0306100	OsGT5	LOC_Os03g19330		No	Spatial in Benfey lab		Yes		No		No
Trichoblast	Os10g0578200	CSLD	LOC_Os10g42750		Yes	Spatial in Benfey lab, also in Zhang et al., Nature Comm., 2021, Figure 2		No		Yes		Yes
Trichoblast	Os06g0184000	RHL1	LOC_Os06g08500		Yes	Ding et al., Cell Research, 2009, Figure 1		No		No		No
Exodermis	Os03g0570800	Os03g0570800	LOC_Os03g37411		Yes	Spatial in Benfey lab		Yes		Yes		Yes
Exodermis	Os04g0452700	OsMST1	LOC_Os04g37980		Yes	Spatial in Benfey lab		Yes		Yes		Yes
Exodermis	Os03g0115700	Os03g0115700	LOC_Os03g02460		Yes	Spatial in Benfey lab		Yes		Yes		Yes
Exodermis	Os06g0283100	UGT	LOC_Os06g17260		No	Spatial in Benfey lab		Yes		No		No
Sclerenchyma	Os08g0115800	ONAC029	LOC_Os08g02300		Yes	Spatial in Benfey lab		Yes		Yes		Yes
Sclerenchyma	Os05g0543600	OsMYB86-L2	LOC_Os05g46610		No	Spatial in Benfey lab, also detected in xylem		Yes		No		No
Sclerenchyma	Os08g0151300	CEF1	LOC_Os08g05520		No	Spatial in Benfey lab		Yes		No		No
Cortex	Os03g0135700	RAI1	LOC_Os03g04310		Yes	Spatial in Benfey lab		Yes		Yes		Yes
Cortex	Os06g0503100	OsABCG14	LOC_Os06g30730		Yes	Spatial in Benfey lab		Yes		Yes		Yes
Cortex	Os05g0398800	Os05g0398800	LOC_Os05g33080		Yes	Spatial in Benfey lab		Yes		Yes		Yes
Cortex	Os01g0296700	Os01g0296700	LOC_Os01g19220		Yes	Spatial in Benfey lab		Yes		Yes		Yes
Cortex	Os04g0554500	OsHyPRP06	LOC_Os04g46810		Yes	Liu et al., Molecular Plant, 2021, Fig. 1E		No		No		No
Cortex	Os04g0585100	OsDHHC12	LOC_Os04g49560		No	Spatial in Benfey lab		Yes		Yes		No
Endodermis	Os01g0263000	prx5	LOC_Os01g15810		Yes	Spatial in Benfey lab		Yes		Yes		Yes
Endodermis	Os03g0297900	OsLAC12	LOC_Os03g18640		Yes	Spatial in Benfey lab		Yes		No		No
Endodermis	Os03g0364400	OsBBS1	LOC_Os03g24930		Yes	Spatial in Benfey lab, low detection		Yes		No		No
Endodermis	Os10g0155100	Os10g0155100	LOC_Os10g06680		Yes	Spatial in Benfey lab		Yes		No		No
Endodermis	Os01g0899700	Os01g0899700	LOC_Os01g67390		Yes	Spatial in Benfey lab		Yes		No		No
Vascular tissue	Os02g0809800	Pho1	LOC_Os02g56510		No	Spatial in Benfey lab		Yes		Yes		No
Vascular tissue	Os01g0296200	OsPGL13	LOC_Os01g19170		Yes	Spatial in Benfey lab		Yes		Yes		Yes
Vascular tissue	Os01g0803300	Os01g0803300	LOC_Os01g58910		Yes	Spatial in Benfey lab		Yes		No		No
Vascular tissue	Os02g0768300	Os02g0768300	LOC_Os02g52930		No	Spatial in Benfey lab		Yes		No		No
Vascular tissue	Os07g0634400	Os07g0634400	LOC_Os07g44060		Yes	Spatial in Benfey lab, also confimed in Zhang et al., Nature Comm., 2021, Fig. S10		Yes		No		No
Phloem	Os08g0138600	Os08g0138600	LOC_Os08g04400		Yes	Spatial in Benfey lab		Yes		No		No
Phloem	Os06g0664800	Os06g0664800	LOC_Os06g45410		Yes	Spatial in Benfey lab		Yes		Yes		Yes
Phloem	Os04g0490900	OsAAP11G	LOC_Os04g41350		Yes	Spatial in Benfey lab, vey low detection		Yes		No		No
Phloem	Os01g0723100	Os01g0723100	LOC_Os01g52480		No	Spatial in Benfey lab		Yes		No		No
Xylem	Os01g0896200	Os01g0896200	LOC_Os01g67090		Yes	Spatial in Benfey lab		Yes		No		No
Xylem	Os01g0672100	ONAC073	LOC_Os01g48130		Yes	Spatial in Benfey lab		Yes		Yes		Yes
Xylem	Os09g0422500	BC6	LOC_Os09g25490		Yes	Spatial in Benfey lab, sclerenchyma and xylem		Yes		No		No
Xylem	Os10g0467800	CESA7	LOC_Os10g32980		Yes	Spatial in Benfey lab		Yes		No		No
Xylem	Os01g0750300	OsCesA4	LOC_Os01g54620		Yes	Spatial in Benfey lab		Yes		No		No
Metaxylem	Os01g0971400	Os01g0971400	LOC_Os01g73980		Yes	Liu et al., Molecular Plant, 2021, Fig. 1E		No		No		No
Metaxylem	Os07g063850	OsDIR24	LOC_Os07g44450		Yes	Zhang et al., Nature Comm., 2021, Fig. S10		No		No		No
Early Metaxylem	Os08g0489300	Os08g0489300	LOC_Os08g38170		Yes	Zhang et al., Nature Comm., 2021, Fig. S10		No		No		No
Root Cap	Os03g0291500	OsASN1	LOC_Os03g18130		Yes	Ganesh, Alagarasan, et al. 2022 (a review)		No		No		No
Root Cap junction	Os03g0247200	OsTHI29	LOC_Os03g14300		Yes	Zhang et al., Nature Comm., 2021		No		No		No
Meristem	Os01g0273100	OsUBC27	LOC_Os01g16650		Yes	Zhang et al., Nature Comm., 2021, Fig. S10		No		No		No
Meristem	Os02g0805200	OsPCNA	LOC_Os02g56130		Yes	Zhang et al., Nature Comm., 2021, Fig. S10		No		No		No
Meristem	Os03g0729500	OsGRF6	LOC_Os03g51970		Yes	Zhang et al., Nature Comm., 2021, Fig. S4B		No		No		No
Meristem	Os04g0496300	Os04g0496300	LOC_Os04g41900		Yes	Zhang et al., Nature Comm., 2021, Fig. S10		No		No		No
Meristem	Os05g0520300	OsGATA1	LOC_Os05g44400		Yes	Zhang et al., Nature Comm., 2021, Fig. S4B		No		No		No

## Sheet: Markers derived from our Atlas
Cell.type	Gene.ID
Root cap	LOC_Os10g36848
Root cap	LOC_Os06g32990
Root cap	LOC_Os11g37970
Root cap	LOC_Os10g42670
Root cap	LOC_Os11g37940
Root cap	LOC_Os06g38764
Root cap	LOC_Os10g40490
Root cap	LOC_Os09g38239
Root cap	LOC_Os05g18604
Root cap	LOC_Os02g03130
Root cap	LOC_Os07g14080
Meristem	LOC_Os03g51970
Meristem	LOC_Os05g44400
Meristem	LOC_Os09g37600
Meristem	LOC_Os04g24310
Atrichoblast	LOC_Os01g64840
Atrichoblast	LOC_Os01g50820
Atrichoblast	LOC_Os05g35830
Atrichoblast	LOC_Os03g06010
Atrichoblast	LOC_Os10g30340
Atrichoblast	LOC_Os01g25030
Atrichoblast	LOC_Os01g11760
Atrichoblast	LOC_Os10g31710
Atrichoblast	LOC_Os06g08190
Atrichoblast	LOC_Os02g34940
Atrichoblast	LOC_Os03g06020
Atrichoblast	LOC_Os10g31720
Atrichoblast	LOC_Os01g08170
Atrichoblast	LOC_Os10g31680
Trichoblast	LOC_Os07g01420
Trichoblast	LOC_Os01g07060
Trichoblast	LOC_Os05g38770
Trichoblast	LOC_Os06g08500
Trichoblast	LOC_Os01g11750
Trichoblast	LOC_Os01g07030
Trichoblast	LOC_Os06g01920
Trichoblast	LOC_Os07g30090
Trichoblast	LOC_Os04g46910
Trichoblast	LOC_Os07g26460
Trichoblast	LOC_Os12g05380
Trichoblast	LOC_Os02g18430
Trichoblast	LOC_Os07g01420
Trichoblast	LOC_Os07g30090
Trichoblast	LOC_Os05g35810
Trichoblast	LOC_Os01g18970
Trichoblast	LOC_Os06g02390
Trichoblast	LOC_Os01g13120
Trichoblast	LOC_Os03g04210
Trichoblast	LOC_Os02g17880
Exodermis	LOC_Os03g37411
Exodermis	LOC_Os06g17260
Exodermis	LOC_Os04g37980
Exodermis	LOC_Os05g06140
Exodermis	LOC_Os04g03579
Exodermis	LOC_Os06g17260
Exodermis	LOC_Os04g03579
Exodermis	LOC_Os06g29994
Exodermis	LOC_Os04g37980
Exodermis	LOC_Os03g37411
Exodermis	LOC_Os07g07860
Exodermis	LOC_Os12g12590
Sclerenchyma	LOC_Os02g43640
Sclerenchyma	LOC_Os08g02300
Sclerenchyma	LOC_Os05g46610
Sclerenchyma	LOC_Os05g46610
Sclerenchyma	LOC_Os11g01570
Sclerenchyma	LOC_Os03g60340
Sclerenchyma	LOC_Os01g22640
Sclerenchyma	LOC_Os01g51060
Sclerenchyma	LOC_Os01g65550
Cortex	LOC_Os12g02300
Cortex	LOC_Os11g02350
Cortex	LOC_Os03g04310
Cortex	LOC_Os06g30730
Cortex	LOC_Os05g33080
Cortex	LOC_Os01g68580
Cortex	LOC_Os03g04310
Cortex	LOC_Os12g02300
Cortex	LOC_Os11g02054
Cortex	LOC_Os04g46820
Cortex	LOC_Os02g21640
Cortex	LOC_Os07g14160
Cortex	LOC_Os07g37350
Cortex	LOC_Os06g30730
Cortex	LOC_Os08g32910
Cortex	LOC_Os11g26990
Cortex	LOC_Os03g21970
Cortex	LOC_Os01g61230
Cortex	LOC_Os04g33900
Endodermis	LOC_Os01g15810
Endodermis	LOC_Os10g06680
Endodermis	LOC_Os04g58760
Endodermis	LOC_Os01g15810
Endodermis	LOC_Os03g18640
Endodermis	LOC_Os01g67390
Endodermis	LOC_Os09g36490
Endodermis	LOC_Os02g11950
Endodermis	LOC_Os04g38690
Endodermis	LOC_Os03g18640
Endodermis	LOC_Os06g12500
Endodermis	LOC_Os09g25710
Endodermis	LOC_Os01g06250
Endodermis	LOC_Os08g01160
Endodermis	LOC_Os08g01170
Endodermis	LOC_Os01g48570
Endodermis	LOC_Os03g08720
Endodermis	LOC_Os03g19610
Endodermis	LOC_Os03g13070
Pericycle	LOC_Os02g56510
Pericycle	LOC_Os01g19170
Pericycle	LOC_Os01g58910
Pericycle	LOC_Os02g52930
Pericycle	LOC_Os07g44060
Pericycle	LOC_Os11g41650
Pericycle	LOC_Os03g05530
Pericycle	LOC_Os02g56510
Pericycle	LOC_Os01g58910
Pericycle	LOC_Os10g39980
Pericycle	LOC_Os08g36040
Pericycle	LOC_Os06g13210
Pericycle	LOC_Os07g34110
Pericycle	LOC_Os03g11734
Pericycle	LOC_Os05g41420
Pericycle	LOC_Os04g59020
Pericycle	LOC_Os07g47760
Pericycle	LOC_Os04g47810
Pericycle	LOC_Os05g12280
Pericycle	LOC_Os07g28890
Pericycle	LOC_Os12g13720
Pericycle	LOC_Os09g26620
Pericycle	LOC_Os06g36070
Phloem	LOC_Os05g03934
Phloem	LOC_Os08g04400
Phloem	LOC_Os06g45410
Phloem	LOC_Os01g52480
Phloem	LOC_Os12g06280
Phloem	LOC_Os02g06690
Phloem	LOC_Os11g05935
Phloem	LOC_Os05g31470
Phloem	LOC_Os05g03934
Phloem	LOC_Os01g14640
Phloem	LOC_Os06g41090
Phloem	LOC_Os06g33200
Phloem	LOC_Os03g01330
Phloem	LOC_Os01g47610
Phloem	LOC_Os06g45410
Phloem	LOC_Os05g42120
Phloem	LOC_Os04g41350
Phloem	LOC_Os01g57004
Phloem	LOC_Os03g27210
Phloem	LOC_Os06g10700
Xylem	LOC_Os01g48130
Xylem	LOC_Os09g25490
Xylem	LOC_Os10g32980
Xylem	LOC_Os01g54620
Xylem	LOC_Os07g44450
Xylem	LOC_Os08g38170
Xylem	LOC_Os01g54620
Xylem	LOC_Os10g32980
Xylem	LOC_Os09g25490
Xylem	LOC_Os01g02010
Xylem	LOC_Os01g14670
Xylem	LOC_Os04g16970
Xylem	LOC_Os04g33450
Xylem	LOC_Os01g62490
Xylem	LOC_Os01g57050
Xylem	LOC_Os10g40620
Xylem	LOC_Os09g14700
Xylem	LOC_Os01g01650
Xylem	LOC_Os02g06380
Xylem	LOC_Os05g48850
Xylem	LOC_Os02g19640
Xylem	LOC_Os07g44160
