# Supplementary material for: Single-cell transcriptomics reveal how root tissues adapt to soil stress
Source: Nature. 2025 Apr 30;642(8068):721–9. doi: 10.1038/s41586-025-08941-z (PMC12176638; doi:10.1038/s41586-025-08941-z)
Supplement: Supplementary file 5 — Clusters annotation for Xkitaake gel, non-compacted soils and compacted soils scRNA-seq integrated object based on average z-scores of cell type markers. [file 41586_2025_8941_MOESM5_ESM.xlsx]

## Sheet: Description
The z-score sheet for cell type markers in each individual seurat cluster for the integrated gel-soil object
z-score was calculated by whether the cell type marker gene expression in enriched in certain cluster, higher z-score means highly enriched expression of marker genes for the specific cell type.
We used the max z-score ( with red shadow) to assign each cluster to a certain cell type.

## Sheet: Clusters_avg_z_score
Cluster number	Cell type annotation	Epidermis	Atrichoblast	Trichoblast	Exodermis	Sclerenchyma	Cortex	Endodermis	Pericycle	Phloem	Xylem	Metaxylem	Early Metaxylem	Stem cell niche	Max Z-score
0	Mature root cells	-0.121368	-0.0512855	-0.0602384	-0.130741	-0.0217099	-0.218912	-0.123497	-0.135436	-0.14227	0.105722	-0.0986721	-0.00374555	-0.113839	0.105722
1	Sclerenchyma	-0.122283	-0.0884292	-0.100277	-0.0356162	0.0942051	-0.0237246	-0.130171	-0.145316	-0.154498	-0.143456	-0.0221611	-0.0392041	-0.0297016	0.0942051
2	Mature root cells	0.0327221	0.0833257	0.160491	-0.157445	-0.100751	-0.248003	-0.0805631	-0.129953	-0.131831	-0.0248076	-0.131593	-0.0540307	-0.130466	0.160491
3	Mature root cells	0.0882144	0.165725	-0.0668472	0.0799735	-0.0936412	-0.273378	-0.122482	-0.139849	-0.149325	-0.120733	-0.0852144	-0.00589997	-0.0631302	0.165725
4	Exodermis	-0.092909	0.00360581	-0.104011	0.307083	-0.108846	-0.281984	-0.131924	-0.151045	-0.158625	-0.144097	0.00981248	-0.040162	-0.0179184	0.307083
5	Exodermis	-0.0951266	-0.0662993	-0.105261	0.613724	-0.096713	-0.279704	-0.13877	-0.155852	-0.161053	-0.163317	0.0855825	-0.0380686	-0.0132979	0.613724
6	Sclerenchyma	-0.130618	-0.0852892	-0.103384	-0.0798792	-0.0444996	-0.123609	-0.131611	-0.149877	-0.149008	-0.136925	-0.0324061	-0.0239902	-0.0852022	-0.0239902
7	Exodermis	0.0253658	-0.043338	-0.0780741	1.10752	-0.0926492	-0.283918	-0.12645	-0.15431	-0.163751	-0.169279	0.00889677	-0.0474909	-0.0274337	1.10752
8	Mature root cells	-0.120311	0.0507496	0.0211168	-0.14386	-0.0162834	-0.215121	-0.113002	-0.150266	-0.147597	0.0142997	-0.110575	-0.0357765	-0.131088	0.0507496
9	Cortex	-0.135193	-0.0622986	-0.0847581	-0.134288	-0.018424	1.18245	-0.104539	-0.122128	-0.117104	-0.12097	-0.0855915	-0.0542484	-0.0410851	1.18245
10	Sclerenchyma	-0.131852	-0.0918275	-0.0995103	0.00261588	0.189237	0.126387	-0.118279	-0.139655	-0.15763	-0.160979	-0.0129337	0.0358377	-0.0615811	0.189237
11	Cortex	-0.142045	-0.0901053	-0.110831	-0.159033	-0.076365	0.915409	-0.135511	-0.140759	-0.147107	-0.132388	-0.101328	-0.0409402	-0.0721602	0.915409
12	Mature root cells	-0.102905	-0.0627048	-0.0563899	-0.142283	-0.087048	-0.0832996	-0.0777149	-0.12423	-0.100834	-0.0747596	-0.0793623	-0.0408439	-0.0916428	-0.0408439
13	Mature root cells	-0.114716	-0.0884333	0.195952	-0.160216	-0.116877	-0.268568	-0.0969539	0.111836	-0.112609	-0.0404392	-0.0796242	-0.0488301	-0.0992472	0.195952
14	Phloem	-0.111968	-0.00749739	-0.0848867	-0.148827	-0.120228	-0.274003	-0.0960749	-0.102497	2.00838	-0.10908	-0.102643	-0.046236	-0.102451	2.00838
15	Mature root cells	-0.116374	0.0566131	0.0192477	-0.107505	0.3593	-0.251563	-0.0773455	-0.0993953	-0.125099	0.0325298	-0.0894523	-0.051349	-0.0948597	0.3593
16	Sclerenchyma	-0.115089	-0.0834955	-0.062383	0.0250837	0.243354	0.150107	-0.0976027	-0.0998538	-0.126656	-0.123881	-0.0334922	0.00404901	0.0058896	0.243354
17	Mature root cells	-0.14177	0.19474	0.209298	-0.0903913	0.0986813	-0.26787	-0.120845	-0.152427	-0.149195	-0.0681462	-0.121854	-0.0670724	-0.125214	0.209298
18	Exodermis	-0.0899385	-0.0101711	-0.0593397	0.0441842	-0.0969883	-0.192592	-0.103323	-0.113717	-0.117501	-0.105977	-0.0290775	-0.0205589	0.018906	0.0441842
19	Pericycle	-0.0984148	-0.0941826	0.0660945	-0.144524	-0.0737844	-0.260948	-0.0134892	0.786517	-0.0727067	-0.0470559	-0.0392156	-0.0435682	-0.00771911	0.786517
20	Mature root cells	-0.137152	-0.0835933	-0.0829678	-0.121481	-0.0577345	-0.169514	-0.125995	-0.143683	-0.145878	-0.109636	-0.107308	-0.0370373	-0.0979398	-0.0370373
21	Mature root cells	-0.0645234	-0.0185493	0.0106604	-0.115234	0.0774922	-0.216485	-0.0689016	-0.0928392	-0.0606211	0.236753	0.00343963	0.00423738	-0.05117	0.236753
22	Endodermis	-0.0806862	-0.0465453	0.022189	-0.0674461	-0.0814784	-0.243187	1.23965	0.898733	-0.0955185	-0.131749	-0.0926305	-0.0479589	0.424846	1.23965
23	Mature root cells	-0.0734255	-0.0616643	-0.0452426	-0.102426	0.036369	-0.205221	-0.048101	0.0366937	0.0391795	0.0393006	-0.0157109	-0.0233419	-0.0179924	0.0393006
24	Mature root cells	-0.106935	-0.0457199	-0.0252488	-0.16017	-0.0959812	-0.00101979	-0.103356	-0.149452	-0.143479	0.00191923	-0.109592	-0.0466588	-0.113977	0.00191923
25	Protoxylem	-0.0625712	-0.0589893	-0.0647759	-0.0929269	0.509027	0.0945479	-0.0504764	-0.0531756	-0.0690487	1.70662	0.213372	0.991011	-0.0416046	1.70662
26	Cortex	-0.0872879	-0.0802797	-0.0923994	-0.132431	-0.0168221	1.91974	-0.101255	-0.116368	-0.12591	-0.117723	-0.0878652	-0.051457	-0.0672014	1.91974
27	Endodermis	-0.111557	-0.113392	0.0797104	-0.152762	-0.103025	-0.268073	0.767968	0.569863	-0.0294585	-0.0517243	-0.0914145	-0.0308446	-0.0362514	0.767968
28	Meristem	-0.0935801	-0.0947104	-0.0829698	0.0692475	-0.0752752	-0.250341	-0.093963	-0.131688	-0.152211	-0.158323	-0.105755	-0.0546051	0.518685	0.518685
29	Meristem	0.345073	0.10305	0.0181909	0.0758324	-0.0393627	-0.221058	-0.0809479	-0.129488	-0.13524	-0.152899	-0.00732841	-0.0505571	0.695218	0.695218
30	Cortex	-0.130082	-0.109344	-0.0843064	-0.142793	0.045922	3.144	-0.129318	-0.13838	-0.133057	-0.1426	-0.131335	-0.108426	-0.075448	3.144
31	Mature root cells	-0.023418	0.0506897	0.0770643	-0.130763	-0.0728248	-0.193627	-0.0523076	-0.13119	-0.119031	-0.032484	-0.122378	-0.0387893	-0.0942384	0.0770643
32	Mature root cells	-0.112322	-0.0827006	0.543152	-0.171426	-0.137178	-0.293813	-0.120109	-0.0518821	-0.106689	-0.0169823	-0.10543	-0.0532013	-0.131717	0.543152
33	Endodermis	-0.127546	-0.125631	-0.025173	-0.118218	-0.0888815	-0.278784	1.33568	0.704865	-0.118309	-0.127864	-0.104116	-0.032868	0.0815957	1.33568
34	Cortex	-0.133276	-0.0871985	-0.0824482	-0.153175	-0.0767106	0.503463	-0.133526	-0.153618	-0.150912	-0.12205	-0.106701	-0.0489974	-0.110629	0.503463
35	Phloem	-0.0749619	-0.0683598	-0.0187404	-0.0979783	-0.024257	-0.197123	-0.00808642	0.297585	1.69121	-0.0412349	0.0461111	-0.0412221	-0.00727149	1.69121
36	Exodermis/Atrichoblast	-0.0538729	-0.0714161	-0.0886245	0.217829	-0.0435613	-0.243743	-0.128206	-0.115447	-0.158554	-0.158672	0.0781022	-0.0316692	0.0254551	0.217829
37	Meristem	-0.107748	-0.106466	0.0809491	-0.129068	-0.0358491	-0.240346	0.481277	0.725801	-0.125561	-0.165305	-0.13616	-0.0552249	0.622229	0.725801
38	Cortex	-0.118958	-0.0786354	-0.0432887	-0.0948288	-0.0102426	0.349702	-0.0688234	-0.0512129	-0.0795132	-0.0875922	-0.0669986	-0.0684807	-0.016893	0.349702
39	Atrichoblast	3.33097	0.931445	0.209934	-0.113887	-0.108298	-0.300317	-0.117562	-0.155026	-0.170586	-0.164999	0.171081	-0.0698935	0.0304244	3.33097
40	Exodermis	0.326162	0.0467476	-0.0488441	0.540194	-0.0179736	-0.282451	-0.130736	-0.160616	-0.170924	-0.160495	-0.00927611	-0.0524803	-0.0610934	0.540194
41	Exodermis	0.24902	0.0583539	0.0562759	1.3749	-0.00820989	-0.274295	-0.121879	-0.164757	-0.178837	-0.184614	-0.109862	-0.0426068	-0.124812	1.3749
42	Mature root cells	-0.112604	0.385415	0.0517525	0.00312293	-0.0989854	-0.270518	-0.125774	-0.158488	-0.162351	-0.105152	-0.14449	-0.0519525	-0.1155	0.385415
43	Protoxylem	-0.0541894	-0.0300841	-0.0123385	-0.0861514	0.155259	-0.0599632	-0.0667412	-0.049798	-0.0940353	1.05635	0.286831	0.439627	-0.0618187	1.05635
44	Cortex	-0.116343	-0.0933615	-0.0699466	-0.1303	-0.066929	0.0425815	-0.0899702	-0.109506	-0.0962279	-0.116855	-0.0403586	-0.0503235	-0.0650481	0.0425815
45	Cortex	-0.145994	-0.0883823	-0.0523069	-0.159616	-0.0971458	0.321598	-0.129427	-0.144929	-0.152806	-0.0836271	-0.135341	-0.0600465	-0.108003	0.321598
46	Phloem	-0.108788	-0.0873039	-0.106266	-0.144336	-0.105011	-0.26421	-0.101771	-0.0558963	3.83475	-0.107997	-0.0986543	-0.0353301	-0.0693097	3.83475
47	Endodermis	-0.140971	-0.0985738	0.28667	-0.145509	-0.148654	-0.298234	0.881996	-0.0204095	-0.123142	-0.0696451	-0.10753	-0.0731461	-0.14657	0.881996
48	Sclerenchyma/cortex	-0.0550611	-0.0262213	-0.0672024	0.0186867	0.158216	0.254541	-0.0634279	-0.108093	-0.0746875	-0.00703451	0.0405172	-0.0255766	-0.0504448	0.254541
49	Sclerenchyma	-0.132918	-0.0984616	-0.0513343	0.0955638	0.490353	0.249211	-0.125133	-0.142904	-0.149192	-0.162837	-0.0879581	-0.0216382	-0.0840465	0.490353
50	Meristem	0.0422529	0.0497384	0.0479818	0.0113035	-0.0165827	-0.208389	-0.0298391	-0.0658182	-0.0994971	-0.173594	-0.0524228	-0.0420572	1.37167	1.37167
51	Pericycle	-0.0753761	-0.0285807	0.233078	-0.0789742	0.0663409	-0.189757	0.0475384	2.31858	0.436241	0.309854	0.581424	0.076949	0.147724	2.31858
52	Endodermis	-0.144203	-0.127981	0.0445392	-0.143236	-0.126839	-0.285783	1.10006	0.357149	-0.0532981	-0.0893138	-0.12192	-0.0672402	0.0502918	1.10006
53	Sclerenchyma	-0.162671	-0.113144	-0.0407771	0.078146	1.00478	0.0609312	-0.129692	-0.161747	-0.17972	-0.178263	-0.151758	-0.0333786	-0.0217491	1.00478
54	Metaxylem	-0.0980143	-0.109099	0.106169	-0.154957	0.429664	-0.262267	-0.0924599	-0.0442319	-0.129419	5.32079	7.56898	1.93284	-0.0579883	7.56898
55	Trichoblast	5.61184	4.3127	1.29059	0.026358	-0.0974005	-0.279773	-0.0123761	-0.13954	-0.133736	-0.157519	-0.119276	-0.0495168	-0.0873316	5.61184
