# Supplementary material for: Single-cell transcriptomics reveal how root tissues adapt to soil stress
Source: Nature. 2025 Apr 30;642(8068):721–9. doi: 10.1038/s41586-025-08941-z (PMC12176638; doi:10.1038/s41586-025-08941-z)
Supplement: Supplementary file 6 — DEG list in each cell type in the comparison of Xkitaake scRNA-seq data between gel-grown roots and soil-grown roots. [file 41586_2025_8941_MOESM6_ESM.xlsx]

## Sheet: Description
The differentially expressed gene list for the comparison between gel-based scRNA-seq data and soil-based scRNA-seq data, generated by muscat R package
Relevant columns
Cluster_id:	cell type
sc_XXX.frq:	the proportion of cells with detected expression of the gene in individual scRNA-seq dataset
gel.frq/soil.frq:	the proportion of cells with detected expression of the gene in individual experimental conditions
logFC:	Log 2(foldchange)
logCPM:	Log2 (Counts per Million reads)
p_adj.glb:	The adjusted p-value used for filtering the significant DEGs. We used >0.05 as the threshold.
Contrast:	Means "Gel compared to Soil", thus negative log FC means up-regulated in Soils

## Sheet: DEG_Xkitaake_GelvsSoil
	gene	cluster_id	sc_192.frq	sc_193.frq	sc_194.frq	sc_195.frq	sc_199.frq	sc_200.frq	gel.frq	soil.frq	logFC	logCPM	F	p_val	p_adj.loc	p_adj.glb	contrast	up_dn_label	clust_up_dn
1	LOC-Os01g01040	Meristem	0.213	0.232	0.288	0.216	0.26	0.277	0.234	0.269	-1.7	3.95	90.8	3.45e-08	2.24e-06	1.76e-06	gel-soil	Up	Meristem_Up
2	LOC-Os01g01295	Meristem	0.378	0.388	0.493	0.415	0.329	0.249	0.411	0.286	-0.612	4.68	13.3	0.00203	0.0127	0.0145	gel-soil	Up	Meristem_Up
3	LOC-Os01g01870	Meristem	0.473	0.459	0.525	0.496	0.317	0.382	0.484	0.352	-0.812	6.93	18.3	0.000524	0.00431	0.00489	gel-soil	Up	Meristem_Up
4	LOC-Os01g01920	Meristem	0.148	0.147	0.215	0.229	0.15	0.135	0.177	0.142	-0.892	3.03	18	0.000556	0.00451	0.00512	gel-soil	Up	Meristem_Up
5	LOC-Os01g02139	Meristem	0.101	0.135	0.178	0.11	0.156	0.108	0.127	0.13	-0.967	3.19	17.2	0.000682	0.00531	0.00603	gel-soil	Up	Meristem_Up
6	LOC-Os01g02980	Meristem	0.252	0.248	0.402	0.254	0.0562	0.0195	0.28	0.0364	2.1	3.18	39.7	8.36e-06	0.000162	0.000166	gel-soil	Down	Meristem_Down
7	LOC-Os01g03510	Meristem	0.426	0.428	0.589	0.534	0.354	0.442	0.48	0.402	-0.903	5.04	26.2	8.76e-05	0.00105	0.00115	gel-soil	Up	Meristem_Up
8	LOC-Os01g03680	Meristem	0.275	0.3	0.37	0.237	0.0583	0.0391	0.292	0.0479	1.45	3.98	27	7.49e-05	0.000923	0.00101	gel-soil	Down	Meristem_Down
9	LOC-Os01g03710	Meristem	0.204	0.257	0.338	0.28	0.0917	0.087	0.261	0.0892	0.812	3.68	16.5	0.000832	0.00623	0.00708	gel-soil	Down	Meristem_Down
10	LOC-Os01g03830	Meristem	0.277	0.266	0	0	0	0	0.163	0	9.44	2.7	10.7	0.0049	0.0254	0.0292	gel-soil	Down	Meristem_Down
11	LOC-Os01g03890	Meristem	0.286	0.266	0.411	0.335	0.123	0.114	0.314	0.118	0.596	4.16	9.13	0.00776	0.0367	0.0419	gel-soil	Down	Meristem_Down
12	LOC-Os01g04010	Meristem	0.734	0.694	0.79	0.754	0.348	0.311	0.737	0.328	2.04	7.64	142	1.25e-09	2.29e-07	1.07e-07	gel-soil	Down	Meristem_Down
13	LOC-Os01g04020	Meristem	0.597	0.612	0.662	0.576	0.288	0.24	0.609	0.262	1.28	6.17	54.5	1.15e-06	3.36e-05	3.22e-05	gel-soil	Down	Meristem_Down
14	LOC-Os01g04160	Meristem	0.146	0.168	0.183	0.174	0.0688	0.0426	0.165	0.0547	0.966	2.76	11.2	0.00389	0.0212	0.0243	gel-soil	Down	Meristem_Down
15	LOC-Os01g04200	Meristem	0.176	0.147	0.228	0.153	0.148	0.13	0.173	0.138	-0.741	3.03	9.69	0.0064	0.0315	0.036	gel-soil	Up	Meristem_Up
16	LOC-Os01g04260	Meristem	0.695	0.688	0.799	0.695	0.727	0.75	0.713	0.739	-1.53	6.57	123	3.85e-09	5.26e-07	2.79e-07	gel-soil	Up	Meristem_Up
17	LOC-Os01g04280	Meristem	0.286	0.291	0.411	0.309	0.233	0.259	0.316	0.247	-1.19	4.94	48.8	2.34e-06	5.87e-05	5.79e-05	gel-soil	Up	Meristem_Up
18	LOC-Os01g04350	Meristem	0.37	0.306	0.338	0.292	0.206	0.178	0.329	0.191	1.03	7.07	31.3	3.37e-05	0.000486	0.000522	gel-soil	Down	Meristem_Down
19	LOC-Os01g04590	Meristem	0.37	0.37	0.438	0.369	0.171	0.114	0.383	0.14	0.879	4.76	18.8	0.000456	0.00386	0.00437	gel-soil	Down	Meristem_Down
20	LOC-Os01g04620	Meristem	0.28	0.239	0.283	0.254	0.123	0.105	0.263	0.113	0.895	4.41	18.4	0.000513	0.00423	0.0048	gel-soil	Down	Meristem_Down
21	LOC-Os01g04710	Meristem	0.0448	0.0734	0.132	0.102	0.0938	0.151	0.0817	0.125	-2.28	2.68	57.9	7.66e-07	2.4e-05	2.31e-05	gel-soil	Up	Meristem_Up
22	LOC-Os01g04910	Meristem	0.493	0.498	0.63	0.568	0.415	0.35	0.536	0.38	-0.669	5.05	20.6	0.000297	0.00276	0.00309	gel-soil	Up	Meristem_Up
23	LOC-Os01g04950	Meristem	0.207	0.171	0.219	0.25	0.0271	0.0302	0.208	0.0288	2.55	3.26	76.5	1.15e-07	5.57e-06	4.82e-06	gel-soil	Down	Meristem_Down
24	LOC-Os01g05150	Meristem	0.176	0.168	0.233	0.161	0.0458	0.0249	0.182	0.0345	1.74	2.75	34.5	1.94e-05	0.000318	0.000333	gel-soil	Down	Meristem_Down
25	LOC-Os01g05210	Meristem	0.101	0.0826	0.137	0.0975	0.0104	0.00178	0.102	0.00575	2.98	1.45	35.2	1.72e-05	0.000289	0.000302	gel-soil	Down	Meristem_Down
26	LOC-Os01g05630	Meristem	0.255	0.183	0.393	0.318	0.202	0.19	0.274	0.196	-0.825	4.04	10.7	0.00461	0.0242	0.0278	gel-soil	Up	Meristem_Up
27	LOC-Os01g05694	Meristem	0.118	0.138	0.178	0.131	0.00625	0.00533	0.138	0.00575	3.51	1.74	66.8	2.96e-07	1.14e-05	1.05e-05	gel-soil	Down	Meristem_Down
28	LOC-Os01g05710	Meristem	0.123	0.125	0.201	0.157	0.146	0.128	0.146	0.136	-1.14	3.47	26.9	7.69e-05	0.000944	0.00103	gel-soil	Up	Meristem_Up
29	LOC-Os01g06460	Meristem	0.835	0.835	0.895	0.886	0.777	0.803	0.857	0.791	-0.946	8.32	41.8	6.1e-06	0.000126	0.000128	gel-soil	Up	Meristem_Up
30	LOC-Os01g06470	Meristem	0.227	0.217	0.279	0.22	0.106	0.0604	0.233	0.0815	0.698	3.01	9.09	0.00789	0.0372	0.0424	gel-soil	Down	Meristem_Down
31	LOC-Os01g06490	Meristem	0.146	0.122	0.201	0.161	0.156	0.117	0.153	0.135	-0.987	2.81	19.9	0.000355	0.00317	0.00357	gel-soil	Up	Meristem_Up
32	LOC-Os01g07120	Meristem	0.389	0.343	0.502	0.436	0.133	0.142	0.407	0.138	0.868	4.61	20.8	0.000282	0.00265	0.00297	gel-soil	Down	Meristem_Down
33	LOC-Os01g07200	Meristem	0.224	0.199	0.301	0.208	0.0583	0.0622	0.228	0.0604	1.08	3.14	20.1	0.000334	0.00303	0.00341	gel-soil	Down	Meristem_Down
34	LOC-Os01g07870	Meristem	0.277	0.269	0.251	0.271	0.0958	0.0764	0.269	0.0853	0.685	3.55	8.94	0.00832	0.0388	0.0443	gel-soil	Down	Meristem_Down
35	LOC-Os01g08090	Meristem	0.319	0.333	0.434	0.356	0.112	0.103	0.353	0.107	1.04	4.11	30.9	3.63e-05	0.000517	0.000555	gel-soil	Down	Meristem_Down
36	LOC-Os01g08110	Meristem	0.146	0.174	0.174	0.148	0.177	0.0782	0.16	0.124	-0.85	2.87	11.7	0.00334	0.0187	0.0216	gel-soil	Up	Meristem_Up
37	LOC-Os01g08170	Meristem	0.137	0.122	0.174	0.174	0.0104	0.0391	0.147	0.0259	2.72	3.7	54.3	1.17e-06	3.41e-05	3.27e-05	gel-soil	Down	Meristem_Down
38	LOC-Os01g09220	Meristem	0.821	0.765	0.785	0.733	0.59	0.654	0.78	0.624	-0.913	8.49	35.5	1.63e-05	0.000277	0.000289	gel-soil	Up	Meristem_Up
39	LOC-Os01g09270	Meristem	0.168	0.208	0.169	0.216	0.0458	0.0231	0.19	0.0336	1.56	2.46	24.7	0.000121	0.00136	0.00149	gel-soil	Down	Meristem_Down
40	LOC-Os01g09570	Meristem	0.174	0.22	0.187	0.195	0.315	0.245	0.194	0.277	-2.48	4.46	107	1.02e-08	9.61e-07	6.35e-07	gel-soil	Up	Meristem_Up
41	LOC-Os01g09690	Meristem	0.146	0.15	0.192	0.169	0.00833	0	0.161	0.00384	5.15	2.71	105	1.23e-08	1.1e-06	7.41e-07	gel-soil	Down	Meristem_Down
42	LOC-Os01g10040	Meristem	0.134	0.147	0.169	0.11	0.0396	0.0302	0.14	0.0345	1.12	2.47	14.4	0.00148	0.00988	0.0113	gel-soil	Down	Meristem_Down
43	LOC-Os01g10080	Meristem	0.235	0.291	0.365	0.292	0.0812	0.0409	0.288	0.0594	1.38	3.19	31.6	3.15e-05	0.000462	0.000495	gel-soil	Down	Meristem_Down
44	LOC-Os01g10820	Meristem	0.978	0.969	0.991	0.979	0.779	0.714	0.978	0.744	0.812	8.12	29.4	4.72e-05	0.000641	0.00069	gel-soil	Down	Meristem_Down
45	LOC-Os01g10880	Meristem	0.507	0.581	0.575	0.564	0.227	0.0995	0.553	0.158	1.15	4.46	21.8	0.000224	0.00222	0.00246	gel-soil	Down	Meristem_Down
46	LOC-Os01g11600	Meristem	0.174	0.171	0.155	0.131	0.0396	0.0142	0.161	0.0259	2.72	3.58	49.4	2.16e-06	5.51e-05	5.42e-05	gel-soil	Down	Meristem_Down
47	LOC-Os01g11920	Meristem	0.132	0.18	0.247	0.186	0.117	0.155	0.179	0.137	-0.739	2.98	9.43	0.00699	0.0338	0.0386	gel-soil	Up	Meristem_Up
48	LOC-Os01g12000	Meristem	0.566	0.529	0.571	0.61	0.319	0.272	0.565	0.293	1.06	6.69	50.4	1.91e-06	4.98e-05	4.9e-05	gel-soil	Down	Meristem_Down
49	LOC-Os01g12090	Meristem	0.815	0.856	0.922	0.822	0.296	0.158	0.849	0.221	2.37	6.23	130	2.5e-09	3.8e-07	1.94e-07	gel-soil	Down	Meristem_Down
50	LOC-Os01g12650	Meristem	0.916	0.969	0.936	0.945	0.873	0.908	0.941	0.892	-1.07	8.4	55.2	1.06e-06	3.13e-05	3.02e-05	gel-soil	Up	Meristem_Up
51	LOC-Os01g12690	Meristem	0.118	0.107	0.146	0.123	0.0125	0	0.121	0.00575	4.44	3.81	71.1	1.92e-07	8.17e-06	7.35e-06	gel-soil	Down	Meristem_Down
52	LOC-Os01g12730	Meristem	0.557	0.511	0.639	0.559	0.535	0.565	0.56	0.551	-1.29	5.79	78.1	1e-07	5.06e-06	4.3e-06	gel-soil	Up	Meristem_Up
53	LOC-Os01g12860	Meristem	0.196	0.229	0.21	0.148	0.0667	0.0355	0.198	0.0499	1.03	2.74	11.5	0.0035	0.0194	0.0223	gel-soil	Down	Meristem_Down
54	LOC-Os01g12880	Meristem	0.594	0.599	0.658	0.661	0.498	0.462	0.622	0.478	-0.68	5.74	20.7	0.000292	0.00273	0.00306	gel-soil	Up	Meristem_Up
55	LOC-Os01g13030	Meristem	0.535	0.563	0.685	0.648	0.565	0.488	0.595	0.523	-0.959	5.89	43.9	4.52e-06	9.98e-05	9.99e-05	gel-soil	Up	Meristem_Up
56	LOC-Os01g13040	Meristem	0.0868	0.113	0.16	0.14	0.11	0.087	0.119	0.0978	-1.92	3.24	40.6	7.32e-06	0.000146	0.000148	gel-soil	Up	Meristem_Up
57	LOC-Os01g13520	Meristem	0.157	0.153	0.196	0.157	0.252	0.233	0.163	0.242	-1.55	4.17	77.1	1.1e-07	5.38e-06	4.63e-06	gel-soil	Up	Meristem_Up
58	LOC-Os01g13800	Meristem	0.126	0.174	0.178	0.123	0.0479	0.0337	0.149	0.0403	1.06	2.4	11.9	0.00309	0.0176	0.0203	gel-soil	Down	Meristem_Down
59	LOC-Os01g14070	Meristem	0.501	0.541	0.653	0.585	0.644	0.627	0.559	0.635	-1.63	5.89	123	3.86e-09	5.26e-07	2.8e-07	gel-soil	Up	Meristem_Up
60	LOC-Os01g14090	Meristem	0.174	0.159	0.174	0.136	0.0438	0.0231	0.162	0.0326	1.28	2.37	16.7	0.000784	0.00593	0.00675	gel-soil	Down	Meristem_Down
61	LOC-Os01g15000	Meristem	0.213	0.214	0.247	0.25	0.05	0.0444	0.227	0.047	1.79	3.69	63.3	4.24e-07	1.5e-05	1.41e-05	gel-soil	Down	Meristem_Down
62	LOC-Os01g15120	Meristem	0.367	0.367	0.525	0.394	0.154	0.108	0.403	0.129	0.794	3.96	17.2	0.000697	0.0054	0.00614	gel-soil	Down	Meristem_Down
63	LOC-Os01g15260	Meristem	0.72	0.749	0.89	0.784	0.638	0.602	0.774	0.618	-0.592	6.38	19.2	0.000416	0.0036	0.00406	gel-soil	Up	Meristem_Up
64	LOC-Os01g15448	Meristem	0.504	0.468	0.626	0.53	0.206	0.139	0.522	0.17	1.04	4.58	32.3	2.82e-05	0.000426	0.000452	gel-soil	Down	Meristem_Down
65	LOC-Os01g15610	Meristem	0.241	0.193	0.269	0.229	0.304	0.224	0.23	0.261	1.28	6.16	43.2	4.98e-06	0.000108	0.000108	gel-soil	Down	Meristem_Down
66	LOC-Os01g15830	Meristem	0.725	0.7	0.781	0.678	0.831	0.787	0.719	0.807	-1.45	10.2	136	1.75e-09	2.91e-07	1.43e-07	gel-soil	Up	Meristem_Up
67	LOC-Os01g15979	Meristem	0.846	0.832	0.927	0.86	0.704	0.7	0.86	0.702	-0.585	6.81	19.6	0.000379	0.00334	0.00377	gel-soil	Up	Meristem_Up
68	LOC-Os01g16140	Meristem	0.218	0.196	0.192	0.169	0.0542	0.0657	0.197	0.0604	1.64	4.82	9.81	0.00613	0.0304	0.0348	gel-soil	Down	Meristem_Down
69	LOC-Os01g16450	Meristem	0.443	0.474	0.479	0.466	0.435	0.387	0.464	0.409	-1.06	5.95	46.1	3.33e-06	7.85e-05	7.77e-05	gel-soil	Up	Meristem_Up
70	LOC-Os01g16650	Meristem	0.269	0.217	0.297	0.28	0.0896	0.0568	0.262	0.0719	1.55	6.3	41.2	6.69e-06	0.000136	0.000138	gel-soil	Down	Meristem_Down
71	LOC-Os01g16714	Meristem	0.202	0.168	0.242	0.212	0.117	0.071	0.202	0.092	0.698	3.55	9.68	0.00641	0.0315	0.0361	gel-soil	Down	Meristem_Down
72	LOC-Os01g16770	Meristem	0.193	0.22	0.224	0.174	0.0479	0.0337	0.203	0.0403	1.7	2.92	40.5	7.46e-06	0.000148	0.000151	gel-soil	Down	Meristem_Down
73	LOC-Os01g17020	Meristem	0.367	0.401	0.507	0.475	0.281	0.336	0.426	0.311	-0.741	4.58	16.2	0.000893	0.00659	0.00749	gel-soil	Up	Meristem_Up
74	LOC-Os01g17040	Meristem	0.104	0.0948	0.169	0.11	0.0438	0.0142	0.115	0.0278	1.13	2.1	10.1	0.00554	0.0281	0.0322	gel-soil	Down	Meristem_Down
75	LOC-Os01g17170	Meristem	0.106	0.0948	0.187	0.114	0.0312	0.0213	0.12	0.0259	1.2	1.76	12.3	0.00272	0.0159	0.0183	gel-soil	Down	Meristem_Down
76	LOC-Os01g17390	Meristem	0.283	0.281	0.306	0.356	0.221	0.24	0.302	0.231	-1.01	4.87	24.7	0.000122	0.00136	0.0015	gel-soil	Up	Meristem_Up
77	LOC-Os01g18070	Meristem	0.941	0.93	0.973	0.924	0.869	0.865	0.94	0.867	-0.735	7.89	37.9	1.11e-05	0.000205	0.00021	gel-soil	Up	Meristem_Up
78	LOC-Os01g18210	Meristem	0.611	0.609	0.712	0.64	0.265	0.217	0.636	0.239	0.77	5.16	22.2	0.000209	0.00209	0.00232	gel-soil	Down	Meristem_Down
79	LOC-Os01g18800	Meristem	0.555	0.495	0.626	0.61	0.271	0.297	0.563	0.285	0.734	6.44	19.6	0.000383	0.00336	0.00379	gel-soil	Down	Meristem_Down
80	LOC-Os01g19330	Meristem	0.232	0.199	0.228	0.191	0.0708	0.0639	0.213	0.0671	0.77	4.16	12.6	0.00248	0.0149	0.017	gel-soil	Down	Meristem_Down
81	LOC-Os01g19820	Meristem	0.28	0.3	0.416	0.343	0.1	0.123	0.325	0.112	2.2	5.12	109	9e-09	8.84e-07	5.67e-07	gel-soil	Down	Meristem_Down
82	LOC-Os01g19940	Meristem	0.457	0.382	0.525	0.403	0.256	0.233	0.437	0.244	1.02	7.19	46	3.37e-06	7.91e-05	7.84e-05	gel-soil	Down	Meristem_Down
83	LOC-Os01g20030	Meristem	0.235	0.269	0.379	0.326	0.0938	0.0462	0.291	0.0681	2.02	4.54	59.7	6.25e-07	2.04e-05	1.95e-05	gel-soil	Down	Meristem_Down
84	LOC-Os01g20780	Meristem	0.826	0.81	0.904	0.831	0.512	0.535	0.838	0.524	0.97	8.42	60.2	5.95e-07	1.97e-05	1.87e-05	gel-soil	Down	Meristem_Down
85	LOC-Os01g21590	Meristem	0.112	0.138	0.0959	0.114	0.0208	0.00888	0.117	0.0144	2.16	1.92	22.8	0.000181	0.00186	0.00207	gel-soil	Down	Meristem_Down
86	LOC-Os01g21610	Meristem	0.224	0.202	0.283	0.233	0.0667	0.0746	0.231	0.0709	0.733	2.87	8.24	0.0107	0.0474	0.0537	gel-soil	Down	Meristem_Down
87	LOC-Os01g22336	Meristem	0.272	0.272	0.279	0.233	0.0646	0.048	0.265	0.0556	1.77	3.77	58.8	6.92e-07	2.22e-05	2.12e-05	gel-soil	Down	Meristem_Down
88	LOC-Os01g22352	Meristem	0.168	0.107	0.233	0.182	0.0354	0.0373	0.166	0.0364	1.89	3.86	17.9	0.000569	0.00459	0.00522	gel-soil	Down	Meristem_Down
89	LOC-Os01g22370	Meristem	0.423	0.3	0.416	0.411	0.323	0.371	0.384	0.349	-0.633	5.92	14.8	0.0013	0.00892	0.0101	gel-soil	Up	Meristem_Up
90	LOC-Os01g22510	Meristem	0.182	0.159	0.274	0.199	0.0688	0.0497	0.197	0.0585	0.754	2.67	8.57	0.00948	0.0431	0.049	gel-soil	Down	Meristem_Down
91	LOC-Os01g24030	Meristem	0.283	0.281	0.269	0.258	0.0146	0.0142	0.275	0.0144	4.74	4.46	294	4.37e-12	5.42e-09	8.37e-10	gel-soil	Down	Meristem_Down
92	LOC-Os01g24070	Meristem	0.476	0.422	0.557	0.483	0.383	0.368	0.478	0.375	-0.646	6.26	19.8	0.000365	0.00323	0.00365	gel-soil	Up	Meristem_Up
93	LOC-Os01g25484	Meristem	0.364	0.407	0.507	0.403	0.0875	0.0551	0.412	0.07	2.23	4.24	102	1.44e-08	1.21e-06	8.47e-07	gel-soil	Down	Meristem_Down
94	LOC-Os01g26160	Meristem	0.272	0.3	0.279	0.258	0.179	0.156	0.278	0.167	-0.686	3.94	8.83	0.00864	0.0401	0.0456	gel-soil	Up	Meristem_Up
95	LOC-Os01g27200	Meristem	0.185	0.196	0.164	0.195	0.0312	0.016	0.186	0.023	2.24	2.62	49.5	2.13e-06	5.45e-05	5.36e-05	gel-soil	Down	Meristem_Down
96	LOC-Os01g27390	Meristem	0.235	0.205	0.205	0.22	0.0729	0.0782	0.218	0.0757	1.53	4.3	46.8	3.04e-06	7.24e-05	7.2e-05	gel-soil	Down	Meristem_Down
97	LOC-Os01g27790	Meristem	0.134	0.135	0.183	0.165	0.0188	0.00178	0.15	0.00959	2.99	1.92	41.5	6.37e-06	0.000131	0.000133	gel-soil	Down	Meristem_Down
98	LOC-Os01g27860	Meristem	0.277	0.263	0.265	0.263	0.115	0.0657	0.268	0.0882	2.49	5.89	109	8.88e-09	8.8e-07	5.61e-07	gel-soil	Down	Meristem_Down
99	LOC-Os01g28980	Meristem	0.098	0.0826	0.128	0.153	0.0208	0.016	0.111	0.0182	2.43	3.17	61.3	5.25e-07	1.78e-05	1.69e-05	gel-soil	Down	Meristem_Down
100	LOC-Os01g31360	Meristem	0.35	0.44	0.534	0.462	0.16	0.0764	0.435	0.115	1.08	4.31	22	0.000215	0.00214	0.00238	gel-soil	Down	Meristem_Down
101	LOC-Os01g31450	Meristem	0.311	0.248	0.434	0.394	0.242	0.213	0.334	0.226	-0.962	6.33	25.5	0.000101	0.00118	0.00129	gel-soil	Up	Meristem_Up
102	LOC-Os01g32350	Meristem	0.207	0.294	0.329	0.301	0.1	0.0888	0.275	0.094	0.774	3.5	12.3	0.0027	0.0159	0.0182	gel-soil	Down	Meristem_Down
103	LOC-Os01g33040	Meristem	0.143	0.141	0.146	0.169	0.0292	0.0124	0.148	0.0201	1.93	3.02	28.1	6.06e-05	0.000778	0.000846	gel-soil	Down	Meristem_Down
104	LOC-Os01g33204	Meristem	0.807	0.862	0.89	0.797	0.473	0.492	0.837	0.483	0.6	7.03	12.2	0.00279	0.0163	0.0187	gel-soil	Down	Meristem_Down
105	LOC-Os01g36090	Meristem	0.126	0.135	0.196	0.14	0.0104	0.0071	0.145	0.00863	3.08	1.89	61.1	5.36e-07	1.8e-05	1.71e-05	gel-soil	Down	Meristem_Down
106	LOC-Os01g36220	Meristem	0.283	0.217	0.329	0.305	0.225	0.204	0.277	0.214	-0.65	5.29	11.6	0.00344	0.0192	0.022	gel-soil	Up	Meristem_Up
107	LOC-Os01g36229	Meristem	0.084	0.141	0.151	0.123	0.0708	0.0995	0.121	0.0863	-0.875	2.54	9.05	0.00798	0.0376	0.0429	gel-soil	Up	Meristem_Up
108	LOC-Os01g36240	Meristem	0.232	0.187	0.288	0.254	0.412	0.362	0.234	0.385	-1.27	6.91	29	5.09e-05	0.000679	0.000733	gel-soil	Up	Meristem_Up
109	LOC-Os01g37832	Meristem	0.583	0.609	0.708	0.686	0.275	0.281	0.636	0.278	0.755	5.97	23.1	0.000169	0.00176	0.00195	gel-soil	Down	Meristem_Down
110	LOC-Os01g37910	Meristem	0.151	0.141	0.256	0.182	0.177	0.153	0.175	0.164	-0.825	3.74	15.3	0.00114	0.00804	0.00914	gel-soil	Up	Meristem_Up
111	LOC-Os01g37950	Meristem	0.815	0.817	0.927	0.886	0.748	0.833	0.852	0.794	-1.55	8.65	111	7.78e-09	8.06e-07	5.03e-07	gel-soil	Up	Meristem_Up
112	LOC-Os01g38359	Meristem	0.0784	0.0948	0.169	0.165	0.131	0.071	0.119	0.0988	-0.945	2.31	12.1	0.00287	0.0167	0.0191	gel-soil	Up	Meristem_Up
113	LOC-Os01g39860	Meristem	0.0728	0.0887	0.114	0.153	0.0229	0.0195	0.102	0.0211	1.83	2.28	23.1	0.000171	0.00177	0.00197	gel-soil	Down	Meristem_Down
114	LOC-Os01g40190	Meristem	0.204	0.187	0.192	0.199	0.271	0.24	0.196	0.254	-1.99	4.57	114	6.68e-09	7.31e-07	4.43e-07	gel-soil	Up	Meristem_Up
115	LOC-Os01g40260	Meristem	0.216	0.165	0.274	0.203	0.0604	0.0604	0.21	0.0604	2.68	5.59	162	4.6e-10	1.15e-07	4.65e-08	gel-soil	Down	Meristem_Down
116	LOC-Os01g40700	Meristem	0.3	0.269	0.466	0.36	0.183	0.227	0.335	0.207	-0.591	3.97	8.07	0.0114	0.0496	0.0563	gel-soil	Up	Meristem_Up
117	LOC-Os01g40820	Meristem	0.106	0.131	0.187	0.148	0.0396	0.0284	0.138	0.0336	1.05	2.13	12.1	0.00287	0.0167	0.0191	gel-soil	Down	Meristem_Down
118	LOC-Os01g41120	Meristem	0.417	0.382	0.493	0.475	0.579	0.52	0.434	0.547	-1.44	6.41	76.1	1.2e-07	5.72e-06	4.98e-06	gel-soil	Up	Meristem_Up
119	LOC-Os01g41510	Meristem	0.0924	0.0856	0.123	0.123	0.0396	0.0178	0.103	0.0278	1.02	1.74	8.93	0.00834	0.039	0.0444	gel-soil	Down	Meristem_Down
120	LOC-Os01g41870	Meristem	0.176	0.193	0.196	0.199	0.0542	0.0444	0.19	0.0489	0.929	2.64	12.5	0.00257	0.0153	0.0175	gel-soil	Down	Meristem_Down
121	LOC-Os01g41900	Meristem	0.431	0.385	0.466	0.424	0.185	0.117	0.423	0.149	1.85	6.23	42.9	5.26e-06	0.000113	0.000113	gel-soil	Down	Meristem_Down
122	LOC-Os01g42024	Meristem	0.353	0.364	0.425	0.403	0.0938	0.144	0.38	0.121	1	4.25	19.3	0.000405	0.00352	0.00397	gel-soil	Down	Meristem_Down
123	LOC-Os01g42030	Meristem	0.429	0.361	0.461	0.347	0.385	0.32	0.399	0.35	-0.918	6.38	34.1	2.07e-05	0.000336	0.000351	gel-soil	Up	Meristem_Up
124	LOC-Os01g42190	Meristem	0.277	0.26	0.32	0.318	0.0729	0.0426	0.289	0.0566	1.47	4.12	21.8	0.000228	0.00225	0.00249	gel-soil	Down	Meristem_Down
125	LOC-Os01g42430	Meristem	0.933	0.924	0.959	0.919	0.808	0.851	0.932	0.831	-0.745	7.98	32.2	2.87e-05	0.000432	0.000458	gel-soil	Up	Meristem_Up
126	LOC-Os01g42470	Meristem	0.689	0.746	0.886	0.771	0.702	0.604	0.76	0.649	-0.681	6.52	22.9	0.000178	0.00184	0.00203	gel-soil	Up	Meristem_Up
127	LOC-Os01g42520	Meristem	0.602	0.612	0.671	0.614	0.352	0.409	0.621	0.383	-1.73	7.98	75.1	1.31e-07	6.11e-06	5.37e-06	gel-soil	Up	Meristem_Up
128	LOC-Os01g42650	Meristem	0.98	0.988	1	0.983	0.954	0.941	0.987	0.947	-0.594	8.86	26.3	8.72e-05	0.00104	0.00114	gel-soil	Up	Meristem_Up
129	LOC-Os01g42860	Meristem	0.779	0.679	0.872	0.809	0.415	0.366	0.774	0.388	2	8.6	97.7	2.03e-08	1.53e-06	1.13e-06	gel-soil	Down	Meristem_Down
130	LOC-Os01g42990	Meristem	0.204	0.239	0.356	0.229	0.108	0.0462	0.248	0.0748	1.04	3.5	14	0.00163	0.0107	0.0122	gel-soil	Down	Meristem_Down
131	LOC-Os01g43050	Meristem	0.249	0.223	0.306	0.242	0.0771	0.0622	0.251	0.069	0.997	3.25	20.6	0.000299	0.00278	0.00311	gel-soil	Down	Meristem_Down
132	LOC-Os01g43160	Meristem	0.263	0.312	0.425	0.305	0.283	0.25	0.317	0.266	-1.1	4.45	41.4	6.47e-06	0.000132	0.000134	gel-soil	Up	Meristem_Up
133	LOC-Os01g43510	Meristem	0.154	0.171	0.146	0.153	0.175	0.151	0.157	0.162	-1.49	3.59	42.8	5.32e-06	0.000114	0.000114	gel-soil	Up	Meristem_Up
134	LOC-Os01g43700	Meristem	0.462	0.48	0.534	0.492	0.0938	0.0124	0.487	0.0499	2.9	4.48	59.2	6.63e-07	2.14e-05	2.05e-05	gel-soil	Down	Meristem_Down
135	LOC-Os01g43750	Meristem	0.521	0.48	0.639	0.568	0.225	0.183	0.542	0.202	2.32	7.52	112	7.7e-09	8.01e-07	4.98e-07	gel-soil	Down	Meristem_Down
136	LOC-Os01g43890	Meristem	0.157	0.165	0.219	0.144	0.0792	0.0568	0.169	0.0671	1.13	3.43	23.8	0.000146	0.00157	0.00174	gel-soil	Down	Meristem_Down
137	LOC-Os01g44110	Meristem	0.0896	0.107	0.123	0.106	0.165	0.121	0.104	0.141	-1.53	2.75	48.6	2.4e-06	6e-05	5.93e-05	gel-soil	Up	Meristem_Up
138	LOC-Os01g44120	Meristem	0.627	0.587	0.626	0.636	0.548	0.513	0.617	0.529	-1.83	8.92	182	1.95e-10	5.87e-08	2.22e-08	gel-soil	Up	Meristem_Up
139	LOC-Os01g44170	Meristem	0.496	0.505	0.63	0.576	0.442	0.426	0.541	0.433	-0.796	5.24	26.6	8.09e-05	0.000982	0.00107	gel-soil	Up	Meristem_Up
140	LOC-Os01g44200	Meristem	0.319	0.294	0.475	0.415	0.281	0.227	0.362	0.252	-0.619	4.09	12.3	0.00277	0.0162	0.0186	gel-soil	Up	Meristem_Up
141	LOC-Os01g44394	Meristem	0.342	0.306	0.347	0.411	0.175	0.105	0.347	0.137	0.593	3.94	9.69	0.00639	0.0314	0.036	gel-soil	Down	Meristem_Down
142	LOC-Os01g45090	Meristem	0.171	0.128	0.21	0.161	0.0271	0.0391	0.164	0.0336	1.33	3	20.8	0.000284	0.00266	0.00298	gel-soil	Down	Meristem_Down
143	LOC-Os01g45110	Meristem	0.527	0.459	0.475	0.441	0.338	0.233	0.479	0.281	-0.811	6.69	9.19	0.0076	0.0361	0.0412	gel-soil	Up	Meristem_Up
144	LOC-Os01g45190	Meristem	0.434	0.443	0.557	0.47	0.435	0.378	0.468	0.405	-0.923	4.83	36.2	1.45e-05	0.000251	0.000261	gel-soil	Up	Meristem_Up
145	LOC-Os01g45250	Meristem	0.569	0.538	0.521	0.547	0.427	0.464	0.546	0.447	-1.18	7.27	70.6	2.01e-07	8.47e-06	7.64e-06	gel-soil	Up	Meristem_Up
146	LOC-Os01g45274	Meristem	0.675	0.602	0.799	0.665	0.458	0.524	0.676	0.494	0.968	8.48	22.8	0.000182	0.00187	0.00207	gel-soil	Down	Meristem_Down
147	LOC-Os01g45640	Meristem	0.375	0.367	0.466	0.441	0.0792	0.0497	0.404	0.0633	2.16	4.28	105	1.17e-08	1.07e-06	7.14e-07	gel-soil	Down	Meristem_Down
148	LOC-Os01g45659	Meristem	0.241	0.196	0.251	0.195	0.171	0.124	0.22	0.146	0.741	5.98	16	0.000937	0.00685	0.00779	gel-soil	Down	Meristem_Down
149	LOC-Os01g46750	Meristem	0.529	0.526	0.626	0.551	0.444	0.432	0.551	0.437	-0.601	5.75	15.6	0.00106	0.00754	0.00858	gel-soil	Up	Meristem_Up
150	LOC-Os01g46980	Meristem	0.941	0.957	0.986	0.966	0.929	0.911	0.96	0.919	-0.87	8.83	53.3	1.33e-06	3.77e-05	3.63e-05	gel-soil	Up	Meristem_Up
151	LOC-Os01g47050	Meristem	0.188	0.131	0.196	0.195	0.0562	0.0622	0.175	0.0594	0.979	3.22	16.2	0.000897	0.00661	0.00752	gel-soil	Down	Meristem_Down
152	LOC-Os01g47262	Meristem	0.277	0.266	0.425	0.407	0.123	0.0941	0.329	0.107	1.04	4.58	16.1	0.000924	0.00678	0.0077	gel-soil	Down	Meristem_Down
153	LOC-Os01g47400	Meristem	0.504	0.437	0.612	0.504	0.14	0.115	0.506	0.127	2.05	5.42	138	1.57e-09	2.69e-07	1.3e-07	gel-soil	Down	Meristem_Down
154	LOC-Os01g47490	Meristem	0.501	0.474	0.589	0.555	0.429	0.371	0.522	0.398	-0.607	5.32	16.3	0.000882	0.00653	0.00742	gel-soil	Up	Meristem_Up
155	LOC-Os01g47570	Meristem	0.493	0.416	0.507	0.542	0.367	0.364	0.484	0.365	-0.586	7.32	8.48	0.0098	0.0442	0.0502	gel-soil	Up	Meristem_Up
156	LOC-Os01g48190	Meristem	0.798	0.789	0.849	0.843	0.615	0.718	0.815	0.67	-0.834	8.24	46.8	3.05e-06	7.26e-05	7.22e-05	gel-soil	Up	Meristem_Up
157	LOC-Os01g48290	Meristem	0.241	0.272	0.37	0.322	0.0438	0.0266	0.291	0.0345	2.34	3.26	91.1	3.37e-08	2.2e-06	1.73e-06	gel-soil	Down	Meristem_Down
158	LOC-Os01g48339	Meristem	0.12	0.113	0.146	0.136	0.0229	0.016	0.126	0.0192	1.86	1.95	31.3	3.36e-05	0.000486	0.000521	gel-soil	Down	Meristem_Down
159	LOC-Os01g48360	Meristem	0.437	0.367	0.502	0.47	0.133	0.0995	0.436	0.115	1.78	5.69	97.3	2.1e-08	1.56e-06	1.16e-06	gel-soil	Down	Meristem_Down
160	LOC-Os01g48530	Meristem	0.227	0.205	0.283	0.233	0.225	0.171	0.233	0.196	-0.859	3.91	19.4	0.000398	0.00347	0.00392	gel-soil	Up	Meristem_Up
161	LOC-Os01g48790	Meristem	0.311	0.309	0.406	0.394	0.342	0.316	0.346	0.328	-1.06	5.07	46.6	3.14e-06	7.46e-05	7.4e-05	gel-soil	Up	Meristem_Up
162	LOC-Os01g49190	Meristem	0.964	0.979	0.977	0.97	0.921	0.945	0.972	0.934	-0.668	8.87	32.7	2.63e-05	0.000404	0.000428	gel-soil	Up	Meristem_Up
163	LOC-Os01g49200	Meristem	0.232	0.223	0.311	0.254	0.0917	0.0568	0.249	0.0729	0.914	4.39	12.4	0.0027	0.0159	0.0182	gel-soil	Down	Meristem_Down
164	LOC-Os01g49210	Meristem	0.134	0.159	0.132	0.182	0.173	0.119	0.151	0.144	-1.09	3.48	22.1	0.000211	0.0021	0.00234	gel-soil	Up	Meristem_Up
165	LOC-Os01g49310	Meristem	0.151	0.159	0.21	0.169	0.0188	0.00888	0.169	0.0134	2.81	2.31	68.2	2.57e-07	1.02e-05	9.39e-06	gel-soil	Down	Meristem_Down
166	LOC-Os01g50010	Meristem	0.454	0.419	0.511	0.47	0.4	0.357	0.458	0.377	-0.824	5.21	26.4	8.53e-05	0.00103	0.00112	gel-soil	Up	Meristem_Up
167	LOC-Os01g50160	Meristem	0.585	0.55	0.644	0.585	0.279	0.236	0.586	0.256	0.851	5.71	28.8	5.35e-05	0.000708	0.000764	gel-soil	Down	Meristem_Down
168	LOC-Os01g50370	Meristem	0.445	0.456	0.479	0.441	0.281	0.403	0.454	0.347	-0.609	6.31	15.5	0.00108	0.00769	0.00875	gel-soil	Up	Meristem_Up
169	LOC-Os01g50450	Meristem	0.232	0.208	0.242	0.22	0.319	0.325	0.225	0.322	-3.24	5.08	245	1.87e-11	1.23e-08	2.95e-09	gel-soil	Up	Meristem_Up
170	LOC-Os01g50700	Meristem	0.07	0.0612	0.0731	0.0593	0.16	0.0657	0.0658	0.109	-1.91	2.3	40.5	7.43e-06	0.000147	0.00015	gel-soil	Up	Meristem_Up
171	LOC-Os01g50934	Meristem	0.933	0.96	0.973	0.936	0.883	0.885	0.949	0.884	-0.715	7.95	36.8	1.33e-05	0.000234	0.000243	gel-soil	Up	Meristem_Up
172	LOC-Os01g50940	Meristem	0.277	0.263	0.283	0.254	0.0583	0.0799	0.27	0.07	1.15	3.55	18.5	0.000499	0.00414	0.0047	gel-soil	Down	Meristem_Down
173	LOC-Os01g51030	Meristem	0.272	0.254	0.324	0.347	0.108	0.0959	0.292	0.102	0.998	4.47	31.4	3.28e-05	0.000476	0.00051	gel-soil	Down	Meristem_Down
174	LOC-Os01g51200	Meristem	0.482	0.471	0.575	0.53	0.458	0.334	0.507	0.391	-0.605	5.26	13.6	0.00187	0.0119	0.0136	gel-soil	Up	Meristem_Up
175	LOC-Os01g51310	Meristem	0.336	0.281	0.406	0.411	0.165	0.25	0.349	0.211	-0.858	5.72	10.5	0.00488	0.0253	0.0291	gel-soil	Up	Meristem_Up
176	LOC-Os01g51390	Meristem	0.403	0.425	0.516	0.458	0.219	0.162	0.442	0.188	0.593	4.35	11.9	0.00306	0.0175	0.0201	gel-soil	Down	Meristem_Down
177	LOC-Os01g51430	Meristem	0.378	0.333	0.489	0.466	0.0917	0.117	0.405	0.105	1.64	4.34	45.5	3.61e-06	8.35e-05	8.29e-05	gel-soil	Down	Meristem_Down
178	LOC-Os01g51670	Meristem	0.611	0.526	0.658	0.606	0.385	0.421	0.594	0.405	-0.985	6.75	48.1	2.57e-06	6.33e-05	6.26e-05	gel-soil	Up	Meristem_Up
179	LOC-Os01g51754	Meristem	0.16	0.138	0.224	0.195	0.0521	0.0337	0.173	0.0422	1.11	2.49	16.1	0.000931	0.00682	0.00775	gel-soil	Down	Meristem_Down
180	LOC-Os01g51890	Meristem	0.202	0.242	0.215	0.254	0.227	0.188	0.227	0.206	-1.4	4.57	42.9	5.22e-06	0.000112	0.000112	gel-soil	Up	Meristem_Up
181	LOC-Os01g52130	Meristem	0.112	0.113	0.0776	0.102	0.0167	0.0124	0.104	0.0144	3.05	3.52	74.4	1.4e-07	6.46e-06	5.66e-06	gel-soil	Down	Meristem_Down
182	LOC-Os01g52410	Meristem	0.137	0.107	0.0913	0.102	0.0646	0.0444	0.112	0.0537	1.19	3.53	18.7	0.000465	0.00393	0.00444	gel-soil	Down	Meristem_Down
183	LOC-Os01g52460	Meristem	0.613	0.569	0.753	0.653	0.627	0.536	0.636	0.578	-0.622	6.06	19.4	0.000394	0.00345	0.00389	gel-soil	Up	Meristem_Up
184	LOC-Os01g52610	Meristem	0.0952	0.15	0.196	0.136	0.123	0.13	0.139	0.127	-1.32	2.92	33.4	2.33e-05	0.000365	0.000387	gel-soil	Up	Meristem_Up
185	LOC-Os01g52640	Meristem	0.0812	0.144	0.142	0.131	0.0271	0.0142	0.121	0.0201	1.54	1.86	18.3	0.000523	0.0043	0.00488	gel-soil	Down	Meristem_Down
186	LOC-Os01g52864	Meristem	0.3	0.315	0.425	0.373	0.112	0.0764	0.343	0.093	1.01	3.62	23.7	0.000148	0.00159	0.00176	gel-soil	Down	Meristem_Down
187	LOC-Os01g53470	Meristem	0.0812	0.0917	0.155	0.123	0.025	0.0142	0.107	0.0192	1.63	1.93	19.6	0.000374	0.0033	0.00372	gel-soil	Down	Meristem_Down
188	LOC-Os01g53520	Meristem	0.866	0.847	0.927	0.907	0.694	0.719	0.881	0.708	-0.647	8.32	22.4	0.000198	0.002	0.00222	gel-soil	Up	Meristem_Up
189	LOC-Os01g53710	Meristem	0.176	0.275	0.361	0.212	0.173	0.179	0.248	0.176	-0.827	3.69	13.4	0.00196	0.0124	0.0141	gel-soil	Up	Meristem_Up
190	LOC-Os01g54010	Meristem	0.134	0.15	0.251	0.165	0.225	0.201	0.168	0.212	-1.54	3.31	59.4	6.47e-07	2.1e-05	2.01e-05	gel-soil	Up	Meristem_Up
191	LOC-Os01g54340	Meristem	0.35	0.318	0.479	0.411	0.19	0.165	0.378	0.176	1.04	5.25	20.8	0.000283	0.00266	0.00297	gel-soil	Down	Meristem_Down
192	LOC-Os01g54540	Meristem	0.37	0.407	0.525	0.479	0.188	0.121	0.433	0.151	0.642	4.18	12.5	0.00257	0.0153	0.0175	gel-soil	Down	Meristem_Down
193	LOC-Os01g54590	Meristem	0.255	0.3	0.429	0.284	0.183	0.275	0.307	0.233	-1.02	4.2	18	0.000558	0.00452	0.00514	gel-soil	Up	Meristem_Up
194	LOC-Os01g54784	Meristem	0.838	0.832	0.936	0.915	0.835	0.774	0.871	0.802	-0.784	7.4	27.1	7.42e-05	0.000916	0.000999	gel-soil	Up	Meristem_Up
195	LOC-Os01g55110	Meristem	0.207	0.193	0.233	0.233	0.294	0.288	0.213	0.291	-1.3	5.79	57.5	8.08e-07	2.51e-05	2.41e-05	gel-soil	Up	Meristem_Up
196	LOC-Os01g55150	Meristem	0.367	0.352	0.443	0.39	0.312	0.425	0.382	0.373	-1.4	5.74	60.3	5.9e-07	1.95e-05	1.86e-05	gel-soil	Up	Meristem_Up
197	LOC-Os01g55220	Meristem	0.232	0.208	0.228	0.191	0.0375	0.00888	0.216	0.0221	4.51	6.43	106	1.09e-08	9.98e-07	6.68e-07	gel-soil	Down	Meristem_Down
198	LOC-Os01g55240	Meristem	0.406	0.382	0.361	0.318	0.277	0.256	0.372	0.266	0.979	6.95	28.2	5.94e-05	0.000767	0.000832	gel-soil	Down	Meristem_Down
199	LOC-Os01g55590	Meristem	0.261	0.294	0.342	0.314	0.138	0.0675	0.297	0.0997	0.947	3.66	19.1	0.000431	0.0037	0.00418	gel-soil	Down	Meristem_Down
200	LOC-Os01g55780	Meristem	0.297	0.339	0.452	0.352	0.26	0.227	0.35	0.243	-0.612	4.19	12.5	0.00254	0.0151	0.0174	gel-soil	Up	Meristem_Up
201	LOC-Os01g55940	Meristem	0.118	0.104	0.155	0.114	0.0271	0.0355	0.12	0.0316	1.39	2.72	18.5	0.00049	0.00408	0.00463	gel-soil	Down	Meristem_Down
202	LOC-Os01g56240	Meristem	0.098	0.116	0.0913	0.119	0.0271	0.016	0.106	0.0211	1.57	2.57	26.1	9.01e-05	0.00107	0.00117	gel-soil	Down	Meristem_Down
203	LOC-Os01g56330	Meristem	0.395	0.425	0.534	0.449	0.277	0.345	0.442	0.314	-0.762	4.75	18.9	0.000452	0.00384	0.00434	gel-soil	Up	Meristem_Up
204	LOC-Os01g56560	Meristem	0.364	0.379	0.411	0.271	0.0875	0.0533	0.358	0.069	1.46	3.57	33.1	2.44e-05	0.000379	0.000401	gel-soil	Down	Meristem_Down
205	LOC-Os01g56660	Meristem	0.143	0.135	0.128	0.165	0.292	0.185	0.142	0.234	-1.75	4.61	47	2.94e-06	7.07e-05	7.01e-05	gel-soil	Up	Meristem_Up
206	LOC-Os01g57030	Meristem	0.0924	0.0795	0.0822	0.0805	0.369	0.24	0.0843	0.299	-3.83	5.19	158	5.69e-10	1.31e-07	5.54e-08	gel-soil	Up	Meristem_Up
207	LOC-Os01g57250	Meristem	0.658	0.694	0.795	0.699	0.577	0.563	0.703	0.57	-1.03	6.16	46.8	3.06e-06	7.29e-05	7.25e-05	gel-soil	Up	Meristem_Up
208	LOC-Os01g57770	Meristem	0.294	0.223	0.26	0.254	0.16	0.176	0.259	0.169	1.63	6.34	36.6	1.37e-05	0.000239	0.000249	gel-soil	Down	Meristem_Down
209	LOC-Os01g57854	Meristem	0.148	0.165	0.164	0.165	0.0646	0.0888	0.16	0.0777	1.01	3.9	25	0.000114	0.0013	0.00142	gel-soil	Down	Meristem_Down
210	LOC-Os01g58024	Meristem	0.137	0.19	0.247	0.203	0.192	0.119	0.187	0.152	-0.735	3.21	11.1	0.00403	0.0217	0.025	gel-soil	Up	Meristem_Up
211	LOC-Os01g58049	Meristem	0.21	0.242	0.288	0.233	0.242	0.16	0.239	0.198	-1	3.66	27.9	6.3e-05	0.0008	0.000873	gel-soil	Up	Meristem_Up
212	LOC-Os01g58240	Meristem	0.123	0.101	0.169	0.127	0.0312	0.0462	0.126	0.0393	1.37	2.91	20.4	0.000313	0.00288	0.00323	gel-soil	Down	Meristem_Down
213	LOC-Os01g58335	Meristem	0.431	0.416	0.457	0.445	0.4	0.33	0.435	0.362	-1.79	6.8	121	4.14e-09	5.46e-07	2.97e-07	gel-soil	Up	Meristem_Up
214	LOC-Os01g58350	Meristem	0.134	0.0765	0.174	0.102	0.0521	0.0515	0.119	0.0518	0.675	4.49	10.6	0.00473	0.0247	0.0283	gel-soil	Down	Meristem_Down
215	LOC-Os01g58440	Meristem	0.0868	0.0856	0.119	0.127	0.025	0.0231	0.101	0.024	1.13	1.83	10.8	0.00437	0.0232	0.0266	gel-soil	Down	Meristem_Down
216	LOC-Os01g58550	Meristem	0.132	0.128	0.164	0.119	0.129	0.183	0.134	0.158	-1.25	3.7	25.3	0.000106	0.00122	0.00134	gel-soil	Up	Meristem_Up
217	LOC-Os01g58580	Meristem	0.518	0.508	0.63	0.581	0.577	0.504	0.55	0.538	-1.13	5.49	59.6	6.36e-07	2.07e-05	1.98e-05	gel-soil	Up	Meristem_Up
218	LOC-Os01g58890	Meristem	0.661	0.654	0.79	0.665	0.41	0.357	0.685	0.382	0.793	7.33	19.7	0.000366	0.00324	0.00366	gel-soil	Down	Meristem_Down
219	LOC-Os01g59100	Meristem	0.118	0.0979	0.151	0.127	0.0417	0.0142	0.12	0.0268	1.14	2.04	12.3	0.00278	0.0162	0.0186	gel-soil	Down	Meristem_Down
220	LOC-Os01g59150	Meristem	0.854	0.869	0.909	0.924	0.802	0.824	0.883	0.814	-1.3	8.28	72.7	1.65e-07	7.36e-06	6.48e-06	gel-soil	Up	Meristem_Up
221	LOC-Os01g59440	Meristem	0.885	0.902	0.941	0.898	0.929	0.917	0.903	0.922	-1.12	8.24	93.3	2.84e-08	1.95e-06	1.5e-06	gel-soil	Up	Meristem_Up
222	LOC-Os01g59530	Meristem	0.204	0.177	0.237	0.229	0.246	0.208	0.208	0.225	-0.585	4.72	9.19	0.0076	0.0361	0.0412	gel-soil	Up	Meristem_Up
223	LOC-Os01g59670	Meristem	0.182	0.205	0.187	0.186	0.146	0.153	0.191	0.15	-0.762	3.35	10.8	0.00445	0.0235	0.027	gel-soil	Up	Meristem_Up
224	LOC-Os01g59790	Meristem	0.955	0.948	0.963	0.953	0.85	0.869	0.954	0.86	-0.648	9.26	30	4.25e-05	0.000587	0.000632	gel-soil	Up	Meristem_Up
225	LOC-Os01g59850	Meristem	0.263	0.315	0.324	0.305	0.273	0.195	0.299	0.231	-0.725	3.99	15.7	0.00102	0.00731	0.00832	gel-soil	Up	Meristem_Up
226	LOC-Os01g60170	Meristem	0.0784	0.0856	0.151	0.123	0.1	0.071	0.104	0.0844	-0.869	2.78	16.1	0.000922	0.00678	0.00769	gel-soil	Up	Meristem_Up
227	LOC-Os01g60260	Meristem	0.185	0.211	0.269	0.216	0.156	0.133	0.215	0.144	-0.675	3.28	11.2	0.00391	0.0212	0.0244	gel-soil	Up	Meristem_Up
228	LOC-Os01g60270	Meristem	0.16	0.199	0.265	0.22	0.221	0.178	0.204	0.198	-1.35	3.75	49.3	2.18e-06	5.56e-05	5.48e-05	gel-soil	Up	Meristem_Up
229	LOC-Os01g60309	Meristem	0.322	0.318	0.429	0.403	0.144	0.101	0.358	0.121	0.632	3.93	11.6	0.00342	0.0191	0.022	gel-soil	Down	Meristem_Down
230	LOC-Os01g60410	Meristem	0.975	0.988	1	0.983	0.95	0.918	0.985	0.933	-0.654	8.89	30	4.24e-05	0.000586	0.000631	gel-soil	Up	Meristem_Up
231	LOC-Os01g60770	Meristem	0.448	0.425	0.516	0.483	0.221	0.275	0.462	0.25	1.49	6.99	53.3	1.32e-06	3.77e-05	3.63e-05	gel-soil	Down	Meristem_Down
232	LOC-Os01g62010	Meristem	0.165	0.18	0.292	0.305	0.204	0.185	0.223	0.194	-0.748	4.9	13.8	0.00175	0.0113	0.0129	gel-soil	Up	Meristem_Up
233	LOC-Os01g62020	Meristem	0.639	0.664	0.726	0.661	0.492	0.533	0.667	0.514	-0.784	6.09	26.1	9.04e-05	0.00108	0.00118	gel-soil	Up	Meristem_Up
234	LOC-Os01g62190	Meristem	0.613	0.541	0.63	0.648	0.444	0.488	0.603	0.468	-0.937	7.81	33.7	2.21e-05	0.000351	0.00037	gel-soil	Up	Meristem_Up
235	LOC-Os01g62290	Meristem	0.174	0.177	0.174	0.174	0.0896	0.0728	0.175	0.0805	-0.838	3.52	9.93	0.00589	0.0295	0.0338	gel-soil	Up	Meristem_Up
236	LOC-Os01g62420	Meristem	0.938	0.969	0.963	0.953	0.835	0.838	0.955	0.837	0.753	8.76	36.3	1.44e-05	0.00025	0.000259	gel-soil	Down	Meristem_Down
237	LOC-Os01g62660	Meristem	0.333	0.248	0.416	0.343	0.0938	0.0782	0.327	0.0853	0.974	4.03	19.7	0.000373	0.0033	0.00372	gel-soil	Down	Meristem_Down
238	LOC-Os01g62760	Meristem	0.683	0.639	0.74	0.729	0.354	0.359	0.691	0.357	0.974	6.68	47.6	2.74e-06	6.65e-05	6.61e-05	gel-soil	Down	Meristem_Down
239	LOC-Os01g62770	Meristem	0.0924	0.0826	0.142	0.131	0.0229	0.0266	0.107	0.0249	1.09	1.9	10.3	0.00514	0.0264	0.0303	gel-soil	Down	Meristem_Down
240	LOC-Os01g62900	Meristem	0.188	0.162	0.215	0.186	0.0208	0.016	0.185	0.0182	2.63	2.69	79.7	8.71e-08	4.57e-06	3.82e-06	gel-soil	Down	Meristem_Down
241	LOC-Os01g63060	Meristem	0.585	0.569	0.685	0.665	0.594	0.595	0.616	0.594	-1.25	7.08	84.7	5.68e-08	3.3e-06	2.67e-06	gel-soil	Up	Meristem_Up
242	LOC-Os01g63420	Meristem	0.14	0.141	0.201	0.148	0.148	0.133	0.154	0.14	-1.01	2.84	20.2	0.000328	0.00298	0.00336	gel-soil	Up	Meristem_Up
243	LOC-Os01g63620	Meristem	0.275	0.291	0.443	0.356	0.0792	0.0622	0.328	0.07	1.82	4	72.9	1.61e-07	7.25e-06	6.37e-06	gel-soil	Down	Meristem_Down
244	LOC-Os01g63770	Meristem	0.21	0.205	0.251	0.186	0.177	0.171	0.212	0.174	-0.657	3.68	8.96	0.00825	0.0386	0.044	gel-soil	Up	Meristem_Up
245	LOC-Os01g63800	Meristem	0.616	0.639	0.731	0.682	0.502	0.501	0.658	0.501	-0.595	6.02	14.1	0.0016	0.0105	0.012	gel-soil	Up	Meristem_Up
246	LOC-Os01g63950	Meristem	0.196	0.229	0.274	0.216	0.0667	0.048	0.225	0.0566	1.04	2.81	18.5	0.000494	0.00411	0.00466	gel-soil	Down	Meristem_Down
247	LOC-Os01g63970	Meristem	0.3	0.281	0.479	0.386	0.0833	0.123	0.347	0.105	1.1	4.21	15.8	0.000999	0.00721	0.0082	gel-soil	Down	Meristem_Down
248	LOC-Os01g64090	Meristem	0.964	0.976	0.973	0.949	0.771	0.67	0.966	0.716	0.921	8.16	32.8	2.58e-05	0.000396	0.00042	gel-soil	Down	Meristem_Down
249	LOC-Os01g64110	Meristem	0.479	0.477	0.53	0.496	0.11	0.048	0.492	0.0767	3.71	6.39	184	1.77e-10	5.43e-08	2.04e-08	gel-soil	Down	Meristem_Down
250	LOC-Os01g64170	Meristem	0.602	0.557	0.648	0.648	0.304	0.309	0.608	0.307	1.03	7.65	34	2.09e-05	0.000338	0.000355	gel-soil	Down	Meristem_Down
251	LOC-Os01g64250	Meristem	0.255	0.272	0.457	0.36	0.102	0.11	0.32	0.106	0.817	3.68	12.6	0.00247	0.0148	0.017	gel-soil	Down	Meristem_Down
252	LOC-Os01g64300	Meristem	0.403	0.428	0.58	0.487	0.14	0.124	0.462	0.131	1.13	4.25	34.7	1.87e-05	0.000309	0.000323	gel-soil	Down	Meristem_Down
253	LOC-Os01g64360	Meristem	0.65	0.602	0.758	0.716	0.329	0.336	0.671	0.333	0.944	6.96	37.7	1.15e-05	0.000209	0.000215	gel-soil	Down	Meristem_Down
254	LOC-Os01g64720	Meristem	0.258	0.294	0.384	0.267	0.0917	0.0906	0.294	0.0911	0.648	3.36	8.84	0.0086	0.0399	0.0454	gel-soil	Down	Meristem_Down
255	LOC-Os01g64930	Meristem	0.406	0.385	0.553	0.458	0.173	0.121	0.439	0.145	0.878	4.35	21	0.000272	0.00258	0.00288	gel-soil	Down	Meristem_Down
256	LOC-Os01g65080	Meristem	0.261	0.245	0.342	0.297	0.0958	0.0853	0.279	0.0901	0.701	3.37	11.5	0.00353	0.0196	0.0225	gel-soil	Down	Meristem_Down
257	LOC-Os01g65310	Meristem	0.224	0.226	0.274	0.25	0.175	0.131	0.24	0.151	-0.707	3.63	14.9	0.00129	0.00888	0.0101	gel-soil	Up	Meristem_Up
258	LOC-Os01g65380	Meristem	0.513	0.538	0.644	0.521	0.738	0.719	0.547	0.728	-2.06	6.89	212	5.84e-11	2.46e-08	7.93e-09	gel-soil	Up	Meristem_Up
259	LOC-Os01g65480	Meristem	0.0476	0.0245	0.155	0.119	0.0854	0.117	0.0764	0.103	-2.08	2.66	28.7	5.44e-05	0.000716	0.000774	gel-soil	Up	Meristem_Up
260	LOC-Os01g65830	Meristem	0.35	0.343	0.411	0.347	0.133	0.117	0.359	0.125	0.92	4.38	18.3	0.000526	0.00433	0.0049	gel-soil	Down	Meristem_Down
261	LOC-Os01g65880	Meristem	0.0168	0.0183	0.0365	0.0127	0.206	0.13	0.0202	0.165	-4.94	3.31	315	2.54e-12	4.25e-09	5.22e-10	gel-soil	Up	Meristem_Up
262	LOC-Os01g65950	Meristem	0.359	0.339	0.393	0.36	0.0917	0.0586	0.36	0.0738	2.5	4.84	116	5.94e-09	6.95e-07	4.01e-07	gel-soil	Down	Meristem_Down
263	LOC-Os01g66300	Meristem	0.224	0.214	0.311	0.203	0.233	0.202	0.234	0.217	-1.12	3.58	34.3	1.97e-05	0.000323	0.000338	gel-soil	Up	Meristem_Up
264	LOC-Os01g66360	Meristem	0.143	0.159	0.201	0.089	0.0208	0.0178	0.147	0.0192	1.89	1.99	24.2	0.000134	0.00148	0.00162	gel-soil	Down	Meristem_Down
265	LOC-Os01g66510	Meristem	0.143	0.15	0.178	0.191	0.0333	0.0249	0.162	0.0288	1.56	2.39	28.8	5.36e-05	0.000708	0.000765	gel-soil	Down	Meristem_Down
266	LOC-Os01g66530	Meristem	0.611	0.538	0.603	0.623	0.248	0.226	0.591	0.236	0.947	6.06	28.2	5.93e-05	0.000766	0.000831	gel-soil	Down	Meristem_Down
267	LOC-Os01g66960	Meristem	0.241	0.257	0.205	0.174	0.0333	0.0284	0.225	0.0307	1.95	2.61	31.3	3.35e-05	0.000485	0.00052	gel-soil	Down	Meristem_Down
268	LOC-Os01g67010	Meristem	0.636	0.566	0.731	0.665	0.567	0.677	0.64	0.626	-1.37	7.75	58.6	7.11e-07	2.26e-05	2.17e-05	gel-soil	Up	Meristem_Up
269	LOC-Os01g67030	Meristem	0.7	0.664	0.799	0.716	0.583	0.694	0.712	0.643	-0.98	8.31	35.2	1.71e-05	0.000288	0.0003	gel-soil	Up	Meristem_Up
270	LOC-Os01g67134	Meristem	0.997	1	0.995	0.996	0.871	0.774	0.997	0.819	1.82	9.51	96.6	2.21e-08	1.63e-06	1.21e-06	gel-soil	Down	Meristem_Down
271	LOC-Os01g67480	Meristem	0.658	0.639	0.822	0.682	0.358	0.332	0.689	0.344	0.805	6.19	24.3	0.000131	0.00145	0.00159	gel-soil	Down	Meristem_Down
272	LOC-Os01g67810	Meristem	0.445	0.471	0.521	0.432	0.354	0.323	0.464	0.337	-0.81	5.21	21.8	0.000228	0.00225	0.00249	gel-soil	Up	Meristem_Up
273	LOC-Os01g67820	Meristem	0.412	0.425	0.461	0.424	0.373	0.274	0.428	0.319	-0.787	5.08	19.1	0.000428	0.00368	0.00415	gel-soil	Up	Meristem_Up
274	LOC-Os01g67835	Meristem	0.112	0.107	0.105	0.0847	0.00833	0.0178	0.104	0.0134	2.34	1.93	30.2	4.1e-05	0.000572	0.000614	gel-soil	Down	Meristem_Down
275	LOC-Os01g68640	Meristem	0.171	0.153	0.164	0.131	0.0104	0.0107	0.156	0.0105	2.83	2.15	55.2	1.05e-06	3.13e-05	3.01e-05	gel-soil	Down	Meristem_Down
276	LOC-Os01g69100	Meristem	0.216	0.208	0.279	0.237	0.075	0.112	0.23	0.0949	0.701	3.82	10	0.00573	0.0289	0.033	gel-soil	Down	Meristem_Down
277	LOC-Os01g69980	Meristem	0.345	0.349	0.47	0.407	0.106	0.071	0.383	0.0872	1.53	3.99	56.3	9.2e-07	2.8e-05	2.69e-05	gel-soil	Down	Meristem_Down
278	LOC-Os01g70020	Meristem	0.448	0.514	0.63	0.508	0.252	0.202	0.514	0.225	0.598	5.03	9.83	0.00609	0.0302	0.0346	gel-soil	Down	Meristem_Down
279	LOC-Os01g70110	Meristem	0.63	0.544	0.635	0.593	0.338	0.306	0.599	0.32	1.08	8.19	61.4	5.19e-07	1.76e-05	1.67e-05	gel-soil	Down	Meristem_Down
280	LOC-Os01g70210	Meristem	0.157	0.174	0.205	0.182	0.0312	0.0231	0.176	0.0268	1.73	2.68	43.1	5.06e-06	0.000109	0.00011	gel-soil	Down	Meristem_Down
281	LOC-Os01g70820	Meristem	0.549	0.535	0.685	0.653	0.229	0.155	0.593	0.189	1.48	5.46	68.2	2.55e-07	1.02e-05	9.34e-06	gel-soil	Down	Meristem_Down
282	LOC-Os01g71000	Meristem	0.249	0.266	0.361	0.309	0.0875	0.0941	0.288	0.0911	0.902	3.49	15.1	0.0012	0.00838	0.00952	gel-soil	Down	Meristem_Down
283	LOC-Os01g71170	Meristem	0.468	0.498	0.521	0.483	0.362	0.359	0.49	0.36	-0.855	5.91	29.1	5.02e-05	0.000674	0.000726	gel-soil	Up	Meristem_Up
284	LOC-Os01g71200	Meristem	0.193	0.19	0.315	0.242	0.183	0.274	0.226	0.232	-1.33	3.83	28.7	5.43e-05	0.000716	0.000773	gel-soil	Up	Meristem_Up
285	LOC-Os01g71300	Meristem	0.583	0.55	0.676	0.661	0.523	0.444	0.608	0.48	-0.67	5.42	21.2	0.000259	0.00249	0.00277	gel-soil	Up	Meristem_Up
286	LOC-Os01g71780	Meristem	0.283	0.266	0.297	0.237	0.273	0.21	0.271	0.239	-1.56	5.13	114	6.39e-09	7.18e-07	4.27e-07	gel-soil	Up	Meristem_Up
287	LOC-Os01g71790	Meristem	0.389	0.459	0.598	0.453	0.146	0.146	0.463	0.146	1.12	4.65	37.2	1.24e-05	0.000222	0.000229	gel-soil	Down	Meristem_Down
288	LOC-Os01g71970	Meristem	0.342	0.367	0.352	0.343	0.144	0.0835	0.351	0.111	1.25	4.41	27.8	6.42e-05	0.000813	0.000886	gel-soil	Down	Meristem_Down
289	LOC-Os01g72860	Meristem	0.389	0.349	0.411	0.364	0.3	0.288	0.377	0.293	-0.607	5.14	15.7	0.00104	0.00745	0.00847	gel-soil	Up	Meristem_Up
290	LOC-Os01g72910	Meristem	0.224	0.211	0.356	0.318	0.327	0.284	0.265	0.304	-1.64	7.42	51.8	1.59e-06	4.34e-05	4.21e-05	gel-soil	Up	Meristem_Up
291	LOC-Os01g73200	Meristem	0.261	0.165	0.279	0.169	0.0354	0.0497	0.218	0.0431	2.68	4.66	99.3	1.81e-08	1.42e-06	1.03e-06	gel-soil	Down	Meristem_Down
292	LOC-Os01g73450	Meristem	0.132	0.122	0.183	0.119	0.0208	0.00888	0.136	0.0144	2.25	1.83	35.6	1.6e-05	0.000272	0.000284	gel-soil	Down	Meristem_Down
293	LOC-Os01g73570	Meristem	0.493	0.459	0.658	0.525	0.433	0.401	0.522	0.416	-0.649	5.17	18.6	0.000478	0.00401	0.00454	gel-soil	Up	Meristem_Up
294	LOC-Os01g73960	Meristem	0.213	0.214	0.356	0.326	0.327	0.295	0.264	0.31	-1.7	5.57	55.6	9.99e-07	2.99e-05	2.88e-05	gel-soil	Up	Meristem_Up
295	LOC-Os01g74040	Meristem	0.227	0.193	0.279	0.275	0.346	0.288	0.237	0.314	-2.06	4.7	158	5.72e-10	1.31e-07	5.57e-08	gel-soil	Up	Meristem_Up
296	LOC-Os01g74490	Meristem	0.468	0.413	0.539	0.555	0.256	0.206	0.484	0.229	1.1	6.26	33.5	2.29e-05	0.000361	0.000381	gel-soil	Down	Meristem_Down
297	LOC-Os01g01369	Meristem	0.829	0.869	0.913	0.89	0.719	0.748	0.869	0.734	-0.667	7.13	18.8	0.000454	0.00385	0.00436	gel-soil	Up	Meristem_Up
298	LOC-Os01g01520	Meristem	0.134	0.0917	0.215	0.144	0.188	0.213	0.14	0.201	-1.63	3.51	31.1	3.49e-05	0.000501	0.000537	gel-soil	Up	Meristem_Up
299	LOC-Os01g01670	Meristem	0.266	0.303	0.374	0.288	0.152	0.107	0.302	0.128	0.716	3.91	14.9	0.00128	0.00881	0.01	gel-soil	Down	Meristem_Down
300	LOC-Os01g01710	Meristem	0.3	0.336	0.434	0.424	0.185	0.131	0.362	0.156	0.886	4.56	18.7	0.000471	0.00397	0.00449	gel-soil	Down	Meristem_Down
301	LOC-Os01g01970	Meristem	0.165	0.19	0.292	0.191	0.0833	0.0409	0.202	0.0604	0.946	2.79	12.4	0.00265	0.0156	0.0179	gel-soil	Down	Meristem_Down
302	LOC-Os01g02930	Meristem	0.339	0.3	0.42	0.36	0.133	0.176	0.348	0.156	0.767	5.48	15	0.00126	0.0087	0.00988	gel-soil	Down	Meristem_Down
303	LOC-Os01g02940	Meristem	0.49	0.489	0.557	0.534	0.144	0.105	0.512	0.123	1.69	4.84	79.4	8.96e-08	4.66e-06	3.91e-06	gel-soil	Down	Meristem_Down
304	LOC-Os01g03110	Meristem	0.504	0.486	0.607	0.585	0.26	0.254	0.536	0.257	0.713	5.59	20.4	0.000312	0.00287	0.00323	gel-soil	Down	Meristem_Down
305	LOC-Os01g03130	Meristem	0.569	0.532	0.612	0.631	0.506	0.586	0.579	0.549	-1.65	7.75	115	6.06e-09	7.05e-07	4.08e-07	gel-soil	Up	Meristem_Up
306	LOC-Os01g03144	Meristem	0.692	0.621	0.744	0.695	0.49	0.575	0.682	0.536	-0.944	8.25	48.3	2.48e-06	6.15e-05	6.07e-05	gel-soil	Up	Meristem_Up
307	LOC-Os01g03330	Meristem	0.462	0.431	0.598	0.483	0.0604	0.0622	0.484	0.0614	3.52	5.76	310	2.85e-12	4.25e-09	5.76e-10	gel-soil	Down	Meristem_Down
308	LOC-Os01g03340	Meristem	0.779	0.765	0.79	0.72	0.321	0.385	0.765	0.356	0.702	7.77	24.7	0.000121	0.00136	0.00149	gel-soil	Down	Meristem_Down
309	LOC-Os01g03360	Meristem	0.683	0.664	0.689	0.648	0.1	0.179	0.672	0.143	2.16	7.4	78.7	9.52e-08	4.86e-06	4.12e-06	gel-soil	Down	Meristem_Down
310	LOC-Os01g03390	Meristem	0.218	0.214	0.26	0.237	0.0938	0.0409	0.229	0.0652	1.37	4.71	19.3	0.000404	0.00351	0.00397	gel-soil	Down	Meristem_Down
311	LOC-Os01g03630	Meristem	0.246	0.248	0.306	0.288	0.221	0.275	0.267	0.25	-3.97	6.9	230	3.05e-11	1.55e-08	4.49e-09	gel-soil	Up	Meristem_Up
312	LOC-Os01g03940	Meristem	0.098	0.113	0.105	0.102	0.0271	0.0213	0.104	0.024	1.34	1.88	15.1	0.00122	0.00849	0.00964	gel-soil	Down	Meristem_Down
313	LOC-Os01g03980	Meristem	0.148	0.144	0.224	0.153	0.00833	0.00355	0.162	0.00575	4.92	3.03	158	5.73e-10	1.31e-07	5.57e-08	gel-soil	Down	Meristem_Down
314	LOC-Os01g04050	Meristem	0.924	0.905	0.936	0.877	0.588	0.607	0.911	0.598	1.51	9.73	83.1	6.49e-08	3.63e-06	2.99e-06	gel-soil	Down	Meristem_Down
315	LOC-Os01g04120	Meristem	0.0532	0.0367	0.114	0.072	0.0771	0.121	0.0641	0.101	-1.95	2.87	27.3	7.11e-05	0.000883	0.000964	gel-soil	Up	Meristem_Up
316	LOC-Os01g04170	Meristem	0.221	0.205	0.247	0.22	0.229	0.202	0.221	0.215	-0.886	4.68	27.4	6.95e-05	0.000866	0.000946	gel-soil	Up	Meristem_Up
317	LOC-Os01g04430	Meristem	0.322	0.361	0.342	0.318	0.0729	0.0409	0.336	0.0556	1.79	3.54	55.7	9.92e-07	2.98e-05	2.86e-05	gel-soil	Down	Meristem_Down
318	LOC-Os01g04450	Meristem	0.221	0.183	0.26	0.212	0.2	0.149	0.216	0.173	-1.12	4.42	30	4.26e-05	0.000588	0.000634	gel-soil	Up	Meristem_Up
319	LOC-Os01g04630	Meristem	0.443	0.428	0.521	0.47	0.319	0.329	0.459	0.324	-0.784	5.1	21.3	0.000256	0.00247	0.00274	gel-soil	Up	Meristem_Up
320	LOC-Os01g05064	Meristem	0.412	0.343	0.589	0.496	0.412	0.341	0.443	0.374	-0.753	6.45	14.7	0.00135	0.0092	0.0105	gel-soil	Up	Meristem_Up
321	LOC-Os01g05470	Meristem	0.19	0.214	0.256	0.191	0.0604	0.0355	0.21	0.047	1.26	2.74	21.3	0.000255	0.00246	0.00273	gel-soil	Down	Meristem_Down
322	LOC-Os01g05660	Meristem	0.0924	0.135	0.0959	0.102	0.106	0.101	0.107	0.104	-1.31	2.82	36.6	1.37e-05	0.00024	0.00025	gel-soil	Up	Meristem_Up
323	LOC-Os01g05850	Meristem	0.213	0.254	0.256	0.288	0.26	0.11	0.248	0.179	-1.39	4.35	20.1	0.000339	0.00306	0.00344	gel-soil	Up	Meristem_Up
324	LOC-Os01g05970	Meristem	0.804	0.804	0.932	0.86	0.583	0.581	0.84	0.582	0.76	8.85	18.4	0.000505	0.00419	0.00474	gel-soil	Down	Meristem_Down
325	LOC-Os01g06220	Meristem	0.311	0.272	0.457	0.445	0.379	0.304	0.356	0.338	-1.3	5.83	37.5	1.18e-05	0.000213	0.00022	gel-soil	Up	Meristem_Up
326	LOC-Os01g06560	Meristem	0.255	0.257	0.297	0.233	0.0354	0.0409	0.259	0.0384	2.66	3.83	92.7	2.96e-08	2.01e-06	1.55e-06	gel-soil	Down	Meristem_Down
327	LOC-Os01g06740	Meristem	0.426	0.355	0.393	0.318	0.138	0.156	0.377	0.148	1.03	5.76	20.6	0.000296	0.00275	0.00308	gel-soil	Down	Meristem_Down
328	LOC-Os01g07260	Meristem	0.174	0.193	0.205	0.169	0.179	0.115	0.184	0.145	-0.647	3.48	8.24	0.0107	0.0474	0.0537	gel-soil	Up	Meristem_Up
329	LOC-Os01g07360	Meristem	0.28	0.284	0.292	0.309	0.0729	0.0533	0.29	0.0623	1.31	3.37	31.4	3.28e-05	0.000476	0.00051	gel-soil	Down	Meristem_Down
330	LOC-Os01g07370	Meristem	0.375	0.318	0.42	0.331	0.348	0.192	0.358	0.264	-0.709	4.57	8.85	0.00858	0.0398	0.0453	gel-soil	Up	Meristem_Up
331	LOC-Os01g07420	Meristem	0.353	0.346	0.384	0.322	0.635	0.417	0.35	0.518	-1.26	5.99	35.4	1.66e-05	0.000281	0.000293	gel-soil	Up	Meristem_Up
332	LOC-Os01g07530	Meristem	0.686	0.676	0.717	0.589	0.415	0.385	0.669	0.399	-0.732	7.98	27.3	7.05e-05	0.000878	0.000958	gel-soil	Up	Meristem_Up
333	LOC-Os01g07630	Meristem	0.0896	0.101	0.128	0.0932	0.0854	0.0675	0.101	0.0757	-0.755	2.07	8.34	0.0103	0.046	0.0521	gel-soil	Up	Meristem_Up
334	LOC-Os01g07970	Meristem	0.583	0.584	0.694	0.631	0.467	0.384	0.615	0.422	-0.658	7.73	16	0.000949	0.00693	0.00788	gel-soil	Up	Meristem_Up
335	LOC-Os01g08150	Meristem	0.143	0.131	0.146	0.136	0.0312	0.00888	0.139	0.0192	2.35	3.59	41.3	6.64e-06	0.000135	0.000137	gel-soil	Down	Meristem_Down
336	LOC-Os01g08300	Meristem	0.137	0.0887	0.0731	0.102	0.0292	0.0391	0.104	0.0345	1.33	2.8	8.61	0.00933	0.0426	0.0484	gel-soil	Down	Meristem_Down
337	LOC-Os01g08310	Meristem	0.115	0.116	0.123	0.127	0.104	0.101	0.119	0.103	-0.951	2.38	14.6	0.00137	0.00932	0.0106	gel-soil	Up	Meristem_Up
338	LOC-Os01g08450	Meristem	0.583	0.633	0.708	0.606	0.246	0.147	0.626	0.193	1.25	5.07	48.6	2.38e-06	5.95e-05	5.88e-05	gel-soil	Down	Meristem_Down
339	LOC-Os01g08780	Meristem	0.218	0.245	0.288	0.258	0.0458	0.0284	0.248	0.0364	2.42	3.57	110	8.46e-09	8.48e-07	5.39e-07	gel-soil	Down	Meristem_Down
340	LOC-Os01g08860	Meristem	0.448	0.465	0.562	0.551	0.335	0.275	0.496	0.303	-1.04	5.98	31.8	3.04e-05	0.000453	0.000481	gel-soil	Up	Meristem_Up
341	LOC-Os01g08890	Meristem	0.165	0.196	0.329	0.246	0.2	0.117	0.222	0.155	-0.771	3.46	11.8	0.00315	0.0179	0.0206	gel-soil	Up	Meristem_Up
342	LOC-Os01g08960	Meristem	0.118	0.107	0.137	0.0847	0.0188	0.0249	0.112	0.0221	1.2	1.62	9.78	0.0062	0.0307	0.0352	gel-soil	Down	Meristem_Down
343	LOC-Os01g09120	Meristem	0.308	0.367	0.489	0.403	0.125	0.112	0.379	0.118	0.886	4.01	20.9	0.000278	0.00263	0.00294	gel-soil	Down	Meristem_Down
344	LOC-Os01g09200	Meristem	0.513	0.578	0.658	0.572	0.362	0.405	0.572	0.385	-0.643	5.54	14.9	0.00127	0.00879	0.00998	gel-soil	Up	Meristem_Up
345	LOC-Os01g09280	Meristem	0.538	0.535	0.671	0.631	0.225	0.236	0.582	0.231	1.22	5.68	48.9	2.31e-06	5.81e-05	5.73e-05	gel-soil	Down	Meristem_Down
346	LOC-Os01g09580	Meristem	0.185	0.183	0.169	0.203	0.0771	0.0409	0.185	0.0575	1.12	4.33	26.5	8.29e-05	0.001	0.00109	gel-soil	Down	Meristem_Down
347	LOC-Os01g09620	Meristem	0.591	0.602	0.685	0.653	0.252	0.279	0.625	0.267	1.51	6.72	105	1.21e-08	1.09e-06	7.32e-07	gel-soil	Down	Meristem_Down
348	LOC-Os01g09670	Meristem	0.375	0.446	0.502	0.445	0.212	0.135	0.435	0.171	1.07	4.9	33.3	2.37e-05	0.000371	0.000392	gel-soil	Down	Meristem_Down
349	LOC-Os01g09770	Meristem	0.501	0.486	0.603	0.581	0.406	0.409	0.533	0.407	-0.933	6.04	35.1	1.73e-05	0.00029	0.000303	gel-soil	Up	Meristem_Up
350	LOC-Os01g09800	Meristem	0.305	0.336	0.438	0.432	0.177	0.115	0.366	0.144	0.618	4.19	10.6	0.0047	0.0246	0.0282	gel-soil	Down	Meristem_Down
351	LOC-Os01g09870	Meristem	0.23	0.217	0.32	0.216	0.0875	0.0409	0.241	0.0623	1.09	3.42	19.3	0.000402	0.0035	0.00395	gel-soil	Down	Meristem_Down
352	LOC-Os01g10050	Meristem	0.246	0.257	0.388	0.297	0.112	0.0906	0.287	0.101	0.681	3.42	11.1	0.00404	0.0218	0.025	gel-soil	Down	Meristem_Down
353	LOC-Os01g10180	Meristem	0.129	0.0917	0.128	0.131	0.229	0.19	0.119	0.208	-1.97	5.08	62.4	4.65e-07	1.6e-05	1.53e-05	gel-soil	Up	Meristem_Up
354	LOC-Os01g10610	Meristem	0.549	0.563	0.648	0.61	0.256	0.307	0.585	0.284	0.607	5.41	15	0.00123	0.00857	0.00972	gel-soil	Down	Meristem_Down
355	LOC-Os01g11230	Meristem	0.44	0.523	0.58	0.487	0.0396	0.032	0.5	0.0355	3.35	4.7	260	1.16e-11	9.74e-09	1.96e-09	gel-soil	Down	Meristem_Down
356	LOC-Os01g11240	Meristem	0.627	0.575	0.699	0.521	0.277	0.187	0.604	0.228	0.675	6.47	13.6	0.00185	0.0118	0.0135	gel-soil	Down	Meristem_Down
357	LOC-Os01g11340	Meristem	0.319	0.398	0.447	0.347	0.256	0.348	0.372	0.306	-0.939	4.98	25.3	0.000105	0.00121	0.00133	gel-soil	Up	Meristem_Up
358	LOC-Os01g11360	Meristem	0.115	0.183	0.247	0.203	0.14	0.124	0.178	0.131	-0.667	3.15	9.36	0.00717	0.0345	0.0394	gel-soil	Up	Meristem_Up
359	LOC-Os01g11460	Meristem	0.168	0.122	0.11	0.148	0.0521	0.0462	0.14	0.0489	1.04	3.22	12.2	0.00286	0.0166	0.0191	gel-soil	Down	Meristem_Down
360	LOC-Os01g11480	Meristem	0.176	0.159	0.21	0.186	0.0167	0.0142	0.18	0.0153	3.45	3.07	82.9	6.59e-08	3.66e-06	3.03e-06	gel-soil	Down	Meristem_Down
361	LOC-Os01g11520	Meristem	0.12	0.0979	0.137	0.0975	0.025	0.0249	0.112	0.0249	1.14	2.38	14.1	0.00158	0.0104	0.0119	gel-soil	Down	Meristem_Down
362	LOC-Os01g11570	Meristem	0.689	0.722	0.763	0.699	0.304	0.32	0.715	0.313	0.682	6.75	20.9	0.000279	0.00263	0.00294	gel-soil	Down	Meristem_Down
363	LOC-Os01g12100	Meristem	0.361	0.385	0.607	0.513	0.354	0.313	0.447	0.332	-0.789	5.74	20.2	0.000329	0.00299	0.00337	gel-soil	Up	Meristem_Up
364	LOC-Os01g12110	Meristem	0.409	0.352	0.493	0.432	0.104	0.0799	0.414	0.0911	1.99	5.81	116	5.76e-09	6.79e-07	3.91e-07	gel-soil	Down	Meristem_Down
365	LOC-Os01g12580	Meristem	0.258	0.239	0.374	0.267	0.0875	0.048	0.277	0.0662	1.16	3.44	25.4	0.000105	0.00121	0.00133	gel-soil	Down	Meristem_Down
366	LOC-Os01g12840	Meristem	0.207	0.275	0.297	0.246	0.0521	0.0213	0.252	0.0355	2.08	3.2	44.2	4.38e-06	9.73e-05	9.71e-05	gel-soil	Down	Meristem_Down
367	LOC-Os01g13210	Meristem	0.07	0.0245	0.0913	0.0508	0.175	0.107	0.0571	0.138	-2.95	3.43	126	3.2e-09	4.62e-07	2.39e-07	gel-soil	Up	Meristem_Up
368	LOC-Os01g13770	Meristem	0.162	0.168	0.205	0.127	0.0271	0.0337	0.165	0.0307	1.37	2.22	17.6	0.000615	0.00489	0.00556	gel-soil	Down	Meristem_Down
369	LOC-Os01g14110	Meristem	0.235	0.226	0.315	0.284	0.0875	0.048	0.258	0.0662	1.13	3.16	22.2	0.000208	0.00208	0.00231	gel-soil	Down	Meristem_Down
370	LOC-Os01g14420	Meristem	0.367	0.327	0.507	0.407	0.0958	0.0782	0.391	0.0863	1.47	3.88	53.8	1.25e-06	3.59e-05	3.46e-05	gel-soil	Down	Meristem_Down
371	LOC-Os01g14430	Meristem	0.196	0.217	0.196	0.136	0.00833	0.00888	0.19	0.00863	3.8	2.68	75.2	1.31e-07	6.1e-06	5.34e-06	gel-soil	Down	Meristem_Down
372	LOC-Os01g14650	Meristem	0.154	0.0917	0.1	0.102	0.0354	0.0355	0.115	0.0355	1.62	3.44	20.3	0.000321	0.00293	0.0033	gel-soil	Down	Meristem_Down
373	LOC-Os01g14980	Meristem	0.457	0.498	0.548	0.538	0.438	0.316	0.503	0.372	-0.639	5.26	15	0.00125	0.00867	0.00984	gel-soil	Up	Meristem_Up
374	LOC-Os01g15320	Meristem	0.143	0.144	0.187	0.153	0.0604	0.048	0.154	0.0537	2.06	4.67	85	5.52e-08	3.22e-06	2.61e-06	gel-soil	Down	Meristem_Down
375	LOC-Os01g15810	Meristem	0.238	0.177	0.132	0.119	0.406	0.307	0.176	0.353	-1.16	7.96	22.5	0.000195	0.00198	0.0022	gel-soil	Up	Meristem_Up
376	LOC-Os01g16030	Meristem	0.824	0.85	0.904	0.847	0.66	0.709	0.852	0.686	-0.603	7.67	18.7	0.000477	0.004	0.00453	gel-soil	Up	Meristem_Up
377	LOC-Os01g16080	Meristem	0.286	0.358	0.447	0.356	0.125	0.0941	0.352	0.108	0.826	3.68	17	0.000732	0.00562	0.00639	gel-soil	Down	Meristem_Down
378	LOC-Os01g16100	Meristem	0.378	0.388	0.457	0.419	0.127	0.124	0.405	0.126	0.87	4.04	20.5	0.000307	0.00284	0.00318	gel-soil	Down	Meristem_Down
379	LOC-Os01g16146	Meristem	0.375	0.343	0.42	0.39	0.427	0.297	0.378	0.357	-0.711	5.17	19.6	0.000378	0.00333	0.00376	gel-soil	Up	Meristem_Up
380	LOC-Os01g16220	Meristem	0.364	0.33	0.479	0.428	0.304	0.242	0.39	0.27	-0.874	4.56	26.7	7.97e-05	0.000972	0.00106	gel-soil	Up	Meristem_Up
381	LOC-Os01g16240	Meristem	0.944	0.945	0.991	0.975	0.904	0.924	0.96	0.915	-0.925	8.48	55.8	9.86e-07	2.96e-05	2.85e-05	gel-soil	Up	Meristem_Up
382	LOC-Os01g16350	Meristem	0.297	0.364	0.457	0.432	0.162	0.101	0.375	0.129	0.795	3.94	15.4	0.00111	0.00787	0.00895	gel-soil	Down	Meristem_Down
383	LOC-Os01g16550	Meristem	0.79	0.81	0.863	0.775	0.321	0.178	0.807	0.244	1.81	5.93	69.8	2.19e-07	9.02e-06	8.19e-06	gel-soil	Down	Meristem_Down
384	LOC-Os01g16640	Meristem	0.941	0.936	0.959	0.932	0.575	0.478	0.941	0.523	1.49	7.43	63.7	4.06e-07	1.45e-05	1.37e-05	gel-soil	Down	Meristem_Down
385	LOC-Os01g16870	Meristem	0.339	0.382	0.443	0.292	0.152	0.0764	0.362	0.111	0.914	3.79	16.3	0.000873	0.00648	0.00736	gel-soil	Down	Meristem_Down
386	LOC-Os01g17050	Meristem	0.717	0.691	0.808	0.742	0.49	0.551	0.732	0.523	-0.807	7.8	28.6	5.49e-05	0.000721	0.00078	gel-soil	Up	Meristem_Up
387	LOC-Os01g17065	Meristem	0.448	0.477	0.598	0.475	0.394	0.341	0.491	0.365	-0.629	5.1	15.6	0.00104	0.00745	0.00847	gel-soil	Up	Meristem_Up
388	LOC-Os01g18050	Meristem	0.765	0.81	0.858	0.847	0.604	0.623	0.813	0.615	-1.03	7.68	31.6	3.19e-05	0.000467	0.000499	gel-soil	Up	Meristem_Up
389	LOC-Os01g18170	Meristem	0.899	0.896	0.918	0.89	0.36	0.453	0.9	0.41	1.29	8.25	33.9	2.12e-05	0.000341	0.000359	gel-soil	Down	Meristem_Down
390	LOC-Os01g18400	Meristem	0.137	0.119	0.151	0.148	0.0167	0.00355	0.137	0.00959	3.55	2.79	85.5	5.31e-08	3.14e-06	2.52e-06	gel-soil	Down	Meristem_Down
391	LOC-Os01g18630	Meristem	0.118	0.116	0.228	0.182	0.025	0.0213	0.152	0.023	1.54	2.12	24.5	0.000126	0.00141	0.00154	gel-soil	Down	Meristem_Down
392	LOC-Os01g18670	Meristem	0.311	0.352	0.37	0.373	0.0771	0.0515	0.347	0.0633	2.22	4.13	94.7	2.54e-08	1.78e-06	1.36e-06	gel-soil	Down	Meristem_Down
393	LOC-Os01g18744	Meristem	0.112	0.147	0.128	0.114	0.244	0.206	0.126	0.223	-2.01	4.28	94	2.69e-08	1.87e-06	1.43e-06	gel-soil	Up	Meristem_Up
394	LOC-Os01g19020	Meristem	0.557	0.547	0.589	0.521	0.465	0.462	0.553	0.463	-1.36	7.35	78	1.01e-07	5.08e-06	4.33e-06	gel-soil	Up	Meristem_Up
395	LOC-Os01g19410	Meristem	0.157	0.156	0.228	0.174	0.177	0.155	0.174	0.165	-1.41	3.35	54.6	1.13e-06	3.34e-05	3.2e-05	gel-soil	Up	Meristem_Up
396	LOC-Os01g19450	Meristem	0.84	0.869	0.895	0.826	0.698	0.68	0.856	0.688	-0.626	7.3	24.4	0.000129	0.00143	0.00157	gel-soil	Up	Meristem_Up
397	LOC-Os01g20820	Meristem	0.199	0.22	0.361	0.242	0.231	0.249	0.245	0.241	-1.47	3.84	57.2	8.31e-07	2.56e-05	2.47e-05	gel-soil	Up	Meristem_Up
398	LOC-Os01g21160	Meristem	0.283	0.248	0.416	0.335	0.117	0.0497	0.309	0.0805	1.49	3.8	33.5	2.27e-05	0.000358	0.000378	gel-soil	Down	Meristem_Down
399	LOC-Os01g22090	Meristem	0.118	0.119	0.164	0.114	0.144	0.0888	0.126	0.114	-1.26	2.65	30.4	3.97e-05	0.000557	0.000598	gel-soil	Up	Meristem_Up
400	LOC-Os01g23680	Meristem	0.204	0.235	0.265	0.242	0.198	0.171	0.233	0.183	-0.863	3.52	19.7	0.000372	0.00329	0.00371	gel-soil	Up	Meristem_Up
401	LOC-Os01g24020	Meristem	0.465	0.489	0.612	0.525	0.25	0.158	0.513	0.2	0.824	4.79	19.6	0.00038	0.00335	0.00378	gel-soil	Down	Meristem_Down
402	LOC-Os01g24710	Meristem	0.549	0.468	0.708	0.653	0.252	0.174	0.578	0.21	3.04	8.73	218	4.64e-11	2.06e-08	6.47e-09	gel-soil	Down	Meristem_Down
403	LOC-Os01g25386	Meristem	0.471	0.422	0.498	0.432	0.154	0.144	0.454	0.149	0.942	4.53	26.7	7.94e-05	0.00097	0.00106	gel-soil	Down	Meristem_Down
404	LOC-Os01g25540	Meristem	0.866	0.829	0.936	0.89	0.919	0.929	0.874	0.924	-0.89	9.54	60.1	5.99e-07	1.97e-05	1.88e-05	gel-soil	Up	Meristem_Up
405	LOC-Os01g25820	Meristem	0.272	0.278	0.32	0.25	0.21	0.144	0.278	0.174	-0.785	4	14.1	0.00161	0.0105	0.012	gel-soil	Up	Meristem_Up
406	LOC-Os01g26920	Meristem	0.188	0.183	0.274	0.225	0.19	0.156	0.211	0.172	-0.795	3.23	15.8	0.001	0.00722	0.00821	gel-soil	Up	Meristem_Up
407	LOC-Os01g27040	Meristem	0.454	0.495	0.502	0.487	0.198	0.139	0.482	0.166	0.763	4.49	11.6	0.00342	0.0191	0.022	gel-soil	Down	Meristem_Down
408	LOC-Os01g27210	Meristem	0.784	0.755	0.799	0.767	0.373	0.268	0.775	0.316	1.92	7.96	98.1	1.97e-08	1.49e-06	1.1e-06	gel-soil	Down	Meristem_Down
409	LOC-Os01g27230	Meristem	0.244	0.177	0.242	0.275	0.0729	0.0764	0.231	0.0748	1.53	4.9	73.2	1.57e-07	7.11e-06	6.23e-06	gel-soil	Down	Meristem_Down
410	LOC-Os01g27240	Meristem	0.143	0.128	0.164	0.182	0.0542	0.0497	0.151	0.0518	0.947	3.24	16.6	0.000809	0.00609	0.00693	gel-soil	Down	Meristem_Down
411	LOC-Os01g28970	Meristem	0.171	0.165	0.251	0.271	0.0688	0.0533	0.205	0.0604	1.07	3.66	23.1	0.000171	0.00178	0.00197	gel-soil	Down	Meristem_Down
412	LOC-Os01g29390	Meristem	0.199	0.229	0.324	0.275	0.102	0.0586	0.248	0.0786	0.701	3.18	8.97	0.00821	0.0385	0.0438	gel-soil	Down	Meristem_Down
413	LOC-Os01g31370	Meristem	0.356	0.324	0.306	0.301	0.283	0.208	0.326	0.243	-1.32	5.2	34.9	1.8e-05	0.000298	0.000312	gel-soil	Up	Meristem_Up
414	LOC-Os01g31470	Meristem	0.193	0.269	0.283	0.208	0.198	0.179	0.235	0.188	-0.929	3.44	21.2	0.000257	0.00247	0.00275	gel-soil	Up	Meristem_Up
415	LOC-Os01g31680	Meristem	0.0784	0.0795	0.16	0.148	0.0208	0.016	0.109	0.0182	1.59	1.67	17.9	0.000568	0.00459	0.00521	gel-soil	Down	Meristem_Down
416	LOC-Os01g31980	Meristem	0.381	0.361	0.452	0.432	0.158	0.11	0.399	0.132	1.02	4.28	30.7	3.75e-05	0.000531	0.000571	gel-soil	Down	Meristem_Down
417	LOC-Os01g32560	Meristem	0.109	0.113	0.151	0.127	0.0771	0.105	0.122	0.092	-0.886	2.59	13.3	0.00203	0.0127	0.0145	gel-soil	Up	Meristem_Up
418	LOC-Os01g32670	Meristem	0.787	0.679	0.849	0.818	0.685	0.757	0.774	0.724	-1.35	9.99	98.6	1.9e-08	1.46e-06	1.07e-06	gel-soil	Up	Meristem_Up
419	LOC-Os01g33020	Meristem	0.843	0.844	0.918	0.869	0.731	0.746	0.863	0.739	-0.667	7.12	28.1	6.04e-05	0.000776	0.000843	gel-soil	Up	Meristem_Up
420	LOC-Os01g33230	Meristem	0.115	0.138	0.196	0.148	0.0417	0.0266	0.144	0.0336	1.07	2.04	13.3	0.00202	0.0127	0.0145	gel-soil	Down	Meristem_Down
421	LOC-Os01g33400	Meristem	0.0868	0.119	0.119	0.0763	0.0167	0.0107	0.1	0.0134	2.06	1.58	28	6.15e-05	0.000785	0.000856	gel-soil	Down	Meristem_Down
422	LOC-Os01g34390	Meristem	0.569	0.566	0.712	0.623	0.508	0.49	0.607	0.499	-0.695	5.36	21.6	0.000238	0.00232	0.00258	gel-soil	Up	Meristem_Up
423	LOC-Os01g34630	Meristem	0.115	0.147	0.178	0.14	0.0375	0.0409	0.141	0.0393	0.848	2.25	8.96	0.00824	0.0385	0.0439	gel-soil	Down	Meristem_Down
424	LOC-Os01g36620	Meristem	0.216	0.281	0.324	0.309	0.0979	0.0959	0.275	0.0968	0.825	3.64	15.1	0.00122	0.00851	0.00966	gel-soil	Down	Meristem_Down
425	LOC-Os01g36790	Meristem	0.134	0.165	0.132	0.174	0.0229	0.0195	0.151	0.0211	2.59	3.08	49.2	2.22e-06	5.63e-05	5.54e-05	gel-soil	Down	Meristem_Down
426	LOC-Os01g37480	Meristem	0.552	0.581	0.689	0.657	0.41	0.472	0.608	0.444	-0.751	5.58	14.7	0.00136	0.00924	0.0105	gel-soil	Up	Meristem_Up
427	LOC-Os01g37800	Meristem	0.874	0.869	0.941	0.894	0.569	0.444	0.889	0.501	1.21	7.42	58.1	7.53e-07	2.37e-05	2.27e-05	gel-soil	Down	Meristem_Down
428	LOC-Os01g37920	Meristem	0.754	0.771	0.813	0.703	0.596	0.481	0.759	0.534	1.33	8.04	29.8	4.39e-05	0.000601	0.000649	gel-soil	Down	Meristem_Down
429	LOC-Os01g38110	Meristem	0.202	0.22	0.178	0.14	0.0542	0.0888	0.19	0.0729	0.867	4.49	8.16	0.011	0.0484	0.0548	gel-soil	Down	Meristem_Down
430	LOC-Os01g39000	Meristem	0.168	0.156	0.155	0.161	0.419	0.357	0.161	0.385	-2.95	5.07	293	4.56e-12	5.44e-09	8.7e-10	gel-soil	Up	Meristem_Up
431	LOC-Os01g39134	Meristem	0.185	0.187	0.301	0.246	0.127	0.172	0.22	0.151	-0.756	3.34	11.2	0.00382	0.0209	0.024	gel-soil	Up	Meristem_Up
432	LOC-Os01g39600	Meristem	0.123	0.131	0.187	0.195	0.0333	0.0373	0.153	0.0355	1.05	2.25	11.7	0.00333	0.0187	0.0215	gel-soil	Down	Meristem_Down
433	LOC-Os01g40200	Meristem	0.151	0.153	0.215	0.169	0.246	0.178	0.168	0.209	-1.49	3.6	59.1	6.72e-07	2.16e-05	2.07e-05	gel-soil	Up	Meristem_Up
434	LOC-Os01g40470	Meristem	0.821	0.823	0.904	0.877	0.773	0.741	0.849	0.756	-0.731	7.14	24.9	0.000115	0.00131	0.00143	gel-soil	Up	Meristem_Up
435	LOC-Os01g40570	Meristem	0.773	0.777	0.849	0.826	0.754	0.767	0.8	0.761	-1.26	7.09	98.7	1.89e-08	1.46e-06	1.07e-06	gel-soil	Up	Meristem_Up
436	LOC-Os01g40630	Meristem	0.513	0.453	0.594	0.593	0.304	0.306	0.528	0.305	0.66	6.8	15.4	0.00111	0.00788	0.00896	gel-soil	Down	Meristem_Down
437	LOC-Os01g41810	Meristem	0.182	0.15	0.169	0.161	0.0458	0.0231	0.166	0.0336	1.54	3.77	28	6.16e-05	0.000786	0.000857	gel-soil	Down	Meristem_Down
438	LOC-Os01g42070	Meristem	0.123	0.144	0.174	0.131	0.0229	0.0124	0.14	0.0173	2.32	3.1	65.6	3.32e-07	1.25e-05	1.16e-05	gel-soil	Down	Meristem_Down
439	LOC-Os01g42150	Meristem	0.0924	0.0887	0.174	0.182	0.24	0.124	0.126	0.177	-1.94	5.1	29.4	4.76e-05	0.000645	0.000694	gel-soil	Up	Meristem_Up
440	LOC-Os01g42294	Meristem	0.134	0.128	0.137	0.102	0.317	0.252	0.126	0.282	-2.77	3.76	155	6.51e-10	1.43e-07	6.2e-08	gel-soil	Up	Meristem_Up
441	LOC-Os01g42370	Meristem	0.381	0.352	0.416	0.343	0.306	0.272	0.371	0.288	-0.628	5.13	9.28	0.00736	0.0352	0.0402	gel-soil	Up	Meristem_Up
442	LOC-Os01g42380	Meristem	0.79	0.786	0.822	0.775	0.575	0.533	0.792	0.552	0.698	8.57	22.2	0.000209	0.00209	0.00232	gel-soil	Down	Meristem_Down
443	LOC-Os01g42400	Meristem	0.0308	0.0153	0.0685	0.0551	0.179	0.171	0.0386	0.174	-4.24	4.05	131	2.35e-09	3.63e-07	1.84e-07	gel-soil	Up	Meristem_Up
444	LOC-Os01g42510	Meristem	0.462	0.443	0.521	0.513	0.198	0.163	0.478	0.179	0.634	4.38	13	0.00221	0.0136	0.0156	gel-soil	Down	Meristem_Down
445	LOC-Os01g42850	Meristem	0.345	0.367	0.416	0.462	0.175	0.126	0.389	0.149	0.873	4.33	20.5	0.000304	0.00281	0.00315	gel-soil	Down	Meristem_Down
446	LOC-Os01g42880	Meristem	0.711	0.731	0.781	0.75	0.679	0.655	0.738	0.666	-1.13	6.85	64.7	3.68e-07	1.34e-05	1.26e-05	gel-soil	Up	Meristem_Up
447	LOC-Os01g43090	Meristem	0.283	0.291	0.429	0.36	0.0875	0.0764	0.329	0.0815	1.08	3.68	27.7	6.54e-05	0.000826	0.0009	gel-soil	Down	Meristem_Down
448	LOC-Os01g43420	Meristem	0.482	0.456	0.612	0.5	0.492	0.44	0.503	0.464	-0.833	5.55	32.9	2.51e-05	0.000389	0.000411	gel-soil	Up	Meristem_Up
449	LOC-Os01g43520	Meristem	0.165	0.193	0.242	0.195	0.0812	0.0533	0.194	0.0662	0.853	2.91	12.7	0.00243	0.0146	0.0167	gel-soil	Down	Meristem_Down
450	LOC-Os01g43710	Meristem	0.487	0.52	0.621	0.525	0.11	0.0551	0.53	0.0805	2.34	5.03	123	3.65e-09	5.08e-07	2.67e-07	gel-soil	Down	Meristem_Down
451	LOC-Os01g43950	Meristem	0.188	0.202	0.283	0.237	0.115	0.22	0.22	0.172	-1.41	4.19	21	0.000273	0.00259	0.00289	gel-soil	Up	Meristem_Up
452	LOC-Os01g45020	Meristem	0.597	0.609	0.689	0.631	0.154	0.149	0.625	0.151	1.79	5.5	120	4.57e-09	5.85e-07	3.23e-07	gel-soil	Down	Meristem_Down
453	LOC-Os01g45360	Meristem	0.171	0.141	0.151	0.174	0.227	0.174	0.159	0.198	-1.23	3.67	31.2	3.4e-05	0.000491	0.000526	gel-soil	Up	Meristem_Up
454	LOC-Os01g45830	Meristem	0.0952	0.0887	0.178	0.157	0.0271	0.0124	0.122	0.0192	1.63	2.09	22.4	0.000198	0.002	0.00222	gel-soil	Down	Meristem_Down
455	LOC-Os01g45860	Meristem	0.193	0.251	0.219	0.182	0.0562	0.0249	0.212	0.0393	1.25	2.97	14.9	0.00128	0.00882	0.01	gel-soil	Down	Meristem_Down
456	LOC-Os01g45880	Meristem	0.143	0.159	0.215	0.14	0.135	0.0995	0.161	0.116	-0.707	2.92	10	0.00573	0.0289	0.033	gel-soil	Up	Meristem_Up
457	LOC-Os01g45910	Meristem	0.681	0.642	0.758	0.686	0.427	0.339	0.686	0.38	0.742	6.17	23.7	0.000148	0.00158	0.00175	gel-soil	Down	Meristem_Down
458	LOC-Os01g46440	Meristem	0.084	0.156	0.0685	0.0975	0.0125	0.0124	0.104	0.0125	2.55	2	28.9	5.27e-05	0.000698	0.000754	gel-soil	Down	Meristem_Down
459	LOC-Os01g46510	Meristem	0.507	0.541	0.603	0.576	0.404	0.396	0.55	0.4	-0.655	5.41	19.9	0.00035	0.00314	0.00354	gel-soil	Up	Meristem_Up
460	LOC-Os01g46950	Meristem	0.137	0.159	0.224	0.199	0.112	0.123	0.173	0.118	-0.753	3.02	11.8	0.00318	0.018	0.0207	gel-soil	Up	Meristem_Up
461	LOC-Os01g47270	Meristem	0.213	0.18	0.265	0.305	0.0438	0.0195	0.233	0.0307	3.04	3.64	113	6.99e-09	7.48e-07	4.59e-07	gel-soil	Down	Meristem_Down
462	LOC-Os01g47300	Meristem	0.227	0.156	0.301	0.254	0.106	0.0977	0.227	0.102	0.774	4.59	9.48	0.00687	0.0333	0.0381	gel-soil	Down	Meristem_Down
463	LOC-Os01g47470	Meristem	0.328	0.349	0.475	0.415	0.335	0.295	0.38	0.314	-0.933	4.81	30.3	4.02e-05	0.000562	0.000604	gel-soil	Up	Meristem_Up
464	LOC-Os01g47560	Meristem	0.597	0.547	0.639	0.623	0.277	0.284	0.596	0.281	0.613	6.97	19.2	0.000413	0.00358	0.00404	gel-soil	Down	Meristem_Down
465	LOC-Os01g47680	Meristem	0.174	0.205	0.333	0.322	0.227	0.224	0.244	0.225	-1.52	4.06	56.9	8.64e-07	2.65e-05	2.55e-05	gel-soil	Up	Meristem_Up
466	LOC-Os01g47780	Meristem	0.216	0.211	0.21	0.182	0.565	0.51	0.206	0.535	-3.14	6.19	257	1.3e-11	1.03e-08	2.17e-09	gel-soil	Up	Meristem_Up
467	LOC-Os01g48040	Meristem	0.0924	0.141	0.114	0.089	0.0333	0.0355	0.11	0.0345	1.03	2.39	8.3	0.0105	0.0466	0.0529	gel-soil	Down	Meristem_Down
468	LOC-Os01g48200	Meristem	0.412	0.404	0.425	0.436	0.16	0.131	0.417	0.145	0.812	4.17	16.9	0.000749	0.00572	0.0065	gel-soil	Down	Meristem_Down
469	LOC-Os01g48220	Meristem	0.319	0.434	0.447	0.411	0.14	0.133	0.396	0.136	0.727	4.08	14.2	0.00156	0.0103	0.0118	gel-soil	Down	Meristem_Down
470	LOC-Os01g48270	Meristem	0.462	0.498	0.575	0.487	0.467	0.377	0.5	0.418	-0.996	5.01	43.1	5.11e-06	0.00011	0.00011	gel-soil	Up	Meristem_Up
471	LOC-Os01g48420	Meristem	0.941	0.951	0.963	0.945	0.546	0.478	0.949	0.509	1.54	8	116	5.72e-09	6.78e-07	3.89e-07	gel-soil	Down	Meristem_Down
472	LOC-Os01g48680	Meristem	0.244	0.223	0.283	0.267	0.181	0.206	0.25	0.195	-0.889	3.7	20.9	0.000276	0.00261	0.00292	gel-soil	Up	Meristem_Up
473	LOC-Os01g48850	Meristem	0.359	0.376	0.489	0.377	0.217	0.35	0.392	0.289	-1.22	4.88	29.7	4.48e-05	0.000613	0.000662	gel-soil	Up	Meristem_Up
474	LOC-Os01g48910	Meristem	0.303	0.239	0.361	0.343	0.0938	0.0835	0.304	0.0882	1.19	4	24.7	0.000121	0.00136	0.00149	gel-soil	Down	Meristem_Down
475	LOC-Os01g48960	Meristem	0.77	0.749	0.804	0.775	0.494	0.483	0.772	0.488	0.62	7.39	18.5	0.000495	0.00412	0.00467	gel-soil	Down	Meristem_Down
476	LOC-Os01g49120	Meristem	0.126	0.205	0.183	0.182	0.0125	0.0124	0.171	0.0125	2.92	2.23	61.9	4.92e-07	1.68e-05	1.6e-05	gel-soil	Down	Meristem_Down
477	LOC-Os01g49320	Meristem	0.162	0.15	0.201	0.169	0.0771	0.0515	0.168	0.0633	0.966	3.68	19.4	0.000396	0.00345	0.0039	gel-soil	Down	Meristem_Down
478	LOC-Os01g49350	Meristem	0.263	0.284	0.393	0.339	0.227	0.211	0.31	0.219	-0.649	3.8	12.3	0.00275	0.0161	0.0185	gel-soil	Up	Meristem_Up
479	LOC-Os01g49410	Meristem	0.109	0.128	0.137	0.102	0.00417	0.00888	0.119	0.00671	3.17	1.65	41.3	6.64e-06	0.000135	0.000137	gel-soil	Down	Meristem_Down
480	LOC-Os01g49710	Meristem	0.148	0.168	0.201	0.203	0.175	0.156	0.176	0.165	-1.2	4.41	35.5	1.64e-05	0.000277	0.000289	gel-soil	Up	Meristem_Up
481	LOC-Os01g49720	Meristem	0.0952	0.104	0.119	0.089	0.102	0.0764	0.101	0.0882	-0.627	3.57	8.62	0.00931	0.0426	0.0483	gel-soil	Up	Meristem_Up
482	LOC-Os01g49770	Meristem	0.317	0.346	0.352	0.36	0.115	0.0639	0.341	0.0872	1.11	3.54	23.3	0.000163	0.00171	0.0019	gel-soil	Down	Meristem_Down
483	LOC-Os01g49830	Meristem	0.56	0.511	0.68	0.619	0.204	0.265	0.581	0.237	0.882	6.03	23.4	0.000159	0.00168	0.00186	gel-soil	Down	Meristem_Down
484	LOC-Os01g49890	Meristem	0.434	0.468	0.493	0.458	0.179	0.13	0.46	0.152	0.834	4.34	23	0.000174	0.0018	0.002	gel-soil	Down	Meristem_Down
485	LOC-Os01g50100	Meristem	0.378	0.278	0.301	0.305	0.248	0.206	0.32	0.225	-1.4	6.58	31.7	3.11e-05	0.00046	0.00049	gel-soil	Up	Meristem_Up
486	LOC-Os01g50200	Meristem	0.12	0.153	0.114	0.136	0.162	0.105	0.132	0.131	-0.758	3.39	8.81	0.00869	0.0402	0.0458	gel-soil	Up	Meristem_Up
487	LOC-Os01g50420	Meristem	0.599	0.55	0.63	0.559	0.325	0.378	0.583	0.354	-0.7	7.46	16.4	0.000847	0.00632	0.00719	gel-soil	Up	Meristem_Up
488	LOC-Os01g50840	Meristem	0.241	0.26	0.251	0.25	0.117	0.0657	0.25	0.0892	1.19	4.02	21.4	0.00025	0.00241	0.00268	gel-soil	Down	Meristem_Down
489	LOC-Os01g50870	Meristem	0.342	0.269	0.388	0.305	0.152	0.107	0.322	0.128	1.37	4.98	42.2	5.75e-06	0.000121	0.000122	gel-soil	Down	Meristem_Down
490	LOC-Os01g50910	Meristem	0.541	0.517	0.562	0.483	0.262	0.183	0.526	0.22	1.47	7.82	51	1.77e-06	4.71e-05	4.61e-05	gel-soil	Down	Meristem_Down
491	LOC-Os01g51060	Meristem	0.0196	0.0459	0.0183	0.0212	0.119	0.0906	0.0272	0.104	-3.41	2.16	74.2	1.43e-07	6.53e-06	5.74e-06	gel-soil	Up	Meristem_Up
492	LOC-Os01g51210	Meristem	0.331	0.312	0.402	0.331	0.152	0.0995	0.339	0.124	0.873	4.09	19	0.000435	0.00372	0.00421	gel-soil	Down	Meristem_Down
493	LOC-Os01g51634	Meristem	0.123	0.11	0.16	0.114	0.135	0.114	0.125	0.124	-1.04	2.84	22.4	0.000199	0.002	0.00223	gel-soil	Up	Meristem_Up
494	LOC-Os01g51700	Meristem	0.622	0.627	0.685	0.619	0.542	0.526	0.635	0.533	-0.838	5.71	33.4	2.33e-05	0.000365	0.000387	gel-soil	Up	Meristem_Up
495	LOC-Os01g51710	Meristem	0.098	0.0948	0.119	0.106	0.0292	0.0178	0.103	0.023	1.08	1.66	10.4	0.00499	0.0258	0.0296	gel-soil	Down	Meristem_Down
496	LOC-Os01g51840	Meristem	0.0812	0.0887	0.123	0.0975	0.127	0.135	0.0948	0.131	-1.79	2.53	52.6	1.44e-06	4.03e-05	3.88e-05	gel-soil	Up	Meristem_Up
497	LOC-Os01g51920	Meristem	0.555	0.492	0.63	0.581	0.423	0.387	0.557	0.404	-1.01	7.48	50.9	1.79e-06	4.76e-05	4.65e-05	gel-soil	Up	Meristem_Up
498	LOC-Os01g52214	Meristem	0.961	0.969	0.991	0.966	0.917	0.954	0.97	0.937	-0.686	8.83	29	5.09e-05	0.000679	0.000734	gel-soil	Up	Meristem_Up
499	LOC-Os01g52230	Meristem	0.597	0.544	0.653	0.593	0.448	0.497	0.592	0.475	-0.617	7.46	18.8	0.000454	0.00385	0.00436	gel-soil	Up	Meristem_Up
500	LOC-Os01g52370	Meristem	0.373	0.373	0.466	0.407	0.1	0.101	0.398	0.101	1.29	4	40.3	7.72e-06	0.000151	0.000155	gel-soil	Down	Meristem_Down
501	LOC-Os01g52730	Meristem	0.571	0.538	0.616	0.572	0.419	0.428	0.571	0.424	-1.03	7.33	35.1	1.73e-05	0.000289	0.000303	gel-soil	Up	Meristem_Up
502	LOC-Os01g53079	Meristem	0.473	0.502	0.584	0.508	0.469	0.401	0.51	0.432	-0.869	5.31	32.3	2.8e-05	0.000424	0.000449	gel-soil	Up	Meristem_Up
503	LOC-Os01g53130	Meristem	0.221	0.202	0.301	0.267	0.125	0.0853	0.241	0.104	0.754	3.72	13	0.00223	0.0137	0.0156	gel-soil	Down	Meristem_Down
504	LOC-Os01g53420	Meristem	0.16	0.119	0.132	0.153	0.0167	0.0249	0.141	0.0211	2.21	2.55	51.4	1.68e-06	4.54e-05	4.42e-05	gel-soil	Down	Meristem_Down
505	LOC-Os01g53810	Meristem	0.37	0.33	0.438	0.356	0.204	0.142	0.369	0.171	0.632	4.74	14.9	0.0013	0.0089	0.0101	gel-soil	Down	Meristem_Down
506	LOC-Os01g53940	Meristem	0.182	0.174	0.201	0.186	0.206	0.115	0.184	0.157	-0.903	3.12	13.3	0.00204	0.0127	0.0146	gel-soil	Up	Meristem_Up
507	LOC-Os01g54210	Meristem	0.389	0.404	0.498	0.487	0.0958	0.119	0.435	0.108	1.19	4.74	45.4	3.68e-06	8.51e-05	8.43e-05	gel-soil	Down	Meristem_Down
508	LOC-Os01g54300	Meristem	0.711	0.709	0.881	0.814	0.704	0.607	0.765	0.652	-0.596	6.44	15.2	0.00119	0.00833	0.00946	gel-soil	Up	Meristem_Up
509	LOC-Os01g54420	Meristem	0.101	0.101	0.123	0.161	0.0354	0.0231	0.118	0.0288	1.09	1.97	11.7	0.00326	0.0184	0.0211	gel-soil	Down	Meristem_Down
510	LOC-Os01g54600	Meristem	0.689	0.63	0.749	0.716	0.308	0.35	0.689	0.331	1.03	6.52	43.9	4.52e-06	9.98e-05	9.98e-05	gel-soil	Down	Meristem_Down
511	LOC-Os01g54700	Meristem	0.174	0.168	0.219	0.195	0.183	0.126	0.185	0.152	-0.818	3.4	17.6	0.000618	0.00492	0.00558	gel-soil	Up	Meristem_Up
512	LOC-Os01g54730	Meristem	0.983	0.991	0.986	0.996	0.983	0.959	0.989	0.97	-0.745	9.21	43.1	5.07e-06	0.000109	0.00011	gel-soil	Up	Meristem_Up
513	LOC-Os01g54810	Meristem	0.196	0.19	0.251	0.22	0.0542	0.0195	0.21	0.0355	1.68	3.6	33.6	2.23e-05	0.000353	0.000373	gel-soil	Down	Meristem_Down
514	LOC-Os01g54860	Meristem	0.437	0.453	0.525	0.487	0.354	0.243	0.469	0.294	0.708	5.67	18.5	0.000489	0.00407	0.00462	gel-soil	Down	Meristem_Down
515	LOC-Os01g55270	Meristem	0.347	0.388	0.324	0.195	0.0667	0.0284	0.323	0.046	2.08	3.4	27.1	7.34e-05	0.000909	0.000991	gel-soil	Down	Meristem_Down
516	LOC-Os01g55340	Meristem	0.339	0.309	0.461	0.432	0.265	0.316	0.373	0.292	-0.655	5.79	12.9	0.00226	0.0139	0.0158	gel-soil	Up	Meristem_Up
517	LOC-Os01g55360	Meristem	0.207	0.281	0.365	0.305	0.231	0.185	0.279	0.206	-0.849	4.01	21.8	0.000225	0.00223	0.00247	gel-soil	Up	Meristem_Up
518	LOC-Os01g55530	Meristem	0.123	0.113	0.142	0.119	0.106	0.0906	0.123	0.0978	-0.817	2.38	9.82	0.00611	0.0303	0.0347	gel-soil	Up	Meristem_Up
519	LOC-Os01g55720	Meristem	0.459	0.401	0.612	0.538	0.156	0.149	0.488	0.152	0.891	4.67	26.1	9.05e-05	0.00108	0.00118	gel-soil	Down	Meristem_Down
520	LOC-Os01g55820	Meristem	0.3	0.232	0.269	0.263	0.648	0.544	0.267	0.592	-1.58	6.86	108	9.74e-09	9.22e-07	6.07e-07	gel-soil	Up	Meristem_Up
521	LOC-Os01g56070	Meristem	0.168	0.128	0.174	0.153	0.0396	0.0213	0.155	0.0297	1.46	2.38	21.8	0.000227	0.00224	0.00248	gel-soil	Down	Meristem_Down
522	LOC-Os01g56080	Meristem	0.493	0.437	0.502	0.475	0.0917	0.0977	0.475	0.0949	2.86	6.4	242	2.04e-11	1.27e-08	3.18e-09	gel-soil	Down	Meristem_Down
523	LOC-Os01g56130	Meristem	0.235	0.306	0.365	0.305	0.154	0.178	0.295	0.167	-0.609	4.09	10.2	0.00546	0.0277	0.0318	gel-soil	Up	Meristem_Up
524	LOC-Os01g56230	Meristem	0.134	0.0948	0.205	0.182	0.0417	0.032	0.147	0.0364	1.14	2.4	13.4	0.00196	0.0124	0.0141	gel-soil	Down	Meristem_Down
525	LOC-Os01g56480	Meristem	0.221	0.226	0.347	0.275	0.0833	0.0391	0.258	0.0594	1.33	3.2	26.3	8.61e-05	0.00103	0.00113	gel-soil	Down	Meristem_Down
526	LOC-Os01g56570	Meristem	0.353	0.404	0.452	0.411	0.158	0.0817	0.399	0.117	1.16	4.53	25.7	9.77e-05	0.00114	0.00125	gel-soil	Down	Meristem_Down
527	LOC-Os01g56764	Meristem	0.216	0.284	0.26	0.25	0	0.0551	0.251	0.0297	2.11	2.89	12.1	0.00287	0.0167	0.0191	gel-soil	Down	Meristem_Down
528	LOC-Os01g56780	Meristem	0.227	0.287	0.388	0.25	0.025	0.00355	0.28	0.0134	3.23	3.14	60.8	5.58e-07	1.87e-05	1.78e-05	gel-soil	Down	Meristem_Down
529	LOC-Os01g57040	Meristem	0.0448	0.0306	0.0228	0.0297	0.129	0.0977	0.0334	0.112	-3.09	2.61	77.8	1.03e-07	5.16e-06	4.39e-06	gel-soil	Up	Meristem_Up
530	LOC-Os01g57240	Meristem	0.468	0.456	0.521	0.403	0.206	0.153	0.461	0.177	1.5	5.23	72.4	1.7e-07	7.51e-06	6.63e-06	gel-soil	Down	Meristem_Down
531	LOC-Os01g57420	Meristem	0.543	0.535	0.626	0.568	0.452	0.435	0.562	0.443	-0.961	6.78	46.8	3.03e-06	7.24e-05	7.19e-05	gel-soil	Up	Meristem_Up
532	LOC-Os01g57450	Meristem	0.412	0.379	0.393	0.377	0.16	0.0639	0.392	0.108	1.29	4.23	19.2	0.000416	0.0036	0.00406	gel-soil	Down	Meristem_Down
533	LOC-Os01g57690	Meristem	0.014	0.0214	0.0228	0.0212	0.1	0.112	0.0193	0.106	-4.19	3.45	104	1.27e-08	1.12e-06	7.67e-07	gel-soil	Up	Meristem_Up
534	LOC-Os01g58114	Meristem	0.375	0.343	0.493	0.424	0.183	0.112	0.399	0.145	0.753	4.17	13.9	0.00168	0.0109	0.0125	gel-soil	Down	Meristem_Down
535	LOC-Os01g58140	Meristem	0.174	0.171	0.279	0.258	0.198	0.172	0.211	0.184	-1.26	4.68	29.8	4.37e-05	0.000599	0.000647	gel-soil	Up	Meristem_Up
536	LOC-Os01g58400	Meristem	0.118	0.11	0.205	0.161	0.0438	0.0302	0.141	0.0364	1.07	2.15	12.3	0.0027	0.0159	0.0182	gel-soil	Down	Meristem_Down
537	LOC-Os01g58620	Meristem	0.429	0.407	0.603	0.547	0.367	0.323	0.48	0.343	-0.599	5.31	12.9	0.00229	0.014	0.016	gel-soil	Up	Meristem_Up
538	LOC-Os01g58870	Meristem	0.311	0.358	0.402	0.373	0.0771	0.0888	0.355	0.0834	1.48	3.83	40.2	7.74e-06	0.000152	0.000156	gel-soil	Down	Meristem_Down
539	LOC-Os01g58910	Meristem	0.0532	0.0489	0.0959	0.106	0.14	0.0941	0.0711	0.115	-1.48	3.58	57.3	8.21e-07	2.54e-05	2.44e-05	gel-soil	Up	Meristem_Up
540	LOC-Os01g59120	Meristem	0.176	0.156	0.196	0.174	0.0312	0.0142	0.174	0.0221	2.83	4.43	93.6	2.78e-08	1.91e-06	1.47e-06	gel-soil	Down	Meristem_Down
541	LOC-Os01g59740	Meristem	0.423	0.544	0.584	0.466	0.454	0.38	0.498	0.414	-0.913	5.14	26.8	7.92e-05	0.000967	0.00105	gel-soil	Up	Meristem_Up
542	LOC-Os01g59910	Meristem	0.28	0.321	0.429	0.377	0.146	0.107	0.341	0.125	0.742	3.88	13.8	0.00176	0.0113	0.013	gel-soil	Down	Meristem_Down
543	LOC-Os01g59950	Meristem	0.401	0.379	0.534	0.47	0.121	0.119	0.435	0.12	1.21	4.45	42.3	5.69e-06	0.00012	0.000121	gel-soil	Down	Meristem_Down
544	LOC-Os01g59970	Meristem	0.151	0.153	0.155	0.165	0.0354	0.0391	0.155	0.0374	2.42	3.9	58.3	7.37e-07	2.32e-05	2.24e-05	gel-soil	Down	Meristem_Down
545	LOC-Os01g60860	Meristem	0.269	0.284	0.356	0.309	0.0979	0.117	0.299	0.108	0.979	4.14	20.7	0.00029	0.00271	0.00304	gel-soil	Down	Meristem_Down
546	LOC-Os01g61440	Meristem	0.182	0.202	0.178	0.208	0.281	0.194	0.192	0.234	-1.19	4.24	29.3	4.85e-05	0.000656	0.000706	gel-soil	Up	Meristem_Up
547	LOC-Os01g61690	Meristem	0.266	0.275	0.393	0.297	0.221	0.238	0.299	0.23	-1.17	4.36	39.4	8.77e-06	0.000168	0.000172	gel-soil	Up	Meristem_Up
548	LOC-Os01g61890	Meristem	0.644	0.654	0.763	0.699	0.315	0.222	0.681	0.265	0.995	5.36	39.3	8.91e-06	0.00017	0.000175	gel-soil	Down	Meristem_Down
549	LOC-Os01g62070	Meristem	0.21	0.232	0.306	0.267	0.0979	0.0657	0.247	0.0805	0.724	3.25	11	0.00409	0.022	0.0253	gel-soil	Down	Meristem_Down
550	LOC-Os01g62110	Meristem	0.392	0.425	0.475	0.436	0.233	0.387	0.427	0.316	-2.15	6.73	72.3	1.7e-07	7.52e-06	6.66e-06	gel-soil	Up	Meristem_Up
551	LOC-Os01g63854	Meristem	0.21	0.165	0.228	0.191	0.0688	0.0373	0.197	0.0518	1.57	3.57	48.5	2.41e-06	6.01e-05	5.95e-05	gel-soil	Down	Meristem_Down
552	LOC-Os01g63930	Meristem	0.129	0.125	0.178	0.186	0.0458	0.0355	0.149	0.0403	1.07	2.76	15.2	0.00117	0.00819	0.0093	gel-soil	Down	Meristem_Down
553	LOC-Os01g63980	Meristem	0.106	0.101	0.132	0.119	0	0.0071	0.112	0.00384	5.47	3.03	110	8.33e-09	8.39e-07	5.32e-07	gel-soil	Down	Meristem_Down
554	LOC-Os01g64490	Meristem	0.0952	0.141	0.178	0.169	0.146	0.0941	0.14	0.118	-0.885	2.72	12.3	0.00276	0.0161	0.0185	gel-soil	Up	Meristem_Up
555	LOC-Os01g64570	Meristem	0.42	0.41	0.489	0.36	0.0917	0.117	0.418	0.105	1.81	4.86	77.4	1.07e-07	5.29e-06	4.54e-06	gel-soil	Down	Meristem_Down
556	LOC-Os01g64680	Meristem	0.843	0.856	0.909	0.877	0.385	0.21	0.867	0.291	1.78	6.15	78.7	9.53e-08	4.86e-06	4.12e-06	gel-soil	Down	Meristem_Down
557	LOC-Os01g64790	Meristem	0.613	0.55	0.676	0.657	0.317	0.323	0.616	0.32	0.682	6.89	23.6	0.000151	0.00162	0.00179	gel-soil	Down	Meristem_Down
558	LOC-Os01g64810	Meristem	0.174	0.171	0.192	0.237	0.0625	0.032	0.19	0.046	1.08	2.69	14	0.00165	0.0108	0.0123	gel-soil	Down	Meristem_Down
559	LOC-Os01g65230	Meristem	0.213	0.263	0.379	0.271	0.14	0.22	0.271	0.183	-0.715	3.66	10.2	0.00544	0.0277	0.0317	gel-soil	Up	Meristem_Up
560	LOC-Os01g65260	Meristem	0.14	0.144	0.174	0.119	0.146	0.0853	0.143	0.113	-0.761	2.97	11.8	0.00322	0.0182	0.0209	gel-soil	Up	Meristem_Up
561	LOC-Os01g65420	Meristem	0.0868	0.104	0.128	0.089	0.0208	0.0231	0.1	0.0221	1.83	2.37	33.9	2.13e-05	0.000342	0.00036	gel-soil	Down	Meristem_Down
562	LOC-Os01g65520	Meristem	0.409	0.37	0.521	0.504	0.31	0.421	0.439	0.37	-0.762	5.56	15.6	0.00105	0.00751	0.00854	gel-soil	Up	Meristem_Up
563	LOC-Os01g65560	Meristem	0.333	0.416	0.42	0.326	0.167	0.0853	0.372	0.123	0.835	3.87	12.4	0.00264	0.0156	0.0179	gel-soil	Down	Meristem_Down
564	LOC-Os01g65670	Meristem	0.106	0.144	0.123	0.144	0.0333	0.0337	0.128	0.0336	1.23	2.45	19.8	0.00036	0.0032	0.00362	gel-soil	Down	Meristem_Down
565	LOC-Os01g65680	Meristem	0.655	0.642	0.726	0.674	0.379	0.25	0.669	0.31	1.08	6.23	39.9	8.09e-06	0.000157	0.000161	gel-soil	Down	Meristem_Down
566	LOC-Os01g65790	Meristem	0.224	0.22	0.297	0.314	0.0646	0.0568	0.255	0.0604	1.15	3.15	21.7	0.00023	0.00226	0.00251	gel-soil	Down	Meristem_Down
567	LOC-Os01g66150	Meristem	0.291	0.309	0.374	0.347	0.158	0.13	0.324	0.143	0.585	4.27	10.6	0.00472	0.0246	0.0283	gel-soil	Down	Meristem_Down
568	LOC-Os01g66190	Meristem	0.123	0.147	0.274	0.216	0.167	0.14	0.178	0.152	-1.06	3.06	21.1	0.000264	0.00253	0.00281	gel-soil	Up	Meristem_Up
569	LOC-Os01g66280	Meristem	0.286	0.336	0.42	0.343	0.14	0.11	0.338	0.124	0.605	3.76	10.2	0.00542	0.0276	0.0316	gel-soil	Down	Meristem_Down
570	LOC-Os01g66730	Meristem	0.137	0.177	0.151	0.131	0.0292	0.0213	0.15	0.0249	1.53	2.06	20.8	0.000285	0.00268	0.003	gel-soil	Down	Meristem_Down
571	LOC-Os01g66900	Meristem	0.423	0.416	0.479	0.483	0.262	0.311	0.444	0.289	0.639	6.48	14.6	0.00138	0.00935	0.0106	gel-soil	Down	Meristem_Down
572	LOC-Os01g67160	Meristem	0.459	0.416	0.475	0.419	0.288	0.188	0.442	0.234	0.59	5.22	9.54	0.00672	0.0327	0.0374	gel-soil	Down	Meristem_Down
573	LOC-Os01g67180	Meristem	0.224	0.26	0.402	0.381	0.292	0.261	0.301	0.275	-1.01	4.22	21.6	0.000239	0.00233	0.00259	gel-soil	Up	Meristem_Up
574	LOC-Os01g67240	Meristem	0.311	0.37	0.365	0.314	0.115	0.0693	0.339	0.0901	1.02	3.75	17.9	0.000572	0.0046	0.00524	gel-soil	Down	Meristem_Down
575	LOC-Os01g67500	Meristem	0.235	0.223	0.283	0.284	0.0688	0.0799	0.251	0.0748	0.704	3.27	10.6	0.00467	0.0244	0.0281	gel-soil	Down	Meristem_Down
576	LOC-Os01g67560	Meristem	0.42	0.394	0.566	0.466	0.352	0.385	0.45	0.37	-0.923	5.13	35	1.78e-05	0.000296	0.00031	gel-soil	Up	Meristem_Up
577	LOC-Os01g67600	Meristem	0.328	0.401	0.507	0.415	0.335	0.277	0.401	0.304	-0.734	4.79	21.8	0.000228	0.00225	0.00249	gel-soil	Up	Meristem_Up
578	LOC-Os01g67740	Meristem	0.213	0.205	0.274	0.174	0.0771	0.0391	0.214	0.0566	1.18	3.3	20	0.000341	0.00307	0.00346	gel-soil	Down	Meristem_Down
579	LOC-Os01g68040	Meristem	0.258	0.251	0.32	0.318	0.202	0.19	0.28	0.196	-0.679	3.73	13.3	0.00203	0.0127	0.0145	gel-soil	Up	Meristem_Up
580	LOC-Os01g68700	Meristem	0.3	0.321	0.384	0.314	0.215	0.277	0.325	0.248	-0.851	4.26	17.8	0.000583	0.00467	0.00532	gel-soil	Up	Meristem_Up
581	LOC-Os01g68890	Meristem	0.174	0.159	0.132	0.169	0.283	0.218	0.161	0.248	-2.36	4.6	73.9	1.47e-07	6.66e-06	5.87e-06	gel-soil	Up	Meristem_Up
582	LOC-Os01g68940	Meristem	0.653	0.609	0.662	0.648	0.35	0.163	0.641	0.249	1.53	5.77	35.1	1.73e-05	0.00029	0.000303	gel-soil	Down	Meristem_Down
583	LOC-Os01g68950	Meristem	0.952	0.936	0.982	0.97	0.685	0.634	0.957	0.658	1.23	9.47	77.4	1.06e-07	5.27e-06	4.51e-06	gel-soil	Down	Meristem_Down
584	LOC-Os01g69270	Meristem	0.367	0.318	0.489	0.394	0.104	0.131	0.382	0.119	1.12	4.22	26.9	7.7e-05	0.000946	0.00103	gel-soil	Down	Meristem_Down
585	LOC-Os01g70010	Meristem	0.585	0.627	0.708	0.555	0.288	0.13	0.615	0.202	1.41	5.29	38	1.09e-05	0.000201	0.000206	gel-soil	Down	Meristem_Down
586	LOC-Os01g70080	Meristem	0.202	0.196	0.178	0.174	0.0646	0.0622	0.19	0.0633	0.887	2.99	11.8	0.0032	0.0181	0.0208	gel-soil	Down	Meristem_Down
587	LOC-Os01g70100	Meristem	0.37	0.346	0.397	0.373	0.433	0.412	0.369	0.422	-1.51	4.94	85.7	5.21e-08	3.11e-06	2.49e-06	gel-soil	Up	Meristem_Up
588	LOC-Os01g70170	Meristem	0.916	0.942	0.95	0.898	0.717	0.631	0.926	0.67	0.616	7.96	23.9	0.000143	0.00154	0.00171	gel-soil	Down	Meristem_Down
589	LOC-Os01g70200	Meristem	0.58	0.535	0.68	0.627	0.538	0.517	0.596	0.526	-0.976	6.83	39.1	9.14e-06	0.000174	0.000178	gel-soil	Up	Meristem_Up
590	LOC-Os01g70240	Meristem	0.123	0.107	0.164	0.136	0.025	0.0195	0.129	0.0221	1.5	2.52	28.1	6.06e-05	0.000778	0.000846	gel-soil	Down	Meristem_Down
591	LOC-Os01g70690	Meristem	0.339	0.321	0.393	0.331	0.075	0.0604	0.342	0.0671	1.73	3.82	71.7	1.81e-07	7.8e-06	6.99e-06	gel-soil	Down	Meristem_Down
592	LOC-Os01g70710	Meristem	0.28	0.226	0.256	0.275	0.335	0.382	0.259	0.36	-1.45	6.94	122	3.91e-09	5.28e-07	2.83e-07	gel-soil	Up	Meristem_Up
593	LOC-Os01g70770	Meristem	0.249	0.245	0.247	0.271	0.0542	0.0426	0.252	0.0479	2.36	4.26	85.8	5.17e-08	3.1e-06	2.47e-06	gel-soil	Down	Meristem_Down
594	LOC-Os01g70790	Meristem	0.835	0.804	0.9	0.852	0.671	0.75	0.842	0.713	-1.39	9.41	120	4.48e-09	5.77e-07	3.18e-07	gel-soil	Up	Meristem_Up
595	LOC-Os01g70850	Meristem	0.16	0.125	0.201	0.165	0.219	0.112	0.159	0.161	-1.53	4.33	30.8	3.7e-05	0.000526	0.000565	gel-soil	Up	Meristem_Up
596	LOC-Os01g70970	Meristem	0.14	0.0856	0.119	0.0763	0.302	0.373	0.107	0.34	-3.45	4.23	147	9.95e-10	1.96e-07	8.87e-08	gel-soil	Up	Meristem_Up
597	LOC-Os01g70980	Meristem	0.924	0.945	0.982	0.941	0.919	0.911	0.945	0.915	-0.807	8.07	44.9	3.92e-06	8.92e-05	8.86e-05	gel-soil	Up	Meristem_Up
598	LOC-Os01g71050	Meristem	0.423	0.428	0.548	0.441	0.431	0.366	0.452	0.396	-0.875	4.99	27	7.56e-05	0.000929	0.00101	gel-soil	Up	Meristem_Up
599	LOC-Os01g71070	Meristem	0.16	0.147	0.169	0.174	0.00625	0.0107	0.161	0.00863	5.78	5.13	469	1.02e-13	7.59e-10	3.09e-11	gel-soil	Down	Meristem_Down
600	LOC-Os01g71080	Meristem	0.319	0.284	0.338	0.352	0.0333	0.0568	0.32	0.046	2.46	5.7	74.4	1.41e-07	6.49e-06	5.7e-06	gel-soil	Down	Meristem_Down
601	LOC-Os01g71090	Meristem	0.367	0.413	0.489	0.462	0.0667	0.071	0.423	0.069	3.56	6.11	310	2.87e-12	4.25e-09	5.8e-10	gel-soil	Down	Meristem_Down
602	LOC-Os01g71094	Meristem	0.193	0.165	0.256	0.25	0.0271	0.0409	0.209	0.0345	2.33	4.18	43.6	4.76e-06	0.000104	0.000104	gel-soil	Down	Meristem_Down
603	LOC-Os01g71740	Meristem	0.16	0.101	0.196	0.174	0.0562	0.0284	0.153	0.0412	1.11	2.73	13.4	0.00197	0.0124	0.0142	gel-soil	Down	Meristem_Down
604	LOC-Os01g71990	Meristem	0.232	0.214	0.187	0.153	0.0438	0.0178	0.202	0.0297	1.88	2.53	25.4	0.000103	0.0012	0.00131	gel-soil	Down	Meristem_Down
605	LOC-Os01g72090	Meristem	0.14	0.138	0.142	0.123	0.281	0.233	0.136	0.255	-1.83	3.5	81.1	7.69e-08	4.13e-06	3.44e-06	gel-soil	Up	Meristem_Up
606	LOC-Os01g72100	Meristem	0.168	0.159	0.205	0.186	0.219	0.266	0.176	0.244	-1.17	4.65	41.8	6.09e-06	0.000126	0.000128	gel-soil	Up	Meristem_Up
607	LOC-Os01g72420	Meristem	0.098	0.101	0.123	0.119	0.131	0.103	0.108	0.116	-0.763	3.52	11	0.00416	0.0223	0.0256	gel-soil	Up	Meristem_Up
608	LOC-Os01g72430	Meristem	0.529	0.431	0.598	0.441	0.66	0.544	0.496	0.597	-0.938	6.75	51.8	1.59e-06	4.36e-05	4.23e-05	gel-soil	Up	Meristem_Up
609	LOC-Os01g72520	Meristem	0.473	0.428	0.566	0.453	0.256	0.158	0.474	0.203	1.32	5.39	53.8	1.25e-06	3.59e-05	3.46e-05	gel-soil	Down	Meristem_Down
610	LOC-Os01g72530	Meristem	0.709	0.7	0.767	0.708	0.59	0.636	0.717	0.615	-1.45	9.31	74	1.46e-07	6.65e-06	5.86e-06	gel-soil	Up	Meristem_Up
611	LOC-Os01g72900	Meristem	0.437	0.352	0.58	0.449	0.398	0.329	0.442	0.36	-0.886	8.41	20.3	0.000318	0.00291	0.00328	gel-soil	Up	Meristem_Up
612	LOC-Os01g72940	Meristem	0.392	0.425	0.429	0.39	0.321	0.279	0.408	0.298	-0.96	4.97	34.7	1.86e-05	0.000306	0.000321	gel-soil	Up	Meristem_Up
613	LOC-Os01g72990	Meristem	0.132	0.119	0.169	0.161	0.112	0.0959	0.141	0.104	-0.963	3.11	19.4	0.000394	0.00344	0.00389	gel-soil	Up	Meristem_Up
614	LOC-Os01g73160	Meristem	0.93	0.933	0.941	0.898	0.385	0.188	0.926	0.279	3	7.37	97.7	2.04e-08	1.53e-06	1.13e-06	gel-soil	Down	Meristem_Down
615	LOC-Os01g73300	Meristem	0.543	0.508	0.58	0.61	0.308	0.334	0.554	0.322	0.606	6.32	10.7	0.00449	0.0237	0.0272	gel-soil	Down	Meristem_Down
616	LOC-Os01g73910	Meristem	0.118	0.135	0.224	0.174	0.0208	0.00888	0.155	0.0144	2.42	2.28	41.7	6.26e-06	0.000129	0.000131	gel-soil	Down	Meristem_Down
617	LOC-Os01g74020	Meristem	0.132	0.165	0.352	0.288	0.0542	0.0284	0.216	0.0403	1.49	3.02	20.1	0.000335	0.00303	0.00341	gel-soil	Down	Meristem_Down
618	LOC-Os01g74190	Meristem	0.202	0.245	0.265	0.25	0.0938	0.0604	0.236	0.0757	0.715	3.11	10.6	0.00477	0.0248	0.0285	gel-soil	Down	Meristem_Down
619	LOC-Os01g74200	Meristem	0.448	0.419	0.411	0.441	0.19	0.162	0.431	0.174	1.3	5.48	54.1	1.2e-06	3.48e-05	3.34e-05	gel-soil	Down	Meristem_Down
620	LOC-Os01g74370	Meristem	0.611	0.584	0.653	0.597	0.281	0.282	0.608	0.282	0.953	6.26	39.8	8.22e-06	0.00016	0.000163	gel-soil	Down	Meristem_Down
621	LOC-Os10g01100	Meristem	0.275	0.248	0.324	0.292	0.0958	0.071	0.28	0.0825	0.949	3.38	20.4	0.000316	0.0029	0.00326	gel-soil	Down	Meristem_Down
622	LOC-Os10g03540	Meristem	0.504	0.508	0.658	0.585	0.435	0.337	0.551	0.383	0.769	6.15	28	6.15e-05	0.000785	0.000856	gel-soil	Down	Meristem_Down
623	LOC-Os10g03550	Meristem	0.364	0.324	0.361	0.39	0.279	0.297	0.357	0.289	-0.928	5.04	31.3	3.33e-05	0.000483	0.000518	gel-soil	Up	Meristem_Up
624	LOC-Os10g03855	Meristem	0.185	0.156	0.288	0.237	0.0979	0.0622	0.207	0.0786	0.914	3.5	12.1	0.00287	0.0167	0.0192	gel-soil	Down	Meristem_Down
625	LOC-Os10g04290	Meristem	0.132	0.159	0.201	0.182	0.0646	0.0444	0.163	0.0537	0.729	2.61	8.33	0.0104	0.0462	0.0524	gel-soil	Down	Meristem_Down
626	LOC-Os10g04800	Meristem	0.216	0.187	0.142	0.165	0.0292	0.00888	0.183	0.0182	3.64	3.87	44.5	4.15e-06	9.33e-05	9.29e-05	gel-soil	Down	Meristem_Down
627	LOC-Os10g05210	Meristem	0.258	0.306	0.342	0.284	0.0938	0.0622	0.293	0.0767	1.26	3.47	36.1	1.48e-05	0.000255	0.000266	gel-soil	Down	Meristem_Down
628	LOC-Os10g05680	Meristem	0.263	0.223	0.315	0.301	0.106	0.107	0.27	0.106	0.656	3.61	8.9	0.00843	0.0393	0.0447	gel-soil	Down	Meristem_Down
629	LOC-Os10g06610	Meristem	0.14	0.165	0.142	0.102	0.0354	0.016	0.14	0.0249	1.5	1.94	15.9	0.000975	0.00707	0.00805	gel-soil	Down	Meristem_Down
630	LOC-Os10g06680	Meristem	0.261	0.171	0.183	0.157	0.421	0.318	0.198	0.365	-0.959	8.86	17.6	0.000624	0.00495	0.00563	gel-soil	Up	Meristem_Up
631	LOC-Os10g07340	Meristem	0.305	0.333	0.452	0.364	0.0604	0.0906	0.354	0.0767	1.51	3.8	34.1	2.07e-05	0.000336	0.000352	gel-soil	Down	Meristem_Down
632	LOC-Os10g08780	Meristem	0.563	0.587	0.598	0.517	0.192	0.258	0.567	0.227	-1.25	8.4	50.1	1.98e-06	5.13e-05	5.05e-05	gel-soil	Up	Meristem_Up
633	LOC-Os10g08840	Meristem	0.241	0.245	0.32	0.275	0.231	0.231	0.264	0.231	-0.935	3.93	27	7.52e-05	0.000926	0.00101	gel-soil	Up	Meristem_Up
634	LOC-Os10g09760	Meristem	0.176	0.162	0.183	0.148	0.05	0.0462	0.168	0.0479	1.29	3.19	23	0.000172	0.00179	0.00198	gel-soil	Down	Meristem_Down
635	LOC-Os10g09990	Meristem	0.0784	0.119	0.155	0.123	0.00417	0.0124	0.114	0.00863	2.66	1.53	31.2	3.45e-05	0.000496	0.000532	gel-soil	Down	Meristem_Down
636	LOC-Os10g10500	Meristem	0.65	0.688	0.74	0.644	0.502	0.478	0.677	0.489	-0.594	5.95	17.9	0.000573	0.00461	0.00524	gel-soil	Up	Meristem_Up
637	LOC-Os10g11260	Meristem	0.84	0.89	0.941	0.894	0.781	0.767	0.885	0.774	-0.761	7.17	35.6	1.61e-05	0.000273	0.000285	gel-soil	Up	Meristem_Up
638	LOC-Os10g11354	Meristem	0.204	0.214	0.247	0.212	0.0562	0.0924	0.217	0.0757	1.01	3.48	19.9	0.000348	0.00312	0.00352	gel-soil	Down	Meristem_Down
639	LOC-Os10g11810	Meristem	0.115	0.138	0.224	0.208	0.181	0.162	0.162	0.171	-1.35	3.13	35.8	1.56e-05	0.000267	0.000278	gel-soil	Up	Meristem_Up
640	LOC-Os10g13694	Meristem	0.115	0.131	0.164	0.153	0.0312	0.0266	0.137	0.0288	1.15	2.03	14.4	0.00148	0.00988	0.0113	gel-soil	Down	Meristem_Down
641	LOC-Os10g13940	Meristem	0.146	0.187	0.215	0.25	0.194	0.0906	0.192	0.138	-0.716	3.41	9.01	0.00811	0.0381	0.0434	gel-soil	Up	Meristem_Up
642	LOC-Os10g14180	Meristem	0.129	0.138	0.224	0.199	0.0521	0.0604	0.164	0.0566	1.16	3.43	11.7	0.00332	0.0187	0.0215	gel-soil	Down	Meristem_Down
643	LOC-Os10g17280	Meristem	0.964	0.979	0.986	0.975	0.962	0.947	0.975	0.954	-0.675	9.14	36.1	1.47e-05	0.000255	0.000265	gel-soil	Up	Meristem_Up
644	LOC-Os10g17489	Meristem	0.263	0.235	0.26	0.318	0.0229	0.0284	0.266	0.0259	2.84	3.44	106	1.15e-08	1.05e-06	7.01e-07	gel-soil	Down	Meristem_Down
645	LOC-Os10g17790	Meristem	0.162	0.119	0.11	0.114	0.115	0.133	0.13	0.125	-1.32	3.85	29.5	4.63e-05	0.00063	0.00068	gel-soil	Up	Meristem_Up
646	LOC-Os10g17940	Meristem	0.291	0.229	0.297	0.288	0.0417	0.0426	0.274	0.0422	2.49	3.98	132	2.18e-09	3.46e-07	1.72e-07	gel-soil	Down	Meristem_Down
647	LOC-Os10g19180	Meristem	0.373	0.41	0.484	0.436	0.158	0.162	0.418	0.16	0.738	4.61	20.4	0.000315	0.00289	0.00325	gel-soil	Down	Meristem_Down
648	LOC-Os10g19300	Meristem	0.28	0.352	0.256	0.288	0.075	0.0249	0.298	0.0479	1.69	3.25	25.2	0.000109	0.00125	0.00137	gel-soil	Down	Meristem_Down
649	LOC-Os10g19910	Meristem	0.179	0.205	0.219	0.191	0.0438	0.0409	0.197	0.0422	1.26	3.01	20.1	0.000334	0.00303	0.00341	gel-soil	Down	Meristem_Down
650	LOC-Os10g20240	Meristem	0.437	0.431	0.489	0.504	0.36	0.295	0.459	0.325	-0.937	5.03	33.2	2.4e-05	0.000374	0.000395	gel-soil	Up	Meristem_Up
651	LOC-Os10g21268	Meristem	0.218	0.251	0.388	0.36	0.29	0.183	0.29	0.232	-0.846	4.06	14.1	0.00161	0.0106	0.0121	gel-soil	Up	Meristem_Up
652	LOC-Os10g21396	Meristem	0.174	0.263	0.311	0.267	0.269	0.195	0.245	0.229	-1.07	3.95	30.4	3.96e-05	0.000555	0.000596	gel-soil	Up	Meristem_Up
653	LOC-Os10g21790	Meristem	0.37	0.336	0.489	0.428	0.125	0.0764	0.395	0.0988	2.25	6.5	112	7.71e-09	8.01e-07	4.99e-07	gel-soil	Down	Meristem_Down
654	LOC-Os10g22070	Meristem	0.515	0.489	0.594	0.542	0.206	0.172	0.529	0.188	0.639	4.93	12.6	0.00252	0.0151	0.0172	gel-soil	Down	Meristem_Down
655	LOC-Os10g22590	Meristem	0.857	0.856	0.868	0.809	0.902	0.872	0.849	0.886	-0.9	8.86	45.3	3.72e-06	8.59e-05	8.51e-05	gel-soil	Up	Meristem_Up
656	LOC-Os10g22630	Meristem	0.221	0.208	0.301	0.275	0.0312	0.0409	0.244	0.0364	1.96	3.16	50.6	1.84e-06	4.84e-05	4.76e-05	gel-soil	Down	Meristem_Down
657	LOC-Os10g22750	Meristem	0.12	0.101	0.183	0.123	0.0292	0.0195	0.127	0.024	1.51	2.05	23	0.000174	0.0018	0.00199	gel-soil	Down	Meristem_Down
658	LOC-Os10g23090	Meristem	0.154	0.138	0.219	0.225	0.146	0.183	0.176	0.166	-0.793	3.5	10.1	0.00549	0.0279	0.032	gel-soil	Up	Meristem_Up
659	LOC-Os10g23204	Meristem	0.768	0.734	0.913	0.797	0.729	0.661	0.792	0.692	-0.895	6.41	44.4	4.23e-06	9.45e-05	9.43e-05	gel-soil	Up	Meristem_Up
660	LOC-Os10g23820	Meristem	0.359	0.294	0.315	0.186	0.148	0.112	0.296	0.128	1.36	5.57	23.3	0.000161	0.0017	0.00188	gel-soil	Down	Meristem_Down
661	LOC-Os10g24940	Meristem	0.0728	0.113	0.16	0.089	0.0938	0.0568	0.104	0.0738	-0.808	2.22	8.6	0.00939	0.0428	0.0486	gel-soil	Up	Meristem_Up
662	LOC-Os10g26400	Meristem	0.277	0.327	0.388	0.318	0.123	0.0924	0.321	0.106	0.727	3.66	12.9	0.0023	0.014	0.016	gel-soil	Down	Meristem_Down
663	LOC-Os10g26500	Meristem	0.112	0.107	0.137	0.144	0.26	0.313	0.122	0.289	-2.98	4.05	214	5.33e-11	2.3e-08	7.31e-09	gel-soil	Up	Meristem_Up
664	LOC-Os10g26660	Meristem	0.639	0.688	0.772	0.682	0.569	0.506	0.687	0.535	-0.631	5.85	18.1	0.000551	0.00448	0.00509	gel-soil	Up	Meristem_Up
665	LOC-Os10g26730	Meristem	0.123	0.187	0.242	0.195	0.181	0.119	0.179	0.148	-1.21	3.33	27.8	6.45e-05	0.000816	0.00089	gel-soil	Up	Meristem_Up
666	LOC-Os10g28020	Meristem	0.599	0.633	0.648	0.636	0.55	0.414	0.626	0.477	-0.607	5.87	11.2	0.00382	0.0209	0.0239	gel-soil	Up	Meristem_Up
667	LOC-Os10g28120	Meristem	0.176	0.18	0.155	0.182	0.0417	0.0604	0.175	0.0518	1.49	3.7	28.7	5.38e-05	0.000711	0.000768	gel-soil	Down	Meristem_Down
668	LOC-Os10g28200	Meristem	0.723	0.685	0.772	0.708	0.552	0.528	0.718	0.539	1.16	8.12	74.6	1.37e-07	6.35e-06	5.57e-06	gel-soil	Down	Meristem_Down
669	LOC-Os10g30054	Meristem	0.583	0.52	0.703	0.631	0.654	0.574	0.598	0.611	-0.862	6.51	43.5	4.78e-06	0.000104	0.000104	gel-soil	Up	Meristem_Up
670	LOC-Os10g30080	Meristem	0.303	0.3	0.356	0.403	0.121	0.108	0.333	0.114	0.78	3.92	14.8	0.0013	0.00893	0.0102	gel-soil	Down	Meristem_Down
671	LOC-Os10g30150	Meristem	0.151	0.141	0.16	0.148	0.0208	0.0178	0.149	0.0192	5.18	5.57	361	8.54e-13	2.21e-09	2.03e-10	gel-soil	Down	Meristem_Down
672	LOC-Os10g30530	Meristem	0.162	0.153	0.215	0.195	0.188	0.156	0.176	0.171	-1.36	3.65	51	1.76e-06	4.69e-05	4.58e-05	gel-soil	Up	Meristem_Up
673	LOC-Os10g30640	Meristem	0.275	0.284	0.333	0.28	0.115	0.0799	0.29	0.0959	0.769	3.53	14	0.00166	0.0108	0.0123	gel-soil	Down	Meristem_Down
674	LOC-Os10g30750	Meristem	0.3	0.401	0.457	0.369	0.262	0.281	0.373	0.272	-0.799	4.37	19.4	0.000392	0.00343	0.00387	gel-soil	Up	Meristem_Up
675	LOC-Os10g30860	Meristem	0.202	0.254	0.347	0.225	0.0812	0.0746	0.249	0.0777	0.636	3.23	8.22	0.0107	0.0476	0.0539	gel-soil	Down	Meristem_Down
676	LOC-Os10g31030	Meristem	0.398	0.416	0.475	0.449	0.192	0.14	0.428	0.164	0.673	4.32	13.3	0.00201	0.0126	0.0144	gel-soil	Down	Meristem_Down
677	LOC-Os10g31240	Meristem	0.232	0.254	0.288	0.203	0.0438	0.11	0.243	0.0796	1.28	4.93	21.2	0.000262	0.00251	0.00279	gel-soil	Down	Meristem_Down
678	LOC-Os10g31660	Meristem	0.179	0.174	0.201	0.225	0.0188	0.0462	0.191	0.0336	2.95	8.38	68.9	2.38e-07	9.62e-06	8.79e-06	gel-soil	Down	Meristem_Down
679	LOC-Os10g31780	Meristem	0.14	0.162	0.183	0.153	0.0646	0.0409	0.157	0.0518	1.44	3.75	32.5	2.71e-05	0.000413	0.000438	gel-soil	Down	Meristem_Down
680	LOC-Os10g31820	Meristem	0.241	0.281	0.26	0.225	0.0438	0.0284	0.253	0.0355	1.89	2.98	40.6	7.32e-06	0.000146	0.000148	gel-soil	Down	Meristem_Down
681	LOC-Os10g33040	Meristem	0.23	0.257	0.324	0.314	0.0854	0.0728	0.273	0.0786	1.09	3.47	27.2	7.24e-05	0.000897	0.000978	gel-soil	Down	Meristem_Down
682	LOC-Os10g33770	Meristem	0.238	0.263	0.292	0.229	0.24	0.162	0.254	0.198	-0.831	3.58	16.1	0.000931	0.00682	0.00775	gel-soil	Up	Meristem_Up
683	LOC-Os10g33800	Meristem	0.98	0.991	0.991	0.992	0.983	0.977	0.988	0.98	-0.852	10.2	66.6	3e-07	1.15e-05	1.06e-05	gel-soil	Up	Meristem_Up
684	LOC-Os10g33920	Meristem	0.132	0.153	0.178	0.182	0.0292	0.016	0.157	0.0221	2.58	2.69	71.8	1.8e-07	7.77e-06	6.95e-06	gel-soil	Down	Meristem_Down
685	LOC-Os10g34270	Meristem	0.154	0.177	0.215	0.174	0.173	0.13	0.176	0.15	-1.11	3.02	29.2	4.93e-05	0.000663	0.000715	gel-soil	Up	Meristem_Up
686	LOC-Os10g35070	Meristem	0.137	0.116	0.187	0.178	0.0479	0.0284	0.149	0.0374	1.42	2.58	20.9	0.000277	0.00262	0.00292	gel-soil	Down	Meristem_Down
687	LOC-Os10g35460	Meristem	0.622	0.624	0.731	0.661	0.315	0.309	0.651	0.312	0.736	6.42	28	6.18e-05	0.000788	0.00086	gel-soil	Down	Meristem_Down
688	LOC-Os10g35520	Meristem	0.0868	0.113	0.142	0.089	0.0271	0.016	0.105	0.0211	1.29	1.72	13.2	0.0021	0.013	0.0149	gel-soil	Down	Meristem_Down
689	LOC-Os10g35670	Meristem	0.238	0.226	0.315	0.28	0.0875	0.0782	0.258	0.0825	0.948	3.32	18.3	0.000515	0.00425	0.00482	gel-soil	Down	Meristem_Down
690	LOC-Os10g35820	Meristem	0.154	0.162	0.169	0.157	0.383	0.373	0.16	0.378	-2.77	4.26	252	1.48e-11	1.09e-08	2.43e-09	gel-soil	Up	Meristem_Up
691	LOC-Os10g36060	Meristem	0.263	0.312	0.347	0.284	0.221	0.211	0.298	0.216	-0.808	4.09	22.1	0.000212	0.00212	0.00235	gel-soil	Up	Meristem_Up
692	LOC-Os10g36650	Meristem	0.42	0.443	0.493	0.445	0.723	0.682	0.446	0.701	-2.56	7.09	326	1.92e-12	3.73e-09	4.09e-10	gel-soil	Up	Meristem_Up
693	LOC-Os10g36660	Meristem	0.471	0.44	0.607	0.572	0.204	0.171	0.509	0.186	1.17	5.68	52.8	1.41e-06	3.97e-05	3.82e-05	gel-soil	Down	Meristem_Down
694	LOC-Os10g37110	Meristem	0.151	0.165	0.26	0.233	0.0708	0.0622	0.193	0.0662	0.97	3.14	12.2	0.0028	0.0163	0.0187	gel-soil	Down	Meristem_Down
695	LOC-Os10g37280	Meristem	0.297	0.287	0.32	0.364	0.21	0.206	0.313	0.208	-0.608	4.17	10	0.00567	0.0286	0.0327	gel-soil	Up	Meristem_Up
696	LOC-Os10g37710	Meristem	0.339	0.324	0.338	0.297	0.0667	0.0586	0.326	0.0623	2.73	5.07	149	8.76e-10	1.81e-07	7.97e-08	gel-soil	Down	Meristem_Down
697	LOC-Os10g37760	Meristem	0.471	0.523	0.566	0.5	0.456	0.465	0.51	0.461	-1.09	6.07	50.3	1.92e-06	5.02e-05	4.93e-05	gel-soil	Up	Meristem_Up
698	LOC-Os10g37880	Meristem	0.19	0.217	0.338	0.305	0.192	0.174	0.25	0.182	-0.664	3.52	10.6	0.00472	0.0246	0.0283	gel-soil	Up	Meristem_Up
699	LOC-Os10g37899	Meristem	0.322	0.303	0.425	0.331	0.369	0.238	0.338	0.298	-0.648	4.52	14.2	0.00154	0.0102	0.0116	gel-soil	Up	Meristem_Up
700	LOC-Os10g38340	Meristem	0.179	0.196	0.21	0.178	0.231	0.204	0.19	0.217	-1.52	5.19	35.7	1.58e-05	0.000269	0.00028	gel-soil	Up	Meristem_Up
701	LOC-Os10g38580	Meristem	0.28	0.254	0.361	0.254	0.0875	0.0551	0.283	0.07	1.13	3.66	23.1	0.00017	0.00177	0.00196	gel-soil	Down	Meristem_Down
702	LOC-Os10g38590	Meristem	0.742	0.709	0.804	0.771	0.423	0.401	0.751	0.411	0.586	6.73	13.7	0.00182	0.0116	0.0133	gel-soil	Down	Meristem_Down
703	LOC-Os10g38740	Meristem	0.927	0.924	0.904	0.89	0.644	0.599	0.914	0.619	1.31	9.46	124	3.59e-09	5.06e-07	2.64e-07	gel-soil	Down	Meristem_Down
704	LOC-Os10g38780	Meristem	0.331	0.361	0.347	0.381	0.0604	0.0817	0.353	0.0719	1.95	4.79	69.5	2.24e-07	9.18e-06	8.37e-06	gel-soil	Down	Meristem_Down
705	LOC-Os10g38880	Meristem	0.115	0.119	0.155	0.144	0.121	0.119	0.13	0.12	-0.585	3.92	10	0.00569	0.0287	0.0328	gel-soil	Up	Meristem_Up
706	LOC-Os10g38900	Meristem	0.213	0.223	0.301	0.271	0.0688	0.0426	0.245	0.0547	1.27	2.93	28.3	5.83e-05	0.000756	0.00082	gel-soil	Down	Meristem_Down
707	LOC-Os10g38940	Meristem	0.118	0.107	0.228	0.131	0.0354	0.0284	0.139	0.0316	1.85	2.79	32.6	2.66e-05	0.000407	0.000431	gel-soil	Down	Meristem_Down
708	LOC-Os10g39110	Meristem	0.154	0.165	0.237	0.216	0.0396	0.0284	0.186	0.0336	1.99	3.03	49.4	2.15e-06	5.5e-05	5.41e-05	gel-soil	Down	Meristem_Down
709	LOC-Os10g39140	Meristem	0.448	0.453	0.566	0.458	0.235	0.234	0.474	0.235	0.659	5.8	12.3	0.0027	0.0159	0.0182	gel-soil	Down	Meristem_Down
710	LOC-Os10g39160	Meristem	0.112	0.113	0.146	0.119	0.0208	0.00178	0.12	0.0105	3.98	3.28	86.6	4.82e-08	2.94e-06	2.33e-06	gel-soil	Down	Meristem_Down
711	LOC-Os10g39170	Meristem	0.378	0.394	0.507	0.449	0.438	0.462	0.422	0.451	-1.38	6.05	66.6	3.01e-07	1.16e-05	1.07e-05	gel-soil	Up	Meristem_Up
712	LOC-Os10g39220	Meristem	0.322	0.346	0.507	0.479	0.331	0.298	0.397	0.314	-0.803	4.5	19.7	0.000368	0.00326	0.00368	gel-soil	Up	Meristem_Up
713	LOC-Os10g39420	Meristem	0.272	0.269	0.402	0.305	0.271	0.202	0.303	0.234	-0.794	4.08	19.5	0.000391	0.00343	0.00387	gel-soil	Up	Meristem_Up
714	LOC-Os10g39440	Meristem	0.336	0.349	0.374	0.28	0.317	0.371	0.335	0.346	-1.8	4.9	96	2.31e-08	1.68e-06	1.26e-06	gel-soil	Up	Meristem_Up
715	LOC-Os10g39660	Meristem	0.185	0.168	0.192	0.178	0.0396	0.0533	0.18	0.047	1.22	3.51	21.7	0.000231	0.00226	0.00251	gel-soil	Down	Meristem_Down
716	LOC-Os10g39680	Meristem	0.415	0.364	0.498	0.47	0.0812	0.0959	0.428	0.0892	1.9	6.1	66	3.19e-07	1.21e-05	1.12e-05	gel-soil	Down	Meristem_Down
717	LOC-Os10g39700	Meristem	0.162	0.116	0.132	0.157	0.0167	0.0107	0.142	0.0134	2	3.1	54.1	1.19e-06	3.47e-05	3.34e-05	gel-soil	Down	Meristem_Down
718	LOC-Os10g39810	Meristem	0.692	0.67	0.795	0.758	0.548	0.6	0.719	0.576	-0.738	6.38	18.4	0.000511	0.00423	0.00479	gel-soil	Up	Meristem_Up
719	LOC-Os10g39830	Meristem	0.0924	0.0917	0.178	0.102	0.0188	0.0195	0.111	0.0192	1.52	1.62	17.2	0.000687	0.00534	0.00606	gel-soil	Down	Meristem_Down
720	LOC-Os10g40070	Meristem	0.571	0.569	0.717	0.674	0.219	0.224	0.62	0.221	0.796	5	22.3	0.000203	0.00204	0.00227	gel-soil	Down	Meristem_Down
721	LOC-Os10g40360	Meristem	0.294	0.266	0.466	0.394	0.175	0.137	0.34	0.154	1.31	5.55	23.7	0.000149	0.00159	0.00176	gel-soil	Down	Meristem_Down
722	LOC-Os10g40614	Meristem	0.0812	0.104	0.132	0.0932	0.0708	0.0142	0.1	0.0403	-1.97	4.04	10.6	0.00472	0.0246	0.0283	gel-soil	Up	Meristem_Up
723	LOC-Os10g40730	Meristem	0.557	0.602	0.662	0.551	0.442	0.512	0.589	0.479	-1.29	6.93	45.9	3.43e-06	8.01e-05	7.96e-05	gel-soil	Up	Meristem_Up
724	LOC-Os10g40790	Meristem	0.174	0.156	0.251	0.216	0.169	0.112	0.192	0.138	-0.683	3.06	9.95	0.00586	0.0293	0.0336	gel-soil	Up	Meristem_Up
725	LOC-Os10g40810	Meristem	0.272	0.309	0.393	0.309	0.112	0.204	0.313	0.162	-0.669	4.53	9.61	0.00656	0.0321	0.0367	gel-soil	Up	Meristem_Up
726	LOC-Os10g41190	Meristem	0.241	0.275	0.402	0.326	0.1	0.0853	0.299	0.092	1.02	3.61	25.5	0.000103	0.00119	0.00131	gel-soil	Down	Meristem_Down
727	LOC-Os10g41230	Meristem	0.314	0.318	0.443	0.381	0.119	0.126	0.354	0.123	0.933	4.62	25.4	0.000105	0.00121	0.00133	gel-soil	Down	Meristem_Down
728	LOC-Os10g41340	Meristem	0.19	0.223	0.342	0.263	0.215	0.162	0.244	0.186	-0.682	3.47	11.8	0.0032	0.0181	0.0208	gel-soil	Up	Meristem_Up
729	LOC-Os10g41380	Meristem	0.269	0.318	0.434	0.326	0.131	0.0675	0.327	0.0968	0.85	3.45	14	0.00165	0.0108	0.0123	gel-soil	Down	Meristem_Down
730	LOC-Os10g41430	Meristem	0.227	0.202	0.32	0.225	0.198	0.3	0.237	0.253	-1.61	4.28	38.2	1.05e-05	0.000196	0.0002	gel-soil	Up	Meristem_Up
731	LOC-Os10g41730	Meristem	0.12	0.107	0.114	0.127	0.0354	0.0231	0.117	0.0288	0.945	1.79	8.1	0.0112	0.0492	0.0558	gel-soil	Down	Meristem_Down
732	LOC-Os10g41930	Meristem	0.826	0.823	0.881	0.826	0.404	0.472	0.836	0.441	0.862	8.52	36.6	1.36e-05	0.000238	0.000247	gel-soil	Down	Meristem_Down
733	LOC-Os10g42280	Meristem	0.218	0.217	0.233	0.208	0.075	0.0444	0.219	0.0585	0.916	2.78	11.8	0.00322	0.0182	0.0209	gel-soil	Down	Meristem_Down
734	LOC-Os10g42520	Meristem	0.118	0.107	0.21	0.131	0.0417	0.0409	0.135	0.0412	0.883	2.43	8.22	0.0108	0.0476	0.054	gel-soil	Down	Meristem_Down
735	LOC-Os10g42690	Meristem	0.387	0.388	0.388	0.428	0.26	0.263	0.396	0.262	-0.646	4.78	13.6	0.00188	0.0119	0.0136	gel-soil	Up	Meristem_Up
736	LOC-Os10g42940	Meristem	0.577	0.618	0.758	0.695	0.519	0.506	0.648	0.512	-0.585	5.67	12.9	0.00225	0.0138	0.0158	gel-soil	Up	Meristem_Up
737	LOC-Os10g02350	Meristem	0.174	0.187	0.224	0.216	0.0667	0.0817	0.196	0.0748	0.778	3.24	10.3	0.00523	0.0268	0.0307	gel-soil	Down	Meristem_Down
738	LOC-Os10g02584	Meristem	0.165	0.19	0.324	0.229	0.142	0.167	0.216	0.155	-0.746	3.27	11.9	0.00313	0.0178	0.0205	gel-soil	Up	Meristem_Up
739	LOC-Os10g03780	Meristem	0.123	0.113	0.183	0.178	0.05	0.0284	0.143	0.0384	0.963	2.13	10.5	0.00493	0.0255	0.0293	gel-soil	Down	Meristem_Down
740	LOC-Os10g04270	Meristem	0.3	0.367	0.288	0.195	0.0417	0.0284	0.295	0.0345	2.46	3.62	44.4	4.2e-06	9.4e-05	9.38e-05	gel-soil	Down	Meristem_Down
741	LOC-Os10g05020	Meristem	0.143	0.104	0.151	0.123	0.158	0.115	0.129	0.135	-1.52	4.09	49.5	2.14e-06	5.48e-05	5.39e-05	gel-soil	Up	Meristem_Up
742	LOC-Os10g05600	Meristem	0.123	0.116	0.201	0.153	0.0312	0.032	0.142	0.0316	1.06	2.22	12.7	0.00243	0.0146	0.0168	gel-soil	Down	Meristem_Down
743	LOC-Os10g05730	Meristem	0.303	0.306	0.429	0.347	0.302	0.236	0.337	0.267	-0.745	4.76	19.6	0.000376	0.00332	0.00374	gel-soil	Up	Meristem_Up
744	LOC-Os10g06540	Meristem	0.557	0.495	0.658	0.547	0.458	0.414	0.557	0.434	-0.764	5.23	20.3	0.000318	0.00291	0.00328	gel-soil	Up	Meristem_Up
745	LOC-Os10g06580	Meristem	0.129	0.141	0.21	0.191	0.146	0.0959	0.161	0.119	-0.963	3.69	21.5	0.000245	0.00238	0.00264	gel-soil	Up	Meristem_Up
746	LOC-Os10g07380	Meristem	0.134	0.125	0.169	0.136	0.0417	0.0195	0.139	0.0297	1.15	2.02	12.9	0.0023	0.014	0.016	gel-soil	Down	Meristem_Down
747	LOC-Os10g07546	Meristem	0.412	0.437	0.562	0.462	0.379	0.387	0.458	0.384	-0.997	5.28	44.5	4.18e-06	9.38e-05	9.34e-05	gel-soil	Up	Meristem_Up
748	LOC-Os10g08580	Meristem	0.12	0.128	0.201	0.144	0.0333	0.0231	0.143	0.0278	1.32	2.08	19.7	0.00037	0.00328	0.0037	gel-soil	Down	Meristem_Down
749	LOC-Os10g09110	Meristem	0.179	0.165	0.247	0.229	0	0	0.198	0	10.1	3.32	189	3.32e-10	8.97e-08	3.5e-08	gel-soil	Down	Meristem_Down
750	LOC-Os10g09290	Meristem	0.168	0.138	0.283	0.199	0.025	0.0391	0.188	0.0326	1.49	2.48	19.5	0.000387	0.00339	0.00383	gel-soil	Down	Meristem_Down
751	LOC-Os10g11022	Meristem	0.28	0.309	0.402	0.339	0.154	0.0835	0.324	0.116	0.613	3.7	8.88	0.00847	0.0394	0.0449	gel-soil	Down	Meristem_Down
752	LOC-Os10g11870	Meristem	0.0868	0.113	0.119	0.119	0.14	0.0551	0.107	0.094	-0.993	2.37	11.4	0.00368	0.0203	0.0233	gel-soil	Up	Meristem_Up
753	LOC-Os10g13670	Meristem	0.112	0.153	0.192	0.157	0.156	0.0924	0.148	0.122	-0.921	2.9	15.4	0.0011	0.00782	0.00889	gel-soil	Up	Meristem_Up
754	LOC-Os10g13810	Meristem	0.471	0.394	0.521	0.487	0.212	0.211	0.462	0.212	0.688	5.58	17.4	0.000658	0.00517	0.00587	gel-soil	Down	Meristem_Down
755	LOC-Os10g14194	Meristem	0.118	0.128	0.123	0.136	0.05	0.0426	0.126	0.046	0.947	2.72	11.9	0.00314	0.0179	0.0205	gel-soil	Down	Meristem_Down
756	LOC-Os10g17454	Meristem	0.541	0.59	0.671	0.555	0.546	0.43	0.583	0.483	-0.738	5.48	26	9.2e-05	0.00109	0.00119	gel-soil	Up	Meristem_Up
757	LOC-Os10g20260	Meristem	0.678	0.697	0.731	0.674	0.677	0.595	0.693	0.633	-0.828	7.11	23.2	0.000166	0.00174	0.00192	gel-soil	Up	Meristem_Up
758	LOC-Os10g20310	Meristem	0.176	0.125	0.169	0.165	0.138	0.117	0.158	0.127	-0.911	2.81	15.1	0.00119	0.00833	0.00947	gel-soil	Up	Meristem_Up
759	LOC-Os10g20470	Meristem	0.303	0.315	0.356	0.314	0.0688	0.0568	0.319	0.0623	2.09	4.09	91.6	3.23e-08	2.14e-06	1.67e-06	gel-soil	Down	Meristem_Down
760	LOC-Os10g21196	Meristem	0.602	0.627	0.708	0.661	0.512	0.48	0.642	0.495	-0.622	6.51	16.1	0.000928	0.0068	0.00773	gel-soil	Up	Meristem_Up
761	LOC-Os10g21314	Meristem	0.185	0.202	0.251	0.246	0.348	0.229	0.215	0.284	-2.05	4.03	95.5	2.4e-08	1.72e-06	1.3e-06	gel-soil	Up	Meristem_Up
762	LOC-Os10g21352	Meristem	0.196	0.229	0.205	0.199	0.0292	0.0071	0.208	0.0173	2.38	2.44	38.1	1.07e-05	0.000199	0.000203	gel-soil	Down	Meristem_Down
763	LOC-Os10g21560	Meristem	0.42	0.44	0.575	0.53	0.312	0.364	0.478	0.34	-0.592	5.3	14.4	0.00148	0.00987	0.0113	gel-soil	Up	Meristem_Up
764	LOC-Os10g21810	Meristem	0.202	0.22	0.196	0.199	0.221	0.149	0.205	0.182	-0.863	3.95	15.2	0.00118	0.00825	0.00938	gel-soil	Up	Meristem_Up
765	LOC-Os10g22520	Meristem	0.403	0.324	0.438	0.364	0.231	0.234	0.379	0.233	1.33	6.42	79.1	9.13e-08	4.72e-06	3.97e-06	gel-soil	Down	Meristem_Down
766	LOC-Os10g22570	Meristem	0.241	0.202	0.306	0.28	0.0375	0.0622	0.25	0.0508	2.51	4.27	89	3.99e-08	2.51e-06	1.99e-06	gel-soil	Down	Meristem_Down
767	LOC-Os10g23100	Meristem	0.832	0.795	0.886	0.86	0.585	0.631	0.838	0.61	-0.619	7.13	18.1	0.00054	0.00441	0.00501	gel-soil	Up	Meristem_Up
768	LOC-Os10g23220	Meristem	0.331	0.355	0.438	0.352	0.244	0.298	0.363	0.273	-0.68	4.21	11.9	0.0031	0.0177	0.0204	gel-soil	Up	Meristem_Up
769	LOC-Os10g23310	Meristem	0.207	0.214	0.219	0.165	0.0708	0.0604	0.203	0.0652	2.28	4.94	82.9	6.61e-08	3.66e-06	3.03e-06	gel-soil	Down	Meristem_Down
770	LOC-Os10g24004	Meristem	0.373	0.459	0.557	0.411	0.121	0.0941	0.441	0.106	1.38	4.16	48.8	2.32e-06	5.85e-05	5.77e-05	gel-soil	Down	Meristem_Down
771	LOC-Os10g24810	Meristem	0.437	0.443	0.58	0.492	0.373	0.33	0.478	0.35	-0.636	4.87	17.1	0.000707	0.00546	0.00621	gel-soil	Up	Meristem_Up
772	LOC-Os10g25090	Meristem	0.244	0.235	0.288	0.254	0.371	0.357	0.252	0.363	-1.99	4.51	137	1.64e-09	2.76e-07	1.35e-07	gel-soil	Up	Meristem_Up
773	LOC-Os10g25230	Meristem	0.678	0.664	0.712	0.703	0.5	0.542	0.686	0.523	-0.767	7.89	41	6.92e-06	0.000139	0.000142	gel-soil	Up	Meristem_Up
774	LOC-Os10g25290	Meristem	0.686	0.609	0.699	0.653	0.473	0.425	0.659	0.447	0.848	7.79	40.3	7.62e-06	0.00015	0.000154	gel-soil	Down	Meristem_Down
775	LOC-Os10g25550	Meristem	0.375	0.315	0.347	0.318	0.233	0.183	0.341	0.206	1.02	6.37	37.9	1.12e-05	0.000205	0.00021	gel-soil	Down	Meristem_Down
776	LOC-Os10g25674	Meristem	0.126	0.125	0.146	0.148	0.362	0.204	0.134	0.277	-2.45	4.38	112	7.38e-09	7.8e-07	4.8e-07	gel-soil	Up	Meristem_Up
777	LOC-Os10g26150	Meristem	0.63	0.602	0.744	0.686	0.35	0.323	0.656	0.336	1.27	7.55	50.2	1.96e-06	5.09e-05	5.01e-05	gel-soil	Down	Meristem_Down
778	LOC-Os10g26290	Meristem	0.0756	0.113	0.137	0.11	0.0104	0.0071	0.105	0.00863	2.55	1.55	35.3	1.67e-05	0.000282	0.000294	gel-soil	Down	Meristem_Down
779	LOC-Os10g26570	Meristem	0.297	0.294	0.393	0.36	0.288	0.261	0.327	0.273	-1.2	4.86	56.7	8.88e-07	2.71e-05	2.61e-05	gel-soil	Up	Meristem_Up
780	LOC-Os10g26630	Meristem	0.756	0.743	0.868	0.847	0.754	0.627	0.793	0.686	-0.809	6.72	24	0.000141	0.00153	0.00169	gel-soil	Up	Meristem_Up
781	LOC-Os10g26700	Meristem	0.182	0.174	0.228	0.182	0.0583	0.0373	0.189	0.047	2.47	4.76	156	6.28e-10	1.4e-07	6.02e-08	gel-soil	Down	Meristem_Down
782	LOC-Os10g27310	Meristem	0.277	0.294	0.347	0.322	0.262	0.233	0.305	0.246	-0.966	4.02	32.1	2.92e-05	0.000438	0.000464	gel-soil	Up	Meristem_Up
783	LOC-Os10g27420	Meristem	0.123	0.128	0.155	0.144	0.0333	0.0124	0.135	0.0221	1.76	2.03	26.3	8.64e-05	0.00104	0.00113	gel-soil	Down	Meristem_Down
784	LOC-Os10g28240	Meristem	0.21	0.196	0.233	0.208	0.158	0.135	0.21	0.146	-0.866	4.77	18.3	0.000519	0.00427	0.00485	gel-soil	Up	Meristem_Up
785	LOC-Os10g28290	Meristem	0.132	0.162	0.288	0.208	0.275	0.247	0.186	0.26	-1.71	3.68	65.1	3.5e-07	1.3e-05	1.21e-05	gel-soil	Up	Meristem_Up
786	LOC-Os10g28350	Meristem	0.21	0.196	0.292	0.242	0.106	0.0799	0.228	0.092	1.61	4.47	69.6	2.22e-07	9.12e-06	8.29e-06	gel-soil	Down	Meristem_Down
787	LOC-Os10g29274	Meristem	0.118	0.125	0.215	0.178	0.144	0.0906	0.151	0.115	-0.829	2.69	12.4	0.00263	0.0155	0.0178	gel-soil	Up	Meristem_Up
788	LOC-Os10g30790	Meristem	0.807	0.74	0.831	0.822	0.454	0.533	0.795	0.497	1.16	8.71	68.9	2.38e-07	9.62e-06	8.8e-06	gel-soil	Down	Meristem_Down
789	LOC-Os10g31330	Meristem	0.165	0.19	0.192	0.174	0.0354	0.0195	0.179	0.0268	4.69	6.05	299	3.85e-12	4.98e-09	7.5e-10	gel-soil	Down	Meristem_Down
790	LOC-Os10g31460	Meristem	0.246	0.214	0.237	0.225	0.123	0.119	0.231	0.121	1.85	6.61	37	1.27e-05	0.000226	0.000234	gel-soil	Down	Meristem_Down
791	LOC-Os10g31500	Meristem	0.154	0.168	0.183	0.186	0.0188	0.0426	0.17	0.0316	1.64	6.81	43.4	4.85e-06	0.000106	0.000106	gel-soil	Down	Meristem_Down
792	LOC-Os10g31530	Meristem	0.182	0.171	0.201	0.225	0.0146	0.0568	0.191	0.0374	1.33	8.95	20.4	0.000311	0.00287	0.00322	gel-soil	Down	Meristem_Down
793	LOC-Os10g31540	Meristem	0.0812	0.101	0.105	0.131	0.00625	0.0071	0.102	0.00671	3.51	3.84	71.2	1.9e-07	8.1e-06	7.27e-06	gel-soil	Down	Meristem_Down
794	LOC-Os10g31620	Meristem	0.14	0.147	0.151	0.174	0.0125	0.016	0.151	0.0144	1.74	4.67	51.1	1.73e-06	4.64e-05	4.53e-05	gel-soil	Down	Meristem_Down
795	LOC-Os10g31640	Meristem	0.171	0.159	0.178	0.22	0.0146	0.0337	0.179	0.0249	2.69	6.51	84.2	5.89e-08	3.36e-06	2.75e-06	gel-soil	Down	Meristem_Down
796	LOC-Os10g31710	Meristem	0.157	0.144	0.183	0.212	0.0146	0.0533	0.169	0.0355	1.59	7	16.7	0.000789	0.00596	0.00679	gel-soil	Down	Meristem_Down
797	LOC-Os10g31730	Meristem	0.162	0.159	0.187	0.195	0.0146	0.0533	0.173	0.0355	1.57	6.57	27.8	6.48e-05	0.00082	0.000893	gel-soil	Down	Meristem_Down
798	LOC-Os10g31830	Meristem	0.188	0.165	0.283	0.263	0.208	0.215	0.215	0.212	-1.03	3.63	24.1	0.000137	0.0015	0.00165	gel-soil	Up	Meristem_Up
799	LOC-Os10g31850	Meristem	0.415	0.367	0.553	0.521	0.208	0.217	0.45	0.213	1.17	5.88	22.7	0.000187	0.00191	0.00212	gel-soil	Down	Meristem_Down
800	LOC-Os10g31856	Meristem	0.291	0.269	0.247	0.22	0.119	0.0604	0.262	0.0872	0.923	3.55	8.36	0.0102	0.0458	0.0519	gel-soil	Down	Meristem_Down
801	LOC-Os10g31940	Meristem	0.28	0.318	0.342	0.225	0.0708	0.0195	0.291	0.0431	1.92	3.2	29.2	4.93e-05	0.000663	0.000714	gel-soil	Down	Meristem_Down
802	LOC-Os10g32444	Meristem	0.132	0.113	0.196	0.212	0.162	0.117	0.155	0.138	-0.922	2.82	13.9	0.00169	0.011	0.0125	gel-soil	Up	Meristem_Up
803	LOC-Os10g32509	Meristem	0.244	0.303	0.251	0.22	0.0583	0.0355	0.257	0.046	1.69	2.99	28.3	5.89e-05	0.000762	0.000826	gel-soil	Down	Meristem_Down
804	LOC-Os10g32680	Meristem	0.373	0.376	0.534	0.508	0.188	0.144	0.433	0.164	1.13	5.08	24.3	0.000131	0.00144	0.00159	gel-soil	Down	Meristem_Down
805	LOC-Os10g32820	Meristem	0.994	0.994	1	0.987	0.833	0.673	0.994	0.747	1.74	9.05	84.5	5.73e-08	3.3e-06	2.69e-06	gel-soil	Down	Meristem_Down
806	LOC-Os10g32870	Meristem	0.266	0.294	0.274	0.233	0.0667	0.0231	0.269	0.0431	1.62	2.97	21.3	0.000256	0.00246	0.00274	gel-soil	Down	Meristem_Down
807	LOC-Os10g33290	Meristem	0.146	0.19	0.256	0.157	0.142	0.153	0.182	0.148	-0.9	3.31	19.6	0.000376	0.00332	0.00374	gel-soil	Up	Meristem_Up
808	LOC-Os10g33310	Meristem	0.185	0.159	0.265	0.165	0.0646	0.0622	0.189	0.0633	0.667	3.09	9.17	0.00766	0.0364	0.0415	gel-soil	Down	Meristem_Down
809	LOC-Os10g33450	Meristem	0.28	0.272	0.37	0.339	0.125	0.0764	0.307	0.0988	1.14	4.54	25.7	9.8e-05	0.00115	0.00126	gel-soil	Down	Meristem_Down
810	LOC-Os10g33810	Meristem	0.532	0.535	0.607	0.576	0.29	0.275	0.557	0.282	1.04	6.24	49.4	2.17e-06	5.52e-05	5.44e-05	gel-soil	Down	Meristem_Down
811	LOC-Os10g34170	Meristem	0.347	0.339	0.429	0.436	0.135	0.149	0.379	0.143	0.693	4.78	12.3	0.00271	0.0159	0.0183	gel-soil	Down	Meristem_Down
812	LOC-Os10g34370	Meristem	0.345	0.391	0.406	0.364	0.154	0.0693	0.374	0.108	1.02	3.85	19	0.000434	0.00372	0.0042	gel-soil	Down	Meristem_Down
813	LOC-Os10g34440	Meristem	0.0756	0.0856	0.16	0.11	0.0396	0.0195	0.102	0.0288	0.981	1.81	8.27	0.0106	0.047	0.0532	gel-soil	Down	Meristem_Down
814	LOC-Os10g34450	Meristem	0.193	0.196	0.306	0.284	0.05	0.071	0.234	0.0614	1.62	4.01	48.3	2.48e-06	6.15e-05	6.08e-05	gel-soil	Down	Meristem_Down
815	LOC-Os10g34730	Meristem	0.056	0.055	0.0868	0.114	0.146	0.147	0.0737	0.147	-1.82	4.06	53.8	1.24e-06	3.57e-05	3.44e-05	gel-soil	Up	Meristem_Up
816	LOC-Os10g34795	Meristem	0.485	0.416	0.639	0.593	0.173	0.149	0.517	0.16	1.31	4.97	43.5	4.8e-06	0.000104	0.000105	gel-soil	Down	Meristem_Down
817	LOC-Os10g34810	Meristem	0.171	0.187	0.283	0.246	0.0875	0.0586	0.212	0.0719	0.722	2.91	9.29	0.00734	0.0352	0.0401	gel-soil	Down	Meristem_Down
818	LOC-Os10g35100	Meristem	0.479	0.523	0.653	0.581	0.383	0.353	0.546	0.367	-0.69	5.27	17.6	0.000621	0.00493	0.0056	gel-soil	Up	Meristem_Up
819	LOC-Os10g35490	Meristem	0.218	0.251	0.292	0.246	0.0438	0.0071	0.248	0.024	2.41	3.2	36.1	1.48e-05	0.000255	0.000266	gel-soil	Down	Meristem_Down
820	LOC-Os10g35580	Meristem	0.241	0.211	0.256	0.237	0.0646	0.0355	0.234	0.0489	1.7	4.65	35.8	1.54e-05	0.000264	0.000275	gel-soil	Down	Meristem_Down
821	LOC-Os10g35830	Meristem	0.101	0.11	0.114	0.148	0.00625	0.0178	0.116	0.0125	2.95	2.47	42.2	5.77e-06	0.000121	0.000122	gel-soil	Down	Meristem_Down
822	LOC-Os10g36030	Meristem	0.308	0.358	0.384	0.364	0.0417	0.0355	0.349	0.0384	2.38	3.42	102	1.54e-08	1.26e-06	8.96e-07	gel-soil	Down	Meristem_Down
823	LOC-Os10g36360	Meristem	0.118	0.125	0.164	0.178	0.0354	0.016	0.141	0.0249	2.01	2.99	50.4	1.91e-06	4.98e-05	4.9e-05	gel-soil	Down	Meristem_Down
824	LOC-Os10g36500	Meristem	0.176	0.177	0.256	0.182	0.0542	0.0337	0.193	0.0431	1.59	3.32	41.4	6.55e-06	0.000134	0.000136	gel-soil	Down	Meristem_Down
825	LOC-Os10g36510	Meristem	0.098	0.0826	0.155	0.11	0.138	0.126	0.107	0.131	-1.54	2.5	42.2	5.78e-06	0.000121	0.000122	gel-soil	Up	Meristem_Up
826	LOC-Os10g36580	Meristem	0.249	0.263	0.283	0.314	0.148	0.101	0.273	0.123	0.84	4.76	13.8	0.00174	0.0112	0.0128	gel-soil	Down	Meristem_Down
827	LOC-Os10g36620	Meristem	0.098	0.0765	0.192	0.11	0.0167	0.0195	0.112	0.0182	1.67	1.87	22.6	0.00019	0.00194	0.00215	gel-soil	Down	Meristem_Down
828	LOC-Os10g36710	Meristem	0.241	0.254	0.292	0.305	0.0958	0.0622	0.268	0.0777	1.04	3.3	20.7	0.00029	0.00271	0.00303	gel-soil	Down	Meristem_Down
829	LOC-Os10g36924	Meristem	0.401	0.379	0.402	0.424	0.388	0.43	0.399	0.41	-2.38	6.57	314	2.59e-12	4.25e-09	5.31e-10	gel-soil	Up	Meristem_Up
830	LOC-Os10g37100	Meristem	0.291	0.266	0.347	0.335	0.14	0.117	0.304	0.128	0.678	4.47	13.7	0.00178	0.0114	0.0131	gel-soil	Down	Meristem_Down
831	LOC-Os10g37190	Meristem	0.0868	0.0948	0.16	0.131	0.0938	0.14	0.112	0.119	-1.41	2.88	30.1	4.2e-05	0.000583	0.000627	gel-soil	Up	Meristem_Up
832	LOC-Os10g37340	Meristem	0.199	0.177	0.288	0.229	0.0708	0.0782	0.216	0.0748	0.795	3.69	10.8	0.00444	0.0235	0.027	gel-soil	Down	Meristem_Down
833	LOC-Os10g37660	Meristem	0.496	0.541	0.635	0.559	0.152	0.147	0.549	0.15	1.4	5.69	58	7.63e-07	2.39e-05	2.3e-05	gel-soil	Down	Meristem_Down
834	LOC-Os10g37670	Meristem	0.594	0.645	0.635	0.64	0.0812	0.0817	0.626	0.0815	3.72	6.15	382	5.37e-13	1.67e-09	1.35e-10	gel-soil	Down	Meristem_Down
835	LOC-Os10g38030	Meristem	0.266	0.303	0.489	0.373	0.229	0.243	0.342	0.237	-0.668	4.01	11.5	0.00354	0.0197	0.0226	gel-soil	Up	Meristem_Up
836	LOC-Os10g38060	Meristem	0.241	0.217	0.32	0.314	0.25	0.231	0.264	0.24	-1.51	4.33	80.3	8.28e-08	4.38e-06	3.66e-06	gel-soil	Up	Meristem_Up
837	LOC-Os10g38980	Meristem	0.157	0.205	0.329	0.203	0.16	0.201	0.213	0.182	-0.814	3.5	11.8	0.00317	0.018	0.0207	gel-soil	Up	Meristem_Up
838	LOC-Os10g39230	Meristem	0.35	0.336	0.425	0.386	0.165	0.115	0.368	0.138	0.768	4.06	17.5	0.000639	0.00505	0.00573	gel-soil	Down	Meristem_Down
839	LOC-Os10g39450	Meristem	0.0728	0.0673	0.164	0.144	0.152	0.103	0.104	0.126	-1.4	2.6	25.2	0.00011	0.00125	0.00137	gel-soil	Up	Meristem_Up
840	LOC-Os10g39520	Meristem	0.202	0.239	0.283	0.22	0.0875	0.0497	0.232	0.0671	0.75	3.1	9.8	0.00615	0.0305	0.0349	gel-soil	Down	Meristem_Down
841	LOC-Os10g39920	Meristem	0.443	0.474	0.584	0.534	0.102	0.0835	0.498	0.092	2.71	5.52	238	2.31e-11	1.3e-08	3.54e-09	gel-soil	Down	Meristem_Down
842	LOC-Os10g40430	Meristem	0.168	0.141	0.142	0.0932	0.379	0.316	0.14	0.345	-3.56	6.98	76.6	1.15e-07	5.57e-06	4.82e-06	gel-soil	Up	Meristem_Up
843	LOC-Os10g40480	Meristem	0.118	0.0856	0.0822	0.0847	0.165	0.144	0.0948	0.153	-3.06	4.49	128	2.74e-09	4.05e-07	2.09e-07	gel-soil	Up	Meristem_Up
844	LOC-Os10g40510	Meristem	0.213	0.15	0.169	0.106	0.283	0.265	0.164	0.273	-3.03	5.95	100	1.69e-08	1.35e-06	9.71e-07	gel-soil	Up	Meristem_Up
845	LOC-Os10g40520	Meristem	0.134	0.107	0.0959	0.11	0.24	0.201	0.114	0.219	-3.17	6.24	109	9.34e-09	9.03e-07	5.85e-07	gel-soil	Up	Meristem_Up
846	LOC-Os10g40530	Meristem	0.311	0.226	0.233	0.199	0.329	0.309	0.248	0.318	-2.8	8.6	220	4.4e-11	1.98e-08	6.19e-09	gel-soil	Up	Meristem_Up
847	LOC-Os10g40570	Meristem	0.207	0.211	0.265	0.22	0.181	0.131	0.222	0.154	-0.763	3.47	16.5	0.000821	0.00616	0.00701	gel-soil	Up	Meristem_Up
848	LOC-Os10g40700	Meristem	0.588	0.535	0.58	0.606	0.292	0.345	0.575	0.32	-1	6.77	41.1	6.81e-06	0.000137	0.00014	gel-soil	Up	Meristem_Up
849	LOC-Os10g40710	Meristem	0.101	0.107	0.151	0.127	0.025	0.0515	0.118	0.0393	1.53	4.08	17.9	0.000569	0.00459	0.00522	gel-soil	Down	Meristem_Down
850	LOC-Os10g41020	Meristem	0.146	0.153	0.146	0.127	0.0312	0.0337	0.144	0.0326	1.8	2.9	29.5	4.63e-05	0.000629	0.000679	gel-soil	Down	Meristem_Down
851	LOC-Os10g41250	Meristem	0.148	0.116	0.228	0.195	0.221	0.282	0.164	0.254	-2.13	3.96	76.6	1.15e-07	5.57e-06	4.81e-06	gel-soil	Up	Meristem_Up
852	LOC-Os10g41550	Meristem	0.541	0.526	0.635	0.597	0.248	0.24	0.566	0.244	1.48	7.21	111	8.04e-09	8.23e-07	5.17e-07	gel-soil	Down	Meristem_Down
853	LOC-Os10g41580	Meristem	0.311	0.287	0.406	0.394	0.0812	0.0586	0.34	0.069	1.74	4.31	64.1	3.89e-07	1.4e-05	1.32e-05	gel-soil	Down	Meristem_Down
854	LOC-Os10g41800	Meristem	0.303	0.26	0.329	0.326	0.117	0.139	0.3	0.128	1.06	4.53	32.4	2.74e-05	0.000416	0.000441	gel-soil	Down	Meristem_Down
855	LOC-Os10g42230	Meristem	0.571	0.63	0.763	0.703	0.248	0.25	0.652	0.249	0.976	5.77	33.6	2.24e-05	0.000355	0.000375	gel-soil	Down	Meristem_Down
856	LOC-Os10g42550	Meristem	0.179	0.205	0.256	0.263	0.162	0.123	0.219	0.141	-0.725	3.26	12.6	0.00249	0.0149	0.0171	gel-soil	Up	Meristem_Up
857	LOC-Os10g42610	Meristem	0.28	0.294	0.329	0.343	0.0396	0.0657	0.306	0.0537	2.45	4.55	64.8	3.62e-07	1.33e-05	1.24e-05	gel-soil	Down	Meristem_Down
858	LOC-Os10g42630	Meristem	0.317	0.321	0.452	0.386	0.306	0.242	0.358	0.271	-0.676	4.46	16.1	0.000926	0.00679	0.00772	gel-soil	Up	Meristem_Up
859	LOC-Os10g42650	Meristem	0.238	0.229	0.279	0.237	0.075	0.0728	0.243	0.0738	0.776	3.11	10.8	0.00438	0.0232	0.0267	gel-soil	Down	Meristem_Down
860	LOC-Os10g42660	Meristem	0.148	0.122	0.137	0.131	0.0271	0.00533	0.135	0.0153	3.15	4.1	94.8	2.54e-08	1.78e-06	1.36e-06	gel-soil	Down	Meristem_Down
861	LOC-Os10g42710	Meristem	0.669	0.621	0.721	0.669	0.481	0.462	0.665	0.471	-0.628	6.86	21.1	0.000264	0.00252	0.00281	gel-soil	Up	Meristem_Up
862	LOC-Os10g42790	Meristem	0.272	0.284	0.452	0.335	0.235	0.298	0.323	0.269	-1.22	4.49	26.4	8.5e-05	0.00102	0.00112	gel-soil	Up	Meristem_Up
863	LOC-Os10g42820	Meristem	0.106	0.128	0.146	0.153	0.196	0.155	0.13	0.174	-1.56	3.17	59.7	6.28e-07	2.05e-05	1.95e-05	gel-soil	Up	Meristem_Up
864	LOC-Os11g01370	Meristem	0.286	0.398	0.452	0.441	0.154	0.146	0.382	0.15	0.807	4.38	14.1	0.00162	0.0106	0.0121	gel-soil	Down	Meristem_Down
865	LOC-Os11g01380	Meristem	0.58	0.633	0.607	0.559	0.292	0.206	0.596	0.245	0.726	5.16	13.8	0.00176	0.0113	0.0129	gel-soil	Down	Meristem_Down
866	LOC-Os11g01550	Meristem	0.202	0.168	0.283	0.28	0.0292	0.0337	0.224	0.0316	3.42	4.06	92.9	2.93e-08	1.99e-06	1.54e-06	gel-soil	Down	Meristem_Down
867	LOC-Os11g02090	Meristem	0.07	0.122	0.142	0.144	0.0208	0.0213	0.114	0.0211	1.44	1.74	14.8	0.00131	0.00898	0.0102	gel-soil	Down	Meristem_Down
868	LOC-Os11g02100	Meristem	0.12	0.122	0.1	0.0847	0.0646	0.0533	0.11	0.0585	1.23	4.19	12.6	0.00247	0.0148	0.017	gel-soil	Down	Meristem_Down
869	LOC-Os11g02200	Meristem	0.658	0.664	0.74	0.729	0.333	0.281	0.69	0.305	1.32	6.35	57.3	8.24e-07	2.55e-05	2.45e-05	gel-soil	Down	Meristem_Down
870	LOC-Os11g02290	Meristem	0.591	0.541	0.658	0.623	0.523	0.542	0.596	0.533	-2.31	8.29	114	6.41e-09	7.18e-07	4.28e-07	gel-soil	Up	Meristem_Up
871	LOC-Os11g02379	Meristem	0.165	0.159	0.288	0.275	0.0917	0.0764	0.21	0.0834	0.757	3.81	8.4	0.0101	0.0453	0.0514	gel-soil	Down	Meristem_Down
872	LOC-Os11g03130	Meristem	0.339	0.251	0.411	0.331	0.2	0.14	0.326	0.168	-0.748	4.19	11.1	0.00404	0.0218	0.025	gel-soil	Up	Meristem_Up
873	LOC-Os11g03300	Meristem	0.176	0.19	0.215	0.212	0.0458	0.0373	0.195	0.0412	2.07	3.82	77.2	1.08e-07	5.33e-06	4.58e-06	gel-soil	Down	Meristem_Down
874	LOC-Os11g03910	Meristem	0.202	0.199	0.269	0.275	0.0667	0.0391	0.229	0.0518	1.65	3.46	43.2	4.98e-06	0.000108	0.000108	gel-soil	Down	Meristem_Down
875	LOC-Os11g04510	Meristem	0.182	0.202	0.288	0.22	0.0812	0.0409	0.216	0.0594	0.808	2.7	9.94	0.00586	0.0294	0.0336	gel-soil	Down	Meristem_Down
876	LOC-Os11g04720	Meristem	0.118	0.119	0.196	0.136	0.148	0.167	0.137	0.158	-1.77	3.47	84.7	5.67e-08	3.3e-06	2.67e-06	gel-soil	Up	Meristem_Up
877	LOC-Os11g04830	Meristem	0.101	0.0948	0.128	0.102	0.0479	0.0107	0.104	0.0278	1.3	2.33	9.91	0.00592	0.0296	0.0339	gel-soil	Down	Meristem_Down
878	LOC-Os11g05010	Meristem	0.204	0.245	0.297	0.233	0.0688	0.0657	0.24	0.0671	1.15	3.29	25.6	0.0001	0.00117	0.00128	gel-soil	Down	Meristem_Down
879	LOC-Os11g05100	Meristem	0.19	0.144	0.228	0.208	0.171	0.156	0.188	0.163	-0.953	3.22	19.8	0.000362	0.00322	0.00363	gel-soil	Up	Meristem_Up
880	LOC-Os11g05170	Meristem	0.493	0.428	0.621	0.564	0.294	0.341	0.514	0.319	0.822	7.11	10.1	0.00548	0.0278	0.0319	gel-soil	Down	Meristem_Down
881	LOC-Os11g05180	Meristem	0.213	0.229	0.379	0.246	0.117	0.0622	0.256	0.0872	0.71	3.33	9.05	0.00798	0.0376	0.0428	gel-soil	Down	Meristem_Down
882	LOC-Os11g05320	Meristem	0.07	0.0428	0.0594	0.0466	0.0958	0.117	0.0553	0.107	-2.36	2.4	57.8	7.77e-07	2.42e-05	2.33e-05	gel-soil	Up	Meristem_Up
883	LOC-Os11g05990	Meristem	0.21	0.235	0.311	0.267	0.0938	0.0853	0.248	0.0892	0.604	3.34	8.43	0.00997	0.0449	0.0509	gel-soil	Down	Meristem_Down
884	LOC-Os11g06340	Meristem	0.986	0.985	1	0.983	0.89	0.822	0.988	0.853	0.614	8.9	19.1	0.000429	0.00368	0.00416	gel-soil	Down	Meristem_Down
885	LOC-Os11g06390	Meristem	0.93	0.945	0.973	0.924	0.885	0.909	0.941	0.898	-1.52	8.47	167	3.77e-10	9.91e-08	3.92e-08	gel-soil	Up	Meristem_Up
886	LOC-Os11g06440	Meristem	0.429	0.376	0.447	0.407	0.329	0.311	0.413	0.319	-0.67	5.64	20.1	0.000337	0.00304	0.00343	gel-soil	Up	Meristem_Up
887	LOC-Os11g06740	Meristem	0.622	0.673	0.721	0.678	0.469	0.515	0.667	0.494	-0.788	5.85	25.2	0.000108	0.00124	0.00136	gel-soil	Up	Meristem_Up
888	LOC-Os11g06780	Meristem	0.188	0.205	0.21	0.237	0.0417	0.0497	0.207	0.046	1.74	3.36	39.9	8.17e-06	0.000159	0.000163	gel-soil	Down	Meristem_Down
889	LOC-Os11g06934	Meristem	0.387	0.391	0.457	0.407	0.406	0.265	0.406	0.33	-0.859	4.59	23.1	0.000171	0.00178	0.00197	gel-soil	Up	Meristem_Up
890	LOC-Os11g08090	Meristem	0.21	0.239	0.256	0.22	0.171	0.144	0.229	0.156	-0.614	3.38	9.85	0.00606	0.0301	0.0345	gel-soil	Up	Meristem_Up
891	LOC-Os11g09010	Meristem	0.389	0.355	0.434	0.419	0.319	0.272	0.394	0.293	-0.903	5.04	26.8	7.78e-05	0.000954	0.00104	gel-soil	Up	Meristem_Up
892	LOC-Os11g09710	Meristem	0.238	0.287	0.338	0.288	0.0708	0.0782	0.282	0.0748	1.07	3.28	19.4	0.000398	0.00347	0.00392	gel-soil	Down	Meristem_Down
893	LOC-Os11g10590	Meristem	0.255	0.251	0.233	0.157	0.0104	0.00178	0.229	0.00575	4.24	3.07	64.6	3.68e-07	1.34e-05	1.26e-05	gel-soil	Down	Meristem_Down
894	LOC-Os11g11970	Meristem	0.454	0.388	0.53	0.53	0.206	0.144	0.465	0.173	1.25	5.36	41.4	6.55e-06	0.000134	0.000136	gel-soil	Down	Meristem_Down
895	LOC-Os11g12040	Meristem	0.146	0.11	0.142	0.148	0.204	0.194	0.135	0.198	-2.22	4.39	115	6.2e-09	7.08e-07	4.17e-07	gel-soil	Up	Meristem_Up
896	LOC-Os11g12590	Meristem	0.384	0.398	0.548	0.415	0.277	0.25	0.426	0.263	-0.613	4.54	13.7	0.00181	0.0116	0.0132	gel-soil	Up	Meristem_Up
897	LOC-Os11g13810	Meristem	0.193	0.165	0.183	0.186	0.171	0.119	0.182	0.143	-1.11	3.17	23.3	0.000162	0.00171	0.00189	gel-soil	Up	Meristem_Up
898	LOC-Os11g13890	Meristem	0.3	0.312	0.42	0.322	0.117	0.0799	0.331	0.0968	1.29	3.88	40.1	7.95e-06	0.000155	0.000159	gel-soil	Down	Meristem_Down
899	LOC-Os11g14220	Meristem	0.992	0.994	1	0.992	0.994	0.991	0.994	0.992	-1.25	10.7	123	3.64e-09	5.08e-07	2.66e-07	gel-soil	Up	Meristem_Up
900	LOC-Os11g19460	Meristem	0.16	0.162	0.187	0.165	0.0708	0.0373	0.167	0.0527	0.879	2.54	10.3	0.00527	0.0269	0.0309	gel-soil	Down	Meristem_Down
901	LOC-Os11g20179	Meristem	0.104	0.0642	0.187	0.199	0.0271	0.0266	0.128	0.0268	1.22	2.04	10.1	0.00559	0.0283	0.0324	gel-soil	Down	Meristem_Down
902	LOC-Os11g23170	Meristem	0.126	0.168	0.178	0.22	0.212	0.115	0.168	0.16	-0.937	3.08	17.7	0.000612	0.00487	0.00553	gel-soil	Up	Meristem_Up
903	LOC-Os11g24060	Meristem	0.157	0.135	0.151	0.119	0.173	0.169	0.141	0.171	-0.992	4.74	20.6	0.000295	0.00275	0.00308	gel-soil	Up	Meristem_Up
904	LOC-Os11g24070	Meristem	0.241	0.177	0.183	0.14	0.0938	0.0462	0.191	0.0681	1.49	5	53	1.37e-06	3.89e-05	3.74e-05	gel-soil	Down	Meristem_Down
905	LOC-Os11g24610	Meristem	1	1	1	0.996	0.829	0.643	0.999	0.729	2.7	9.84	90.2	3.62e-08	2.32e-06	1.83e-06	gel-soil	Down	Meristem_Down
906	LOC-Os11g25060	Meristem	0.16	0.125	0.196	0.186	0.0542	0.0249	0.162	0.0384	1.98	3.6	41.1	6.82e-06	0.000137	0.00014	gel-soil	Down	Meristem_Down
907	LOC-Os11g25920	Meristem	0.261	0.278	0.342	0.275	0.0646	0.0284	0.284	0.0451	1.69	3.32	33.4	2.31e-05	0.000364	0.000384	gel-soil	Down	Meristem_Down
908	LOC-Os11g26030	Meristem	0.314	0.373	0.484	0.373	0.129	0.112	0.376	0.12	0.763	3.8	15.7	0.00103	0.0074	0.00841	gel-soil	Down	Meristem_Down
909	LOC-Os11g26130	Meristem	0.129	0.125	0.192	0.136	0.0938	0.087	0.141	0.0901	-0.723	2.47	8.89	0.00844	0.0393	0.0448	gel-soil	Up	Meristem_Up
910	LOC-Os11g28130	Meristem	0.261	0.281	0.352	0.318	0.19	0.265	0.296	0.23	-1.09	4.45	25.2	0.000109	0.00125	0.00137	gel-soil	Up	Meristem_Up
911	LOC-Os11g29290	Meristem	0.364	0.394	0.543	0.407	0.142	0.108	0.416	0.124	1.6	4.69	72.1	1.74e-07	7.65e-06	6.79e-06	gel-soil	Down	Meristem_Down
912	LOC-Os11g29350	Meristem	0.359	0.336	0.438	0.381	0.131	0.0764	0.372	0.102	1.42	4.38	48.5	2.43e-06	6.04e-05	5.98e-05	gel-soil	Down	Meristem_Down
913	LOC-Os11g29870	Meristem	0.235	0.171	0.228	0.186	0.0396	0.0515	0.205	0.046	1.5	3.99	19.8	0.000361	0.00321	0.00362	gel-soil	Down	Meristem_Down
914	LOC-Os11g29900	Meristem	0.0952	0.11	0.201	0.131	0.0208	0.0266	0.127	0.024	1.47	2.09	17.4	0.00066	0.00518	0.00587	gel-soil	Down	Meristem_Down
915	LOC-Os11g30500	Meristem	0.468	0.462	0.589	0.492	0.144	0.139	0.494	0.141	1.83	6.33	119	4.72e-09	5.95e-07	3.32e-07	gel-soil	Down	Meristem_Down
916	LOC-Os11g30760	Meristem	0.437	0.404	0.457	0.466	0.296	0.27	0.437	0.282	-0.714	6.61	16.2	0.000901	0.00664	0.00755	gel-soil	Up	Meristem_Up
917	LOC-Os11g31880	Meristem	0.179	0.187	0.324	0.208	0.154	0.169	0.215	0.162	-0.839	3.24	14.7	0.00134	0.00915	0.0104	gel-soil	Up	Meristem_Up
918	LOC-Os11g33270	Meristem	0.535	0.566	0.58	0.525	0.24	0.309	0.55	0.277	-2.29	7.9	102	1.47e-08	1.23e-06	8.63e-07	gel-soil	Up	Meristem_Up
919	LOC-Os11g34080	Meristem	0.409	0.425	0.548	0.47	0.19	0.178	0.453	0.183	0.731	4.76	17.9	0.000574	0.00461	0.00525	gel-soil	Down	Meristem_Down
920	LOC-Os11g34270	Meristem	0.412	0.422	0.466	0.424	0.298	0.249	0.428	0.271	-0.589	5.02	10.4	0.00506	0.0261	0.0299	gel-soil	Up	Meristem_Up
921	LOC-Os11g34350	Meristem	0.65	0.685	0.749	0.699	0.585	0.497	0.689	0.538	-0.618	5.94	19.3	0.00041	0.00356	0.00401	gel-soil	Up	Meristem_Up
922	LOC-Os11g34860	Meristem	0.255	0.26	0.361	0.331	0.252	0.16	0.292	0.202	-0.788	3.94	17.3	0.000675	0.00527	0.00598	gel-soil	Up	Meristem_Up
923	LOC-Os11g35030	Meristem	0.106	0.0887	0.114	0.0932	0.0271	0.00355	0.1	0.0144	1.95	1.56	16.8	0.000763	0.00579	0.0066	gel-soil	Down	Meristem_Down
924	LOC-Os11g35310	Meristem	0.429	0.391	0.457	0.339	0.0708	0.0622	0.405	0.0662	2.51	4.57	127	3.02e-09	4.39e-07	2.28e-07	gel-soil	Down	Meristem_Down
925	LOC-Os11g35340	Meristem	0.188	0.205	0.247	0.203	0.148	0.139	0.207	0.143	-0.621	3.21	8.86	0.00855	0.0397	0.0452	gel-soil	Up	Meristem_Up
926	LOC-Os11g36200	Meristem	0.137	0.171	0.16	0.199	0.0396	0.0213	0.164	0.0297	1.52	2.57	23.5	0.000154	0.00164	0.00181	gel-soil	Down	Meristem_Down
927	LOC-Os11g36340	Meristem	0.381	0.425	0.507	0.411	0.427	0.409	0.424	0.417	-1.16	4.95	56.6	8.89e-07	2.71e-05	2.61e-05	gel-soil	Up	Meristem_Up
928	LOC-Os11g37640	Meristem	0.703	0.713	0.831	0.737	0.583	0.586	0.737	0.585	-0.653	6.36	20.9	0.000278	0.00262	0.00293	gel-soil	Up	Meristem_Up
929	LOC-Os11g37960	Meristem	0.118	0.0826	0.169	0.144	0.00208	0.00533	0.123	0.00384	4.28	3.99	41	6.86e-06	0.000138	0.000141	gel-soil	Down	Meristem_Down
930	LOC-Os11g38170	Meristem	0.232	0.223	0.374	0.301	0.0896	0.0657	0.271	0.0767	0.902	3.16	17.1	0.000698	0.00541	0.00615	gel-soil	Down	Meristem_Down
931	LOC-Os11g38260	Meristem	0.235	0.242	0.297	0.22	0.0833	0.0568	0.246	0.069	0.94	3.27	15.4	0.00113	0.00795	0.00904	gel-soil	Down	Meristem_Down
932	LOC-Os11g39670	Meristem	0.0812	0.128	0.105	0.0932	0.0229	0.0142	0.102	0.0182	1.39	1.44	12.1	0.00294	0.017	0.0195	gel-soil	Down	Meristem_Down
933	LOC-Os11g41610	Meristem	0.992	0.997	0.991	0.983	0.74	0.552	0.991	0.639	2.09	8.91	65.6	3.32e-07	1.25e-05	1.16e-05	gel-soil	Down	Meristem_Down
934	LOC-Os11g41890	Meristem	0.443	0.446	0.525	0.525	0.375	0.375	0.477	0.375	-0.954	5.03	35.2	1.71e-05	0.000288	0.0003	gel-soil	Up	Meristem_Up
935	LOC-Os11g42989	Meristem	0.0952	0.0734	0.0868	0.0975	0.171	0.0906	0.0878	0.128	-1.87	3.73	40.6	7.31e-06	0.000146	0.000148	gel-soil	Up	Meristem_Up
936	LOC-Os11g43890	Meristem	0.527	0.563	0.708	0.593	0.223	0.155	0.586	0.186	1.07	4.84	40.3	7.67e-06	0.000151	0.000155	gel-soil	Down	Meristem_Down
937	LOC-Os11g44310	Meristem	0.521	0.462	0.575	0.564	0.362	0.398	0.523	0.382	-1.15	6.93	78.7	9.53e-08	4.86e-06	4.12e-06	gel-soil	Up	Meristem_Up
938	LOC-Os11g44340	Meristem	0.389	0.339	0.393	0.322	0.308	0.234	0.362	0.268	-1.2	6.3	42.8	5.34e-06	0.000114	0.000114	gel-soil	Up	Meristem_Up
939	LOC-Os11g44920	Meristem	0.412	0.422	0.566	0.5	0.185	0.227	0.463	0.208	0.639	5.48	11.8	0.00317	0.018	0.0207	gel-soil	Down	Meristem_Down
940	LOC-Os11g45290	Meristem	0.23	0.205	0.215	0.169	0.0333	0.032	0.207	0.0326	1.62	3.51	42.2	5.82e-06	0.000121	0.000123	gel-soil	Down	Meristem_Down
941	LOC-Os11g47370	Meristem	0.104	0.107	0.114	0.106	0.117	0.0657	0.107	0.0892	-0.786	2.31	8.39	0.0101	0.0454	0.0515	gel-soil	Up	Meristem_Up
942	LOC-Os11g47520	Meristem	0.552	0.486	0.616	0.581	0.0438	0.0586	0.551	0.0518	4.44	7.51	469	1.03e-13	7.59e-10	3.1e-11	gel-soil	Down	Meristem_Down
943	LOC-Os11g47530	Meristem	0.118	0.147	0.215	0.161	0.00208	0.00533	0.154	0.00384	4.86	2.45	115	6.22e-09	7.08e-07	4.18e-07	gel-soil	Down	Meristem_Down
944	LOC-Os11g47550	Meristem	0.16	0.116	0.155	0.157	0.0125	0.0195	0.146	0.0163	4.59	4.77	152	7.54e-10	1.63e-07	7.02e-08	gel-soil	Down	Meristem_Down
945	LOC-Os11g47650	Meristem	0.174	0.199	0.219	0.246	0.0583	0.0657	0.205	0.0623	0.722	2.83	9.49	0.00684	0.0332	0.038	gel-soil	Down	Meristem_Down
946	LOC-Os11g47670	Meristem	0.12	0.131	0.233	0.157	0.0438	0.0462	0.153	0.0451	1.28	3	10.4	0.00505	0.0261	0.0299	gel-soil	Down	Meristem_Down
947	LOC-Os11g47680	Meristem	0.263	0.196	0.397	0.309	0.373	0.323	0.279	0.346	-1.57	6.38	45.2	3.77e-06	8.68e-05	8.6e-05	gel-soil	Up	Meristem_Up
948	LOC-Os11g47770	Meristem	0.339	0.373	0.406	0.39	0.208	0.112	0.372	0.156	0.616	4.6	10.2	0.00546	0.0278	0.0318	gel-soil	Down	Meristem_Down
949	LOC-Os11g01040	Meristem	0.504	0.477	0.648	0.653	0.362	0.405	0.555	0.385	-0.839	5.84	28.6	5.53e-05	0.000724	0.000785	gel-soil	Up	Meristem_Up
950	LOC-Os11g01490	Meristem	0.115	0.11	0.174	0.153	0.104	0.0959	0.133	0.0997	-0.94	2.58	16.4	0.000842	0.0063	0.00715	gel-soil	Up	Meristem_Up
951	LOC-Os11g01510	Meristem	0.185	0.232	0.306	0.199	0.24	0.172	0.225	0.203	-1.23	3.4	36.1	1.47e-05	0.000254	0.000264	gel-soil	Up	Meristem_Up
952	LOC-Os11g01530	Meristem	0.782	0.737	0.854	0.835	0.562	0.547	0.794	0.554	0.631	7.25	14.9	0.00129	0.00888	0.0101	gel-soil	Down	Meristem_Down
953	LOC-Os11g01990	Meristem	0.218	0.251	0.306	0.263	0.0729	0.032	0.254	0.0508	1.65	3.31	37.8	1.12e-05	0.000206	0.000212	gel-soil	Down	Meristem_Down
954	LOC-Os11g02010	Meristem	0.143	0.125	0.123	0.148	0.0396	0.048	0.135	0.0441	1.9	3.49	27.6	6.64e-05	0.000837	0.000912	gel-soil	Down	Meristem_Down
955	LOC-Os11g02080	Meristem	0.667	0.618	0.74	0.699	0.381	0.364	0.673	0.372	1.47	7.65	70.1	2.12e-07	8.83e-06	7.99e-06	gel-soil	Down	Meristem_Down
956	LOC-Os11g02110	Meristem	0.255	0.242	0.374	0.318	0.112	0.0888	0.287	0.0997	0.665	3.39	10.2	0.00543	0.0276	0.0317	gel-soil	Down	Meristem_Down
957	LOC-Os11g02440	Meristem	0.221	0.156	0.137	0.169	0.0312	0.016	0.176	0.023	3.25	3.61	92.3	3.06e-08	2.06e-06	1.59e-06	gel-soil	Down	Meristem_Down
958	LOC-Os11g02600	Meristem	0.179	0.202	0.279	0.233	0.0688	0.0373	0.216	0.0518	1.24	2.82	23.6	0.000153	0.00163	0.0018	gel-soil	Down	Meristem_Down
959	LOC-Os11g02730	Meristem	0.0952	0.11	0.215	0.229	0.0292	0.0284	0.15	0.0288	1.59	2.39	21.4	0.00025	0.00241	0.00269	gel-soil	Down	Meristem_Down
960	LOC-Os11g02820	Meristem	0.112	0.147	0.128	0.131	0.0542	0.0142	0.129	0.0326	1.5	2.59	15.5	0.00107	0.00765	0.0087	gel-soil	Down	Meristem_Down
961	LOC-Os11g02830	Meristem	0.12	0.119	0.137	0.157	0.0979	0.103	0.131	0.101	-0.86	2.51	12.1	0.00291	0.0168	0.0193	gel-soil	Up	Meristem_Up
962	LOC-Os11g03380	Meristem	0.728	0.792	0.84	0.805	0.627	0.616	0.784	0.621	-0.652	6.44	21.3	0.000251	0.00243	0.0027	gel-soil	Up	Meristem_Up
963	LOC-Os11g03470	Meristem	0.333	0.413	0.589	0.47	0.398	0.313	0.434	0.352	-0.78	4.59	22.3	0.000203	0.00204	0.00227	gel-soil	Up	Meristem_Up
964	LOC-Os11g03540	Meristem	0.23	0.239	0.333	0.314	0.0729	0.0622	0.27	0.0671	1.62	3.9	38.2	1.06e-05	0.000197	0.000202	gel-soil	Down	Meristem_Down
965	LOC-Os11g03600	Meristem	0.269	0.266	0.279	0.258	0.194	0.197	0.268	0.196	-0.593	4.72	12.9	0.0023	0.014	0.016	gel-soil	Up	Meristem_Up
966	LOC-Os11g03920	Meristem	0.678	0.661	0.735	0.653	0.562	0.448	0.679	0.5	-0.649	5.72	17.1	0.000704	0.00544	0.00619	gel-soil	Up	Meristem_Up
967	LOC-Os11g04104	Meristem	0.361	0.37	0.434	0.373	0.142	0.153	0.38	0.148	1.15	5.02	31.7	3.15e-05	0.000462	0.000495	gel-soil	Down	Meristem_Down
968	LOC-Os11g04409	Meristem	0.703	0.667	0.822	0.78	0.444	0.478	0.731	0.462	1.09	8.08	22.1	0.000214	0.00213	0.00236	gel-soil	Down	Meristem_Down
969	LOC-Os11g04420	Meristem	0.429	0.453	0.63	0.538	0.469	0.341	0.497	0.4	-0.619	5.14	15.2	0.00116	0.00818	0.00928	gel-soil	Up	Meristem_Up
970	LOC-Os11g04730	Meristem	0.0812	0.116	0.169	0.106	0.025	0.0142	0.113	0.0192	1.54	1.62	18	0.000564	0.00456	0.00518	gel-soil	Down	Meristem_Down
971	LOC-Os11g04894	Meristem	0.336	0.358	0.457	0.309	0.108	0.0746	0.36	0.0901	1.02	3.95	26.6	8.09e-05	0.000982	0.00107	gel-soil	Down	Meristem_Down
972	LOC-Os11g05050	Meristem	0.373	0.349	0.397	0.339	0.15	0.0959	0.363	0.121	1.6	4.98	42.2	5.8e-06	0.000121	0.000123	gel-soil	Down	Meristem_Down
973	LOC-Os11g05700	Meristem	0.331	0.385	0.365	0.263	0.0604	0.0533	0.339	0.0566	1.75	3.69	44.8	3.97e-06	9.02e-05	8.96e-05	gel-soil	Down	Meristem_Down
974	LOC-Os11g05730	Meristem	0.23	0.217	0.274	0.199	0.15	0.0604	0.228	0.102	1.49	6.15	14.9	0.00129	0.00888	0.0101	gel-soil	Down	Meristem_Down
975	LOC-Os11g05780	Meristem	0.261	0.226	0.324	0.309	0.0542	0.13	0.273	0.0949	1.38	4.84	20.5	0.000303	0.00281	0.00315	gel-soil	Down	Meristem_Down
976	LOC-Os11g05810	Meristem	0.252	0.254	0.306	0.314	0.223	0.181	0.276	0.2	-0.956	4.47	25.3	0.000107	0.00123	0.00135	gel-soil	Up	Meristem_Up
977	LOC-Os11g05880	Meristem	0.319	0.346	0.374	0.331	0.0979	0.0941	0.34	0.0959	0.984	3.75	23.9	0.000143	0.00154	0.00171	gel-soil	Down	Meristem_Down
978	LOC-Os11g06720	Meristem	0.241	0.248	0.311	0.225	0.173	0.123	0.253	0.146	-0.964	4.93	24	0.00014	0.00152	0.00167	gel-soil	Up	Meristem_Up
979	LOC-Os11g06770	Meristem	0.768	0.673	0.813	0.767	0.5	0.517	0.749	0.509	0.637	9.26	27	7.49e-05	0.000923	0.00101	gel-soil	Down	Meristem_Down
980	LOC-Os11g06860	Meristem	0.134	0.15	0.164	0.161	0.0188	0.0213	0.15	0.0201	1.76	1.95	28.1	6.12e-05	0.000783	0.000853	gel-soil	Down	Meristem_Down
981	LOC-Os11g06890	Meristem	0.969	0.985	0.995	0.962	0.938	0.934	0.977	0.936	-0.655	9.17	27.9	6.33e-05	0.000804	0.000877	gel-soil	Up	Meristem_Up
982	LOC-Os11g06910	Meristem	0.129	0.11	0.183	0.089	0.025	0.0107	0.126	0.0173	1.83	1.86	22	0.000216	0.00214	0.00238	gel-soil	Down	Meristem_Down
983	LOC-Os11g06930	Meristem	0.143	0.187	0.279	0.191	0.0583	0.048	0.191	0.0527	1.09	2.78	17.6	0.000623	0.00494	0.00561	gel-soil	Down	Meristem_Down
984	LOC-Os11g06990	Meristem	0.174	0.147	0.205	0.178	0.125	0.131	0.173	0.128	0.667	5.27	11.9	0.00308	0.0176	0.0202	gel-soil	Down	Meristem_Down
985	LOC-Os11g07050	Meristem	0.179	0.171	0.205	0.157	0.0562	0.0195	0.177	0.0364	1.4	3.3	17.9	0.000579	0.00464	0.00529	gel-soil	Down	Meristem_Down
986	LOC-Os11g07580	Meristem	0.37	0.361	0.511	0.458	0.262	0.208	0.413	0.233	0.613	5.55	12.8	0.00236	0.0143	0.0164	gel-soil	Down	Meristem_Down
987	LOC-Os11g07680	Meristem	0.146	0.147	0.174	0.136	0.315	0.259	0.149	0.285	-1.28	5.28	38.2	1.05e-05	0.000196	0.000201	gel-soil	Up	Meristem_Up
988	LOC-Os11g07690	Meristem	0.616	0.495	0.557	0.538	0.252	0.249	0.554	0.25	0.97	6.99	10.7	0.00449	0.0237	0.0272	gel-soil	Down	Meristem_Down
989	LOC-Os11g07950	Meristem	0.123	0.138	0.205	0.191	0.0271	0.0355	0.157	0.0316	2.09	3.92	65.6	3.33e-07	1.25e-05	1.16e-05	gel-soil	Down	Meristem_Down
990	LOC-Os11g07960	Meristem	0.185	0.199	0.224	0.22	0.0333	0.0337	0.204	0.0336	2.01	3.27	59.8	6.2e-07	2.03e-05	1.94e-05	gel-soil	Down	Meristem_Down
991	LOC-Os11g08210	Meristem	0.499	0.45	0.63	0.572	0.458	0.503	0.525	0.482	-1.39	6.45	108	1.01e-08	9.52e-07	6.29e-07	gel-soil	Up	Meristem_Up
992	LOC-Os11g08380	Meristem	0.378	0.287	0.384	0.267	0.292	0.261	0.33	0.275	-0.687	6.35	16.5	0.00083	0.00622	0.00707	gel-soil	Up	Meristem_Up
993	LOC-Os11g08950	Meristem	0.345	0.404	0.42	0.394	0.0333	0.0657	0.386	0.0508	2.59	4.05	74.6	1.38e-07	6.37e-06	5.59e-06	gel-soil	Down	Meristem_Down
994	LOC-Os11g09140	Meristem	0.137	0.168	0.265	0.22	0.183	0.16	0.188	0.171	-1.08	3.3	25.7	9.84e-05	0.00115	0.00126	gel-soil	Up	Meristem_Up
995	LOC-Os11g09329	Meristem	0.364	0.388	0.406	0.403	0.321	0.24	0.387	0.277	-0.69	4.76	18.1	0.000542	0.00442	0.00502	gel-soil	Up	Meristem_Up
996	LOC-Os11g09350	Meristem	0.235	0.202	0.342	0.275	0.217	0.208	0.255	0.212	-0.678	5.32	9.86	0.00602	0.03	0.0343	gel-soil	Up	Meristem_Up
997	LOC-Os11g09640	Meristem	0.084	0.107	0.132	0.11	0.0312	0.0249	0.105	0.0278	0.954	1.75	9.05	0.00799	0.0376	0.0429	gel-soil	Down	Meristem_Down
998	LOC-Os11g10470	Meristem	0.44	0.404	0.53	0.547	0.435	0.464	0.469	0.451	-1.71	8.23	151	8.11e-10	1.7e-07	7.46e-08	gel-soil	Up	Meristem_Up
999	LOC-Os11g10480	Meristem	0.395	0.382	0.425	0.339	0.442	0.432	0.385	0.436	1.78	7.7	142	1.28e-09	2.32e-07	1.09e-07	gel-soil	Down	Meristem_Down
1000	LOC-Os11g10510	Meristem	0.672	0.633	0.721	0.648	0.738	0.636	0.665	0.683	0.638	8.34	13.8	0.00176	0.0113	0.013	gel-soil	Down	Meristem_Down
1001	LOC-Os11g11110	Meristem	0.342	0.346	0.47	0.428	0.119	0.108	0.385	0.113	1.09	4	29.2	4.93e-05	0.000663	0.000715	gel-soil	Down	Meristem_Down
1002	LOC-Os11g12650	Meristem	0.359	0.352	0.502	0.436	0.31	0.293	0.4	0.301	-1.05	5.1	44.1	4.38e-06	9.73e-05	9.72e-05	gel-soil	Up	Meristem_Up
1003	LOC-Os11g12760	Meristem	0.098	0.11	0.164	0.136	0.0104	0.00888	0.122	0.00959	2.78	1.88	55.7	9.95e-07	2.98e-05	2.87e-05	gel-soil	Down	Meristem_Down
1004	LOC-Os11g13490	Meristem	0.252	0.242	0.311	0.28	0.262	0.229	0.266	0.244	-1	5.43	44.6	4.14e-06	9.32e-05	9.27e-05	gel-soil	Up	Meristem_Up
1005	LOC-Os11g14190	Meristem	0.375	0.297	0.493	0.356	0.131	0.16	0.371	0.147	0.74	4.7	12.9	0.00226	0.0138	0.0158	gel-soil	Down	Meristem_Down
1006	LOC-Os11g14544	Meristem	0.51	0.532	0.667	0.589	0.285	0.206	0.563	0.243	0.653	5.38	13.6	0.00184	0.0118	0.0134	gel-soil	Down	Meristem_Down
1007	LOC-Os11g14990	Meristem	0.683	0.661	0.781	0.686	0.273	0.24	0.696	0.255	0.9	5.51	33.5	2.29e-05	0.000361	0.000381	gel-soil	Down	Meristem_Down
1008	LOC-Os11g16420	Meristem	0.157	0.18	0.242	0.258	0.135	0.153	0.201	0.145	-0.716	3.21	10.9	0.00421	0.0225	0.0259	gel-soil	Up	Meristem_Up
1009	LOC-Os11g17870	Meristem	0.37	0.434	0.484	0.403	0.0479	0.0124	0.417	0.0288	3.37	3.9	120	4.44e-09	5.76e-07	3.16e-07	gel-soil	Down	Meristem_Down
1010	LOC-Os11g18170	Meristem	0.182	0.162	0.183	0.22	0.0833	0.0515	0.184	0.0662	0.872	3.14	11.5	0.00355	0.0197	0.0226	gel-soil	Down	Meristem_Down
1011	LOC-Os11g19864	Meristem	0.448	0.367	0.557	0.483	0.208	0.217	0.453	0.213	0.621	6.58	16	0.000934	0.00683	0.00777	gel-soil	Down	Meristem_Down
1012	LOC-Os11g20239	Meristem	0.182	0.202	0.324	0.267	0.165	0.179	0.233	0.173	-0.77	3.64	14.1	0.00159	0.0105	0.012	gel-soil	Up	Meristem_Up
1013	LOC-Os11g20330	Meristem	0.375	0.404	0.498	0.419	0.421	0.359	0.416	0.387	-1.16	4.98	50.5	1.89e-06	4.94e-05	4.85e-05	gel-soil	Up	Meristem_Up
1014	LOC-Os11g23080	Meristem	0.266	0.205	0.416	0.335	0.208	0.208	0.291	0.208	-0.721	5.76	16.4	0.000852	0.00635	0.00722	gel-soil	Up	Meristem_Up
1015	LOC-Os11g24374	Meristem	0.104	0.131	0.247	0.191	0.0479	0.0213	0.157	0.0336	1.34	2.45	17.2	0.000697	0.0054	0.00614	gel-soil	Down	Meristem_Down
1016	LOC-Os11g25454	Meristem	0.493	0.495	0.616	0.572	0.173	0.11	0.534	0.139	1.27	4.83	41	6.94e-06	0.000139	0.000142	gel-soil	Down	Meristem_Down
1017	LOC-Os11g25470	Meristem	0.168	0.19	0.269	0.212	0.0646	0.0568	0.203	0.0604	0.98	3.08	18.9	0.000447	0.0038	0.0043	gel-soil	Down	Meristem_Down
1018	LOC-Os11g25560	Meristem	0.0644	0.0979	0.123	0.0678	0.212	0.204	0.086	0.208	-2.44	3.39	124	3.59e-09	5.06e-07	2.64e-07	gel-soil	Up	Meristem_Up
1019	LOC-Os11g26760	Meristem	0.549	0.535	0.616	0.542	0.381	0.352	0.557	0.365	-0.721	8.82	37	1.28e-05	0.000228	0.000236	gel-soil	Up	Meristem_Up
1020	LOC-Os11g26780	Meristem	0.137	0.138	0.146	0.144	0.0646	0.0355	0.14	0.0489	1.04	4.72	15.2	0.00118	0.00826	0.00938	gel-soil	Down	Meristem_Down
1021	LOC-Os11g26790	Meristem	0.199	0.202	0.205	0.199	0.0542	0.0213	0.201	0.0364	2.45	6.26	30.5	3.88e-05	0.000547	0.000587	gel-soil	Down	Meristem_Down
1022	LOC-Os11g28480	Meristem	0.611	0.63	0.763	0.725	0.692	0.602	0.669	0.643	-1.19	6.44	65.2	3.47e-07	1.29e-05	1.2e-05	gel-soil	Up	Meristem_Up
1023	LOC-Os11g28530	Meristem	0.277	0.242	0.237	0.212	0.0958	0.087	0.246	0.0911	0.877	4.83	17.5	0.000636	0.00503	0.00571	gel-soil	Down	Meristem_Down
1024	LOC-Os11g28600	Meristem	0.58	0.535	0.694	0.678	0.219	0.274	0.609	0.248	0.959	5.92	16.9	0.000753	0.00575	0.00653	gel-soil	Down	Meristem_Down
1025	LOC-Os11g29210	Meristem	0.151	0.122	0.164	0.148	0.0792	0.0888	0.145	0.0844	0.64	4.72	12.9	0.0023	0.014	0.016	gel-soil	Down	Meristem_Down
1026	LOC-Os11g29370	Meristem	0.336	0.336	0.434	0.386	0.131	0.0799	0.365	0.104	0.907	4.04	16.4	0.000854	0.00636	0.00723	gel-soil	Down	Meristem_Down
1027	LOC-Os11g29500	Meristem	0.241	0.217	0.356	0.254	0.0792	0.071	0.259	0.0748	1.06	3.45	20.1	0.000336	0.00304	0.00342	gel-soil	Down	Meristem_Down
1028	LOC-Os11g29700	Meristem	0.387	0.407	0.452	0.39	0.4	0.259	0.406	0.324	-0.699	4.64	15.6	0.00106	0.00757	0.00861	gel-soil	Up	Meristem_Up
1029	LOC-Os11g30290	Meristem	0.406	0.343	0.361	0.419	0.152	0.107	0.382	0.128	1.7	5.86	42.5	5.58e-06	0.000118	0.000119	gel-soil	Down	Meristem_Down
1030	LOC-Os11g31060	Meristem	0.423	0.431	0.493	0.542	0.204	0.156	0.464	0.178	1.02	5.67	15.3	0.00115	0.00812	0.00922	gel-soil	Down	Meristem_Down
1031	LOC-Os11g32290	Meristem	0.123	0.113	0.128	0.102	0.0188	0.0284	0.117	0.024	1.79	2.72	37.6	1.16e-05	0.000211	0.000218	gel-soil	Down	Meristem_Down
1032	LOC-Os11g34020	Meristem	0.608	0.563	0.699	0.686	0.412	0.526	0.629	0.474	-0.681	6.92	17.8	0.000597	0.00477	0.00542	gel-soil	Up	Meristem_Up
1033	LOC-Os11g34120	Meristem	0.154	0.159	0.256	0.242	0.227	0.224	0.193	0.225	-1.53	3.49	60.8	5.58e-07	1.87e-05	1.78e-05	gel-soil	Up	Meristem_Up
1034	LOC-Os11g34390	Meristem	0.185	0.156	0.265	0.254	0.0229	0.0107	0.206	0.0163	3.46	3.22	133	2.04e-09	3.27e-07	1.63e-07	gel-soil	Down	Meristem_Down
1035	LOC-Os11g34980	Meristem	0.333	0.352	0.466	0.411	0.36	0.234	0.38	0.292	-0.65	4.42	14.3	0.00153	0.0101	0.0116	gel-soil	Up	Meristem_Up
1036	LOC-Os11g35020	Meristem	0.431	0.324	0.466	0.441	0.24	0.172	0.409	0.203	1.29	5.82	56	9.58e-07	2.9e-05	2.78e-05	gel-soil	Down	Meristem_Down
1037	LOC-Os11g35040	Meristem	0.202	0.239	0.26	0.225	0.0771	0.0622	0.228	0.069	1.15	3.32	17.9	0.000572	0.0046	0.00524	gel-soil	Down	Meristem_Down
1038	LOC-Os11g35350	Meristem	0.854	0.823	0.836	0.822	0.633	0.577	0.835	0.603	-1.13	8.67	36.1	1.49e-05	0.000257	0.000267	gel-soil	Up	Meristem_Up
1039	LOC-Os11g36180	Meristem	0.818	0.758	0.858	0.831	0.535	0.551	0.811	0.544	0.777	8.28	29.1	4.99e-05	0.000669	0.000722	gel-soil	Down	Meristem_Down
1040	LOC-Os11g36460	Meristem	0.12	0.104	0.16	0.11	0.0312	0.0195	0.121	0.0249	1.3	2.01	16.4	0.000845	0.00631	0.00717	gel-soil	Down	Meristem_Down
1041	LOC-Os11g36840	Meristem	0.123	0.104	0.174	0.165	0.142	0.0782	0.136	0.107	-0.789	2.77	10.2	0.00533	0.0272	0.0312	gel-soil	Up	Meristem_Up
1042	LOC-Os11g37130	Meristem	0.0924	0.0856	0.132	0.131	0.0958	0.0675	0.106	0.0805	-0.909	2.12	12	0.00305	0.0175	0.0201	gel-soil	Up	Meristem_Up
1043	LOC-Os11g37670	Meristem	0.532	0.557	0.607	0.568	0.175	0.229	0.561	0.204	1.12	5.6	26.7	7.97e-05	0.000972	0.00106	gel-soil	Down	Meristem_Down
1044	LOC-Os11g37680	Meristem	0.333	0.275	0.452	0.403	0.05	0.032	0.354	0.0403	2.78	3.84	130	2.54e-09	3.85e-07	1.97e-07	gel-soil	Down	Meristem_Down
1045	LOC-Os11g37700	Meristem	0.342	0.373	0.475	0.373	0.152	0.158	0.383	0.155	1.12	5.23	42.2	5.79e-06	0.000121	0.000122	gel-soil	Down	Meristem_Down
1046	LOC-Os11g38980	Meristem	0.255	0.272	0.292	0.242	0.167	0.153	0.264	0.159	-0.761	3.96	15.8	0.00101	0.00727	0.00827	gel-soil	Up	Meristem_Up
1047	LOC-Os11g39220	Meristem	0.317	0.324	0.475	0.492	0.156	0.133	0.385	0.144	1.02	4.73	16.5	0.000824	0.00618	0.00703	gel-soil	Down	Meristem_Down
1048	LOC-Os11g40370	Meristem	0.084	0.107	0.0868	0.089	0.16	0.0888	0.0922	0.122	-1.33	2.75	21	0.00027	0.00257	0.00286	gel-soil	Up	Meristem_Up
1049	LOC-Os11g40430	Meristem	0.126	0.0856	0.16	0.0932	0.183	0.115	0.114	0.147	-1.6	2.68	43.2	5e-06	0.000108	0.000109	gel-soil	Up	Meristem_Up
1050	LOC-Os11g40450	Meristem	0.129	0.199	0.224	0.225	0.194	0.108	0.187	0.148	-0.751	3.26	11	0.00413	0.0221	0.0255	gel-soil	Up	Meristem_Up
1051	LOC-Os11g40590	Meristem	0.112	0.11	0.192	0.161	0.0583	0.032	0.137	0.0441	0.828	2.54	8.45	0.00989	0.0446	0.0506	gel-soil	Down	Meristem_Down
1052	LOC-Os11g41150	Meristem	0.148	0.162	0.187	0.106	0.104	0.0959	0.151	0.0997	-0.815	3.31	15.2	0.00119	0.00829	0.00942	gel-soil	Up	Meristem_Up
1053	LOC-Os11g41410	Meristem	0.0812	0.113	0.183	0.127	0.108	0.126	0.119	0.118	-1.19	2.58	24.1	0.000137	0.0015	0.00165	gel-soil	Up	Meristem_Up
1054	LOC-Os11g41600	Meristem	0.224	0.199	0.333	0.292	0.0771	0.13	0.252	0.105	1.09	4.41	20.2	0.000327	0.00297	0.00335	gel-soil	Down	Meristem_Down
1055	LOC-Os11g41850	Meristem	0.0252	0.0306	0.0228	0.00424	0.0958	0.107	0.0219	0.102	-3.46	1.89	62.6	4.58e-07	1.58e-05	1.5e-05	gel-soil	Up	Meristem_Up
1056	LOC-Os11g42430	Meristem	0.112	0.113	0.187	0.169	0.0167	0.00178	0.139	0.00863	3.73	2.45	60.9	5.48e-07	1.84e-05	1.75e-05	gel-soil	Down	Meristem_Down
1057	LOC-Os11g42960	Meristem	0.0952	0.122	0.21	0.169	0.167	0.181	0.14	0.174	-1.41	4.85	36.9	1.31e-05	0.000231	0.00024	gel-soil	Up	Meristem_Up
1058	LOC-Os11g43750	Meristem	0.042	0.052	0.0959	0.0466	0.14	0.0977	0.0562	0.117	-2.29	2.13	72.6	1.66e-07	7.39e-06	6.52e-06	gel-soil	Up	Meristem_Up
1059	LOC-Os11g43900	Meristem	0.997	0.997	1	1	0.998	0.998	0.998	0.998	-0.858	11.6	61.3	5.24e-07	1.78e-05	1.68e-05	gel-soil	Up	Meristem_Up
1060	LOC-Os11g43990	Meristem	0.196	0.131	0.183	0.178	0.121	0.144	0.171	0.133	-0.794	3.19	12.1	0.00291	0.0168	0.0193	gel-soil	Up	Meristem_Up
1061	LOC-Os11g44430	Meristem	0.515	0.462	0.516	0.458	0.231	0.231	0.488	0.231	0.788	5.58	20.6	0.000302	0.0028	0.00314	gel-soil	Down	Meristem_Down
1062	LOC-Os11g44950	Meristem	0.297	0.336	0.361	0.326	0.125	0.0977	0.327	0.11	1.26	4.31	42.5	5.56e-06	0.000118	0.000118	gel-soil	Down	Meristem_Down
1063	LOC-Os11g45740	Meristem	0.137	0.119	0.201	0.174	0.0396	0.0266	0.152	0.0326	2.62	4.38	60.1	6.02e-07	1.98e-05	1.89e-05	gel-soil	Down	Meristem_Down
1064	LOC-Os11g45890	Meristem	0.123	0.15	0.21	0.131	0.0375	0.0337	0.149	0.0355	1.23	2.22	16.1	0.000926	0.00679	0.00772	gel-soil	Down	Meristem_Down
1065	LOC-Os11g47500	Meristem	0.132	0.131	0.151	0.165	0.00417	0.00355	0.142	0.00384	5.51	4.17	225	3.64e-11	1.69e-08	5.24e-09	gel-soil	Down	Meristem_Down
1066	LOC-Os11g47600	Meristem	0.235	0.171	0.251	0.246	0.0646	0.0799	0.222	0.0729	1.54	5.21	66.2	3.12e-07	1.19e-05	1.1e-05	gel-soil	Down	Meristem_Down
1067	LOC-Os11g47630	Meristem	0.176	0.168	0.219	0.229	0.181	0.16	0.193	0.17	-0.908	3.75	24.2	0.000134	0.00148	0.00162	gel-soil	Up	Meristem_Up
1068	LOC-Os11g47710	Meristem	0.627	0.648	0.781	0.737	0.517	0.563	0.686	0.542	-0.781	7.45	19	0.000441	0.00377	0.00426	gel-soil	Up	Meristem_Up
1069	LOC-Os11g48020	Meristem	0.415	0.456	0.58	0.445	0.344	0.394	0.464	0.371	-1.27	5.38	50.2	1.96e-06	5.09e-05	5e-05	gel-soil	Up	Meristem_Up
1070	LOC-Os12g01550	Meristem	0.146	0.125	0.16	0.131	0.0479	0.048	0.14	0.0479	1.32	3.18	27.5	6.83e-05	0.000854	0.000933	gel-soil	Down	Meristem_Down
1071	LOC-Os12g01560	Meristem	0.168	0.141	0.164	0.11	0.177	0.172	0.147	0.174	-1.03	4.42	24.1	0.000137	0.0015	0.00165	gel-soil	Up	Meristem_Up
1072	LOC-Os12g01980	Meristem	0.0756	0.0948	0.146	0.131	0.0896	0.0906	0.106	0.0901	-1.01	2.26	15	0.00125	0.00867	0.00985	gel-soil	Up	Meristem_Up
1073	LOC-Os12g02150	Meristem	0.776	0.771	0.836	0.835	0.696	0.671	0.798	0.683	-1	7.68	65.5	3.36e-07	1.26e-05	1.17e-05	gel-soil	Up	Meristem_Up
1074	LOC-Os12g02240	Meristem	0.625	0.581	0.68	0.657	0.379	0.291	0.629	0.332	1.03	7.25	21.6	0.000238	0.00233	0.00258	gel-soil	Down	Meristem_Down
1075	LOC-Os12g02589	Meristem	0.232	0.242	0.279	0.229	0.546	0.385	0.243	0.459	-2.28	5.11	143	1.19e-09	2.22e-07	1.03e-07	gel-soil	Up	Meristem_Up
1076	LOC-Os12g02730	Meristem	0.445	0.471	0.639	0.53	0.438	0.348	0.507	0.389	-0.591	4.96	14.8	0.00131	0.00897	0.0102	gel-soil	Up	Meristem_Up
1077	LOC-Os12g02750	Meristem	0.308	0.318	0.447	0.318	0.129	0.0977	0.34	0.112	0.786	3.91	16.8	0.000769	0.00583	0.00664	gel-soil	Down	Meristem_Down
1078	LOC-Os12g03040	Meristem	0.162	0.165	0.21	0.208	0.0354	0.0195	0.182	0.0268	2.82	3.63	68.8	2.42e-07	9.76e-06	8.93e-06	gel-soil	Down	Meristem_Down
1079	LOC-Os12g03110	Meristem	0.185	0.135	0.228	0.178	0.173	0.174	0.177	0.174	-1.25	4.39	47.4	2.8e-06	6.77e-05	6.73e-05	gel-soil	Up	Meristem_Up
1080	LOC-Os12g03440	Meristem	0.0952	0.0795	0.155	0.127	0.0292	0.016	0.109	0.0221	1.41	1.76	16	0.000953	0.00695	0.0079	gel-soil	Down	Meristem_Down
1081	LOC-Os12g04020	Meristem	0.204	0.18	0.274	0.25	0.208	0.114	0.22	0.157	-0.785	3.64	12.9	0.00227	0.0139	0.0159	gel-soil	Up	Meristem_Up
1082	LOC-Os12g05000	Meristem	0.473	0.422	0.621	0.555	0.248	0.181	0.504	0.212	0.719	4.81	13.1	0.00213	0.0132	0.0151	gel-soil	Down	Meristem_Down
1083	LOC-Os12g05040	Meristem	0.286	0.3	0.338	0.331	0.0729	0.0444	0.309	0.0575	1.95	3.84	79.1	9.18e-08	4.73e-06	3.99e-06	gel-soil	Down	Meristem_Down
1084	LOC-Os12g05080	Meristem	0.232	0.199	0.279	0.343	0.148	0.171	0.255	0.16	-0.912	4.49	24.4	0.000128	0.00142	0.00156	gel-soil	Up	Meristem_Up
1085	LOC-Os12g05260	Meristem	0.742	0.737	0.795	0.737	0.452	0.469	0.75	0.461	2.1	8.86	138	1.59e-09	2.71e-07	1.32e-07	gel-soil	Down	Meristem_Down
1086	LOC-Os12g05715	Meristem	0.384	0.385	0.521	0.394	0.15	0.174	0.413	0.163	0.622	4.54	9.51	0.00679	0.033	0.0377	gel-soil	Down	Meristem_Down
1087	LOC-Os12g06410	Meristem	0.417	0.367	0.379	0.352	0.167	0.176	0.382	0.172	0.651	6.34	15.3	0.00114	0.00802	0.00911	gel-soil	Down	Meristem_Down
1088	LOC-Os12g06780	Meristem	0.37	0.297	0.447	0.369	0.171	0.107	0.363	0.136	0.95	4.28	17.4	0.00066	0.00518	0.00588	gel-soil	Down	Meristem_Down
1089	LOC-Os12g06870	Meristem	0.443	0.456	0.676	0.614	0.406	0.426	0.527	0.417	-1.02	6.03	29.5	4.65e-05	0.000631	0.000681	gel-soil	Up	Meristem_Up
1090	LOC-Os12g07490	Meristem	0.709	0.725	0.763	0.733	0.44	0.286	0.729	0.357	0.627	5.67	11.3	0.00376	0.0206	0.0237	gel-soil	Down	Meristem_Down
1091	LOC-Os12g07780	Meristem	0.199	0.196	0.311	0.318	0.24	0.202	0.244	0.22	-1.12	3.95	38.7	9.73e-06	0.000183	0.000188	gel-soil	Up	Meristem_Up
1092	LOC-Os12g07980	Meristem	0.885	0.878	0.954	0.907	0.86	0.787	0.901	0.821	-0.626	7.53	23.2	0.000167	0.00174	0.00193	gel-soil	Up	Meristem_Up
1093	LOC-Os12g08090	Meristem	0.269	0.278	0.265	0.305	0.0458	0.0604	0.278	0.0537	3.15	5.52	179	2.17e-10	6.47e-08	2.42e-08	gel-soil	Down	Meristem_Down
1094	LOC-Os12g08200	Meristem	0.0672	0.0734	0.128	0.0975	0.154	0.124	0.0869	0.138	-2.15	2.79	89.3	3.87e-08	2.46e-06	1.94e-06	gel-soil	Up	Meristem_Up
1095	LOC-Os12g08720	Meristem	0.12	0.131	0.164	0.148	0.217	0.144	0.138	0.177	-1.51	3.31	51.9	1.58e-06	4.33e-05	4.2e-05	gel-soil	Up	Meristem_Up
1096	LOC-Os12g09250	Meristem	0.266	0.251	0.356	0.347	0.188	0.218	0.296	0.204	-0.634	4.01	9.87	0.006	0.0299	0.0342	gel-soil	Up	Meristem_Up
1097	LOC-Os12g09550	Meristem	0.157	0.174	0.237	0.174	0.0688	0.0409	0.181	0.0537	0.771	2.67	9.19	0.0076	0.0361	0.0412	gel-soil	Down	Meristem_Down
1098	LOC-Os12g09570	Meristem	0.151	0.165	0.219	0.212	0.0521	0.0409	0.181	0.046	1.04	2.57	16.1	0.000909	0.0067	0.00761	gel-soil	Down	Meristem_Down
1099	LOC-Os12g10560	Meristem	0.457	0.557	0.534	0.483	0.144	0.0817	0.506	0.11	1.71	4.4	57.3	8.27e-07	2.55e-05	2.46e-05	gel-soil	Down	Meristem_Down
1100	LOC-Os12g10604	Meristem	0.384	0.422	0.489	0.483	0.329	0.281	0.435	0.303	-0.838	4.99	27.4	6.99e-05	0.00087	0.00095	gel-soil	Up	Meristem_Up
1101	LOC-Os12g12370	Meristem	0.266	0.232	0.361	0.271	0.0646	0.0444	0.276	0.0537	1.54	3.15	41.1	6.76e-06	0.000136	0.000139	gel-soil	Down	Meristem_Down
1102	LOC-Os12g12720	Meristem	0.084	0.119	0.128	0.131	0.0167	0.00888	0.112	0.0125	3.32	2.95	101	1.65e-08	1.33e-06	9.54e-07	gel-soil	Down	Meristem_Down
1103	LOC-Os12g13130	Meristem	0.325	0.373	0.406	0.394	0.285	0.247	0.369	0.265	-0.663	4.26	15.5	0.00108	0.00769	0.00874	gel-soil	Up	Meristem_Up
1104	LOC-Os12g13640	Meristem	0.12	0.101	0.123	0.136	0.0271	0.0213	0.119	0.024	1.93	2.3	29.5	4.67e-05	0.000634	0.000684	gel-soil	Down	Meristem_Down
1105	LOC-Os12g13674	Meristem	0.445	0.483	0.575	0.559	0.438	0.419	0.505	0.428	-0.991	5.19	43.8	4.62e-06	0.000101	0.000102	gel-soil	Up	Meristem_Up
1106	LOC-Os12g14150	Meristem	0.0868	0.107	0.142	0.0932	0.171	0.139	0.104	0.153	-1.72	2.98	65.3	3.44e-07	1.28e-05	1.19e-05	gel-soil	Up	Meristem_Up
1107	LOC-Os12g14224	Meristem	0.0952	0.104	0.21	0.127	0.0438	0.0249	0.126	0.0336	0.939	1.94	9.11	0.00783	0.037	0.0422	gel-soil	Down	Meristem_Down
1108	LOC-Os12g15505	Meristem	0.165	0.211	0.233	0.233	0.165	0.178	0.205	0.172	-0.819	3.36	16.3	0.000882	0.00653	0.00742	gel-soil	Up	Meristem_Up
1109	LOC-Os12g16524	Meristem	0.521	0.511	0.694	0.623	0.525	0.472	0.572	0.497	-0.893	5.57	38.8	9.65e-06	0.000182	0.000186	gel-soil	Up	Meristem_Up
1110	LOC-Os12g16690	Meristem	0.154	0.128	0.164	0.165	0.0333	0.0124	0.151	0.0221	1.8	2.78	24.1	0.000138	0.00151	0.00166	gel-soil	Down	Meristem_Down
1111	LOC-Os12g17310	Meristem	0.291	0.284	0.315	0.331	0.227	0.183	0.302	0.203	-0.616	3.95	12	0.00297	0.0171	0.0197	gel-soil	Up	Meristem_Up
1112	LOC-Os12g18560	Meristem	0.171	0.159	0.119	0.119	0.0729	0.0533	0.147	0.0623	0.906	4.57	19.8	0.000356	0.00318	0.00358	gel-soil	Down	Meristem_Down
1113	LOC-Os12g18729	Meristem	0.255	0.309	0.402	0.36	0.138	0.131	0.32	0.134	0.672	3.91	12.6	0.0025	0.0149	0.0171	gel-soil	Down	Meristem_Down
1114	LOC-Os12g23190	Meristem	0.101	0.0979	0.142	0.119	0.025	0.00178	0.112	0.0125	2.21	1.77	20	0.00034	0.00306	0.00345	gel-soil	Down	Meristem_Down
1115	LOC-Os12g23280	Meristem	0.126	0.144	0.146	0.127	0.196	0.172	0.135	0.183	-1.37	4.31	28.8	5.36e-05	0.000709	0.000766	gel-soil	Up	Meristem_Up
1116	LOC-Os12g24580	Meristem	0.286	0.223	0.269	0.25	0.0604	0.0337	0.257	0.046	2.72	4.58	81.1	7.72e-08	4.13e-06	3.45e-06	gel-soil	Down	Meristem_Down
1117	LOC-Os12g26530	Meristem	0.137	0.141	0.201	0	0	0	0.122	0	8.44	1.76	20.3	0.000371	0.00328	0.0037	gel-soil	Down	Meristem_Down
1118	LOC-Os12g26880	Meristem	0.734	0.78	0.763	0.737	0.496	0.533	0.753	0.516	-0.676	7.16	23.9	0.000143	0.00154	0.00171	gel-soil	Up	Meristem_Up
1119	LOC-Os12g28590	Meristem	0.115	0.0795	0.114	0.0975	0.0458	0.0302	0.101	0.0374	1.06	2.51	11.3	0.0038	0.0208	0.0239	gel-soil	Down	Meristem_Down
1120	LOC-Os12g29550	Meristem	0.235	0.214	0.251	0.292	0.285	0.208	0.244	0.244	-1.21	3.78	40	7.96e-06	0.000155	0.000159	gel-soil	Up	Meristem_Up
1121	LOC-Os12g32230	Meristem	0.244	0.217	0.374	0.322	0.0792	0.0462	0.277	0.0614	1.55	3.34	35.2	1.72e-05	0.000288	0.000301	gel-soil	Down	Meristem_Down
1122	LOC-Os12g32284	Meristem	0.445	0.453	0.584	0.534	0.421	0.33	0.493	0.372	-0.765	4.87	23.5	0.000156	0.00166	0.00183	gel-soil	Up	Meristem_Up
1123	LOC-Os12g32620	Meristem	0.336	0.379	0.42	0.369	0.358	0.309	0.371	0.332	-0.918	4.96	35	1.78e-05	0.000295	0.00031	gel-soil	Up	Meristem_Up
1124	LOC-Os12g34062	Meristem	0.401	0.471	0.502	0.5	0.517	0.487	0.461	0.5	-1.42	5.45	81.5	7.43e-08	4.05e-06	3.34e-06	gel-soil	Up	Meristem_Up
1125	LOC-Os12g33944	Meristem	0.137	0.18	0.205	0.169	0.227	0.146	0.169	0.183	-1.31	3.2	38	1.08e-05	0.0002	0.000205	gel-soil	Up	Meristem_Up
1126	LOC-Os12g33946	Meristem	0.56	0.612	0.653	0.61	0.65	0.584	0.603	0.615	-1.61	6.27	120	4.45e-09	5.76e-07	3.17e-07	gel-soil	Up	Meristem_Up
1127	LOC-Os12g33958	Meristem	0.499	0.575	0.644	0.564	0.525	0.394	0.562	0.454	-0.62	5.79	12.9	0.00229	0.014	0.016	gel-soil	Up	Meristem_Up
1128	LOC-Os12g33962	Meristem	0.258	0.303	0.447	0.386	0.375	0.24	0.334	0.302	-0.953	4.41	21.4	0.000246	0.00238	0.00265	gel-soil	Up	Meristem_Up
1129	LOC-Os12g34010	Meristem	0.457	0.572	0.553	0.513	0.49	0.341	0.52	0.409	-0.591	5.48	9.01	0.00811	0.0381	0.0434	gel-soil	Up	Meristem_Up
1130	LOC-Os12g34012	Meristem	0.403	0.459	0.516	0.508	0.435	0.325	0.463	0.376	-0.743	5.09	15.8	0.000992	0.00717	0.00816	gel-soil	Up	Meristem_Up
1131	LOC-Os12g34045	Meristem	0.154	0.171	0.215	0.22	0.288	0.137	0.184	0.206	-1.3	3.42	29.1	5.05e-05	0.000676	0.000729	gel-soil	Up	Meristem_Up
1132	LOC-Os12g34094	Meristem	0.583	0.651	0.68	0.627	0.571	0.439	0.63	0.5	-0.587	6.36	11.3	0.00378	0.0207	0.0237	gel-soil	Up	Meristem_Up
1133	LOC-Os12g34440	Meristem	0.221	0.199	0.315	0.242	0.0938	0.0657	0.237	0.0786	1.08	3.38	22.7	0.000184	0.00188	0.00209	gel-soil	Down	Meristem_Down
1134	LOC-Os12g34500	Meristem	0.112	0.162	0.187	0.136	0.131	0.0817	0.146	0.105	-0.742	2.78	10.1	0.00548	0.0278	0.0319	gel-soil	Up	Meristem_Up
1135	LOC-Os12g35560	Meristem	0.3	0.379	0.42	0.352	0.119	0.0941	0.356	0.105	0.892	3.71	18	0.000557	0.00451	0.00513	gel-soil	Down	Meristem_Down
1136	LOC-Os12g35670	Meristem	0.798	0.813	0.872	0.818	0.756	0.762	0.821	0.759	-1.44	7.8	142	1.27e-09	2.32e-07	1.09e-07	gel-soil	Up	Meristem_Up
1137	LOC-Os12g36060	Meristem	0.232	0.272	0.406	0.343	0.075	0.0782	0.3	0.0767	1.18	3.47	25.1	0.000111	0.00126	0.00139	gel-soil	Down	Meristem_Down
1138	LOC-Os12g36320	Meristem	0.118	0.15	0.164	0.153	0.0229	0.0231	0.143	0.023	1.92	2.2	31.8	3.07e-05	0.000456	0.000485	gel-soil	Down	Meristem_Down
1139	LOC-Os12g36740	Meristem	0.356	0.364	0.406	0.305	0.135	0.0906	0.357	0.111	0.703	3.71	10.6	0.00471	0.0246	0.0283	gel-soil	Down	Meristem_Down
1140	LOC-Os12g36830	Meristem	0.866	0.829	0.968	0.941	0.744	0.815	0.89	0.782	0.661	9.8	20.4	0.000314	0.00289	0.00324	gel-soil	Down	Meristem_Down
1141	LOC-Os12g36880	Meristem	0.616	0.505	0.79	0.614	0.6	0.684	0.617	0.645	-0.983	7.99	18.6	0.000486	0.00406	0.0046	gel-soil	Up	Meristem_Up
1142	LOC-Os12g36910	Meristem	0.476	0.443	0.562	0.513	0.212	0.192	0.491	0.201	0.807	5.34	23.2	0.000165	0.00173	0.00192	gel-soil	Down	Meristem_Down
1143	LOC-Os12g37410	Meristem	0.826	0.765	0.872	0.847	0.49	0.588	0.822	0.543	0.642	8.59	24.8	0.000117	0.00132	0.00145	gel-soil	Down	Meristem_Down
1144	LOC-Os12g37840	Meristem	0.162	0.19	0.269	0.148	0.202	0.304	0.188	0.257	-2.16	4.08	67.1	2.87e-07	1.12e-05	1.03e-05	gel-soil	Up	Meristem_Up
1145	LOC-Os12g37900	Meristem	0.207	0.217	0.256	0.28	0.277	0.14	0.234	0.203	-0.914	4.55	11.8	0.0032	0.0181	0.0208	gel-soil	Up	Meristem_Up
1146	LOC-Os12g38110	Meristem	0.51	0.535	0.626	0.492	0.458	0.391	0.536	0.422	-0.685	5.24	14.8	0.00132	0.00905	0.0103	gel-soil	Up	Meristem_Up
1147	LOC-Os12g38150	Meristem	0.384	0.339	0.37	0.352	0.288	0.274	0.362	0.28	2.18	7.95	200	9.11e-11	3.62e-08	1.16e-08	gel-soil	Down	Meristem_Down
1148	LOC-Os12g38180	Meristem	0.333	0.388	0.484	0.398	0.323	0.233	0.392	0.274	-0.602	4.41	13.3	0.00202	0.0126	0.0144	gel-soil	Up	Meristem_Up
1149	LOC-Os12g38250	Meristem	0.12	0.125	0.132	0.123	0.0208	0.0391	0.125	0.0307	1.8	3.11	34.2	2.03e-05	0.00033	0.000346	gel-soil	Down	Meristem_Down
1150	LOC-Os12g38490	Meristem	0.482	0.544	0.594	0.559	0.2	0.213	0.537	0.207	0.742	4.98	18.9	0.000447	0.0038	0.0043	gel-soil	Down	Meristem_Down
1151	LOC-Os12g38650	Meristem	0.731	0.817	0.795	0.75	0.165	0.11	0.772	0.135	2.64	5.67	103	1.38e-08	1.18e-06	8.22e-07	gel-soil	Down	Meristem_Down
1152	LOC-Os12g39110	Meristem	0.179	0.159	0.196	0.229	0.0646	0.0409	0.187	0.0518	0.85	2.66	10.8	0.00441	0.0233	0.0268	gel-soil	Down	Meristem_Down
1153	LOC-Os12g39420	Meristem	0.356	0.367	0.352	0.381	0.138	0.0995	0.363	0.117	0.682	3.83	11.8	0.00319	0.0181	0.0208	gel-soil	Down	Meristem_Down
1154	LOC-Os12g39660	Meristem	0.577	0.627	0.68	0.602	0.469	0.451	0.616	0.459	-0.596	5.85	17.3	0.000676	0.00528	0.00599	gel-soil	Up	Meristem_Up
1155	LOC-Os12g40300	Meristem	0.216	0.202	0.352	0.267	0.0958	0.0604	0.248	0.0767	0.709	3.21	9.28	0.00735	0.0352	0.0402	gel-soil	Down	Meristem_Down
1156	LOC-Os12g40419	Meristem	0.143	0.153	0.228	0.174	0.0417	0.0568	0.169	0.0499	0.875	2.87	10.4	0.00499	0.0258	0.0296	gel-soil	Down	Meristem_Down
1157	LOC-Os12g40510	Meristem	0.613	0.624	0.776	0.686	0.519	0.494	0.663	0.505	-0.734	5.9	27.4	6.98e-05	0.000869	0.00095	gel-soil	Up	Meristem_Up
1158	LOC-Os12g40650	Meristem	0.204	0.239	0.333	0.258	0.108	0.0568	0.25	0.0805	0.727	3.05	10.2	0.00539	0.0275	0.0315	gel-soil	Down	Meristem_Down
1159	LOC-Os12g40860	Meristem	0.294	0.287	0.342	0.309	0.0958	0.101	0.305	0.0988	0.822	3.85	18.4	0.000506	0.00419	0.00475	gel-soil	Down	Meristem_Down
1160	LOC-Os12g41110	Meristem	0.473	0.404	0.53	0.47	0.383	0.407	0.464	0.396	-0.885	8.14	40.1	7.91e-06	0.000155	0.000158	gel-soil	Up	Meristem_Up
1161	LOC-Os12g41250	Meristem	0.193	0.226	0.342	0.263	0.0833	0.0533	0.246	0.0671	1.06	3.11	20.6	0.000298	0.00277	0.0031	gel-soil	Down	Meristem_Down
1162	LOC-Os12g42200	Meristem	0.185	0.171	0.315	0.25	0.0792	0.0551	0.219	0.0662	1.51	4.33	33.9	2.14e-05	0.000343	0.00036	gel-soil	Down	Meristem_Down
1163	LOC-Os12g42876	Meristem	0.812	0.856	0.836	0.775	0.475	0.35	0.822	0.407	1.32	6.67	41.3	6.61e-06	0.000135	0.000137	gel-soil	Down	Meristem_Down
1164	LOC-Os12g43140	Meristem	0.151	0.141	0.142	0.165	0.0438	0.0462	0.149	0.0451	1.12	3.87	20.7	0.000292	0.00272	0.00305	gel-soil	Down	Meristem_Down
1165	LOC-Os12g43580	Meristem	0.457	0.407	0.521	0.534	0.338	0.364	0.471	0.352	-0.661	6.01	18.3	0.000525	0.00431	0.00489	gel-soil	Up	Meristem_Up
1166	LOC-Os12g43640	Meristem	0.129	0.0979	0.16	0.106	0.0438	0.0284	0.121	0.0355	1.12	2.27	14.4	0.00149	0.0099	0.0113	gel-soil	Down	Meristem_Down
1167	LOC-Os12g43870	Meristem	0.613	0.572	0.58	0.614	0.288	0.275	0.595	0.281	0.609	7.36	13.4	0.00197	0.0124	0.0142	gel-soil	Down	Meristem_Down
1168	LOC-Os12g43880	Meristem	0.112	0.0826	0.132	0.127	0.0188	0.0107	0.111	0.0144	2.18	2.21	37.6	1.16e-05	0.000211	0.000217	gel-soil	Down	Meristem_Down
1169	LOC-Os12g44150	Meristem	0.462	0.437	0.539	0.458	0.494	0.458	0.469	0.475	-1.42	5.8	62.8	4.48e-07	1.56e-05	1.48e-05	gel-soil	Up	Meristem_Up
1170	LOC-Os12g44220	Meristem	0.0644	0.055	0.0548	0.0381	0.131	0.103	0.0544	0.116	-2.03	3.27	25.8	9.58e-05	0.00112	0.00123	gel-soil	Up	Meristem_Up
1171	LOC-Os12g44320	Meristem	0.303	0.297	0.402	0.36	0.106	0.0888	0.332	0.0968	0.882	3.93	22.9	0.000178	0.00184	0.00203	gel-soil	Down	Meristem_Down
1172	LOC-Os12g01200	Meristem	0.199	0.214	0.205	0.157	0.206	0.187	0.196	0.196	-1.16	3.63	24.2	0.000134	0.00148	0.00162	gel-soil	Up	Meristem_Up
1173	LOC-Os12g01260	Meristem	0.807	0.826	0.877	0.86	0.535	0.6	0.837	0.57	-0.671	6.86	18	0.000558	0.00452	0.00514	gel-soil	Up	Meristem_Up
1174	LOC-Os12g01400	Meristem	0.58	0.508	0.594	0.542	0.465	0.561	0.554	0.517	-2.18	8.42	260	1.16e-11	9.74e-09	1.97e-09	gel-soil	Up	Meristem_Up
1175	LOC-Os12g02030	Meristem	0.084	0.0765	0.0639	0.0593	0.135	0.0835	0.0729	0.107	-1.88	2.57	42.1	5.89e-06	0.000123	0.000124	gel-soil	Up	Meristem_Up
1176	LOC-Os12g02370	Meristem	0.325	0.22	0.32	0.246	0.133	0.112	0.277	0.122	2	5.31	100	1.7e-08	1.35e-06	9.74e-07	gel-soil	Down	Meristem_Down
1177	LOC-Os12g02520	Meristem	0.151	0.168	0.183	0.208	0.0312	0.0213	0.174	0.0259	1.75	2.34	35.5	1.63e-05	0.000276	0.000288	gel-soil	Down	Meristem_Down
1178	LOC-Os12g02570	Meristem	0.459	0.443	0.589	0.547	0.444	0.442	0.498	0.443	-0.837	6.06	21.8	0.000226	0.00223	0.00247	gel-soil	Up	Meristem_Up
1179	LOC-Os12g02700	Meristem	0.179	0.174	0.292	0.28	0.0688	0.0391	0.22	0.0527	0.959	3.13	10.8	0.00438	0.0232	0.0267	gel-soil	Down	Meristem_Down
1180	LOC-Os12g02720	Meristem	0.179	0.135	0.219	0.186	0.0333	0.0124	0.176	0.0221	2.84	3.56	76.3	1.18e-07	5.66e-06	4.92e-06	gel-soil	Down	Meristem_Down
1181	LOC-Os12g02800	Meristem	0.137	0.159	0.215	0.174	0.0542	0.0249	0.166	0.0384	1.54	2.89	32.7	2.61e-05	0.000402	0.000425	gel-soil	Down	Meristem_Down
1182	LOC-Os12g02810	Meristem	0.227	0.248	0.352	0.292	0.196	0.176	0.27	0.185	-0.667	3.81	14.7	0.00133	0.0091	0.0104	gel-soil	Up	Meristem_Up
1183	LOC-Os12g02830	Meristem	0.185	0.174	0.192	0.25	0.162	0.137	0.197	0.149	-0.882	4.26	19.6	0.000382	0.00336	0.00379	gel-soil	Up	Meristem_Up
1184	LOC-Os12g03190	Meristem	0.311	0.287	0.447	0.377	0.375	0.243	0.344	0.304	-0.944	4.25	29.9	4.3e-05	0.000592	0.000638	gel-soil	Up	Meristem_Up
1185	LOC-Os12g03230	Meristem	0.19	0.208	0.315	0.246	0.0396	0.0426	0.231	0.0412	1.67	3.05	40.7	7.27e-06	0.000145	0.000148	gel-soil	Down	Meristem_Down
1186	LOC-Os12g03370	Meristem	0.398	0.336	0.447	0.441	0.348	0.375	0.399	0.362	-1.65	6.14	138	1.57e-09	2.69e-07	1.3e-07	gel-soil	Up	Meristem_Up
1187	LOC-Os12g03740	Meristem	0.305	0.349	0.384	0.373	0.115	0.0782	0.347	0.0949	1.74	4.29	72.1	1.75e-07	7.66e-06	6.8e-06	gel-soil	Down	Meristem_Down
1188	LOC-Os12g04204	Meristem	0.641	0.517	0.708	0.653	0.321	0.345	0.621	0.334	1.06	7.19	26.5	8.38e-05	0.00101	0.00111	gel-soil	Down	Meristem_Down
1189	LOC-Os12g04240	Meristem	0.588	0.581	0.685	0.644	0.304	0.213	0.616	0.255	0.658	5.57	15.9	0.000976	0.00708	0.00805	gel-soil	Down	Meristem_Down
1190	LOC-Os12g04990	Meristem	0.317	0.333	0.452	0.517	0.104	0.101	0.389	0.103	1.18	4.07	28.2	5.99e-05	0.000772	0.000838	gel-soil	Down	Meristem_Down
1191	LOC-Os12g05380	Meristem	0.14	0.116	0.155	0.182	0.0125	0.0231	0.145	0.0182	2.59	2.9	44.8	4.02e-06	9.1e-05	9.05e-05	gel-soil	Down	Meristem_Down
1192	LOC-Os12g05840	Meristem	0.132	0.101	0.178	0.11	0.05	0.0355	0.127	0.0422	0.932	3.35	8.28	0.0105	0.0469	0.0532	gel-soil	Down	Meristem_Down
1193	LOC-Os12g06040	Meristem	0.246	0.339	0.356	0.267	0.0667	0.0266	0.299	0.0451	2.12	3.38	53.4	1.31e-06	3.75e-05	3.6e-05	gel-soil	Down	Meristem_Down
1194	LOC-Os12g06220	Meristem	0.485	0.44	0.557	0.508	0.41	0.412	0.491	0.411	-0.633	6.19	12.6	0.00253	0.0151	0.0173	gel-soil	Up	Meristem_Up
1195	LOC-Os12g06260	Meristem	0.426	0.401	0.525	0.521	0.458	0.474	0.457	0.467	-0.946	6.39	48.1	2.55e-06	6.3e-05	6.22e-05	gel-soil	Up	Meristem_Up
1196	LOC-Os12g06490	Meristem	0.482	0.517	0.667	0.581	0.288	0.24	0.548	0.262	0.625	5.18	15.4	0.00111	0.00787	0.00894	gel-soil	Down	Meristem_Down
1197	LOC-Os12g06510	Meristem	0.507	0.547	0.644	0.631	0.571	0.503	0.571	0.534	-1.13	5.65	63	4.4e-07	1.54e-05	1.46e-05	gel-soil	Up	Meristem_Up
1198	LOC-Os12g06620	Meristem	0.179	0.245	0.374	0.314	0.0917	0.0817	0.263	0.0863	0.721	3.29	9.36	0.00716	0.0345	0.0394	gel-soil	Down	Meristem_Down
1199	LOC-Os12g06660	Meristem	0.056	0.0398	0.0457	0.0508	0.254	0.192	0.0483	0.221	-3.84	3.87	197	1.01e-10	3.88e-08	1.27e-08	gel-soil	Up	Meristem_Up
1200	LOC-Os12g06670	Meristem	0.249	0.287	0.32	0.301	0.265	0.167	0.284	0.212	-0.747	3.9	14.4	0.00148	0.00986	0.0112	gel-soil	Up	Meristem_Up
1201	LOC-Os12g07030	Meristem	0.622	0.541	0.607	0.593	0.3	0.304	0.59	0.302	0.862	6.82	33.9	2.12e-05	0.000341	0.000358	gel-soil	Down	Meristem_Down
1202	LOC-Os12g07140	Meristem	0.91	0.914	0.927	0.869	0.429	0.307	0.906	0.363	2.19	7.01	108	9.6e-09	9.14e-07	5.99e-07	gel-soil	Down	Meristem_Down
1203	LOC-Os12g07270	Meristem	0.157	0.156	0.224	0.178	0.0667	0.048	0.174	0.0566	0.745	2.56	8.77	0.00884	0.0408	0.0464	gel-soil	Down	Meristem_Down
1204	LOC-Os12g07710	Meristem	0.675	0.664	0.671	0.686	0.5	0.499	0.673	0.5	-0.712	5.95	23.7	0.00015	0.0016	0.00177	gel-soil	Up	Meristem_Up
1205	LOC-Os12g07950	Meristem	0.168	0.193	0.224	0.254	0.0479	0.0462	0.204	0.047	1.17	2.76	18.2	0.000531	0.00435	0.00493	gel-soil	Down	Meristem_Down
1206	LOC-Os12g08130	Meristem	0.218	0.171	0.237	0.233	0.0792	0.0586	0.212	0.0681	2.94	5.24	116	5.91e-09	6.95e-07	3.99e-07	gel-soil	Down	Meristem_Down
1207	LOC-Os12g09540	Meristem	0.176	0.193	0.169	0.174	0.0375	0.0391	0.179	0.0384	2.14	3.26	41.6	6.36e-06	0.00013	0.000132	gel-soil	Down	Meristem_Down
1208	LOC-Os12g09590	Meristem	0.303	0.321	0.42	0.343	0.383	0.336	0.339	0.358	-1.18	4.87	52.7	1.42e-06	4e-05	3.84e-05	gel-soil	Up	Meristem_Up
1209	LOC-Os12g10330	Meristem	0.202	0.187	0.174	0.174	0.267	0.258	0.186	0.262	-1.83	3.82	95.8	2.34e-08	1.69e-06	1.28e-06	gel-soil	Up	Meristem_Up
1210	LOC-Os12g12140	Meristem	0.204	0.214	0.356	0.322	0.0792	0.0657	0.261	0.0719	1.29	3.5	32.4	2.77e-05	0.000421	0.000445	gel-soil	Down	Meristem_Down
1211	LOC-Os12g12360	Meristem	0.807	0.752	0.922	0.86	0.796	0.757	0.824	0.775	-0.989	7.09	52	1.55e-06	4.27e-05	4.13e-05	gel-soil	Up	Meristem_Up
1212	LOC-Os12g13570	Meristem	0.168	0.138	0.164	0.131	0.0458	0.0391	0.151	0.0422	1.1	2.49	13.8	0.00177	0.0114	0.013	gel-soil	Down	Meristem_Down
1213	LOC-Os12g13670	Meristem	0.134	0.11	0.174	0.174	0.135	0.13	0.143	0.132	-1.19	3.02	32.4	2.76e-05	0.000419	0.000444	gel-soil	Up	Meristem_Up
1214	LOC-Os12g13824	Meristem	0.429	0.474	0.534	0.479	0.45	0.33	0.472	0.385	-0.808	4.85	26.4	8.5e-05	0.00102	0.00112	gel-soil	Up	Meristem_Up
1215	LOC-Os12g14699	Meristem	0.0616	0.101	0.123	0.0593	0.15	0.169	0.0843	0.16	-2.03	2.81	60.2	5.95e-07	1.97e-05	1.87e-05	gel-soil	Up	Meristem_Up
1216	LOC-Os12g14840	Meristem	0.294	0.355	0.438	0.369	0.333	0.266	0.355	0.297	-0.935	4.28	33.1	2.45e-05	0.000381	0.000402	gel-soil	Up	Meristem_Up
1217	LOC-Os12g14930	Meristem	0.37	0.465	0.566	0.5	0.594	0.439	0.462	0.51	-1.28	5.5	57.7	7.9e-07	2.46e-05	2.37e-05	gel-soil	Up	Meristem_Up
1218	LOC-Os12g15590	Meristem	0.314	0.327	0.457	0.428	0.269	0.27	0.369	0.269	-0.623	4.24	12.4	0.00265	0.0156	0.0179	gel-soil	Up	Meristem_Up
1219	LOC-Os12g16010	Meristem	0.101	0.119	0.164	0.11	0.0396	0.0444	0.12	0.0422	0.987	2.88	13.7	0.00182	0.0116	0.0133	gel-soil	Down	Meristem_Down
1220	LOC-Os12g16210	Meristem	0.129	0.107	0.142	0.127	0.0271	0.0071	0.125	0.0163	2.16	2.62	37.9	1.11e-05	0.000204	0.000209	gel-soil	Down	Meristem_Down
1221	LOC-Os12g16720	Meristem	0.311	0.251	0.342	0.284	0.119	0.0888	0.294	0.103	1.11	4.79	44.7	4.03e-06	9.12e-05	9.07e-05	gel-soil	Down	Meristem_Down
1222	LOC-Os12g17160	Meristem	0.199	0.22	0.338	0.254	0.0375	0.0444	0.243	0.0412	1.6	3.21	37.6	1.17e-05	0.000212	0.000219	gel-soil	Down	Meristem_Down
1223	LOC-Os12g17430	Meristem	0.0784	0.0887	0.169	0.127	0.0292	0.0249	0.109	0.0268	1.08	1.89	10.6	0.00469	0.0245	0.0282	gel-soil	Down	Meristem_Down
1224	LOC-Os12g17550	Meristem	0.232	0.242	0.416	0.335	0.0771	0.0746	0.291	0.0757	1.12	3.33	24.7	0.000122	0.00136	0.0015	gel-soil	Down	Meristem_Down
1225	LOC-Os12g18110	Meristem	0.261	0.254	0.429	0.36	0.269	0.213	0.312	0.239	-0.671	4.02	13.8	0.00176	0.0114	0.013	gel-soil	Up	Meristem_Up
1226	LOC-Os12g18200	Meristem	0.308	0.291	0.397	0.284	0.0896	0.0764	0.315	0.0825	0.982	3.44	19.8	0.000358	0.0032	0.0036	gel-soil	Down	Meristem_Down
1227	LOC-Os12g18770	Meristem	0.37	0.376	0.402	0.369	0.148	0.114	0.378	0.129	0.701	4.05	14.6	0.00139	0.00944	0.0107	gel-soil	Down	Meristem_Down
1228	LOC-Os12g20390	Meristem	0.434	0.434	0.438	0.415	0.144	0.139	0.431	0.141	1.14	4.36	27	7.51e-05	0.000924	0.00101	gel-soil	Down	Meristem_Down
1229	LOC-Os12g23590	Meristem	0.146	0.208	0.187	0.199	0.21	0.103	0.183	0.152	-0.959	3.16	14.6	0.00141	0.0095	0.0108	gel-soil	Up	Meristem_Up
1230	LOC-Os12g23610	Meristem	0.275	0.352	0.352	0.373	0.3	0.172	0.332	0.231	-0.609	4.29	8.57	0.00949	0.0431	0.049	gel-soil	Up	Meristem_Up
1231	LOC-Os12g24250	Meristem	0.286	0.324	0.342	0.331	0.202	0.229	0.317	0.217	-0.678	3.93	12.4	0.00264	0.0156	0.0179	gel-soil	Up	Meristem_Up
1232	LOC-Os12g24550	Meristem	0.137	0.131	0.178	0.127	0.0521	0.0266	0.141	0.0384	1.04	2.32	13.1	0.00215	0.0133	0.0152	gel-soil	Down	Meristem_Down
1233	LOC-Os12g25090	Meristem	0.538	0.489	0.671	0.619	0.265	0.167	0.566	0.212	2	8.02	60.2	5.92e-07	1.96e-05	1.86e-05	gel-soil	Down	Meristem_Down
1234	LOC-Os12g26480	Meristem	0.134	0.159	0.233	0.182	0.144	0.101	0.17	0.121	-0.63	2.88	8.2	0.0108	0.0478	0.0542	gel-soil	Up	Meristem_Up
1235	LOC-Os12g29580	Meristem	0.252	0.266	0.365	0.335	0.229	0.174	0.295	0.199	-0.65	4.02	12	0.00304	0.0174	0.02	gel-soil	Up	Meristem_Up
1236	LOC-Os12g31380	Meristem	0.314	0.361	0.457	0.356	0.312	0.242	0.363	0.274	-0.611	4.23	11.9	0.00308	0.0176	0.0202	gel-soil	Up	Meristem_Up
1237	LOC-Os12g31450	Meristem	0.165	0.183	0.279	0.216	0.0771	0.048	0.203	0.0614	0.742	2.74	9.5	0.00681	0.0331	0.0378	gel-soil	Down	Meristem_Down
1238	LOC-Os12g31780	Meristem	0.213	0.235	0.192	0.165	0.0438	0.0266	0.205	0.0345	1.63	2.57	24.4	0.000127	0.00141	0.00155	gel-soil	Down	Meristem_Down
1239	LOC-Os12g31810	Meristem	0.176	0.19	0.306	0.254	0.104	0.0426	0.221	0.0709	0.858	3.56	10.1	0.00555	0.0281	0.0322	gel-soil	Down	Meristem_Down
1240	LOC-Os12g31850	Meristem	0.317	0.309	0.434	0.398	0.131	0.0959	0.354	0.112	0.757	4.04	16	0.000933	0.00683	0.00776	gel-soil	Down	Meristem_Down
1241	LOC-Os12g32950	Meristem	0.924	0.942	0.936	0.886	0.377	0.202	0.924	0.283	2.84	7.11	136	1.72e-09	2.88e-07	1.41e-07	gel-soil	Down	Meristem_Down
1242	LOC-Os12g32986	Meristem	0.678	0.728	0.758	0.669	0.394	0.284	0.706	0.335	0.847	6.05	22.7	0.000186	0.0019	0.00211	gel-soil	Down	Meristem_Down
1243	LOC-Os12g33300	Meristem	0.359	0.352	0.333	0.28	0.0833	0.0586	0.335	0.07	1.73	4.2	46	3.38e-06	7.92e-05	7.86e-05	gel-soil	Down	Meristem_Down
1244	LOC-Os12g34092	Meristem	0.454	0.505	0.534	0.525	0.515	0.336	0.499	0.418	-0.9	5.55	16.7	0.000793	0.00599	0.00682	gel-soil	Up	Meristem_Up
1245	LOC-Os12g34096	Meristem	0.126	0.171	0.187	0.114	0.138	0.0977	0.148	0.116	-0.846	2.68	10.7	0.0046	0.0241	0.0277	gel-soil	Up	Meristem_Up
1246	LOC-Os12g34108	Meristem	0.434	0.544	0.562	0.513	0.479	0.332	0.507	0.4	-0.741	5.57	13.4	0.00198	0.0125	0.0142	gel-soil	Up	Meristem_Up
1247	LOC-Os12g34120	Meristem	0.162	0.199	0.219	0.186	0.192	0.108	0.189	0.147	-0.887	3.17	17	0.000716	0.00552	0.00627	gel-soil	Up	Meristem_Up
1248	LOC-Os12g34148	Meristem	0.185	0.232	0.347	0.267	0.308	0.195	0.247	0.247	-1.18	3.94	35.2	1.73e-05	0.000289	0.000302	gel-soil	Up	Meristem_Up
1249	LOC-Os12g34154	Meristem	0.028	0.0489	0.0411	0.0297	0.229	0.101	0.0369	0.16	-3.62	2.35	121	4.22e-09	5.55e-07	3.02e-07	gel-soil	Up	Meristem_Up
1250	LOC-Os12g35395	Meristem	0.0868	0.131	0.192	0.14	0.0708	0.133	0.131	0.105	-1.16	2.82	14.9	0.00128	0.00881	0.01	gel-soil	Up	Meristem_Up
1251	LOC-Os12g36210	Meristem	0.667	0.63	0.621	0.597	0.388	0.252	0.633	0.314	1.44	7.82	39.4	8.77e-06	0.000168	0.000172	gel-soil	Down	Meristem_Down
1252	LOC-Os12g36220	Meristem	0.619	0.569	0.562	0.572	0.377	0.254	0.584	0.311	1.74	7.72	76.2	1.19e-07	5.68e-06	4.94e-06	gel-soil	Down	Meristem_Down
1253	LOC-Os12g36240	Meristem	0.473	0.376	0.379	0.407	0.115	0.0355	0.414	0.0719	3.58	6.13	89	3.97e-08	2.51e-06	1.98e-06	gel-soil	Down	Meristem_Down
1254	LOC-Os12g36640	Meristem	0.448	0.391	0.562	0.513	0.51	0.458	0.467	0.482	-1.01	5.64	36.7	1.35e-05	0.000237	0.000246	gel-soil	Up	Meristem_Up
1255	LOC-Os12g36890	Meristem	0.12	0.0826	0.119	0.123	0.0292	0.0124	0.11	0.0201	1.99	3.08	33.2	2.38e-05	0.000372	0.000393	gel-soil	Down	Meristem_Down
1256	LOC-Os12g37530	Meristem	0.118	0.107	0.242	0.233	0.15	0.135	0.162	0.142	-1.11	3.6	16.5	0.000818	0.00615	0.00699	gel-soil	Up	Meristem_Up
1257	LOC-Os12g37850	Meristem	0.854	0.872	0.904	0.839	0.506	0.279	0.866	0.384	1.39	6.6	36	1.51e-05	0.00026	0.000271	gel-soil	Down	Meristem_Down
1258	LOC-Os12g37939	Meristem	0.398	0.44	0.594	0.517	0.206	0.188	0.472	0.197	0.74	4.58	18.5	0.000494	0.0041	0.00466	gel-soil	Down	Meristem_Down
1259	LOC-Os12g37980	Meristem	0.118	0.0765	0.0776	0.144	0.025	0.0302	0.104	0.0278	1.07	1.98	9.71	0.00635	0.0313	0.0358	gel-soil	Down	Meristem_Down
1260	LOC-Os12g38400	Meristem	0.168	0.22	0.315	0.233	0.05	0.0515	0.225	0.0508	1.06	2.96	18.3	0.000514	0.00424	0.00481	gel-soil	Down	Meristem_Down
1261	LOC-Os12g38610	Meristem	0.0952	0.119	0.114	0.136	0.00833	0.016	0.114	0.0125	2.89	2.21	44	4.48e-06	9.92e-05	9.91e-05	gel-soil	Down	Meristem_Down
1262	LOC-Os12g39220	Meristem	0.182	0.156	0.164	0.186	0.0604	0.0995	0.172	0.0815	1.5	4.79	19.4	0.000394	0.00344	0.00389	gel-soil	Down	Meristem_Down
1263	LOC-Os12g39310	Meristem	0.499	0.52	0.603	0.525	0.25	0.243	0.53	0.246	0.734	5.99	18.9	0.000447	0.0038	0.0043	gel-soil	Down	Meristem_Down
1264	LOC-Os12g39830	Meristem	0.106	0.131	0.205	0.14	0.0271	0.00178	0.14	0.0134	2.54	2.3	24.2	0.000134	0.00148	0.00162	gel-soil	Down	Meristem_Down
1265	LOC-Os12g39980	Meristem	0.202	0.199	0.192	0.191	0.0438	0.0195	0.197	0.0307	2.27	3.36	42.8	5.31e-06	0.000113	0.000114	gel-soil	Down	Meristem_Down
1266	LOC-Os12g40380	Meristem	0.134	0.138	0.183	0.169	0.0375	0.0373	0.152	0.0374	1.24	2.36	15.8	0.000991	0.00716	0.00815	gel-soil	Down	Meristem_Down
1267	LOC-Os12g40840	Meristem	0.661	0.654	0.772	0.733	0.531	0.575	0.695	0.555	-1.05	6.76	64.7	3.65e-07	1.34e-05	1.25e-05	gel-soil	Up	Meristem_Up
1268	LOC-Os12g41200	Meristem	0.275	0.291	0.237	0.22	0.292	0.298	0.261	0.295	-1.61	4.42	52.2	1.52e-06	4.22e-05	4.07e-05	gel-soil	Up	Meristem_Up
1269	LOC-Os12g41220	Meristem	0.882	0.905	0.945	0.903	0.754	0.782	0.905	0.769	-0.692	7.3	26.7	8.05e-05	0.00098	0.00107	gel-soil	Up	Meristem_Up
1270	LOC-Os12g41700	Meristem	0.398	0.367	0.553	0.47	0.304	0.314	0.434	0.31	-0.638	4.64	12.7	0.00244	0.0147	0.0168	gel-soil	Up	Meristem_Up
1271	LOC-Os12g41710	Meristem	0.325	0.3	0.333	0.301	0.112	0.0959	0.314	0.104	0.723	4.06	14.1	0.00162	0.0106	0.0121	gel-soil	Down	Meristem_Down
1272	LOC-Os12g41720	Meristem	0.255	0.254	0.342	0.267	0.0833	0.0782	0.274	0.0805	0.807	3.42	14.5	0.00144	0.00967	0.011	gel-soil	Down	Meristem_Down
1273	LOC-Os12g41760	Meristem	0.849	0.92	0.936	0.894	0.556	0.357	0.896	0.449	1.13	6.81	36.3	1.43e-05	0.00025	0.000259	gel-soil	Down	Meristem_Down
1274	LOC-Os12g41820	Meristem	0.255	0.306	0.311	0.335	0.265	0.204	0.297	0.232	-0.941	4.16	28	6.24e-05	0.000794	0.000866	gel-soil	Up	Meristem_Up
1275	LOC-Os12g41830	Meristem	0.123	0.113	0.237	0.14	0.142	0.108	0.146	0.124	-1.18	2.87	27.1	7.42e-05	0.000916	0.001	gel-soil	Up	Meristem_Up
1276	LOC-Os12g41950	Meristem	0.283	0.281	0.237	0.246	0.0938	0.0817	0.266	0.0872	0.726	3.3	8.57	0.00948	0.0431	0.049	gel-soil	Down	Meristem_Down
1277	LOC-Os12g42090	Meristem	0.594	0.633	0.79	0.648	0.531	0.483	0.654	0.505	-0.682	5.98	22.6	0.000189	0.00192	0.00213	gel-soil	Up	Meristem_Up
1278	LOC-Os12g42160	Meristem	0.112	0.0979	0.16	0.123	0.025	0.00178	0.119	0.0125	2.14	2.49	18.1	0.000547	0.00445	0.00505	gel-soil	Down	Meristem_Down
1279	LOC-Os12g42550	Meristem	0.448	0.529	0.63	0.538	0.221	0.194	0.525	0.206	0.842	5.04	24.1	0.000136	0.00149	0.00164	gel-soil	Down	Meristem_Down
1280	LOC-Os12g42850	Meristem	0.392	0.367	0.489	0.47	0.394	0.361	0.42	0.376	-1.42	5.42	84.5	5.77e-08	3.32e-06	2.71e-06	gel-soil	Up	Meristem_Up
1281	LOC-Os12g42980	Meristem	0.591	0.563	0.653	0.585	0.802	0.616	0.594	0.702	-1.22	6.76	56.8	8.68e-07	2.66e-05	2.56e-05	gel-soil	Up	Meristem_Up
1282	LOC-Os12g43130	Meristem	0.608	0.547	0.717	0.695	0.138	0.153	0.629	0.146	3	6.56	250	1.61e-11	1.14e-08	2.61e-09	gel-soil	Down	Meristem_Down
1283	LOC-Os12g43560	Meristem	0.104	0.116	0.142	0.169	0.129	0.0888	0.128	0.107	-1.2	2.75	22.4	0.000199	0.002	0.00223	gel-soil	Up	Meristem_Up
1284	LOC-Os12g43590	Meristem	0.275	0.336	0.425	0.419	0.119	0.048	0.351	0.0805	1.4	3.7	31.2	3.42e-05	0.000492	0.000529	gel-soil	Down	Meristem_Down
1285	LOC-Os12g44020	Meristem	0.311	0.26	0.393	0.398	0.158	0.151	0.33	0.154	0.793	5	12.3	0.00273	0.016	0.0184	gel-soil	Down	Meristem_Down
1286	LOC-Os02g01240	Meristem	0.367	0.394	0.475	0.386	0.323	0.275	0.399	0.297	-0.724	4.51	21.4	0.000246	0.00238	0.00265	gel-soil	Up	Meristem_Up
1287	LOC-Os02g01500	Meristem	0.58	0.587	0.612	0.547	0.521	0.387	0.581	0.449	-0.786	5.36	21.5	0.00024	0.00234	0.0026	gel-soil	Up	Meristem_Up
1288	LOC-Os02g01520	Meristem	0.409	0.431	0.502	0.419	0.238	0.268	0.435	0.254	-0.674	4.66	16.7	0.000781	0.00591	0.00673	gel-soil	Up	Meristem_Up
1289	LOC-Os02g01540	Meristem	0.204	0.199	0.242	0.157	0.0583	0.032	0.2	0.0441	1.58	4.88	35.1	1.75e-05	0.000292	0.000306	gel-soil	Down	Meristem_Down
1290	LOC-Os02g01590	Meristem	0.123	0.0979	0.128	0.136	0.117	0.0817	0.119	0.0978	-1.05	2.75	19.8	0.000364	0.00323	0.00365	gel-soil	Up	Meristem_Up
1291	LOC-Os02g02130	Meristem	0.997	0.997	1	1	0.831	0.798	0.998	0.813	1.57	9.4	104	1.28e-08	1.12e-06	7.67e-07	gel-soil	Down	Meristem_Down
1292	LOC-Os02g02500	Meristem	0.241	0.257	0.347	0.263	0.0792	0.0817	0.27	0.0805	0.726	3.35	10.7	0.00459	0.0241	0.0277	gel-soil	Down	Meristem_Down
1293	LOC-Os02g02750	Meristem	0.513	0.557	0.612	0.551	0.448	0.384	0.552	0.413	-0.632	5.23	18.5	0.000498	0.00413	0.00469	gel-soil	Up	Meristem_Up
1294	LOC-Os02g02940	Meristem	0.857	0.841	0.918	0.886	0.8	0.734	0.87	0.764	-0.872	6.92	44.3	4.3e-06	9.58e-05	9.57e-05	gel-soil	Up	Meristem_Up
1295	LOC-Os02g03060	Meristem	0.216	0.202	0.265	0.25	0.198	0.231	0.228	0.216	-1.26	3.72	37.9	1.11e-05	0.000204	0.000209	gel-soil	Up	Meristem_Up
1296	LOC-Os02g03294	Meristem	0.0616	0.0581	0.0822	0.0678	0.129	0.0995	0.0658	0.113	-2.66	2.71	122	3.86e-09	5.26e-07	2.8e-07	gel-soil	Up	Meristem_Up
1297	LOC-Os02g03330	Meristem	0.23	0.3	0.352	0.305	0.202	0.217	0.289	0.21	-0.878	3.82	20.3	0.000316	0.0029	0.00326	gel-soil	Up	Meristem_Up
1298	LOC-Os02g03420	Meristem	0.137	0.0979	0.151	0.0805	0.148	0.11	0.117	0.128	-1.49	2.86	37.3	1.22e-05	0.00022	0.000227	gel-soil	Up	Meristem_Up
1299	LOC-Os02g03575	Meristem	0.429	0.434	0.566	0.483	0.415	0.384	0.468	0.398	-0.912	4.94	38	1.09e-05	0.000201	0.000206	gel-soil	Up	Meristem_Up
1300	LOC-Os02g03790	Meristem	0.179	0.162	0.233	0.22	0.169	0.124	0.193	0.145	-0.694	3.8	11.1	0.00397	0.0215	0.0247	gel-soil	Up	Meristem_Up
1301	LOC-Os02g03840	Meristem	0.112	0.11	0.114	0.089	0.273	0.258	0.107	0.265	-2.87	4.42	195	1.12e-10	4.18e-08	1.39e-08	gel-soil	Up	Meristem_Up
1302	LOC-Os02g03860	Meristem	0.986	0.988	0.995	0.996	0.985	0.98	0.99	0.983	-0.598	9.81	30	4.24e-05	0.000586	0.000632	gel-soil	Up	Meristem_Up
1303	LOC-Os02g03880	Meristem	0.319	0.376	0.329	0.309	0.102	0.0639	0.335	0.0815	1.25	3.6	23.7	0.00015	0.0016	0.00178	gel-soil	Down	Meristem_Down
1304	LOC-Os02g04020	Meristem	0.742	0.731	0.799	0.75	0.644	0.638	0.752	0.64	-0.956	7.11	50.1	1.98e-06	5.13e-05	5.05e-05	gel-soil	Up	Meristem_Up
1305	LOC-Os02g04120	Meristem	0.356	0.309	0.416	0.403	0.206	0.165	0.363	0.184	0.718	5.03	18.7	0.000473	0.00398	0.0045	gel-soil	Down	Meristem_Down
1306	LOC-Os02g04170	Meristem	0.112	0.104	0.155	0.114	0.0229	0.0249	0.119	0.024	1.62	2.3	20.9	0.000277	0.00262	0.00293	gel-soil	Down	Meristem_Down
1307	LOC-Os02g04700	Meristem	0.331	0.312	0.329	0.318	0.0604	0.0284	0.322	0.0431	2.38	3.61	69.5	2.24e-07	9.18e-06	8.36e-06	gel-soil	Down	Meristem_Down
1308	LOC-Os02g05030	Meristem	0.294	0.306	0.37	0.335	0.331	0.24	0.32	0.282	-0.887	4.18	28	6.17e-05	0.000787	0.000858	gel-soil	Up	Meristem_Up
1309	LOC-Os02g05630	Meristem	0.555	0.52	0.667	0.648	0.452	0.425	0.586	0.437	-0.761	6.29	24.5	0.000126	0.00141	0.00154	gel-soil	Up	Meristem_Up
1310	LOC-Os02g05680	Meristem	0.44	0.477	0.607	0.517	0.456	0.485	0.499	0.472	-1.22	5.17	58.5	7.18e-07	2.28e-05	2.19e-05	gel-soil	Up	Meristem_Up
1311	LOC-Os02g06520	Meristem	0.445	0.434	0.598	0.521	0.19	0.178	0.487	0.183	0.892	4.76	27.8	6.44e-05	0.000816	0.000889	gel-soil	Down	Meristem_Down
1312	LOC-Os02g06560	Meristem	0.146	0.138	0.132	0.102	0.0312	0.0213	0.132	0.0259	2.43	2.84	35.7	1.59e-05	0.000271	0.000282	gel-soil	Down	Meristem_Down
1313	LOC-Os02g06840	Meristem	0.322	0.315	0.452	0.369	0.258	0.274	0.355	0.267	-0.702	4.41	18.3	0.000514	0.00424	0.00481	gel-soil	Up	Meristem_Up
1314	LOC-Os02g06910	Meristem	0.462	0.419	0.475	0.487	0.188	0.185	0.457	0.186	0.797	5.29	14.6	0.0014	0.00945	0.0108	gel-soil	Down	Meristem_Down
1315	LOC-Os02g07060	Meristem	0.779	0.807	0.863	0.847	0.631	0.65	0.817	0.641	-0.778	7.07	30.7	3.73e-05	0.000529	0.000568	gel-soil	Up	Meristem_Up
1316	LOC-Os02g07410	Meristem	0.896	0.917	0.932	0.907	0.946	0.886	0.911	0.914	-0.826	8.57	49	2.28e-06	5.76e-05	5.67e-05	gel-soil	Up	Meristem_Up
1317	LOC-Os02g07730	Meristem	0.146	0.15	0.119	0.144	0.0188	0.016	0.141	0.0173	2.6	2.59	35.1	1.74e-05	0.00029	0.000304	gel-soil	Down	Meristem_Down
1318	LOC-Os02g07880	Meristem	0.283	0.272	0.333	0.318	0.198	0.226	0.297	0.213	-0.64	3.93	12.5	0.00259	0.0153	0.0176	gel-soil	Up	Meristem_Up
1319	LOC-Os02g08180	Meristem	0.969	0.957	0.963	0.958	0.471	0.293	0.962	0.375	2.79	7.8	138	1.56e-09	2.69e-07	1.3e-07	gel-soil	Down	Meristem_Down
1320	LOC-Os02g08220	Meristem	0.028	0.0459	0.0274	0.0169	0.0792	0.156	0.0307	0.121	-3.57	2.77	75.9	1.22e-07	5.78e-06	5.05e-06	gel-soil	Up	Meristem_Up
1321	LOC-Os02g09400	Meristem	0.16	0.159	0.251	0.216	0.0646	0.032	0.189	0.047	1.28	2.92	24.5	0.000125	0.00139	0.00153	gel-soil	Down	Meristem_Down
1322	LOC-Os02g09740	Meristem	0.246	0.248	0.288	0.284	0.225	0.222	0.263	0.223	-1.03	4	35.4	1.65e-05	0.000278	0.00029	gel-soil	Up	Meristem_Up
1323	LOC-Os02g09960	Meristem	0.476	0.443	0.521	0.462	0.158	0.162	0.472	0.16	0.776	4.67	17.9	0.000578	0.00464	0.00528	gel-soil	Down	Meristem_Down
1324	LOC-Os02g10020	Meristem	0.185	0.156	0.224	0.199	0.0542	0.0284	0.187	0.0403	2.29	3.95	76.5	1.16e-07	5.59e-06	4.85e-06	gel-soil	Down	Meristem_Down
1325	LOC-Os02g10030	Meristem	0.14	0.135	0.123	0.165	0.0271	0.0124	0.14	0.0192	2.8	2.83	56.4	9.09e-07	2.77e-05	2.66e-05	gel-soil	Down	Meristem_Down
1326	LOC-Os02g10480	Meristem	0.193	0.19	0.219	0.246	0.198	0.181	0.208	0.189	-1.13	3.43	34.5	1.94e-05	0.000318	0.000332	gel-soil	Up	Meristem_Up
1327	LOC-Os02g10650	Meristem	0.353	0.346	0.406	0.394	0.233	0.274	0.37	0.255	-0.837	4.39	21.4	0.000249	0.00241	0.00267	gel-soil	Up	Meristem_Up
1328	LOC-Os02g10880	Meristem	0.238	0.211	0.297	0.267	0.0521	0.0533	0.248	0.0527	1.71	3.74	51.4	1.68e-06	4.54e-05	4.42e-05	gel-soil	Down	Meristem_Down
1329	LOC-Os02g11750	Meristem	0.608	0.651	0.74	0.61	0.306	0.245	0.646	0.273	0.608	5.3	12.2	0.00286	0.0166	0.0191	gel-soil	Down	Meristem_Down
1330	LOC-Os02g12800	Meristem	0.689	0.777	0.826	0.754	0.6	0.627	0.754	0.615	-0.802	6.27	31.7	3.12e-05	0.00046	0.000491	gel-soil	Up	Meristem_Up
1331	LOC-Os02g12840	Meristem	0.151	0.168	0.242	0.169	0.0479	0.0444	0.177	0.046	0.995	2.6	14.2	0.00154	0.0102	0.0116	gel-soil	Down	Meristem_Down
1332	LOC-Os02g12870	Meristem	0.482	0.422	0.534	0.466	0.406	0.334	0.471	0.367	-0.933	5.38	37.2	1.24e-05	0.000222	0.00023	gel-soil	Up	Meristem_Up
1333	LOC-Os02g13150	Meristem	0.104	0.0979	0.146	0.089	0.106	0.0746	0.107	0.0892	-0.969	2.39	14.9	0.00128	0.00884	0.01	gel-soil	Up	Meristem_Up
1334	LOC-Os02g14160	Meristem	0.356	0.291	0.324	0.258	0.202	0.238	0.311	0.221	-2.36	5.52	170	3.22e-10	8.86e-08	3.41e-08	gel-soil	Up	Meristem_Up
1335	LOC-Os02g14800	Meristem	0.126	0.135	0.265	0.182	0.0333	0.0373	0.167	0.0355	1.11	2.27	13.2	0.00212	0.0131	0.015	gel-soil	Down	Meristem_Down
1336	LOC-Os02g14900	Meristem	0.132	0.125	0.137	0.148	0.202	0.163	0.134	0.181	-2.25	4.27	123	3.74e-09	5.18e-07	2.72e-07	gel-soil	Up	Meristem_Up
1337	LOC-Os02g14910	Meristem	0.151	0.116	0.237	0.174	0.175	0.215	0.162	0.197	-1.8	3.96	46	3.37e-06	7.91e-05	7.84e-05	gel-soil	Up	Meristem_Up
1338	LOC-Os02g15270	Meristem	0.123	0.125	0.205	0.144	0.0438	0.0426	0.144	0.0431	0.881	2.24	9.78	0.0062	0.0307	0.0351	gel-soil	Down	Meristem_Down
1339	LOC-Os02g15704	Meristem	0.16	0.153	0.151	0.136	0.0312	0.0337	0.151	0.0326	1.14	2.49	17.3	0.000678	0.00528	0.006	gel-soil	Down	Meristem_Down
1340	LOC-Os02g15950	Meristem	0.0868	0.104	0.146	0.0932	0.0771	0.071	0.104	0.0738	-0.835	2.27	10.9	0.00432	0.023	0.0264	gel-soil	Up	Meristem_Up
1341	LOC-Os02g16490	Meristem	0.28	0.272	0.32	0.263	0.0771	0.0444	0.282	0.0594	1.34	3.09	31.5	3.21e-05	0.00047	0.000502	gel-soil	Down	Meristem_Down
1342	LOC-Os02g16540	Meristem	0.291	0.275	0.416	0.335	0.0938	0.0835	0.32	0.0882	1.5	4.11	64.7	3.64e-07	1.34e-05	1.25e-05	gel-soil	Down	Meristem_Down
1343	LOC-Os02g16620	Meristem	0.345	0.291	0.356	0.352	0.404	0.297	0.333	0.346	-1.26	5.69	38.6	9.88e-06	0.000186	0.00019	gel-soil	Up	Meristem_Up
1344	LOC-Os02g17350	Meristem	0.0924	0.0979	0.1	0.0932	0.135	0.105	0.0957	0.119	-1.74	2.88	52.5	1.45e-06	4.07e-05	3.92e-05	gel-soil	Up	Meristem_Up
1345	LOC-Os02g17850	Meristem	0.328	0.318	0.402	0.343	0.367	0.284	0.342	0.322	-0.948	4.32	35	1.76e-05	0.000293	0.000307	gel-soil	Up	Meristem_Up
1346	LOC-Os02g19770	Meristem	0.457	0.416	0.553	0.508	0.46	0.407	0.474	0.431	-1.69	8.07	79.4	8.9e-08	4.64e-06	3.89e-06	gel-soil	Up	Meristem_Up
1347	LOC-Os02g20000	Meristem	0.154	0.125	0.274	0.229	0.221	0.147	0.184	0.181	-0.94	3.31	19.2	0.000416	0.0036	0.00406	gel-soil	Up	Meristem_Up
1348	LOC-Os02g21080	Meristem	0.686	0.685	0.817	0.767	0.467	0.494	0.728	0.481	-0.642	6.13	17.6	0.000618	0.00492	0.00558	gel-soil	Up	Meristem_Up
1349	LOC-Os02g21300	Meristem	0.504	0.486	0.63	0.555	0.177	0.13	0.534	0.151	1.77	6.05	66	3.18e-07	1.21e-05	1.12e-05	gel-soil	Down	Meristem_Down
1350	LOC-Os02g22130	Meristem	0.765	0.734	0.849	0.835	0.596	0.668	0.787	0.635	-1.3	8.74	91.4	3.28e-08	2.16e-06	1.69e-06	gel-soil	Up	Meristem_Up
1351	LOC-Os02g22380	Meristem	0.625	0.575	0.653	0.585	0.462	0.481	0.608	0.473	-0.897	6.35	34.3	2e-05	0.000326	0.000341	gel-soil	Up	Meristem_Up
1352	LOC-Os02g25080	Meristem	0.269	0.291	0.342	0.314	0.0938	0.0977	0.299	0.0959	0.763	3.53	14.6	0.0014	0.00946	0.0108	gel-soil	Down	Meristem_Down
1353	LOC-Os02g25230	Meristem	0.179	0.183	0.187	0.178	0.185	0.194	0.182	0.19	-1.68	4.48	67.1	2.86e-07	1.12e-05	1.03e-05	gel-soil	Up	Meristem_Up
1354	LOC-Os02g25700	Meristem	0.132	0.147	0.224	0.123	0.0125	0.0195	0.152	0.0163	2.36	2.11	38	1.09e-05	0.000202	0.000207	gel-soil	Down	Meristem_Down
1355	LOC-Os02g25770	Meristem	0.521	0.517	0.667	0.606	0.525	0.348	0.565	0.43	-0.745	5.62	20.1	0.000335	0.00303	0.00341	gel-soil	Up	Meristem_Up
1356	LOC-Os02g25780	Meristem	0.622	0.587	0.676	0.686	0.365	0.355	0.636	0.36	0.596	7.22	10.7	0.00448	0.0237	0.0272	gel-soil	Down	Meristem_Down
1357	LOC-Os02g25900	Meristem	0.134	0.135	0.132	0.106	0.208	0.158	0.128	0.181	-1.4	3.2	23.9	0.000142	0.00153	0.00169	gel-soil	Up	Meristem_Up
1358	LOC-Os02g26430	Meristem	0.252	0.3	0.265	0.22	0.125	0.0728	0.262	0.0968	0.842	4.1	12.3	0.00271	0.0159	0.0183	gel-soil	Down	Meristem_Down
1359	LOC-Os02g26720	Meristem	0.392	0.321	0.365	0.309	0.479	0.462	0.349	0.47	-1.4	8.19	82	7.12e-08	3.9e-06	3.23e-06	gel-soil	Up	Meristem_Up
1360	LOC-Os02g26810	Meristem	0.367	0.346	0.251	0.309	0.2	0.197	0.327	0.198	1.01	5.82	10.3	0.00519	0.0266	0.0306	gel-soil	Down	Meristem_Down
1361	LOC-Os02g27350	Meristem	0.118	0.0979	0.155	0.144	0.121	0.107	0.125	0.113	-1.41	3	37.4	1.19e-05	0.000216	0.000223	gel-soil	Up	Meristem_Up
1362	LOC-Os02g27400	Meristem	0.216	0.251	0.37	0.288	0.0875	0.0835	0.27	0.0853	0.785	3.3	12	0.00304	0.0174	0.02	gel-soil	Down	Meristem_Down
1363	LOC-Os02g27769	Meristem	0.583	0.7	0.525	0.436	0.138	0.0586	0.575	0.0949	2.19	4.58	37.9	1.11e-05	0.000205	0.00021	gel-soil	Down	Meristem_Down
1364	LOC-Os02g28810	Meristem	0.983	0.997	0.982	0.983	0.712	0.655	0.987	0.682	2.25	9.44	150	8.5e-10	1.77e-07	7.77e-08	gel-soil	Down	Meristem_Down
1365	LOC-Os02g28850	Meristem	0.118	0.119	0.16	0.102	0.0312	0.0249	0.123	0.0278	1.02	2.04	10.2	0.00532	0.0272	0.0312	gel-soil	Down	Meristem_Down
1366	LOC-Os02g29220	Meristem	0.193	0.196	0.329	0.275	0.0583	0.0426	0.237	0.0499	1.38	2.92	31.7	3.13e-05	0.00046	0.000491	gel-soil	Down	Meristem_Down
1367	LOC-Os02g29890	Meristem	0.0868	0.113	0.174	0.123	0.121	0.123	0.119	0.122	-1.31	2.58	23.7	0.000151	0.00161	0.00178	gel-soil	Up	Meristem_Up
1368	LOC-Os02g30310	Meristem	0.737	0.774	0.872	0.788	0.621	0.634	0.784	0.628	-0.687	6.39	25.3	0.000107	0.00123	0.00135	gel-soil	Up	Meristem_Up
1369	LOC-Os02g30320	Meristem	0.303	0.291	0.26	0.305	0.131	0.0853	0.291	0.106	1.28	4.8	38.3	1.04e-05	0.000195	0.000199	gel-soil	Down	Meristem_Down
1370	LOC-Os02g30410	Meristem	0.185	0.235	0.297	0.203	0.0875	0.0533	0.225	0.069	0.863	2.99	11.6	0.00338	0.0189	0.0217	gel-soil	Down	Meristem_Down
1371	LOC-Os02g30600	Meristem	0.216	0.205	0.274	0.258	0.0396	0.0142	0.233	0.0259	3.08	3.46	111	8.14e-09	8.29e-07	5.22e-07	gel-soil	Down	Meristem_Down
1372	LOC-Os02g30610	Meristem	0.218	0.266	0.324	0.25	0.0438	0.071	0.259	0.0585	1.34	3.19	22.6	0.000191	0.00194	0.00215	gel-soil	Down	Meristem_Down
1373	LOC-Os02g30650	Meristem	0.0812	0.116	0.137	0.11	0.025	0.00355	0.108	0.0134	1.74	1.88	13.8	0.00177	0.0114	0.013	gel-soil	Down	Meristem_Down
1374	LOC-Os02g30800	Meristem	0.227	0.248	0.251	0.208	0.0833	0.0604	0.234	0.0709	0.898	3.38	12.4	0.00263	0.0155	0.0178	gel-soil	Down	Meristem_Down
1375	LOC-Os02g31030	Meristem	0.445	0.391	0.616	0.534	0.5	0.448	0.481	0.472	-0.667	6.04	8.72	0.00898	0.0414	0.047	gel-soil	Up	Meristem_Up
1376	LOC-Os02g32009	Meristem	0.132	0.119	0.169	0.161	0.375	0.364	0.141	0.369	-3.49	6.02	437	1.8e-13	7.99e-10	5.11e-11	gel-soil	Up	Meristem_Up
1377	LOC-Os02g32230	Meristem	0.0784	0.0856	0.128	0.136	0.0333	0.0195	0.102	0.0259	1.02	1.7	8.63	0.00926	0.0424	0.0481	gel-soil	Down	Meristem_Down
1378	LOC-Os02g32370	Meristem	0.546	0.532	0.68	0.653	0.227	0.247	0.59	0.238	0.855	5.4	30.3	3.99e-05	0.000559	0.0006	gel-soil	Down	Meristem_Down
1379	LOC-Os02g32420	Meristem	0.196	0.174	0.215	0.225	0.221	0.195	0.199	0.207	-1.44	4.36	51.2	1.72e-06	4.61e-05	4.51e-05	gel-soil	Up	Meristem_Up
1380	LOC-Os02g32460	Meristem	0.112	0.135	0.174	0.114	0.129	0.0782	0.131	0.102	-0.798	2.42	9.58	0.00663	0.0323	0.037	gel-soil	Up	Meristem_Up
1381	LOC-Os02g32520	Meristem	0.462	0.474	0.511	0.479	0.206	0.108	0.478	0.153	1.27	5.11	32.2	2.86e-05	0.000431	0.000457	gel-soil	Down	Meristem_Down
1382	LOC-Os02g32620	Meristem	0.207	0.223	0.21	0.225	0.0292	0.0249	0.216	0.0268	2.26	2.87	56	9.61e-07	2.91e-05	2.79e-05	gel-soil	Down	Meristem_Down
1383	LOC-Os02g32730	Meristem	0.232	0.26	0.352	0.301	0.1	0.0746	0.277	0.0863	0.736	3.38	12.5	0.00257	0.0153	0.0175	gel-soil	Down	Meristem_Down
1384	LOC-Os02g32840	Meristem	0.235	0.208	0.201	0.216	0.075	0.0657	0.217	0.07	2.09	5.31	62.3	4.72e-07	1.62e-05	1.54e-05	gel-soil	Down	Meristem_Down
1385	LOC-Os02g32990	Meristem	0.101	0.0673	0.137	0.119	0.00625	0.00178	0.102	0.00384	3.41	1.63	42.6	5.44e-06	0.000116	0.000116	gel-soil	Down	Meristem_Down
1386	LOC-Os02g33110	Meristem	0.557	0.508	0.644	0.572	0.294	0.227	0.563	0.258	1.01	6	45.2	3.77e-06	8.68e-05	8.6e-05	gel-soil	Down	Meristem_Down
1387	LOC-Os02g33780	Meristem	0.244	0.248	0.224	0.233	0.696	0.588	0.239	0.638	-3.1	6.84	237	2.39e-11	1.32e-08	3.65e-09	gel-soil	Up	Meristem_Up
1388	LOC-Os02g34190	Meristem	0.255	0.275	0.452	0.331	0.267	0.247	0.314	0.256	-0.894	4.01	25.8	9.53e-05	0.00112	0.00123	gel-soil	Up	Meristem_Up
1389	LOC-Os02g34520	Meristem	0.118	0.116	0.201	0.157	0.0312	0.0195	0.141	0.0249	1.74	2.28	29.3	4.88e-05	0.000658	0.000709	gel-soil	Down	Meristem_Down
1390	LOC-Os02g34830	Meristem	0.132	0.168	0.196	0.157	0.0375	0.0284	0.16	0.0326	1.47	2.44	26.4	8.43e-05	0.00102	0.00111	gel-soil	Down	Meristem_Down
1391	LOC-Os02g34850	Meristem	0.14	0.15	0.187	0.195	0.125	0.087	0.163	0.105	-0.637	2.92	8.63	0.00929	0.0425	0.0482	gel-soil	Up	Meristem_Up
1392	LOC-Os02g35039	Meristem	0.594	0.59	0.763	0.602	0.215	0.167	0.627	0.189	1.32	5.07	63.3	4.25e-07	1.51e-05	1.42e-05	gel-soil	Down	Meristem_Down
1393	LOC-Os02g35130	Meristem	0.398	0.343	0.429	0.436	0.321	0.307	0.396	0.314	-0.708	4.68	20.1	0.000335	0.00303	0.00341	gel-soil	Up	Meristem_Up
1394	LOC-Os02g35140	Meristem	0.291	0.321	0.324	0.335	0.223	0.236	0.315	0.23	-0.632	3.94	10.5	0.00485	0.0252	0.029	gel-soil	Up	Meristem_Up
1395	LOC-Os02g35500	Meristem	0.731	0.728	0.836	0.792	0.385	0.306	0.763	0.342	0.899	5.88	31.5	3.25e-05	0.000474	0.000507	gel-soil	Down	Meristem_Down
1396	LOC-Os02g35610	Meristem	0.947	0.963	0.973	0.945	0.479	0.327	0.956	0.397	2.35	7.27	191	1.31e-10	4.51e-08	1.58e-08	gel-soil	Down	Meristem_Down
1397	LOC-Os02g35830	Meristem	0.235	0.226	0.32	0.233	0.283	0.304	0.248	0.294	-1.64	4.39	87.9	4.36e-08	2.72e-06	2.14e-06	gel-soil	Up	Meristem_Up
1398	LOC-Os02g35860	Meristem	0.398	0.33	0.406	0.436	0.229	0.229	0.388	0.229	-0.648	4.85	15.8	0.000994	0.00718	0.00817	gel-soil	Up	Meristem_Up
1399	LOC-Os02g35940	Meristem	0.35	0.324	0.365	0.347	0.131	0.0941	0.345	0.111	1.32	4.62	44	4.49e-06	9.93e-05	9.92e-05	gel-soil	Down	Meristem_Down
1400	LOC-Os02g36974	Meristem	0.818	0.847	0.927	0.852	0.906	0.877	0.854	0.891	-1.26	7.64	107	1.08e-08	9.98e-07	6.66e-07	gel-soil	Up	Meristem_Up
1401	LOC-Os02g37070	Meristem	0.132	0.0612	0.119	0.0636	0.19	0.14	0.0948	0.163	-1.48	5.44	18.2	0.000537	0.0044	0.00498	gel-soil	Up	Meristem_Up
1402	LOC-Os02g37100	Meristem	0.104	0.11	0.201	0.131	0.0438	0.00355	0.13	0.0221	1.91	2.76	14.4	0.00149	0.0099	0.0113	gel-soil	Down	Meristem_Down
1403	LOC-Os02g37420	Meristem	0.804	0.807	0.863	0.869	0.775	0.78	0.83	0.778	-1.01	7.37	58.6	7.12e-07	2.27e-05	2.17e-05	gel-soil	Up	Meristem_Up
1404	LOC-Os02g37590	Meristem	0.683	0.664	0.753	0.691	0.538	0.627	0.693	0.586	-1.02	6.25	53.4	1.31e-06	3.74e-05	3.59e-05	gel-soil	Up	Meristem_Up
1405	LOC-Os02g38410	Meristem	0.101	0.0856	0.174	0.186	0.206	0.172	0.128	0.188	-1.77	3.6	59.1	6.7e-07	2.15e-05	2.07e-05	gel-soil	Up	Meristem_Up
1406	LOC-Os02g38840	Meristem	0.65	0.566	0.671	0.61	0.34	0.348	0.622	0.344	1.63	7.1	91.8	3.18e-08	2.11e-06	1.65e-06	gel-soil	Down	Meristem_Down
1407	LOC-Os02g38920	Meristem	0.992	0.988	0.986	0.987	0.819	0.67	0.989	0.738	2.35	9.69	129	2.65e-09	3.95e-07	2.04e-07	gel-soil	Down	Meristem_Down
1408	LOC-Os02g38970	Meristem	0.16	0.165	0.265	0.174	0.165	0.163	0.184	0.164	-1.46	3.61	56.7	8.8e-07	2.69e-05	2.59e-05	gel-soil	Up	Meristem_Up
1409	LOC-Os02g39360	Meristem	0.28	0.263	0.347	0.415	0.0375	0.0391	0.316	0.0384	2.28	3.85	69.1	2.35e-07	9.54e-06	8.7e-06	gel-soil	Down	Meristem_Down
1410	LOC-Os02g39400	Meristem	0.728	0.682	0.808	0.771	0.435	0.43	0.739	0.432	0.837	7.71	37.5	1.19e-05	0.000214	0.000221	gel-soil	Down	Meristem_Down
1411	LOC-Os02g39580	Meristem	0.866	0.872	0.927	0.886	0.829	0.774	0.883	0.8	-0.831	7.38	44.3	4.27e-06	9.52e-05	9.5e-05	gel-soil	Up	Meristem_Up
1412	LOC-Os02g39620	Meristem	0.157	0.162	0.228	0.267	0.558	0.522	0.195	0.539	-2.75	5.62	267	9.39e-12	9.12e-09	1.63e-09	gel-soil	Up	Meristem_Up
1413	LOC-Os02g39790	Meristem	0.0952	0.0856	0.132	0.174	0.115	0.0835	0.116	0.0978	-0.966	2.47	15.2	0.00119	0.00829	0.00943	gel-soil	Up	Meristem_Up
1414	LOC-Os02g40490	Meristem	0.711	0.728	0.721	0.636	0.167	0.0604	0.702	0.109	2.69	5.32	78.6	9.55e-08	4.86e-06	4.13e-06	gel-soil	Down	Meristem_Down
1415	LOC-Os02g40500	Meristem	0.714	0.688	0.795	0.767	0.406	0.357	0.733	0.38	1.26	8.18	63.9	3.97e-07	1.42e-05	1.34e-05	gel-soil	Down	Meristem_Down
1416	LOC-Os02g40680	Meristem	0.249	0.226	0.356	0.331	0.104	0.0906	0.28	0.0968	0.642	3.69	8.07	0.0114	0.0496	0.0563	gel-soil	Down	Meristem_Down
1417	LOC-Os02g40700	Meristem	0.493	0.471	0.543	0.517	0.258	0.218	0.501	0.237	0.638	5.35	13.7	0.00179	0.0115	0.0131	gel-soil	Down	Meristem_Down
1418	LOC-Os02g40890	Meristem	0.818	0.875	0.858	0.835	0.273	0.147	0.845	0.205	2.53	6.21	145	1.11e-09	2.1e-07	9.75e-08	gel-soil	Down	Meristem_Down
1419	LOC-Os02g41800	Meristem	0.459	0.437	0.525	0.508	0.165	0.181	0.476	0.174	1.25	5.19	53.3	1.32e-06	3.77e-05	3.62e-05	gel-soil	Down	Meristem_Down
1420	LOC-Os02g41830	Meristem	0.129	0.119	0.114	0.131	0.0812	0.0462	0.124	0.0623	1.03	3.76	22.5	0.000195	0.00197	0.00219	gel-soil	Down	Meristem_Down
1421	LOC-Os02g41860	Meristem	0.235	0.193	0.224	0.191	0.421	0.279	0.212	0.344	-1.19	6.07	19.7	0.000371	0.00328	0.0037	gel-soil	Up	Meristem_Up
1422	LOC-Os02g41990	Meristem	0.56	0.56	0.717	0.623	0.425	0.472	0.603	0.451	-0.676	5.86	19.6	0.000378	0.00333	0.00376	gel-soil	Up	Meristem_Up
1423	LOC-Os02g42640	Meristem	0.322	0.275	0.397	0.335	0.121	0.105	0.326	0.112	1.49	4.92	70.1	2.12e-07	8.83e-06	7.98e-06	gel-soil	Down	Meristem_Down
1424	LOC-Os02g42650	Meristem	0.319	0.309	0.365	0.271	0.104	0.0835	0.315	0.093	1.01	4.39	21	0.000272	0.00258	0.00288	gel-soil	Down	Meristem_Down
1425	LOC-Os02g43519	Meristem	0.527	0.581	0.594	0.559	0.477	0.352	0.562	0.409	-0.598	5.26	11	0.00413	0.0221	0.0255	gel-soil	Up	Meristem_Up
1426	LOC-Os02g43700	Meristem	0.541	0.495	0.553	0.483	0.267	0.158	0.518	0.208	1.29	6.03	27.3	7.07e-05	0.000879	0.00096	gel-soil	Down	Meristem_Down
1427	LOC-Os02g43710	Meristem	0.084	0.11	0.155	0.0847	0.0229	0.0178	0.105	0.0201	1.51	1.67	18.1	0.000548	0.00446	0.00506	gel-soil	Down	Meristem_Down
1428	LOC-Os02g43920	Meristem	0.129	0.119	0.187	0.136	0.112	0.0906	0.139	0.101	-0.957	2.67	18.6	0.00048	0.00402	0.00455	gel-soil	Up	Meristem_Up
1429	LOC-Os02g43940	Meristem	0.129	0.128	0.205	0.186	0.146	0.108	0.155	0.126	-0.98	3.17	17.3	0.00067	0.00524	0.00595	gel-soil	Up	Meristem_Up
1430	LOC-Os02g44000	Meristem	0.336	0.394	0.411	0.373	0.0792	0.0533	0.375	0.0652	2.68	4.54	82.4	6.87e-08	3.79e-06	3.13e-06	gel-soil	Down	Meristem_Down
1431	LOC-Os02g44108	Meristem	0.146	0.104	0.105	0.0593	0.192	0.187	0.108	0.189	-1.3	4.95	28.2	5.98e-05	0.000772	0.000837	gel-soil	Up	Meristem_Up
1432	LOC-Os02g44132	Meristem	0.182	0.19	0.269	0.225	0.158	0.142	0.21	0.15	-0.711	3.16	11.7	0.0033	0.0186	0.0213	gel-soil	Up	Meristem_Up
1433	LOC-Os02g44310	Meristem	0.549	0.465	0.498	0.424	0.494	0.536	0.489	0.517	-2.41	9	161	4.99e-10	1.22e-07	4.97e-08	gel-soil	Up	Meristem_Up
1434	LOC-Os02g44370	Meristem	0.188	0.235	0.306	0.254	0.142	0.171	0.238	0.157	-0.673	3.53	12	0.00304	0.0174	0.02	gel-soil	Up	Meristem_Up
1435	LOC-Os02g44630	Meristem	0.566	0.523	0.667	0.572	0.867	0.806	0.574	0.834	-2.23	8.28	230	3.11e-11	1.56e-08	4.57e-09	gel-soil	Up	Meristem_Up
1436	LOC-Os02g44880	Meristem	0.563	0.535	0.671	0.627	0.412	0.488	0.589	0.453	-0.629	6.89	24.3	0.00013	0.00144	0.00159	gel-soil	Up	Meristem_Up
1437	LOC-Os02g44930	Meristem	0.905	0.887	0.941	0.907	0.421	0.446	0.907	0.434	1.43	7.33	71.9	1.77e-07	7.71e-06	6.87e-06	gel-soil	Down	Meristem_Down
1438	LOC-Os02g44980	Meristem	0.314	0.358	0.47	0.424	0.158	0.133	0.379	0.145	0.813	4.6	14.6	0.0014	0.00945	0.0107	gel-soil	Down	Meristem_Down
1439	LOC-Os02g45380	Meristem	0.179	0.165	0.196	0.127	0.0167	0.0231	0.168	0.0201	2.42	2.85	33	2.5e-05	0.000388	0.00041	gel-soil	Down	Meristem_Down
1440	LOC-Os02g45750	Meristem	0.14	0.125	0.164	0.102	0.0312	0.0231	0.133	0.0268	1.6	2.42	28.7	5.38e-05	0.000711	0.000767	gel-soil	Down	Meristem_Down
1441	LOC-Os02g45880	Meristem	0.277	0.278	0.361	0.28	0.0625	0.0195	0.294	0.0393	2.13	3.14	49.9	2.01e-06	5.2e-05	5.12e-05	gel-soil	Down	Meristem_Down
1442	LOC-Os02g45920	Meristem	0.28	0.333	0.516	0.432	0.34	0.272	0.372	0.303	-1	4.6	31	3.52e-05	0.000504	0.000541	gel-soil	Up	Meristem_Up
1443	LOC-Os02g45980	Meristem	0.51	0.511	0.635	0.513	0.538	0.432	0.535	0.48	-1.04	5.36	49.8	2.05e-06	5.27e-05	5.19e-05	gel-soil	Up	Meristem_Up
1444	LOC-Os02g46340	Meristem	0.0952	0.131	0.151	0.153	0.0312	0.0337	0.128	0.0326	1.51	2.83	31.5	3.21e-05	0.00047	0.000502	gel-soil	Down	Meristem_Down
1445	LOC-Os02g46360	Meristem	0.224	0.171	0.26	0.225	0.254	0.172	0.216	0.21	-0.996	4.31	26.1	8.94e-05	0.00107	0.00116	gel-soil	Up	Meristem_Up
1446	LOC-Os02g46380	Meristem	0.468	0.431	0.484	0.432	0.208	0.13	0.453	0.166	1.28	4.88	43.7	4.69e-06	0.000103	0.000103	gel-soil	Down	Meristem_Down
1447	LOC-Os02g46490	Meristem	0.277	0.251	0.388	0.326	0.108	0.087	0.301	0.0968	0.803	3.56	14.9	0.00129	0.00889	0.0101	gel-soil	Down	Meristem_Down
1448	LOC-Os02g46510	Meristem	0.473	0.52	0.703	0.572	0.421	0.446	0.551	0.434	-0.79	5.34	28.1	6.05e-05	0.000778	0.000845	gel-soil	Up	Meristem_Up
1449	LOC-Os02g46620	Meristem	0.246	0.226	0.365	0.322	0.0896	0.0604	0.279	0.0738	1.58	3.93	43.5	4.81e-06	0.000105	0.000105	gel-soil	Down	Meristem_Down
1450	LOC-Os02g46710	Meristem	0.252	0.214	0.347	0.271	0.212	0.202	0.263	0.207	-0.73	3.77	15.7	0.00102	0.00731	0.00831	gel-soil	Up	Meristem_Up
1451	LOC-Os02g46830	Meristem	0.608	0.541	0.653	0.534	0.346	0.291	0.582	0.316	0.794	6.46	28.4	5.72e-05	0.000744	0.000806	gel-soil	Down	Meristem_Down
1452	LOC-Os02g46910	Meristem	0.499	0.434	0.584	0.508	0.262	0.258	0.499	0.26	0.73	5.63	19	0.000441	0.00376	0.00425	gel-soil	Down	Meristem_Down
1453	LOC-Os02g47090	Meristem	0.126	0.104	0.128	0.0847	0.144	0.0888	0.112	0.114	-1.39	2.61	26.8	7.84e-05	0.00096	0.00105	gel-soil	Up	Meristem_Up
1454	LOC-Os02g47130	Meristem	0.28	0.291	0.32	0.292	0.121	0.0586	0.293	0.0872	1.86	5.56	36.5	1.38e-05	0.000241	0.00025	gel-soil	Down	Meristem_Down
1455	LOC-Os02g47180	Meristem	0.165	0.162	0.164	0.127	0.0646	0.0178	0.156	0.0393	1.38	4.06	37.1	1.26e-05	0.000225	0.000232	gel-soil	Down	Meristem_Down
1456	LOC-Os02g47190	Meristem	0.336	0.287	0.338	0.322	0.112	0.0622	0.32	0.0853	1.02	3.88	24.6	0.000123	0.00138	0.00151	gel-soil	Down	Meristem_Down
1457	LOC-Os02g47470	Meristem	0.569	0.52	0.58	0.559	0.229	0.364	0.555	0.302	0.792	6.34	19.4	0.000396	0.00345	0.0039	gel-soil	Down	Meristem_Down
1458	LOC-Os02g47760	Meristem	0.311	0.355	0.356	0.398	0.133	0.0959	0.35	0.113	0.739	4.11	15.2	0.00119	0.00829	0.00942	gel-soil	Down	Meristem_Down
1459	LOC-Os02g48280	Meristem	0.35	0.321	0.416	0.331	0.198	0.153	0.35	0.174	0.802	5.39	16.2	0.000885	0.00655	0.00744	gel-soil	Down	Meristem_Down
1460	LOC-Os02g48290	Meristem	0.877	0.85	0.863	0.852	0.79	0.728	0.861	0.756	-0.633	6.94	23.2	0.000166	0.00174	0.00193	gel-soil	Up	Meristem_Up
1461	LOC-Os02g48600	Meristem	0.132	0.162	0.219	0.14	0.0354	0.0195	0.159	0.0268	1.67	2.27	28.9	5.18e-05	0.000689	0.000745	gel-soil	Down	Meristem_Down
1462	LOC-Os02g48630	Meristem	0.647	0.627	0.763	0.725	0.396	0.375	0.68	0.384	0.833	6.14	20.1	0.000339	0.00306	0.00344	gel-soil	Down	Meristem_Down
1463	LOC-Os02g48680	Meristem	0.305	0.324	0.479	0.36	0.1	0.0959	0.356	0.0978	0.818	3.78	17.3	0.000668	0.00523	0.00594	gel-soil	Down	Meristem_Down
1464	LOC-Os02g48690	Meristem	0.555	0.489	0.525	0.487	0.61	0.337	0.516	0.463	1.24	7.61	11.2	0.00383	0.0209	0.024	gel-soil	Down	Meristem_Down
1465	LOC-Os02g48730	Meristem	0.246	0.22	0.306	0.25	0.3	0.304	0.251	0.302	-1.28	4.5	51.7	1.62e-06	4.41e-05	4.29e-05	gel-soil	Up	Meristem_Up
1466	LOC-Os02g48780	Meristem	0.224	0.165	0.251	0.242	0.0729	0.0515	0.216	0.0614	0.931	3.25	14	0.00167	0.0109	0.0124	gel-soil	Down	Meristem_Down
1467	LOC-Os02g49140	Meristem	0.154	0.171	0.283	0.186	0.0458	0.0213	0.191	0.0326	1.63	2.72	30.7	3.71e-05	0.000527	0.000566	gel-soil	Down	Meristem_Down
1468	LOC-Os02g49332	Meristem	0.286	0.321	0.406	0.428	0.119	0.135	0.349	0.128	0.957	4.18	19.8	0.000359	0.0032	0.0036	gel-soil	Down	Meristem_Down
1469	LOC-Os02g49620	Meristem	0.249	0.291	0.397	0.254	0.256	0.178	0.291	0.214	-0.699	4.12	14.2	0.00155	0.0102	0.0117	gel-soil	Up	Meristem_Up
1470	LOC-Os02g49950	Meristem	0.148	0.214	0.242	0.263	0.152	0.178	0.209	0.166	-0.856	3.32	14.7	0.00137	0.00928	0.0105	gel-soil	Up	Meristem_Up
1471	LOC-Os02g50174	Meristem	0.224	0.208	0.306	0.25	0.15	0.174	0.241	0.163	-0.837	3.71	19.2	0.000416	0.0036	0.00406	gel-soil	Up	Meristem_Up
1472	LOC-Os02g50200	Meristem	0.151	0.125	0.169	0.178	0.194	0.133	0.153	0.161	-0.752	3.74	14.3	0.00151	0.00998	0.0114	gel-soil	Up	Meristem_Up
1473	LOC-Os02g50270	Meristem	0.333	0.373	0.53	0.479	0.315	0.258	0.413	0.284	-0.644	4.61	14.3	0.00151	0.01	0.0115	gel-soil	Up	Meristem_Up
1474	LOC-Os02g50320	Meristem	0.465	0.44	0.571	0.521	0.223	0.215	0.49	0.219	0.807	5.34	26	9.25e-05	0.00109	0.0012	gel-soil	Down	Meristem_Down
1475	LOC-Os02g50370	Meristem	0.196	0.223	0.256	0.212	0.188	0.119	0.219	0.151	-1.19	3.68	40.2	7.74e-06	0.000152	0.000156	gel-soil	Up	Meristem_Up
1476	LOC-Os02g50390	Meristem	0.14	0.162	0.174	0.153	0.0479	0.0391	0.155	0.0431	1.12	4.39	16.6	0.00081	0.0061	0.00694	gel-soil	Down	Meristem_Down
1477	LOC-Os02g50470	Meristem	0.112	0.135	0.146	0.191	0.0375	0.0302	0.141	0.0336	1.34	2.81	22.4	0.000196	0.00198	0.0022	gel-soil	Down	Meristem_Down
1478	LOC-Os02g50480	Meristem	0.148	0.196	0.205	0.169	0.179	0.139	0.177	0.157	-1.01	3.18	20.2	0.00033	0.003	0.00337	gel-soil	Up	Meristem_Up
1479	LOC-Os02g50490	Meristem	0.518	0.431	0.539	0.436	0.396	0.325	0.48	0.358	-0.826	6	21.4	0.000246	0.00238	0.00265	gel-soil	Up	Meristem_Up
1480	LOC-Os02g50540	Meristem	0.216	0.168	0.256	0.237	0.175	0.192	0.214	0.184	-1.11	3.47	31.3	3.37e-05	0.000486	0.000522	gel-soil	Up	Meristem_Up
1481	LOC-Os02g50845	Meristem	0.109	0.119	0.201	0.161	0.119	0.0817	0.14	0.0988	-0.706	2.64	8.83	0.00864	0.04	0.0456	gel-soil	Up	Meristem_Up
1482	LOC-Os02g50930	Meristem	0.115	0.104	0.187	0.148	0.102	0.0906	0.133	0.0959	-0.779	2.64	11.9	0.00307	0.0176	0.0202	gel-soil	Up	Meristem_Up
1483	LOC-Os02g50970	Meristem	0.342	0.355	0.42	0.419	0.34	0.3	0.377	0.318	-0.694	4.63	18.6	0.000482	0.00403	0.00457	gel-soil	Up	Meristem_Up
1484	LOC-Os02g51040	Meristem	0.499	0.48	0.525	0.466	0.244	0.199	0.492	0.22	0.892	6.56	30	4.26e-05	0.000587	0.000634	gel-soil	Down	Meristem_Down
1485	LOC-Os02g51410	Meristem	0.709	0.673	0.795	0.695	0.433	0.503	0.712	0.471	0.607	7.15	15.3	0.00114	0.00803	0.00913	gel-soil	Down	Meristem_Down
1486	LOC-Os02g51590	Meristem	0.359	0.37	0.434	0.411	0.102	0.151	0.387	0.128	1.02	4.24	21.8	0.000228	0.00225	0.00249	gel-soil	Down	Meristem_Down
1487	LOC-Os02g51670	Meristem	0.499	0.45	0.502	0.5	0.321	0.371	0.486	0.348	-1.45	6.38	112	7.65e-09	8.01e-07	4.96e-07	gel-soil	Up	Meristem_Up
1488	LOC-Os02g51770	Meristem	0.196	0.208	0.242	0.246	0.0708	0.0799	0.219	0.0757	0.749	3.07	9.58	0.00663	0.0323	0.037	gel-soil	Down	Meristem_Down
1489	LOC-Os02g51890	Meristem	0.249	0.257	0.342	0.364	0.14	0.0693	0.293	0.102	0.839	3.68	13.7	0.00182	0.0116	0.0133	gel-soil	Down	Meristem_Down
1490	LOC-Os02g51930	Meristem	0.644	0.606	0.603	0.606	0.215	0.199	0.617	0.206	2.44	7.63	257	1.28e-11	1.03e-08	2.14e-09	gel-soil	Down	Meristem_Down
1491	LOC-Os02g52130	Meristem	0.182	0.202	0.274	0.271	0.0729	0.0764	0.224	0.0748	0.875	3.4	12.9	0.00229	0.014	0.016	gel-soil	Down	Meristem_Down
1492	LOC-Os02g52300	Meristem	0.0616	0.0856	0.137	0.0466	0.104	0.112	0.0799	0.108	-1.72	2.17	34	2.08e-05	0.000336	0.000353	gel-soil	Up	Meristem_Up
1493	LOC-Os02g52550	Meristem	0.406	0.352	0.416	0.407	0.444	0.316	0.392	0.375	-0.908	5.54	28.4	5.7e-05	0.000742	0.000804	gel-soil	Up	Meristem_Up
1494	LOC-Os02g52620	Meristem	0.115	0.0612	0.192	0.123	0.0312	0.0124	0.116	0.0211	1.33	1.8	10.7	0.0045	0.0237	0.0272	gel-soil	Down	Meristem_Down
1495	LOC-Os02g52630	Meristem	0.132	0.116	0.151	0.136	0.00417	0.00888	0.132	0.00671	3.33	2.51	58.3	7.36e-07	2.32e-05	2.23e-05	gel-soil	Down	Meristem_Down
1496	LOC-Os02g52900	Meristem	0.613	0.719	0.726	0.665	0.388	0.281	0.676	0.33	0.742	5.68	19.1	0.000431	0.0037	0.00418	gel-soil	Down	Meristem_Down
1497	LOC-Os02g52940	Meristem	0.437	0.541	0.575	0.53	0.117	0.048	0.513	0.0796	2.09	4.29	66.6	3.01e-07	1.16e-05	1.07e-05	gel-soil	Down	Meristem_Down
1498	LOC-Os02g53180	Meristem	0.202	0.165	0.119	0.157	0.0146	0.048	0.166	0.0326	3.17	5.38	45	3.88e-06	8.86e-05	8.8e-05	gel-soil	Down	Meristem_Down
1499	LOC-Os02g53780	Meristem	0.148	0.116	0.192	0.144	0.121	0.0906	0.147	0.105	-0.802	2.61	10.6	0.00471	0.0246	0.0283	gel-soil	Up	Meristem_Up
1500	LOC-Os02g53790	Meristem	0.866	0.902	0.9	0.881	0.585	0.7	0.886	0.647	-0.648	7.72	20	0.000343	0.00308	0.00348	gel-soil	Up	Meristem_Up
1501	LOC-Os02g53870	Meristem	0.252	0.223	0.438	0.347	0.0896	0.105	0.299	0.0978	0.841	3.86	12.5	0.00255	0.0152	0.0174	gel-soil	Down	Meristem_Down
1502	LOC-Os02g54510	Meristem	0.193	0.254	0.21	0.225	0.167	0.135	0.22	0.15	-0.673	3.46	9.08	0.0079	0.0373	0.0425	gel-soil	Up	Meristem_Up
1503	LOC-Os02g54520	Meristem	0.12	0.116	0.0868	0.114	0.144	0.16	0.112	0.152	-0.973	4.51	27.9	6.31e-05	0.000801	0.000873	gel-soil	Up	Meristem_Up
1504	LOC-Os02g54780	Meristem	0.532	0.486	0.662	0.627	0.392	0.435	0.564	0.415	-0.908	5.89	29.3	4.83e-05	0.000653	0.000703	gel-soil	Up	Meristem_Up
1505	LOC-Os02g55470	Meristem	0.0952	0.0917	0.137	0.119	0.0146	0.0231	0.107	0.0192	1.46	1.64	16	0.000955	0.00696	0.00791	gel-soil	Down	Meristem_Down
1506	LOC-Os02g55560	Meristem	0.555	0.477	0.676	0.644	0.46	0.428	0.574	0.443	-1.2	6.55	55.9	9.75e-07	2.94e-05	2.82e-05	gel-soil	Up	Meristem_Up
1507	LOC-Os02g55590	Meristem	0.291	0.358	0.457	0.398	0.385	0.389	0.364	0.387	-1.6	4.7	107	1.04e-08	9.69e-07	6.45e-07	gel-soil	Up	Meristem_Up
1508	LOC-Os02g55870	Meristem	0.227	0.235	0.256	0.216	0.419	0.359	0.233	0.386	-1.44	5.29	87.5	4.48e-08	2.78e-06	2.19e-06	gel-soil	Up	Meristem_Up
1509	LOC-Os02g55910	Meristem	0.294	0.315	0.443	0.419	0.323	0.288	0.355	0.304	-0.842	4.55	23.8	0.000146	0.00157	0.00174	gel-soil	Up	Meristem_Up
1510	LOC-Os02g56130	Meristem	0.571	0.569	0.658	0.653	0.594	0.44	0.604	0.511	-0.596	6.76	13.7	0.00181	0.0116	0.0132	gel-soil	Up	Meristem_Up
1511	LOC-Os02g56540	Meristem	0.118	0.128	0.128	0.114	0.0354	0.00533	0.122	0.0192	2.2	3.02	24	0.000139	0.00151	0.00167	gel-soil	Down	Meristem_Down
1512	LOC-Os02g56560	Meristem	0.751	0.74	0.822	0.788	0.612	0.565	0.769	0.587	-0.609	7.25	18.9	0.000447	0.0038	0.0043	gel-soil	Up	Meristem_Up
1513	LOC-Os02g56700	Meristem	0.644	0.606	0.639	0.568	0.177	0.0906	0.616	0.13	2.7	6.89	99.7	1.75e-08	1.38e-06	9.99e-07	gel-soil	Down	Meristem_Down
1514	LOC-Os02g56750	Meristem	0.258	0.242	0.352	0.305	0.202	0.185	0.281	0.193	-0.596	5.03	11.9	0.00306	0.0175	0.0201	gel-soil	Up	Meristem_Up
1515	LOC-Os02g56930	Meristem	0.513	0.557	0.584	0.564	0.144	0.187	0.55	0.167	0.828	5.55	24.2	0.000134	0.00148	0.00162	gel-soil	Down	Meristem_Down
1516	LOC-Os02g56940	Meristem	0.14	0.18	0.283	0.254	0.0542	0.0693	0.203	0.0623	0.785	3.06	8.05	0.0115	0.05	0.0567	gel-soil	Down	Meristem_Down
1517	LOC-Os02g57140	Meristem	0.249	0.245	0.342	0.275	0.0667	0.0693	0.271	0.0681	1	3.42	23.8	0.000145	0.00156	0.00173	gel-soil	Down	Meristem_Down
1518	LOC-Os02g57240	Meristem	0.801	0.786	0.858	0.835	0.706	0.725	0.815	0.716	-1.31	7.34	93.8	2.72e-08	1.88e-06	1.44e-06	gel-soil	Up	Meristem_Up
1519	LOC-Os02g57350	Meristem	0.479	0.434	0.457	0.453	0.365	0.348	0.457	0.356	-0.889	6.58	47.8	2.66e-06	6.52e-05	6.46e-05	gel-soil	Up	Meristem_Up
1520	LOC-Os02g57390	Meristem	0.294	0.37	0.397	0.403	0.273	0.213	0.358	0.241	-0.758	4.5	16.8	0.000772	0.00585	0.00666	gel-soil	Up	Meristem_Up
1521	LOC-Os02g57610	Meristem	0.448	0.419	0.521	0.479	0.358	0.32	0.46	0.337	-0.585	5.18	14.8	0.0013	0.00891	0.0101	gel-soil	Up	Meristem_Up
1522	LOC-Os02g57720	Meristem	0.101	0.119	0.0685	0.0805	0.185	0.115	0.0957	0.148	-1.25	4.33	32	2.96e-05	0.000442	0.000469	gel-soil	Up	Meristem_Up
1523	LOC-Os02g57854	Meristem	0.905	0.908	0.968	0.911	0.848	0.826	0.919	0.836	-0.758	7.92	35.9	1.52e-05	0.000261	0.000272	gel-soil	Up	Meristem_Up
1524	LOC-Os02g58080	Meristem	0.409	0.404	0.539	0.496	0.317	0.29	0.45	0.302	-0.605	4.82	14.5	0.00142	0.00954	0.0109	gel-soil	Up	Meristem_Up
1525	LOC-Os02g58510	Meristem	0.109	0.168	0.164	0.102	0.0188	0.0071	0.135	0.0125	2.38	1.75	30.7	3.72e-05	0.000527	0.000566	gel-soil	Down	Meristem_Down
1526	LOC-Os02g58720	Meristem	0.3	0.303	0.352	0.356	0.285	0.295	0.322	0.291	-1.28	4.68	60.6	5.7e-07	1.9e-05	1.81e-05	gel-soil	Up	Meristem_Up
1527	LOC-Os02g58730	Meristem	0.669	0.688	0.79	0.72	0.5	0.517	0.709	0.509	-0.619	6.03	18.2	0.000534	0.00438	0.00496	gel-soil	Up	Meristem_Up
1528	LOC-Os02g01380	Meristem	0.109	0.162	0.178	0.131	0.0208	0.0249	0.142	0.023	1.69	2.11	28.6	5.5e-05	0.000721	0.000781	gel-soil	Down	Meristem_Down
1529	LOC-Os02g01730	Meristem	0.3	0.306	0.461	0.381	0.0625	0.0622	0.349	0.0623	2.32	4.27	114	6.79e-09	7.31e-07	4.48e-07	gel-soil	Down	Meristem_Down
1530	LOC-Os02g01920	Meristem	0.695	0.713	0.799	0.72	0.392	0.361	0.725	0.375	0.666	6.06	18.4	0.000506	0.00419	0.00475	gel-soil	Down	Meristem_Down
1531	LOC-Os02g02140	Meristem	0.0588	0.0673	0.0822	0.072	0.0896	0.135	0.0685	0.114	-1.83	2.94	50.3	1.93e-06	5.03e-05	4.94e-05	gel-soil	Up	Meristem_Up
1532	LOC-Os02g02780	Meristem	0.555	0.517	0.589	0.568	0.16	0.123	0.553	0.14	2.3	5.52	186	1.62e-10	5.18e-08	1.9e-08	gel-soil	Down	Meristem_Down
1533	LOC-Os02g02840	Meristem	0.835	0.838	0.877	0.847	0.746	0.686	0.846	0.713	-0.847	7.04	43.2	5.03e-06	0.000109	0.000109	gel-soil	Up	Meristem_Up
1534	LOC-Os02g02870	Meristem	0.675	0.734	0.813	0.805	0.533	0.618	0.745	0.579	-1.04	6.94	24.5	0.000125	0.00139	0.00153	gel-soil	Up	Meristem_Up
1535	LOC-Os02g02900	Meristem	0.261	0.306	0.438	0.356	0.0771	0.0782	0.327	0.0777	1.3	3.77	40.4	7.55e-06	0.000149	0.000152	gel-soil	Down	Meristem_Down
1536	LOC-Os02g02960	Meristem	0.824	0.856	0.95	0.847	0.717	0.728	0.862	0.723	-0.585	6.84	20.4	0.000313	0.00288	0.00324	gel-soil	Up	Meristem_Up
1537	LOC-Os02g03020	Meristem	0.597	0.56	0.712	0.627	0.271	0.293	0.615	0.283	0.684	6.98	21.2	0.000259	0.00249	0.00277	gel-soil	Down	Meristem_Down
1538	LOC-Os02g03440	Meristem	0.515	0.523	0.566	0.441	0.0812	0.0497	0.512	0.0642	2.5	4.28	87	4.66e-08	2.87e-06	2.27e-06	gel-soil	Down	Meristem_Down
1539	LOC-Os02g03620	Meristem	0.286	0.358	0.438	0.331	0.304	0.263	0.345	0.282	-0.983	4.24	31.1	3.47e-05	0.000499	0.000535	gel-soil	Up	Meristem_Up
1540	LOC-Os02g03710	Meristem	0.331	0.272	0.365	0.415	0.438	0.476	0.338	0.458	-1.82	6.85	135	1.85e-09	3.04e-07	1.49e-07	gel-soil	Up	Meristem_Up
1541	LOC-Os02g03740	Meristem	0.585	0.547	0.708	0.695	0.329	0.268	0.621	0.296	0.818	5.53	24.6	0.000123	0.00137	0.00151	gel-soil	Down	Meristem_Down
1542	LOC-Os02g03870	Meristem	0.378	0.401	0.429	0.424	0.0542	0.115	0.404	0.0872	2.67	6	91.9	3.17e-08	2.11e-06	1.65e-06	gel-soil	Down	Meristem_Down
1543	LOC-Os02g03900	Meristem	0.213	0.245	0.265	0.199	0.0479	0.048	0.229	0.0479	1.18	3.01	21.2	0.000257	0.00247	0.00275	gel-soil	Down	Meristem_Down
1544	LOC-Os02g03960	Meristem	0.123	0.116	0.205	0.136	0.115	0.183	0.14	0.151	-2.04	3.57	36	1.51e-05	0.000259	0.00027	gel-soil	Up	Meristem_Up
1545	LOC-Os02g04130	Meristem	0.703	0.679	0.781	0.716	0.538	0.702	0.714	0.626	-1.14	8.41	77.7	1.03e-07	5.18e-06	4.41e-06	gel-soil	Up	Meristem_Up
1546	LOC-Os02g04180	Meristem	0.406	0.382	0.594	0.492	0.321	0.325	0.453	0.323	-0.668	4.72	17.8	0.000588	0.00471	0.00536	gel-soil	Up	Meristem_Up
1547	LOC-Os02g04230	Meristem	0.12	0.113	0.146	0.153	0.0646	0.0355	0.13	0.0489	0.803	2.91	8.3	0.0105	0.0466	0.0529	gel-soil	Down	Meristem_Down
1548	LOC-Os02g04340	Meristem	0.272	0.26	0.32	0.258	0.0792	0.048	0.275	0.0623	1.38	3.31	35	1.78e-05	0.000296	0.00031	gel-soil	Down	Meristem_Down
1549	LOC-Os02g04420	Meristem	0.42	0.443	0.521	0.424	0.4	0.275	0.447	0.333	-0.622	4.7	11.7	0.00326	0.0184	0.0211	gel-soil	Up	Meristem_Up
1550	LOC-Os02g04540	Meristem	0.3	0.346	0.42	0.331	0.204	0.27	0.342	0.24	-0.986	4.79	23.5	0.000157	0.00166	0.00184	gel-soil	Up	Meristem_Up
1551	LOC-Os02g04710	Meristem	0.294	0.312	0.333	0.263	0.0896	0.0693	0.3	0.0786	0.972	3.41	17.4	0.000657	0.00517	0.00586	gel-soil	Down	Meristem_Down
1552	LOC-Os02g04725	Meristem	0.258	0.266	0.434	0.322	0.267	0.211	0.307	0.237	-0.721	3.9	14.7	0.00134	0.00913	0.0104	gel-soil	Up	Meristem_Up
1553	LOC-Os02g04860	Meristem	0.176	0.18	0.215	0.233	0.0646	0.0409	0.197	0.0518	0.922	2.67	13.3	0.00204	0.0128	0.0146	gel-soil	Down	Meristem_Down
1554	LOC-Os02g06340	Meristem	0.176	0.147	0.205	0.148	0.0542	0.0213	0.168	0.0364	1.31	3.03	15.6	0.00105	0.00751	0.00854	gel-soil	Down	Meristem_Down
1555	LOC-Os02g06390	Meristem	0.513	0.505	0.589	0.458	0.327	0.22	0.514	0.269	0.71	5.28	15.1	0.0012	0.00837	0.00951	gel-soil	Down	Meristem_Down
1556	LOC-Os02g06570	Meristem	0.104	0.0948	0.169	0.157	0.123	0.155	0.125	0.14	-1.35	2.86	31.8	3.06e-05	0.000454	0.000483	gel-soil	Up	Meristem_Up
1557	LOC-Os02g06650	Meristem	0.93	0.924	0.982	0.915	0.865	0.847	0.935	0.855	-0.62	7.75	26.1	9.11e-05	0.00108	0.00118	gel-soil	Up	Meristem_Up
1558	LOC-Os02g07160	Meristem	0.196	0.196	0.269	0.271	0.0167	0.00355	0.226	0.00959	4.16	3.46	119	4.85e-09	6.04e-07	3.39e-07	gel-soil	Down	Meristem_Down
1559	LOC-Os02g07170	Meristem	0.174	0.171	0.237	0.225	0.0208	0.0124	0.196	0.0163	2.66	3.41	80.3	8.27e-08	4.38e-06	3.66e-06	gel-soil	Down	Meristem_Down
1560	LOC-Os02g07930	Meristem	0.297	0.309	0.411	0.407	0.15	0.0853	0.345	0.115	1.05	4.22	23.8	0.000147	0.00157	0.00174	gel-soil	Down	Meristem_Down
1561	LOC-Os02g07960	Meristem	0.176	0.171	0.251	0.195	0.142	0.124	0.193	0.132	-0.663	3.14	11	0.00413	0.0221	0.0255	gel-soil	Up	Meristem_Up
1562	LOC-Os02g09150	Meristem	0.272	0.245	0.32	0.25	0.05	0.0782	0.269	0.0652	1.1	3.33	17.2	0.000691	0.00537	0.00609	gel-soil	Down	Meristem_Down
1563	LOC-Os02g09460	Meristem	0.723	0.7	0.872	0.771	0.74	0.675	0.755	0.705	-0.873	6.44	42.6	5.46e-06	0.000116	0.000117	gel-soil	Up	Meristem_Up
1564	LOC-Os02g09490	Meristem	0.619	0.566	0.703	0.619	0.402	0.243	0.62	0.316	0.604	6.07	10	0.00568	0.0287	0.0328	gel-soil	Down	Meristem_Down
1565	LOC-Os02g09510	Meristem	0.44	0.468	0.502	0.445	0.0812	0.0746	0.461	0.0777	2.9	5.72	262	1.09e-11	9.74e-09	1.85e-09	gel-soil	Down	Meristem_Down
1566	LOC-Os02g09780	Meristem	0.594	0.612	0.731	0.619	0.548	0.485	0.63	0.514	-0.655	5.66	22	0.000217	0.00215	0.00239	gel-soil	Up	Meristem_Up
1567	LOC-Os02g09940	Meristem	0.216	0.229	0.283	0.237	0.0792	0.0639	0.237	0.0709	0.884	3.03	14.4	0.00149	0.00992	0.0113	gel-soil	Down	Meristem_Down
1568	LOC-Os02g10200	Meristem	0.734	0.774	0.872	0.801	0.748	0.737	0.786	0.742	-0.701	7.26	29.5	4.66e-05	0.000633	0.000683	gel-soil	Up	Meristem_Up
1569	LOC-Os02g10310	Meristem	0.395	0.391	0.553	0.492	0.223	0.197	0.444	0.209	0.636	4.77	11	0.00415	0.0222	0.0256	gel-soil	Down	Meristem_Down
1570	LOC-Os02g10370	Meristem	0.79	0.81	0.854	0.775	0.329	0.139	0.805	0.226	1.69	5.67	47.9	2.64e-06	6.48e-05	6.41e-05	gel-soil	Down	Meristem_Down
1571	LOC-Os02g10490	Meristem	0.0868	0.0979	0.11	0.123	0.0208	0.0107	0.102	0.0153	2.14	2.3	37.3	1.22e-05	0.000219	0.000227	gel-soil	Down	Meristem_Down
1572	LOC-Os02g10500	Meristem	0.538	0.465	0.607	0.517	0.331	0.325	0.526	0.328	1.99	7.82	162	4.65e-10	1.15e-07	4.69e-08	gel-soil	Down	Meristem_Down
1573	LOC-Os02g10540	Meristem	0.574	0.642	0.721	0.627	0.317	0.224	0.633	0.267	0.587	5.2	12.8	0.00233	0.0141	0.0162	gel-soil	Down	Meristem_Down
1574	LOC-Os02g10700	Meristem	0.543	0.596	0.644	0.581	0.521	0.512	0.586	0.516	-0.924	6.07	39.5	8.6e-06	0.000165	0.00017	gel-soil	Up	Meristem_Up
1575	LOC-Os02g10720	Meristem	0.49	0.517	0.616	0.53	0.475	0.417	0.53	0.444	-0.868	5.94	31.7	3.13e-05	0.00046	0.000491	gel-soil	Up	Meristem_Up
1576	LOC-Os02g10920	Meristem	0.51	0.45	0.644	0.559	0.217	0.19	0.529	0.202	1.08	5.56	37.8	1.12e-05	0.000205	0.000211	gel-soil	Down	Meristem_Down
1577	LOC-Os02g10950	Meristem	0.0868	0.0917	0.132	0.102	0.146	0.0835	0.1	0.112	-1.09	2.52	20.7	0.000293	0.00273	0.00306	gel-soil	Up	Meristem_Up
1578	LOC-Os02g11040	Meristem	0.204	0.205	0.233	0.216	0.0792	0.179	0.212	0.133	-1.22	4.94	24	0.000139	0.00151	0.00166	gel-soil	Up	Meristem_Up
1579	LOC-Os02g11070	Meristem	0.824	0.777	0.89	0.826	0.512	0.542	0.824	0.528	0.985	8.61	52.4	1.48e-06	4.13e-05	3.98e-05	gel-soil	Down	Meristem_Down
1580	LOC-Os02g11859	Meristem	0.888	0.856	0.913	0.873	0.748	0.798	0.881	0.775	-0.596	10.7	24.3	0.00013	0.00144	0.00158	gel-soil	Up	Meristem_Up
1581	LOC-Os02g11870	Meristem	0.625	0.572	0.699	0.631	0.317	0.309	0.625	0.313	1.19	7.05	72.5	1.69e-07	7.48e-06	6.6e-06	gel-soil	Down	Meristem_Down
1582	LOC-Os02g12320	Meristem	0.487	0.465	0.626	0.534	0.45	0.314	0.517	0.377	-0.719	5.02	18.3	0.000521	0.00429	0.00486	gel-soil	Up	Meristem_Up
1583	LOC-Os02g12560	Meristem	0.204	0.199	0.274	0.258	0.119	0.0746	0.227	0.0949	1.04	3.81	23.9	0.000144	0.00155	0.00172	gel-soil	Down	Meristem_Down
1584	LOC-Os02g12760	Meristem	0.272	0.251	0.315	0.267	0.169	0.169	0.273	0.169	0.609	5.19	14.6	0.00141	0.00951	0.0108	gel-soil	Down	Meristem_Down
1585	LOC-Os02g13220	Meristem	0.185	0.171	0.21	0.199	0.154	0.149	0.189	0.151	-0.596	4.44	9.84	0.00608	0.0302	0.0346	gel-soil	Up	Meristem_Up
1586	LOC-Os02g13380	Meristem	0.941	0.945	0.963	0.949	0.721	0.705	0.948	0.712	0.819	8.65	46.1	3.35e-06	7.89e-05	7.81e-05	gel-soil	Down	Meristem_Down
1587	LOC-Os02g13630	Meristem	0.7	0.758	0.772	0.686	0.281	0.147	0.728	0.209	1.55	5.48	40.8	7.15e-06	0.000143	0.000146	gel-soil	Down	Meristem_Down
1588	LOC-Os02g15280	Meristem	0.204	0.263	0.301	0.208	0.0542	0.0444	0.241	0.0489	1.94	3.63	68.1	2.59e-07	1.03e-05	9.44e-06	gel-soil	Down	Meristem_Down
1589	LOC-Os02g15810	Meristem	0.207	0.144	0.215	0.186	0.0562	0.016	0.186	0.0345	2.4	5.28	46.7	3.1e-06	7.36e-05	7.32e-05	gel-soil	Down	Meristem_Down
1590	LOC-Os02g15870	Meristem	0.218	0.156	0.26	0.208	0.0604	0.0373	0.206	0.0479	1.26	2.82	23.3	0.000161	0.0017	0.00188	gel-soil	Down	Meristem_Down
1591	LOC-Os02g15880	Meristem	0.275	0.281	0.402	0.428	0.252	0.217	0.333	0.233	-0.846	4.32	21.1	0.000266	0.00254	0.00283	gel-soil	Up	Meristem_Up
1592	LOC-Os02g16500	Meristem	0.734	0.804	0.744	0.758	0.256	0.254	0.761	0.255	1.51	6.35	68.6	2.45e-07	9.88e-06	9.03e-06	gel-soil	Down	Meristem_Down
1593	LOC-Os02g17000	Meristem	0.28	0.18	0.233	0.178	0.0792	0.0799	0.221	0.0796	1.55	5.11	49.6	2.11e-06	5.4e-05	5.32e-05	gel-soil	Down	Meristem_Down
1594	LOC-Os02g17460	Meristem	0.109	0.138	0.146	0.165	0.0458	0.0231	0.136	0.0336	1.17	2.22	13.9	0.00169	0.011	0.0125	gel-soil	Down	Meristem_Down
1595	LOC-Os02g17680	Meristem	0.0896	0.125	0.128	0.0593	0.171	0.135	0.101	0.151	-1.7	2.84	45.5	3.63e-06	8.4e-05	8.33e-05	gel-soil	Up	Meristem_Up
1596	LOC-Os02g18180	Meristem	0.104	0.141	0.132	0.136	0.0979	0.0835	0.126	0.0901	-0.688	2.87	8.33	0.0104	0.0462	0.0524	gel-soil	Up	Meristem_Up
1597	LOC-Os02g18850	Meristem	0.305	0.364	0.361	0.275	0.198	0.242	0.327	0.221	-0.691	4.05	10.3	0.00526	0.0269	0.0309	gel-soil	Up	Meristem_Up
1598	LOC-Os02g19140	Meristem	0.501	0.52	0.648	0.581	0.558	0.483	0.551	0.518	-1.17	5.49	65.4	3.39e-07	1.27e-05	1.18e-05	gel-soil	Up	Meristem_Up
1599	LOC-Os02g19629	Meristem	0.199	0.177	0.311	0.25	0.0958	0.0444	0.225	0.0681	0.861	3.12	11.4	0.00358	0.0198	0.0228	gel-soil	Down	Meristem_Down
1600	LOC-Os02g19650	Meristem	0.252	0.263	0.347	0.314	0.133	0.0977	0.286	0.114	0.615	4.02	10	0.00566	0.0286	0.0327	gel-soil	Down	Meristem_Down
1601	LOC-Os02g19820	Meristem	0.109	0.125	0.114	0.0932	0.0521	0.032	0.112	0.0412	1.38	3.07	15.8	0.000997	0.0072	0.00819	gel-soil	Down	Meristem_Down
1602	LOC-Os02g20850	Meristem	0.115	0.131	0.137	0.131	0.204	0.163	0.127	0.182	-1.03	3.82	31.7	3.15e-05	0.000462	0.000494	gel-soil	Up	Meristem_Up
1603	LOC-Os02g20934	Meristem	0.21	0.272	0.324	0.28	0.1	0.0746	0.264	0.0863	0.952	3.49	19.3	0.000402	0.0035	0.00395	gel-soil	Down	Meristem_Down
1604	LOC-Os02g21460	Meristem	0.431	0.45	0.543	0.508	0.435	0.4	0.474	0.416	-0.932	5.06	38.4	1.03e-05	0.000193	0.000197	gel-soil	Up	Meristem_Up
1605	LOC-Os02g21870	Meristem	0.123	0.159	0.237	0.186	0.0625	0.0302	0.169	0.0451	1.05	2.44	13.7	0.00179	0.0115	0.0131	gel-soil	Down	Meristem_Down
1606	LOC-Os02g22190	Meristem	0.249	0.235	0.365	0.288	0.208	0.336	0.276	0.277	-2.09	4.75	81.1	7.7e-08	4.13e-06	3.44e-06	gel-soil	Up	Meristem_Up
1607	LOC-Os02g26310	Meristem	0.132	0.168	0.119	0.136	0.0438	0.0195	0.14	0.0307	1.26	2.06	10.7	0.0046	0.0241	0.0277	gel-soil	Down	Meristem_Down
1608	LOC-Os02g26670	Meristem	0.151	0.122	0.16	0.148	0.0188	0.0071	0.144	0.0125	2.89	2.63	55.3	1.04e-06	3.1e-05	2.99e-05	gel-soil	Down	Meristem_Down
1609	LOC-Os02g26700	Meristem	0.913	0.893	0.959	0.928	0.598	0.6	0.919	0.599	1.43	8.78	112	7.62e-09	8.01e-07	4.94e-07	gel-soil	Down	Meristem_Down
1610	LOC-Os02g26770	Meristem	0.303	0.297	0.242	0.246	0.146	0.137	0.277	0.141	1.42	5.71	21.5	0.000244	0.00238	0.00264	gel-soil	Down	Meristem_Down
1611	LOC-Os02g27594	Meristem	0.123	0.159	0.201	0.161	0.212	0.146	0.156	0.176	-1.66	3.2	58	7.63e-07	2.39e-05	2.3e-05	gel-soil	Up	Meristem_Up
1612	LOC-Os02g29774	Meristem	0.686	0.709	0.804	0.703	0.658	0.57	0.719	0.611	-0.712	7.01	22.6	0.000191	0.00194	0.00215	gel-soil	Up	Meristem_Up
1613	LOC-Os02g29870	Meristem	0.196	0.199	0.224	0.195	0.202	0.119	0.202	0.157	-0.742	3.19	11.6	0.00341	0.0191	0.0219	gel-soil	Up	Meristem_Up
1614	LOC-Os02g30470	Meristem	0.532	0.526	0.616	0.534	0.179	0.114	0.547	0.144	1.6	5.17	52.7	1.42e-06	4e-05	3.85e-05	gel-soil	Down	Meristem_Down
1615	LOC-Os02g31080	Meristem	0.465	0.456	0.484	0.483	0.348	0.282	0.47	0.313	-0.701	5.91	19.6	0.000375	0.00331	0.00374	gel-soil	Up	Meristem_Up
1616	LOC-Os02g31867	Meristem	0.171	0.125	0.137	0.14	0.0562	0.0462	0.145	0.0508	1.13	3.48	16.9	0.000748	0.00571	0.00649	gel-soil	Down	Meristem_Down
1617	LOC-Os02g31874	Meristem	0.342	0.333	0.384	0.326	0.302	0.265	0.344	0.282	-0.902	4.41	25.6	0.000101	0.00117	0.00128	gel-soil	Up	Meristem_Up
1618	LOC-Os02g32060	Meristem	0.417	0.446	0.466	0.458	0.146	0.222	0.443	0.187	0.716	5.37	10	0.00568	0.0286	0.0328	gel-soil	Down	Meristem_Down
1619	LOC-Os02g32120	Meristem	0.891	0.878	0.909	0.936	0.775	0.764	0.9	0.769	-0.599	7.36	23.1	0.00017	0.00177	0.00196	gel-soil	Up	Meristem_Up
1620	LOC-Os02g32140	Meristem	0.148	0.144	0.242	0.267	0.0438	0.0462	0.19	0.0451	1.57	4.03	20.2	0.000326	0.00297	0.00334	gel-soil	Down	Meristem_Down
1621	LOC-Os02g32580	Meristem	0.151	0.128	0.187	0.169	0.162	0.0941	0.155	0.126	-0.777	3.62	8.42	0.01	0.045	0.0511	gel-soil	Up	Meristem_Up
1622	LOC-Os02g32610	Meristem	0.137	0.113	0.192	0.157	0.0396	0.0249	0.145	0.0316	1.02	2.17	12.2	0.00281	0.0164	0.0188	gel-soil	Down	Meristem_Down
1623	LOC-Os02g32814	Meristem	0.185	0.131	0.242	0.182	0.317	0.27	0.18	0.291	-1.29	5.71	38.3	1.05e-05	0.000195	0.000199	gel-soil	Up	Meristem_Up
1624	LOC-Os02g32980	Meristem	0.387	0.275	0.416	0.326	0.327	0.314	0.348	0.32	-1.08	6.47	18.6	0.000481	0.00402	0.00456	gel-soil	Up	Meristem_Up
1625	LOC-Os02g33070	Meristem	0.401	0.361	0.447	0.462	0.217	0.158	0.411	0.185	0.975	6.18	15.7	0.00104	0.00743	0.00845	gel-soil	Down	Meristem_Down
1626	LOC-Os02g33330	Meristem	0.154	0.174	0.174	0.174	0.00625	0.0107	0.168	0.00863	4.75	4.03	217	4.85e-11	2.12e-08	6.73e-09	gel-soil	Down	Meristem_Down
1627	LOC-Os02g33670	Meristem	0.126	0.11	0.183	0.178	0.025	0.0373	0.143	0.0316	2.36	3.76	48.2	2.52e-06	6.24e-05	6.15e-05	gel-soil	Down	Meristem_Down
1628	LOC-Os02g33730	Meristem	0.927	0.954	0.945	0.936	0.683	0.56	0.94	0.616	0.906	7.48	22.8	0.000183	0.00188	0.00208	gel-soil	Down	Meristem_Down
1629	LOC-Os02g33790	Meristem	0.0392	0.0306	0.032	0.0508	0.0708	0.139	0.0378	0.107	-3.34	2.64	66.3	3.12e-07	1.19e-05	1.1e-05	gel-soil	Up	Meristem_Up
1630	LOC-Os02g34410	Meristem	0.784	0.752	0.872	0.852	0.475	0.456	0.806	0.465	1.42	8.05	108	9.6e-09	9.14e-07	5.99e-07	gel-soil	Down	Meristem_Down
1631	LOC-Os02g34610	Meristem	0.0812	0.116	0.151	0.174	0.0188	0.0178	0.124	0.0182	1.81	1.78	24.6	0.000123	0.00138	0.00151	gel-soil	Down	Meristem_Down
1632	LOC-Os02g34650	Meristem	0.266	0.281	0.256	0.309	0.0896	0.0906	0.277	0.0901	1.2	4.07	27.6	6.72e-05	0.000844	0.00092	gel-soil	Down	Meristem_Down
1633	LOC-Os02g34884	Meristem	0.409	0.44	0.484	0.441	0.319	0.306	0.439	0.312	-0.602	4.7	14	0.00164	0.0107	0.0123	gel-soil	Up	Meristem_Up
1634	LOC-Os02g35000	Meristem	0.311	0.355	0.406	0.343	0.383	0.369	0.349	0.376	-1.55	4.8	94.9	2.51e-08	1.77e-06	1.35e-06	gel-soil	Up	Meristem_Up
1635	LOC-Os02g35010	Meristem	0.199	0.199	0.237	0.208	0.24	0.142	0.208	0.187	-1.26	3.83	27.6	6.76e-05	0.000848	0.000925	gel-soil	Up	Meristem_Up
1636	LOC-Os02g35020	Meristem	0.204	0.162	0.146	0.131	0.14	0.133	0.166	0.136	-0.945	4.67	18.7	0.00047	0.00396	0.00448	gel-soil	Up	Meristem_Up
1637	LOC-Os02g35180	Meristem	0.266	0.235	0.288	0.284	0.279	0.21	0.265	0.242	-0.901	4.3	29.7	4.52e-05	0.000618	0.000666	gel-soil	Up	Meristem_Up
1638	LOC-Os02g35190	Meristem	0.098	0.113	0.128	0.14	0.11	0.071	0.117	0.0892	-0.882	2.36	12.5	0.00255	0.0152	0.0174	gel-soil	Up	Meristem_Up
1639	LOC-Os02g35480	Meristem	0.084	0.0887	0.128	0.123	0.0917	0.0799	0.102	0.0853	-0.878	2.14	11.7	0.00326	0.0184	0.0211	gel-soil	Up	Meristem_Up
1640	LOC-Os02g35620	Meristem	0.793	0.826	0.945	0.915	0.952	0.925	0.857	0.938	-2.28	7.97	192	1.28e-10	4.49e-08	1.55e-08	gel-soil	Up	Meristem_Up
1641	LOC-Os02g35640	Meristem	0.3	0.343	0.374	0.356	0.24	0.268	0.338	0.255	-0.816	4.05	18.2	0.000534	0.00438	0.00496	gel-soil	Up	Meristem_Up
1642	LOC-Os02g35900	Meristem	0.098	0.113	0.0868	0.119	0.0167	0.0284	0.104	0.023	1.26	1.67	10.4	0.00509	0.0262	0.0301	gel-soil	Down	Meristem_Down
1643	LOC-Os02g35910	Meristem	0.361	0.346	0.447	0.381	0.308	0.306	0.378	0.307	-0.657	4.92	17.4	0.000654	0.00515	0.00584	gel-soil	Up	Meristem_Up
1644	LOC-Os02g36360	Meristem	0.375	0.385	0.461	0.475	0.194	0.144	0.415	0.167	0.69	4.41	14.7	0.00135	0.00918	0.0104	gel-soil	Down	Meristem_Down
1645	LOC-Os02g36530	Meristem	0.549	0.557	0.616	0.564	0.346	0.226	0.567	0.281	1.13	6.27	16.1	0.000922	0.00678	0.00769	gel-soil	Down	Meristem_Down
1646	LOC-Os02g36990	Meristem	0.218	0.254	0.256	0.208	0.0896	0.0586	0.234	0.0729	0.761	3.13	9.14	0.00775	0.0367	0.0419	gel-soil	Down	Meristem_Down
1647	LOC-Os02g37000	Meristem	0.269	0.26	0.288	0.254	0.0979	0.0462	0.267	0.07	1.01	3.14	13.8	0.00176	0.0113	0.0129	gel-soil	Down	Meristem_Down
1648	LOC-Os02g37309	Meristem	0.112	0.104	0.132	0.114	0.0958	0.0728	0.114	0.0834	-0.837	2.41	10.6	0.00466	0.0244	0.028	gel-soil	Up	Meristem_Up
1649	LOC-Os02g37320	Meristem	0.431	0.394	0.447	0.407	0.485	0.435	0.419	0.458	-1.34	6.39	24.9	0.000116	0.00131	0.00144	gel-soil	Up	Meristem_Up
1650	LOC-Os02g37330	Meristem	0.272	0.309	0.384	0.369	0.412	0.467	0.324	0.442	-2.37	6.38	252	1.51e-11	1.09e-08	2.46e-09	gel-soil	Up	Meristem_Up
1651	LOC-Os02g37654	Meristem	0.137	0.116	0.192	0.144	0.119	0.0924	0.143	0.105	-0.836	2.7	14.5	0.00145	0.00968	0.011	gel-soil	Up	Meristem_Up
1652	LOC-Os02g38140	Meristem	0.543	0.532	0.639	0.589	0.406	0.501	0.568	0.457	-0.788	5.98	21.3	0.000257	0.00247	0.00275	gel-soil	Up	Meristem_Up
1653	LOC-Os02g38160	Meristem	0.485	0.428	0.589	0.542	0.344	0.385	0.5	0.366	-0.713	5.59	17.6	0.000615	0.00489	0.00556	gel-soil	Up	Meristem_Up
1654	LOC-Os02g38350	Meristem	0.0868	0.0673	0.0822	0.0975	0.129	0.0853	0.0825	0.105	-1.63	2.32	33.9	2.15e-05	0.000343	0.000361	gel-soil	Up	Meristem_Up
1655	LOC-Os02g38790	Meristem	0.0756	0.101	0.137	0.169	0.0208	0.0178	0.114	0.0192	1.51	1.84	18.4	0.000506	0.00419	0.00475	gel-soil	Down	Meristem_Down
1656	LOC-Os02g38980	Meristem	0.742	0.706	0.79	0.78	0.544	0.611	0.749	0.58	-1.06	7.99	63.8	4.02e-07	1.44e-05	1.36e-05	gel-soil	Up	Meristem_Up
1657	LOC-Os02g39050	Meristem	0.202	0.232	0.37	0.267	0.0729	0.0977	0.256	0.0863	0.639	3.4	8.62	0.00932	0.0426	0.0483	gel-soil	Down	Meristem_Down
1658	LOC-Os02g39380	Meristem	0.168	0.196	0.224	0.186	0.0458	0.016	0.191	0.0297	1.69	2.87	32.7	2.63e-05	0.000404	0.000427	gel-soil	Down	Meristem_Down
1659	LOC-Os02g39490	Meristem	0.202	0.18	0.178	0.157	0.0688	0.0515	0.182	0.0594	1.38	3.39	19.4	0.000398	0.00347	0.00392	gel-soil	Down	Meristem_Down
1660	LOC-Os02g39560	Meristem	0.283	0.297	0.301	0.297	0.231	0.197	0.293	0.213	-0.666	3.99	11.6	0.00339	0.019	0.0218	gel-soil	Up	Meristem_Up
1661	LOC-Os02g39590	Meristem	0.106	0.0856	0.178	0.144	0.0271	0.0107	0.122	0.0182	2.26	2.4	24.5	0.000125	0.00139	0.00153	gel-soil	Down	Meristem_Down
1662	LOC-Os02g39970	Meristem	0.23	0.214	0.292	0.28	0.0625	0.0764	0.248	0.07	1.06	3.5	20.1	0.000333	0.00302	0.0034	gel-soil	Down	Meristem_Down
1663	LOC-Os02g40040	Meristem	0.423	0.431	0.594	0.547	0.233	0.195	0.484	0.213	0.612	4.82	13.2	0.00211	0.0131	0.015	gel-soil	Down	Meristem_Down
1664	LOC-Os02g40110	Meristem	0.342	0.294	0.361	0.318	0.0688	0.0355	0.327	0.0508	2.33	3.93	96.2	2.27e-08	1.67e-06	1.25e-06	gel-soil	Down	Meristem_Down
1665	LOC-Os02g40430	Meristem	0.0924	0.119	0.128	0.127	0.11	0.0764	0.114	0.092	-0.997	2.47	15.9	0.000963	0.00701	0.00797	gel-soil	Up	Meristem_Up
1666	LOC-Os02g40664	Meristem	0.272	0.281	0.219	0.216	0.0583	0.0639	0.253	0.0614	1.63	3.6	17.9	0.000582	0.00466	0.00531	gel-soil	Down	Meristem_Down
1667	LOC-Os02g40840	Meristem	0.728	0.706	0.795	0.746	0.323	0.336	0.738	0.33	1.54	7.1	119	4.82e-09	6.03e-07	3.37e-07	gel-soil	Down	Meristem_Down
1668	LOC-Os02g41670	Meristem	0.602	0.587	0.594	0.53	0.425	0.353	0.581	0.386	1.32	6.95	39.6	8.54e-06	0.000164	0.000169	gel-soil	Down	Meristem_Down
1669	LOC-Os02g41680	Meristem	0.527	0.462	0.447	0.386	0.371	0.254	0.464	0.308	1.72	6.81	67.3	2.81e-07	1.1e-05	1.01e-05	gel-soil	Down	Meristem_Down
1670	LOC-Os02g41820	Meristem	0.866	0.844	0.881	0.877	0.617	0.497	0.865	0.552	1.51	9.75	99.1	1.84e-08	1.43e-06	1.04e-06	gel-soil	Down	Meristem_Down
1671	LOC-Os02g41840	Meristem	0.737	0.673	0.817	0.78	0.446	0.478	0.743	0.463	1.05	8.35	36.5	1.38e-05	0.000242	0.000251	gel-soil	Down	Meristem_Down
1672	LOC-Os02g41954	Meristem	0.51	0.425	0.429	0.352	0.208	0.199	0.437	0.203	1.75	6.16	65.7	3.31e-07	1.25e-05	1.15e-05	gel-soil	Down	Meristem_Down
1673	LOC-Os02g42360	Meristem	0.106	0.0826	0.146	0.144	0.0188	0.0195	0.115	0.0192	1.56	1.72	17	0.000722	0.00555	0.00631	gel-soil	Down	Meristem_Down
1674	LOC-Os02g42440	Meristem	0.261	0.232	0.288	0.271	0.273	0.268	0.26	0.27	-2.09	5.75	91.9	3.15e-08	2.1e-06	1.63e-06	gel-soil	Up	Meristem_Up
1675	LOC-Os02g42560	Meristem	0.193	0.125	0.196	0.203	0.0521	0.0409	0.176	0.046	1.89	4.18	55.5	1.02e-06	3.05e-05	2.93e-05	gel-soil	Down	Meristem_Down
1676	LOC-Os02g42585	Meristem	0.126	0.141	0.105	0.11	0.102	0.121	0.123	0.112	-1.07	3.01	11.8	0.00315	0.0179	0.0206	gel-soil	Up	Meristem_Up
1677	LOC-Os02g42690	Meristem	0.266	0.281	0.384	0.369	0.1	0.0995	0.314	0.0997	1.3	4.24	37.4	1.21e-05	0.000217	0.000224	gel-soil	Down	Meristem_Down
1678	LOC-Os02g43290	Meristem	0.406	0.373	0.507	0.496	0.344	0.414	0.435	0.382	-0.83	6.04	32.1	2.91e-05	0.000438	0.000464	gel-soil	Up	Meristem_Up
1679	LOC-Os02g43360	Meristem	0.303	0.269	0.333	0.318	0.112	0.163	0.302	0.14	1.2	5.84	22.6	0.000188	0.00192	0.00212	gel-soil	Down	Meristem_Down
1680	LOC-Os02g43590	Meristem	0.28	0.306	0.429	0.369	0.338	0.311	0.335	0.323	-1.13	4.59	42.1	5.91e-06	0.000123	0.000124	gel-soil	Up	Meristem_Up
1681	LOC-Os02g43660	Meristem	0.258	0.217	0.16	0.14	0.508	0.368	0.203	0.432	-1.49	7.57	21.7	0.000232	0.00227	0.00253	gel-soil	Up	Meristem_Up
1682	LOC-Os02g43770	Meristem	0.431	0.388	0.365	0.356	0.344	0.277	0.391	0.308	-0.695	6.98	16.6	0.000798	0.00602	0.00685	gel-soil	Up	Meristem_Up
1683	LOC-Os02g43790	Meristem	0.613	0.581	0.671	0.627	0.421	0.488	0.618	0.457	-0.625	7.06	21.1	0.000265	0.00253	0.00282	gel-soil	Up	Meristem_Up
1684	LOC-Os02g43870	Meristem	0.188	0.174	0.256	0.22	0.144	0.167	0.204	0.156	-0.969	3.36	21.5	0.000243	0.00236	0.00262	gel-soil	Up	Meristem_Up
1685	LOC-Os02g44010	Meristem	0.557	0.498	0.653	0.602	0.288	0.24	0.568	0.262	1.13	6.02	46	3.38e-06	7.92e-05	7.86e-05	gel-soil	Down	Meristem_Down
1686	LOC-Os02g44080	Meristem	0.356	0.312	0.347	0.263	0.54	0.394	0.322	0.461	-1.09	8.86	23.8	0.000145	0.00156	0.00173	gel-soil	Up	Meristem_Up
1687	LOC-Os02g44102	Meristem	0.171	0.208	0.26	0.225	0.075	0.0444	0.21	0.0585	0.919	2.83	13.8	0.00173	0.0112	0.0128	gel-soil	Down	Meristem_Down
1688	LOC-Os02g44470	Meristem	0.232	0.208	0.242	0.246	0.0479	0.0231	0.23	0.0345	2.27	3.45	78.1	1.01e-07	5.07e-06	4.31e-06	gel-soil	Down	Meristem_Down
1689	LOC-Os02g44710	Meristem	0.294	0.324	0.443	0.343	0.225	0.366	0.342	0.301	-1.99	5.84	73.5	1.52e-07	6.91e-06	6.07e-06	gel-soil	Up	Meristem_Up
1690	LOC-Os02g44740	Meristem	0	0.223	0.32	0.318	0	0	0.191	0	9.34	2.59	20.4	0.000359	0.0032	0.00361	gel-soil	Down	Meristem_Down
1691	LOC-Os02g44780	Meristem	0.235	0.245	0.329	0.25	0.0979	0.0764	0.259	0.0863	1.01	3.57	20.2	0.000329	0.00299	0.00337	gel-soil	Down	Meristem_Down
1692	LOC-Os02g44820	Meristem	0.375	0.385	0.388	0.415	0.135	0.112	0.389	0.123	1.81	5.5	82.3	6.91e-08	3.8e-06	3.15e-06	gel-soil	Down	Meristem_Down
1693	LOC-Os02g44860	Meristem	0.202	0.15	0.247	0.225	0.352	0.33	0.2	0.34	-1.42	5.2	69.4	2.28e-07	9.3e-06	8.5e-06	gel-soil	Up	Meristem_Up
1694	LOC-Os02g45130	Meristem	0.224	0.22	0.283	0.233	0.192	0.146	0.236	0.167	-0.678	3.52	13.4	0.002	0.0125	0.0143	gel-soil	Up	Meristem_Up
1695	LOC-Os02g45250	Meristem	0.109	0.104	0.169	0.169	0.0208	0.0249	0.132	0.023	2.75	3.18	91.1	3.37e-08	2.2e-06	1.73e-06	gel-soil	Down	Meristem_Down
1696	LOC-Os02g45310	Meristem	0.196	0.214	0.306	0.195	0.0667	0.032	0.222	0.0479	0.879	3.13	9.36	0.00717	0.0346	0.0394	gel-soil	Down	Meristem_Down
1697	LOC-Os02g45660	Meristem	0.381	0.385	0.452	0.369	0.169	0.158	0.393	0.163	0.879	4.74	21.3	0.000252	0.00243	0.0027	gel-soil	Down	Meristem_Down
1698	LOC-Os02g45710	Meristem	0.504	0.514	0.548	0.496	0.35	0.414	0.514	0.384	-0.84	6.14	27.1	7.34e-05	0.000909	0.000991	gel-soil	Up	Meristem_Up
1699	LOC-Os02g45810	Meristem	0.261	0.275	0.338	0.326	0.104	0.121	0.293	0.113	0.954	4	17.7	0.000604	0.00482	0.00548	gel-soil	Down	Meristem_Down
1700	LOC-Os02g46210	Meristem	0.137	0.162	0.132	0.089	0.194	0.171	0.133	0.181	-1.71	4.17	66	3.21e-07	1.22e-05	1.12e-05	gel-soil	Up	Meristem_Up
1701	LOC-Os02g46610	Meristem	0.134	0.107	0.174	0.136	0.0625	0.0373	0.134	0.0489	0.795	2.57	9.6	0.00658	0.0322	0.0368	gel-soil	Down	Meristem_Down
1702	LOC-Os02g46920	Meristem	0.101	0.113	0.169	0.182	0.0521	0.0355	0.134	0.0431	0.988	2.4	10.4	0.00504	0.026	0.0298	gel-soil	Down	Meristem_Down
1703	LOC-Os02g47150	Meristem	0.303	0.346	0.42	0.305	0.112	0.0764	0.338	0.093	1.18	4.21	23.1	0.00017	0.00177	0.00196	gel-soil	Down	Meristem_Down
1704	LOC-Os02g47210	Meristem	0.221	0.232	0.352	0.309	0.135	0.0746	0.268	0.103	1.01	3.85	22.9	0.000179	0.00185	0.00205	gel-soil	Down	Meristem_Down
1705	LOC-Os02g47420	Meristem	0.266	0.303	0.306	0.347	0.0875	0.0835	0.301	0.0853	0.768	3.5	11.1	0.00397	0.0215	0.0247	gel-soil	Down	Meristem_Down
1706	LOC-Os02g47580	Meristem	0.532	0.532	0.626	0.525	0.423	0.368	0.549	0.393	-0.623	5.45	16.8	0.000765	0.00581	0.00662	gel-soil	Up	Meristem_Up
1707	LOC-Os02g47600	Meristem	0.521	0.495	0.534	0.466	0.175	0.155	0.505	0.164	0.855	4.53	20.4	0.000312	0.00287	0.00323	gel-soil	Down	Meristem_Down
1708	LOC-Os02g47810	Meristem	0.115	0.131	0.128	0.157	0.0104	0.0266	0.131	0.0192	3.27	3.86	58.8	6.98e-07	2.23e-05	2.14e-05	gel-soil	Down	Meristem_Down
1709	LOC-Os02g47840	Meristem	0.162	0.174	0.205	0.157	0.0188	0.0071	0.173	0.0125	2.9	2.2	60.3	5.87e-07	1.95e-05	1.85e-05	gel-soil	Down	Meristem_Down
1710	LOC-Os02g47880	Meristem	0.28	0.336	0.397	0.39	0.285	0.279	0.342	0.282	-0.893	4.21	27.5	6.89e-05	0.000861	0.00094	gel-soil	Up	Meristem_Up
1711	LOC-Os02g47940	Meristem	0.535	0.514	0.621	0.597	0.154	0.131	0.558	0.142	1.25	4.68	51.2	1.72e-06	4.61e-05	4.51e-05	gel-soil	Down	Meristem_Down
1712	LOC-Os02g48000	Meristem	0.401	0.385	0.557	0.53	0.367	0.345	0.453	0.355	-0.882	5.24	26	9.25e-05	0.00109	0.0012	gel-soil	Up	Meristem_Up
1713	LOC-Os02g48150	Meristem	0.434	0.355	0.393	0.407	0.175	0.174	0.398	0.174	0.723	5.83	21	0.00027	0.00257	0.00286	gel-soil	Down	Meristem_Down
1714	LOC-Os02g48320	Meristem	0.347	0.379	0.47	0.441	0.129	0.112	0.399	0.12	0.993	4.13	30.4	3.93e-05	0.000552	0.000593	gel-soil	Down	Meristem_Down
1715	LOC-Os02g48640	Meristem	0.185	0.214	0.301	0.292	0.0917	0.0746	0.238	0.0825	0.966	3.54	16.4	0.000841	0.0063	0.00715	gel-soil	Down	Meristem_Down
1716	LOC-Os02g48980	Meristem	0.686	0.67	0.817	0.742	0.619	0.677	0.718	0.65	-0.91	6.86	44.8	4.02e-06	9.1e-05	9.05e-05	gel-soil	Up	Meristem_Up
1717	LOC-Os02g49440	Meristem	0.118	0.116	0.0594	0.106	0.00208	0.00533	0.104	0.00384	4.39	2.02	58.1	7.53e-07	2.37e-05	2.28e-05	gel-soil	Down	Meristem_Down
1718	LOC-Os02g49610	Meristem	0.297	0.269	0.342	0.237	0.283	0.222	0.285	0.25	-0.732	4.15	15.6	0.00104	0.00745	0.00848	gel-soil	Up	Meristem_Up
1719	LOC-Os02g49720	Meristem	0.098	0.0612	0.169	0.148	0.0479	0.0373	0.112	0.0422	1.72	3.67	13.7	0.0018	0.0115	0.0132	gel-soil	Down	Meristem_Down
1720	LOC-Os02g50020	Meristem	0.0868	0.116	0.146	0.0805	0.00625	0.00355	0.105	0.00479	3.46	1.46	45.7	3.51e-06	8.16e-05	8.11e-05	gel-soil	Down	Meristem_Down
1721	LOC-Os02g50110	Meristem	0.174	0.113	0.164	0.144	0.0146	0.00178	0.148	0.00767	3.53	2.41	51.9	1.57e-06	4.31e-05	4.18e-05	gel-soil	Down	Meristem_Down
1722	LOC-Os02g50240	Meristem	0.933	0.951	0.963	0.911	0.829	0.813	0.939	0.821	-0.775	8.98	44.8	3.99e-06	9.04e-05	8.99e-05	gel-soil	Up	Meristem_Up
1723	LOC-Os02g50374	Meristem	0.305	0.269	0.256	0.28	0.0917	0.0995	0.28	0.0959	1.3	5.18	20.2	0.00033	0.00299	0.00337	gel-soil	Down	Meristem_Down
1724	LOC-Os02g50460	Meristem	0.403	0.3	0.379	0.394	0.162	0.162	0.367	0.162	0.806	5.28	17	0.000728	0.00559	0.00635	gel-soil	Down	Meristem_Down
1725	LOC-Os02g50600	Meristem	0.773	0.697	0.808	0.767	0.558	0.682	0.757	0.625	-0.855	8.05	44.6	4.14e-06	9.32e-05	9.26e-05	gel-soil	Up	Meristem_Up
1726	LOC-Os02g50630	Meristem	0.16	0.19	0.292	0.203	0.0646	0.0302	0.203	0.046	0.859	3.4	9.69	0.00639	0.0314	0.036	gel-soil	Down	Meristem_Down
1727	LOC-Os02g50690	Meristem	0.19	0.15	0.237	0.195	0.0896	0.0409	0.189	0.0633	1.14	4.26	18.5	0.000498	0.00413	0.00469	gel-soil	Down	Meristem_Down
1728	LOC-Os02g50710	Meristem	0.717	0.654	0.763	0.72	0.521	0.529	0.709	0.525	-0.799	8.86	34.9	1.79e-05	0.000297	0.000312	gel-soil	Up	Meristem_Up
1729	LOC-Os02g50730	Meristem	0.569	0.462	0.566	0.559	0.406	0.396	0.536	0.401	-1.34	8.18	95.8	2.34e-08	1.69e-06	1.28e-06	gel-soil	Up	Meristem_Up
1730	LOC-Os02g50820	Meristem	0.252	0.275	0.338	0.314	0.075	0.0533	0.288	0.0633	1.15	3.37	28.2	5.92e-05	0.000764	0.000829	gel-soil	Down	Meristem_Down
1731	LOC-Os02g50860	Meristem	0.431	0.443	0.521	0.466	0.325	0.256	0.459	0.288	-0.628	4.96	16.4	0.000855	0.00637	0.00724	gel-soil	Up	Meristem_Up
1732	LOC-Os02g50910	Meristem	0.137	0.113	0.151	0.11	0.0333	0.0195	0.127	0.0259	1.15	2.24	13.1	0.00217	0.0134	0.0153	gel-soil	Down	Meristem_Down
1733	LOC-Os02g50940	Meristem	0.768	0.728	0.822	0.805	0.581	0.602	0.774	0.593	-0.794	8.42	37.6	1.16e-05	0.000211	0.000217	gel-soil	Up	Meristem_Up
1734	LOC-Os02g50960	Meristem	0.148	0.208	0.251	0.186	0.248	0.227	0.193	0.237	-2.11	4.28	98.9	1.86e-08	1.44e-06	1.05e-06	gel-soil	Up	Meristem_Up
1735	LOC-Os02g51300	Meristem	0.252	0.327	0.329	0.288	0.0833	0.0835	0.296	0.0834	0.944	3.46	18	0.000555	0.0045	0.00512	gel-soil	Down	Meristem_Down
1736	LOC-Os02g51320	Meristem	0.199	0.199	0.233	0.203	0.0396	0.0551	0.206	0.0479	1.61	3.75	47.1	2.93e-06	7.06e-05	6.99e-05	gel-soil	Down	Meristem_Down
1737	LOC-Os02g51420	Meristem	0.269	0.33	0.402	0.28	0.0542	0.0302	0.314	0.0412	2.26	3.36	71.9	1.78e-07	7.71e-06	6.88e-06	gel-soil	Down	Meristem_Down
1738	LOC-Os02g51440	Meristem	0.16	0.122	0.123	0.0763	0.0208	0.0266	0.125	0.024	2.29	3.24	35.9	1.54e-05	0.000263	0.000274	gel-soil	Down	Meristem_Down
1739	LOC-Os02g51620	Meristem	0.148	0.168	0.137	0.127	0.21	0.115	0.147	0.159	-1.29	3.46	28.2	6e-05	0.000774	0.00084	gel-soil	Up	Meristem_Up
1740	LOC-Os02g52010	Meristem	0.235	0.202	0.265	0.237	0.127	0.0799	0.232	0.102	0.935	4.85	21.3	0.000256	0.00246	0.00274	gel-soil	Down	Meristem_Down
1741	LOC-Os02g52170	Meristem	0.63	0.575	0.662	0.627	0.421	0.417	0.62	0.419	-0.932	7.76	34.8	1.84e-05	0.000305	0.000319	gel-soil	Up	Meristem_Up
1742	LOC-Os02g52670	Meristem	0.72	0.679	0.758	0.72	0.508	0.485	0.716	0.496	0.685	8.14	20.9	0.000277	0.00262	0.00293	gel-soil	Down	Meristem_Down
1743	LOC-Os02g52810	Meristem	0.415	0.462	0.571	0.538	0.138	0.167	0.484	0.153	0.74	4.96	15.6	0.00104	0.00745	0.00848	gel-soil	Down	Meristem_Down
1744	LOC-Os02g52840	Meristem	0.176	0.159	0.247	0.229	0.0312	0.0231	0.196	0.0268	2.37	3.13	76.6	1.15e-07	5.57e-06	4.82e-06	gel-soil	Down	Meristem_Down
1745	LOC-Os02g53070	Meristem	0.154	0.165	0.269	0.22	0.304	0.229	0.193	0.264	-2.42	4.56	136	1.76e-09	2.91e-07	1.43e-07	gel-soil	Up	Meristem_Up
1746	LOC-Os02g53130	Meristem	0.199	0.251	0.274	0.229	0.0396	0.0249	0.234	0.0316	2.16	3.89	39.7	8.38e-06	0.000162	0.000166	gel-soil	Down	Meristem_Down
1747	LOC-Os02g53160	Meristem	0.387	0.373	0.489	0.424	0.154	0.162	0.41	0.158	1.25	5.84	19.8	0.000363	0.00322	0.00364	gel-soil	Down	Meristem_Down
1748	LOC-Os02g53250	Meristem	0.297	0.232	0.338	0.305	0.15	0.117	0.288	0.132	0.787	5.09	11.6	0.00346	0.0193	0.0221	gel-soil	Down	Meristem_Down
1749	LOC-Os02g53330	Meristem	0.538	0.517	0.721	0.606	0.517	0.499	0.581	0.507	-0.797	5.56	30.1	4.18e-05	0.00058	0.000624	gel-soil	Up	Meristem_Up
1750	LOC-Os02g53750	Meristem	0.437	0.41	0.434	0.39	0.277	0.318	0.419	0.299	-0.787	6.29	17.4	0.00066	0.00518	0.00588	gel-soil	Up	Meristem_Up
1751	LOC-Os02g54060	Meristem	0.689	0.709	0.753	0.729	0.31	0.243	0.716	0.274	1.12	5.61	48.1	2.57e-06	6.33e-05	6.25e-05	gel-soil	Down	Meristem_Down
1752	LOC-Os02g54280	Meristem	0.768	0.789	0.895	0.831	0.838	0.719	0.811	0.774	-1.07	7.03	46	3.37e-06	7.91e-05	7.84e-05	gel-soil	Up	Meristem_Up
1753	LOC-Os02g54570	Meristem	0.294	0.291	0.37	0.305	0.0229	0.048	0.31	0.0364	2.43	5.07	146	1.03e-09	1.97e-07	9.13e-08	gel-soil	Down	Meristem_Down
1754	LOC-Os02g54990	Meristem	0.625	0.63	0.749	0.716	0.594	0.538	0.669	0.564	-0.611	5.98	20.1	0.000335	0.00303	0.00341	gel-soil	Up	Meristem_Up
1755	LOC-Os02g55140	Meristem	0.768	0.81	0.868	0.814	0.74	0.758	0.809	0.75	-0.883	6.88	43.8	4.58e-06	0.000101	0.000101	gel-soil	Up	Meristem_Up
1756	LOC-Os02g55320	Meristem	0.118	0.116	0.164	0.161	0.152	0.115	0.135	0.132	-1.13	3.26	29.6	4.6e-05	0.000627	0.000676	gel-soil	Up	Meristem_Up
1757	LOC-Os02g55890	Meristem	0.0896	0.101	0.11	0.136	0.0104	0.0142	0.106	0.0125	4.76	4.05	137	1.71e-09	2.87e-07	1.4e-07	gel-soil	Down	Meristem_Down
1758	LOC-Os02g55920	Meristem	0.367	0.343	0.489	0.419	0.138	0.103	0.394	0.119	1.11	4.23	35	1.77e-05	0.000295	0.000309	gel-soil	Down	Meristem_Down
1759	LOC-Os02g56110	Meristem	0.154	0.144	0.21	0.191	0.15	0.123	0.169	0.135	-0.752	3.04	12.9	0.00227	0.0139	0.0159	gel-soil	Up	Meristem_Up
1760	LOC-Os02g56210	Meristem	0.398	0.355	0.511	0.407	0.315	0.325	0.409	0.32	-0.798	4.43	19.2	0.000415	0.00359	0.00405	gel-soil	Up	Meristem_Up
1761	LOC-Os02g56280	Meristem	0.297	0.284	0.379	0.314	0.106	0.115	0.313	0.111	1.06	4.13	28.6	5.5e-05	0.000722	0.000782	gel-soil	Down	Meristem_Down
1762	LOC-Os02g56380	Meristem	0.311	0.278	0.288	0.258	0.11	0.0906	0.286	0.0997	0.838	3.87	9.05	0.00798	0.0376	0.0429	gel-soil	Down	Meristem_Down
1763	LOC-Os02g56440	Meristem	0.465	0.394	0.584	0.496	0.208	0.188	0.474	0.198	0.789	4.76	21.2	0.000261	0.0025	0.00279	gel-soil	Down	Meristem_Down
1764	LOC-Os02g56460	Meristem	0.118	0.131	0.169	0.119	0.0188	0.0124	0.132	0.0153	4.79	5.1	313	2.65e-12	4.25e-09	5.43e-10	gel-soil	Down	Meristem_Down
1765	LOC-Os02g56880	Meristem	0.0784	0.122	0.196	0.0975	0.125	0.105	0.118	0.114	-1.29	2.64	23.3	0.000161	0.00169	0.00188	gel-soil	Up	Meristem_Up
1766	LOC-Os02g56900	Meristem	0.874	0.875	0.936	0.911	0.681	0.758	0.894	0.723	-0.602	8.96	21.8	0.000226	0.00224	0.00248	gel-soil	Up	Meristem_Up
1767	LOC-Os02g57070	Meristem	0.176	0.211	0.174	0.11	0.0208	0.0071	0.172	0.0134	2.8	2.21	36.9	1.3e-05	0.00023	0.000239	gel-soil	Down	Meristem_Down
1768	LOC-Os02g57160	Meristem	0.0924	0.0795	0.123	0.127	0.0292	0.0124	0.102	0.0201	1.16	1.6	9.7	0.00636	0.0313	0.0359	gel-soil	Down	Meristem_Down
1769	LOC-Os02g57250	Meristem	0.291	0.312	0.379	0.364	0.29	0.213	0.329	0.248	-0.81	4.23	20.6	0.000296	0.00276	0.00309	gel-soil	Up	Meristem_Up
1770	LOC-Os02g57260	Meristem	0.751	0.7	0.826	0.775	0.485	0.442	0.756	0.462	0.792	7.19	25.1	0.000111	0.00127	0.00139	gel-soil	Down	Meristem_Down
1771	LOC-Os02g57924	Meristem	0.328	0.382	0.475	0.39	0.235	0.233	0.385	0.234	-0.591	4.26	10.1	0.00554	0.0281	0.0322	gel-soil	Up	Meristem_Up
1772	LOC-Os02g58030	Meristem	0.303	0.297	0.416	0.356	0.248	0.282	0.334	0.267	-0.628	4.28	11.2	0.0039	0.0212	0.0243	gel-soil	Up	Meristem_Up
1773	LOC-Os02g58200	Meristem	0.188	0.226	0.274	0.195	0.0792	0.0337	0.217	0.0547	1.06	2.85	13.6	0.00188	0.0119	0.0136	gel-soil	Down	Meristem_Down
1774	LOC-Os02g58260	Meristem	0.221	0.251	0.26	0.271	0.0458	0.0231	0.248	0.0336	2.35	3.37	68.2	2.56e-07	1.02e-05	9.35e-06	gel-soil	Down	Meristem_Down
1775	LOC-Os02g58340	Meristem	0.375	0.434	0.429	0.386	0.202	0.0941	0.405	0.144	0.666	3.96	9.33	0.00723	0.0348	0.0397	gel-soil	Down	Meristem_Down
1776	LOC-Os02g58470	Meristem	0.146	0.11	0.219	0.169	0.05	0.0355	0.155	0.0422	0.894	2.66	8.94	0.00831	0.0388	0.0442	gel-soil	Down	Meristem_Down
1777	LOC-Os03g01110	Meristem	0.168	0.205	0.21	0.182	0.0583	0.0444	0.19	0.0508	0.836	2.56	9.4	0.00707	0.0341	0.039	gel-soil	Down	Meristem_Down
1778	LOC-Os03g01436	Meristem	0.104	0.107	0.178	0.123	0.0312	0.0266	0.123	0.0288	0.958	1.88	9.76	0.00625	0.0309	0.0354	gel-soil	Down	Meristem_Down
1779	LOC-Os03g02150	Meristem	0.471	0.535	0.621	0.47	0.388	0.398	0.518	0.393	-1.03	5.28	45.3	3.74e-06	8.61e-05	8.53e-05	gel-soil	Up	Meristem_Up
1780	LOC-Os03g02200	Meristem	0.255	0.26	0.393	0.275	0.25	0.149	0.287	0.196	-0.598	3.91	8.8	0.00871	0.0403	0.0459	gel-soil	Up	Meristem_Up
1781	LOC-Os03g02290	Meristem	0.098	0.116	0.123	0.106	0.0292	0.00355	0.11	0.0153	2.27	2.07	24.2	0.000135	0.00148	0.00163	gel-soil	Down	Meristem_Down
1782	LOC-Os03g02300	Meristem	0.538	0.492	0.553	0.576	0.283	0.215	0.536	0.246	0.858	5.76	23.3	0.000164	0.00172	0.0019	gel-soil	Down	Meristem_Down
1783	LOC-Os03g02380	Meristem	0.546	0.569	0.639	0.585	0.256	0.284	0.579	0.271	0.816	5.45	24.8	0.000118	0.00133	0.00146	gel-soil	Down	Meristem_Down
1784	LOC-Os03g02514	Meristem	0.711	0.682	0.785	0.725	0.356	0.361	0.72	0.359	1.26	6.97	64.3	3.83e-07	1.39e-05	1.3e-05	gel-soil	Down	Meristem_Down
1785	LOC-Os03g02550	Meristem	0.283	0.248	0.324	0.284	0.117	0.101	0.281	0.108	0.741	4.41	16.3	0.000874	0.00649	0.00737	gel-soil	Down	Meristem_Down
1786	LOC-Os03g02560	Meristem	0.443	0.453	0.584	0.517	0.358	0.32	0.488	0.337	-0.684	5.21	20.4	0.000313	0.00288	0.00323	gel-soil	Up	Meristem_Up
1787	LOC-Os03g02680	Meristem	0.709	0.685	0.808	0.725	0.627	0.588	0.724	0.606	-0.651	6.23	22.4	0.000197	0.00199	0.00221	gel-soil	Up	Meristem_Up
1788	LOC-Os03g03130	Meristem	0.896	0.92	0.963	0.924	0.806	0.847	0.922	0.828	-0.635	7.9	25	0.000113	0.00129	0.00141	gel-soil	Up	Meristem_Up
1789	LOC-Os03g03150	Meristem	0.132	0.168	0.224	0.174	0.154	0.133	0.169	0.143	-1.05	3.12	27.5	6.79e-05	0.000851	0.000928	gel-soil	Up	Meristem_Up
1790	LOC-Os03g03164	Meristem	0.146	0.128	0.151	0.161	0.0583	0.0391	0.145	0.0479	1.68	3.62	53	1.37e-06	3.89e-05	3.73e-05	gel-soil	Down	Meristem_Down
1791	LOC-Os03g03290	Meristem	0.459	0.434	0.626	0.559	0.446	0.44	0.505	0.443	-0.696	5.44	18	0.000557	0.00451	0.00513	gel-soil	Up	Meristem_Up
1792	LOC-Os03g03334	Meristem	0.412	0.379	0.42	0.373	0.208	0.217	0.396	0.213	1.05	6.32	35.5	1.64e-05	0.000278	0.00029	gel-soil	Down	Meristem_Down
1793	LOC-Os03g03340	Meristem	0.193	0.156	0.155	0.14	0.0333	0.032	0.164	0.0326	1.67	2.75	23.1	0.000169	0.00177	0.00196	gel-soil	Down	Meristem_Down
1794	LOC-Os03g03440	Meristem	0.151	0.171	0.247	0.229	0.0125	0.0124	0.191	0.0125	3.3	2.67	87.4	4.52e-08	2.8e-06	2.21e-06	gel-soil	Down	Meristem_Down
1795	LOC-Os03g03500	Meristem	0.185	0.202	0.215	0.246	0.0708	0.0639	0.208	0.0671	0.929	3.35	20	0.000345	0.0031	0.00349	gel-soil	Down	Meristem_Down
1796	LOC-Os03g03570	Meristem	0.134	0.18	0.169	0.14	0.233	0.158	0.155	0.193	-1.42	4.92	18.7	0.000469	0.00395	0.00447	gel-soil	Up	Meristem_Up
1797	LOC-Os03g03790	Meristem	0.246	0.251	0.251	0.246	0.108	0.0639	0.248	0.0844	0.994	4.15	13.6	0.00185	0.0118	0.0135	gel-soil	Down	Meristem_Down
1798	LOC-Os03g03810	Meristem	0.367	0.284	0.352	0.347	0.179	0.124	0.336	0.15	2.25	7.14	177	2.33e-10	6.82e-08	2.58e-08	gel-soil	Down	Meristem_Down
1799	LOC-Os03g03890	Meristem	0.112	0.113	0.187	0.136	0.0562	0.0515	0.132	0.0537	0.872	2.59	9.95	0.00584	0.0293	0.0335	gel-soil	Down	Meristem_Down
1800	LOC-Os03g03980	Meristem	0.272	0.242	0.233	0.203	0.0396	0.016	0.241	0.0268	2.63	3.01	61.3	5.28e-07	1.78e-05	1.69e-05	gel-soil	Down	Meristem_Down
1801	LOC-Os03g04020	Meristem	0.468	0.404	0.525	0.5	0.135	0.103	0.467	0.118	2.88	6.29	173	2.76e-10	7.65e-08	2.98e-08	gel-soil	Down	Meristem_Down
1802	LOC-Os03g04050	Meristem	0.311	0.336	0.397	0.347	0.396	0.316	0.342	0.353	-1.03	4.71	42.3	5.7e-06	0.00012	0.000121	gel-soil	Up	Meristem_Up
1803	LOC-Os03g04230	Meristem	0.235	0.214	0.324	0.301	0.188	0.215	0.26	0.202	-0.821	4.27	20.5	0.000302	0.0028	0.00314	gel-soil	Up	Meristem_Up
1804	LOC-Os03g04470	Meristem	0.244	0.266	0.37	0.331	0.279	0.217	0.292	0.245	-0.883	4.04	26.5	8.25e-05	0.000999	0.00109	gel-soil	Up	Meristem_Up
1805	LOC-Os03g04545	Meristem	0.0784	0.0642	0.192	0.089	0.0938	0.128	0.0983	0.112	-1.42	2.4	17.3	0.000676	0.00527	0.00599	gel-soil	Up	Meristem_Up
1806	LOC-Os03g04550	Meristem	0.134	0.131	0.146	0.123	0.0312	0.016	0.133	0.023	1.78	4	39.3	8.9e-06	0.00017	0.000174	gel-soil	Down	Meristem_Down
1807	LOC-Os03g04770	Meristem	0.658	0.63	0.712	0.682	0.281	0.329	0.665	0.307	1.07	7.17	63.4	4.19e-07	1.49e-05	1.4e-05	gel-soil	Down	Meristem_Down
1808	LOC-Os03g04890	Meristem	0.417	0.419	0.42	0.403	0.0979	0.0853	0.415	0.0911	2.34	4.75	121	4.35e-09	5.68e-07	3.1e-07	gel-soil	Down	Meristem_Down
1809	LOC-Os03g04980	Meristem	0.423	0.407	0.566	0.445	0.15	0.112	0.45	0.129	1.06	4.08	33.1	2.43e-05	0.000379	0.0004	gel-soil	Down	Meristem_Down
1810	LOC-Os03g05060	Meristem	0.134	0.131	0.215	0.199	0.00417	0.0107	0.162	0.00767	3.64	2.67	66.5	3.05e-07	1.17e-05	1.08e-05	gel-soil	Down	Meristem_Down
1811	LOC-Os03g05070	Meristem	0.0924	0.0887	0.137	0.153	0.00625	0.0107	0.112	0.00863	3.54	2.57	76.9	1.12e-07	5.47e-06	4.71e-06	gel-soil	Down	Meristem_Down
1812	LOC-Os03g05110	Meristem	0.207	0.248	0.283	0.28	0.075	0.0657	0.248	0.07	0.877	3.12	14.6	0.00139	0.00939	0.0107	gel-soil	Down	Meristem_Down
1813	LOC-Os03g05270	Meristem	0.168	0.144	0.205	0.233	0.0146	0.0195	0.182	0.0173	3.25	3.26	103	1.42e-08	1.21e-06	8.42e-07	gel-soil	Down	Meristem_Down
1814	LOC-Os03g05280	Meristem	0.468	0.477	0.644	0.614	0.448	0.385	0.535	0.414	-0.881	5.41	28.6	5.53e-05	0.000725	0.000785	gel-soil	Up	Meristem_Up
1815	LOC-Os03g05300	Meristem	0.412	0.404	0.37	0.326	0.0604	0.0195	0.384	0.0384	3.58	4.74	125	3.27e-09	4.66e-07	2.44e-07	gel-soil	Down	Meristem_Down
1816	LOC-Os03g05310	Meristem	0.188	0.196	0.228	0.208	0.0396	0.0355	0.202	0.0374	1.8	3.1	51.1	1.73e-06	4.63e-05	4.52e-05	gel-soil	Down	Meristem_Down
1817	LOC-Os03g05334	Meristem	0.0952	0.0826	0.132	0.119	0.0271	0.0213	0.104	0.024	2.73	3.16	50.9	1.77e-06	4.72e-05	4.61e-05	gel-soil	Down	Meristem_Down
1818	LOC-Os03g05500	Meristem	0.168	0.162	0.192	0.161	0.417	0.24	0.169	0.321	-1.44	5.93	20.2	0.000328	0.00299	0.00336	gel-soil	Up	Meristem_Up
1819	LOC-Os03g05760	Meristem	0.501	0.431	0.584	0.508	0.379	0.348	0.499	0.362	-1.11	5.83	57.9	7.71e-07	2.41e-05	2.32e-05	gel-soil	Up	Meristem_Up
1820	LOC-Os03g05910	Meristem	0.241	0.254	0.301	0.267	0.0583	0.0728	0.262	0.0662	1.63	4.24	39.2	9.04e-06	0.000172	0.000177	gel-soil	Down	Meristem_Down
1821	LOC-Os03g06000	Meristem	0.21	0.208	0.265	0.292	0.0125	0.0444	0.237	0.0297	3.51	5.52	158	5.63e-10	1.31e-07	5.5e-08	gel-soil	Down	Meristem_Down
1822	LOC-Os03g06070	Meristem	0.493	0.489	0.584	0.568	0.417	0.414	0.525	0.415	-0.883	5.4	36.2	1.45e-05	0.000252	0.000262	gel-soil	Up	Meristem_Up
1823	LOC-Os03g06120	Meristem	0.199	0.199	0.205	0.191	0.221	0.169	0.198	0.193	-1.31	3.51	39.9	8.16e-06	0.000159	0.000163	gel-soil	Up	Meristem_Up
1824	LOC-Os03g06190	Meristem	0.218	0.226	0.342	0.301	0.0854	0.0622	0.262	0.0729	1	3.33	20.1	0.000334	0.00303	0.00341	gel-soil	Down	Meristem_Down
1825	LOC-Os03g06580	Meristem	0.19	0.168	0.201	0.229	0.0521	0.0515	0.194	0.0518	1.45	3.63	28.6	5.49e-05	0.000721	0.00078	gel-soil	Down	Meristem_Down
1826	LOC-Os03g06670	Meristem	0.37	0.379	0.42	0.305	0.246	0.174	0.369	0.207	-0.663	5.88	8.3	0.0105	0.0466	0.0528	gel-soil	Up	Meristem_Up
1827	LOC-Os03g06880	Meristem	0.196	0.226	0.228	0.195	0.0479	0.0373	0.211	0.0422	1.31	2.6	23.5	0.000155	0.00164	0.00182	gel-soil	Down	Meristem_Down
1828	LOC-Os03g07300	Meristem	0.412	0.401	0.516	0.475	0.275	0.224	0.442	0.247	0.679	5.1	18.6	0.000486	0.00406	0.0046	gel-soil	Down	Meristem_Down
1829	LOC-Os03g07810	Meristem	0.134	0.138	0.169	0.11	0.0229	0.0195	0.137	0.0211	1.69	3.78	49.5	2.14e-06	5.47e-05	5.38e-05	gel-soil	Down	Meristem_Down
1830	LOC-Os03g08010	Meristem	0.969	0.979	0.977	0.953	0.525	0.314	0.97	0.411	2.71	7.9	82.9	6.57e-08	3.66e-06	3.02e-06	gel-soil	Down	Meristem_Down
1831	LOC-Os03g08020	Meristem	0.978	0.979	0.982	0.953	0.652	0.469	0.974	0.553	2.35	8.35	75.8	1.23e-07	5.82e-06	5.09e-06	gel-soil	Down	Meristem_Down
1832	LOC-Os03g08050	Meristem	0.98	0.979	0.982	0.949	0.717	0.528	0.974	0.615	2	8.46	90.4	3.57e-08	2.3e-06	1.81e-06	gel-soil	Down	Meristem_Down
1833	LOC-Os03g08220	Meristem	0.252	0.275	0.324	0.271	0.0667	0.0799	0.277	0.0738	1.04	3.24	18.9	0.000443	0.00378	0.00427	gel-soil	Down	Meristem_Down
1834	LOC-Os03g08390	Meristem	0.176	0.162	0.201	0.178	0.217	0.156	0.177	0.184	-1.37	3.56	52.5	1.46e-06	4.08e-05	3.93e-05	gel-soil	Up	Meristem_Up
1835	LOC-Os03g08580	Meristem	0.171	0.208	0.32	0.288	0.0354	0.0462	0.234	0.0412	1.8	3.38	34	2.08e-05	0.000336	0.000353	gel-soil	Down	Meristem_Down
1836	LOC-Os03g08860	Meristem	0.79	0.792	0.89	0.894	0.683	0.753	0.831	0.721	-0.935	8.74	41.6	6.31e-06	0.00013	0.000132	gel-soil	Up	Meristem_Up
1837	LOC-Os03g08870	Meristem	0.622	0.624	0.767	0.703	0.5	0.549	0.667	0.526	-0.741	6.14	29.2	4.89e-05	0.000659	0.000711	gel-soil	Up	Meristem_Up
1838	LOC-Os03g08970	Meristem	0.364	0.336	0.374	0.39	0.331	0.3	0.363	0.314	-1.43	6.09	103	1.41e-08	1.2e-06	8.37e-07	gel-soil	Up	Meristem_Up
1839	LOC-Os03g09140	Meristem	0.266	0.254	0.269	0.25	0.117	0.117	0.26	0.117	0.949	4.76	29.5	4.65e-05	0.000632	0.000681	gel-soil	Down	Meristem_Down
1840	LOC-Os03g09220	Meristem	0.403	0.37	0.489	0.487	0.208	0.128	0.428	0.165	0.779	5.19	11.6	0.00336	0.0188	0.0216	gel-soil	Down	Meristem_Down
1841	LOC-Os03g09290	Meristem	0.342	0.333	0.429	0.407	0.348	0.259	0.37	0.3	-0.604	4.76	12.3	0.00272	0.016	0.0183	gel-soil	Up	Meristem_Up
1842	LOC-Os03g09880	Meristem	0.294	0.291	0.384	0.364	0.0604	0.071	0.325	0.0662	2.26	4.65	109	9.19e-09	8.95e-07	5.77e-07	gel-soil	Down	Meristem_Down
1843	LOC-Os03g09900	Meristem	0.79	0.74	0.795	0.758	0.692	0.645	0.77	0.666	-1.02	9.26	64.1	3.89e-07	1.4e-05	1.32e-05	gel-soil	Up	Meristem_Up
1844	LOC-Os03g10140	Meristem	0.507	0.453	0.635	0.576	0.171	0.227	0.53	0.201	0.971	5.38	21	0.00027	0.00257	0.00286	gel-soil	Down	Meristem_Down
1845	LOC-Os03g10200	Meristem	0.345	0.33	0.402	0.275	0.402	0.343	0.337	0.37	-1.38	4.58	59.9	6.13e-07	2.01e-05	1.92e-05	gel-soil	Up	Meristem_Up
1846	LOC-Os03g10340	Meristem	0.986	0.994	0.995	0.979	0.448	0.298	0.989	0.367	2.88	8.03	146	1.02e-09	1.97e-07	9.06e-08	gel-soil	Down	Meristem_Down
1847	LOC-Os03g10600	Meristem	0.261	0.266	0.265	0.237	0.0938	0.0497	0.258	0.07	1.09	3.19	16.1	0.000928	0.0068	0.00773	gel-soil	Down	Meristem_Down
1848	LOC-Os03g10620	Meristem	0.328	0.306	0.352	0.309	0.171	0.163	0.322	0.167	1.14	5.64	36.5	1.39e-05	0.000243	0.000253	gel-soil	Down	Meristem_Down
1849	LOC-Os03g11210	Meristem	0.387	0.425	0.521	0.428	0.39	0.362	0.432	0.375	-0.897	5.03	34	2.1e-05	0.000338	0.000355	gel-soil	Up	Meristem_Up
1850	LOC-Os03g11290	Meristem	0.165	0.119	0.192	0.123	0.171	0.137	0.148	0.152	-0.942	3.36	15.9	0.00097	0.00704	0.00802	gel-soil	Up	Meristem_Up
1851	LOC-Os03g11320	Meristem	0.174	0.211	0.251	0.178	0.183	0.126	0.2	0.152	-0.793	3.21	13.5	0.00189	0.012	0.0137	gel-soil	Up	Meristem_Up
1852	LOC-Os03g11380	Meristem	0.16	0.153	0.233	0.169	0.0667	0.0426	0.174	0.0537	0.868	3.03	12.1	0.00289	0.0167	0.0192	gel-soil	Down	Meristem_Down
1853	LOC-Os03g11410	Meristem	0.919	0.927	0.936	0.932	0.84	0.849	0.927	0.845	-0.592	7.89	24.5	0.000126	0.00141	0.00154	gel-soil	Up	Meristem_Up
1854	LOC-Os03g11530	Meristem	0.501	0.483	0.671	0.534	0.479	0.412	0.536	0.443	-0.926	5.13	39.3	8.94e-06	0.00017	0.000175	gel-soil	Up	Meristem_Up
1855	LOC-Os03g11840	Meristem	0.146	0.144	0.187	0.136	0.1	0.0373	0.151	0.0662	1.91	4.48	44.9	3.97e-06	9.01e-05	8.95e-05	gel-soil	Down	Meristem_Down
1856	LOC-Os03g11890	Meristem	0.266	0.26	0.247	0.22	0.117	0.0675	0.251	0.0901	0.679	3.39	8.11	0.0112	0.0492	0.0558	gel-soil	Down	Meristem_Down
1857	LOC-Os03g12020	Meristem	0.252	0.254	0.37	0.314	0.0979	0.071	0.288	0.0834	0.813	3.26	14.3	0.00151	0.00998	0.0114	gel-soil	Down	Meristem_Down
1858	LOC-Os03g12210	Meristem	0.23	0.199	0.297	0.263	0.0958	0.0746	0.241	0.0844	1.21	4	29	5.08e-05	0.000679	0.000732	gel-soil	Down	Meristem_Down
1859	LOC-Os03g12250	Meristem	0.465	0.459	0.562	0.475	0.488	0.517	0.484	0.503	-1.72	5.91	114	6.75e-09	7.31e-07	4.47e-07	gel-soil	Up	Meristem_Up
1860	LOC-Os03g12350	Meristem	0.345	0.391	0.489	0.411	0.398	0.357	0.399	0.376	-1.12	4.94	54.4	1.15e-06	3.38e-05	3.24e-05	gel-soil	Up	Meristem_Up
1861	LOC-Os03g12450	Meristem	0.294	0.321	0.338	0.284	0.0896	0.0835	0.308	0.0863	0.843	3.41	13.2	0.00207	0.0129	0.0147	gel-soil	Down	Meristem_Down
1862	LOC-Os03g12470	Meristem	0.168	0.156	0.187	0.127	0.0479	0.0497	0.16	0.0489	1.29	2.86	19.8	0.000361	0.00321	0.00362	gel-soil	Down	Meristem_Down
1863	LOC-Os03g12710	Meristem	0.294	0.321	0.434	0.36	0.279	0.258	0.342	0.267	-0.661	4.08	14.4	0.00146	0.00977	0.0112	gel-soil	Up	Meristem_Up
1864	LOC-Os03g13050	Meristem	0.305	0.306	0.324	0.297	0.123	0.117	0.307	0.12	0.85	5.22	23.5	0.000157	0.00166	0.00184	gel-soil	Down	Meristem_Down
1865	LOC-Os03g13140	Meristem	0.824	0.801	0.868	0.86	0.383	0.542	0.833	0.469	1.02	8.42	26.1	8.98e-05	0.00107	0.00117	gel-soil	Down	Meristem_Down
1866	LOC-Os03g13220	Meristem	0.723	0.725	0.854	0.831	0.652	0.6	0.771	0.624	-0.661	6.25	23	0.000172	0.00179	0.00198	gel-soil	Up	Meristem_Up
1867	LOC-Os03g13390	Meristem	0.174	0.135	0.164	0.157	0.0417	0.0249	0.157	0.0326	1.03	2.53	13.4	0.00199	0.0125	0.0143	gel-soil	Down	Meristem_Down
1868	LOC-Os03g13450	Meristem	0.244	0.269	0.32	0.364	0.104	0.0551	0.291	0.0777	0.982	3.57	17.7	0.000603	0.00481	0.00547	gel-soil	Down	Meristem_Down
1869	LOC-Os03g13860	Meristem	0.162	0.15	0.215	0.208	0.0583	0.0426	0.178	0.0499	1.1	2.72	19.1	0.000423	0.00364	0.00411	gel-soil	Down	Meristem_Down
1870	LOC-Os03g14050	Meristem	0.787	0.706	0.826	0.797	0.496	0.446	0.773	0.469	0.744	7.77	31	3.55e-05	0.000507	0.000545	gel-soil	Down	Meristem_Down
1871	LOC-Os03g14120	Meristem	0.0868	0.119	0.169	0.131	0.0229	0.0266	0.121	0.0249	1.42	2	17.3	0.000675	0.00527	0.00598	gel-soil	Down	Meristem_Down
1872	LOC-Os03g14205	Meristem	0.406	0.44	0.589	0.496	0.167	0.211	0.47	0.191	0.611	4.59	9.39	0.0071	0.0343	0.0391	gel-soil	Down	Meristem_Down
1873	LOC-Os03g14250	Meristem	0.412	0.437	0.516	0.445	0.406	0.309	0.446	0.354	-0.708	5.04	20	0.000341	0.00307	0.00346	gel-soil	Up	Meristem_Up
1874	LOC-Os03g14530	Meristem	0.941	0.945	0.973	0.936	0.854	0.87	0.947	0.863	-0.682	7.95	29	5.13e-05	0.000683	0.000738	gel-soil	Up	Meristem_Up
1875	LOC-Os03g14840	Meristem	0.151	0.18	0.224	0.191	0.1	0.137	0.182	0.12	-0.856	3.48	9.41	0.00704	0.034	0.0389	gel-soil	Up	Meristem_Up
1876	LOC-Os03g14950	Meristem	0.476	0.391	0.461	0.436	0.177	0.162	0.441	0.169	1.07	5.33	20	0.000347	0.00311	0.00351	gel-soil	Down	Meristem_Down
1877	LOC-Os03g15010	Meristem	0.202	0.239	0.251	0.203	0.173	0.135	0.222	0.152	-0.905	3.76	17.3	0.000671	0.00525	0.00596	gel-soil	Up	Meristem_Up
1878	LOC-Os03g15240	Meristem	0.782	0.798	0.849	0.797	0.417	0.302	0.802	0.355	1.15	6.24	36.8	1.33e-05	0.000234	0.000243	gel-soil	Down	Meristem_Down
1879	LOC-Os03g15260	Meristem	0.151	0.162	0.21	0.225	0.0708	0.0266	0.181	0.047	1.18	2.73	16	0.000947	0.00691	0.00786	gel-soil	Down	Meristem_Down
1880	LOC-Os03g15340	Meristem	0.0896	0.125	0.0822	0.072	0.288	0.199	0.0948	0.24	-2.15	4.76	50.7	1.84e-06	4.84e-05	4.75e-05	gel-soil	Up	Meristem_Up
1881	LOC-Os03g15410	Meristem	0.235	0.19	0.201	0.199	0.212	0.188	0.208	0.199	-0.944	4.34	24.1	0.000136	0.00149	0.00164	gel-soil	Up	Meristem_Up
1882	LOC-Os03g15770	Meristem	0.431	0.419	0.507	0.462	0.315	0.307	0.449	0.311	-0.815	5.03	28.9	5.23e-05	0.000693	0.00075	gel-soil	Up	Meristem_Up
1883	LOC-Os03g15900	Meristem	0.49	0.495	0.521	0.53	0.377	0.409	0.506	0.394	-0.643	5.25	15.6	0.00106	0.00758	0.00862	gel-soil	Up	Meristem_Up
1884	LOC-Os03g15930	Meristem	0.367	0.287	0.543	0.394	0.185	0.11	0.384	0.145	0.697	4.07	10.9	0.00422	0.0225	0.0259	gel-soil	Down	Meristem_Down
1885	LOC-Os03g15940	Meristem	0.81	0.838	0.927	0.843	0.833	0.801	0.847	0.816	-0.661	7.68	28.9	5.24e-05	0.000695	0.000752	gel-soil	Up	Meristem_Up
1886	LOC-Os03g16000	Meristem	0.123	0.104	0.265	0.169	0.177	0.139	0.155	0.156	-1.16	3.09	21.3	0.000252	0.00243	0.0027	gel-soil	Up	Meristem_Up
1887	LOC-Os03g16010	Meristem	0.193	0.187	0.247	0.182	0.258	0.236	0.199	0.246	-1.76	3.7	93.8	2.73e-08	1.88e-06	1.45e-06	gel-soil	Up	Meristem_Up
1888	LOC-Os03g16060	Meristem	0.465	0.401	0.534	0.449	0.219	0.199	0.457	0.208	1.1	5.48	48.9	2.3e-06	5.8e-05	5.71e-05	gel-soil	Down	Meristem_Down
1889	LOC-Os03g16080	Meristem	0.322	0.361	0.429	0.369	0.0833	0.0622	0.363	0.0719	2.03	4.04	104	1.25e-08	1.11e-06	7.54e-07	gel-soil	Down	Meristem_Down
1890	LOC-Os03g16334	Meristem	0.232	0.22	0.333	0.318	0.0521	0.0231	0.266	0.0364	2.52	3.59	77.9	1.02e-07	5.12e-06	4.36e-06	gel-soil	Down	Meristem_Down
1891	LOC-Os03g16350	Meristem	0.499	0.422	0.434	0.428	0.142	0.0977	0.45	0.118	2.02	5.93	103	1.35e-08	1.17e-06	8.09e-07	gel-soil	Down	Meristem_Down
1892	LOC-Os03g16910	Meristem	0.182	0.177	0.251	0.233	0.0562	0.0622	0.205	0.0594	1.01	2.95	17.3	0.000675	0.00527	0.00598	gel-soil	Down	Meristem_Down
1893	LOC-Os03g17164	Meristem	0.118	0.11	0.155	0.136	0.0396	0.016	0.126	0.0268	1.35	2.35	18.3	0.000518	0.00427	0.00485	gel-soil	Down	Meristem_Down
1894	LOC-Os03g17540	Meristem	0.269	0.272	0.329	0.297	0.115	0.0764	0.287	0.094	0.745	3.63	13	0.0022	0.0135	0.0155	gel-soil	Down	Meristem_Down
1895	LOC-Os03g17660	Meristem	0.221	0.232	0.384	0.292	0.0771	0.0675	0.27	0.0719	1.02	3.43	21.5	0.000244	0.00238	0.00264	gel-soil	Down	Meristem_Down
1896	LOC-Os03g17730	Meristem	0.373	0.425	0.571	0.458	0.177	0.149	0.443	0.162	0.799	4.48	18.6	0.000483	0.00404	0.00458	gel-soil	Down	Meristem_Down
1897	LOC-Os03g17870	Meristem	0.126	0.144	0.192	0.199	0.0396	0.0515	0.159	0.046	1.82	4.59	41.8	6.16e-06	0.000127	0.000129	gel-soil	Down	Meristem_Down
1898	LOC-Os03g17990	Meristem	0.518	0.578	0.694	0.661	0.442	0.464	0.599	0.453	-0.702	5.91	25.1	0.000111	0.00126	0.00139	gel-soil	Up	Meristem_Up
1899	LOC-Os03g18150	Meristem	0.661	0.627	0.712	0.661	0.473	0.536	0.661	0.507	-0.852	7.49	37.7	1.15e-05	0.000209	0.000215	gel-soil	Up	Meristem_Up
1900	LOC-Os03g18160	Meristem	0.552	0.538	0.731	0.695	0.44	0.414	0.612	0.426	-0.744	6.21	20.9	0.000281	0.00265	0.00296	gel-soil	Up	Meristem_Up
1901	LOC-Os03g18420	Meristem	0.95	0.954	0.977	0.949	0.896	0.897	0.956	0.896	-0.67	8.09	32.2	2.83e-05	0.000428	0.000454	gel-soil	Up	Meristem_Up
1902	LOC-Os03g18490	Meristem	0.543	0.52	0.639	0.623	0.135	0.135	0.572	0.135	3.17	6.9	383	5.31e-13	1.67e-09	1.34e-10	gel-soil	Down	Meristem_Down
1903	LOC-Os03g18580	Meristem	0.944	0.991	0.986	0.953	0.523	0.352	0.968	0.43	2.4	7.58	156	6.15e-10	1.38e-07	5.91e-08	gel-soil	Down	Meristem_Down
1904	LOC-Os03g18640	Meristem	0.084	0.101	0.0594	0.0678	0.262	0.167	0.0808	0.211	-2.22	4.98	47.5	2.77e-06	6.71e-05	6.67e-05	gel-soil	Up	Meristem_Up
1905	LOC-Os03g18740	Meristem	0.333	0.324	0.37	0.297	0.34	0.341	0.33	0.34	-1.24	6.74	67.1	2.87e-07	1.12e-05	1.03e-05	gel-soil	Up	Meristem_Up
1906	LOC-Os03g18850	Meristem	0.675	0.596	0.767	0.589	0.258	0.217	0.652	0.236	2.71	8.85	240	2.18e-11	1.3e-08	3.36e-09	gel-soil	Down	Meristem_Down
1907	LOC-Os03g18990	Meristem	0.0924	0.0917	0.187	0.114	0.0146	0.0231	0.115	0.0192	1.61	1.95	18.9	0.000444	0.00378	0.00427	gel-soil	Down	Meristem_Down
1908	LOC-Os03g19000	Meristem	0.272	0.26	0.406	0.339	0.0729	0.0675	0.308	0.07	1.63	3.96	55.8	9.87e-07	2.96e-05	2.85e-05	gel-soil	Down	Meristem_Down
1909	LOC-Os03g19010	Meristem	0.367	0.358	0.493	0.462	0.194	0.105	0.408	0.146	0.884	4.26	15.1	0.0012	0.00837	0.00951	gel-soil	Down	Meristem_Down
1910	LOC-Os03g19070	Meristem	0.459	0.425	0.594	0.508	0.417	0.437	0.486	0.428	-1.53	6.77	85.4	5.33e-08	3.14e-06	2.53e-06	gel-soil	Up	Meristem_Up
1911	LOC-Os03g19080	Meristem	0.188	0.193	0.242	0.191	0.0479	0.0249	0.2	0.0355	1.73	3.37	27.9	6.29e-05	0.0008	0.000872	gel-soil	Down	Meristem_Down
1912	LOC-Os03g19290	Meristem	0.132	0.135	0.169	0.186	0.0208	0.00888	0.151	0.0144	2.87	2.54	85.2	5.42e-08	3.17e-06	2.57e-06	gel-soil	Down	Meristem_Down
1913	LOC-Os03g19380	Meristem	0.0868	0.101	0.11	0.14	0.00833	0.00355	0.106	0.00575	3.5	2.38	65.5	3.37e-07	1.26e-05	1.17e-05	gel-soil	Down	Meristem_Down
1914	LOC-Os03g19720	Meristem	0.728	0.731	0.749	0.686	0.412	0.341	0.724	0.374	1.05	6.73	19.2	0.00042	0.00362	0.00409	gel-soil	Down	Meristem_Down
1915	LOC-Os03g20120	Meristem	0.378	0.333	0.374	0.356	0.169	0.124	0.36	0.145	0.917	5.56	18.8	0.000459	0.00389	0.0044	gel-soil	Down	Meristem_Down
1916	LOC-Os03g20330	Meristem	0.232	0.162	0.256	0.208	0.0604	0.0284	0.212	0.0431	1.97	3.97	76.5	1.16e-07	5.59e-06	4.85e-06	gel-soil	Down	Meristem_Down
1917	LOC-Os03g20470	Meristem	0.398	0.398	0.521	0.436	0.46	0.389	0.429	0.422	-1.03	5.06	46.1	3.33e-06	7.86e-05	7.77e-05	gel-soil	Up	Meristem_Up
1918	LOC-Os03g20500	Meristem	0.146	0.174	0.269	0.212	0.208	0.3	0.191	0.258	-1.37	4.63	34	2.08e-05	0.000336	0.000352	gel-soil	Up	Meristem_Up
1919	LOC-Os03g20570	Meristem	0.137	0.113	0.196	0.178	0.127	0.0888	0.15	0.106	-0.735	2.73	9.45	0.00695	0.0337	0.0385	gel-soil	Up	Meristem_Up
1920	LOC-Os03g20640	Meristem	0.196	0.196	0.315	0.178	0.0438	0.032	0.215	0.0374	1.61	2.78	34.8	1.83e-05	0.000303	0.000317	gel-soil	Down	Meristem_Down
1921	LOC-Os03g20760	Meristem	0.174	0.138	0.169	0.174	0.0292	0.016	0.162	0.0221	2.43	2.73	59.2	6.66e-07	2.14e-05	2.06e-05	gel-soil	Down	Meristem_Down
1922	LOC-Os03g20790	Meristem	0.398	0.394	0.443	0.347	0.0667	0.0391	0.395	0.0518	2.3	3.84	70.2	2.09e-07	8.72e-06	7.89e-06	gel-soil	Down	Meristem_Down
1923	LOC-Os03g21710	Meristem	0.0756	0.104	0.155	0.14	0.142	0.108	0.112	0.124	-1.58	2.97	47.6	2.74e-06	6.65e-05	6.6e-05	gel-soil	Up	Meristem_Up
1924	LOC-Os03g22770	Meristem	0.633	0.624	0.767	0.682	0.394	0.293	0.666	0.339	0.721	6.08	18.2	0.000532	0.00436	0.00494	gel-soil	Down	Meristem_Down
1925	LOC-Os03g22960	Meristem	0.182	0.202	0.292	0.199	0.0354	0.0142	0.212	0.024	2.24	2.83	51.8	1.6e-06	4.36e-05	4.23e-05	gel-soil	Down	Meristem_Down
1926	LOC-Os03g23960	Meristem	0.171	0.171	0.233	0.178	0.115	0.181	0.184	0.151	-1.08	3.42	17.3	0.000666	0.00521	0.00592	gel-soil	Up	Meristem_Up
1927	LOC-Os03g24220	Meristem	0.669	0.673	0.699	0.657	0.629	0.609	0.673	0.618	-1.09	6.59	50.6	1.86e-06	4.87e-05	4.79e-05	gel-soil	Up	Meristem_Up
1928	LOC-Os03g24600	Meristem	0.49	0.474	0.63	0.551	0.156	0.172	0.525	0.165	1.5	5.5	43.4	4.85e-06	0.000105	0.000106	gel-soil	Down	Meristem_Down
1929	LOC-Os03g24844	Meristem	0.244	0.248	0.283	0.229	0.0896	0.0675	0.249	0.0777	0.819	3.13	12.2	0.00283	0.0164	0.0189	gel-soil	Down	Meristem_Down
1930	LOC-Os03g24890	Meristem	0.213	0.239	0.338	0.267	0.119	0.071	0.255	0.093	0.611	3.29	8.68	0.00912	0.0418	0.0475	gel-soil	Down	Meristem_Down
1931	LOC-Os03g25270	Meristem	0.331	0.272	0.365	0.314	0.167	0.156	0.317	0.161	1.43	5.19	62.4	4.65e-07	1.6e-05	1.53e-05	gel-soil	Down	Meristem_Down
1932	LOC-Os03g25300	Meristem	0.0952	0.0979	0.0959	0.0847	0.285	0.226	0.0939	0.253	-2.5	4.84	129	2.61e-09	3.92e-07	2.01e-07	gel-soil	Up	Meristem_Up
1933	LOC-Os03g25400	Meristem	0.317	0.294	0.42	0.39	0.146	0.156	0.345	0.151	0.769	4.32	17.1	0.000707	0.00546	0.00621	gel-soil	Down	Meristem_Down
1934	LOC-Os03g25790	Meristem	0.398	0.312	0.384	0.356	0.135	0.178	0.362	0.158	1.62	6.44	56.4	9.15e-07	2.79e-05	2.68e-05	gel-soil	Down	Meristem_Down
1935	LOC-Os03g26090	Meristem	0.0812	0.113	0.192	0.106	0.0875	0.105	0.117	0.0968	-0.929	2.35	12.1	0.00289	0.0167	0.0192	gel-soil	Up	Meristem_Up
1936	LOC-Os03g26210	Meristem	0.392	0.358	0.489	0.458	0.171	0.176	0.414	0.174	0.61	4.64	10.3	0.00515	0.0265	0.0304	gel-soil	Down	Meristem_Down
1937	LOC-Os03g26820	Meristem	0.431	0.401	0.534	0.508	0.41	0.412	0.458	0.411	-0.653	6.14	21.2	0.000258	0.00247	0.00275	gel-soil	Up	Meristem_Up
1938	LOC-Os03g27080	Meristem	0.415	0.404	0.42	0.369	0.185	0.119	0.403	0.15	1.36	4.76	29.1	5.04e-05	0.000675	0.000728	gel-soil	Down	Meristem_Down
1939	LOC-Os03g27230	Meristem	0.711	0.67	0.753	0.665	0.502	0.444	0.698	0.471	0.798	7.15	18.8	0.000459	0.00389	0.0044	gel-soil	Down	Meristem_Down
1940	LOC-Os03g27320	Meristem	0.409	0.459	0.525	0.496	0.321	0.297	0.464	0.308	-0.614	4.78	12.2	0.0028	0.0163	0.0187	gel-soil	Up	Meristem_Up
1941	LOC-Os03g27360	Meristem	0.227	0.18	0.37	0.271	0.0583	0.0746	0.25	0.0671	1.25	3.43	22	0.000216	0.00214	0.00238	gel-soil	Down	Meristem_Down
1942	LOC-Os03g27450	Meristem	0.137	0.165	0.205	0.169	0.144	0.131	0.165	0.137	-0.758	2.97	12.6	0.00246	0.0148	0.0169	gel-soil	Up	Meristem_Up
1943	LOC-Os03g28080	Meristem	0.16	0.113	0.242	0.242	0.0458	0.0284	0.179	0.0364	1.85	3.04	27.1	7.35e-05	0.000909	0.000992	gel-soil	Down	Meristem_Down
1944	LOC-Os03g29260	Meristem	0.913	0.93	0.977	0.932	0.856	0.817	0.934	0.835	-0.81	8.11	44.6	4.09e-06	9.22e-05	9.17e-05	gel-soil	Up	Meristem_Up
1945	LOC-Os03g29920	Meristem	0.143	0.122	0.137	0.119	0.377	0.181	0.131	0.271	-2.41	4.84	102	1.49e-08	1.23e-06	8.76e-07	gel-soil	Up	Meristem_Up
1946	LOC-Os03g29980	Meristem	0.202	0.205	0.237	0.203	0.208	0.0959	0.21	0.148	-0.746	3.38	9.9	0.00595	0.0297	0.034	gel-soil	Up	Meristem_Up
1947	LOC-Os03g30200	Meristem	0.126	0.107	0.137	0.102	0.0562	0.0213	0.118	0.0374	1.05	2.4	9.63	0.00653	0.032	0.0366	gel-soil	Down	Meristem_Down
1948	LOC-Os03g31090	Meristem	0.818	0.878	0.868	0.784	0.173	0.0817	0.838	0.124	3.18	6.04	103	1.43e-08	1.21e-06	8.42e-07	gel-soil	Down	Meristem_Down
1949	LOC-Os03g31290	Meristem	0.44	0.474	0.562	0.508	0.425	0.416	0.487	0.42	-0.709	5.15	21.5	0.000243	0.00236	0.00262	gel-soil	Up	Meristem_Up
1950	LOC-Os03g31410	Meristem	0.123	0.11	0.196	0.127	0.0167	0.00888	0.134	0.0125	2.38	1.85	41.1	6.77e-06	0.000137	0.000139	gel-soil	Down	Meristem_Down
1951	LOC-Os03g31490	Meristem	0.417	0.419	0.575	0.525	0.125	0.105	0.471	0.114	1.61	4.42	70.4	2.05e-07	8.59e-06	7.76e-06	gel-soil	Down	Meristem_Down
1952	LOC-Os03g31510	Meristem	0.714	0.706	0.758	0.746	0.369	0.412	0.727	0.392	0.6	6.7	15.5	0.00108	0.00769	0.00875	gel-soil	Down	Meristem_Down
1953	LOC-Os03g31550	Meristem	0.569	0.554	0.616	0.581	0.273	0.217	0.576	0.243	0.642	5.33	16.5	0.000832	0.00623	0.00708	gel-soil	Down	Meristem_Down
1954	LOC-Os03g31570	Meristem	0.342	0.318	0.548	0.504	0.321	0.274	0.408	0.295	-0.762	5.06	12.3	0.00273	0.016	0.0184	gel-soil	Up	Meristem_Up
1955	LOC-Os03g31679	Meristem	0.535	0.48	0.571	0.559	0.654	0.551	0.531	0.598	-1.59	6.64	131	2.31e-09	3.61e-07	1.82e-07	gel-soil	Up	Meristem_Up
1956	LOC-Os03g31740	Meristem	0.14	0.0856	0.105	0.102	0.0292	0.0231	0.11	0.0259	1.42	2.39	17.9	0.000574	0.00461	0.00525	gel-soil	Down	Meristem_Down
1957	LOC-Os03g32040	Meristem	0.0952	0.11	0.119	0.102	0.0125	0.00888	0.105	0.0105	2.89	1.98	51.7	1.61e-06	4.38e-05	4.26e-05	gel-soil	Down	Meristem_Down
1958	LOC-Os03g32420	Meristem	0.431	0.379	0.429	0.352	0.156	0.137	0.399	0.146	0.632	6.19	10.9	0.00429	0.0229	0.0263	gel-soil	Down	Meristem_Down
1959	LOC-Os03g32499	Meristem	0.507	0.434	0.584	0.542	0.4	0.337	0.508	0.366	-0.599	5.01	14.4	0.00146	0.00977	0.0112	gel-soil	Up	Meristem_Up
1960	LOC-Os03g33650	Meristem	0.123	0.104	0.0913	0.14	0.0312	0.048	0.115	0.0403	1.06	2.92	9.1	0.00784	0.037	0.0422	gel-soil	Down	Meristem_Down
1961	LOC-Os03g34310	Meristem	0.0896	0.122	0.178	0.123	0.0104	0.016	0.123	0.0134	2.4	1.98	37.5	1.18e-05	0.000213	0.00022	gel-soil	Down	Meristem_Down
1962	LOC-Os03g36760	Meristem	0.101	0.101	0.151	0.106	0.0292	0.0355	0.112	0.0326	0.909	2.08	8.69	0.00908	0.0417	0.0474	gel-soil	Down	Meristem_Down
1963	LOC-Os03g37730	Meristem	0.207	0.193	0.379	0.314	0.0896	0.071	0.258	0.0796	0.813	3.31	10.5	0.00494	0.0256	0.0294	gel-soil	Down	Meristem_Down
1964	LOC-Os03g37984	Meristem	0.493	0.453	0.621	0.559	0.212	0.201	0.52	0.206	1.03	5.05	35.8	1.55e-05	0.000266	0.000277	gel-soil	Down	Meristem_Down
1965	LOC-Os03g38540	Meristem	0.227	0.199	0.315	0.343	0.169	0.101	0.26	0.132	0.653	4.5	9.54	0.00673	0.0328	0.0375	gel-soil	Down	Meristem_Down
1966	LOC-Os03g40260	Meristem	0.182	0.232	0.297	0.309	0.05	0.0497	0.245	0.0499	1.63	3.43	36.1	1.47e-05	0.000254	0.000264	gel-soil	Down	Meristem_Down
1967	LOC-Os03g40920	Meristem	0.997	1	1	1	0.996	1	0.999	0.998	-0.693	10.8	40.3	7.68e-06	0.000151	0.000155	gel-soil	Up	Meristem_Up
1968	LOC-Os03g42280	Meristem	0.0868	0.107	0.128	0.119	0.19	0.0835	0.107	0.132	-1.53	2.54	33.6	2.23e-05	0.000353	0.000372	gel-soil	Up	Meristem_Up
1969	LOC-Os03g42530	Meristem	0.437	0.483	0.489	0.487	0.475	0.274	0.471	0.366	-0.754	5.31	12.7	0.00244	0.0147	0.0168	gel-soil	Up	Meristem_Up
1970	LOC-Os03g42950	Meristem	0.0448	0.0673	0.137	0.148	0.148	0.105	0.0904	0.125	-2.09	3.06	39	9.29e-06	0.000176	0.000181	gel-soil	Up	Meristem_Up
1971	LOC-Os03g43760	Meristem	0.429	0.419	0.539	0.517	0.438	0.403	0.465	0.419	-0.882	4.98	31.4	3.32e-05	0.000482	0.000516	gel-soil	Up	Meristem_Up
1972	LOC-Os03g44020	Meristem	0.202	0.223	0.288	0.242	0.165	0.156	0.233	0.16	-0.939	3.83	29.2	4.95e-05	0.000665	0.000717	gel-soil	Up	Meristem_Up
1973	LOC-Os03g44440	Meristem	0.115	0.0826	0.128	0.161	0.0292	0.032	0.118	0.0307	0.951	2.07	8.81	0.00868	0.0402	0.0457	gel-soil	Down	Meristem_Down
1974	LOC-Os03g44484	Meristem	0.515	0.526	0.598	0.538	0.265	0.197	0.539	0.228	0.668	4.9	14	0.00166	0.0108	0.0124	gel-soil	Down	Meristem_Down
1975	LOC-Os03g45250	Meristem	0.19	0.156	0.137	0.127	0.14	0.156	0.157	0.149	-1.12	3.76	10.4	0.00509	0.0262	0.0301	gel-soil	Up	Meristem_Up
1976	LOC-Os03g45280	Meristem	0.773	0.709	0.858	0.792	0.538	0.522	0.775	0.529	1.62	9.58	92.6	3e-08	2.03e-06	1.57e-06	gel-soil	Down	Meristem_Down
1977	LOC-Os03g45290	Meristem	0.0784	0.107	0.146	0.127	0.025	0.0213	0.11	0.023	1.49	2.21	19.1	0.000422	0.00364	0.00411	gel-soil	Down	Meristem_Down
1978	LOC-Os03g45370	Meristem	0.134	0.15	0.174	0.123	0.104	0.0906	0.144	0.0968	-0.835	3.1	11.6	0.00345	0.0192	0.0221	gel-soil	Up	Meristem_Up
1979	LOC-Os03g45750	Meristem	0.126	0.138	0.137	0.127	0.0146	0.0142	0.132	0.0144	2.53	2.08	44.7	4.07e-06	9.19e-05	9.15e-05	gel-soil	Down	Meristem_Down
1980	LOC-Os03g45920	Meristem	0.258	0.242	0.26	0.233	0.323	0.362	0.248	0.344	-2.37	5.73	220	4.29e-11	1.96e-08	6.05e-09	gel-soil	Up	Meristem_Up
1981	LOC-Os03g45930	Meristem	0.143	0.15	0.151	0.203	0.0458	0.0373	0.159	0.0412	1.36	2.72	22.2	0.000209	0.00209	0.00232	gel-soil	Down	Meristem_Down
1982	LOC-Os03g46200	Meristem	0.137	0.101	0.137	0.106	0.025	0.0249	0.12	0.0249	2.02	2.91	37.6	1.15e-05	0.00021	0.000216	gel-soil	Down	Meristem_Down
1983	LOC-Os03g46390	Meristem	0.443	0.401	0.475	0.449	0.352	0.309	0.438	0.329	-0.614	4.71	14	0.00165	0.0108	0.0123	gel-soil	Up	Meristem_Up
1984	LOC-Os03g47240	Meristem	0.182	0.177	0.205	0.199	0.0229	0.00888	0.189	0.0153	2.75	2.43	64.3	3.83e-07	1.39e-05	1.3e-05	gel-soil	Down	Meristem_Down
1985	LOC-Os03g47930	Meristem	0.566	0.581	0.699	0.589	0.444	0.451	0.601	0.448	-0.593	5.81	18.6	0.000483	0.00403	0.00457	gel-soil	Up	Meristem_Up
1986	LOC-Os03g48110	Meristem	0.846	0.856	0.886	0.771	0.285	0.126	0.841	0.199	2.62	6.11	95.4	2.41e-08	1.72e-06	1.31e-06	gel-soil	Down	Meristem_Down
1987	LOC-Os03g48390	Meristem	0.703	0.694	0.753	0.699	0.325	0.234	0.709	0.276	1.27	5.61	54.8	1.1e-06	3.25e-05	3.12e-05	gel-soil	Down	Meristem_Down
1988	LOC-Os03g48490	Meristem	0.134	0.153	0.196	0.186	0.0312	0.0266	0.162	0.0288	1.61	2.52	33.8	2.18e-05	0.000347	0.000366	gel-soil	Down	Meristem_Down
1989	LOC-Os03g48540	Meristem	0.557	0.48	0.571	0.564	0.331	0.345	0.539	0.338	0.695	6.2	17	0.000722	0.00556	0.00632	gel-soil	Down	Meristem_Down
1990	LOC-Os03g48840	Meristem	0.252	0.239	0.356	0.297	0.25	0.218	0.277	0.233	-0.891	3.8	25.9	9.41e-05	0.00111	0.00121	gel-soil	Up	Meristem_Up
1991	LOC-Os03g48904	Meristem	0.176	0.162	0.256	0.242	0.165	0.16	0.201	0.162	-0.92	3.26	19.1	0.000431	0.0037	0.00418	gel-soil	Up	Meristem_Up
1992	LOC-Os03g48920	Meristem	0.115	0.135	0.174	0.161	0.025	0.0373	0.141	0.0316	1.35	2.17	16.4	0.00084	0.00629	0.00714	gel-soil	Down	Meristem_Down
1993	LOC-Os03g49770	Meristem	0.415	0.373	0.466	0.407	0.356	0.268	0.411	0.309	-0.785	5.01	13.4	0.00198	0.0125	0.0142	gel-soil	Up	Meristem_Up
1994	LOC-Os03g50030	Meristem	0.109	0.0979	0.155	0.127	0.112	0.0622	0.119	0.0853	-1.69	3.3	44.4	4.22e-06	9.43e-05	9.42e-05	gel-soil	Up	Meristem_Up
1995	LOC-Os03g50480	Meristem	0.88	0.89	0.932	0.907	0.806	0.84	0.898	0.825	-0.848	8.1	48.9	2.29e-06	5.79e-05	5.7e-05	gel-soil	Up	Meristem_Up
1996	LOC-Os03g50580	Meristem	0.19	0.131	0.142	0.174	0.0625	0.0551	0.161	0.0585	1.32	4.38	26	9.2e-05	0.00109	0.00119	gel-soil	Down	Meristem_Down
1997	LOC-Os03g50590	Meristem	0.269	0.22	0.274	0.25	0.283	0.261	0.252	0.271	-1.94	6.47	114	6.7e-09	7.31e-07	4.44e-07	gel-soil	Up	Meristem_Up
1998	LOC-Os03g50710	Meristem	0.16	0.101	0.174	0.144	0.142	0.133	0.142	0.137	-1.49	6.02	28.1	6.12e-05	0.000783	0.000852	gel-soil	Up	Meristem_Up
1999	LOC-Os03g50720	Meristem	0.042	0.052	0.0913	0.0593	0.129	0.0995	0.0579	0.113	-2.28	5.6	26.1	8.98e-05	0.00107	0.00117	gel-soil	Up	Meristem_Up
[truncated: 33,206 more rows]
