# Supplementary material for: Single-cell transcriptomics reveal how root tissues adapt to soil stress
Source: Nature. 2025 Apr 30;642(8068):721–9. doi: 10.1038/s41586-025-08941-z (PMC12176638; doi:10.1038/s41586-025-08941-z)
Supplement: Supplementary file 7 — Enriched GO term for DEGs in each cell type in the comparison of Xkitaake scRNA-seq data between gel-grown roots and soil-grown roots. [file 41586_2025_8941_MOESM7_ESM.xlsx]

## Sheet: Description
The Enriched GO term for differentially expressed genes in the comparison between gel-based scRNA-seq data and soil-based scRNA-seq data, generated by gProfiler2 R package
Relevant columns
query	The group of DEGs used for GO term analysis
significant	Whether the GO term is significantly enriched
p_value	p-value for Whether the GO term is significantly enriched. We used 0.05 as the threshold.
term_size	Number of genes relevant to the GO term
query_size	Number of input genes for the GO term analysis
intersection_size	How many input genes overlap with the GO-term relevant gene group
term_id	GO term ID
source	GO term categories
term_name	GO term name

## Sheet: GO_Xkitaake_GelvsSoil
	query	significant	p_value	term_size	query_size	intersection_size	precision	recall	term_id	source	term_name	effective_domain_size	source_order	parents
1	Atrichoblast_Down	TRUE	1.98009e-13	719	919	100	0.108814	0.139082	GO:0006412	GO:BP	translation	15906	2205	c("GO:0009059"	"GO:0010467"	"GO:0019538"	"GO:0043043")
2	Atrichoblast_Down	TRUE	3.04953e-13	731	919	100	0.108814	0.136799	GO:0043043	GO:BP	peptide biosynthetic process	15906	10999	c("GO:0006518"	"GO:0043604"	"GO:1901566")
3	Atrichoblast_Down	TRUE	5.74347e-13	765	919	102	0.11099	0.133333	GO:0006518	GO:BP	peptide metabolic process	15906	2277	c("GO:0043603"	"GO:1901564")
4	Atrichoblast_Down	TRUE	1.26999e-12	1477	919	159	0.173014	0.107651	GO:1901566	GO:BP	organonitrogen compound biosynthetic process	15906	22439	c("GO:1901564"	"GO:1901576")
5	Atrichoblast_Down	TRUE	2.81817e-12	801	919	103	0.112078	0.128589	GO:0043604	GO:BP	amide biosynthetic process	15906	11312	c("GO:0043603"	"GO:0044271")
6	Atrichoblast_Down	TRUE	1.18477e-11	892	919	109	0.118607	0.122197	GO:0043603	GO:BP	amide metabolic process	15906	11311	GO:0006807
7	Atrichoblast_Down	TRUE	2.59635e-05	1307	919	121	0.131665	0.0925784	GO:0042221	GO:BP	response to chemical	15906	10548	GO:0050896
8	Atrichoblast_Down	TRUE	4.70668e-05	40	919	13	0.0141458	0.325	GO:0016998	GO:BP	cell wall macromolecule catabolic process	15906	5357	c("GO:0009057"	"GO:0044036")
9	Atrichoblast_Down	TRUE	0.000442004	18	919	8	0.00870511	0.444444	GO:0006026	GO:BP	aminoglycan catabolic process	15906	1921	c("GO:0006022"	"GO:0009057"	"GO:1901136"	"GO:1901565")
10	Atrichoblast_Down	TRUE	0.000442004	18	919	8	0.00870511	0.444444	GO:0006030	GO:BP	chitin metabolic process	15906	1925	c("GO:0006022"	"GO:1901071")
11	Atrichoblast_Down	TRUE	0.000442004	18	919	8	0.00870511	0.444444	GO:1901072	GO:BP	glucosamine-containing compound catabolic process	15906	22020	c("GO:0046348"	"GO:1901071")
12	Atrichoblast_Down	TRUE	0.000442004	18	919	8	0.00870511	0.444444	GO:0006032	GO:BP	chitin catabolic process	15906	1927	c("GO:0006026"	"GO:0006030"	"GO:1901072")
13	Atrichoblast_Down	TRUE	0.000442004	18	919	8	0.00870511	0.444444	GO:0046348	GO:BP	amino sugar catabolic process	15906	12698	c("GO:0006040"	"GO:1901136")
14	Atrichoblast_Down	TRUE	0.000594592	44	919	12	0.0130577	0.272727	GO:0052547	GO:BP	regulation of peptidase activity	15906	14860	c("GO:0030162"	"GO:0051336")
15	Atrichoblast_Down	TRUE	0.000594592	44	919	12	0.0130577	0.272727	GO:0010466	GO:BP	negative regulation of peptidase activity	15906	4228	c("GO:0045861"	"GO:0051346"	"GO:0052547")
16	Atrichoblast_Down	TRUE	0.000618241	161	919	25	0.0272035	0.15528	GO:0097305	GO:BP	response to alcohol	15906	19472	c("GO:0010033"	"GO:1901700")
17	Atrichoblast_Down	TRUE	0.000618241	52	919	13	0.0141458	0.25	GO:0051346	GO:BP	negative regulation of hydrolase activity	15906	14354	c("GO:0043086"	"GO:0051336")
18	Atrichoblast_Down	TRUE	0.000640437	45	919	12	0.0130577	0.266667	GO:0045861	GO:BP	negative regulation of proteolysis	15906	12290	c("GO:0006508"	"GO:0030162"	"GO:0051248")
19	Atrichoblast_Down	TRUE	0.00116284	64	919	14	0.0152339	0.21875	GO:0042255	GO:BP	ribosome assembly	15906	10560	c("GO:0042254"	"GO:0140694")
20	Atrichoblast_Down	TRUE	0.00116284	190	919	27	0.0293798	0.142105	GO:0008652	GO:BP	amino acid biosynthetic process	15906	3279	c("GO:0006520"	"GO:0046394"	"GO:1901566")
21	Atrichoblast_Down	TRUE	0.00116284	64	919	14	0.0152339	0.21875	GO:0009664	GO:BP	plant-type cell wall organization	15906	3636	c("GO:0071555"	"GO:0071669")
22	Atrichoblast_Down	TRUE	0.00198248	396	919	44	0.0478781	0.111111	GO:0006520	GO:BP	amino acid metabolic process	15906	2278	c("GO:0019752"	"GO:0044238"	"GO:1901564")
23	Atrichoblast_Down	TRUE	0.00198715	23	919	8	0.00870511	0.347826	GO:0006568	GO:BP	tryptophan metabolic process	15906	2325	c("GO:0006586"	"GO:0009072"	"GO:1901605")
24	Atrichoblast_Down	TRUE	0.00198715	23	919	8	0.00870511	0.347826	GO:1901071	GO:BP	glucosamine-containing compound metabolic process	15906	22019	GO:0006040
25	Atrichoblast_Down	TRUE	0.00198715	23	919	8	0.00870511	0.347826	GO:0006586	GO:BP	indolalkylamine metabolic process	15906	2343	c("GO:0006576"	"GO:0042430")
26	Atrichoblast_Down	TRUE	0.00242283	223	919	29	0.031556	0.130045	GO:0006457	GO:BP	protein folding	15906	2238	c("GO:0009987"	"GO:0051604")
27	Atrichoblast_Down	TRUE	0.00242283	157	919	23	0.0250272	0.146497	GO:0009737	GO:BP	response to abscisic acid	15906	3692	c("GO:0009725"	"GO:0033993"	"GO:0097305")
28	Atrichoblast_Down	TRUE	0.00252714	24	919	8	0.00870511	0.333333	GO:0042435	GO:BP	indole-containing compound biosynthetic process	15906	10675	c("GO:0018130"	"GO:0019438"	"GO:0042430"	"GO:0044271"	"GO:1901362"	"GO:1901566")
29	Atrichoblast_Down	TRUE	0.00270918	159	919	23	0.0250272	0.144654	GO:1901607	GO:BP	alpha-amino acid biosynthetic process	15906	22466	c("GO:0008652"	"GO:1901605")
30	Atrichoblast_Down	TRUE	0.00281819	80	919	15	0.0163221	0.1875	GO:0002181	GO:BP	cytoplasmic translation	15906	742	GO:0006412
31	Atrichoblast_Down	TRUE	0.00647832	871	919	77	0.0837867	0.0884041	GO:0043436	GO:BP	oxoacid metabolic process	15906	11204	GO:0006082
32	Atrichoblast_Down	TRUE	0.00647832	15	919	6	0.00652884	0.4	GO:0046219	GO:BP	indolalkylamine biosynthetic process	15906	12601	c("GO:0006586"	"GO:0042401"	"GO:0042435")
33	Atrichoblast_Down	TRUE	0.00647832	15	919	6	0.00652884	0.4	GO:0000162	GO:BP	tryptophan biosynthetic process	15906	58	c("GO:0006568"	"GO:0009073"	"GO:0046219"	"GO:1901607")
34	Atrichoblast_Down	TRUE	0.00650815	872	919	77	0.0837867	0.0883028	GO:0006082	GO:BP	organic acid metabolic process	15906	1976	c("GO:0044237"	"GO:0044281"	"GO:0071704")
35	Atrichoblast_Down	TRUE	0.00694894	28	919	8	0.00870511	0.285714	GO:0006022	GO:BP	aminoglycan metabolic process	15906	1917	c("GO:0043170"	"GO:1901135"	"GO:1901564")
36	Atrichoblast_Down	TRUE	0.00749038	6	919	4	0.00435256	0.666667	GO:0046039	GO:BP	GTP metabolic process	15906	12433	c("GO:0009150"	"GO:0009205")
37	Atrichoblast_Down	TRUE	0.00749038	6	919	4	0.00435256	0.666667	GO:0006183	GO:BP	GTP biosynthetic process	15906	2045	c("GO:0009152"	"GO:0009206"	"GO:0046039")
38	Atrichoblast_Down	TRUE	0.00757988	266	919	31	0.0337323	0.116541	GO:1901605	GO:BP	alpha-amino acid metabolic process	15906	22464	GO:0006520
39	Atrichoblast_Down	TRUE	0.00904817	5292	919	356	0.387378	0.0672714	GO:1901564	GO:BP	organonitrogen compound metabolic process	15906	22437	c("GO:0006807"	"GO:0071704")
40	Atrichoblast_Down	TRUE	0.00981492	11	919	5	0.0054407	0.454545	GO:0052548	GO:BP	regulation of endopeptidase activity	15906	14861	GO:0052547
41	Atrichoblast_Down	TRUE	0.00981492	11	919	5	0.0054407	0.454545	GO:0010951	GO:BP	negative regulation of endopeptidase activity	15906	4613	c("GO:0010466"	"GO:0052548")
42	Atrichoblast_Down	TRUE	4.16734e-28	409	925	91	0.0983784	0.222494	GO:0005840	GO:CC	ribosome	16399	389	GO:0043232
43	Atrichoblast_Down	TRUE	8.65643e-27	198	925	61	0.0659459	0.308081	GO:0022626	GO:CC	cytosolic ribosome	16399	860	c("GO:0005829"	"GO:0005840")
44	Atrichoblast_Down	TRUE	1.02683e-26	263	925	70	0.0756757	0.26616	GO:0044391	GO:CC	ribosomal subunit	16399	2081	c("GO:0005840"	"GO:1990904")
45	Atrichoblast_Down	TRUE	1.75729e-17	965	925	126	0.136216	0.13057	GO:0005829	GO:CC	cytosol	16399	380	c("GO:0005737"	"GO:0110165")
46	Atrichoblast_Down	TRUE	7.45322e-16	745	925	103	0.111351	0.138255	GO:1990904	GO:CC	ribonucleoprotein complex	16399	4039	GO:0032991
47	Atrichoblast_Down	TRUE	2.31509e-15	156	925	41	0.0443243	0.262821	GO:0015934	GO:CC	large ribosomal subunit	16399	711	GO:0044391
48	Atrichoblast_Down	TRUE	1.10575e-13	121	925	34	0.0367568	0.280992	GO:0022625	GO:CC	cytosolic large ribosomal subunit	16399	859	c("GO:0015934"	"GO:0022626")
49	Atrichoblast_Down	TRUE	1.67201e-13	77	925	27	0.0291892	0.350649	GO:0022627	GO:CC	cytosolic small ribosomal subunit	16399	861	c("GO:0015935"	"GO:0022626")
50	Atrichoblast_Down	TRUE	2.72235e-11	107	925	29	0.0313514	0.271028	GO:0015935	GO:CC	small ribosomal subunit	16399	712	GO:0044391
51	Atrichoblast_Down	TRUE	6.24416e-09	1562	925	147	0.158919	0.0941101	GO:0043228	GO:CC	non-membrane-bounded organelle	16399	1884	GO:0043226
52	Atrichoblast_Down	TRUE	6.24416e-09	1562	925	147	0.158919	0.0941101	GO:0043232	GO:CC	intracellular non-membrane-bounded organelle	16399	1888	c("GO:0043228"	"GO:0043229")
53	Atrichoblast_Down	TRUE	1.04743e-08	6414	925	452	0.488649	0.0704708	GO:0005737	GO:CC	cytoplasm	16399	309	c("GO:0005622"	"GO:0110165")
54	Atrichoblast_Down	TRUE	6.03435e-05	729	925	72	0.0778378	0.0987654	GO:0005576	GO:CC	extracellular region	16399	198	GO:0110165
55	Atrichoblast_Down	TRUE	0.000113744	113	925	20	0.0216216	0.176991	GO:0005759	GO:CC	mitochondrial matrix	16399	327	c("GO:0005739"	"GO:0070013")
56	Atrichoblast_Down	TRUE	0.000191393	63	925	14	0.0151351	0.222222	GO:0000786	GO:CC	nucleosome	16399	93	c("GO:0000785"	"GO:0032993")
57	Atrichoblast_Down	TRUE	0.000647806	181	925	25	0.027027	0.138122	GO:0098798	GO:CC	mitochondrial protein-containing complex	16399	3267	c("GO:0005739"	"GO:0032991")
58	Atrichoblast_Down	TRUE	0.00102791	841	925	75	0.0810811	0.0891795	GO:0005739	GO:CC	mitochondrion	16399	310	c("GO:0005737"	"GO:0043231")
59	Atrichoblast_Down	TRUE	0.00356064	10084	925	620	0.67027	0.0614835	GO:0005622	GO:CC	intracellular anatomical structure	16399	237	GO:0110165
60	Atrichoblast_Down	TRUE	4.37602e-25	372	981	84	0.0856269	0.225806	GO:0003735	GO:MF	structural constituent of ribosome	16978	353	GO:0005198
61	Atrichoblast_Down	TRUE	1.75874e-24	495	981	97	0.0988787	0.19596	GO:0005198	GO:MF	structural molecule activity	16978	1350	GO:0003674
62	Atrichoblast_Down	TRUE	3.3788e-06	44	981	15	0.0152905	0.340909	GO:0004568	GO:MF	chitinase activity	16978	889	GO:0004553
63	Atrichoblast_Down	TRUE	0.00247439	55	981	13	0.0132518	0.236364	GO:0030527	GO:MF	structural constituent of chromatin	16978	3959	GO:0005198
64	Atrichoblast_Down	TRUE	0.00291925	49	981	12	0.0122324	0.244898	GO:0004867	GO:MF	serine-type endopeptidase inhibitor activity	16978	1139	GO:0004866
65	Atrichoblast_Down	TRUE	0.00576327	107	981	18	0.0183486	0.168224	GO:0019843	GO:MF	rRNA binding	16978	3736	GO:0003723
66	Atrichoblast_Down	TRUE	0.00818246	65	981	13	0.0132518	0.2	GO:0030414	GO:MF	peptidase inhibitor activity	16978	3950	c("GO:0004857"	"GO:0061134")
67	Atrichoblast_Down	TRUE	0.00818246	65	981	13	0.0132518	0.2	GO:0004866	GO:MF	endopeptidase inhibitor activity	16978	1138	c("GO:0030414"	"GO:0061135")
68	Atrichoblast_Down	TRUE	0.00858464	66	981	13	0.0132518	0.19697	GO:0061135	GO:MF	endopeptidase regulator activity	16978	8464	GO:0061134
69	Atrichoblast_Down	TRUE	0.00908609	67	981	13	0.0132518	0.19403	GO:0061134	GO:MF	peptidase regulator activity	16978	8463	GO:0030234
70	Atrichoblast_Down	TRUE	4.3591e-13	205	327	57	0.174312	0.278049	KEGG:03010	KEGG	Ribosome	3467	208	KEGG:00000
71	Atrichoblast_Up	TRUE	8.51224e-05	1814	510	98	0.192157	0.0540243	GO:0006355	GO:BP	regulation of DNA-templated transcription	15906	2165	c("GO:0006351"	"GO:0010468"	"GO:2001141")
72	Atrichoblast_Up	TRUE	8.51224e-05	1814	510	98	0.192157	0.0540243	GO:2001141	GO:BP	regulation of RNA biosynthetic process	15906	27454	c("GO:0010556"	"GO:0032774"	"GO:0051252")
73	Atrichoblast_Up	TRUE	0.000107079	805	510	54	0.105882	0.0670807	GO:0070887	GO:BP	cellular response to chemical stimulus	15906	17162	c("GO:0042221"	"GO:0051716")
74	Atrichoblast_Up	TRUE	0.000256437	1910	510	99	0.194118	0.0518325	GO:0051252	GO:BP	regulation of RNA metabolic process	15906	14280	c("GO:0016070"	"GO:0019219"	"GO:0060255")
75	Atrichoblast_Up	TRUE	0.000411093	3431	510	155	0.303922	0.0451763	GO:0050794	GO:BP	regulation of cellular process	15906	13920	c("GO:0009987"	"GO:0050789")
76	Atrichoblast_Up	TRUE	0.000454537	1958	510	99	0.194118	0.0505618	GO:0019219	GO:BP	regulation of nucleobase-containing compound metabolic process	15906	5852	c("GO:0006139"	"GO:0031323"	"GO:0051171"	"GO:0080090")
77	Atrichoblast_Up	TRUE	0.000454537	1984	510	100	0.196078	0.0504032	GO:0006351	GO:BP	DNA-templated transcription	15906	2161	c("GO:0010467"	"GO:0032774")
78	Atrichoblast_Up	TRUE	0.000486659	1993	510	100	0.196078	0.0501756	GO:0032774	GO:BP	RNA biosynthetic process	15906	8184	c("GO:0009059"	"GO:0016070"	"GO:0034654")
79	Atrichoblast_Up	TRUE	0.000913331	460	510	34	0.0666667	0.073913	GO:0009755	GO:BP	hormone-mediated signaling pathway	15906	3710	c("GO:0007165"	"GO:0032870")
80	Atrichoblast_Up	TRUE	0.00108938	273	510	24	0.0470588	0.0879121	GO:1901701	GO:BP	cellular response to oxygen-containing compound	15906	22530	c("GO:0070887"	"GO:1901700")
81	Atrichoblast_Up	TRUE	0.00108938	468	510	34	0.0666667	0.0726496	GO:0032870	GO:BP	cellular response to hormone stimulus	15906	8238	c("GO:0009725"	"GO:0071310"	"GO:0071495")
82	Atrichoblast_Up	TRUE	0.00114587	3743	510	162	0.317647	0.0432808	GO:0050789	GO:BP	regulation of biological process	15906	13916	c("GO:0008150"	"GO:0065007")
83	Atrichoblast_Up	TRUE	0.00114587	473	510	34	0.0666667	0.0718816	GO:0071495	GO:BP	cellular response to endogenous stimulus	15906	17539	GO:0009719
84	Atrichoblast_Up	TRUE	0.00173357	86	510	12	0.0235294	0.139535	GO:0031347	GO:BP	regulation of defense response	15906	7484	c("GO:0006952"	"GO:0080134")
85	Atrichoblast_Up	TRUE	0.00173357	506	510	35	0.0686275	0.06917	GO:1901700	GO:BP	response to oxygen-containing compound	15906	22529	GO:0042221
86	Atrichoblast_Up	TRUE	0.00173357	147	510	16	0.0313725	0.108844	GO:0080134	GO:BP	regulation of response to stress	15906	18659	c("GO:0006950"	"GO:0048583")
87	Atrichoblast_Up	TRUE	0.00173357	2246	510	106	0.207843	0.047195	GO:0034654	GO:BP	nucleobase-containing compound biosynthetic process	15906	9112	c("GO:0006139"	"GO:0018130"	"GO:0019438"	"GO:0044271"	"GO:1901362")
88	Atrichoblast_Up	TRUE	0.00174256	148	510	16	0.0313725	0.108108	GO:0010646	GO:BP	regulation of cell communication	15906	4364	c("GO:0007154"	"GO:0050794")
89	Atrichoblast_Up	TRUE	0.00174256	2334	510	109	0.213725	0.0467009	GO:0080090	GO:BP	regulation of primary metabolic process	15906	18641	c("GO:0019222"	"GO:0044238")
90	Atrichoblast_Up	TRUE	0.00175527	1307	510	69	0.135294	0.0527927	GO:0042221	GO:BP	response to chemical	15906	10548	GO:0050896
91	Atrichoblast_Up	TRUE	0.00175527	1839	510	90	0.176471	0.0489396	GO:0051716	GO:BP	cellular response to stimulus	15906	14605	c("GO:0009987"	"GO:0050896")
92	Atrichoblast_Up	TRUE	0.00180846	4036	510	170	0.333333	0.0421209	GO:0065007	GO:BP	biological regulation	15906	16682	GO:0008150
93	Atrichoblast_Up	TRUE	0.00195346	2458	510	113	0.221569	0.0459723	GO:0031323	GO:BP	regulation of cellular metabolic process	15906	7461	c("GO:0019222"	"GO:0044237"	"GO:0050794")
94	Atrichoblast_Up	TRUE	0.00215447	2307	510	107	0.209804	0.0463806	GO:0051171	GO:BP	regulation of nitrogen compound metabolic process	15906	14228	c("GO:0006807"	"GO:0019222")
95	Atrichoblast_Up	TRUE	0.00215447	299	510	24	0.0470588	0.0802676	GO:0048583	GO:BP	regulation of response to stimulus	15906	13506	c("GO:0050789"	"GO:0050896")
96	Atrichoblast_Up	TRUE	0.00229234	2501	510	114	0.223529	0.0455818	GO:0019438	GO:BP	aromatic compound biosynthetic process	15906	6052	c("GO:0006725"	"GO:0044249")
97	Atrichoblast_Up	TRUE	0.00273551	875	510	50	0.0980392	0.0571429	GO:0010033	GO:BP	response to organic substance	15906	3903	GO:0042221
98	Atrichoblast_Up	TRUE	0.00273551	2596	510	117	0.229412	0.0450693	GO:1901362	GO:BP	organic cyclic compound biosynthetic process	15906	22266	c("GO:1901360"	"GO:1901576")
99	Atrichoblast_Up	TRUE	0.00296449	538	510	35	0.0686275	0.0650558	GO:0071310	GO:BP	cellular response to organic substance	15906	17376	c("GO:0010033"	"GO:0070887")
100	Atrichoblast_Up	TRUE	0.00296449	144	510	15	0.0294118	0.104167	GO:0009966	GO:BP	regulation of signal transduction	15906	3862	c("GO:0007165"	"GO:0010646"	"GO:0023051"	"GO:0048583")
101	Atrichoblast_Up	TRUE	0.00297229	2260	510	104	0.203922	0.0460177	GO:0031326	GO:BP	regulation of cellular biosynthetic process	15906	7464	c("GO:0009889"	"GO:0031323"	"GO:0044249")
102	Atrichoblast_Up	TRUE	0.00297229	1051	510	57	0.111765	0.0542341	GO:0007165	GO:BP	signal transduction	15906	2776	c("GO:0007154"	"GO:0009987"	"GO:0023052"	"GO:0050794"	"GO:0051716")
103	Atrichoblast_Up	TRUE	0.00297229	145	510	15	0.0294118	0.103448	GO:0023051	GO:BP	regulation of signaling	15906	6954	c("GO:0023052"	"GO:0050789")
104	Atrichoblast_Up	TRUE	0.00300788	216	510	19	0.0372549	0.087963	GO:0071396	GO:BP	cellular response to lipid	15906	17458	c("GO:0033993"	"GO:0071310")
105	Atrichoblast_Up	TRUE	0.00300788	2264	510	104	0.203922	0.0459364	GO:0009889	GO:BP	regulation of biosynthetic process	15906	3807	c("GO:0009058"	"GO:0019222")
106	Atrichoblast_Up	TRUE	0.00345817	1062	510	57	0.111765	0.0536723	GO:0023052	GO:BP	signaling	15906	6955	GO:0050789
107	Atrichoblast_Up	TRUE	0.00345817	24	510	6	0.0117647	0.25	GO:2000022	GO:BP	regulation of jasmonic acid mediated signaling pathway	15906	26442	c("GO:0009867"	"GO:0009966")
108	Atrichoblast_Up	TRUE	0.00362172	1115	510	59	0.115686	0.0529148	GO:0007154	GO:BP	cell communication	15906	2765	GO:0009987
109	Atrichoblast_Up	TRUE	0.00362172	46	510	8	0.0156863	0.173913	GO:0009611	GO:BP	response to wounding	15906	3596	GO:0006950
110	Atrichoblast_Up	TRUE	0.00599585	2231	510	101	0.198039	0.0452712	GO:0010468	GO:BP	regulation of gene expression	15906	4230	c("GO:0010467"	"GO:0010556")
111	Atrichoblast_Up	TRUE	0.00680069	2240	510	101	0.198039	0.0450893	GO:0010556	GO:BP	regulation of macromolecule biosynthetic process	15906	4280	c("GO:0009059"	"GO:0031326"	"GO:0060255")
112	Atrichoblast_Up	TRUE	0.00727594	2602	510	114	0.223529	0.0438125	GO:0019222	GO:BP	regulation of metabolic process	15906	5855	c("GO:0008152"	"GO:0050789")
113	Atrichoblast_Up	TRUE	0.00727594	2409	510	107	0.209804	0.0444168	GO:0018130	GO:BP	heterocycle biosynthetic process	15906	5461	c("GO:0044249"	"GO:0046483")
114	Atrichoblast_Up	TRUE	0.00993648	3723	510	153	0.3	0.0410959	GO:0050896	GO:BP	response to stimulus	15906	14004	GO:0008150
115	Atrichoblast_Up	TRUE	1.2806e-07	1702	505	98	0.194059	0.0575793	GO:0071944	GO:CC	cell periphery	16399	2799	GO:0110165
116	Atrichoblast_Up	TRUE	3.35612e-06	87	505	15	0.029703	0.172414	GO:0009505	GO:CC	plant-type cell wall	16399	588	GO:0005618
117	Atrichoblast_Up	TRUE	3.35612e-06	87	505	15	0.029703	0.172414	GO:0005618	GO:CC	cell wall	16399	234	GO:0030312
118	Atrichoblast_Up	TRUE	3.35612e-06	96	505	16	0.0316832	0.166667	GO:0030312	GO:CC	external encapsulating structure	16399	930	c("GO:0071944"	"GO:0110165")
119	Atrichoblast_Up	TRUE	0.00270331	1530	505	74	0.146535	0.048366	GO:0005886	GO:CC	plasma membrane	16399	424	c("GO:0016020"	"GO:0071944")
120	Atrichoblast_Up	TRUE	0.00741359	157	505	14	0.0277228	0.089172	GO:0099512	GO:CC	supramolecular fiber	16399	3372	GO:0099081
121	Atrichoblast_Up	TRUE	0.00741359	155	505	14	0.0277228	0.0903226	GO:0005874	GO:CC	microtubule	16399	414	c("GO:0015630"	"GO:0099513")
122	Atrichoblast_Up	TRUE	0.00741359	157	505	14	0.0277228	0.089172	GO:0099513	GO:CC	polymeric cytoskeletal fiber	16399	3373	c("GO:0005856"	"GO:0099512")
123	Atrichoblast_Up	TRUE	0.00741359	55	505	8	0.0158416	0.145455	GO:0000145	GO:CC	exocyst	16399	21	c("GO:0005938"	"GO:0099023")
124	Atrichoblast_Up	TRUE	0.00741359	157	505	14	0.0277228	0.089172	GO:0099081	GO:CC	supramolecular polymer	16399	3349	GO:0099080
125	Atrichoblast_Up	TRUE	0.00741359	87	505	10	0.019802	0.114943	GO:0005938	GO:CC	cell cortex	16399	462	c("GO:0005737"	"GO:0071944")
126	Atrichoblast_Up	TRUE	5.96385e-08	15	524	9	0.0171756	0.6	GO:0005200	GO:MF	structural constituent of cytoskeleton	16978	1352	GO:0005198
127	Atrichoblast_Up	TRUE	6.60957e-08	1020	524	70	0.133588	0.0686275	GO:0003700	GO:MF	DNA-binding transcription factor activity	16978	338	GO:0140110
128	Atrichoblast_Up	TRUE	1.28384e-07	1135	524	74	0.141221	0.0651982	GO:0140110	GO:MF	transcription regulator activity	16978	10515	GO:0003674
129	Atrichoblast_Up	TRUE	8.78387e-05	727	524	48	0.0916031	0.0660248	GO:0043565	GO:MF	sequence-specific DNA binding	16978	5815	GO:0003677
130	Atrichoblast_Up	TRUE	0.00583114	243	524	20	0.0381679	0.0823045	GO:0005525	GO:MF	GTP binding	16978	1504	c("GO:0032561"	"GO:0035639")
131	Atrichoblast_Up	TRUE	0.00583114	243	524	20	0.0381679	0.0823045	GO:0019001	GO:MF	guanyl nucleotide binding	16978	3601	GO:0017076
132	Atrichoblast_Up	TRUE	0.00583114	243	524	20	0.0381679	0.0823045	GO:0032561	GO:MF	guanyl ribonucleotide binding	16978	4487	c("GO:0019001"	"GO:0032555")
133	Atrichoblast_Up	TRUE	0.00251907	193	117	18	0.153846	0.0932642	KEGG:04075	KEGG	Plant hormone signal transduction	3467	257	KEGG:00000
134	Atrichoblast_Up	TRUE	0.00251907	136	117	15	0.128205	0.110294	KEGG:00940	KEGG	Phenylpropanoid biosynthesis	3467	142	KEGG:00000
135	Atrichoblast_Up	TRUE	0.00760722	65	117	9	0.0769231	0.138462	KEGG:04145	KEGG	Phagosome	3467	276	KEGG:00000
136	Cortex_Down	TRUE	8.78284e-12	396	1368	84	0.0614035	0.212121	GO:0006520	GO:BP	amino acid metabolic process	15906	2278	c("GO:0019752"	"GO:0044238"	"GO:1901564")
137	Cortex_Down	TRUE	8.9298e-11	1477	1368	208	0.152047	0.140826	GO:1901566	GO:BP	organonitrogen compound biosynthetic process	15906	22439	c("GO:1901564"	"GO:1901576")
138	Cortex_Down	TRUE	8.9298e-11	719	1368	122	0.0891813	0.16968	GO:0006412	GO:BP	translation	15906	2205	c("GO:0009059"	"GO:0010467"	"GO:0019538"	"GO:0043043")
139	Cortex_Down	TRUE	1.81688e-10	765	1368	126	0.0921053	0.164706	GO:0006518	GO:BP	peptide metabolic process	15906	2277	c("GO:0043603"	"GO:1901564")
140	Cortex_Down	TRUE	1.81688e-10	731	1368	122	0.0891813	0.166895	GO:0043043	GO:BP	peptide biosynthetic process	15906	10999	c("GO:0006518"	"GO:0043604"	"GO:1901566")
141	Cortex_Down	TRUE	3.04199e-10	892	1368	140	0.102339	0.156951	GO:0043603	GO:BP	amide metabolic process	15906	11311	GO:0006807
142	Cortex_Down	TRUE	6.63012e-10	82	1368	30	0.0219298	0.365854	GO:0009072	GO:BP	aromatic amino acid metabolic process	15906	3304	c("GO:0006520"	"GO:0006725"	"GO:1901360")
143	Cortex_Down	TRUE	3.00623e-09	801	1368	126	0.0921053	0.157303	GO:0043604	GO:BP	amide biosynthetic process	15906	11312	c("GO:0043603"	"GO:0044271")
144	Cortex_Down	TRUE	8.32931e-09	858	1368	131	0.0957602	0.152681	GO:0019752	GO:BP	carboxylic acid metabolic process	15906	6321	GO:0043436
145	Cortex_Down	TRUE	1.03664e-08	872	1368	132	0.0964912	0.151376	GO:0006082	GO:BP	organic acid metabolic process	15906	1976	c("GO:0044237"	"GO:0044281"	"GO:0071704")
146	Cortex_Down	TRUE	1.03664e-08	871	1368	132	0.0964912	0.15155	GO:0043436	GO:BP	oxoacid metabolic process	15906	11204	GO:0006082
147	Cortex_Down	TRUE	4.01818e-08	266	1368	56	0.0409357	0.210526	GO:1901605	GO:BP	alpha-amino acid metabolic process	15906	22464	GO:0006520
148	Cortex_Down	TRUE	1.6403e-07	5292	1368	557	0.407164	0.105253	GO:1901564	GO:BP	organonitrogen compound metabolic process	15906	22437	c("GO:0006807"	"GO:0071704")
149	Cortex_Down	TRUE	3.35132e-07	46	1368	19	0.0138889	0.413043	GO:0009073	GO:BP	aromatic amino acid family biosynthetic process	15906	3305	c("GO:0009072"	"GO:0019438"	"GO:0046394"	"GO:1901362"	"GO:1901566")
150	Cortex_Down	TRUE	1.19014e-06	1403	1368	181	0.13231	0.129009	GO:0044281	GO:BP	small molecule metabolic process	15906	11506	GO:0008152
151	Cortex_Down	TRUE	3.72554e-06	190	1368	41	0.0299708	0.215789	GO:0044282	GO:BP	small molecule catabolic process	15906	11507	c("GO:0009056"	"GO:0044281")
152	Cortex_Down	TRUE	5.039e-06	1307	1368	168	0.122807	0.128539	GO:0042221	GO:BP	response to chemical	15906	10548	GO:0050896
153	Cortex_Down	TRUE	9.95556e-06	190	1368	40	0.0292398	0.210526	GO:0008652	GO:BP	amino acid biosynthetic process	15906	3279	c("GO:0006520"	"GO:0046394"	"GO:1901566")
154	Cortex_Down	TRUE	1.0547e-05	142	1368	33	0.0241228	0.232394	GO:0046395	GO:BP	carboxylic acid catabolic process	15906	12742	c("GO:0016054"	"GO:0019752")
155	Cortex_Down	TRUE	1.0547e-05	142	1368	33	0.0241228	0.232394	GO:0016054	GO:BP	organic acid catabolic process	15906	5172	c("GO:0006082"	"GO:0044248"	"GO:0044282"	"GO:1901575")
156	Cortex_Down	TRUE	2.67689e-05	576	1368	86	0.0628655	0.149306	GO:0044283	GO:BP	small molecule biosynthetic process	15906	11508	c("GO:0009058"	"GO:0044281")
157	Cortex_Down	TRUE	6.19837e-05	80	1368	22	0.0160819	0.275	GO:0009063	GO:BP	amino acid catabolic process	15906	3295	c("GO:0006520"	"GO:0046395"	"GO:1901565")
158	Cortex_Down	TRUE	6.4136e-05	15	1368	9	0.00657895	0.6	GO:0046417	GO:BP	chorismate metabolic process	15906	12756	GO:0043648
159	Cortex_Down	TRUE	6.4136e-05	425	1368	67	0.0489766	0.157647	GO:0016053	GO:BP	organic acid biosynthetic process	15906	5171	c("GO:0006082"	"GO:0044249"	"GO:0044283"	"GO:1901576")
160	Cortex_Down	TRUE	6.4136e-05	425	1368	67	0.0489766	0.157647	GO:0046394	GO:BP	carboxylic acid biosynthetic process	15906	12741	c("GO:0016053"	"GO:0019752")
161	Cortex_Down	TRUE	6.4136e-05	15	1368	9	0.00657895	0.6	GO:0000162	GO:BP	tryptophan biosynthetic process	15906	58	c("GO:0006568"	"GO:0009073"	"GO:0046219"	"GO:1901607")
162	Cortex_Down	TRUE	6.4136e-05	15	1368	9	0.00657895	0.6	GO:0046219	GO:BP	indolalkylamine biosynthetic process	15906	12601	c("GO:0006586"	"GO:0042401"	"GO:0042435")
163	Cortex_Down	TRUE	0.000121909	24	1368	11	0.00804094	0.458333	GO:0042435	GO:BP	indole-containing compound biosynthetic process	15906	10675	c("GO:0018130"	"GO:0019438"	"GO:0042430"	"GO:0044271"	"GO:1901362"	"GO:1901566")
164	Cortex_Down	TRUE	0.000188137	13	1368	8	0.00584795	0.615385	GO:0009083	GO:BP	branched-chain amino acid catabolic process	15906	3312	c("GO:0009063"	"GO:0009081")
165	Cortex_Down	TRUE	0.000454129	288	1368	48	0.0350877	0.166667	GO:0009636	GO:BP	response to toxic substance	15906	3611	GO:0042221
166	Cortex_Down	TRUE	0.000560019	11	1368	7	0.00511696	0.636364	GO:0009423	GO:BP	chorismate biosynthetic process	15906	3537	c("GO:0043650"	"GO:0046417")
167	Cortex_Down	TRUE	0.000560019	23	1368	10	0.00730994	0.434783	GO:0006568	GO:BP	tryptophan metabolic process	15906	2325	c("GO:0006586"	"GO:0009072"	"GO:1901605")
168	Cortex_Down	TRUE	0.000560019	23	1368	10	0.00730994	0.434783	GO:0006586	GO:BP	indolalkylamine metabolic process	15906	2343	c("GO:0006576"	"GO:0042430")
169	Cortex_Down	TRUE	0.000807024	633	1368	86	0.0628655	0.135861	GO:0044248	GO:BP	cellular catabolic process	15906	11493	c("GO:0009056"	"GO:0044237")
170	Cortex_Down	TRUE	0.000849069	34	1368	12	0.00877193	0.352941	GO:0009309	GO:BP	amine biosynthetic process	15906	3511	c("GO:0009308"	"GO:0044271"	"GO:1901566")
171	Cortex_Down	TRUE	0.000849069	34	1368	12	0.00877193	0.352941	GO:0042401	GO:BP	biogenic amine biosynthetic process	15906	10648	c("GO:0006576"	"GO:0009309")
172	Cortex_Down	TRUE	0.00177896	31	1368	11	0.00804094	0.354839	GO:0042430	GO:BP	indole-containing compound metabolic process	15906	10671	c("GO:0006725"	"GO:0034641"	"GO:0046483"	"GO:1901360"	"GO:1901564")
173	Cortex_Down	TRUE	0.00182345	159	1368	30	0.0219298	0.188679	GO:1901607	GO:BP	alpha-amino acid biosynthetic process	15906	22466	c("GO:0008652"	"GO:1901605")
174	Cortex_Down	TRUE	0.00197513	80	1368	19	0.0138889	0.2375	GO:1901606	GO:BP	alpha-amino acid catabolic process	15906	22465	c("GO:0046395"	"GO:1901565"	"GO:1901605")
175	Cortex_Down	TRUE	0.00243637	68	1368	17	0.0124269	0.25	GO:0009064	GO:BP	glutamine family amino acid metabolic process	15906	3296	GO:1901605
176	Cortex_Down	TRUE	0.00288517	50	1368	14	0.0102339	0.28	GO:0006576	GO:BP	biogenic amine metabolic process	15906	2333	GO:0009308
177	Cortex_Down	TRUE	0.00361923	45	1368	13	0.00950292	0.288889	GO:0045861	GO:BP	negative regulation of proteolysis	15906	12290	c("GO:0006508"	"GO:0030162"	"GO:0051248")
178	Cortex_Down	TRUE	0.00425871	266	1368	42	0.0307018	0.157895	GO:0098754	GO:BP	detoxification	15906	19766	c("GO:0008150"	"GO:0009636")
179	Cortex_Down	TRUE	0.00429099	3125	1368	323	0.236111	0.10336	GO:0044271	GO:BP	cellular nitrogen compound biosynthetic process	15906	11501	c("GO:0034641"	"GO:0044249")
180	Cortex_Down	TRUE	0.00577555	80	1368	18	0.0131579	0.225	GO:0002181	GO:BP	cytoplasmic translation	15906	742	GO:0006412
181	Cortex_Down	TRUE	0.00684545	48	1368	13	0.00950292	0.270833	GO:1901136	GO:BP	carbohydrate derivative catabolic process	15906	22081	c("GO:1901135"	"GO:1901575")
182	Cortex_Down	TRUE	1.46817e-31	198	1343	78	0.0580789	0.393939	GO:0022626	GO:CC	cytosolic ribosome	16399	860	c("GO:0005829"	"GO:0005840")
183	Cortex_Down	TRUE	1.66432e-24	263	1343	81	0.0603127	0.307985	GO:0044391	GO:CC	ribosomal subunit	16399	2081	c("GO:0005840"	"GO:1990904")
184	Cortex_Down	TRUE	1.3908e-20	965	1343	170	0.126582	0.176166	GO:0005829	GO:CC	cytosol	16399	380	c("GO:0005737"	"GO:0110165")
185	Cortex_Down	TRUE	1.5518e-20	121	1343	49	0.0364855	0.404959	GO:0022625	GO:CC	cytosolic large ribosomal subunit	16399	859	c("GO:0015934"	"GO:0022626")
186	Cortex_Down	TRUE	1.88351e-20	409	1343	97	0.0722264	0.237164	GO:0005840	GO:CC	ribosome	16399	389	GO:0043232
187	Cortex_Down	TRUE	9.23741e-17	156	1343	51	0.0379747	0.326923	GO:0015934	GO:CC	large ribosomal subunit	16399	711	GO:0044391
188	Cortex_Down	TRUE	3.49977e-11	77	1343	29	0.0215934	0.376623	GO:0022627	GO:CC	cytosolic small ribosomal subunit	16399	861	c("GO:0015935"	"GO:0022626")
189	Cortex_Down	TRUE	3.38482e-10	745	1343	116	0.0863738	0.155705	GO:1990904	GO:CC	ribonucleoprotein complex	16399	4039	GO:0032991
190	Cortex_Down	TRUE	5.07414e-08	107	1343	30	0.022338	0.280374	GO:0015935	GO:CC	small ribosomal subunit	16399	712	GO:0044391
191	Cortex_Down	TRUE	0.000418299	6414	1343	599	0.446016	0.0933895	GO:0005737	GO:CC	cytoplasm	16399	309	c("GO:0005622"	"GO:0110165")
192	Cortex_Down	TRUE	1.88114e-18	372	1496	94	0.0628342	0.252688	GO:0003735	GO:MF	structural constituent of ribosome	16978	353	GO:0005198
193	Cortex_Down	TRUE	1.07994e-13	495	1496	102	0.0681818	0.206061	GO:0005198	GO:MF	structural molecule activity	16978	1350	GO:0003674
194	Cortex_Down	TRUE	5.81168e-12	205	432	65	0.150463	0.317073	KEGG:03010	KEGG	Ribosome	3467	208	KEGG:00000
195	Cortex_Down	TRUE	0.000244308	38	432	16	0.037037	0.421053	KEGG:00400	KEGG	Phenylalanine	tyrosine and tryptophan biosynthesis	3467	49	KEGG:00000
196	Cortex_Down	TRUE	0.00132941	35	432	14	0.0324074	0.4	KEGG:00280	KEGG	Valine	leucine and isoleucine degradation	3467	31	KEGG:00000
197	Cortex_Up	TRUE	4.13929e-23	488	1101	105	0.0953678	0.215164	GO:0016192	GO:BP	vesicle-mediated transport	15906	5255	c("GO:0006810"	"GO:0009987")
198	Cortex_Up	TRUE	1.72641e-13	187	1101	49	0.044505	0.262032	GO:0048193	GO:BP	Golgi vesicle transport	15906	13218	GO:0016192
199	Cortex_Up	TRUE	3.40752e-13	907	1101	130	0.118074	0.14333	GO:0051641	GO:BP	cellular localization	15906	14550	c("GO:0009987"	"GO:0051179")
200	Cortex_Up	TRUE	1.28361e-11	731	1101	108	0.0980926	0.147743	GO:0070727	GO:BP	cellular macromolecule localization	15906	17079	c("GO:0033036"	"GO:0051641")
201	Cortex_Up	TRUE	2.33185e-11	730	1101	107	0.0971844	0.146575	GO:0008104	GO:BP	protein localization	15906	3176	GO:0070727
202	Cortex_Up	TRUE	2.68066e-11	1291	1101	160	0.145322	0.123935	GO:0071702	GO:BP	organic substance transport	15906	17684	GO:0006810
203	Cortex_Up	TRUE	2.68066e-11	2490	1101	263	0.238874	0.105622	GO:0051179	GO:BP	localization	15906	14235	GO:0008150
204	Cortex_Up	TRUE	2.68066e-11	658	1101	99	0.0899183	0.150456	GO:0015031	GO:BP	protein transport	15906	4880	c("GO:0045184"	"GO:0071702"	"GO:0071705")
205	Cortex_Up	TRUE	5.09707e-11	666	1101	99	0.0899183	0.148649	GO:0045184	GO:BP	establishment of protein localization	15906	11918	c("GO:0008104"	"GO:0051234")
206	Cortex_Up	TRUE	5.65222e-11	2365	1101	251	0.227975	0.106131	GO:0006810	GO:BP	transport	15906	2530	GO:0051234
207	Cortex_Up	TRUE	8.20265e-11	917	1101	123	0.111717	0.134133	GO:0033036	GO:BP	macromolecule localization	15906	8369	GO:0051179
208	Cortex_Up	TRUE	1.33994e-10	650	1101	96	0.0871935	0.147692	GO:0046907	GO:BP	intracellular transport	15906	13070	c("GO:0006810"	"GO:0051641"	"GO:0051649")
209	Cortex_Up	TRUE	1.55921e-10	2392	1101	251	0.227975	0.104933	GO:0051234	GO:BP	establishment of localization	15906	14265	GO:0051179
210	Cortex_Up	TRUE	4.29171e-10	1006	1101	129	0.117166	0.128231	GO:0071705	GO:BP	nitrogen compound transport	15906	17687	GO:0006810
211	Cortex_Up	TRUE	9.20963e-10	674	1101	96	0.0871935	0.142433	GO:0051649	GO:BP	establishment of localization in cell	15906	14558	c("GO:0051234"	"GO:0051641")
212	Cortex_Up	TRUE	1.53171e-07	455	1101	68	0.061762	0.149451	GO:0006886	GO:BP	intracellular protein transport	15906	2582	c("GO:0008104"	"GO:0015031"	"GO:0046907")
213	Cortex_Up	TRUE	4.74502e-07	95	1101	25	0.0227066	0.263158	GO:0006888	GO:BP	endoplasmic reticulum to Golgi vesicle-mediated transport	15906	2584	c("GO:0046907"	"GO:0048193")
214	Cortex_Up	TRUE	2.14965e-06	39	1101	15	0.013624	0.384615	GO:0006890	GO:BP	retrograde vesicle-mediated transport	Golgi to endoplasmic reticulum	15906	2585	GO:0048193
215	Cortex_Up	TRUE	4.77675e-06	26	1101	12	0.0108992	0.461538	GO:0006891	GO:BP	intra-Golgi vesicle-mediated transport	15906	2586	GO:0048193
216	Cortex_Up	TRUE	6.09376e-05	43	1101	14	0.0127157	0.325581	GO:0140056	GO:BP	organelle localization by membrane tethering	15906	20574	c("GO:0022406"	"GO:0051640")
217	Cortex_Up	TRUE	6.09376e-05	43	1101	14	0.0127157	0.325581	GO:0022406	GO:BP	membrane docking	15906	6912	GO:0009987
218	Cortex_Up	TRUE	0.000172715	81	1101	19	0.017257	0.234568	GO:0018209	GO:BP	peptidyl-serine modification	15906	5529	GO:0018193
219	Cortex_Up	TRUE	0.000172715	81	1101	19	0.017257	0.234568	GO:0018105	GO:BP	peptidyl-serine phosphorylation	15906	5449	c("GO:0006468"	"GO:0018209")
220	Cortex_Up	TRUE	0.000233124	98	1101	21	0.0190736	0.214286	GO:0016050	GO:BP	vesicle organization	15906	5168	GO:0006996
221	Cortex_Up	TRUE	0.000452361	235	1101	36	0.0326975	0.153191	GO:0007010	GO:BP	cytoskeleton organization	15906	2665	GO:0006996
222	Cortex_Up	TRUE	0.000542226	27	1101	10	0.00908265	0.37037	GO:0007030	GO:BP	Golgi organization	15906	2678	c("GO:0006996"	"GO:0010256")
223	Cortex_Up	TRUE	0.0017343	129	1101	23	0.0208901	0.178295	GO:0048364	GO:BP	root development	15906	13350	c("GO:0022622"	"GO:0099402")
224	Cortex_Up	TRUE	0.0017343	129	1101	23	0.0208901	0.178295	GO:0022622	GO:BP	root system development	15906	6943	GO:0048731
225	Cortex_Up	TRUE	0.00214589	58	1101	14	0.0127157	0.241379	GO:0061025	GO:BP	membrane fusion	15906	15895	GO:0061024
226	Cortex_Up	TRUE	0.00266374	52	1101	13	0.0118074	0.25	GO:0048284	GO:BP	organelle fusion	15906	13276	GO:0006996
227	Cortex_Up	TRUE	0.00300219	39	1101	11	0.00999092	0.282051	GO:0006906	GO:BP	vesicle fusion	15906	2597	c("GO:0016050"	"GO:0016192"	"GO:0090174")
228	Cortex_Up	TRUE	0.00300219	219	1101	32	0.0290645	0.146119	GO:0061024	GO:BP	membrane organization	15906	15894	GO:0016043
229	Cortex_Up	TRUE	0.00328101	27	1101	9	0.00817439	0.333333	GO:0048278	GO:BP	vesicle docking	15906	13270	c("GO:0016192"	"GO:0140056")
230	Cortex_Up	TRUE	0.00696227	1051	1101	104	0.0944596	0.0989534	GO:0007165	GO:BP	signal transduction	15906	2776	c("GO:0007154"	"GO:0009987"	"GO:0023052"	"GO:0050794"	"GO:0051716")
231	Cortex_Up	TRUE	0.00822574	875	1101	89	0.0808356	0.101714	GO:0010033	GO:BP	response to organic substance	15906	3903	GO:0042221
232	Cortex_Up	TRUE	0.00822574	44	1101	11	0.00999092	0.25	GO:0090174	GO:BP	organelle membrane fusion	15906	18940	c("GO:0048284"	"GO:0061025")
233	Cortex_Up	TRUE	0.00822574	91	1101	17	0.0154405	0.186813	GO:0010256	GO:BP	endomembrane system organization	15906	4091	GO:0016043
234	Cortex_Up	TRUE	0.00822574	2307	1101	202	0.18347	0.0875596	GO:0006793	GO:BP	phosphorus metabolic process	15906	2518	GO:0044237
235	Cortex_Up	TRUE	0.00822574	9	1101	5	0.00454133	0.555556	GO:0072334	GO:BP	UDP-galactose transmembrane transport	15906	18188	c("GO:0015711"	"GO:0090481")
236	Cortex_Up	TRUE	0.00879194	1062	1101	104	0.0944596	0.0979284	GO:0023052	GO:BP	signaling	15906	6955	GO:0050789
237	Cortex_Up	TRUE	0.0093351	60	1101	13	0.0118074	0.216667	GO:0006897	GO:BP	endocytosis	15906	2591	c("GO:0016192"	"GO:0098657")
238	Cortex_Up	TRUE	0.0093351	1115	1101	108	0.0980926	0.096861	GO:0007154	GO:BP	cell communication	15906	2765	GO:0009987
239	Cortex_Up	TRUE	0.0093351	25	1101	8	0.00726612	0.32	GO:0090481	GO:BP	pyrimidine nucleotide-sugar transmembrane transport	15906	19188	GO:0015780
240	Cortex_Up	TRUE	3.24383e-37	1581	1191	261	0.219144	0.165085	GO:0012505	GO:CC	endomembrane system	16399	689	GO:0110165
241	Cortex_Up	TRUE	1.22816e-25	738	1191	142	0.119228	0.192412	GO:0005794	GO:CC	Golgi apparatus	16399	358	c("GO:0005737"	"GO:0012505"	"GO:0043231")
242	Cortex_Up	TRUE	5.72361e-13	360	1191	71	0.0596138	0.197222	GO:0031410	GO:CC	cytoplasmic vesicle	16399	1109	c("GO:0005737"	"GO:0097708")
243	Cortex_Up	TRUE	5.72361e-13	360	1191	71	0.0596138	0.197222	GO:0097708	GO:CC	intracellular vesicle	16399	3144	c("GO:0031982"	"GO:0043231")
244	Cortex_Up	TRUE	6.65687e-13	733	1191	113	0.0948783	0.154161	GO:0005783	GO:CC	endoplasmic reticulum	16399	348	c("GO:0005737"	"GO:0012505"	"GO:0043231")
245	Cortex_Up	TRUE	7.55183e-13	381	1191	73	0.061293	0.191601	GO:0031982	GO:CC	vesicle	16399	1231	GO:0043227
246	Cortex_Up	TRUE	1.381e-12	1517	1191	189	0.15869	0.124588	GO:0031090	GO:CC	organelle membrane	16399	1048	c("GO:0016020"	"GO:0043227")
247	Cortex_Up	TRUE	2.21611e-12	366	1191	70	0.0587741	0.191257	GO:0005789	GO:CC	endoplasmic reticulum membrane	16399	354	c("GO:0031090"	"GO:0042175"	"GO:0098827")
248	Cortex_Up	TRUE	2.37988e-12	6414	1191	588	0.493703	0.0916745	GO:0005737	GO:CC	cytoplasm	16399	309	c("GO:0005622"	"GO:0110165")
249	Cortex_Up	TRUE	2.45331e-12	369	1191	70	0.0587741	0.189702	GO:0042175	GO:CC	nuclear outer membrane-endoplasmic reticulum membrane network	16399	1781	c("GO:0012505"	"GO:0016020")
250	Cortex_Up	TRUE	2.45331e-12	369	1191	70	0.0587741	0.189702	GO:0098827	GO:CC	endoplasmic reticulum subcompartment	16399	3276	c("GO:0005783"	"GO:0031984")
251	Cortex_Up	TRUE	5.69401e-12	470	1191	81	0.0680101	0.17234	GO:0031984	GO:CC	organelle subcompartment	16399	1233	c("GO:0043227"	"GO:0043229"	"GO:0110165")
252	Cortex_Up	TRUE	1.17576e-11	332	1191	64	0.0537364	0.192771	GO:0000139	GO:CC	Golgi membrane	16399	18	c("GO:0005794"	"GO:0098588")
253	Cortex_Up	TRUE	2.00906e-10	271	1191	54	0.0453401	0.199262	GO:0005856	GO:CC	cytoskeleton	16399	401	GO:0043232
254	Cortex_Up	TRUE	9.80633e-10	152	1191	37	0.0310663	0.243421	GO:0030659	GO:CC	cytoplasmic vesicle membrane	16399	951	c("GO:0012506"	"GO:0031410")
255	Cortex_Up	TRUE	1.17808e-09	106	1191	30	0.0251889	0.283019	GO:0030135	GO:CC	coated vesicle	16399	914	GO:0031410
256	Cortex_Up	TRUE	1.30306e-09	154	1191	37	0.0310663	0.24026	GO:0012506	GO:CC	vesicle membrane	16399	690	c("GO:0031090"	"GO:0031982")
257	Cortex_Up	TRUE	1.40788e-09	838	1191	113	0.0948783	0.134845	GO:0098588	GO:CC	bounding membrane of organelle	16399	3223	GO:0031090
258	Cortex_Up	TRUE	4.3263e-07	72	1191	21	0.0176322	0.291667	GO:0030662	GO:CC	coated vesicle membrane	16399	954	c("GO:0030135"	"GO:0030659"	"GO:0098588")
259	Cortex_Up	TRUE	2.91354e-06	194	1191	36	0.0302267	0.185567	GO:0015630	GO:CC	microtubule cytoskeleton	16399	710	GO:0005856
260	Cortex_Up	TRUE	3.2844e-06	49	1191	16	0.0134341	0.326531	GO:0030134	GO:CC	COPII-coated ER to Golgi transport vesicle	16399	913	GO:0030135
261	Cortex_Up	TRUE	3.40506e-06	155	1191	31	0.0260285	0.2	GO:0005874	GO:CC	microtubule	16399	414	c("GO:0015630"	"GO:0099513")
262	Cortex_Up	TRUE	3.88912e-06	157	1191	31	0.0260285	0.197452	GO:0099513	GO:CC	polymeric cytoskeletal fiber	16399	3373	c("GO:0005856"	"GO:0099512")
263	Cortex_Up	TRUE	3.88912e-06	157	1191	31	0.0260285	0.197452	GO:0099512	GO:CC	supramolecular fiber	16399	3372	GO:0099081
264	Cortex_Up	TRUE	3.88912e-06	157	1191	31	0.0260285	0.197452	GO:0099081	GO:CC	supramolecular polymer	16399	3349	GO:0099080
265	Cortex_Up	TRUE	3.88912e-06	56	1191	17	0.0142737	0.303571	GO:0030120	GO:CC	vesicle coat	16399	899	c("GO:0030117"	"GO:0030662")
266	Cortex_Up	TRUE	7.70302e-06	230	1191	39	0.0327456	0.169565	GO:0099080	GO:CC	supramolecular complex	16399	3348	GO:0110165
267	Cortex_Up	TRUE	9.40136e-06	73	1191	19	0.015953	0.260274	GO:0048475	GO:CC	coated membrane	16399	2237	GO:0016020
268	Cortex_Up	TRUE	9.40136e-06	73	1191	19	0.015953	0.260274	GO:0030117	GO:CC	membrane coat	16399	896	c("GO:0005737"	"GO:0048475"	"GO:0098796")
269	Cortex_Up	TRUE	4.23588e-05	7955	1191	653	0.548279	0.0820867	GO:0016020	GO:CC	membrane	16399	722	GO:0110165
270	Cortex_Up	TRUE	4.65833e-05	203	1191	34	0.0285474	0.167488	GO:0005768	GO:CC	endosome	16399	336	c("GO:0012505"	"GO:0031410")
271	Cortex_Up	TRUE	9.41961e-05	50	1191	14	0.0117548	0.28	GO:0030133	GO:CC	transport vesicle	16399	912	c("GO:0012505"	"GO:0031410")
272	Cortex_Up	TRUE	9.41961e-05	50	1191	14	0.0117548	0.28	GO:0030658	GO:CC	transport vesicle membrane	16399	950	c("GO:0030133"	"GO:0030659"	"GO:0098588")
273	Cortex_Up	TRUE	0.000122575	530	1191	66	0.0554156	0.124528	GO:0098796	GO:CC	membrane protein complex	16399	3265	c("GO:0016020"	"GO:0032991")
274	Cortex_Up	TRUE	0.00018833	23	1191	9	0.00755668	0.391304	GO:0005793	GO:CC	endoplasmic reticulum-Golgi intermediate compartment	16399	357	c("GO:0005737"	"GO:0043231")
275	Cortex_Up	TRUE	0.000240698	35	1191	11	0.00923594	0.314286	GO:0030660	GO:CC	Golgi-associated vesicle membrane	16399	952	c("GO:0005798"	"GO:0030659"	"GO:0098588")
276	Cortex_Up	TRUE	0.000240698	1702	1191	167	0.140218	0.0981199	GO:0071944	GO:CC	cell periphery	16399	2799	GO:0110165
277	Cortex_Up	TRUE	0.000411613	37	1191	11	0.00923594	0.297297	GO:0005798	GO:CC	Golgi-associated vesicle	16399	362	GO:0031410
278	Cortex_Up	TRUE	0.000467907	44	1191	12	0.0100756	0.272727	GO:0031201	GO:CC	SNARE complex	16399	1060	c("GO:0005737"	"GO:0098796")
279	Cortex_Up	TRUE	0.000516308	26	1191	9	0.00755668	0.346154	GO:0005769	GO:CC	early endosome	16399	337	GO:0005768
280	Cortex_Up	TRUE	0.000711442	33	1191	10	0.00839631	0.30303	GO:0012507	GO:CC	ER to Golgi transport vesicle membrane	16399	691	c("GO:0030134"	"GO:0030658"	"GO:0030662")
281	Cortex_Up	TRUE	0.000986048	85	1191	17	0.0142737	0.2	GO:0140534	GO:CC	endoplasmic reticulum protein-containing complex	16399	3567	c("GO:0005783"	"GO:0032991")
282	Cortex_Up	TRUE	0.0013022	79	1191	16	0.0134341	0.202532	GO:0010008	GO:CC	endosome membrane	16399	667	c("GO:0005768"	"GO:0030659"	"GO:0098588")
283	Cortex_Up	TRUE	0.00133775	121	1191	21	0.0176322	0.173554	GO:0099023	GO:CC	vesicle tethering complex	16399	3341	GO:0032991
284	Cortex_Up	TRUE	0.00197022	10084	1191	789	0.662469	0.0782428	GO:0005622	GO:CC	intracellular anatomical structure	16399	237	GO:0110165
285	Cortex_Up	TRUE	0.00273992	20	1191	7	0.00587741	0.35	GO:0030663	GO:CC	COPI-coated vesicle membrane	16399	955	c("GO:0030137"	"GO:0030660"	"GO:0030662")
286	Cortex_Up	TRUE	0.00273992	20	1191	7	0.00587741	0.35	GO:0030126	GO:CC	COPI vesicle coat	16399	905	c("GO:0005794"	"GO:0030120"	"GO:0030663")
287	Cortex_Up	TRUE	0.00273992	20	1191	7	0.00587741	0.35	GO:0030137	GO:CC	COPI-coated vesicle	16399	916	c("GO:0005798"	"GO:0030135")
288	Cortex_Up	TRUE	0.00314254	15	1191	6	0.00503778	0.4	GO:0005801	GO:CC	cis-Golgi network	16399	363	c("GO:0005794"	"GO:0043231")
289	Cortex_Up	TRUE	0.004297	56	1191	12	0.0100756	0.214286	GO:0000325	GO:CC	plant-type vacuole	16399	55	GO:0005773
290	Cortex_Up	TRUE	0.00438075	1530	1191	144	0.120907	0.0941176	GO:0005886	GO:CC	plasma membrane	16399	424	c("GO:0016020"	"GO:0071944")
291	Cortex_Up	TRUE	0.00460577	8552	1191	675	0.566751	0.0789289	GO:0043226	GO:CC	organelle	16399	1882	GO:0110165
292	Cortex_Up	TRUE	0.00464812	8540	1191	674	0.565911	0.0789227	GO:0043229	GO:CC	intracellular organelle	16399	1885	c("GO:0005622"	"GO:0043226")
293	Cortex_Up	TRUE	0.00875428	18	1191	6	0.00503778	0.333333	GO:0030127	GO:CC	COPII vesicle coat	16399	906	c("GO:0012507"	"GO:0030120")
294	Cortex_Up	TRUE	8.33817e-08	187	1117	39	0.034915	0.208556	GO:0003924	GO:MF	GTPase activity	16978	448	GO:0017111
295	Cortex_Up	TRUE	1.65039e-07	243	1117	44	0.0393912	0.18107	GO:0019001	GO:MF	guanyl nucleotide binding	16978	3601	GO:0017076
296	Cortex_Up	TRUE	1.65039e-07	243	1117	44	0.0393912	0.18107	GO:0032561	GO:MF	guanyl ribonucleotide binding	16978	4487	c("GO:0019001"	"GO:0032555")
297	Cortex_Up	TRUE	1.65039e-07	243	1117	44	0.0393912	0.18107	GO:0005525	GO:MF	GTP binding	16978	1504	c("GO:0032561"	"GO:0035639")
298	Cortex_Up	TRUE	5.98265e-07	15	1117	10	0.00895255	0.666667	GO:0005200	GO:MF	structural constituent of cytoskeleton	16978	1352	GO:0005198
299	Cortex_Up	TRUE	0.000355995	44	1117	13	0.0116383	0.295455	GO:0019901	GO:MF	protein kinase binding	16978	3752	GO:0019900
300	Cortex_Up	TRUE	0.000355995	57	1117	15	0.0134288	0.263158	GO:0019900	GO:MF	kinase binding	16978	3751	GO:0019899
301	Cortex_Up	TRUE	0.000355995	72	1117	17	0.0152193	0.236111	GO:0030674	GO:MF	protein-macromolecule adaptor activity	16978	4013	GO:0060090
302	Cortex_Up	TRUE	0.000414177	81	1117	18	0.0161146	0.222222	GO:0060090	GO:MF	molecular adaptor activity	16978	8448	GO:0003674
303	Cortex_Up	TRUE	0.000564156	1861	1117	169	0.151298	0.0908114	GO:0005515	GO:MF	protein binding	16978	1495	GO:0005488
304	Cortex_Up	TRUE	0.00074965	650	1117	72	0.0644584	0.110769	GO:0016462	GO:MF	pyrophosphatase activity	16978	2820	GO:0016818
305	Cortex_Up	TRUE	0.0008329	42	1117	12	0.0107431	0.285714	GO:0005484	GO:MF	SNAP receptor activity	16978	1482	GO:0030674
306	Cortex_Up	TRUE	0.000915863	657	1117	72	0.0644584	0.109589	GO:0016818	GO:MF	hydrolase activity	acting on acid anhydrides	in phosphorus-containing anhydrides	16978	3015	GO:0016817
307	Cortex_Up	TRUE	0.00127961	665	1117	72	0.0644584	0.108271	GO:0016817	GO:MF	hydrolase activity	acting on acid anhydrides	16978	3014	GO:0016787
308	Cortex_Up	TRUE	0.00142215	575	1117	64	0.0572963	0.111304	GO:0017111	GO:MF	ribonucleoside triphosphate phosphatase activity	16978	3163	GO:0016462
309	Cortex_Up	TRUE	0.00142215	243	1117	34	0.0304387	0.139918	GO:0008092	GO:MF	cytoskeletal protein binding	16978	1547	GO:0005515
310	Cortex_Up	TRUE	0.00323181	125	1117	21	0.0188004	0.168	GO:0008017	GO:MF	microtubule binding	16978	1526	GO:0015631
311	Cortex_Up	TRUE	0.00323181	134	1117	22	0.0196956	0.164179	GO:0015631	GO:MF	tubulin binding	16978	2666	GO:0008092
312	Cortex_Up	TRUE	0.00598682	9	1117	5	0.00447628	0.555556	GO:0005459	GO:MF	UDP-galactose transmembrane transporter activity	16978	1471	GO:0015165
313	Cortex_Up	TRUE	2.91784e-05	112	292	27	0.0924658	0.241071	KEGG:04144	KEGG	Endocytosis	3467	275	KEGG:00000
314	Cortex_Up	TRUE	0.000824226	65	292	17	0.0582192	0.261538	KEGG:04145	KEGG	Phagosome	3467	276	KEGG:00000
315	Endodermis_Down	TRUE	1.24783e-07	858	1047	106	0.101242	0.123543	GO:0019752	GO:BP	carboxylic acid metabolic process	15906	6321	GO:0043436
316	Endodermis_Down	TRUE	1.24783e-07	871	1047	107	0.102197	0.122847	GO:0043436	GO:BP	oxoacid metabolic process	15906	11204	GO:0006082
317	Endodermis_Down	TRUE	1.24783e-07	872	1047	107	0.102197	0.122706	GO:0006082	GO:BP	organic acid metabolic process	15906	1976	c("GO:0044237"	"GO:0044281"	"GO:0071704")
318	Endodermis_Down	TRUE	3.98842e-07	425	1047	63	0.0601719	0.148235	GO:0046394	GO:BP	carboxylic acid biosynthetic process	15906	12741	c("GO:0016053"	"GO:0019752")
319	Endodermis_Down	TRUE	3.98842e-07	425	1047	63	0.0601719	0.148235	GO:0016053	GO:BP	organic acid biosynthetic process	15906	5171	c("GO:0006082"	"GO:0044249"	"GO:0044283"	"GO:1901576")
320	Endodermis_Down	TRUE	1.9143e-06	1403	1047	147	0.140401	0.104775	GO:0044281	GO:BP	small molecule metabolic process	15906	11506	GO:0008152
321	Endodermis_Down	TRUE	2.09692e-06	396	1047	58	0.0553964	0.146465	GO:0006520	GO:BP	amino acid metabolic process	15906	2278	c("GO:0019752"	"GO:0044238"	"GO:1901564")
322	Endodermis_Down	TRUE	5.30022e-06	576	1047	74	0.0706781	0.128472	GO:0044283	GO:BP	small molecule biosynthetic process	15906	11508	c("GO:0009058"	"GO:0044281")
323	Endodermis_Down	TRUE	8.57448e-06	266	1047	43	0.0410697	0.161654	GO:1901605	GO:BP	alpha-amino acid metabolic process	15906	22464	GO:0006520
324	Endodermis_Down	TRUE	1.26001e-05	1307	1047	135	0.12894	0.10329	GO:0042221	GO:BP	response to chemical	15906	10548	GO:0050896
325	Endodermis_Down	TRUE	1.55208e-05	190	1047	34	0.0324737	0.178947	GO:0044282	GO:BP	small molecule catabolic process	15906	11507	c("GO:0009056"	"GO:0044281")
326	Endodermis_Down	TRUE	2.10413e-05	40	1047	14	0.0133715	0.35	GO:0016998	GO:BP	cell wall macromolecule catabolic process	15906	5357	c("GO:0009057"	"GO:0044036")
327	Endodermis_Down	TRUE	0.000536894	80	1047	18	0.017192	0.225	GO:0009063	GO:BP	amino acid catabolic process	15906	3295	c("GO:0006520"	"GO:0046395"	"GO:1901565")
328	Endodermis_Down	TRUE	0.00139486	193	1047	30	0.0286533	0.15544	GO:0000272	GO:BP	polysaccharide catabolic process	15906	79	c("GO:0005976"	"GO:0009057"	"GO:0016052")
329	Endodermis_Down	TRUE	0.00214548	25	1047	9	0.00859599	0.36	GO:2000895	GO:BP	hemicellulose catabolic process	15906	27238	c("GO:0010410"	"GO:0044347")
330	Endodermis_Down	TRUE	0.00214548	25	1047	9	0.00859599	0.36	GO:0045493	GO:BP	xylan catabolic process	15906	12027	c("GO:0045491"	"GO:2000895")
331	Endodermis_Down	TRUE	0.00214548	25	1047	9	0.00859599	0.36	GO:0044347	GO:BP	cell wall polysaccharide catabolic process	15906	11534	c("GO:0000272"	"GO:0010383"	"GO:0016998")
332	Endodermis_Down	TRUE	0.00216744	190	1047	29	0.0276982	0.152632	GO:0008652	GO:BP	amino acid biosynthetic process	15906	3279	c("GO:0006520"	"GO:0046394"	"GO:1901566")
333	Endodermis_Down	TRUE	0.00362163	299	1047	39	0.0372493	0.130435	GO:0016052	GO:BP	carbohydrate catabolic process	15906	5170	c("GO:0005975"	"GO:1901575")
334	Endodermis_Down	TRUE	0.00410487	875	1047	88	0.0840497	0.100571	GO:0010033	GO:BP	response to organic substance	15906	3903	GO:0042221
335	Endodermis_Down	TRUE	0.00493479	142	1047	23	0.0219675	0.161972	GO:0016054	GO:BP	organic acid catabolic process	15906	5172	c("GO:0006082"	"GO:0044248"	"GO:0044282"	"GO:1901575")
336	Endodermis_Down	TRUE	0.00493479	142	1047	23	0.0219675	0.161972	GO:0046395	GO:BP	carboxylic acid catabolic process	15906	12742	c("GO:0016054"	"GO:0019752")
337	Endodermis_Down	TRUE	0.00623353	266	1047	35	0.0334288	0.131579	GO:0098754	GO:BP	detoxification	15906	19766	c("GO:0008150"	"GO:0009636")
338	Endodermis_Down	TRUE	0.00689036	185	1047	27	0.025788	0.145946	GO:0072330	GO:BP	monocarboxylic acid biosynthetic process	15906	18185	c("GO:0032787"	"GO:0046394")
339	Endodermis_Down	TRUE	0.00914978	159	1047	24	0.0229226	0.150943	GO:1901607	GO:BP	alpha-amino acid biosynthetic process	15906	22466	c("GO:0008652"	"GO:1901605")
340	Endodermis_Down	TRUE	0.00914978	68	1047	14	0.0133715	0.205882	GO:0009064	GO:BP	glutamine family amino acid metabolic process	15906	3296	GO:1901605
341	Endodermis_Down	TRUE	1.31194e-07	198	1023	38	0.0371457	0.191919	GO:0022626	GO:CC	cytosolic ribosome	16399	860	c("GO:0005829"	"GO:0005840")
342	Endodermis_Down	TRUE	1.31194e-07	965	1023	109	0.106549	0.112953	GO:0005829	GO:CC	cytosol	16399	380	c("GO:0005737"	"GO:0110165")
343	Endodermis_Down	TRUE	2.21012e-07	263	1023	44	0.0430108	0.1673	GO:0044391	GO:CC	ribosomal subunit	16399	2081	c("GO:0005840"	"GO:1990904")
344	Endodermis_Down	TRUE	1.27145e-05	409	1023	54	0.0527859	0.132029	GO:0005840	GO:CC	ribosome	16399	389	GO:0043232
345	Endodermis_Down	TRUE	9.16133e-05	156	1023	27	0.026393	0.173077	GO:0015934	GO:CC	large ribosomal subunit	16399	711	GO:0044391
346	Endodermis_Down	TRUE	0.00031803	121	1023	22	0.0215054	0.181818	GO:0022625	GO:CC	cytosolic large ribosomal subunit	16399	859	c("GO:0015934"	"GO:0022626")
347	Endodermis_Down	TRUE	0.00092899	77	1023	16	0.0156403	0.207792	GO:0022627	GO:CC	cytosolic small ribosomal subunit	16399	861	c("GO:0015935"	"GO:0022626")
348	Endodermis_Down	TRUE	0.00290774	6414	1023	459	0.44868	0.0715622	GO:0005737	GO:CC	cytoplasm	16399	309	c("GO:0005622"	"GO:0110165")
349	Endodermis_Down	TRUE	0.00834181	729	1023	70	0.0684262	0.0960219	GO:0005576	GO:CC	extracellular region	16399	198	GO:0110165
350	Endodermis_Down	TRUE	0.000401498	44	1101	14	0.0127157	0.318182	GO:0004568	GO:MF	chitinase activity	16978	889	GO:0004553
351	Endodermis_Down	TRUE	0.000875527	372	1101	49	0.044505	0.13172	GO:0003735	GO:MF	structural constituent of ribosome	16978	353	GO:0005198
352	Endodermis_Down	TRUE	0.00148203	473	1101	57	0.0517711	0.120507	GO:0016798	GO:MF	hydrolase activity	acting on glycosyl bonds	16978	3001	GO:0016787
353	Endodermis_Down	TRUE	0.00269888	408	1101	50	0.0454133	0.122549	GO:0004553	GO:MF	hydrolase activity	hydrolyzing O-glycosyl compounds	16978	876	GO:0016798
354	Endodermis_Down	TRUE	0.000102617	1722	322	201	0.624224	0.116725	KEGG:01100	KEGG	Metabolic pathways	3467	181	KEGG:00000
355	Endodermis_Down	TRUE	0.00924108	122	322	24	0.0745342	0.196721	KEGG:00520	KEGG	Amino sugar and nucleotide sugar metabolism	3467	69	KEGG:00000
356	Endodermis_Down	TRUE	0.00924108	991	322	120	0.372671	0.12109	KEGG:01110	KEGG	Biosynthesis of secondary metabolites	3467	182	KEGG:00000
357	Endodermis_Up	TRUE	0.00241619	42	792	11	0.0138889	0.261905	GO:0032509	GO:BP	endosome transport via multivesicular body sorting pathway	15906	7982	c("GO:0016197"	"GO:0071985")
358	Endodermis_Up	TRUE	0.00241619	35	792	10	0.0126263	0.285714	GO:0032511	GO:BP	late endosome to vacuole transport via multivesicular body sorting pathway	15906	7984	c("GO:0032509"	"GO:0045324")
359	Endodermis_Up	TRUE	0.00241619	49	792	12	0.0151515	0.244898	GO:0045324	GO:BP	late endosome to vacuole transport	15906	11967	c("GO:0007034"	"GO:0016192")
360	Endodermis_Up	TRUE	0.00241619	42	792	11	0.0138889	0.261905	GO:0071985	GO:BP	multivesicular body sorting pathway	15906	17857	GO:0016192
361	Endodermis_Up	TRUE	0.00422893	488	792	47	0.0593434	0.0963115	GO:0016192	GO:BP	vesicle-mediated transport	15906	5255	c("GO:0006810"	"GO:0009987")
362	Endodermis_Up	TRUE	0.0049009	2392	792	162	0.204545	0.0677258	GO:0051234	GO:BP	establishment of localization	15906	14265	GO:0051179
363	Endodermis_Up	TRUE	0.00510696	2365	792	160	0.20202	0.0676533	GO:0006810	GO:BP	transport	15906	2530	GO:0051234
364	Endodermis_Up	TRUE	0.00678739	2490	792	166	0.209596	0.0666667	GO:0051179	GO:BP	localization	15906	14235	GO:0008150
365	Endodermis_Up	TRUE	0.00777797	665	834	56	0.0671463	0.0842105	GO:0016817	GO:MF	hydrolase activity	acting on acid anhydrides	16978	3014	GO:0016787
366	Endodermis_Up	TRUE	0.00777797	657	834	56	0.0671463	0.0852359	GO:0016818	GO:MF	hydrolase activity	acting on acid anhydrides	in phosphorus-containing anhydrides	16978	3015	GO:0016817
367	Endodermis_Up	TRUE	0.00777797	575	834	52	0.0623501	0.0904348	GO:0017111	GO:MF	ribonucleoside triphosphate phosphatase activity	16978	3163	GO:0016462
368	Endodermis_Up	TRUE	0.00777797	243	834	27	0.0323741	0.111111	GO:0019001	GO:MF	guanyl nucleotide binding	16978	3601	GO:0017076
369	Endodermis_Up	TRUE	0.00777797	243	834	27	0.0323741	0.111111	GO:0032561	GO:MF	guanyl ribonucleotide binding	16978	4487	c("GO:0019001"	"GO:0032555")
370	Endodermis_Up	TRUE	0.00777797	650	834	56	0.0671463	0.0861538	GO:0016462	GO:MF	pyrophosphatase activity	16978	2820	GO:0016818
371	Endodermis_Up	TRUE	0.00777797	243	834	27	0.0323741	0.111111	GO:0005525	GO:MF	GTP binding	16978	1504	c("GO:0032561"	"GO:0035639")
372	Endodermis_Up	TRUE	0.00931382	6411	834	367	0.440048	0.0572454	GO:0043167	GO:MF	ion binding	16978	5753	GO:0005488
373	Endodermis_Up	TRUE	0.00320488	112	194	18	0.0927835	0.160714	KEGG:04144	KEGG	Endocytosis	3467	275	KEGG:00000
374	Exodermis_Down	TRUE	4.82365e-74	719	1334	229	0.171664	0.318498	GO:0006412	GO:BP	translation	15906	2205	c("GO:0009059"	"GO:0010467"	"GO:0019538"	"GO:0043043")
375	Exodermis_Down	TRUE	1.58768e-73	731	1334	230	0.172414	0.314637	GO:0043043	GO:BP	peptide biosynthetic process	15906	10999	c("GO:0006518"	"GO:0043604"	"GO:1901566")
376	Exodermis_Down	TRUE	2.27553e-72	765	1334	234	0.175412	0.305882	GO:0006518	GO:BP	peptide metabolic process	15906	2277	c("GO:0043603"	"GO:1901564")
377	Exodermis_Down	TRUE	4.03734e-68	801	1334	234	0.175412	0.292135	GO:0043604	GO:BP	amide biosynthetic process	15906	11312	c("GO:0043603"	"GO:0044271")
378	Exodermis_Down	TRUE	1.83754e-66	892	1334	246	0.184408	0.275785	GO:0043603	GO:BP	amide metabolic process	15906	11311	GO:0006807
379	Exodermis_Down	TRUE	3.6524e-60	1477	1334	319	0.23913	0.215978	GO:1901566	GO:BP	organonitrogen compound biosynthetic process	15906	22439	c("GO:1901564"	"GO:1901576")
380	Exodermis_Down	TRUE	1.40206e-25	5464	1334	644	0.482759	0.117862	GO:0044249	GO:BP	cellular biosynthetic process	15906	11494	c("GO:0009058"	"GO:0044237")
381	Exodermis_Down	TRUE	2.30236e-23	5580	1334	646	0.484258	0.115771	GO:1901576	GO:BP	organic substance biosynthetic process	15906	22445	c("GO:0009058"	"GO:0071704")
382	Exodermis_Down	TRUE	4.79261e-23	3882	1334	488	0.365817	0.125708	GO:0010467	GO:BP	gene expression	15906	4229	GO:0009059
383	Exodermis_Down	TRUE	3.8441e-22	5693	1334	651	0.488006	0.114351	GO:0009058	GO:BP	biosynthetic process	15906	3290	GO:0008152
384	Exodermis_Down	TRUE	3.35795e-20	3125	1334	404	0.302849	0.12928	GO:0044271	GO:BP	cellular nitrogen compound biosynthetic process	15906	11501	c("GO:0034641"	"GO:0044249")
385	Exodermis_Down	TRUE	6.39784e-18	4318	1334	509	0.381559	0.117879	GO:0009059	GO:BP	macromolecule biosynthetic process	15906	3291	c("GO:0043170"	"GO:0044249"	"GO:1901576")
386	Exodermis_Down	TRUE	3.7844e-17	80	1334	37	0.0277361	0.4625	GO:0002181	GO:BP	cytoplasmic translation	15906	742	GO:0006412
387	Exodermis_Down	TRUE	2.31477e-15	435	1334	93	0.0697151	0.213793	GO:0022613	GO:BP	ribonucleoprotein complex biogenesis	15906	6935	GO:0044085
388	Exodermis_Down	TRUE	1.37561e-14	396	1334	86	0.0644678	0.217172	GO:0006520	GO:BP	amino acid metabolic process	15906	2278	c("GO:0019752"	"GO:0044238"	"GO:1901564")
389	Exodermis_Down	TRUE	1.08975e-13	5292	1334	578	0.433283	0.109221	GO:1901564	GO:BP	organonitrogen compound metabolic process	15906	22437	c("GO:0006807"	"GO:0071704")
390	Exodermis_Down	TRUE	1.32068e-12	346	1334	75	0.0562219	0.216763	GO:0042254	GO:BP	ribosome biogenesis	15906	10559	GO:0022613
391	Exodermis_Down	TRUE	6.72154e-11	190	1334	49	0.0367316	0.257895	GO:0008652	GO:BP	amino acid biosynthetic process	15906	3279	c("GO:0006520"	"GO:0046394"	"GO:1901566")
392	Exodermis_Down	TRUE	2.37769e-10	4727	1334	510	0.382309	0.107891	GO:0034641	GO:BP	cellular nitrogen compound metabolic process	15906	9105	c("GO:0006807"	"GO:0044237")
393	Exodermis_Down	TRUE	3.29476e-10	90	1334	31	0.0232384	0.344444	GO:0042273	GO:BP	ribosomal large subunit biogenesis	15906	10570	c("GO:0022613"	"GO:0042254")
394	Exodermis_Down	TRUE	3.56507e-10	80	1334	29	0.0217391	0.3625	GO:0042274	GO:BP	ribosomal small subunit biogenesis	15906	10571	c("GO:0022613"	"GO:0042254")
395	Exodermis_Down	TRUE	3.56507e-10	148	1334	41	0.0307346	0.277027	GO:0022618	GO:BP	protein-RNA complex assembly	15906	6940	c("GO:0022613"	"GO:0065003"	"GO:0071826")
396	Exodermis_Down	TRUE	6.93062e-10	151	1334	41	0.0307346	0.271523	GO:0071826	GO:BP	protein-RNA complex organization	15906	17748	GO:0043933
397	Exodermis_Down	TRUE	1.44409e-09	64	1334	25	0.0187406	0.390625	GO:0042255	GO:BP	ribosome assembly	15906	10560	c("GO:0042254"	"GO:0140694")
398	Exodermis_Down	TRUE	6.33202e-09	871	1334	129	0.0967016	0.148106	GO:0043436	GO:BP	oxoacid metabolic process	15906	11204	GO:0006082
399	Exodermis_Down	TRUE	6.5818e-09	872	1334	129	0.0967016	0.147936	GO:0006082	GO:BP	organic acid metabolic process	15906	1976	c("GO:0044237"	"GO:0044281"	"GO:0071704")
400	Exodermis_Down	TRUE	6.88897e-09	266	1334	56	0.041979	0.210526	GO:1901605	GO:BP	alpha-amino acid metabolic process	15906	22464	GO:0006520
401	Exodermis_Down	TRUE	1.32188e-08	159	1334	40	0.029985	0.251572	GO:1901607	GO:BP	alpha-amino acid biosynthetic process	15906	22466	c("GO:0008652"	"GO:1901605")
402	Exodermis_Down	TRUE	1.62098e-08	858	1334	126	0.0944528	0.146853	GO:0019752	GO:BP	carboxylic acid metabolic process	15906	6321	GO:0043436
403	Exodermis_Down	TRUE	1.64024e-08	1033	1334	145	0.108696	0.140368	GO:0044085	GO:BP	cellular component biogenesis	15906	11459	GO:0071840
404	Exodermis_Down	TRUE	6.88669e-08	425	1334	74	0.0554723	0.174118	GO:0046394	GO:BP	carboxylic acid biosynthetic process	15906	12741	c("GO:0016053"	"GO:0019752")
405	Exodermis_Down	TRUE	6.88669e-08	425	1334	74	0.0554723	0.174118	GO:0016053	GO:BP	organic acid biosynthetic process	15906	5171	c("GO:0006082"	"GO:0044249"	"GO:0044283"	"GO:1901576")
406	Exodermis_Down	TRUE	5.33415e-07	223	1334	46	0.0344828	0.206278	GO:0006457	GO:BP	protein folding	15906	2238	c("GO:0009987"	"GO:0051604")
407	Exodermis_Down	TRUE	7.57525e-07	449	1334	74	0.0554723	0.164811	GO:0065003	GO:BP	protein-containing complex assembly	15906	16679	c("GO:0022607"	"GO:0043933")
408	Exodermis_Down	TRUE	1.98463e-06	39	1334	16	0.011994	0.410256	GO:0009081	GO:BP	branched-chain amino acid metabolic process	15906	3310	GO:0006520
409	Exodermis_Down	TRUE	2.11349e-06	26	1334	13	0.00974513	0.5	GO:0000028	GO:BP	ribosomal small subunit assembly	15906	14	c("GO:0022618"	"GO:0042255"	"GO:0042274")
410	Exodermis_Down	TRUE	2.71617e-06	4416	1334	456	0.341829	0.103261	GO:0019538	GO:BP	protein metabolic process	15906	6144	c("GO:0043170"	"GO:0044238"	"GO:1901564")
411	Exodermis_Down	TRUE	1.34916e-05	44	1334	16	0.011994	0.363636	GO:0000470	GO:BP	maturation of LSU-rRNA	15906	165	c("GO:0006364"	"GO:0042273")
412	Exodermis_Down	TRUE	1.39794e-05	8978	1334	840	0.629685	0.093562	GO:0044237	GO:BP	cellular metabolic process	15906	11488	c("GO:0008152"	"GO:0009987")
413	Exodermis_Down	TRUE	1.86065e-05	576	1334	84	0.0629685	0.145833	GO:0044283	GO:BP	small molecule biosynthetic process	15906	11508	c("GO:0009058"	"GO:0044281")
414	Exodermis_Down	TRUE	2.01865e-05	62	1334	19	0.0142429	0.306452	GO:0072655	GO:BP	establishment of protein localization to mitochondrion	15906	18312	c("GO:0070585"	"GO:0072594")
415	Exodermis_Down	TRUE	2.01865e-05	62	1334	19	0.0142429	0.306452	GO:0070585	GO:BP	protein localization to mitochondrion	15906	16993	GO:0033365
416	Exodermis_Down	TRUE	2.01865e-05	309	1334	53	0.0397301	0.171521	GO:0051604	GO:BP	protein maturation	15906	14517	c("GO:0010467"	"GO:0019538")
417	Exodermis_Down	TRUE	2.01943e-05	154	1334	33	0.0247376	0.214286	GO:0007005	GO:BP	mitochondrion organization	15906	2660	GO:0006996
418	Exodermis_Down	TRUE	3.44681e-05	129	1334	29	0.0217391	0.224806	GO:0140694	GO:BP	non-membrane-bounded organelle assembly	15906	20788	GO:0070925
419	Exodermis_Down	TRUE	4.54246e-05	627	1334	88	0.065967	0.140351	GO:0022607	GO:BP	cellular component assembly	15906	6930	c("GO:0016043"	"GO:0044085")
420	Exodermis_Down	TRUE	6.00513e-05	1403	1334	167	0.125187	0.119031	GO:0044281	GO:BP	small molecule metabolic process	15906	11506	GO:0008152
421	Exodermis_Down	TRUE	6.79791e-05	67	1334	19	0.0142429	0.283582	GO:0006839	GO:BP	mitochondrial transport	15906	2548	GO:0046907
422	Exodermis_Down	TRUE	0.000136611	52	1334	16	0.011994	0.307692	GO:0006414	GO:BP	translational elongation	15906	2207	c("GO:0006412"	"GO:0009059")
423	Exodermis_Down	TRUE	0.000159631	8666	1334	805	0.603448	0.0928918	GO:0006807	GO:BP	nitrogen compound metabolic process	15906	2527	GO:0008152
424	Exodermis_Down	TRUE	0.000174375	59	1334	17	0.0127436	0.288136	GO:0006626	GO:BP	protein targeting to mitochondrion	15906	2378	c("GO:0006605"	"GO:0006839"	"GO:0007005"	"GO:0072655")
425	Exodermis_Down	TRUE	0.000174375	241	1334	42	0.0314843	0.174274	GO:0006364	GO:BP	rRNA processing	15906	2173	c("GO:0016072"	"GO:0034470"	"GO:0042254")
426	Exodermis_Down	TRUE	0.000183931	250	1334	43	0.0322339	0.172	GO:0016072	GO:BP	rRNA metabolic process	15906	5186	GO:0034660
427	Exodermis_Down	TRUE	0.000325582	8	1334	6	0.00449775	0.75	GO:0006547	GO:BP	histidine metabolic process	15906	2305	GO:0006520
428	Exodermis_Down	TRUE	0.000325582	8	1334	6	0.00449775	0.75	GO:0000105	GO:BP	histidine biosynthetic process	15906	49	c("GO:0006547"	"GO:0008652")
429	Exodermis_Down	TRUE	0.000362307	208	1334	37	0.0277361	0.177885	GO:0000398	GO:BP	mRNA splicing	via spliceosome	15906	126	c("GO:0000377"	"GO:0006397")
430	Exodermis_Down	TRUE	0.000506401	40	1334	13	0.00974513	0.325	GO:0016998	GO:BP	cell wall macromolecule catabolic process	15906	5357	c("GO:0009057"	"GO:0044036")
431	Exodermis_Down	TRUE	0.000719247	47	1334	14	0.0104948	0.297872	GO:0030490	GO:BP	maturation of SSU-rRNA	15906	7132	c("GO:0006364"	"GO:0042274")
432	Exodermis_Down	TRUE	0.000733514	159	1334	30	0.0224888	0.188679	GO:0070925	GO:BP	organelle assembly	15906	17178	c("GO:0006996"	"GO:0022607")
433	Exodermis_Down	TRUE	0.000847184	60	1334	16	0.011994	0.266667	GO:0006418	GO:BP	tRNA aminoacylation for protein translation	15906	2210	c("GO:0006412"	"GO:0043039")
434	Exodermis_Down	TRUE	0.00110749	13	1334	7	0.00524738	0.538462	GO:0009083	GO:BP	branched-chain amino acid catabolic process	15906	3312	c("GO:0009063"	"GO:0009081")
435	Exodermis_Down	TRUE	0.00126459	10872	1334	976	0.731634	0.0897719	GO:0071704	GO:BP	organic substance metabolic process	15906	17686	GO:0008152
436	Exodermis_Down	TRUE	0.00155373	63	1334	16	0.011994	0.253968	GO:0043039	GO:BP	tRNA aminoacylation	15906	10995	c("GO:0006399"	"GO:0043038")
437	Exodermis_Down	TRUE	0.00180987	10	1334	6	0.00449775	0.6	GO:0006551	GO:BP	leucine metabolic process	15906	2309	c("GO:0009081"	"GO:1901605")
438	Exodermis_Down	TRUE	0.00185339	64	1334	16	0.011994	0.25	GO:0043038	GO:BP	amino acid activation	15906	10994	GO:0006520
439	Exodermis_Down	TRUE	0.00211687	34	1334	11	0.00824588	0.323529	GO:0000462	GO:BP	maturation of SSU-rRNA from tricistronic rRNA transcript (SSU-rRNA	5.8S rRNA	LSU-rRNA)	15906	158	GO:0030490
440	Exodermis_Down	TRUE	0.00214318	227	1334	37	0.0277361	0.162996	GO:0000377	GO:BP	RNA splicing	via transesterification reactions with bulged adenosine as nucleophile	15906	114	GO:0000375
441	Exodermis_Down	TRUE	0.00214318	227	1334	37	0.0277361	0.162996	GO:0000375	GO:BP	RNA splicing	via transesterification reactions	15906	112	GO:0008380
442	Exodermis_Down	TRUE	0.00251878	101	1334	21	0.0157421	0.207921	GO:0006413	GO:BP	translational initiation	15906	2206	c("GO:0006412"	"GO:0044237")
443	Exodermis_Down	TRUE	0.0030699	15	1334	7	0.00524738	0.466667	GO:0046219	GO:BP	indolalkylamine biosynthetic process	15906	12601	c("GO:0006586"	"GO:0042401"	"GO:0042435")
444	Exodermis_Down	TRUE	0.0030699	15	1334	7	0.00524738	0.466667	GO:0000162	GO:BP	tryptophan biosynthetic process	15906	58	c("GO:0006568"	"GO:0009073"	"GO:0046219"	"GO:1901607")
445	Exodermis_Down	TRUE	0.00414027	12603	1334	1108	0.830585	0.0879156	GO:0009987	GO:BP	cellular process	15906	3869	GO:0008150
446	Exodermis_Down	TRUE	0.00488193	26	1334	9	0.00674663	0.346154	GO:0009082	GO:BP	branched-chain amino acid biosynthetic process	15906	3311	c("GO:0009081"	"GO:0046394"	"GO:1901566")
447	Exodermis_Down	TRUE	0.00488193	26	1334	9	0.00674663	0.346154	GO:0032543	GO:BP	mitochondrial translation	15906	8003	c("GO:0006412"	"GO:0140053")
448	Exodermis_Down	TRUE	0.00634954	11510	1334	1020	0.764618	0.0886186	GO:0008152	GO:BP	metabolic process	15906	3178	GO:0008150
449	Exodermis_Down	TRUE	0.00643038	5	1334	4	0.0029985	0.8	GO:0006552	GO:BP	leucine catabolic process	15906	2310	c("GO:0006551"	"GO:0009083"	"GO:1901606")
450	Exodermis_Down	TRUE	0.00643038	1307	1334	145	0.108696	0.110941	GO:0042221	GO:BP	response to chemical	15906	10548	GO:0050896
451	Exodermis_Down	TRUE	0.00699983	17	1334	7	0.00524738	0.411765	GO:0006549	GO:BP	isoleucine metabolic process	15906	2307	c("GO:0009081"	"GO:1901605")
452	Exodermis_Down	TRUE	0.00699983	22	1334	8	0.005997	0.363636	GO:0001732	GO:BP	formation of cytoplasmic translation initiation complex	15906	421	c("GO:0002183"	"GO:0022618")
453	Exodermis_Down	TRUE	0.00699983	17	1334	7	0.00524738	0.411765	GO:0009097	GO:BP	isoleucine biosynthetic process	15906	3325	c("GO:0006549"	"GO:0009082"	"GO:1901607")
454	Exodermis_Down	TRUE	0.00699983	33	1334	10	0.00749625	0.30303	GO:0030150	GO:BP	protein import into mitochondrial matrix	15906	6999	c("GO:0006626"	"GO:0006839"	"GO:0044743"	"GO:0065002"	"GO:0072655"	"GO:1990542")
455	Exodermis_Down	TRUE	0.00961886	488	1334	63	0.0472264	0.129098	GO:0034660	GO:BP	ncRNA metabolic process	15906	9116	GO:0016070
456	Exodermis_Down	TRUE	0.00961886	23	1334	8	0.005997	0.347826	GO:0006586	GO:BP	indolalkylamine metabolic process	15906	2343	c("GO:0006576"	"GO:0042430")
457	Exodermis_Down	TRUE	0.00961886	23	1334	8	0.005997	0.347826	GO:0006568	GO:BP	tryptophan metabolic process	15906	2325	c("GO:0006586"	"GO:0009072"	"GO:1901605")
458	Exodermis_Down	TRUE	7.95795e-107	409	1375	202	0.146909	0.493888	GO:0005840	GO:CC	ribosome	16399	389	GO:0043232
459	Exodermis_Down	TRUE	1.79377e-96	263	1375	155	0.112727	0.589354	GO:0044391	GO:CC	ribosomal subunit	16399	2081	c("GO:0005840"	"GO:1990904")
460	Exodermis_Down	TRUE	1.21143e-90	198	1375	131	0.0952727	0.661616	GO:0022626	GO:CC	cytosolic ribosome	16399	860	c("GO:0005829"	"GO:0005840")
461	Exodermis_Down	TRUE	3.23423e-84	745	1375	245	0.178182	0.328859	GO:1990904	GO:CC	ribonucleoprotein complex	16399	4039	GO:0032991
462	Exodermis_Down	TRUE	2.21372e-60	156	1375	95	0.0690909	0.608974	GO:0015934	GO:CC	large ribosomal subunit	16399	711	GO:0044391
463	Exodermis_Down	TRUE	1.08815e-54	965	1375	238	0.173091	0.246632	GO:0005829	GO:CC	cytosol	16399	380	c("GO:0005737"	"GO:0110165")
464	Exodermis_Down	TRUE	1.40596e-53	121	1375	79	0.0574545	0.652893	GO:0022625	GO:CC	cytosolic large ribosomal subunit	16399	859	c("GO:0015934"	"GO:0022626")
465	Exodermis_Down	TRUE	2.79634e-37	1562	1375	283	0.205818	0.181178	GO:0043232	GO:CC	intracellular non-membrane-bounded organelle	16399	1888	c("GO:0043228"	"GO:0043229")
466	Exodermis_Down	TRUE	2.79634e-37	1562	1375	283	0.205818	0.181178	GO:0043228	GO:CC	non-membrane-bounded organelle	16399	1884	GO:0043226
467	Exodermis_Down	TRUE	2.6834e-36	77	1375	52	0.0378182	0.675325	GO:0022627	GO:CC	cytosolic small ribosomal subunit	16399	861	c("GO:0015935"	"GO:0022626")
468	Exodermis_Down	TRUE	3.53801e-35	107	1375	60	0.0436364	0.560748	GO:0015935	GO:CC	small ribosomal subunit	16399	712	GO:0044391
469	Exodermis_Down	TRUE	6.30749e-28	6414	1375	735	0.534545	0.114593	GO:0005737	GO:CC	cytoplasm	16399	309	c("GO:0005622"	"GO:0110165")
470	Exodermis_Down	TRUE	8.19733e-28	2786	1375	393	0.285818	0.141062	GO:0032991	GO:CC	protein-containing complex	16399	1343	GO:0005575
471	Exodermis_Down	TRUE	5.81055e-17	10084	1375	993	0.722182	0.0984728	GO:0005622	GO:CC	intracellular anatomical structure	16399	237	GO:0110165
472	Exodermis_Down	TRUE	4.04977e-12	841	1375	134	0.0974545	0.159334	GO:0005739	GO:CC	mitochondrion	16399	310	c("GO:0005737"	"GO:0043231")
473	Exodermis_Down	TRUE	3.42508e-11	181	1375	47	0.0341818	0.259669	GO:0098798	GO:CC	mitochondrial protein-containing complex	16399	3267	c("GO:0005739"	"GO:0032991")
474	Exodermis_Down	TRUE	5.22377e-10	113	1375	34	0.0247273	0.300885	GO:0005759	GO:CC	mitochondrial matrix	16399	327	c("GO:0005739"	"GO:0070013")
475	Exodermis_Down	TRUE	3.36905e-09	37	1375	18	0.0130909	0.486486	GO:0005761	GO:CC	mitochondrial ribosome	16399	329	c("GO:0000313"	"GO:0005759")
476	Exodermis_Down	TRUE	6.14666e-09	8552	1375	827	0.601455	0.0967025	GO:0043226	GO:CC	organelle	16399	1882	GO:0110165
477	Exodermis_Down	TRUE	6.14666e-09	8540	1375	826	0.600727	0.0967213	GO:0043229	GO:CC	intracellular organelle	16399	1885	c("GO:0005622"	"GO:0043226")
478	Exodermis_Down	TRUE	8.65872e-09	39	1375	18	0.0130909	0.461538	GO:0000313	GO:CC	organellar ribosome	16399	49	c("GO:0005840"	"GO:0043226")
479	Exodermis_Down	TRUE	9.29933e-07	66	1375	21	0.0152727	0.318182	GO:0120114	GO:CC	Sm-like protein family complex	16399	3470	GO:0032991
480	Exodermis_Down	TRUE	1.00721e-06	61	1375	20	0.0145455	0.327869	GO:0097525	GO:CC	spliceosomal snRNP complex	16399	3052	GO:0030532
481	Exodermis_Down	TRUE	1.00721e-06	61	1375	20	0.0145455	0.327869	GO:0030532	GO:CC	small nuclear ribonucleoprotein complex	16399	949	c("GO:0120114"	"GO:0140513"	"GO:1990904")
482	Exodermis_Down	TRUE	4.63275e-06	14	1375	9	0.00654545	0.642857	GO:0101031	GO:CC	protein folding chaperone complex	16399	3394	GO:0140535
483	Exodermis_Down	TRUE	6.48379e-06	22	1375	11	0.008	0.5	GO:0005762	GO:CC	mitochondrial large ribosomal subunit	16399	330	c("GO:0000315"	"GO:0005761"	"GO:0098798")
484	Exodermis_Down	TRUE	6.48379e-06	22	1375	11	0.008	0.5	GO:0000315	GO:CC	organellar large ribosomal subunit	16399	51	c("GO:0000313"	"GO:0015934")
485	Exodermis_Down	TRUE	1.33056e-05	12	1375	8	0.00581818	0.666667	GO:0005832	GO:CC	chaperonin-containing T-complex	16399	382	c("GO:0005829"	"GO:0101031")
486	Exodermis_Down	TRUE	2.34805e-05	306	1375	51	0.0370909	0.166667	GO:0005740	GO:CC	mitochondrial envelope	16399	311	c("GO:0005739"	"GO:0031967")
487	Exodermis_Down	TRUE	2.41892e-05	290	1375	49	0.0356364	0.168966	GO:0031966	GO:CC	mitochondrial membrane	16399	1217	c("GO:0005740"	"GO:0031090")
488	Exodermis_Down	TRUE	3.41527e-05	21	1375	10	0.00727273	0.47619	GO:0005686	GO:CC	U2 snRNP	16399	276	GO:0097525
489	Exodermis_Down	TRUE	6.81978e-05	27	1375	11	0.008	0.407407	GO:0071011	GO:CC	precatalytic spliceosome	16399	2609	GO:0005681
490	Exodermis_Down	TRUE	9.991e-05	33	1375	12	0.00872727	0.363636	GO:0097526	GO:CC	spliceosomal tri-snRNP complex	16399	3053	GO:0097525
491	Exodermis_Down	TRUE	0.000155195	227	1375	39	0.0283636	0.171806	GO:0005743	GO:CC	mitochondrial inner membrane	16399	314	c("GO:0019866"	"GO:0031966")
492	Exodermis_Down	TRUE	0.000155195	260	1375	43	0.0312727	0.165385	GO:0019866	GO:CC	organelle inner membrane	16399	826	c("GO:0031090"	"GO:0031967")
493	Exodermis_Down	TRUE	0.000169555	20	1375	9	0.00654545	0.45	GO:0005689	GO:CC	U12-type spliceosomal complex	16399	279	GO:0005681
494	Exodermis_Down	TRUE	0.0001723	681	1375	89	0.0647273	0.13069	GO:0043233	GO:CC	organelle lumen	16399	1889	c("GO:0031974"	"GO:0043226")
495	Exodermis_Down	TRUE	0.0001723	681	1375	89	0.0647273	0.13069	GO:0070013	GO:CC	intracellular organelle lumen	16399	2404	c("GO:0043229"	"GO:0043233")
496	Exodermis_Down	TRUE	0.0001723	681	1375	89	0.0647273	0.13069	GO:0031974	GO:CC	membrane-enclosed lumen	16399	1224	GO:0110165
497	Exodermis_Down	TRUE	0.000525498	4	1375	4	0.00290909	1	GO:0042788	GO:CC	polysomal ribosome	16399	1844	c("GO:0005840"	"GO:0005844")
498	Exodermis_Down	TRUE	0.000793017	19	1375	8	0.00581818	0.421053	GO:0070993	GO:CC	translation preinitiation complex	16399	2598	c("GO:0005737"	"GO:1990904")
499	Exodermis_Down	TRUE	0.000793017	19	1375	8	0.00581818	0.421053	GO:0033290	GO:CC	eukaryotic 48S preinitiation complex	16399	1419	GO:0070993
500	Exodermis_Down	TRUE	0.00100357	15	1375	7	0.00509091	0.466667	GO:0005682	GO:CC	U5 snRNP	16399	272	GO:0097525
501	Exodermis_Down	TRUE	0.00158159	16	1375	7	0.00509091	0.4375	GO:0098799	GO:CC	outer mitochondrial membrane protein complex	16399	3268	c("GO:0005741"	"GO:0098796"	"GO:0098798")
502	Exodermis_Down	TRUE	0.00158159	16	1375	7	0.00509091	0.4375	GO:0005742	GO:CC	mitochondrial outer membrane translocase complex	16399	313	GO:0098799
503	Exodermis_Down	TRUE	0.00172404	8	1375	5	0.00363636	0.625	GO:0005687	GO:CC	U4 snRNP	16399	277	GO:0097525
504	Exodermis_Down	TRUE	0.0023434	117	1375	22	0.016	0.188034	GO:0098800	GO:CC	inner mitochondrial membrane protein complex	16399	3269	c("GO:0005743"	"GO:0098796"	"GO:0098798")
505	Exodermis_Down	TRUE	0.00259854	150	1375	26	0.0189091	0.173333	GO:0005681	GO:CC	spliceosomal complex	16399	271	c("GO:0140513"	"GO:1990904")
506	Exodermis_Down	TRUE	0.00276348	227	1375	35	0.0254545	0.154185	GO:0005730	GO:CC	nucleolus	16399	305	c("GO:0031981"	"GO:0043232")
507	Exodermis_Down	TRUE	0.00340902	18	1375	7	0.00509091	0.388889	GO:0016282	GO:CC	eukaryotic 43S preinitiation complex	16399	732	GO:0070993
508	Exodermis_Down	TRUE	0.0037712	1086	1375	122	0.0887273	0.112339	GO:0009536	GO:CC	plastid	16399	618	c("GO:0005737"	"GO:0043231")
509	Exodermis_Down	TRUE	0.00397773	700	1375	84	0.0610909	0.12	GO:0031975	GO:CC	envelope	16399	1225	GO:0110165
510	Exodermis_Down	TRUE	0.00397773	700	1375	84	0.0610909	0.12	GO:0031967	GO:CC	organelle envelope	16399	1218	c("GO:0031975"	"GO:0043227"	"GO:0043229")
511	Exodermis_Down	TRUE	0.00508485	6	1375	4	0.00290909	0.666667	GO:0034719	GO:CC	SMN-Sm protein complex	16399	1551	c("GO:0005737"	"GO:0120114")
512	Exodermis_Down	TRUE	0.0063859	20	1375	7	0.00509091	0.35	GO:0005852	GO:CC	eukaryotic translation initiation factor 3 complex	16399	398	c("GO:0005737"	"GO:0032991")
513	Exodermis_Down	TRUE	0.0063859	20	1375	7	0.00509091	0.35	GO:0005685	GO:CC	U1 snRNP	16399	275	GO:0097525
514	Exodermis_Down	TRUE	1.48294e-103	372	1433	191	0.133287	0.513441	GO:0003735	GO:MF	structural constituent of ribosome	16978	353	GO:0005198
515	Exodermis_Down	TRUE	1.46092e-87	495	1433	203	0.141661	0.410101	GO:0005198	GO:MF	structural molecule activity	16978	1350	GO:0003674
516	Exodermis_Down	TRUE	5.46863e-11	107	1433	36	0.0251221	0.336449	GO:0019843	GO:MF	rRNA binding	16978	3736	GO:0003723
517	Exodermis_Down	TRUE	4.59377e-05	127	1433	30	0.0209351	0.23622	GO:0051082	GO:MF	unfolded protein binding	16978	8005	GO:0005515
518	Exodermis_Down	TRUE	6.90458e-05	1522	1433	183	0.127704	0.120237	GO:0003723	GO:MF	RNA binding	16978	346	GO:0003676
519	Exodermis_Down	TRUE	0.000960082	74	1433	19	0.0132589	0.256757	GO:0140662	GO:MF	ATP-dependent protein folding chaperone	16978	10662	c("GO:0044183"	"GO:0140657")
520	Exodermis_Down	TRUE	0.000960082	136	1433	28	0.0195394	0.205882	GO:0090079	GO:MF	translation regulator activity	nucleic acid binding	16978	9042	c("GO:0003676"	"GO:0045182")
521	Exodermis_Down	TRUE	0.000960082	44	1433	14	0.00976971	0.318182	GO:0004568	GO:MF	chitinase activity	16978	889	GO:0004553
522	Exodermis_Down	TRUE	0.000960082	136	1433	28	0.0195394	0.205882	GO:0008135	GO:MF	translation factor activity	RNA binding	16978	1575	GO:0090079
523	Exodermis_Down	TRUE	0.000960082	144	1433	29	0.0202373	0.201389	GO:0045182	GO:MF	translation regulator activity	16978	6119	GO:0003674
524	Exodermis_Down	TRUE	0.000968147	88	1433	21	0.0146546	0.238636	GO:0044183	GO:MF	protein folding chaperone	16978	6026	GO:0003674
525	Exodermis_Down	TRUE	0.00135229	20	1433	9	0.00628053	0.45	GO:0060590	GO:MF	ATPase regulator activity	16978	8458	GO:0098772
526	Exodermis_Down	TRUE	0.00168338	59	1433	16	0.0111654	0.271186	GO:0051087	GO:MF	protein-folding chaperone binding	16978	8006	GO:0005515
527	Exodermis_Down	TRUE	0.0040762	64	1433	16	0.0111654	0.25	GO:0016875	GO:MF	ligase activity	forming carbon-oxygen bonds	16978	3062	GO:0016874
528	Exodermis_Down	TRUE	0.0040762	64	1433	16	0.0111654	0.25	GO:0004812	GO:MF	aminoacyl-tRNA ligase activity	16978	1087	c("GO:0016875"	"GO:0140101")
529	Exodermis_Down	TRUE	0.0040762	14	1433	7	0.00488486	0.5	GO:0070181	GO:MF	small ribosomal subunit rRNA binding	16978	8688	GO:0019843
530	Exodermis_Down	TRUE	0.00425285	92	1433	20	0.0139567	0.217391	GO:0003743	GO:MF	translation initiation factor activity	16978	354	GO:0008135
531	Exodermis_Down	TRUE	0.00737757	36	1433	11	0.0076762	0.305556	GO:0003746	GO:MF	translation elongation factor activity	16978	355	GO:0008135
532	Exodermis_Down	TRUE	0.00860775	62	1433	15	0.0104676	0.241935	GO:0051537	GO:MF	2 iron	2 sulfur cluster binding	16978	8063	GO:0051536
533	Exodermis_Down	TRUE	2.91347e-64	205	506	133	0.262846	0.64878	KEGG:03010	KEGG	Ribosome	3467	208	KEGG:00000
534	Exodermis_Down	TRUE	0.000343179	15	506	10	0.0197628	0.666667	KEGG:00340	KEGG	Histidine metabolism	3467	40	KEGG:00000
535	Exodermis_Down	TRUE	0.00747014	179	506	44	0.0869565	0.24581	KEGG:01230	KEGG	Biosynthesis of amino acids	3467	188	KEGG:00000
536	Exodermis_Up	TRUE	7.79381e-23	488	1750	137	0.0782857	0.280738	GO:0016192	GO:BP	vesicle-mediated transport	15906	5255	c("GO:0006810"	"GO:0009987")
537	Exodermis_Up	TRUE	4.27563e-12	2490	1750	391	0.223429	0.157028	GO:0051179	GO:BP	localization	15906	14235	GO:0008150
538	Exodermis_Up	TRUE	8.06981e-12	2365	1750	373	0.213143	0.157717	GO:0006810	GO:BP	transport	15906	2530	GO:0051234
539	Exodermis_Up	TRUE	2.07757e-11	2392	1750	374	0.213714	0.156355	GO:0051234	GO:BP	establishment of localization	15906	14265	GO:0051179
540	Exodermis_Up	TRUE	5.94911e-11	2698	1750	410	0.234286	0.151964	GO:0036211	GO:BP	protein modification process	15906	9953	c("GO:0019538"	"GO:0043412")
541	Exodermis_Up	TRUE	4.58771e-10	917	1750	171	0.0977143	0.186478	GO:0033036	GO:BP	macromolecule localization	15906	8369	GO:0051179
542	Exodermis_Up	TRUE	5.79613e-10	907	1750	169	0.0965714	0.186329	GO:0051641	GO:BP	cellular localization	15906	14550	c("GO:0009987"	"GO:0051179")
543	Exodermis_Up	TRUE	6.66654e-10	730	1750	143	0.0817143	0.19589	GO:0008104	GO:BP	protein localization	15906	3176	GO:0070727
544	Exodermis_Up	TRUE	6.66654e-10	731	1750	143	0.0817143	0.195622	GO:0070727	GO:BP	cellular macromolecule localization	15906	17079	c("GO:0033036"	"GO:0051641")
545	Exodermis_Up	TRUE	2.83955e-09	2307	1750	351	0.200571	0.152146	GO:0006793	GO:BP	phosphorus metabolic process	15906	2518	GO:0044237
546	Exodermis_Up	TRUE	8.79609e-09	2273	1750	344	0.196571	0.151342	GO:0006796	GO:BP	phosphate-containing compound metabolic process	15906	2521	GO:0006793
547	Exodermis_Up	TRUE	3.6958e-08	1291	1750	214	0.122286	0.165763	GO:0071702	GO:BP	organic substance transport	15906	17684	GO:0006810
548	Exodermis_Up	TRUE	4.2812e-08	658	1750	126	0.072	0.191489	GO:0015031	GO:BP	protein transport	15906	4880	c("GO:0045184"	"GO:0071702"	"GO:0071705")
549	Exodermis_Up	TRUE	4.44872e-08	666	1750	127	0.0725714	0.190691	GO:0045184	GO:BP	establishment of protein localization	15906	11918	c("GO:0008104"	"GO:0051234")
550	Exodermis_Up	TRUE	6.60069e-07	1006	1750	170	0.0971429	0.168986	GO:0071705	GO:BP	nitrogen compound transport	15906	17687	GO:0006810
551	Exodermis_Up	TRUE	6.96278e-07	187	1750	49	0.028	0.262032	GO:0048193	GO:BP	Golgi vesicle transport	15906	13218	GO:0016192
552	Exodermis_Up	TRUE	8.59504e-07	60	1750	24	0.0137143	0.4	GO:0006897	GO:BP	endocytosis	15906	2591	c("GO:0016192"	"GO:0098657")
553	Exodermis_Up	TRUE	8.59504e-07	1661	1750	255	0.145714	0.153522	GO:0016310	GO:BP	phosphorylation	15906	5287	GO:0006796
554	Exodermis_Up	TRUE	1.93964e-06	81	1750	28	0.016	0.345679	GO:0018209	GO:BP	peptidyl-serine modification	15906	5529	GO:0018193
555	Exodermis_Up	TRUE	1.93964e-06	81	1750	28	0.016	0.345679	GO:0018105	GO:BP	peptidyl-serine phosphorylation	15906	5449	c("GO:0006468"	"GO:0018209")
556	Exodermis_Up	TRUE	3.49625e-06	98	1750	31	0.0177143	0.316327	GO:0016050	GO:BP	vesicle organization	15906	5168	GO:0006996
557	Exodermis_Up	TRUE	7.28959e-06	76	1750	26	0.0148571	0.342105	GO:0098657	GO:BP	import into cell	15906	19705	GO:0006810
558	Exodermis_Up	TRUE	2.97121e-05	352	1750	71	0.0405714	0.201705	GO:0035556	GO:BP	intracellular signal transduction	15906	9527	GO:0007165
559	Exodermis_Up	TRUE	4.26183e-05	49	1750	19	0.0108571	0.387755	GO:0006900	GO:BP	vesicle budding from membrane	15906	2593	c("GO:0016050"	"GO:0016192"	"GO:0061024")
560	Exodermis_Up	TRUE	7.73229e-05	650	1750	112	0.064	0.172308	GO:0046907	GO:BP	intracellular transport	15906	13070	c("GO:0006810"	"GO:0051641"	"GO:0051649")
561	Exodermis_Up	TRUE	0.000135554	1384	1750	207	0.118286	0.149566	GO:0006468	GO:BP	protein phosphorylation	15906	2242	c("GO:0016310"	"GO:0036211")
562	Exodermis_Up	TRUE	0.0001393	3183	1750	426	0.243429	0.133836	GO:0043412	GO:BP	macromolecule modification	15906	11190	GO:0043170
563	Exodermis_Up	TRUE	0.000223065	1051	1750	163	0.0931429	0.15509	GO:0007165	GO:BP	signal transduction	15906	2776	c("GO:0007154"	"GO:0009987"	"GO:0023052"	"GO:0050794"	"GO:0051716")
564	Exodermis_Up	TRUE	0.000232626	674	1750	113	0.0645714	0.167656	GO:0051649	GO:BP	establishment of localization in cell	15906	14558	c("GO:0051234"	"GO:0051641")
565	Exodermis_Up	TRUE	0.000382448	82	1750	24	0.0137143	0.292683	GO:0032940	GO:BP	secretion by cell	15906	8298	c("GO:0046903"	"GO:0140352")
566	Exodermis_Up	TRUE	0.000382448	18	1750	10	0.00571429	0.555556	GO:0046513	GO:BP	ceramide biosynthetic process	15906	12837	c("GO:0006672"	"GO:0030148"	"GO:0043604")
567	Exodermis_Up	TRUE	0.000382448	1062	1750	163	0.0931429	0.153484	GO:0023052	GO:BP	signaling	15906	6955	GO:0050789
568	Exodermis_Up	TRUE	0.000540641	73	1750	22	0.0125714	0.30137	GO:0006887	GO:BP	exocytosis	15906	2583	c("GO:0016192"	"GO:0032940")
569	Exodermis_Up	TRUE	0.000828966	219	1750	46	0.0262857	0.210046	GO:0061024	GO:BP	membrane organization	15906	15894	GO:0016043
570	Exodermis_Up	TRUE	0.000861064	86	1750	24	0.0137143	0.27907	GO:0046903	GO:BP	secretion	15906	13069	GO:0006810
571	Exodermis_Up	TRUE	0.000969835	455	1750	80	0.0457143	0.175824	GO:0006886	GO:BP	intracellular protein transport	15906	2582	c("GO:0008104"	"GO:0015031"	"GO:0046907")
572	Exodermis_Up	TRUE	0.00100379	1115	1750	167	0.0954286	0.149776	GO:0007154	GO:BP	cell communication	15906	2765	GO:0009987
573	Exodermis_Up	TRUE	0.00101463	32	1750	13	0.00742857	0.40625	GO:0015780	GO:BP	nucleotide-sugar transmembrane transport	15906	4983	c("GO:0015931"	"GO:0055085"	"GO:1901264")
574	Exodermis_Up	TRUE	0.00101463	875	1750	136	0.0777143	0.155429	GO:0010033	GO:BP	response to organic substance	15906	3903	GO:0042221
575	Exodermis_Up	TRUE	0.00124564	94	1750	25	0.0142857	0.265957	GO:0009832	GO:BP	plant-type cell wall biogenesis	15906	3768	c("GO:0042546"	"GO:0071669")
576	Exodermis_Up	TRUE	0.00128739	555	1750	93	0.0531429	0.167568	GO:1901135	GO:BP	carbohydrate derivative metabolic process	15906	22080	GO:0071704
577	Exodermis_Up	TRUE	0.00154564	149	1750	34	0.0194286	0.228188	GO:0009100	GO:BP	glycoprotein metabolic process	15906	3328	c("GO:0019538"	"GO:1901135")
578	Exodermis_Up	TRUE	0.00254876	26	1750	11	0.00628571	0.423077	GO:0006672	GO:BP	ceramide metabolic process	15906	2419	c("GO:0006665"	"GO:0043603")
579	Exodermis_Up	TRUE	0.00254876	26	1750	11	0.00628571	0.423077	GO:0006891	GO:BP	intra-Golgi vesicle-mediated transport	15906	2586	GO:0048193
580	Exodermis_Up	TRUE	0.00275758	141	1750	32	0.0182857	0.22695	GO:0009101	GO:BP	glycoprotein biosynthetic process	15906	3329	c("GO:0009059"	"GO:0009100"	"GO:1901137"	"GO:1901566")
581	Exodermis_Up	TRUE	0.00316058	31	1750	12	0.00685714	0.387097	GO:0006898	GO:BP	receptor-mediated endocytosis	15906	2592	GO:0006897
582	Exodermis_Up	TRUE	0.00316881	94	1750	24	0.0137143	0.255319	GO:0014070	GO:BP	response to organic cyclic compound	15906	4719	GO:0010033
583	Exodermis_Up	TRUE	0.00355201	27	1750	11	0.00628571	0.407407	GO:0072583	GO:BP	clathrin-dependent endocytosis	15906	18290	GO:0006898
584	Exodermis_Up	TRUE	0.00389869	144	1750	32	0.0182857	0.222222	GO:0070085	GO:BP	glycosylation	15906	16698	GO:0008152
585	Exodermis_Up	TRUE	0.00466911	258	1750	49	0.028	0.189922	GO:0016051	GO:BP	carbohydrate biosynthetic process	15906	5169	c("GO:0005975"	"GO:1901576")
586	Exodermis_Up	TRUE	0.00506663	140	1750	31	0.0177143	0.221429	GO:0006486	GO:BP	protein glycosylation	15906	2255	c("GO:0009101"	"GO:0036211"	"GO:0043413")
587	Exodermis_Up	TRUE	0.00506663	140	1750	31	0.0177143	0.221429	GO:0043413	GO:BP	macromolecule glycosylation	15906	11191	c("GO:0043412"	"GO:0070085")
588	Exodermis_Up	TRUE	0.00523694	344	1750	61	0.0348571	0.177326	GO:0018193	GO:BP	peptidyl-amino acid modification	15906	5514	GO:0036211
589	Exodermis_Up	TRUE	0.00535248	86	1750	22	0.0125714	0.255814	GO:0031347	GO:BP	regulation of defense response	15906	7484	c("GO:0006952"	"GO:0080134")
590	Exodermis_Up	TRUE	0.00575323	129	1750	29	0.0165714	0.224806	GO:0022622	GO:BP	root system development	15906	6943	GO:0048731
591	Exodermis_Up	TRUE	0.00575323	129	1750	29	0.0165714	0.224806	GO:0048364	GO:BP	root development	15906	13350	c("GO:0022622"	"GO:0099402")
592	Exodermis_Up	TRUE	0.00575323	64	1750	18	0.0102857	0.28125	GO:0071407	GO:BP	cellular response to organic cyclic compound	15906	17469	c("GO:0014070"	"GO:0071310")
593	Exodermis_Up	TRUE	0.00607243	70	1750	19	0.0108571	0.271429	GO:0010243	GO:BP	response to organonitrogen compound	15906	4080	c("GO:0010033"	"GO:1901698")
594	Exodermis_Up	TRUE	0.00607243	105	1750	25	0.0142857	0.238095	GO:0006643	GO:BP	membrane lipid metabolic process	15906	2392	GO:0044255
595	Exodermis_Up	TRUE	0.00675949	169	1750	35	0.02	0.207101	GO:0000271	GO:BP	polysaccharide biosynthetic process	15906	78	c("GO:0005976"	"GO:0009059"	"GO:0016051")
596	Exodermis_Up	TRUE	0.007389	1839	1750	249	0.142286	0.1354	GO:0051716	GO:BP	cellular response to stimulus	15906	14605	c("GO:0009987"	"GO:0050896")
597	Exodermis_Up	TRUE	0.00793775	55	1750	16	0.00914286	0.290909	GO:0009741	GO:BP	response to brassinosteroid	15906	3696	c("GO:0009725"	"GO:0014070"	"GO:0033993"	"GO:1901700")
598	Exodermis_Up	TRUE	0.00800583	273	1750	50	0.0285714	0.18315	GO:1901701	GO:BP	cellular response to oxygen-containing compound	15906	22530	c("GO:0070887"	"GO:1901700")
599	Exodermis_Up	TRUE	0.00919886	90	1750	22	0.0125714	0.244444	GO:0046467	GO:BP	membrane lipid biosynthetic process	15906	12799	c("GO:0006643"	"GO:0008610"	"GO:0044249")
600	Exodermis_Up	TRUE	2.92994e-37	1581	1860	353	0.189785	0.223276	GO:0012505	GO:CC	endomembrane system	16399	689	GO:0110165
601	Exodermis_Up	TRUE	2.11634e-24	738	1860	185	0.0994624	0.250678	GO:0005794	GO:CC	Golgi apparatus	16399	358	c("GO:0005737"	"GO:0012505"	"GO:0043231")
602	Exodermis_Up	TRUE	1.53858e-12	1517	1860	268	0.144086	0.176664	GO:0031090	GO:CC	organelle membrane	16399	1048	c("GO:0016020"	"GO:0043227")
603	Exodermis_Up	TRUE	2.11519e-12	733	1860	153	0.0822581	0.208731	GO:0005783	GO:CC	endoplasmic reticulum	16399	348	c("GO:0005737"	"GO:0012505"	"GO:0043231")
604	Exodermis_Up	TRUE	7.42837e-12	838	1860	167	0.0897849	0.199284	GO:0098588	GO:CC	bounding membrane of organelle	16399	3223	GO:0031090
605	Exodermis_Up	TRUE	2.20391e-11	470	1860	108	0.0580645	0.229787	GO:0031984	GO:CC	organelle subcompartment	16399	1233	c("GO:0043227"	"GO:0043229"	"GO:0110165")
606	Exodermis_Up	TRUE	1.08376e-10	332	1860	83	0.0446237	0.25	GO:0000139	GO:CC	Golgi membrane	16399	18	c("GO:0005794"	"GO:0098588")
607	Exodermis_Up	TRUE	1.90174e-10	6414	1860	865	0.465054	0.134861	GO:0005737	GO:CC	cytoplasm	16399	309	c("GO:0005622"	"GO:0110165")
608	Exodermis_Up	TRUE	2.95083e-10	381	1860	90	0.0483871	0.23622	GO:0031982	GO:CC	vesicle	16399	1231	GO:0043227
609	Exodermis_Up	TRUE	3.80416e-10	360	1860	86	0.0462366	0.238889	GO:0097708	GO:CC	intracellular vesicle	16399	3144	c("GO:0031982"	"GO:0043231")
610	Exodermis_Up	TRUE	3.80416e-10	360	1860	86	0.0462366	0.238889	GO:0031410	GO:CC	cytoplasmic vesicle	16399	1109	c("GO:0005737"	"GO:0097708")
611	Exodermis_Up	TRUE	5.57785e-10	369	1860	87	0.0467742	0.235772	GO:0098827	GO:CC	endoplasmic reticulum subcompartment	16399	3276	c("GO:0005783"	"GO:0031984")
612	Exodermis_Up	TRUE	1.28497e-09	369	1860	86	0.0462366	0.233062	GO:0042175	GO:CC	nuclear outer membrane-endoplasmic reticulum membrane network	16399	1781	c("GO:0012505"	"GO:0016020")
613	Exodermis_Up	TRUE	1.76567e-09	152	1860	47	0.0252688	0.309211	GO:0030659	GO:CC	cytoplasmic vesicle membrane	16399	951	c("GO:0012506"	"GO:0031410")
614	Exodermis_Up	TRUE	1.76567e-09	366	1860	85	0.0456989	0.23224	GO:0005789	GO:CC	endoplasmic reticulum membrane	16399	354	c("GO:0031090"	"GO:0042175"	"GO:0098827")
615	Exodermis_Up	TRUE	2.73344e-09	154	1860	47	0.0252688	0.305195	GO:0012506	GO:CC	vesicle membrane	16399	690	c("GO:0031090"	"GO:0031982")
616	Exodermis_Up	TRUE	5.49298e-08	7955	1860	1022	0.549462	0.128473	GO:0016020	GO:CC	membrane	16399	722	GO:0110165
617	Exodermis_Up	TRUE	6.82943e-07	203	1860	51	0.0274194	0.251232	GO:0005768	GO:CC	endosome	16399	336	c("GO:0012505"	"GO:0031410")
618	Exodermis_Up	TRUE	1.61324e-06	79	1860	27	0.0145161	0.341772	GO:0010008	GO:CC	endosome membrane	16399	667	c("GO:0005768"	"GO:0030659"	"GO:0098588")
619	Exodermis_Up	TRUE	9.72589e-05	106	1860	29	0.0155914	0.273585	GO:0030135	GO:CC	coated vesicle	16399	914	GO:0031410
620	Exodermis_Up	TRUE	0.000297973	1702	1860	247	0.132796	0.145123	GO:0071944	GO:CC	cell periphery	16399	2799	GO:0110165
621	Exodermis_Up	TRUE	0.000760586	73	1860	21	0.0112903	0.287671	GO:0030117	GO:CC	membrane coat	16399	896	c("GO:0005737"	"GO:0048475"	"GO:0098796")
622	Exodermis_Up	TRUE	0.000760586	73	1860	21	0.0112903	0.287671	GO:0048475	GO:CC	coated membrane	16399	2237	GO:0016020
623	Exodermis_Up	TRUE	0.00122549	121	1860	29	0.0155914	0.239669	GO:0099023	GO:CC	vesicle tethering complex	16399	3341	GO:0032991
624	Exodermis_Up	TRUE	0.00125484	10084	1860	1219	0.655376	0.120885	GO:0005622	GO:CC	intracellular anatomical structure	16399	237	GO:0110165
625	Exodermis_Up	TRUE	0.00125959	50	1860	16	0.00860215	0.32	GO:0030133	GO:CC	transport vesicle	16399	912	c("GO:0012505"	"GO:0031410")
626	Exodermis_Up	TRUE	0.00125959	55	1860	17	0.00913978	0.309091	GO:0000145	GO:CC	exocyst	16399	21	c("GO:0005938"	"GO:0099023")
627	Exodermis_Up	TRUE	0.00125959	50	1860	16	0.00860215	0.32	GO:0030658	GO:CC	transport vesicle membrane	16399	950	c("GO:0030133"	"GO:0030659"	"GO:0098588")
628	Exodermis_Up	TRUE	0.00156954	72	1860	20	0.0107527	0.277778	GO:0030662	GO:CC	coated vesicle membrane	16399	954	c("GO:0030135"	"GO:0030659"	"GO:0098588")
629	Exodermis_Up	TRUE	0.00187089	37	1860	13	0.00698925	0.351351	GO:0030136	GO:CC	clathrin-coated vesicle	16399	915	GO:0030135
630	Exodermis_Up	TRUE	0.00306044	87	1860	22	0.011828	0.252874	GO:0005938	GO:CC	cell cortex	16399	462	c("GO:0005737"	"GO:0071944")
631	Exodermis_Up	TRUE	0.00445643	7	1860	5	0.00268817	0.714286	GO:0000813	GO:CC	ESCRT I complex	16399	112	c("GO:0010008"	"GO:0036452"	"GO:0098796")
632	Exodermis_Up	TRUE	0.00467277	56	1860	16	0.00860215	0.285714	GO:0030120	GO:CC	vesicle coat	16399	899	c("GO:0030117"	"GO:0030662")
633	Exodermis_Up	TRUE	0.00496297	22	1860	9	0.00483871	0.409091	GO:0005905	GO:CC	clathrin-coated pit	16399	440	c("GO:0012505"	"GO:0098590")
634	Exodermis_Up	TRUE	0.00728312	105	1860	24	0.0129032	0.228571	GO:0098791	GO:CC	Golgi apparatus subcompartment	16399	3262	c("GO:0005794"	"GO:0031984")
635	Exodermis_Up	TRUE	0.00791446	19	1860	8	0.00430108	0.421053	GO:0070971	GO:CC	endoplasmic reticulum exit site	16399	2595	c("GO:0005783"	"GO:0110165")
636	Exodermis_Up	TRUE	0.00835279	33	1860	11	0.00591398	0.333333	GO:0012507	GO:CC	ER to Golgi transport vesicle membrane	16399	691	c("GO:0030134"	"GO:0030658"	"GO:0030662")
637	Exodermis_Up	TRUE	2.0402e-07	2918	1806	409	0.226467	0.140164	GO:0140096	GO:MF	catalytic activity	acting on a protein	16978	10506	GO:0003824
638	Exodermis_Up	TRUE	6.66625e-07	4080	1806	538	0.297896	0.131863	GO:0016740	GO:MF	transferase activity	16978	2952	GO:0003824
639	Exodermis_Up	TRUE	6.66625e-07	1666	1806	252	0.139535	0.151261	GO:0016301	GO:MF	kinase activity	16978	2774	GO:0016772
640	Exodermis_Up	TRUE	1.17764e-06	1516	1806	231	0.127907	0.152375	GO:0016773	GO:MF	phosphotransferase activity	alcohol group as acceptor	16978	2980	GO:0016772
641	Exodermis_Up	TRUE	2.16973e-06	1878	1806	274	0.151717	0.1459	GO:0016772	GO:MF	transferase activity	transferring phosphorus-containing groups	16978	2979	GO:0016740
642	Exodermis_Up	TRUE	1.52716e-05	2880	1806	388	0.214839	0.134722	GO:0035639	GO:MF	purine ribonucleoside triphosphate binding	16978	5380	c("GO:0043168"	"GO:1901265")
643	Exodermis_Up	TRUE	2.22236e-05	875	1806	142	0.0786268	0.162286	GO:0004674	GO:MF	protein serine/threonine kinase activity	16978	978	GO:0004672
644	Exodermis_Up	TRUE	4.49538e-05	278	1806	58	0.0321152	0.208633	GO:0008289	GO:MF	lipid binding	16978	1646	GO:0005488
645	Exodermis_Up	TRUE	4.49538e-05	15	1806	10	0.0055371	0.666667	GO:0005200	GO:MF	structural constituent of cytoskeleton	16978	1352	GO:0005198
646	Exodermis_Up	TRUE	5.54899e-05	1364	1806	201	0.111296	0.147361	GO:0004672	GO:MF	protein kinase activity	16978	976	c("GO:0016301"	"GO:0016773"	"GO:0140096")
647	Exodermis_Up	TRUE	5.54899e-05	56	1806	20	0.0110742	0.357143	GO:0000149	GO:MF	SNARE binding	16978	27	GO:0005515
648	Exodermis_Up	TRUE	5.54899e-05	3094	1806	407	0.22536	0.131545	GO:0097367	GO:MF	carbohydrate derivative binding	16978	9171	GO:0005488
649	Exodermis_Up	TRUE	5.68832e-05	3065	1806	403	0.223145	0.131485	GO:0032553	GO:MF	ribonucleotide binding	16978	4479	c("GO:0000166"	"GO:0097367")
650	Exodermis_Up	TRUE	5.68832e-05	3032	1806	399	0.22093	0.131596	GO:0032555	GO:MF	purine ribonucleotide binding	16978	4481	c("GO:0017076"	"GO:0032553")
651	Exodermis_Up	TRUE	5.68832e-05	3181	1806	416	0.230343	0.130776	GO:0017076	GO:MF	purine nucleotide binding	16978	3148	GO:0000166
652	Exodermis_Up	TRUE	9.50941e-05	59	1806	20	0.0110742	0.338983	GO:0005096	GO:MF	GTPase activator activity	16978	1279	c("GO:0008047"	"GO:0030695")
653	Exodermis_Up	TRUE	9.50941e-05	3540	1806	455	0.251938	0.128531	GO:0043168	GO:MF	anion binding	16978	5754	GO:0043167
654	Exodermis_Up	TRUE	9.50941e-05	6411	1806	774	0.428571	0.12073	GO:0043167	GO:MF	ion binding	16978	5753	GO:0005488
655	Exodermis_Up	TRUE	0.000411442	243	1806	49	0.0271318	0.201646	GO:0005525	GO:MF	GTP binding	16978	1504	c("GO:0032561"	"GO:0035639")
656	Exodermis_Up	TRUE	0.000411442	243	1806	49	0.0271318	0.201646	GO:0019001	GO:MF	guanyl nucleotide binding	16978	3601	GO:0017076
657	Exodermis_Up	TRUE	0.000411442	243	1806	49	0.0271318	0.201646	GO:0032561	GO:MF	guanyl ribonucleotide binding	16978	4487	c("GO:0019001"	"GO:0032555")
658	Exodermis_Up	TRUE	0.000536952	3385	1806	430	0.238095	0.127031	GO:0000166	GO:MF	nucleotide binding	16978	31	c("GO:0036094"	"GO:1901265")
659	Exodermis_Up	TRUE	0.000536952	3385	1806	430	0.238095	0.127031	GO:1901265	GO:MF	nucleoside phosphate binding	16978	10946	c("GO:0097159"	"GO:1901363")
660	Exodermis_Up	TRUE	0.000583619	417	1806	73	0.0404208	0.17506	GO:0004842	GO:MF	ubiquitin-protein transferase activity	16978	1115	GO:0019787
661	Exodermis_Up	TRUE	0.000609747	440	1806	76	0.0420819	0.172727	GO:0016755	GO:MF	aminoacyltransferase activity	16978	2966	GO:0016746
662	Exodermis_Up	TRUE	0.000855438	3599	1806	452	0.250277	0.12559	GO:0036094	GO:MF	small molecule binding	16978	5425	GO:0005488
663	Exodermis_Up	TRUE	0.00124068	435	1806	74	0.0409745	0.170115	GO:0019787	GO:MF	ubiquitin-like protein transferase activity	16978	3715	c("GO:0016755"	"GO:0140096")
664	Exodermis_Up	TRUE	0.00124404	2649	1806	342	0.189369	0.129105	GO:0005524	GO:MF	ATP binding	16978	1503	c("GO:0032559"	"GO:0035639")
665	Exodermis_Up	TRUE	0.00161436	31	1806	12	0.00664452	0.387097	GO:0005338	GO:MF	nucleotide-sugar transmembrane transporter activity	16978	1426	c("GO:0015932"	"GO:1901505")
666	Exodermis_Up	TRUE	0.00188431	102	1806	25	0.0138427	0.245098	GO:0008047	GO:MF	enzyme activator activity	16978	1535	c("GO:0030234"	"GO:0140677")
667	Exodermis_Up	TRUE	0.00308269	38	1806	13	0.00719823	0.342105	GO:0004683	GO:MF	calmodulin-dependent protein kinase activity	16978	983	GO:0004674
668	Exodermis_Up	TRUE	0.00308269	38	1806	13	0.00719823	0.342105	GO:0010857	GO:MF	calcium-dependent protein kinase activity	16978	2270	GO:0004672
669	Exodermis_Up	TRUE	0.00308269	38	1806	13	0.00719823	0.342105	GO:0009931	GO:MF	calcium-dependent protein serine/threonine kinase activity	16978	2175	c("GO:0004674"	"GO:0010857")
670	Exodermis_Up	TRUE	0.00311545	16	1806	8	0.00442968	0.5	GO:0032050	GO:MF	clathrin heavy chain binding	16978	4412	GO:0030276
671	Exodermis_Up	TRUE	0.00311545	131	1806	29	0.0160576	0.221374	GO:0005543	GO:MF	phospholipid binding	16978	1513	GO:0008289
672	Exodermis_Up	TRUE	0.00327041	65	1806	18	0.00996678	0.276923	GO:0015932	GO:MF	nucleobase-containing compound transmembrane transporter activity	16978	2700	GO:0022857
673	Exodermis_Up	TRUE	0.00391932	4	1806	4	0.00221484	1	GO:0050291	GO:MF	sphingosine N-acyltransferase activity	16978	7614	GO:0016410
674	Exodermis_Up	TRUE	0.00414803	187	1806	37	0.0204873	0.197861	GO:0003924	GO:MF	GTPase activity	16978	448	GO:0017111
675	Exodermis_Up	TRUE	0.00414803	78	1806	20	0.0110742	0.25641	GO:0035091	GO:MF	phosphatidylinositol binding	16978	5300	GO:0005543
676	Exodermis_Up	TRUE	0.00415298	202	1806	39	0.0215947	0.193069	GO:0106310	GO:MF	protein serine kinase activity	16978	10341	GO:0004672
677	Exodermis_Up	TRUE	0.00415298	404	1806	67	0.0370986	0.165842	GO:0042578	GO:MF	phosphoric ester hydrolase activity	16978	5654	GO:0016788
678	Exodermis_Up	TRUE	0.00415298	2950	1806	370	0.204873	0.125424	GO:0030554	GO:MF	adenyl nucleotide binding	16978	3971	GO:0017076
679	Exodermis_Up	TRUE	0.00415298	13	1806	7	0.00387597	0.538462	GO:0004709	GO:MF	MAP kinase kinase kinase activity	16978	1001	GO:0004674
680	Exodermis_Up	TRUE	0.00415298	40	1806	13	0.00719823	0.325	GO:0030276	GO:MF	clathrin binding	16978	3898	GO:0005515
681	Exodermis_Up	TRUE	0.00415298	2801	1806	353	0.19546	0.126026	GO:0032559	GO:MF	adenyl ribonucleotide binding	16978	4485	c("GO:0030554"	"GO:0032555")
682	Exodermis_Up	TRUE	0.00579458	52	1806	15	0.00830565	0.288462	GO:1902936	GO:MF	phosphatidylinositol bisphosphate binding	16978	11000	GO:1901981
683	Exodermis_Up	TRUE	0.0063179	14	1806	7	0.00387597	0.5	GO:0005545	GO:MF	1-phosphatidylinositol binding	16978	1515	GO:0035091
684	Exodermis_Up	TRUE	0.0063179	1861	1806	243	0.134551	0.130575	GO:0005515	GO:MF	protein binding	16978	1495	GO:0005488
685	Exodermis_Up	TRUE	0.00951632	49	1806	14	0.00775194	0.285714	GO:0005546	GO:MF	phosphatidylinositol-4	5-bisphosphate binding	16978	1516	c("GO:0043168"	"GO:1902936")
686	Exodermis_Up	TRUE	0.00951632	19	1806	8	0.00442968	0.421053	GO:0042285	GO:MF	xylosyltransferase activity	16978	5619	GO:0016763
687	Exodermis_Up	TRUE	0.00980258	97	1806	22	0.0121816	0.226804	GO:0030695	GO:MF	GTPase regulator activity	16978	4014	GO:0060589
688	Exodermis_Up	TRUE	0.00980258	97	1806	22	0.0121816	0.226804	GO:0060589	GO:MF	nucleoside-triphosphatase regulator activity	16978	8457	GO:0030234
689	Exodermis_Up	TRUE	0.00982821	55	1806	15	0.00830565	0.272727	GO:1901981	GO:MF	phosphatidylinositol phosphate binding	16978	10977	GO:0035091
690	Exodermis_Up	TRUE	0.00177209	112	445	31	0.0696629	0.276786	KEGG:04144	KEGG	Endocytosis	3467	275	KEGG:00000
691	Exodermis_Up	TRUE	0.0018072	65	445	21	0.047191	0.323077	KEGG:04145	KEGG	Phagosome	3467	276	KEGG:00000
692	Mature root cells_Down	TRUE	1.30529e-12	1403	1222	191	0.156301	0.136137	GO:0044281	GO:BP	small molecule metabolic process	15906	11506	GO:0008152
693	Mature root cells_Down	TRUE	2.03968e-11	190	1222	49	0.0400982	0.257895	GO:0044282	GO:BP	small molecule catabolic process	15906	11507	c("GO:0009056"	"GO:0044281")
694	Mature root cells_Down	TRUE	1.86015e-10	871	1222	128	0.104746	0.146958	GO:0043436	GO:BP	oxoacid metabolic process	15906	11204	GO:0006082
695	Mature root cells_Down	TRUE	1.86015e-10	872	1222	128	0.104746	0.146789	GO:0006082	GO:BP	organic acid metabolic process	15906	1976	c("GO:0044237"	"GO:0044281"	"GO:0071704")
696	Mature root cells_Down	TRUE	4.95182e-10	858	1222	125	0.102291	0.145688	GO:0019752	GO:BP	carboxylic acid metabolic process	15906	6321	GO:0043436
697	Mature root cells_Down	TRUE	4.97344e-10	396	1222	73	0.0597381	0.184343	GO:0006520	GO:BP	amino acid metabolic process	15906	2278	c("GO:0019752"	"GO:0044238"	"GO:1901564")
698	Mature root cells_Down	TRUE	1.04584e-07	142	1222	35	0.0286416	0.246479	GO:0046395	GO:BP	carboxylic acid catabolic process	15906	12742	c("GO:0016054"	"GO:0019752")
699	Mature root cells_Down	TRUE	1.04584e-07	142	1222	35	0.0286416	0.246479	GO:0016054	GO:BP	organic acid catabolic process	15906	5172	c("GO:0006082"	"GO:0044248"	"GO:0044282"	"GO:1901575")
700	Mature root cells_Down	TRUE	1.33824e-07	80	1222	25	0.0204583	0.3125	GO:0009063	GO:BP	amino acid catabolic process	15906	3295	c("GO:0006520"	"GO:0046395"	"GO:1901565")
701	Mature root cells_Down	TRUE	1.33824e-07	288	1222	54	0.0441899	0.1875	GO:0009636	GO:BP	response to toxic substance	15906	3611	GO:0042221
702	Mature root cells_Down	TRUE	1.62387e-07	266	1222	51	0.0417349	0.191729	GO:1901605	GO:BP	alpha-amino acid metabolic process	15906	22464	GO:0006520
703	Mature root cells_Down	TRUE	1.7029e-07	1307	1222	160	0.130933	0.122418	GO:0042221	GO:BP	response to chemical	15906	10548	GO:0050896
704	Mature root cells_Down	TRUE	1.77811e-07	82	1222	25	0.0204583	0.304878	GO:0009072	GO:BP	aromatic amino acid metabolic process	15906	3304	c("GO:0006520"	"GO:0006725"	"GO:1901360")
705	Mature root cells_Down	TRUE	9.87624e-07	164	1222	36	0.0294599	0.219512	GO:0009698	GO:BP	phenylpropanoid metabolic process	15906	3658	c("GO:0006725"	"GO:0019748"	"GO:1901360")
706	Mature root cells_Down	TRUE	2.03178e-06	633	1222	89	0.0728314	0.1406	GO:0044248	GO:BP	cellular catabolic process	15906	11493	c("GO:0009056"	"GO:0044237")
707	Mature root cells_Down	TRUE	3.23841e-06	425	1222	66	0.0540098	0.155294	GO:0046394	GO:BP	carboxylic acid biosynthetic process	15906	12741	c("GO:0016053"	"GO:0019752")
708	Mature root cells_Down	TRUE	3.23841e-06	425	1222	66	0.0540098	0.155294	GO:0016053	GO:BP	organic acid biosynthetic process	15906	5171	c("GO:0006082"	"GO:0044249"	"GO:0044283"	"GO:1901576")
709	Mature root cells_Down	TRUE	1.01026e-05	80	1222	22	0.0180033	0.275	GO:1901606	GO:BP	alpha-amino acid catabolic process	15906	22465	c("GO:0046395"	"GO:1901565"	"GO:1901605")
710	Mature root cells_Down	TRUE	1.6376e-05	266	1222	46	0.0376432	0.172932	GO:0098754	GO:BP	detoxification	15906	19766	c("GO:0008150"	"GO:0009636")
711	Mature root cells_Down	TRUE	3.61476e-05	1006	1222	121	0.099018	0.120278	GO:0005975	GO:BP	carbohydrate metabolic process	15906	1872	c("GO:0044238"	"GO:0071704")
712	Mature root cells_Down	TRUE	5.44362e-05	576	1222	78	0.0638298	0.135417	GO:0044283	GO:BP	small molecule biosynthetic process	15906	11508	c("GO:0009058"	"GO:0044281")
713	Mature root cells_Down	TRUE	9.88602e-05	13	1222	8	0.00654664	0.615385	GO:0009083	GO:BP	branched-chain amino acid catabolic process	15906	3312	c("GO:0009063"	"GO:0009081")
714	Mature root cells_Down	TRUE	0.000252315	190	1222	34	0.0278232	0.178947	GO:0008652	GO:BP	amino acid biosynthetic process	15906	3279	c("GO:0006520"	"GO:0046394"	"GO:1901566")
715	Mature root cells_Down	TRUE	0.000316233	1514	1222	163	0.133388	0.107662	GO:1901575	GO:BP	organic substance catabolic process	15906	22444	c("GO:0009056"	"GO:0071704")
716	Mature root cells_Down	TRUE	0.000377025	229	1222	38	0.0310966	0.165939	GO:0019748	GO:BP	secondary metabolic process	15906	6317	GO:0008152
717	Mature root cells_Down	TRUE	0.000377025	220	1222	37	0.0302782	0.168182	GO:0097237	GO:BP	cellular response to toxic substance	15906	19434	c("GO:0009636"	"GO:0070887")
718	Mature root cells_Down	TRUE	0.000377025	220	1222	37	0.0302782	0.168182	GO:1990748	GO:BP	cellular detoxification	15906	26328	c("GO:0009987"	"GO:0097237"	"GO:0098754")
719	Mature root cells_Down	TRUE	0.00106468	91	1222	20	0.0163666	0.21978	GO:0009699	GO:BP	phenylpropanoid biosynthetic process	15906	3659	c("GO:0009698"	"GO:0019438"	"GO:0044550"	"GO:1901362")
720	Mature root cells_Down	TRUE	0.0013543	1581	1222	165	0.135025	0.104364	GO:0009056	GO:BP	catabolic process	15906	3288	GO:0008152
721	Mature root cells_Down	TRUE	0.00240815	391	1222	53	0.0433715	0.13555	GO:0032787	GO:BP	monocarboxylic acid metabolic process	15906	8193	GO:0019752
722	Mature root cells_Down	TRUE	0.00258426	82	1222	18	0.01473	0.219512	GO:0006749	GO:BP	glutathione metabolic process	15906	2486	GO:0071704
723	Mature root cells_Down	TRUE	0.00291988	48	1222	13	0.0106383	0.270833	GO:1901136	GO:BP	carbohydrate derivative catabolic process	15906	22081	c("GO:1901135"	"GO:1901575")
724	Mature root cells_Down	TRUE	0.00410034	11	1222	6	0.00490998	0.545455	GO:0009423	GO:BP	chorismate biosynthetic process	15906	3537	c("GO:0043650"	"GO:0046417")
725	Mature root cells_Down	TRUE	0.0045515	203	1222	32	0.0261866	0.157635	GO:0098869	GO:BP	cellular oxidant detoxification	15906	19820	GO:1990748
726	Mature root cells_Down	TRUE	0.00488873	259	1222	38	0.0310966	0.146718	GO:0006979	GO:BP	response to oxidative stress	15906	2646	GO:0006950
727	Mature root cells_Down	TRUE	0.00521446	32	1222	10	0.00818331	0.3125	GO:0009074	GO:BP	aromatic amino acid family catabolic process	15906	3306	c("GO:0009072"	"GO:0019439"	"GO:0046395"	"GO:1901361"	"GO:1901565")
728	Mature root cells_Down	TRUE	0.00615632	137	1222	24	0.0196399	0.175182	GO:0042744	GO:BP	hydrogen peroxide catabolic process	15906	10840	c("GO:0042743"	"GO:0044248"	"GO:1901575")
729	Mature root cells_Down	TRUE	0.00711616	46	1222	12	0.00981997	0.26087	GO:0009073	GO:BP	aromatic amino acid family biosynthetic process	15906	3305	c("GO:0009072"	"GO:0019438"	"GO:0046394"	"GO:1901362"	"GO:1901566")
730	Mature root cells_Down	TRUE	0.00918204	141	1222	24	0.0196399	0.170213	GO:0042743	GO:BP	hydrogen peroxide metabolic process	15906	10839	c("GO:0071704"	"GO:0072593")
731	Mature root cells_Down	TRUE	0.00918204	84	1222	17	0.0139116	0.202381	GO:0009414	GO:BP	response to water deprivation	15906	3534	c("GO:0006950"	"GO:0009415")
732	Mature root cells_Down	TRUE	0.00918204	1477	1222	150	0.12275	0.101557	GO:1901566	GO:BP	organonitrogen compound biosynthetic process	15906	22439	c("GO:1901564"	"GO:1901576")
733	Mature root cells_Down	TRUE	1.52112e-14	965	1200	144	0.12	0.149223	GO:0005829	GO:CC	cytosol	16399	380	c("GO:0005737"	"GO:0110165")
734	Mature root cells_Down	TRUE	3.12766e-12	198	1200	49	0.0408333	0.247475	GO:0022626	GO:CC	cytosolic ribosome	16399	860	c("GO:0005829"	"GO:0005840")
735	Mature root cells_Down	TRUE	1.73611e-11	729	1200	110	0.0916667	0.150892	GO:0005576	GO:CC	extracellular region	16399	198	GO:0110165
736	Mature root cells_Down	TRUE	7.45662e-09	121	1200	32	0.0266667	0.264463	GO:0022625	GO:CC	cytosolic large ribosomal subunit	16399	859	c("GO:0015934"	"GO:0022626")
737	Mature root cells_Down	TRUE	7.45662e-09	263	1200	51	0.0425	0.193916	GO:0044391	GO:CC	ribosomal subunit	16399	2081	c("GO:0005840"	"GO:1990904")
738	Mature root cells_Down	TRUE	2.33851e-07	176	1200	37	0.0308333	0.210227	GO:0048046	GO:CC	apoplast	16399	2220	GO:0005576
739	Mature root cells_Down	TRUE	6.4228e-07	409	1200	63	0.0525	0.154034	GO:0005840	GO:CC	ribosome	16399	389	GO:0043232
740	Mature root cells_Down	TRUE	1.02552e-06	156	1200	33	0.0275	0.211538	GO:0015934	GO:CC	large ribosomal subunit	16399	711	GO:0044391
741	Mature root cells_Down	TRUE	0.00020766	6414	1200	542	0.451667	0.0845027	GO:0005737	GO:CC	cytoplasm	16399	309	c("GO:0005622"	"GO:0110165")
742	Mature root cells_Down	TRUE	0.00113548	77	1200	17	0.0141667	0.220779	GO:0022627	GO:CC	cytosolic small ribosomal subunit	16399	861	c("GO:0015935"	"GO:0022626")
743	Mature root cells_Down	TRUE	3.84663e-08	9549	1342	868	0.646796	0.0908996	GO:0003824	GO:MF	catalytic activity	16978	368	GO:0003674
744	Mature root cells_Down	TRUE	4.51727e-06	1725	1342	200	0.149031	0.115942	GO:0016491	GO:MF	oxidoreductase activity	16978	2825	GO:0003824
745	Mature root cells_Down	TRUE	0.000159315	372	1342	58	0.0432191	0.155914	GO:0003735	GO:MF	structural constituent of ribosome	16978	353	GO:0005198
746	Mature root cells_Down	TRUE	0.000189545	44	1342	15	0.0111773	0.340909	GO:0004568	GO:MF	chitinase activity	16978	889	GO:0004553
747	Mature root cells_Down	TRUE	0.000772057	408	1342	59	0.0439642	0.144608	GO:0004553	GO:MF	hydrolase activity	hydrolyzing O-glycosyl compounds	16978	876	GO:0016798
748	Mature root cells_Down	TRUE	0.000772057	473	1342	66	0.0491803	0.139535	GO:0016798	GO:MF	hydrolase activity	acting on glycosyl bonds	16978	3001	GO:0016787
749	Mature root cells_Down	TRUE	1.58013e-07	1722	404	257	0.636139	0.149245	KEGG:01100	KEGG	Metabolic pathways	3467	181	KEGG:00000
750	Mature root cells_Down	TRUE	0.00409721	22	404	10	0.0247525	0.454545	KEGG:00360	KEGG	Phenylalanine metabolism	3467	42	KEGG:00000
751	Mature root cells_Down	TRUE	0.00488559	136	404	31	0.0767327	0.227941	KEGG:00940	KEGG	Phenylpropanoid biosynthesis	3467	142	KEGG:00000
752	Mature root cells_Down	TRUE	0.00504804	991	404	147	0.363861	0.148335	KEGG:01110	KEGG	Biosynthesis of secondary metabolites	3467	182	KEGG:00000
753	Mature root cells_Up	TRUE	7.87072e-12	372	904	63	0.0696903	0.169355	GO:0006397	GO:BP	mRNA processing	15906	2192	c("GO:0006396"	"GO:0016071")
754	Mature root cells_Up	TRUE	1.11332e-11	275	904	52	0.0575221	0.189091	GO:0008380	GO:BP	RNA splicing	15906	3241	GO:0006396
755	Mature root cells_Up	TRUE	1.92562e-11	502	904	74	0.0818584	0.14741	GO:0016071	GO:BP	mRNA metabolic process	15906	5185	GO:0016070
756	Mature root cells_Up	TRUE	4.70126e-11	208	904	43	0.0475664	0.206731	GO:0000398	GO:BP	mRNA splicing	via spliceosome	15906	126	c("GO:0000377"	"GO:0006397")
757	Mature root cells_Up	TRUE	1.17678e-10	308	904	53	0.0586283	0.172078	GO:0071824	GO:BP	protein-DNA complex organization	15906	17746	GO:0043933
758	Mature root cells_Up	TRUE	1.17678e-10	261	904	48	0.0530973	0.183908	GO:0006325	GO:BP	chromatin organization	15906	2154	GO:0071824
759	Mature root cells_Up	TRUE	5.41831e-10	227	904	43	0.0475664	0.189427	GO:0000377	GO:BP	RNA splicing	via transesterification reactions with bulged adenosine as nucleophile	15906	114	GO:0000375
760	Mature root cells_Up	TRUE	5.41831e-10	227	904	43	0.0475664	0.189427	GO:0000375	GO:BP	RNA splicing	via transesterification reactions	15906	112	GO:0008380
761	Mature root cells_Up	TRUE	5.40663e-08	222	904	39	0.0431416	0.175676	GO:0006338	GO:BP	chromatin remodeling	15906	2158	GO:0006325
762	Mature root cells_Up	TRUE	5.57704e-07	723	904	81	0.0896018	0.112033	GO:0043933	GO:BP	protein-containing complex organization	15906	11384	GO:0016043
763	Mature root cells_Up	TRUE	6.82432e-07	48	904	16	0.0176991	0.333333	GO:0034728	GO:BP	nucleosome organization	15906	9130	GO:0006338
764	Mature root cells_Up	TRUE	6.82432e-07	1997	904	173	0.191372	0.0866299	GO:0016043	GO:BP	cellular component organization	15906	5163	GO:0071840
765	Mature root cells_Up	TRUE	1.80673e-06	3882	904	293	0.324115	0.0754766	GO:0010467	GO:BP	gene expression	15906	4229	GO:0009059
766	Mature root cells_Up	TRUE	1.80673e-06	45	904	15	0.0165929	0.333333	GO:0006334	GO:BP	nucleosome assembly	15906	2155	c("GO:0006325"	"GO:0034728"	"GO:0065004")
767	Mature root cells_Up	TRUE	1.50125e-05	90	904	20	0.0221239	0.222222	GO:0065004	GO:BP	protein-DNA complex assembly	15906	16680	c("GO:0065003"	"GO:0071824")
768	Mature root cells_Up	TRUE	3.33754e-05	2300	904	185	0.204646	0.0804348	GO:0071840	GO:BP	cellular component organization or biogenesis	15906	17759	GO:0009987
769	Mature root cells_Up	TRUE	7.83035e-05	4318	904	310	0.34292	0.0717925	GO:0009059	GO:BP	macromolecule biosynthetic process	15906	3291	c("GO:0043170"	"GO:0044249"	"GO:1901576")
770	Mature root cells_Up	TRUE	0.00012103	61	904	15	0.0165929	0.245902	GO:0051028	GO:BP	mRNA transport	15906	14114	GO:0050658
771	Mature root cells_Up	TRUE	0.000262146	530	904	57	0.0630531	0.107547	GO:0006366	GO:BP	transcription by RNA polymerase II	15906	2174	GO:0006351
772	Mature root cells_Up	TRUE	0.000440504	14	904	7	0.00774336	0.5	GO:0045292	GO:BP	mRNA cis splicing	via spliceosome	15906	11956	GO:0000398
773	Mature root cells_Up	TRUE	0.00053449	811	904	77	0.085177	0.0949445	GO:0006396	GO:BP	RNA processing	15906	2191	c("GO:0010467"	"GO:0016070")
774	Mature root cells_Up	TRUE	0.000619607	2260	904	175	0.193584	0.0774336	GO:0031326	GO:BP	regulation of cellular biosynthetic process	15906	7464	c("GO:0009889"	"GO:0031323"	"GO:0044249")
775	Mature root cells_Up	TRUE	0.000631829	2264	904	175	0.193584	0.0772968	GO:0009889	GO:BP	regulation of biosynthetic process	15906	3807	c("GO:0009058"	"GO:0019222")
776	Mature root cells_Up	TRUE	0.000631829	2527	904	192	0.212389	0.0759794	GO:0060255	GO:BP	regulation of macromolecule metabolic process	15906	15204	c("GO:0019222"	"GO:0043170")
777	Mature root cells_Up	TRUE	0.000728994	2240	904	173	0.191372	0.0772321	GO:0010556	GO:BP	regulation of macromolecule biosynthetic process	15906	4280	c("GO:0009059"	"GO:0031326"	"GO:0060255")
778	Mature root cells_Up	TRUE	0.000763348	2602	904	196	0.216814	0.0753267	GO:0019222	GO:BP	regulation of metabolic process	15906	5855	c("GO:0008152"	"GO:0050789")
779	Mature root cells_Up	TRUE	0.000800576	2231	904	172	0.190265	0.0770955	GO:0010468	GO:BP	regulation of gene expression	15906	4230	c("GO:0010467"	"GO:0010556")
780	Mature root cells_Up	TRUE	0.000821394	3196	904	233	0.257743	0.0729036	GO:0016070	GO:BP	RNA metabolic process	15906	5184	GO:0090304
781	Mature root cells_Up	TRUE	0.000939617	2458	904	186	0.205752	0.0756713	GO:0031323	GO:BP	regulation of cellular metabolic process	15906	7461	c("GO:0019222"	"GO:0044237"	"GO:0050794")
782	Mature root cells_Up	TRUE	0.00104339	75	904	15	0.0165929	0.2	GO:0050658	GO:BP	RNA transport	15906	13854	c("GO:0050657"	"GO:0051236")
783	Mature root cells_Up	TRUE	0.00104339	75	904	15	0.0165929	0.2	GO:0051236	GO:BP	establishment of RNA localization	15906	14267	c("GO:0006403"	"GO:0051234")
784	Mature root cells_Up	TRUE	0.00104339	75	904	15	0.0165929	0.2	GO:0050657	GO:BP	nucleic acid transport	15906	13853	GO:0015931
785	Mature root cells_Up	TRUE	0.00119526	76	904	15	0.0165929	0.197368	GO:0006403	GO:BP	RNA localization	15906	2198	GO:0033036
786	Mature root cells_Up	TRUE	0.00228319	4036	904	281	0.310841	0.0696234	GO:0065007	GO:BP	biological regulation	15906	16682	GO:0008150
787	Mature root cells_Up	TRUE	0.00310804	3431	904	243	0.268805	0.0708248	GO:0050794	GO:BP	regulation of cellular process	15906	13920	c("GO:0009987"	"GO:0050789")
788	Mature root cells_Up	TRUE	0.00321298	154	904	22	0.0243363	0.142857	GO:0007005	GO:BP	mitochondrion organization	15906	2660	GO:0006996
789	Mature root cells_Up	TRUE	0.00344427	14	904	6	0.00663717	0.428571	GO:0061615	GO:BP	glycolytic process through fructose-6-phosphate	15906	16369	GO:0006096
790	Mature root cells_Up	TRUE	0.00344427	2334	904	174	0.192478	0.0745501	GO:0080090	GO:BP	regulation of primary metabolic process	15906	18641	c("GO:0019222"	"GO:0044238")
791	Mature root cells_Up	TRUE	0.00345191	3654	904	256	0.283186	0.0700602	GO:0090304	GO:BP	nucleic acid metabolic process	15906	19056	c("GO:0006139"	"GO:0043170")
792	Mature root cells_Up	TRUE	0.00475453	77	904	14	0.0154867	0.181818	GO:0006096	GO:BP	glycolytic process	15906	1985	c("GO:0006090"	"GO:0006091"	"GO:0016052")
793	Mature root cells_Up	TRUE	0.0049764	2307	904	171	0.189159	0.0741222	GO:0051171	GO:BP	regulation of nitrogen compound metabolic process	15906	14228	c("GO:0006807"	"GO:0019222")
794	Mature root cells_Up	TRUE	0.00582896	12603	904	759	0.839602	0.0602238	GO:0009987	GO:BP	cellular process	15906	3869	GO:0008150
795	Mature root cells_Up	TRUE	0.00726452	3996	904	274	0.303097	0.0685686	GO:0006139	GO:BP	nucleobase-containing compound metabolic process	15906	2013	c("GO:0006725"	"GO:0034641"	"GO:0044238"	"GO:0046483"	"GO:1901360")
796	Mature root cells_Up	TRUE	0.00763179	3	904	3	0.00331858	1	GO:0000390	GO:BP	spliceosomal complex disassembly	15906	122	c("GO:0000398"	"GO:0032988")
797	Mature root cells_Up	TRUE	0.00763179	112	904	17	0.0188053	0.151786	GO:0006913	GO:BP	nucleocytoplasmic transport	15906	2602	GO:0051169
798	Mature root cells_Up	TRUE	0.00763179	3	904	3	0.00331858	1	GO:0032988	GO:BP	protein-RNA complex disassembly	15906	8340	c("GO:0032984"	"GO:0071826")
799	Mature root cells_Up	TRUE	0.00763179	373	904	39	0.0431416	0.104558	GO:0010558	GO:BP	negative regulation of macromolecule biosynthetic process	15906	4282	c("GO:0009059"	"GO:0010556"	"GO:0010605"	"GO:0031327")
800	Mature root cells_Up	TRUE	0.00763179	427	904	43	0.0475664	0.100703	GO:0031324	GO:BP	negative regulation of cellular metabolic process	15906	7462	c("GO:0009892"	"GO:0031323"	"GO:0044237"	"GO:0048523")
801	Mature root cells_Up	TRUE	0.00763179	3743	904	258	0.285398	0.0689287	GO:0050789	GO:BP	regulation of biological process	15906	13916	c("GO:0008150"	"GO:0065007")
802	Mature root cells_Up	TRUE	0.00763179	112	904	17	0.0188053	0.151786	GO:0051169	GO:BP	nuclear transport	15906	14226	GO:0046907
803	Mature root cells_Up	TRUE	0.00770082	30	904	8	0.00884956	0.266667	GO:0015914	GO:BP	phospholipid transport	15906	5096	c("GO:0006869"	"GO:0015748")
804	Mature root cells_Up	TRUE	0.00917519	379	904	39	0.0431416	0.102902	GO:0031327	GO:BP	negative regulation of cellular biosynthetic process	15906	7465	c("GO:0009890"	"GO:0031324"	"GO:0031326"	"GO:0044249")
805	Mature root cells_Up	TRUE	8.86256e-27	4214	980	408	0.416327	0.0968201	GO:0005634	GO:CC	nucleus	16399	243	GO:0043231
806	Mature root cells_Up	TRUE	8.82278e-15	10084	980	723	0.737755	0.0716977	GO:0005622	GO:CC	intracellular anatomical structure	16399	237	GO:0110165
807	Mature root cells_Up	TRUE	8.08386e-14	7837	980	590	0.602041	0.0752839	GO:0043231	GO:CC	intracellular membrane-bounded organelle	16399	1887	c("GO:0043227"	"GO:0043229")
808	Mature root cells_Up	TRUE	1.26049e-13	7860	980	590	0.602041	0.0750636	GO:0043227	GO:CC	membrane-bounded organelle	16399	1883	GO:0043226
809	Mature root cells_Up	TRUE	2.75067e-12	185	980	42	0.0428571	0.227027	GO:0000785	GO:CC	chromatin	16399	92	c("GO:0005694"	"GO:0032993")
810	Mature root cells_Up	TRUE	2.30246e-11	8540	980	619	0.631633	0.0724824	GO:0043229	GO:CC	intracellular organelle	16399	1885	c("GO:0005622"	"GO:0043226")
811	Mature root cells_Up	TRUE	2.77923e-11	8552	980	619	0.631633	0.0723807	GO:0043226	GO:CC	organelle	16399	1882	GO:0110165
812	Mature root cells_Up	TRUE	4.2914e-10	225	980	43	0.0438776	0.191111	GO:0032993	GO:CC	protein-DNA complex	16399	1345	GO:0032991
813	Mature root cells_Up	TRUE	1.79312e-09	63	980	21	0.0214286	0.333333	GO:0000786	GO:CC	nucleosome	16399	93	c("GO:0000785"	"GO:0032993")
814	Mature root cells_Up	TRUE	1.9011e-09	150	980	33	0.0336735	0.22	GO:0005681	GO:CC	spliceosomal complex	16399	271	c("GO:0140513"	"GO:1990904")
815	Mature root cells_Up	TRUE	3.08561e-07	680	980	79	0.0806122	0.116176	GO:0140513	GO:CC	nuclear protein-containing complex	16399	3565	c("GO:0005634"	"GO:0032991")
816	Mature root cells_Up	TRUE	5.73146e-07	358	980	50	0.0510204	0.139665	GO:0005694	GO:CC	chromosome	16399	284	GO:0043232
817	Mature root cells_Up	TRUE	1.41106e-05	2786	980	225	0.229592	0.0807609	GO:0032991	GO:CC	protein-containing complex	16399	1343	GO:0005575
818	Mature root cells_Up	TRUE	0.000183966	51	980	13	0.0132653	0.254902	GO:0071013	GO:CC	catalytic step 2 spliceosome	16399	2611	c("GO:0005681"	"GO:1902494")
819	Mature root cells_Up	TRUE	0.0012722	61	980	13	0.0132653	0.213115	GO:0097525	GO:CC	spliceosomal snRNP complex	16399	3052	GO:0030532
820	Mature root cells_Up	TRUE	0.0012722	61	980	13	0.0132653	0.213115	GO:0030532	GO:CC	small nuclear ribonucleoprotein complex	16399	949	c("GO:0120114"	"GO:0140513"	"GO:1990904")
821	Mature root cells_Up	TRUE	0.00282543	66	980	13	0.0132653	0.19697	GO:0120114	GO:CC	Sm-like protein family complex	16399	3470	GO:0032991
822	Mature root cells_Up	TRUE	0.00363309	43	980	10	0.0102041	0.232558	GO:0005684	GO:CC	U2-type spliceosomal complex	16399	274	GO:0005681
823	Mature root cells_Up	TRUE	0.00363309	306	980	35	0.0357143	0.114379	GO:0005740	GO:CC	mitochondrial envelope	16399	311	c("GO:0005739"	"GO:0031967")
824	Mature root cells_Up	TRUE	2.78373e-08	10930	961	710	0.738814	0.0649588	GO:0005488	GO:MF	binding	16978	1483	GO:0003674
825	Mature root cells_Up	TRUE	2.78373e-08	55	961	19	0.0197711	0.345455	GO:0030527	GO:MF	structural constituent of chromatin	16978	3959	GO:0005198
826	Mature root cells_Up	TRUE	1.04777e-06	114	961	25	0.0260146	0.219298	GO:0003712	GO:MF	transcription coregulator activity	16978	341	GO:0140110
827	Mature root cells_Up	TRUE	1.33762e-05	104	961	22	0.0228928	0.211538	GO:0046982	GO:MF	protein heterodimerization activity	16978	6316	GO:0046983
828	Mature root cells_Up	TRUE	4.86754e-05	1861	961	155	0.16129	0.0832886	GO:0005515	GO:MF	protein binding	16978	1495	GO:0005488
829	Mature root cells_Up	TRUE	4.86754e-05	3788	961	279	0.290323	0.0736536	GO:0003676	GO:MF	nucleic acid binding	16978	323	c("GO:0097159"	"GO:1901363")
830	Mature root cells_Up	TRUE	0.00149028	16	961	7	0.00728408	0.4375	GO:0008443	GO:MF	phosphofructokinase activity	16978	1718	c("GO:0016773"	"GO:0019200")
831	Mature root cells_Up	TRUE	0.00149028	75	961	15	0.0156087	0.2	GO:0003724	GO:MF	RNA helicase activity	16978	347	c("GO:0004386"	"GO:0008186"	"GO:0140098")
832	Mature root cells_Up	TRUE	0.00149028	75	961	15	0.0156087	0.2	GO:0008186	GO:MF	ATP-dependent activity	acting on RNA	16978	1600	GO:0140657
833	Mature root cells_Up	TRUE	0.00240151	225	961	29	0.0301769	0.128889	GO:0019899	GO:MF	enzyme binding	16978	3750	GO:0005515
834	Mature root cells_Up	TRUE	0.00278119	31	961	9	0.00936524	0.290323	GO:0003713	GO:MF	transcription coactivator activity	16978	342	GO:0003712
835	Mature root cells_Up	TRUE	0.00295926	72	961	14	0.0145682	0.194444	GO:0042393	GO:MF	histone binding	16978	5642	GO:0005515
836	Mature root cells_Up	TRUE	0.00397405	14	961	6	0.0062435	0.428571	GO:0003872	GO:MF	6-phosphofructokinase activity	16978	412	GO:0008443
837	Mature root cells_Up	TRUE	0.00397405	124	961	19	0.0197711	0.153226	GO:0003682	GO:MF	chromatin binding	16978	328	GO:0044877
838	Mature root cells_Up	TRUE	0.00401905	20	961	7	0.00728408	0.35	GO:0070063	GO:MF	RNA polymerase binding	16978	8676	GO:0019899
839	Mature root cells_Up	TRUE	0.0049101	575	961	55	0.057232	0.0956522	GO:0017111	GO:MF	ribonucleoside triphosphate phosphatase activity	16978	3163	GO:0016462
840	Mature root cells_Up	TRUE	0.0049962	757	961	68	0.0707596	0.0898283	GO:0140657	GO:MF	ATP-dependent activity	16978	10657	GO:0003674
841	Mature root cells_Up	TRUE	0.00527204	7601	961	486	0.505723	0.063939	GO:0097159	GO:MF	organic cyclic compound binding	16978	9139	GO:0005488
842	Mature root cells_Up	TRUE	0.00550838	501	961	49	0.0509886	0.0978044	GO:0003729	GO:MF	mRNA binding	16978	351	GO:0003723
843	Mature root cells_Up	TRUE	0.00550838	2043	961	153	0.159209	0.0748899	GO:0003677	GO:MF	DNA binding	16978	324	GO:0003676
844	Mature root cells_Up	TRUE	0.00550838	597	961	56	0.0582726	0.0938023	GO:0008270	GO:MF	zinc ion binding	16978	1640	GO:0046914
845	Mature root cells_Up	TRUE	0.00614565	7590	961	484	0.503642	0.0637681	GO:1901363	GO:MF	heterocyclic compound binding	16978	10949	GO:0005488
846	Mature root cells_Up	TRUE	0.00653363	3272	961	229	0.238293	0.0699878	GO:0043169	GO:MF	cation binding	16978	5755	GO:0043167
847	Mature root cells_Up	TRUE	0.00653363	92	961	15	0.0156087	0.163043	GO:0003743	GO:MF	translation initiation factor activity	16978	354	GO:0008135
848	Mature root cells_Up	TRUE	0.00882103	24	961	7	0.00728408	0.291667	GO:0031491	GO:MF	nucleosome binding	16978	4159	GO:0003682
849	Mature root cells_Up	TRUE	0.00888854	3246	961	226	0.235172	0.0696242	GO:0046872	GO:MF	metal ion binding	16978	6274	GO:0043169
850	Mature root cells_Up	TRUE	2.398e-07	137	247	31	0.125506	0.226277	KEGG:03040	KEGG	Spliceosome	3467	215	KEGG:00000
851	Mature root cells_Up	TRUE	3.44319e-06	87	247	22	0.0890688	0.252874	KEGG:03015	KEGG	mRNA surveillance pathway	3467	210	KEGG:00000
852	Mature root cells_Up	TRUE	6.48589e-06	64	247	18	0.0728745	0.28125	KEGG:03013	KEGG	Nucleocytoplasmic transport	3467	209	KEGG:00000
853	Mature root cells_Up	TRUE	0.00171465	22	247	8	0.0323887	0.363636	KEGG:03250	KEGG	Viral life cycle - HIV-1	3467	221	KEGG:00000
854	Meristem_Down	TRUE	5.69385e-05	266	1308	50	0.0382263	0.18797	GO:1901605	GO:BP	alpha-amino acid metabolic process	15906	22464	GO:0006520
855	Meristem_Down	TRUE	6.98654e-05	82	1308	23	0.0175841	0.280488	GO:0009072	GO:BP	aromatic amino acid metabolic process	15906	3304	c("GO:0006520"	"GO:0006725"	"GO:1901360")
856	Meristem_Down	TRUE	6.98654e-05	396	1308	64	0.0489297	0.161616	GO:0006520	GO:BP	amino acid metabolic process	15906	2278	c("GO:0019752"	"GO:0044238"	"GO:1901564")
857	Meristem_Down	TRUE	6.98654e-05	190	1308	39	0.0298165	0.205263	GO:0008652	GO:BP	amino acid biosynthetic process	15906	3279	c("GO:0006520"	"GO:0046394"	"GO:1901566")
858	Meristem_Down	TRUE	0.000110299	67	1308	20	0.0152905	0.298507	GO:0000819	GO:BP	sister chromatid segregation	15906	243	c("GO:0051276"	"GO:0098813")
859	Meristem_Down	TRUE	0.000151998	1307	1308	157	0.120031	0.120122	GO:0042221	GO:BP	response to chemical	15906	10548	GO:0050896
860	Meristem_Down	TRUE	0.000151998	576	1308	82	0.0626911	0.142361	GO:0044283	GO:BP	small molecule biosynthetic process	15906	11508	c("GO:0009058"	"GO:0044281")
861	Meristem_Down	TRUE	0.000151998	58	1308	18	0.0137615	0.310345	GO:0140014	GO:BP	mitotic nuclear division	15906	20553	c("GO:0000280"	"GO:1903047")
862	Meristem_Down	TRUE	0.000151998	159	1308	33	0.0252294	0.207547	GO:1901607	GO:BP	alpha-amino acid biosynthetic process	15906	22466	c("GO:0008652"	"GO:1901605")
863	Meristem_Down	TRUE	0.000245697	872	1308	111	0.0848624	0.127294	GO:0006082	GO:BP	organic acid metabolic process	15906	1976	c("GO:0044237"	"GO:0044281"	"GO:0071704")
864	Meristem_Down	TRUE	0.000245697	40	1308	14	0.0107034	0.35	GO:0016998	GO:BP	cell wall macromolecule catabolic process	15906	5357	c("GO:0009057"	"GO:0044036")
865	Meristem_Down	TRUE	0.000245697	13	1308	8	0.00611621	0.615385	GO:0090224	GO:BP	regulation of spindle organization	15906	18984	c("GO:0007051"	"GO:0010564"	"GO:0070507")
866	Meristem_Down	TRUE	0.000245697	56	1308	17	0.0129969	0.303571	GO:0000070	GO:BP	mitotic sister chromatid segregation	15906	25	c("GO:0000819"	"GO:0140014"	"GO:1903047")
867	Meristem_Down	TRUE	0.000245697	7	1308	6	0.00458716	0.857143	GO:0090169	GO:BP	regulation of spindle assembly	15906	18935	c("GO:0051225"	"GO:0090224"	"GO:1902115")
868	Meristem_Down	TRUE	0.000245697	7	1308	6	0.00458716	0.857143	GO:1901673	GO:BP	regulation of mitotic spindle assembly	15906	22514	c("GO:0060236"	"GO:0090169"	"GO:0090307")
869	Meristem_Down	TRUE	0.000245697	7	1308	6	0.00458716	0.857143	GO:1902115	GO:BP	regulation of organelle assembly	15906	22914	c("GO:0033043"	"GO:0044087"	"GO:0070925")
870	Meristem_Down	TRUE	0.000245697	13	1308	8	0.00611621	0.615385	GO:0060236	GO:BP	regulation of mitotic spindle organization	15906	15189	c("GO:0007052"	"GO:0090224")
871	Meristem_Down	TRUE	0.000245697	167	1308	33	0.0252294	0.197605	GO:1903047	GO:BP	mitotic cell cycle process	15906	23651	c("GO:0000278"	"GO:0022402")
872	Meristem_Down	TRUE	0.000245697	871	1308	111	0.0848624	0.12744	GO:0043436	GO:BP	oxoacid metabolic process	15906	11204	GO:0006082
873	Meristem_Down	TRUE	0.000304245	858	1308	109	0.0833333	0.12704	GO:0019752	GO:BP	carboxylic acid metabolic process	15906	6321	GO:0043436
874	Meristem_Down	TRUE	0.000331014	47	1308	15	0.0114679	0.319149	GO:0007018	GO:BP	microtubule-based movement	15906	2669	GO:0007017
875	Meristem_Down	TRUE	0.000389025	142	1308	29	0.0221713	0.204225	GO:0046395	GO:BP	carboxylic acid catabolic process	15906	12742	c("GO:0016054"	"GO:0019752")
876	Meristem_Down	TRUE	0.000389025	142	1308	29	0.0221713	0.204225	GO:0016054	GO:BP	organic acid catabolic process	15906	5172	c("GO:0006082"	"GO:0044248"	"GO:0044282"	"GO:1901575")
877	Meristem_Down	TRUE	0.000401208	18	1308	9	0.00688073	0.5	GO:0090307	GO:BP	mitotic spindle assembly	15906	19059	c("GO:0000070"	"GO:0007052"	"GO:0051225")
878	Meristem_Down	TRUE	0.000509677	87	1308	21	0.016055	0.241379	GO:0098813	GO:BP	nuclear chromosome segregation	15906	19796	GO:0007059
879	Meristem_Down	TRUE	0.000652275	19	1308	9	0.00688073	0.473684	GO:0070507	GO:BP	regulation of microtubule cytoskeleton organization	15906	16960	c("GO:0000226"	"GO:0032886"	"GO:0051493")
880	Meristem_Down	TRUE	0.000923413	425	1308	61	0.0466361	0.143529	GO:0016053	GO:BP	organic acid biosynthetic process	15906	5171	c("GO:0006082"	"GO:0044249"	"GO:0044283"	"GO:1901576")
881	Meristem_Down	TRUE	0.000923413	190	1308	34	0.0259939	0.178947	GO:0044282	GO:BP	small molecule catabolic process	15906	11507	c("GO:0009056"	"GO:0044281")
882	Meristem_Down	TRUE	0.000923413	46	1308	14	0.0107034	0.304348	GO:0009073	GO:BP	aromatic amino acid family biosynthetic process	15906	3305	c("GO:0009072"	"GO:0019438"	"GO:0046394"	"GO:1901362"	"GO:1901566")
883	Meristem_Down	TRUE	0.000923413	1403	1308	159	0.12156	0.113329	GO:0044281	GO:BP	small molecule metabolic process	15906	11506	GO:0008152
884	Meristem_Down	TRUE	0.000923413	20	1308	9	0.00688073	0.45	GO:0032886	GO:BP	regulation of microtubule-based process	15906	8254	c("GO:0007017"	"GO:0050794")
885	Meristem_Down	TRUE	0.000923413	52	1308	15	0.0114679	0.288462	GO:0051346	GO:BP	negative regulation of hydrolase activity	15906	14354	c("GO:0043086"	"GO:0051336")
886	Meristem_Down	TRUE	0.000923413	425	1308	61	0.0466361	0.143529	GO:0046394	GO:BP	carboxylic acid biosynthetic process	15906	12741	c("GO:0016053"	"GO:0019752")
887	Meristem_Down	TRUE	0.00121188	130	1308	26	0.0198777	0.2	GO:0007059	GO:BP	chromosome segregation	15906	2701	GO:0022402
888	Meristem_Down	TRUE	0.00131364	31	1308	11	0.00840979	0.354839	GO:0007052	GO:BP	mitotic spindle organization	15906	2694	c("GO:0007051"	"GO:1902850")
889	Meristem_Down	TRUE	0.00131364	31	1308	11	0.00840979	0.354839	GO:1902850	GO:BP	microtubule cytoskeleton organization involved in mitosis	15906	23475	c("GO:0000226"	"GO:1903047")
890	Meristem_Down	TRUE	0.00160848	180	1308	32	0.0244648	0.177778	GO:0007017	GO:BP	microtubule-based process	15906	2668	GO:0009987
891	Meristem_Down	TRUE	0.00199489	97	1308	21	0.016055	0.216495	GO:0010564	GO:BP	regulation of cell cycle process	15906	4288	c("GO:0022402"	"GO:0051726")
892	Meristem_Down	TRUE	0.00200625	44	1308	13	0.00993884	0.295455	GO:0052547	GO:BP	regulation of peptidase activity	15906	14860	c("GO:0030162"	"GO:0051336")
893	Meristem_Down	TRUE	0.00200625	44	1308	13	0.00993884	0.295455	GO:0010466	GO:BP	negative regulation of peptidase activity	15906	4228	c("GO:0045861"	"GO:0051346"	"GO:0052547")
894	Meristem_Down	TRUE	0.00220477	18	1308	8	0.00611621	0.444444	GO:0046348	GO:BP	amino sugar catabolic process	15906	12698	c("GO:0006040"	"GO:1901136")
895	Meristem_Down	TRUE	0.00220477	18	1308	8	0.00611621	0.444444	GO:0006030	GO:BP	chitin metabolic process	15906	1925	c("GO:0006022"	"GO:1901071")
896	Meristem_Down	TRUE	0.00220477	18	1308	8	0.00611621	0.444444	GO:0006032	GO:BP	chitin catabolic process	15906	1927	c("GO:0006026"	"GO:0006030"	"GO:1901072")
897	Meristem_Down	TRUE	0.00220477	18	1308	8	0.00611621	0.444444	GO:0006026	GO:BP	aminoglycan catabolic process	15906	1921	c("GO:0006022"	"GO:0009057"	"GO:1901136"	"GO:1901565")
898	Meristem_Down	TRUE	0.00220477	18	1308	8	0.00611621	0.444444	GO:1901072	GO:BP	glucosamine-containing compound catabolic process	15906	22020	c("GO:0046348"	"GO:1901071")
899	Meristem_Down	TRUE	0.00227015	45	1308	13	0.00993884	0.288889	GO:0045861	GO:BP	negative regulation of proteolysis	15906	12290	c("GO:0006508"	"GO:0030162"	"GO:0051248")
900	Meristem_Down	TRUE	0.00366642	47	1308	13	0.00993884	0.276596	GO:0051225	GO:BP	spindle assembly	15906	14259	c("GO:0007051"	"GO:0007059"	"GO:0140694")
901	Meristem_Down	TRUE	0.00452076	48	1308	13	0.00993884	0.270833	GO:1901136	GO:BP	carbohydrate derivative catabolic process	15906	22081	c("GO:1901135"	"GO:1901575")
902	Meristem_Down	TRUE	0.00452076	218	1308	35	0.0267584	0.16055	GO:0000278	GO:BP	mitotic cell cycle	15906	80	GO:0007049
903	Meristem_Down	TRUE	0.00452076	11	1308	6	0.00458716	0.545455	GO:0010951	GO:BP	negative regulation of endopeptidase activity	15906	4613	c("GO:0010466"	"GO:0052548")
904	Meristem_Down	TRUE	0.00452076	11	1308	6	0.00458716	0.545455	GO:0052548	GO:BP	regulation of endopeptidase activity	15906	14861	GO:0052547
905	Meristem_Down	TRUE	0.00511432	62	1308	15	0.0114679	0.241935	GO:0007051	GO:BP	spindle organization	15906	2693	c("GO:0000226"	"GO:0022402")
906	Meristem_Down	TRUE	0.0051984	49	1308	13	0.00993884	0.265306	GO:0042908	GO:BP	xenobiotic transport	15906	10945	GO:0006810
907	Meristem_Down	TRUE	0.00905479	39	1308	11	0.00840979	0.282051	GO:0046618	GO:BP	xenobiotic export from cell	15906	12883	c("GO:0042908"	"GO:0055085"	"GO:0140352")
908	Meristem_Down	TRUE	0.00905479	39	1308	11	0.00840979	0.282051	GO:1990961	GO:BP	xenobiotic detoxification by transmembrane export across the plasma membrane	15906	26412	c("GO:0046618"	"GO:0098754"	"GO:0140115")
909	Meristem_Down	TRUE	0.00905479	5	1308	4	0.0030581	0.8	GO:0006552	GO:BP	leucine catabolic process	15906	2310	c("GO:0006551"	"GO:0009083"	"GO:1901606")
910	Meristem_Down	TRUE	0.0092105	336	1308	47	0.0359327	0.139881	GO:0022402	GO:BP	cell cycle process	15906	6908	c("GO:0007049"	"GO:0009987")
911	Meristem_Down	TRUE	1.57819e-07	56	1385	22	0.0158845	0.392857	GO:0003777	GO:MF	microtubule motor activity	16978	360	c("GO:0003774"	"GO:0140657")
912	Meristem_Down	TRUE	1.3886e-05	71	1385	22	0.0158845	0.309859	GO:0003774	GO:MF	cytoskeletal motor activity	16978	359	GO:0003674
913	Meristem_Down	TRUE	6.23092e-05	44	1385	16	0.0115523	0.363636	GO:0004568	GO:MF	chitinase activity	16978	889	GO:0004553
914	Meristem_Down	TRUE	0.00390436	16	1385	8	0.00577617	0.5	GO:0008574	GO:MF	plus-end-directed microtubule motor activity	16978	1799	GO:0003777
915	Meristem_Down	TRUE	6.02635e-05	1722	360	223	0.619444	0.129501	KEGG:01100	KEGG	Metabolic pathways	3467	181	KEGG:00000
916	Meristem_Down	TRUE	0.00247331	991	360	136	0.377778	0.137235	KEGG:01110	KEGG	Biosynthesis of secondary metabolites	3467	182	KEGG:00000
917	Meristem_Up	TRUE	3.27398e-09	2365	1008	229	0.227183	0.0968288	GO:0006810	GO:BP	transport	15906	2530	GO:0051234
918	Meristem_Up	TRUE	3.27398e-09	2490	1008	239	0.237103	0.0959839	GO:0051179	GO:BP	localization	15906	14235	GO:0008150
919	Meristem_Up	TRUE	3.27398e-09	2392	1008	232	0.230159	0.09699	GO:0051234	GO:BP	establishment of localization	15906	14265	GO:0051179
920	Meristem_Up	TRUE	1.22341e-06	32	1008	14	0.0138889	0.4375	GO:0042775	GO:BP	mitochondrial ATP synthesis coupled electron transport	15906	10863	GO:0042773
921	Meristem_Up	TRUE	1.60108e-06	33	1008	14	0.0138889	0.424242	GO:0019646	GO:BP	aerobic electron transport chain	15906	6241	c("GO:0006119"	"GO:0009060"	"GO:0022904")
922	Meristem_Up	TRUE	2.39233e-06	300	1008	47	0.046627	0.156667	GO:0098655	GO:BP	monoatomic cation transmembrane transport	15906	19703	c("GO:0006812"	"GO:0034220")
923	Meristem_Up	TRUE	3.19071e-06	108	1008	25	0.0248016	0.231481	GO:1902600	GO:BP	proton transmembrane transport	15906	23278	c("GO:0098655"	"GO:0098662")
924	Meristem_Up	TRUE	5.30383e-06	488	1008	64	0.0634921	0.131148	GO:0016192	GO:BP	vesicle-mediated transport	15906	5255	c("GO:0006810"	"GO:0009987")
925	Meristem_Up	TRUE	1.24147e-05	382	1008	53	0.0525794	0.138743	GO:0034220	GO:BP	monoatomic ion transmembrane transport	15906	8894	c("GO:0006811"	"GO:0055085")
926	Meristem_Up	TRUE	2.10991e-05	41	1008	14	0.0138889	0.341463	GO:0042773	GO:BP	ATP synthesis coupled electron transport	15906	10861	c("GO:0006119"	"GO:0022904")
927	Meristem_Up	TRUE	2.10991e-05	287	1008	43	0.0426587	0.149826	GO:0098662	GO:BP	inorganic cation transmembrane transport	15906	19710	GO:0098660
928	Meristem_Up	TRUE	3.24813e-05	49	1008	15	0.014881	0.306122	GO:0006119	GO:BP	oxidative phosphorylation	15906	2006	GO:0009060
929	Meristem_Up	TRUE	3.9868e-05	347	1008	48	0.047619	0.138329	GO:0006812	GO:BP	monoatomic cation transport	15906	2532	GO:0006811
930	Meristem_Up	TRUE	6.61634e-05	52	1008	15	0.014881	0.288462	GO:0022904	GO:BP	respiratory electron transport chain	15906	6946	c("GO:0022900"	"GO:0045333")
931	Meristem_Up	TRUE	8.99224e-05	337	1008	46	0.0456349	0.136499	GO:0098660	GO:BP	inorganic ion transmembrane transport	15906	19708	GO:0055085
932	Meristem_Up	TRUE	0.000102419	1291	1008	125	0.124008	0.0968242	GO:0071702	GO:BP	organic substance transport	15906	17684	GO:0006810
933	Meristem_Up	TRUE	0.000140731	907	1008	94	0.093254	0.103638	GO:0051641	GO:BP	cellular localization	15906	14550	c("GO:0009987"	"GO:0051179")
934	Meristem_Up	TRUE	0.000140731	110	1008	22	0.0218254	0.2	GO:0009060	GO:BP	aerobic respiration	15906	3292	GO:0045333
935	Meristem_Up	TRUE	0.000141036	119	1008	23	0.0228175	0.193277	GO:0045333	GO:BP	cellular respiration	15906	11974	GO:0015980
936	Meristem_Up	TRUE	0.000240927	132	1008	24	0.0238095	0.181818	GO:0015980	GO:BP	energy derivation by oxidation of organic compounds	15906	5146	GO:0006091
937	Meristem_Up	TRUE	0.000240927	442	1008	54	0.0535714	0.122172	GO:0006811	GO:BP	monoatomic ion transport	15906	2531	GO:0006810
938	Meristem_Up	TRUE	0.000733498	674	1008	72	0.0714286	0.106825	GO:0051649	GO:BP	establishment of localization in cell	15906	14558	c("GO:0051234"	"GO:0051641")
939	Meristem_Up	TRUE	0.000733498	650	1008	70	0.0694444	0.107692	GO:0046907	GO:BP	intracellular transport	15906	13070	c("GO:0006810"	"GO:0051641"	"GO:0051649")
940	Meristem_Up	TRUE	0.00150986	93	1008	18	0.0178571	0.193548	GO:0007015	GO:BP	actin filament organization	15906	2667	c("GO:0030036"	"GO:0097435")
941	Meristem_Up	TRUE	0.00227334	96	1008	18	0.0178571	0.1875	GO:0030036	GO:BP	actin cytoskeleton organization	15906	6975	c("GO:0007010"	"GO:0030029")
942	Meristem_Up	TRUE	0.00233187	133	1008	22	0.0218254	0.165414	GO:0097435	GO:BP	supramolecular fiber organization	15906	19546	GO:0016043
943	Meristem_Up	TRUE	0.00243393	97	1008	18	0.0178571	0.185567	GO:0030029	GO:BP	actin filament-based process	15906	6968	GO:0009987
944	Meristem_Up	TRUE	0.00247707	22	1008	8	0.00793651	0.363636	GO:0006833	GO:BP	water transport	15906	2544	c("GO:0042044"	"GO:0071702")
945	Meristem_Up	TRUE	0.00247707	22	1008	8	0.00793651	0.363636	GO:0042044	GO:BP	fluid transport	15906	10430	GO:0006810
946	Meristem_Up	TRUE	0.00350319	2307	1008	190	0.188492	0.082358	GO:0006793	GO:BP	phosphorus metabolic process	15906	2518	GO:0044237
947	Meristem_Up	TRUE	0.00400512	666	1008	68	0.0674603	0.102102	GO:0045184	GO:BP	establishment of protein localization	15906	11918	c("GO:0008104"	"GO:0051234")
948	Meristem_Up	TRUE	0.00476701	658	1008	67	0.0664683	0.101824	GO:0015031	GO:BP	protein transport	15906	4880	c("GO:0045184"	"GO:0071702"	"GO:0071705")
949	Meristem_Up	TRUE	0.00503949	235	1008	31	0.030754	0.131915	GO:0007010	GO:BP	cytoskeleton organization	15906	2665	GO:0006996
950	Meristem_Up	TRUE	4.09201e-08	22	1072	13	0.0121269	0.590909	GO:0033176	GO:CC	proton-transporting V-type ATPase complex	16399	1396	GO:0016469
951	Meristem_Up	TRUE	7.84922e-07	6414	1072	508	0.473881	0.0792017	GO:0005737	GO:CC	cytoplasm	16399	309	c("GO:0005622"	"GO:0110165")
952	Meristem_Up	TRUE	7.84922e-07	62	1072	19	0.0177239	0.306452	GO:0098803	GO:CC	respiratory chain complex	16399	3271	c("GO:0070469"	"GO:0098796")
953	Meristem_Up	TRUE	7.84922e-07	56	1072	18	0.016791	0.321429	GO:0016469	GO:CC	proton-transporting two-sector ATPase complex	16399	745	c("GO:0098796"	"GO:1904949")
954	Meristem_Up	TRUE	1.81139e-06	1581	1072	158	0.147388	0.0999367	GO:0012505	GO:CC	endomembrane system	16399	689	GO:0110165
955	Meristem_Up	TRUE	7.13565e-06	1517	1072	150	0.139925	0.0988794	GO:0031090	GO:CC	organelle membrane	16399	1048	c("GO:0016020"	"GO:0043227")
956	Meristem_Up	TRUE	7.18639e-06	271	1072	42	0.0391791	0.154982	GO:0005856	GO:CC	cytoskeleton	16399	401	GO:0043232
957	Meristem_Up	TRUE	7.18639e-06	80	1072	20	0.0186567	0.25	GO:0070469	GO:CC	respirasome	16399	2503	c("GO:0016020"	"GO:0110165")
958	Meristem_Up	TRUE	1.85621e-05	7955	1072	598	0.557836	0.0751728	GO:0016020	GO:CC	membrane	16399	722	GO:0110165
959	Meristem_Up	TRUE	1.85621e-05	57	1072	16	0.0149254	0.280702	GO:0005746	GO:CC	mitochondrial respirasome	16399	317	c("GO:0005743"	"GO:0070469")
960	Meristem_Up	TRUE	2.08266e-05	530	1072	65	0.0606343	0.122642	GO:0098796	GO:CC	membrane protein complex	16399	3265	c("GO:0016020"	"GO:0032991")
961	Meristem_Up	TRUE	2.08266e-05	1702	1072	161	0.150187	0.0945946	GO:0071944	GO:CC	cell periphery	16399	2799	GO:0110165
962	Meristem_Up	TRUE	5.70942e-05	8	1072	6	0.00559701	0.75	GO:0033180	GO:CC	proton-transporting V-type ATPase	V1 domain	16399	1400	c("GO:0033176"	"GO:0033178")
963	Meristem_Up	TRUE	6.327e-05	128	1072	24	0.0223881	0.1875	GO:0005774	GO:CC	vacuolar membrane	16399	341	c("GO:0005773"	"GO:0098588")
964	Meristem_Up	TRUE	6.327e-05	290	1072	41	0.0382463	0.141379	GO:0031966	GO:CC	mitochondrial membrane	16399	1217	c("GO:0005740"	"GO:0031090")
965	Meristem_Up	TRUE	7.57922e-05	88	1072	19	0.0177239	0.215909	GO:1904949	GO:CC	ATPase complex	16399	3709	GO:1902494
966	Meristem_Up	TRUE	0.00013051	13	1072	7	0.00652985	0.538462	GO:0045273	GO:CC	respiratory chain complex II	16399	2178	c("GO:0098803"	"GO:1902494")
967	Meristem_Up	TRUE	0.00013051	117	1072	22	0.0205224	0.188034	GO:0098800	GO:CC	inner mitochondrial membrane protein complex	16399	3269	c("GO:0005743"	"GO:0098796"	"GO:0098798")
968	Meristem_Up	TRUE	0.000189921	306	1072	41	0.0382463	0.133987	GO:0005740	GO:CC	mitochondrial envelope	16399	311	c("GO:0005739"	"GO:0031967")
969	Meristem_Up	TRUE	0.000515871	11	1072	6	0.00559701	0.545455	GO:0033179	GO:CC	proton-transporting V-type ATPase	V0 domain	16399	1399	c("GO:0033176"	"GO:0033177")
970	Meristem_Up	TRUE	0.000619866	27	1072	9	0.00839552	0.333333	GO:0033178	GO:CC	proton-transporting two-sector ATPase complex	catalytic domain	16399	1398	c("GO:0016469"	"GO:0098796")
971	Meristem_Up	TRUE	0.000841255	738	1072	76	0.0708955	0.102981	GO:0005794	GO:CC	Golgi apparatus	16399	358	c("GO:0005737"	"GO:0012505"	"GO:0043231")
972	Meristem_Up	TRUE	0.000841255	1530	1072	138	0.128731	0.0901961	GO:0005886	GO:CC	plasma membrane	16399	424	c("GO:0016020"	"GO:0071944")
973	Meristem_Up	TRUE	0.00090183	8	1072	5	0.00466418	0.625	GO:0016471	GO:CC	vacuolar proton-transporting V-type ATPase complex	16399	746	c("GO:0005774"	"GO:0033176")
974	Meristem_Up	TRUE	0.00119897	227	1072	31	0.0289179	0.136564	GO:0005743	GO:CC	mitochondrial inner membrane	16399	314	c("GO:0019866"	"GO:0031966")
975	Meristem_Up	TRUE	0.00185375	181	1072	26	0.0242537	0.143646	GO:0098798	GO:CC	mitochondrial protein-containing complex	16399	3267	c("GO:0005739"	"GO:0032991")
976	Meristem_Up	TRUE	0.00201482	838	1072	82	0.0764925	0.097852	GO:0098588	GO:CC	bounding membrane of organelle	16399	3223	GO:0031090
977	Meristem_Up	TRUE	0.00201482	114	1072	19	0.0177239	0.166667	GO:1990204	GO:CC	oxidoreductase complex	16399	3819	GO:1902494
978	Meristem_Up	TRUE	0.00201666	54	1072	12	0.011194	0.222222	GO:0015629	GO:CC	actin cytoskeleton	16399	709	GO:0005856
979	Meristem_Up	TRUE	0.00216544	381	1072	44	0.0410448	0.115486	GO:0031982	GO:CC	vesicle	16399	1231	GO:0043227
980	Meristem_Up	TRUE	0.0023983	260	1072	33	0.0307836	0.126923	GO:0019866	GO:CC	organelle inner membrane	16399	826	c("GO:0031090"	"GO:0031967")
981	Meristem_Up	TRUE	0.00283935	27	1072	8	0.00746269	0.296296	GO:0033177	GO:CC	proton-transporting two-sector ATPase complex	proton-transporting domain	16399	1397	c("GO:0016469"	"GO:0098796")
982	Meristem_Up	TRUE	0.00316303	3	1072	3	0.00279851	1	GO:0000221	GO:CC	vacuolar proton-transporting V-type ATPase	V1 domain	16399	34	c("GO:0016471"	"GO:0033180")
983	Meristem_Up	TRUE	0.00316303	3	1072	3	0.00279851	1	GO:0005751	GO:CC	mitochondrial respiratory chain complex IV	16399	321	c("GO:0005746"	"GO:0045277"	"GO:0098800")
984	Meristem_Up	TRUE	0.00386244	360	1072	41	0.0382463	0.113889	GO:0097708	GO:CC	intracellular vesicle	16399	3144	c("GO:0031982"	"GO:0043231")
985	Meristem_Up	TRUE	0.00386244	360	1072	41	0.0382463	0.113889	GO:0031410	GO:CC	cytoplasmic vesicle	16399	1109	c("GO:0005737"	"GO:0097708")
986	Meristem_Up	TRUE	0.00386244	22	1072	7	0.00652985	0.318182	GO:0070069	GO:CC	cytochrome complex	16399	2428	GO:1902494
987	Meristem_Up	TRUE	0.00538964	53	1072	11	0.0102612	0.207547	GO:1902495	GO:CC	transmembrane transporter complex	16399	3632	c("GO:0098796"	"GO:1990351")
988	Meristem_Up	TRUE	0.00944105	8	1072	4	0.00373134	0.5	GO:0045257	GO:CC	succinate dehydrogenase complex (ubiquinone)	16399	2162	GO:0045281
989	Meristem_Up	TRUE	0.00944105	8	1072	4	0.00373134	0.5	GO:0005749	GO:CC	mitochondrial respiratory chain complex II	succinate dehydrogenase complex (ubiquinone)	16399	319	c("GO:0005746"	"GO:0045257"	"GO:0045283"	"GO:0098800")
990	Meristem_Up	TRUE	0.00944105	8	1072	4	0.00373134	0.5	GO:0045283	GO:CC	fumarate reductase complex	16399	2186	c("GO:0045273"	"GO:0098803"	"GO:1902494")
991	Meristem_Up	TRUE	0.00944105	8	1072	4	0.00373134	0.5	GO:0045281	GO:CC	succinate dehydrogenase complex	16399	2184	c("GO:0005622"	"GO:0045273"	"GO:0098803"	"GO:1990204")
992	Meristem_Up	TRUE	1.87497e-08	31	1028	15	0.0145914	0.483871	GO:0042625	GO:MF	ATPase-coupled ion transmembrane transporter activity	16978	5663	GO:0042626
993	Meristem_Up	TRUE	1.87497e-08	31	1028	15	0.0145914	0.483871	GO:0046961	GO:MF	proton-transporting ATPase activity	rotational mechanism	16978	6300	c("GO:0015078"	"GO:0019829"	"GO:0044769")
994	Meristem_Up	TRUE	1.87497e-08	31	1028	15	0.0145914	0.483871	GO:0044769	GO:MF	ATPase activity	coupled to transmembrane movement of ions	rotational mechanism	16978	6087	GO:0042625
995	Meristem_Up	TRUE	2.88711e-08	243	1028	43	0.0418288	0.176955	GO:0005525	GO:MF	GTP binding	16978	1504	c("GO:0032561"	"GO:0035639")
996	Meristem_Up	TRUE	2.88711e-08	243	1028	43	0.0418288	0.176955	GO:0032561	GO:MF	guanyl ribonucleotide binding	16978	4487	c("GO:0019001"	"GO:0032555")
997	Meristem_Up	TRUE	2.88711e-08	243	1028	43	0.0418288	0.176955	GO:0019001	GO:MF	guanyl nucleotide binding	16978	3601	GO:0017076
998	Meristem_Up	TRUE	1.47497e-06	68	1028	19	0.0184825	0.279412	GO:0019829	GO:MF	ATPase-coupled monoatomic cation transmembrane transporter activity	16978	3730	c("GO:0008324"	"GO:0022853"	"GO:0042626")
999	Meristem_Up	TRUE	1.47497e-06	403	1028	55	0.0535019	0.136476	GO:0015318	GO:MF	inorganic molecular entity transmembrane transporter activity	16978	2482	GO:0022857
1000	Meristem_Up	TRUE	1.83813e-06	123	1028	26	0.0252918	0.211382	GO:0015078	GO:MF	proton transmembrane transporter activity	16978	2305	c("GO:0008324"	"GO:0022890")
1001	Meristem_Up	TRUE	2.20641e-06	325	1028	47	0.0457198	0.144615	GO:0008324	GO:MF	monoatomic cation transmembrane transporter activity	16978	1660	GO:0015075
1002	Meristem_Up	TRUE	2.20641e-06	187	1028	33	0.0321012	0.176471	GO:0003924	GO:MF	GTPase activity	16978	448	GO:0017111
1003	Meristem_Up	TRUE	2.76341e-06	127	1028	26	0.0252918	0.204724	GO:0022853	GO:MF	active monoatomic ion transmembrane transporter activity	16978	3812	c("GO:0015075"	"GO:0022804")
1004	Meristem_Up	TRUE	2.97873e-06	395	1028	53	0.0515564	0.134177	GO:0015075	GO:MF	monoatomic ion transmembrane transporter activity	16978	2304	GO:0022857
1005	Meristem_Up	TRUE	1.42835e-05	176	1028	30	0.0291829	0.170455	GO:0022803	GO:MF	passive transmembrane transporter activity	16978	3787	GO:0022857
1006	Meristem_Up	TRUE	1.42835e-05	307	1028	43	0.0418288	0.140065	GO:0022890	GO:MF	inorganic cation transmembrane transporter activity	16978	3837	GO:0015318
1007	Meristem_Up	TRUE	1.42835e-05	176	1028	30	0.0291829	0.170455	GO:0015267	GO:MF	channel activity	16978	2452	GO:0022803
1008	Meristem_Up	TRUE	4.36014e-05	15	1028	8	0.0077821	0.533333	GO:0005200	GO:MF	structural constituent of cytoskeleton	16978	1352	GO:0005198
1009	Meristem_Up	TRUE	0.00132354	22	1028	8	0.0077821	0.363636	GO:0005372	GO:MF	water transmembrane transporter activity	16978	1453	c("GO:0015318"	"GO:1901702")
1010	Meristem_Up	TRUE	0.00132354	22	1028	8	0.0077821	0.363636	GO:0015250	GO:MF	water channel activity	16978	2446	c("GO:0005372"	"GO:0015267")
1011	Meristem_Up	TRUE	0.00426889	1276	1028	110	0.107004	0.0862069	GO:0022857	GO:MF	transmembrane transporter activity	16978	3815	GO:0005215
1012	Meristem_Up	TRUE	0.00583075	57	1028	12	0.0116732	0.210526	GO:0019900	GO:MF	kinase binding	16978	3751	GO:0019899
1013	Meristem_Up	TRUE	0.00727691	278	1028	33	0.0321012	0.118705	GO:0008289	GO:MF	lipid binding	16978	1646	GO:0005488
1014	Meristem_Up	TRUE	0.00816374	1316	1028	111	0.107977	0.0843465	GO:0005215	GO:MF	transporter activity	16978	1357	GO:0003674
1015	Meristem_Up	TRUE	0.0095141	44	1028	10	0.00972763	0.227273	GO:0019901	GO:MF	protein kinase binding	16978	3752	GO:0019900
1016	Meristem_Up	TRUE	0.00960401	226	1028	28	0.0272374	0.123894	GO:0015399	GO:MF	primary active transmembrane transporter activity	16978	2530	GO:0022804
1017	Meristem_Up	TRUE	2.41507e-10	95	279	31	0.111111	0.326316	KEGG:00190	KEGG	Oxidative phosphorylation	3467	18	KEGG:00000
1018	Meristem_Up	TRUE	2.89374e-10	65	279	25	0.0896057	0.384615	KEGG:04145	KEGG	Phagosome	3467	276	KEGG:00000
1019	Metaxylem_Down	TRUE	1.64453e-09	1307	570	98	0.17193	0.0749809	GO:0042221	GO:BP	response to chemical	15906	10548	GO:0050896
1020	Metaxylem_Down	TRUE	2.47769e-09	288	570	38	0.0666667	0.131944	GO:0009636	GO:BP	response to toxic substance	15906	3611	GO:0042221
1021	Metaxylem_Down	TRUE	2.93733e-09	266	570	36	0.0631579	0.135338	GO:0098754	GO:BP	detoxification	15906	19766	c("GO:0008150"	"GO:0009636")
1022	Metaxylem_Down	TRUE	1.5981e-08	633	570	58	0.101754	0.0916272	GO:0044248	GO:BP	cellular catabolic process	15906	11493	c("GO:0009056"	"GO:0044237")
1023	Metaxylem_Down	TRUE	7.25688e-08	220	570	30	0.0526316	0.136364	GO:0097237	GO:BP	cellular response to toxic substance	15906	19434	c("GO:0009636"	"GO:0070887")
1024	Metaxylem_Down	TRUE	7.25688e-08	220	570	30	0.0526316	0.136364	GO:1990748	GO:BP	cellular detoxification	15906	26328	c("GO:0009987"	"GO:0097237"	"GO:0098754")
1025	Metaxylem_Down	TRUE	9.18302e-08	1514	570	101	0.177193	0.0667107	GO:1901575	GO:BP	organic substance catabolic process	15906	22444	c("GO:0009056"	"GO:0071704")
1026	Metaxylem_Down	TRUE	1.72896e-07	1581	570	103	0.180702	0.0651486	GO:0009056	GO:BP	catabolic process	15906	3288	GO:0008152
1027	Metaxylem_Down	TRUE	1.72896e-07	396	570	41	0.0719298	0.103535	GO:0006520	GO:BP	amino acid metabolic process	15906	2278	c("GO:0019752"	"GO:0044238"	"GO:1901564")
1028	Metaxylem_Down	TRUE	4.63795e-07	858	570	66	0.115789	0.0769231	GO:0019752	GO:BP	carboxylic acid metabolic process	15906	6321	GO:0043436
1029	Metaxylem_Down	TRUE	5.15564e-07	259	570	31	0.054386	0.119691	GO:0006979	GO:BP	response to oxidative stress	15906	2646	GO:0006950
1030	Metaxylem_Down	TRUE	6.80608e-07	871	570	66	0.115789	0.075775	GO:0043436	GO:BP	oxoacid metabolic process	15906	11204	GO:0006082
1031	Metaxylem_Down	TRUE	6.80608e-07	872	570	66	0.115789	0.0756881	GO:0006082	GO:BP	organic acid metabolic process	15906	1976	c("GO:0044237"	"GO:0044281"	"GO:0071704")
1032	Metaxylem_Down	TRUE	2.83895e-06	82	570	16	0.0280702	0.195122	GO:0009072	GO:BP	aromatic amino acid metabolic process	15906	3304	c("GO:0006520"	"GO:0006725"	"GO:1901360")
1033	Metaxylem_Down	TRUE	6.98574e-06	203	570	25	0.0438596	0.123153	GO:0098869	GO:BP	cellular oxidant detoxification	15906	19820	GO:1990748
1034	Metaxylem_Down	TRUE	8.06766e-06	40	570	11	0.0192982	0.275	GO:0016998	GO:BP	cell wall macromolecule catabolic process	15906	5357	c("GO:0009057"	"GO:0044036")
1035	Metaxylem_Down	TRUE	8.06766e-06	266	570	29	0.0508772	0.109023	GO:1901605	GO:BP	alpha-amino acid metabolic process	15906	22464	GO:0006520
1036	Metaxylem_Down	TRUE	8.06766e-06	137	570	20	0.0350877	0.145985	GO:0042744	GO:BP	hydrogen peroxide catabolic process	15906	10840	c("GO:0042743"	"GO:0044248"	"GO:1901575")
1037	Metaxylem_Down	TRUE	1.10739e-05	141	570	20	0.0350877	0.141844	GO:0042743	GO:BP	hydrogen peroxide metabolic process	15906	10839	c("GO:0071704"	"GO:0072593")
1038	Metaxylem_Down	TRUE	1.9785e-05	160	570	21	0.0368421	0.13125	GO:0072593	GO:BP	reactive oxygen species metabolic process	15906	18293	GO:0044237
1039	Metaxylem_Down	TRUE	2.15466e-05	576	570	46	0.0807018	0.0798611	GO:0044283	GO:BP	small molecule biosynthetic process	15906	11508	c("GO:0009058"	"GO:0044281")
1040	Metaxylem_Down	TRUE	2.16458e-05	190	570	23	0.0403509	0.121053	GO:0044282	GO:BP	small molecule catabolic process	15906	11507	c("GO:0009056"	"GO:0044281")
1041	Metaxylem_Down	TRUE	2.33755e-05	299	570	30	0.0526316	0.100334	GO:0016052	GO:BP	carbohydrate catabolic process	15906	5170	c("GO:0005975"	"GO:1901575")
1042	Metaxylem_Down	TRUE	4.96428e-05	80	570	14	0.0245614	0.175	GO:0009063	GO:BP	amino acid catabolic process	15906	3295	c("GO:0006520"	"GO:0046395"	"GO:1901565")
1043	Metaxylem_Down	TRUE	8.3548e-05	805	570	56	0.0982456	0.0695652	GO:0070887	GO:BP	cellular response to chemical stimulus	15906	17162	c("GO:0042221"	"GO:0051716")
1044	Metaxylem_Down	TRUE	8.65522e-05	425	570	36	0.0631579	0.0847059	GO:0016053	GO:BP	organic acid biosynthetic process	15906	5171	c("GO:0006082"	"GO:0044249"	"GO:0044283"	"GO:1901576")
1045	Metaxylem_Down	TRUE	8.65522e-05	425	570	36	0.0631579	0.0847059	GO:0046394	GO:BP	carboxylic acid biosynthetic process	15906	12741	c("GO:0016053"	"GO:0019752")
1046	Metaxylem_Down	TRUE	0.000208502	46	570	10	0.0175439	0.217391	GO:0009611	GO:BP	response to wounding	15906	3596	GO:0006950
1047	Metaxylem_Down	TRUE	0.000273509	192	570	21	0.0368421	0.109375	GO:0010035	GO:BP	response to inorganic substance	15906	3905	GO:0042221
1048	Metaxylem_Down	TRUE	0.000286139	1403	570	82	0.14386	0.0584462	GO:0044281	GO:BP	small molecule metabolic process	15906	11506	GO:0008152
1049	Metaxylem_Down	TRUE	0.000348013	15	570	6	0.0105263	0.4	GO:0006559	GO:BP	L-phenylalanine catabolic process	15906	2316	c("GO:0006558"	"GO:0009074"	"GO:1902222")
1050	Metaxylem_Down	TRUE	0.000348013	15	570	6	0.0105263	0.4	GO:1902222	GO:BP	erythrose 4-phosphate/phosphoenolpyruvate family amino acid catabolic process	15906	23008	c("GO:0009063"	"GO:1901606"	"GO:1902221")
1051	Metaxylem_Down	TRUE	0.000548057	32	570	8	0.0140351	0.25	GO:0009074	GO:BP	aromatic amino acid family catabolic process	15906	3306	c("GO:0009072"	"GO:0019439"	"GO:0046395"	"GO:1901361"	"GO:1901565")
1052	Metaxylem_Down	TRUE	0.000813505	25	570	7	0.0122807	0.28	GO:1902221	GO:BP	erythrose 4-phosphate/phosphoenolpyruvate family amino acid metabolic process	15906	23007	GO:1901605
1053	Metaxylem_Down	TRUE	0.000813505	25	570	7	0.0122807	0.28	GO:0006558	GO:BP	L-phenylalanine metabolic process	15906	2315	c("GO:0009072"	"GO:1902221")
1054	Metaxylem_Down	TRUE	0.000817085	193	570	20	0.0350877	0.103627	GO:0000272	GO:BP	polysaccharide catabolic process	15906	79	c("GO:0005976"	"GO:0009057"	"GO:0016052")
1055	Metaxylem_Down	TRUE	0.000817563	11	570	5	0.00877193	0.454545	GO:0010951	GO:BP	negative regulation of endopeptidase activity	15906	4613	c("GO:0010466"	"GO:0052548")
1056	Metaxylem_Down	TRUE	0.000817563	11	570	5	0.00877193	0.454545	GO:0052548	GO:BP	regulation of endopeptidase activity	15906	14861	GO:0052547
1057	Metaxylem_Down	TRUE	0.000817563	11	570	5	0.00877193	0.454545	GO:0009423	GO:BP	chorismate biosynthetic process	15906	3537	c("GO:0043650"	"GO:0046417")
1058	Metaxylem_Down	TRUE	0.000873864	164	570	18	0.0315789	0.109756	GO:0009698	GO:BP	phenylpropanoid metabolic process	15906	3658	c("GO:0006725"	"GO:0019748"	"GO:1901360")
1059	Metaxylem_Down	TRUE	0.000902536	80	570	12	0.0210526	0.15	GO:1901606	GO:BP	alpha-amino acid catabolic process	15906	22465	c("GO:0046395"	"GO:1901565"	"GO:1901605")
1060	Metaxylem_Down	TRUE	0.00123371	12	570	5	0.00877193	0.416667	GO:0009800	GO:BP	cinnamic acid biosynthetic process	15906	3742	c("GO:0009699"	"GO:0009803"	"GO:0072330"	"GO:0120255")
1061	Metaxylem_Down	TRUE	0.00123371	12	570	5	0.00877193	0.416667	GO:0009803	GO:BP	cinnamic acid metabolic process	15906	3745	c("GO:0009698"	"GO:0032787"	"GO:0042537"	"GO:0120254")
1062	Metaxylem_Down	TRUE	0.00157764	142	570	16	0.0280702	0.112676	GO:0046395	GO:BP	carboxylic acid catabolic process	15906	12742	c("GO:0016054"	"GO:0019752")
1063	Metaxylem_Down	TRUE	0.00157764	142	570	16	0.0280702	0.112676	GO:0016054	GO:BP	organic acid catabolic process	15906	5172	c("GO:0006082"	"GO:0044248"	"GO:0044282"	"GO:1901575")
1064	Metaxylem_Down	TRUE	0.00158532	7	570	4	0.00701754	0.571429	GO:0008535	GO:BP	respiratory chain complex IV assembly	15906	3244	GO:0017004
1065	Metaxylem_Down	TRUE	0.00158532	7	570	4	0.00701754	0.571429	GO:0033617	GO:BP	mitochondrial cytochrome c oxidase assembly	15906	8700	c("GO:0008535"	"GO:0033108")
1066	Metaxylem_Down	TRUE	0.00160319	190	570	19	0.0333333	0.1	GO:0008652	GO:BP	amino acid biosynthetic process	15906	3279	c("GO:0006520"	"GO:0046394"	"GO:1901566")
1067	Metaxylem_Down	TRUE	0.00225314	391	570	30	0.0526316	0.0767263	GO:0032787	GO:BP	monocarboxylic acid metabolic process	15906	8193	GO:0019752
1068	Metaxylem_Down	TRUE	0.00241553	52	570	9	0.0157895	0.173077	GO:0051346	GO:BP	negative regulation of hydrolase activity	15906	14354	c("GO:0043086"	"GO:0051336")
1069	Metaxylem_Down	TRUE	0.0034999	875	570	53	0.0929825	0.0605714	GO:0010033	GO:BP	response to organic substance	15906	3903	GO:0042221
1070	Metaxylem_Down	TRUE	0.00353682	15	570	5	0.00877193	0.333333	GO:0046417	GO:BP	chorismate metabolic process	15906	12756	GO:0043648
1071	Metaxylem_Down	TRUE	0.00372147	33	570	7	0.0122807	0.212121	GO:0120255	GO:BP	olefinic compound biosynthetic process	15906	20505	c("GO:0120254"	"GO:1901576")
1072	Metaxylem_Down	TRUE	0.00372624	68	570	10	0.0175439	0.147059	GO:0009064	GO:BP	glutamine family amino acid metabolic process	15906	3296	GO:1901605
1073	Metaxylem_Down	TRUE	0.00372624	44	570	8	0.0140351	0.181818	GO:0010466	GO:BP	negative regulation of peptidase activity	15906	4228	c("GO:0045861"	"GO:0051346"	"GO:0052547")
1074	Metaxylem_Down	TRUE	0.00372624	44	570	8	0.0140351	0.181818	GO:0052547	GO:BP	regulation of peptidase activity	15906	14860	c("GO:0030162"	"GO:0051336")
1075	Metaxylem_Down	TRUE	0.00431447	45	570	8	0.0140351	0.177778	GO:0045861	GO:BP	negative regulation of proteolysis	15906	12290	c("GO:0006508"	"GO:0030162"	"GO:0051248")
1076	Metaxylem_Down	TRUE	0.00475648	46	570	8	0.0140351	0.173913	GO:0009073	GO:BP	aromatic amino acid family biosynthetic process	15906	3305	c("GO:0009072"	"GO:0019438"	"GO:0046394"	"GO:1901362"	"GO:1901566")
1077	Metaxylem_Down	TRUE	0.00475648	25	570	6	0.0105263	0.24	GO:0044347	GO:BP	cell wall polysaccharide catabolic process	15906	11534	c("GO:0000272"	"GO:0010383"	"GO:0016998")
1078	Metaxylem_Down	TRUE	0.00475648	25	570	6	0.0105263	0.24	GO:0045493	GO:BP	xylan catabolic process	15906	12027	c("GO:0045491"	"GO:2000895")
1079	Metaxylem_Down	TRUE	0.00475648	25	570	6	0.0105263	0.24	GO:2000895	GO:BP	hemicellulose catabolic process	15906	27238	c("GO:0010410"	"GO:0044347")
1080	Metaxylem_Down	TRUE	0.0051296	1006	570	58	0.101754	0.0576541	GO:0005975	GO:BP	carbohydrate metabolic process	15906	1872	c("GO:0044238"	"GO:0071704")
1081	Metaxylem_Down	TRUE	0.00557345	36	570	7	0.0122807	0.194444	GO:0120254	GO:BP	olefinic compound metabolic process	15906	20504	GO:0071704
1082	Metaxylem_Down	TRUE	0.00566707	131	570	14	0.0245614	0.10687	GO:0006970	GO:BP	response to osmotic stress	15906	2639	c("GO:0006950"	"GO:0009628")
1083	Metaxylem_Down	TRUE	0.00603114	10	570	4	0.00701754	0.4	GO:0046294	GO:BP	formaldehyde catabolic process	15906	12652	c("GO:0044282"	"GO:0046185"	"GO:0046292"	"GO:0110095")
1084	Metaxylem_Down	TRUE	0.00603114	10	570	4	0.00701754	0.4	GO:0046292	GO:BP	formaldehyde metabolic process	15906	12650	c("GO:0006081"	"GO:0044281")
1085	Metaxylem_Down	TRUE	0.00603114	10	570	4	0.00701754	0.4	GO:0110096	GO:BP	cellular response to aldehyde	15906	20323	c("GO:0010033"	"GO:1901701")
1086	Metaxylem_Down	TRUE	0.00603114	10	570	4	0.00701754	0.4	GO:0110095	GO:BP	cellular detoxification of aldehyde	15906	20322	c("GO:0110096"	"GO:1990748")
1087	Metaxylem_Down	TRUE	0.00654903	18	570	5	0.00877193	0.277778	GO:0046348	GO:BP	amino sugar catabolic process	15906	12698	c("GO:0006040"	"GO:1901136")
1088	Metaxylem_Down	TRUE	0.00654903	506	570	34	0.0596491	0.0671937	GO:1901700	GO:BP	response to oxygen-containing compound	15906	22529	GO:0042221
1089	Metaxylem_Down	TRUE	0.00654903	18	570	5	0.00877193	0.277778	GO:0006026	GO:BP	aminoglycan catabolic process	15906	1921	c("GO:0006022"	"GO:0009057"	"GO:1901136"	"GO:1901565")
1090	Metaxylem_Down	TRUE	0.00654903	18	570	5	0.00877193	0.277778	GO:1901072	GO:BP	glucosamine-containing compound catabolic process	15906	22020	c("GO:0046348"	"GO:1901071")
1091	Metaxylem_Down	TRUE	0.00654903	18	570	5	0.00877193	0.277778	GO:0006032	GO:BP	chitin catabolic process	15906	1927	c("GO:0006026"	"GO:0006030"	"GO:1901072")
1092	Metaxylem_Down	TRUE	0.00654903	18	570	5	0.00877193	0.277778	GO:0006030	GO:BP	chitin metabolic process	15906	1925	c("GO:0006022"	"GO:1901071")
1093	Metaxylem_Down	TRUE	0.00751052	28	570	6	0.0105263	0.214286	GO:0043650	GO:BP	dicarboxylic acid biosynthetic process	15906	11349	c("GO:0043648"	"GO:0046394")
1094	Metaxylem_Down	TRUE	0.00800981	5	570	3	0.00526316	0.6	GO:0046685	GO:BP	response to arsenic-containing substance	15906	12941	GO:0042221
1095	Metaxylem_Down	TRUE	0.00800981	5	570	3	0.00526316	0.6	GO:0019632	GO:BP	shikimate metabolic process	15906	6230	c("GO:0032787"	"GO:1901615")
1096	Metaxylem_Down	TRUE	0.00876932	40	570	7	0.0122807	0.175	GO:0046364	GO:BP	monosaccharide biosynthetic process	15906	12713	c("GO:0005996"	"GO:0016051"	"GO:0044283")
1097	Metaxylem_Down	TRUE	0.00876932	29	570	6	0.0105263	0.206897	GO:0042542	GO:BP	response to hydrogen peroxide	15906	10736	c("GO:0000302"	"GO:0010033"	"GO:0010035")
1098	Metaxylem_Down	TRUE	0.00993673	3723	570	167	0.292982	0.0448563	GO:0050896	GO:BP	response to stimulus	15906	14004	GO:0008150
1099	Metaxylem_Down	TRUE	8.86664e-11	729	561	66	0.117647	0.090535	GO:0005576	GO:CC	extracellular region	16399	198	GO:0110165
1100	Metaxylem_Down	TRUE	1.37419e-07	44	607	14	0.0230643	0.318182	GO:0004568	GO:MF	chitinase activity	16978	889	GO:0004553
1101	Metaxylem_Down	TRUE	3.26444e-06	178	607	24	0.0395387	0.134831	GO:0004601	GO:MF	peroxidase activity	16978	916	c("GO:0016209"	"GO:0016684")
1102	Metaxylem_Down	TRUE	3.26444e-06	179	607	24	0.0395387	0.134078	GO:0016684	GO:MF	oxidoreductase activity	acting on peroxide as acceptor	16978	2911	GO:0016491
1103	Metaxylem_Down	TRUE	3.26444e-06	128	607	20	0.0329489	0.15625	GO:0140825	GO:MF	lactoperoxidase activity	16978	10758	GO:0004601
1104	Metaxylem_Down	TRUE	3.26444e-06	1725	607	105	0.172982	0.0608696	GO:0016491	GO:MF	oxidoreductase activity	16978	2825	GO:0003824
1105	Metaxylem_Down	TRUE	3.26444e-06	473	607	43	0.0708402	0.0909091	GO:0016798	GO:MF	hydrolase activity	acting on glycosyl bonds	16978	3001	GO:0016787
1106	Metaxylem_Down	TRUE	6.17664e-06	408	607	38	0.062603	0.0931373	GO:0004553	GO:MF	hydrolase activity	hydrolyzing O-glycosyl compounds	16978	876	GO:0016798
1107	Metaxylem_Down	TRUE	6.17664e-06	202	607	25	0.0411862	0.123762	GO:0016209	GO:MF	antioxidant activity	16978	2741	GO:0003674
1108	Metaxylem_Down	TRUE	0.000478347	9	607	5	0.00823723	0.555556	GO:0045548	GO:MF	phenylalanine ammonia-lyase activity	16978	6181	GO:0016841
1109	Metaxylem_Down	TRUE	0.00247409	12	607	5	0.00823723	0.416667	GO:0016841	GO:MF	ammonia-lyase activity	16978	3034	GO:0016840
1110	Metaxylem_Down	TRUE	0.00277023	3	607	3	0.00494234	1	GO:0004765	GO:MF	shikimate kinase activity	16978	1045	c("GO:0016301"	"GO:0016773")
1111	Metaxylem_Down	TRUE	0.00910135	9	607	4	0.00658979	0.444444	GO:0004024	GO:MF	alcohol dehydrogenase activity	zinc-dependent	16978	518	GO:0004022
1112	Metaxylem_Down	TRUE	0.00910135	9	607	4	0.00658979	0.444444	GO:0051903	GO:MF	S-(hydroxymethyl)glutathione dehydrogenase activity	16978	8117	GO:0016616
1113	Metaxylem_Down	TRUE	8.18429e-06	136	169	23	0.136095	0.169118	KEGG:00940	KEGG	Phenylpropanoid biosynthesis	3467	142	KEGG:00000
1114	Metaxylem_Down	TRUE	1.93459e-05	115	169	20	0.118343	0.173913	KEGG:00010	KEGG	Glycolysis / Gluconeogenesis	3467	2	KEGG:00000
1115	Metaxylem_Down	TRUE	3.67249e-05	991	169	77	0.455621	0.0776993	KEGG:01110	KEGG	Biosynthesis of secondary metabolites	3467	182	KEGG:00000
1116	Metaxylem_Down	TRUE	6.88012e-05	1722	169	113	0.668639	0.0656214	KEGG:01100	KEGG	Metabolic pathways	3467	181	KEGG:00000
1117	Metaxylem_Up	TRUE	5.10663e-06	45	212	9	0.0424528	0.2	GO:0006334	GO:BP	nucleosome assembly	15906	2155	c("GO:0006325"	"GO:0034728"	"GO:0065004")
1118	Metaxylem_Up	TRUE	5.10663e-06	48	212	9	0.0424528	0.1875	GO:0034728	GO:BP	nucleosome organization	15906	9130	GO:0006338
1119	Metaxylem_Up	TRUE	9.19746e-05	90	212	10	0.0471698	0.111111	GO:0065004	GO:BP	protein-DNA complex assembly	15906	16680	c("GO:0065003"	"GO:0071824")
1120	Metaxylem_Up	TRUE	0.000251297	1997	212	52	0.245283	0.0260391	GO:0016043	GO:BP	cellular component organization	15906	5163	GO:0071840
1121	Metaxylem_Up	TRUE	0.000563927	235	212	14	0.0660377	0.0595745	GO:0007010	GO:BP	cytoskeleton organization	15906	2665	GO:0006996
1122	Metaxylem_Up	TRUE	0.000851391	222	212	13	0.0613208	0.0585586	GO:0006338	GO:BP	chromatin remodeling	15906	2158	GO:0006325
1123	Metaxylem_Up	TRUE	0.000851391	2300	212	55	0.259434	0.023913	GO:0071840	GO:BP	cellular component organization or biogenesis	15906	17759	GO:0009987
1124	Metaxylem_Up	TRUE	0.000851391	22	212	5	0.0235849	0.227273	GO:0042044	GO:BP	fluid transport	15906	10430	GO:0006810
1125	Metaxylem_Up	TRUE	0.000851391	22	212	5	0.0235849	0.227273	GO:0006833	GO:BP	water transport	15906	2544	c("GO:0042044"	"GO:0071702")
1126	Metaxylem_Up	TRUE	0.00421022	261	212	13	0.0613208	0.0498084	GO:0006325	GO:BP	chromatin organization	15906	2154	GO:0071824
1127	Metaxylem_Up	TRUE	0.00530321	308	212	14	0.0660377	0.0454545	GO:0071824	GO:BP	protein-DNA complex organization	15906	17746	GO:0043933
1128	Metaxylem_Up	TRUE	0.00927352	9	212	3	0.0141509	0.333333	GO:1902904	GO:BP	negative regulation of supramolecular fiber organization	15906	23518	c("GO:0051129"	"GO:0097435"	"GO:1902903")
1129	Metaxylem_Up	TRUE	0.00927352	9	212	3	0.0141509	0.333333	GO:0030837	GO:BP	negative regulation of actin filament polymerization	15906	7239	c("GO:0030041"	"GO:0030833"	"GO:0032272"	"GO:0051494"	"GO:1902904")
1130	Metaxylem_Up	TRUE	0.00927352	463	212	17	0.0801887	0.0367171	GO:0007049	GO:BP	cell cycle	15906	2692	GO:0009987
1131	Metaxylem_Up	TRUE	0.00927352	9	212	3	0.0141509	0.333333	GO:0031333	GO:BP	negative regulation of protein-containing complex assembly	15906	7470	c("GO:0043254"	"GO:0051129"	"GO:0065003")
1132	Metaxylem_Up	TRUE	0.00927352	9	212	3	0.0141509	0.333333	GO:0051494	GO:BP	negative regulation of cytoskeleton organization	15906	14437	c("GO:0007010"	"GO:0010639"	"GO:0051493")
1133	Metaxylem_Up	TRUE	0.00927352	9	212	3	0.0141509	0.333333	GO:0032272	GO:BP	negative regulation of protein polymerization	15906	7817	c("GO:0031333"	"GO:0032271"	"GO:0051258")
1134	Metaxylem_Up	TRUE	8.53327e-09	63	227	12	0.0528634	0.190476	GO:0000786	GO:CC	nucleosome	16399	93	c("GO:0000785"	"GO:0032993")
1135	Metaxylem_Up	TRUE	0.000148821	185	227	13	0.0572687	0.0702703	GO:0000785	GO:CC	chromatin	16399	92	c("GO:0005694"	"GO:0032993")
1136	Metaxylem_Up	TRUE	0.000312349	271	227	15	0.0660793	0.0553506	GO:0005856	GO:CC	cytoskeleton	16399	401	GO:0043232
1137	Metaxylem_Up	TRUE	0.000630202	225	227	13	0.0572687	0.0577778	GO:0032993	GO:CC	protein-DNA complex	16399	1345	GO:0032991
1138	Metaxylem_Up	TRUE	0.00277811	76	227	7	0.030837	0.0921053	GO:0005635	GO:CC	nuclear envelope	16399	244	c("GO:0005634"	"GO:0012505"	"GO:0031967")
1139	Metaxylem_Up	TRUE	2.70183e-09	55	227	12	0.0528634	0.218182	GO:0030527	GO:MF	structural constituent of chromatin	16978	3959	GO:0005198
1140	Metaxylem_Up	TRUE	3.00778e-05	104	227	11	0.0484581	0.105769	GO:0046982	GO:MF	protein heterodimerization activity	16978	6316	GO:0046983
1141	Metaxylem_Up	TRUE	0.000153745	15	227	5	0.0220264	0.333333	GO:0005200	GO:MF	structural constituent of cytoskeleton	16978	1352	GO:0005198
1142	Metaxylem_Up	TRUE	0.000342651	495	227	21	0.092511	0.0424242	GO:0005198	GO:MF	structural molecule activity	16978	1350	GO:0003674
1143	Metaxylem_Up	TRUE	0.000624501	22	227	5	0.0220264	0.227273	GO:0015250	GO:MF	water channel activity	16978	2446	c("GO:0005372"	"GO:0015267")
1144	Metaxylem_Up	TRUE	0.000624501	22	227	5	0.0220264	0.227273	GO:0005372	GO:MF	water transmembrane transporter activity	16978	1453	c("GO:0015318"	"GO:1901702")
1145	Pericycle_Down	TRUE	2.8043e-10	44	226	12	0.0530973	0.272727	GO:0010466	GO:BP	negative regulation of peptidase activity	15906	4228	c("GO:0045861"	"GO:0051346"	"GO:0052547")
1146	Pericycle_Down	TRUE	2.8043e-10	44	226	12	0.0530973	0.272727	GO:0052547	GO:BP	regulation of peptidase activity	15906	14860	c("GO:0030162"	"GO:0051336")
1147	Pericycle_Down	TRUE	2.8043e-10	45	226	12	0.0530973	0.266667	GO:0045861	GO:BP	negative regulation of proteolysis	15906	12290	c("GO:0006508"	"GO:0030162"	"GO:0051248")
1148	Pericycle_Down	TRUE	1.38283e-09	52	226	12	0.0530973	0.230769	GO:0051346	GO:BP	negative regulation of hydrolase activity	15906	14354	c("GO:0043086"	"GO:0051336")
1149	Pericycle_Down	TRUE	5.80947e-09	108	226	15	0.0663717	0.138889	GO:0051336	GO:BP	regulation of hydrolase activity	15906	14344	GO:0050790
1150	Pericycle_Down	TRUE	2.29573e-06	99	226	12	0.0530973	0.121212	GO:0030162	GO:BP	regulation of proteolysis	15906	7005	c("GO:0006508"	"GO:0051246")
1151	Pericycle_Down	TRUE	2.30548e-06	123	226	13	0.0575221	0.105691	GO:0044092	GO:BP	negative regulation of molecular function	15906	11465	GO:0065009
1152	Pericycle_Down	TRUE	2.30548e-06	122	226	13	0.0575221	0.106557	GO:0043086	GO:BP	negative regulation of catalytic activity	15906	11025	c("GO:0044092"	"GO:0050790")
1153	Pericycle_Down	TRUE	1.50463e-05	171	226	14	0.0619469	0.0818713	GO:0051248	GO:BP	negative regulation of protein metabolic process	15906	14276	c("GO:0010605"	"GO:0019538"	"GO:0051172"	"GO:0051246")
1154	Pericycle_Down	TRUE	1.89927e-05	11	226	5	0.0221239	0.454545	GO:0052548	GO:BP	regulation of endopeptidase activity	15906	14861	GO:0052547
1155	Pericycle_Down	TRUE	1.89927e-05	11	226	5	0.0221239	0.454545	GO:0010951	GO:BP	negative regulation of endopeptidase activity	15906	4613	c("GO:0010466"	"GO:0052548")
1156	Pericycle_Down	TRUE	0.000216442	250	226	15	0.0663717	0.06	GO:0050790	GO:BP	regulation of catalytic activity	15906	13917	GO:0065009
1157	Pericycle_Down	TRUE	0.000239585	46	226	7	0.0309735	0.152174	GO:0009611	GO:BP	response to wounding	15906	3596	GO:0006950
1158	Pericycle_Down	TRUE	0.000314097	261	226	15	0.0663717	0.0574713	GO:0065009	GO:BP	regulation of molecular function	15906	16684	GO:0065007
1159	Pericycle_Down	TRUE	0.00362859	402	226	17	0.0752212	0.0422886	GO:0051246	GO:BP	regulation of protein metabolic process	15906	14274	c("GO:0019538"	"GO:0051171"	"GO:0060255"	"GO:0080090")
1160	Pericycle_Down	TRUE	0.00362859	288	226	14	0.0619469	0.0486111	GO:0009636	GO:BP	response to toxic substance	15906	3611	GO:0042221
1161	Pericycle_Down	TRUE	0.0056581	302	226	14	0.0619469	0.0463576	GO:0051172	GO:BP	negative regulation of nitrogen compound metabolic process	15906	14229	c("GO:0006807"	"GO:0009892"	"GO:0051171")
1162	Pericycle_Down	TRUE	2.81851e-06	729	236	32	0.135593	0.0438957	GO:0005576	GO:CC	extracellular region	16399	198	GO:0110165
1163	Pericycle_Down	TRUE	1.40957e-05	198	236	15	0.0635593	0.0757576	GO:0022626	GO:CC	cytosolic ribosome	16399	860	c("GO:0005829"	"GO:0005840")
1164	Pericycle_Down	TRUE	0.000333252	263	236	15	0.0635593	0.0570342	GO:0044391	GO:CC	ribosomal subunit	16399	2081	c("GO:0005840"	"GO:1990904")
1165	Pericycle_Down	TRUE	0.000563041	77	236	8	0.0338983	0.103896	GO:0022627	GO:CC	cytosolic small ribosomal subunit	16399	861	c("GO:0015935"	"GO:0022626")
1166	Pericycle_Down	TRUE	0.000702104	965	236	31	0.131356	0.0321244	GO:0005829	GO:CC	cytosol	16399	380	c("GO:0005737"	"GO:0110165")
1167	Pericycle_Down	TRUE	0.00239291	409	236	17	0.0720339	0.0415648	GO:0005840	GO:CC	ribosome	16399	389	GO:0043232
1168	Pericycle_Down	TRUE	0.003444	107	236	8	0.0338983	0.0747664	GO:0015935	GO:CC	small ribosomal subunit	16399	712	GO:0044391
1169	Pericycle_Down	TRUE	1.46288e-09	67	250	13	0.052	0.19403	GO:0061134	GO:MF	peptidase regulator activity	16978	8463	GO:0030234
1170	Pericycle_Down	TRUE	1.46288e-09	66	250	13	0.052	0.19697	GO:0061135	GO:MF	endopeptidase regulator activity	16978	8464	GO:0061134
1171	Pericycle_Down	TRUE	1.46288e-09	65	250	13	0.052	0.2	GO:0030414	GO:MF	peptidase inhibitor activity	16978	3950	c("GO:0004857"	"GO:0061134")
1172	Pericycle_Down	TRUE	1.46288e-09	65	250	13	0.052	0.2	GO:0004866	GO:MF	endopeptidase inhibitor activity	16978	1138	c("GO:0030414"	"GO:0061135")
1173	Pericycle_Down	TRUE	8.40144e-09	49	250	11	0.044	0.22449	GO:0004867	GO:MF	serine-type endopeptidase inhibitor activity	16978	1139	GO:0004866
1174	Pericycle_Down	TRUE	3.56027e-07	198	250	17	0.068	0.0858586	GO:0140678	GO:MF	molecular function inhibitor activity	16978	10670	GO:0098772
1175	Pericycle_Down	TRUE	3.56027e-07	198	250	17	0.068	0.0858586	GO:0004857	GO:MF	enzyme inhibitor activity	16978	1130	c("GO:0030234"	"GO:0140678")
1176	Pericycle_Down	TRUE	0.000173206	44	250	7	0.028	0.159091	GO:0004568	GO:MF	chitinase activity	16978	889	GO:0004553
1177	Pericycle_Down	TRUE	0.00114216	473	250	20	0.08	0.0422833	GO:0016798	GO:MF	hydrolase activity	acting on glycosyl bonds	16978	3001	GO:0016787
1178	Pericycle_Down	TRUE	0.00206723	1725	250	46	0.184	0.0266667	GO:0016491	GO:MF	oxidoreductase activity	16978	2825	GO:0003824
1179	Pericycle_Down	TRUE	0.00504731	372	250	16	0.064	0.0430108	GO:0003735	GO:MF	structural constituent of ribosome	16978	353	GO:0005198
1180	Pericycle_Down	TRUE	0.00817919	41	250	5	0.02	0.121951	GO:0033293	GO:MF	monocarboxylic acid binding	16978	4557	GO:0031406
1181	Pericycle_Down	TRUE	0.00817919	447	250	17	0.068	0.0380313	GO:0030234	GO:MF	enzyme regulator activity	16978	3881	GO:0098772
1182	Pericycle_Down	TRUE	0.00817919	10	250	3	0.012	0.3	GO:0045551	GO:MF	cinnamyl-alcohol dehydrogenase activity	16978	6184	GO:0016616
1183	Pericycle_Down	TRUE	0.00817919	10	250	3	0.012	0.3	GO:0052747	GO:MF	sinapyl alcohol dehydrogenase activity	16978	8280	GO:0016616
1184	Pericycle_Down	TRUE	0.00817919	179	250	10	0.04	0.0558659	GO:0016684	GO:MF	oxidoreductase activity	acting on peroxide as acceptor	16978	2911	GO:0016491
1185	Pericycle_Down	TRUE	0.00817919	178	250	10	0.04	0.0561798	GO:0004601	GO:MF	peroxidase activity	16978	916	c("GO:0016209"	"GO:0016684")
1186	Pericycle_Down	TRUE	0.00817919	474	250	18	0.072	0.0379747	GO:0098772	GO:MF	molecular function regulator activity	16978	9253	GO:0003674
1187	Pericycle_Down	TRUE	0.00821049	539	250	19	0.076	0.0352505	GO:0020037	GO:MF	heme binding	16978	3786	GO:0046906
1188	Pericycle_Down	TRUE	0.00821049	495	250	18	0.072	0.0363636	GO:0005198	GO:MF	structural molecule activity	16978	1350	GO:0003674
1189	Pericycle_Down	TRUE	0.00821049	408	250	16	0.064	0.0392157	GO:0004553	GO:MF	hydrolase activity	hydrolyzing O-glycosyl compounds	16978	876	GO:0016798
1190	Pericycle_Down	TRUE	0.00430003	111	73	10	0.136986	0.0900901	KEGG:04016	KEGG	MAPK signaling pathway - plant	3467	244	KEGG:00000
1191	Pericycle_Up	TRUE	1.53734e-05	235	265	19	0.0716981	0.0808511	GO:0007010	GO:BP	cytoskeleton organization	15906	2665	GO:0006996
1192	Pericycle_Up	TRUE	0.00100043	96	265	10	0.0377358	0.104167	GO:0030036	GO:BP	actin cytoskeleton organization	15906	6975	c("GO:0007010"	"GO:0030029")
1193	Pericycle_Up	TRUE	0.00100043	488	265	24	0.090566	0.0491803	GO:0016192	GO:BP	vesicle-mediated transport	15906	5255	c("GO:0006810"	"GO:0009987")
1194	Pericycle_Up	TRUE	0.00100043	97	265	10	0.0377358	0.103093	GO:0030029	GO:BP	actin filament-based process	15906	6968	GO:0009987
1195	Pericycle_Up	TRUE	0.00100043	93	265	10	0.0377358	0.107527	GO:0007015	GO:BP	actin filament organization	15906	2667	c("GO:0030036"	"GO:0097435")
1196	Pericycle_Up	TRUE	0.00238495	133	265	11	0.0415094	0.0827068	GO:0097435	GO:BP	supramolecular fiber organization	15906	19546	GO:0016043
1197	Pericycle_Up	TRUE	0.00378538	142	265	11	0.0415094	0.0774648	GO:0071365	GO:BP	cellular response to auxin stimulus	15906	17427	c("GO:0009733"	"GO:0032870")
1198	Pericycle_Up	TRUE	0.0050314	468	265	21	0.0792453	0.0448718	GO:0032870	GO:BP	cellular response to hormone stimulus	15906	8238	c("GO:0009725"	"GO:0071310"	"GO:0071495")
1199	Pericycle_Up	TRUE	0.0052151	473	265	21	0.0792453	0.0443975	GO:0071495	GO:BP	cellular response to endogenous stimulus	15906	17539	GO:0009719
1200	Pericycle_Up	TRUE	0.00614113	14	265	4	0.0150943	0.285714	GO:0030832	GO:BP	regulation of actin filament length	15906	7234	c("GO:0032535"	"GO:0032956")
1201	Pericycle_Up	TRUE	0.00614113	14	265	4	0.0150943	0.285714	GO:0008064	GO:BP	regulation of actin polymerization or depolymerization	15906	3166	c("GO:0008154"	"GO:0030832"	"GO:0110053")
1202	Pericycle_Up	TRUE	0.00715556	2490	265	65	0.245283	0.0261044	GO:0051179	GO:BP	localization	15906	14235	GO:0008150
1203	Pericycle_Up	TRUE	0.00715556	538	265	22	0.0830189	0.0408922	GO:0071310	GO:BP	cellular response to organic substance	15906	17376	c("GO:0010033"	"GO:0070887")
1204	Pericycle_Up	TRUE	0.00715556	731	265	27	0.101887	0.0369357	GO:0070727	GO:BP	cellular macromolecule localization	15906	17079	c("GO:0033036"	"GO:0051641")
1205	Pericycle_Up	TRUE	0.00715556	730	265	27	0.101887	0.0369863	GO:0008104	GO:BP	protein localization	15906	3176	GO:0070727
1206	Pericycle_Up	TRUE	0.00740268	907	265	31	0.116981	0.0341786	GO:0051641	GO:BP	cellular localization	15906	14550	c("GO:0009987"	"GO:0051179")
1207	Pericycle_Up	TRUE	0.00819213	2365	265	62	0.233962	0.0262156	GO:0006810	GO:BP	transport	15906	2530	GO:0051234
1208	Pericycle_Up	TRUE	0.00819213	7	265	3	0.0113208	0.428571	GO:0030834	GO:BP	regulation of actin filament depolymerization	15906	7236	c("GO:0008064"	"GO:0030042"	"GO:1901879")
1209	Pericycle_Up	TRUE	0.00819213	7	265	3	0.0113208	0.428571	GO:1901879	GO:BP	regulation of protein depolymerization	15906	22702	c("GO:0043244"	"GO:0051261")
1210	Pericycle_Up	TRUE	0.00905978	805	265	28	0.10566	0.0347826	GO:0070887	GO:BP	cellular response to chemical stimulus	15906	17162	c("GO:0042221"	"GO:0051716")
1211	Pericycle_Up	TRUE	0.00905978	95	265	8	0.0301887	0.0842105	GO:0006888	GO:BP	endoplasmic reticulum to Golgi vesicle-mediated transport	15906	2584	c("GO:0046907"	"GO:0048193")
1212	Pericycle_Up	TRUE	0.00905978	2392	265	62	0.233962	0.0259197	GO:0051234	GO:BP	establishment of localization	15906	14265	GO:0051179
1213	Pericycle_Up	TRUE	0.00977992	180	265	11	0.0415094	0.0611111	GO:0007017	GO:BP	microtubule-based process	15906	2668	GO:0009987
1214	Pericycle_Up	TRUE	2.4808e-12	271	296	29	0.097973	0.107011	GO:0005856	GO:CC	cytoskeleton	16399	401	GO:0043232
1215	Pericycle_Up	TRUE	4.00619e-05	157	296	14	0.0472973	0.089172	GO:0099512	GO:CC	supramolecular fiber	16399	3372	GO:0099081
1216	Pericycle_Up	TRUE	4.00619e-05	157	296	14	0.0472973	0.089172	GO:0099513	GO:CC	polymeric cytoskeletal fiber	16399	3373	c("GO:0005856"	"GO:0099512")
1217	Pericycle_Up	TRUE	4.00619e-05	157	296	14	0.0472973	0.089172	GO:0099081	GO:CC	supramolecular polymer	16399	3349	GO:0099080
1218	Pericycle_Up	TRUE	4.00619e-05	72	296	10	0.0337838	0.138889	GO:0030662	GO:CC	coated vesicle membrane	16399	954	c("GO:0030135"	"GO:0030659"	"GO:0098588")
1219	Pericycle_Up	TRUE	0.000112538	106	296	11	0.0371622	0.103774	GO:0030135	GO:CC	coated vesicle	16399	914	GO:0031410
1220	Pericycle_Up	TRUE	0.000130978	155	296	13	0.0439189	0.083871	GO:0005874	GO:CC	microtubule	16399	414	c("GO:0015630"	"GO:0099513")
1221	Pericycle_Up	TRUE	0.000130978	54	296	8	0.027027	0.148148	GO:0015629	GO:CC	actin cytoskeleton	16399	709	GO:0005856
1222	Pericycle_Up	TRUE	0.000154058	56	296	8	0.027027	0.142857	GO:0030120	GO:CC	vesicle coat	16399	899	c("GO:0030117"	"GO:0030662")
1223	Pericycle_Up	TRUE	0.000239888	194	296	14	0.0472973	0.0721649	GO:0015630	GO:CC	microtubule cytoskeleton	16399	710	GO:0005856
1224	Pericycle_Up	TRUE	0.000357486	230	296	15	0.0506757	0.0652174	GO:0099080	GO:CC	supramolecular complex	16399	3348	GO:0110165
1225	Pericycle_Up	TRUE	0.00057802	35	296	6	0.0202703	0.171429	GO:0030660	GO:CC	Golgi-associated vesicle membrane	16399	952	c("GO:0005798"	"GO:0030659"	"GO:0098588")
1226	Pericycle_Up	TRUE	0.000670952	73	296	8	0.027027	0.109589	GO:0030117	GO:CC	membrane coat	16399	896	c("GO:0005737"	"GO:0048475"	"GO:0098796")
1227	Pericycle_Up	TRUE	0.000670952	73	296	8	0.027027	0.109589	GO:0048475	GO:CC	coated membrane	16399	2237	GO:0016020
1228	Pericycle_Up	TRUE	0.000670952	37	296	6	0.0202703	0.162162	GO:0005798	GO:CC	Golgi-associated vesicle	16399	362	GO:0031410
1229	Pericycle_Up	TRUE	0.000764047	1581	296	50	0.168919	0.0316256	GO:0012505	GO:CC	endomembrane system	16399	689	GO:0110165
1230	Pericycle_Up	TRUE	0.00117218	530	296	23	0.0777027	0.0433962	GO:0098796	GO:CC	membrane protein complex	16399	3265	c("GO:0016020"	"GO:0032991")
1231	Pericycle_Up	TRUE	0.00121115	27	296	5	0.0168919	0.185185	GO:0033178	GO:CC	proton-transporting two-sector ATPase complex	catalytic domain	16399	1398	c("GO:0016469"	"GO:0098796")
1232	Pericycle_Up	TRUE	0.00145186	65	296	7	0.0236486	0.107692	GO:0070161	GO:CC	anchoring junction	16399	2445	GO:0030054
1233	Pericycle_Up	TRUE	0.00145186	65	296	7	0.0236486	0.107692	GO:0009506	GO:CC	plasmodesma	16399	589	c("GO:0005911"	"GO:0055044")
1234	Pericycle_Up	TRUE	0.00145186	65	296	7	0.0236486	0.107692	GO:0005911	GO:CC	cell-cell junction	16399	441	GO:0070161
1235	Pericycle_Up	TRUE	0.00145186	65	296	7	0.0236486	0.107692	GO:0030054	GO:CC	cell junction	16399	871	GO:0110165
1236	Pericycle_Up	TRUE	0.00145186	65	296	7	0.0236486	0.107692	GO:0055044	GO:CC	symplast	16399	2263	GO:0110165
1237	Pericycle_Up	TRUE	0.00256547	8	296	3	0.0101351	0.375	GO:0033180	GO:CC	proton-transporting V-type ATPase	V1 domain	16399	1400	c("GO:0033176"	"GO:0033178")
1238	Pericycle_Up	TRUE	0.00293202	20	296	4	0.0135135	0.2	GO:0030663	GO:CC	COPI-coated vesicle membrane	16399	955	c("GO:0030137"	"GO:0030660"	"GO:0030662")
1239	Pericycle_Up	TRUE	0.00293202	20	296	4	0.0135135	0.2	GO:0030126	GO:CC	COPI vesicle coat	16399	905	c("GO:0005794"	"GO:0030120"	"GO:0030663")
1240	Pericycle_Up	TRUE	0.00293202	738	296	27	0.0912162	0.0365854	GO:0005794	GO:CC	Golgi apparatus	16399	358	c("GO:0005737"	"GO:0012505"	"GO:0043231")
1241	Pericycle_Up	TRUE	0.00293202	20	296	4	0.0135135	0.2	GO:0030137	GO:CC	COPI-coated vesicle	16399	916	c("GO:0005798"	"GO:0030135")
1242	Pericycle_Up	TRUE	0.00309033	152	296	10	0.0337838	0.0657895	GO:0030659	GO:CC	cytoplasmic vesicle membrane	16399	951	c("GO:0012506"	"GO:0031410")
1243	Pericycle_Up	TRUE	0.0033122	154	296	10	0.0337838	0.0649351	GO:0012506	GO:CC	vesicle membrane	16399	690	c("GO:0031090"	"GO:0031982")
1244	Pericycle_Up	TRUE	3.62105e-05	15	286	6	0.020979	0.4	GO:0005200	GO:MF	structural constituent of cytoskeleton	16978	1352	GO:0005198
1245	Pericycle_Up	TRUE	3.62105e-05	243	286	18	0.0629371	0.0740741	GO:0008092	GO:MF	cytoskeletal protein binding	16978	1547	GO:0005515
1246	Pericycle_Up	TRUE	6.63348e-05	93	286	11	0.0384615	0.11828	GO:0003779	GO:MF	actin binding	16978	361	GO:0008092
1247	Pericycle_Up	TRUE	0.00098045	62	286	8	0.027972	0.129032	GO:0051015	GO:MF	actin filament binding	16978	7986	c("GO:0003779"	"GO:0044877")
1248	Pericycle_Up	TRUE	0.00103318	243	286	15	0.0524476	0.0617284	GO:0032561	GO:MF	guanyl ribonucleotide binding	16978	4487	c("GO:0019001"	"GO:0032555")
1249	Pericycle_Up	TRUE	0.00103318	243	286	15	0.0524476	0.0617284	GO:0005525	GO:MF	GTP binding	16978	1504	c("GO:0032561"	"GO:0035639")
1250	Pericycle_Up	TRUE	0.00103318	243	286	15	0.0524476	0.0617284	GO:0019001	GO:MF	guanyl nucleotide binding	16978	3601	GO:0017076
1251	Pericycle_Up	TRUE	0.00135331	71	286	8	0.027972	0.112676	GO:0003774	GO:MF	cytoskeletal motor activity	16978	359	GO:0003674
1252	Pericycle_Up	TRUE	0.00194713	56	286	7	0.0244755	0.125	GO:0000149	GO:MF	SNARE binding	16978	27	GO:0005515
1253	Pericycle_Up	TRUE	0.00194713	1861	286	54	0.188811	0.0290167	GO:0005515	GO:MF	protein binding	16978	1495	GO:0005488
1254	Pericycle_Up	TRUE	0.00317992	187	286	12	0.041958	0.0641711	GO:0003924	GO:MF	GTPase activity	16978	448	GO:0017111
1255	Pericycle_Up	TRUE	0.00467837	65	76	8	0.105263	0.123077	KEGG:04145	KEGG	Phagosome	3467	276	KEGG:00000
1256	Phloem_Down	TRUE	6.94545e-08	1403	771	123	0.159533	0.0876693	GO:0044281	GO:BP	small molecule metabolic process	15906	11506	GO:0008152
1257	Phloem_Down	TRUE	1.37594e-07	396	771	51	0.0661479	0.128788	GO:0006520	GO:BP	amino acid metabolic process	15906	2278	c("GO:0019752"	"GO:0044238"	"GO:1901564")
1258	Phloem_Down	TRUE	6.32939e-07	872	771	83	0.107652	0.0951835	GO:0006082	GO:BP	organic acid metabolic process	15906	1976	c("GO:0044237"	"GO:0044281"	"GO:0071704")
1259	Phloem_Down	TRUE	6.32939e-07	871	771	83	0.107652	0.0952928	GO:0043436	GO:BP	oxoacid metabolic process	15906	11204	GO:0006082
1260	Phloem_Down	TRUE	6.32939e-07	1307	771	112	0.145266	0.0856924	GO:0042221	GO:BP	response to chemical	15906	10548	GO:0050896
1261	Phloem_Down	TRUE	6.32939e-07	858	771	82	0.106355	0.0955711	GO:0019752	GO:BP	carboxylic acid metabolic process	15906	6321	GO:0043436
1262	Phloem_Down	TRUE	1.68143e-06	266	771	37	0.0479896	0.139098	GO:1901605	GO:BP	alpha-amino acid metabolic process	15906	22464	GO:0006520
1263	Phloem_Down	TRUE	2.95391e-05	190	771	28	0.0363165	0.147368	GO:0044282	GO:BP	small molecule catabolic process	15906	11507	c("GO:0009056"	"GO:0044281")
1264	Phloem_Down	TRUE	4.29403e-05	576	771	57	0.07393	0.0989583	GO:0044283	GO:BP	small molecule biosynthetic process	15906	11508	c("GO:0009058"	"GO:0044281")
1265	Phloem_Down	TRUE	8.7636e-05	288	771	35	0.0453956	0.121528	GO:0009636	GO:BP	response to toxic substance	15906	3611	GO:0042221
1266	Phloem_Down	TRUE	9.32705e-05	192	771	27	0.0350195	0.140625	GO:0010035	GO:BP	response to inorganic substance	15906	3905	GO:0042221
1267	Phloem_Down	TRUE	9.6354e-05	266	771	33	0.0428016	0.12406	GO:0098754	GO:BP	detoxification	15906	19766	c("GO:0008150"	"GO:0009636")
1268	Phloem_Down	TRUE	0.000148251	223	771	29	0.0376135	0.130045	GO:0006457	GO:BP	protein folding	15906	2238	c("GO:0009987"	"GO:0051604")
1269	Phloem_Down	TRUE	0.000148251	80	771	16	0.0207523	0.2	GO:0009063	GO:BP	amino acid catabolic process	15906	3295	c("GO:0006520"	"GO:0046395"	"GO:1901565")
1270	Phloem_Down	TRUE	0.000239444	48	771	12	0.0155642	0.25	GO:0010038	GO:BP	response to metal ion	15906	3908	GO:0010035
1271	Phloem_Down	TRUE	0.000335551	259	771	31	0.0402075	0.119691	GO:0006979	GO:BP	response to oxidative stress	15906	2646	GO:0006950
1272	Phloem_Down	TRUE	0.000371761	68	771	14	0.0181582	0.205882	GO:0009064	GO:BP	glutamine family amino acid metabolic process	15906	3296	GO:1901605
1273	Phloem_Down	TRUE	0.000500435	190	771	25	0.0324254	0.131579	GO:0008652	GO:BP	amino acid biosynthetic process	15906	3279	c("GO:0006520"	"GO:0046394"	"GO:1901566")
1274	Phloem_Down	TRUE	0.00070517	82	771	15	0.0194553	0.182927	GO:0009072	GO:BP	aromatic amino acid metabolic process	15906	3304	c("GO:0006520"	"GO:0006725"	"GO:1901360")
1275	Phloem_Down	TRUE	0.000960799	116	771	18	0.0233463	0.155172	GO:0009620	GO:BP	response to fungus	15906	3601	GO:0051707
1276	Phloem_Down	TRUE	0.00106499	200	771	25	0.0324254	0.125	GO:0009266	GO:BP	response to temperature stimulus	15906	3487	GO:0009628
1277	Phloem_Down	TRUE	0.00155944	425	771	41	0.0531777	0.0964706	GO:0046394	GO:BP	carboxylic acid biosynthetic process	15906	12741	c("GO:0016053"	"GO:0019752")
1278	Phloem_Down	TRUE	0.00155944	425	771	41	0.0531777	0.0964706	GO:0016053	GO:BP	organic acid biosynthetic process	15906	5171	c("GO:0006082"	"GO:0044249"	"GO:0044283"	"GO:1901576")
1279	Phloem_Down	TRUE	0.00164266	220	771	26	0.0337224	0.118182	GO:0097237	GO:BP	cellular response to toxic substance	15906	19434	c("GO:0009636"	"GO:0070887")
1280	Phloem_Down	TRUE	0.00164266	220	771	26	0.0337224	0.118182	GO:1990748	GO:BP	cellular detoxification	15906	26328	c("GO:0009987"	"GO:0097237"	"GO:0098754")
1281	Phloem_Down	TRUE	0.00167012	5	771	4	0.00518807	0.8	GO:0046685	GO:BP	response to arsenic-containing substance	15906	12941	GO:0042221
1282	Phloem_Down	TRUE	0.00167012	80	771	14	0.0181582	0.175	GO:1901606	GO:BP	alpha-amino acid catabolic process	15906	22465	c("GO:0046395"	"GO:1901565"	"GO:1901605")
1283	Phloem_Down	TRUE	0.0026318	309	771	32	0.0415045	0.10356	GO:0051604	GO:BP	protein maturation	15906	14517	c("GO:0010467"	"GO:0019538")
1284	Phloem_Down	TRUE	0.00273454	84	771	14	0.0181582	0.166667	GO:0043648	GO:BP	dicarboxylic acid metabolic process	15906	11347	GO:0019752
1285	Phloem_Down	TRUE	0.00283611	29	771	8	0.0103761	0.275862	GO:0042542	GO:BP	response to hydrogen peroxide	15906	10736	c("GO:0000302"	"GO:0010033"	"GO:0010035")
1286	Phloem_Down	TRUE	0.00293177	10	771	5	0.00648508	0.5	GO:0046688	GO:BP	response to copper ion	15906	12944	GO:0010038
1287	Phloem_Down	TRUE	0.00332441	416	771	39	0.0505837	0.09375	GO:0006091	GO:BP	generation of precursor metabolites and energy	15906	1983	GO:0044237
1288	Phloem_Down	TRUE	0.00336756	30	771	8	0.0103761	0.266667	GO:0051259	GO:BP	protein complex oligomerization	15906	14287	GO:0065003
1289	Phloem_Down	TRUE	0.00470506	11	771	5	0.00648508	0.454545	GO:0009423	GO:BP	chorismate biosynthetic process	15906	3537	c("GO:0043650"	"GO:0046417")
1290	Phloem_Down	TRUE	0.00475157	40	771	9	0.0116732	0.225	GO:0046364	GO:BP	monosaccharide biosynthetic process	15906	12713	c("GO:0005996"	"GO:0016051"	"GO:0044283")
1291	Phloem_Down	TRUE	0.00499853	805	771	63	0.0817121	0.0782609	GO:0070887	GO:BP	cellular response to chemical stimulus	15906	17162	c("GO:0042221"	"GO:0051716")
1292	Phloem_Down	TRUE	0.00499853	3	771	3	0.00389105	1	GO:0045471	GO:BP	response to ethanol	15906	12014	GO:0097305
1293	Phloem_Down	TRUE	0.00499853	32	771	8	0.0103761	0.25	GO:0006541	GO:BP	glutamine metabolic process	15906	2299	GO:0009064
1294	Phloem_Down	TRUE	0.00559159	875	771	67	0.0869001	0.0765714	GO:0010033	GO:BP	response to organic substance	15906	3903	GO:0042221
1295	Phloem_Down	TRUE	0.00600849	1477	771	102	0.132296	0.0690589	GO:1901566	GO:BP	organonitrogen compound biosynthetic process	15906	22439	c("GO:1901564"	"GO:1901576")
1296	Phloem_Down	TRUE	0.00625055	142	771	18	0.0233463	0.126761	GO:0046395	GO:BP	carboxylic acid catabolic process	15906	12742	c("GO:0016054"	"GO:0019752")
1297	Phloem_Down	TRUE	0.00625055	72	771	12	0.0155642	0.166667	GO:0061077	GO:BP	chaperone-mediated protein folding	15906	15946	GO:0006457
1298	Phloem_Down	TRUE	0.00625055	7	771	4	0.00518807	0.571429	GO:0033617	GO:BP	mitochondrial cytochrome c oxidase assembly	15906	8700	c("GO:0008535"	"GO:0033108")
1299	Phloem_Down	TRUE	0.00625055	142	771	18	0.0233463	0.126761	GO:0016054	GO:BP	organic acid catabolic process	15906	5172	c("GO:0006082"	"GO:0044248"	"GO:0044282"	"GO:1901575")
1300	Phloem_Down	TRUE	0.00625055	12	771	5	0.00648508	0.416667	GO:0009803	GO:BP	cinnamic acid metabolic process	15906	3745	c("GO:0009698"	"GO:0032787"	"GO:0042537"	"GO:0120254")
1301	Phloem_Down	TRUE	0.00625055	12	771	5	0.00648508	0.416667	GO:0009800	GO:BP	cinnamic acid biosynthetic process	15906	3742	c("GO:0009699"	"GO:0009803"	"GO:0072330"	"GO:0120255")
1302	Phloem_Down	TRUE	0.00625055	7	771	4	0.00518807	0.571429	GO:0008535	GO:BP	respiratory chain complex IV assembly	15906	3244	GO:0017004
1303	Phloem_Down	TRUE	0.00761116	108	771	15	0.0194553	0.138889	GO:0050832	GO:BP	defense response to fungus	15906	13948	c("GO:0009620"	"GO:0098542")
1304	Phloem_Down	TRUE	7.23522e-11	965	782	99	0.126598	0.102591	GO:0005829	GO:CC	cytosol	16399	380	c("GO:0005737"	"GO:0110165")
1305	Phloem_Down	TRUE	3.97105e-05	263	782	33	0.0421995	0.125475	GO:0044391	GO:CC	ribosomal subunit	16399	2081	c("GO:0005840"	"GO:1990904")
1306	Phloem_Down	TRUE	3.97105e-05	409	782	44	0.056266	0.107579	GO:0005840	GO:CC	ribosome	16399	389	GO:0043232
1307	Phloem_Down	TRUE	6.29212e-05	198	782	27	0.0345269	0.136364	GO:0022626	GO:CC	cytosolic ribosome	16399	860	c("GO:0005829"	"GO:0005840")
1308	Phloem_Down	TRUE	6.57477e-05	6414	782	370	0.473146	0.0576863	GO:0005737	GO:CC	cytoplasm	16399	309	c("GO:0005622"	"GO:0110165")
1309	Phloem_Down	TRUE	0.000346693	841	782	69	0.0882353	0.0820452	GO:0005739	GO:CC	mitochondrion	16399	310	c("GO:0005737"	"GO:0043231")
1310	Phloem_Down	TRUE	0.000534715	57	782	12	0.0153453	0.210526	GO:0005746	GO:CC	mitochondrial respirasome	16399	317	c("GO:0005743"	"GO:0070469")
1311	Phloem_Down	TRUE	0.000540692	77	782	14	0.0179028	0.181818	GO:0022627	GO:CC	cytosolic small ribosomal subunit	16399	861	c("GO:0015935"	"GO:0022626")
1312	Phloem_Down	TRUE	0.000755789	80	782	14	0.0179028	0.175	GO:0070469	GO:CC	respirasome	16399	2503	c("GO:0016020"	"GO:0110165")
1313	Phloem_Down	TRUE	0.000972758	227	782	26	0.0332481	0.114537	GO:0005743	GO:CC	mitochondrial inner membrane	16399	314	c("GO:0019866"	"GO:0031966")
1314	Phloem_Down	TRUE	0.00116291	64	782	12	0.0153453	0.1875	GO:1990351	GO:CC	transporter complex	16399	3879	GO:0032991
1315	Phloem_Down	TRUE	0.00131921	181	782	22	0.028133	0.121547	GO:0098798	GO:CC	mitochondrial protein-containing complex	16399	3267	c("GO:0005739"	"GO:0032991")
1316	Phloem_Down	TRUE	0.00290332	260	782	27	0.0345269	0.103846	GO:0019866	GO:CC	organelle inner membrane	16399	826	c("GO:0031090"	"GO:0031967")
1317	Phloem_Down	TRUE	0.00299045	290	782	29	0.0370844	0.1	GO:0031966	GO:CC	mitochondrial membrane	16399	1217	c("GO:0005740"	"GO:0031090")
1318	Phloem_Down	TRUE	0.00305709	156	782	19	0.0242967	0.121795	GO:0015934	GO:CC	large ribosomal subunit	16399	711	GO:0044391
1319	Phloem_Down	TRUE	0.00305709	306	782	30	0.0383632	0.0980392	GO:0005740	GO:CC	mitochondrial envelope	16399	311	c("GO:0005739"	"GO:0031967")
1320	Phloem_Down	TRUE	0.00307913	53	782	10	0.0127877	0.188679	GO:1902495	GO:CC	transmembrane transporter complex	16399	3632	c("GO:0098796"	"GO:1990351")
1321	Phloem_Down	TRUE	0.00509406	113	782	15	0.0191816	0.132743	GO:0005759	GO:CC	mitochondrial matrix	16399	327	c("GO:0005739"	"GO:0070013")
1322	Phloem_Down	TRUE	0.00879674	107	782	14	0.0179028	0.130841	GO:0015935	GO:CC	small ribosomal subunit	16399	712	GO:0044391
1323	Phloem_Down	TRUE	0.00980322	62	782	10	0.0127877	0.16129	GO:0098803	GO:CC	respiratory chain complex	16399	3271	c("GO:0070469"	"GO:0098796")
1324	Phloem_Down	TRUE	0.0029987	44	844	11	0.0130332	0.25	GO:0004568	GO:MF	chitinase activity	16978	889	GO:0004553
1325	Phloem_Down	TRUE	0.0029987	127	844	20	0.0236967	0.15748	GO:0051082	GO:MF	unfolded protein binding	16978	8005	GO:0005515
1326	Phloem_Down	TRUE	0.00439121	372	844	38	0.0450237	0.102151	GO:0003735	GO:MF	structural constituent of ribosome	16978	353	GO:0005198
1327	Phloem_Down	TRUE	0.00439121	9	844	5	0.00592417	0.555556	GO:0045548	GO:MF	phenylalanine ammonia-lyase activity	16978	6181	GO:0016841
1328	Phloem_Down	TRUE	0.00439121	41	844	10	0.0118483	0.243902	GO:0043621	GO:MF	protein self-association	16978	5816	GO:0005515
1329	Phloem_Down	TRUE	0.00439121	59	844	12	0.014218	0.20339	GO:0051087	GO:MF	protein-folding chaperone binding	16978	8006	GO:0005515
1330	Phloem_Down	TRUE	0.00645068	179	262	28	0.10687	0.156425	KEGG:01230	KEGG	Biosynthesis of amino acids	3467	188	KEGG:00000
1331	Phloem_Down	TRUE	0.00645068	1722	262	159	0.60687	0.0923345	KEGG:01100	KEGG	Metabolic pathways	3467	181	KEGG:00000
1332	Phloem_Up	TRUE	1.45346e-05	488	598	46	0.0769231	0.0942623	GO:0016192	GO:BP	vesicle-mediated transport	15906	5255	c("GO:0006810"	"GO:0009987")
1333	Phloem_Up	TRUE	3.28701e-05	61	598	14	0.0234114	0.229508	GO:0051028	GO:BP	mRNA transport	15906	14114	GO:0050658
1334	Phloem_Up	TRUE	8.76865e-05	275	598	30	0.0501672	0.109091	GO:0008380	GO:BP	RNA splicing	15906	3241	GO:0006396
1335	Phloem_Up	TRUE	0.000125947	75	598	14	0.0234114	0.186667	GO:0050658	GO:BP	RNA transport	15906	13854	c("GO:0050657"	"GO:0051236")
1336	Phloem_Up	TRUE	0.000125947	917	598	65	0.108696	0.0708833	GO:0033036	GO:BP	macromolecule localization	15906	8369	GO:0051179
1337	Phloem_Up	TRUE	0.000125947	75	598	14	0.0234114	0.186667	GO:0050657	GO:BP	nucleic acid transport	15906	13853	GO:0015931
1338	Phloem_Up	TRUE	0.000125947	372	598	35	0.0585284	0.094086	GO:0006397	GO:BP	mRNA processing	15906	2192	c("GO:0006396"	"GO:0016071")
1339	Phloem_Up	TRUE	0.000125947	75	598	14	0.0234114	0.186667	GO:0051236	GO:BP	establishment of RNA localization	15906	14267	c("GO:0006403"	"GO:0051234")
1340	Phloem_Up	TRUE	0.00013256	76	598	14	0.0234114	0.184211	GO:0006403	GO:BP	RNA localization	15906	2198	GO:0033036
1341	Phloem_Up	TRUE	0.000133437	235	598	26	0.0434783	0.110638	GO:0007010	GO:BP	cytoskeleton organization	15906	2665	GO:0006996
1342	Phloem_Up	TRUE	0.000152923	502	598	42	0.0702341	0.0836653	GO:0016071	GO:BP	mRNA metabolic process	15906	5185	GO:0016070
1343	Phloem_Up	TRUE	0.000446546	907	598	62	0.103679	0.0683572	GO:0051641	GO:BP	cellular localization	15906	14550	c("GO:0009987"	"GO:0051179")
1344	Phloem_Up	TRUE	0.00161417	650	598	47	0.0785953	0.0723077	GO:0046907	GO:BP	intracellular transport	15906	13070	c("GO:0006810"	"GO:0051641"	"GO:0051649")
1345	Phloem_Up	TRUE	0.00180183	674	598	48	0.0802676	0.0712166	GO:0051649	GO:BP	establishment of localization in cell	15906	14558	c("GO:0051234"	"GO:0051641")
1346	Phloem_Up	TRUE	0.00381102	133	598	16	0.0267559	0.120301	GO:0097435	GO:BP	supramolecular fiber organization	15906	19546	GO:0016043
1347	Phloem_Up	TRUE	0.00381102	208	598	21	0.0351171	0.100962	GO:0000398	GO:BP	mRNA splicing	via spliceosome	15906	126	c("GO:0000377"	"GO:0006397")
1348	Phloem_Up	TRUE	0.00412809	12603	598	511	0.854515	0.0405459	GO:0009987	GO:BP	cellular process	15906	3869	GO:0008150
1349	Phloem_Up	TRUE	0.00429192	3	598	3	0.00501672	1	GO:0000390	GO:BP	spliceosomal complex disassembly	15906	122	c("GO:0000398"	"GO:0032988")
1350	Phloem_Up	TRUE	0.00429192	3	598	3	0.00501672	1	GO:0032988	GO:BP	protein-RNA complex disassembly	15906	8340	c("GO:0032984"	"GO:0071826")
1351	Phloem_Up	TRUE	0.00462924	731	598	49	0.0819398	0.0670315	GO:0070727	GO:BP	cellular macromolecule localization	15906	17079	c("GO:0033036"	"GO:0051641")
1352	Phloem_Up	TRUE	0.00462924	730	598	49	0.0819398	0.0671233	GO:0008104	GO:BP	protein localization	15906	3176	GO:0070727
1353	Phloem_Up	TRUE	0.00555623	658	598	45	0.0752508	0.0683891	GO:0015031	GO:BP	protein transport	15906	4880	c("GO:0045184"	"GO:0071702"	"GO:0071705")
1354	Phloem_Up	TRUE	0.00649359	1291	598	75	0.125418	0.0580945	GO:0071702	GO:BP	organic substance transport	15906	17684	GO:0006810
1355	Phloem_Up	TRUE	0.00673766	666	598	45	0.0752508	0.0675676	GO:0045184	GO:BP	establishment of protein localization	15906	11918	c("GO:0008104"	"GO:0051234")
1356	Phloem_Up	TRUE	0.00695033	145	598	16	0.0267559	0.110345	GO:0015931	GO:BP	nucleobase-containing compound transport	15906	5102	c("GO:0071702"	"GO:0071705")
1357	Phloem_Up	TRUE	0.00783572	227	598	21	0.0351171	0.092511	GO:0000375	GO:BP	RNA splicing	via transesterification reactions	15906	112	GO:0008380
1358	Phloem_Up	TRUE	0.00783572	227	598	21	0.0351171	0.092511	GO:0000377	GO:BP	RNA splicing	via transesterification reactions with bulged adenosine as nucleophile	15906	114	GO:0000375
1359	Phloem_Up	TRUE	0.00797148	1006	598	61	0.102007	0.0606362	GO:0071705	GO:BP	nitrogen compound transport	15906	17687	GO:0006810
1360	Phloem_Up	TRUE	0.00819218	180	598	18	0.0301003	0.1	GO:0007017	GO:BP	microtubule-based process	15906	2668	GO:0009987
1361	Phloem_Up	TRUE	0.00917315	2365	598	121	0.202341	0.0511628	GO:0006810	GO:BP	transport	15906	2530	GO:0051234
1362	Phloem_Up	TRUE	0.00917315	93	598	12	0.0200669	0.129032	GO:0007015	GO:BP	actin filament organization	15906	2667	c("GO:0030036"	"GO:0097435")
1363	Phloem_Up	TRUE	0.00919673	2392	598	122	0.204013	0.0510033	GO:0051234	GO:BP	establishment of localization	15906	14265	GO:0051179
1364	Phloem_Up	TRUE	0.00919673	1997	598	105	0.175585	0.0525789	GO:0016043	GO:BP	cellular component organization	15906	5163	GO:0071840
1365	Phloem_Up	TRUE	0.00949803	2490	598	126	0.210702	0.0506024	GO:0051179	GO:BP	localization	15906	14235	GO:0008150
1366	Phloem_Up	TRUE	9.59202e-08	271	659	36	0.0546282	0.132841	GO:0005856	GO:CC	cytoskeleton	16399	401	GO:0043232
1367	Phloem_Up	TRUE	3.83835e-05	4214	659	227	0.344461	0.0538681	GO:0005634	GO:CC	nucleus	16399	243	GO:0043231
1368	Phloem_Up	TRUE	7.66412e-05	157	659	21	0.0318665	0.133758	GO:0099081	GO:CC	supramolecular polymer	16399	3349	GO:0099080
1369	Phloem_Up	TRUE	7.66412e-05	155	659	21	0.0318665	0.135484	GO:0005874	GO:CC	microtubule	16399	414	c("GO:0015630"	"GO:0099513")
1370	Phloem_Up	TRUE	7.66412e-05	157	659	21	0.0318665	0.133758	GO:0099513	GO:CC	polymeric cytoskeletal fiber	16399	3373	c("GO:0005856"	"GO:0099512")
1371	Phloem_Up	TRUE	7.66412e-05	157	659	21	0.0318665	0.133758	GO:0099512	GO:CC	supramolecular fiber	16399	3372	GO:0099081
1372	Phloem_Up	TRUE	7.88683e-05	1581	659	101	0.153263	0.0638836	GO:0012505	GO:CC	endomembrane system	16399	689	GO:0110165
1373	Phloem_Up	TRUE	0.00025527	63	659	12	0.0182094	0.190476	GO:0000786	GO:CC	nucleosome	16399	93	c("GO:0000785"	"GO:0032993")
1374	Phloem_Up	TRUE	0.00025527	230	659	25	0.0379363	0.108696	GO:0099080	GO:CC	supramolecular complex	16399	3348	GO:0110165
1375	Phloem_Up	TRUE	0.000326949	150	659	19	0.0288316	0.126667	GO:0005681	GO:CC	spliceosomal complex	16399	271	c("GO:0140513"	"GO:1990904")
1376	Phloem_Up	TRUE	0.000932566	8540	659	394	0.597876	0.0461358	GO:0043229	GO:CC	intracellular organelle	16399	1885	c("GO:0005622"	"GO:0043226")
1377	Phloem_Up	TRUE	0.000987776	8552	659	394	0.597876	0.0460711	GO:0043226	GO:CC	organelle	16399	1882	GO:0110165
1378	Phloem_Up	TRUE	0.000987776	194	659	21	0.0318665	0.108247	GO:0015630	GO:CC	microtubule cytoskeleton	16399	710	GO:0005856
1379	Phloem_Up	TRUE	0.00163322	10084	659	452	0.685888	0.0448235	GO:0005622	GO:CC	intracellular anatomical structure	16399	237	GO:0110165
1380	Phloem_Up	TRUE	0.00399443	185	659	19	0.0288316	0.102703	GO:0000785	GO:CC	chromatin	16399	92	c("GO:0005694"	"GO:0032993")
1381	Phloem_Up	TRUE	0.0044637	76	659	11	0.016692	0.144737	GO:0005635	GO:CC	nuclear envelope	16399	244	c("GO:0005634"	"GO:0012505"	"GO:0031967")
1382	Phloem_Up	TRUE	0.0044637	680	659	47	0.0713202	0.0691176	GO:0140513	GO:CC	nuclear protein-containing complex	16399	3565	c("GO:0005634"	"GO:0032991")
1383	Phloem_Up	TRUE	0.00531139	43	659	8	0.0121396	0.186047	GO:0005684	GO:CC	U2-type spliceosomal complex	16399	274	GO:0005681
1384	Phloem_Up	TRUE	2.72684e-05	10930	632	469	0.742089	0.0429094	GO:0005488	GO:MF	binding	16978	1483	GO:0003674
1385	Phloem_Up	TRUE	2.72684e-05	1861	632	113	0.178797	0.06072	GO:0005515	GO:MF	protein binding	16978	1495	GO:0005488
1386	Phloem_Up	TRUE	0.000103262	15	632	7	0.0110759	0.466667	GO:0005200	GO:MF	structural constituent of cytoskeleton	16978	1352	GO:0005198
1387	Phloem_Up	TRUE	0.000105167	55	632	12	0.0189873	0.218182	GO:0030527	GO:MF	structural constituent of chromatin	16978	3959	GO:0005198
1388	Phloem_Up	TRUE	0.000413235	243	632	25	0.039557	0.102881	GO:0019001	GO:MF	guanyl nucleotide binding	16978	3601	GO:0017076
1389	Phloem_Up	TRUE	0.000413235	243	632	25	0.039557	0.102881	GO:0005525	GO:MF	GTP binding	16978	1504	c("GO:0032561"	"GO:0035639")
1390	Phloem_Up	TRUE	0.000413235	243	632	25	0.039557	0.102881	GO:0032561	GO:MF	guanyl ribonucleotide binding	16978	4487	c("GO:0019001"	"GO:0032555")
1391	Phloem_Up	TRUE	0.000413235	575	632	44	0.0696203	0.0765217	GO:0017111	GO:MF	ribonucleoside triphosphate phosphatase activity	16978	3163	GO:0016462
1392	Phloem_Up	TRUE	0.000496653	104	632	15	0.0237342	0.144231	GO:0046982	GO:MF	protein heterodimerization activity	16978	6316	GO:0046983
1393	Phloem_Up	TRUE	0.000708072	650	632	47	0.0743671	0.0723077	GO:0016462	GO:MF	pyrophosphatase activity	16978	2820	GO:0016818
1394	Phloem_Up	TRUE	0.000848747	657	632	47	0.0743671	0.0715373	GO:0016818	GO:MF	hydrolase activity	acting on acid anhydrides	in phosphorus-containing anhydrides	16978	3015	GO:0016817
1395	Phloem_Up	TRUE	0.000908315	75	632	12	0.0189873	0.16	GO:0003724	GO:MF	RNA helicase activity	16978	347	c("GO:0004386"	"GO:0008186"	"GO:0140098")
1396	Phloem_Up	TRUE	0.000908315	665	632	47	0.0743671	0.0706767	GO:0016817	GO:MF	hydrolase activity	acting on acid anhydrides	16978	3014	GO:0016787
1397	Phloem_Up	TRUE	0.000908315	75	632	12	0.0189873	0.16	GO:0008186	GO:MF	ATP-dependent activity	acting on RNA	16978	1600	GO:0140657
1398	Phloem_Up	TRUE	0.00316707	187	632	19	0.0300633	0.101604	GO:0003924	GO:MF	GTPase activity	16978	448	GO:0017111
1399	Phloem_Up	TRUE	0.0046874	243	632	22	0.0348101	0.090535	GO:0008092	GO:MF	cytoskeletal protein binding	16978	1547	GO:0005515
1400	Phloem_Up	TRUE	0.00819964	757	632	48	0.0759494	0.0634082	GO:0140657	GO:MF	ATP-dependent activity	16978	10657	GO:0003674
1401	Phloem_Up	TRUE	0.00819964	16	632	5	0.00791139	0.3125	GO:0003730	GO:MF	mRNA 3'-UTR binding	16978	352	GO:0003729
1402	Phloem_Up	TRUE	6.26769e-06	87	167	18	0.107784	0.206897	KEGG:03015	KEGG	mRNA surveillance pathway	3467	210	KEGG:00000
1403	Phloem_Up	TRUE	0.000212089	137	167	20	0.11976	0.145985	KEGG:03040	KEGG	Spliceosome	3467	215	KEGG:00000
1404	Phloem_Up	TRUE	0.000967002	64	167	12	0.0718563	0.1875	KEGG:03013	KEGG	Nucleocytoplasmic transport	3467	209	KEGG:00000
1405	Phloem_Up	TRUE	0.0012794	112	167	16	0.0958084	0.142857	KEGG:04144	KEGG	Endocytosis	3467	275	KEGG:00000
1406	Protoxylem_Down	TRUE	0.000317685	11	553	6	0.0108499	0.545455	GO:0010951	GO:BP	negative regulation of endopeptidase activity	15906	4613	c("GO:0010466"	"GO:0052548")
1407	Protoxylem_Down	TRUE	0.000317685	11	553	6	0.0108499	0.545455	GO:0052548	GO:BP	regulation of endopeptidase activity	15906	14861	GO:0052547
1408	Protoxylem_Down	TRUE	0.000317685	1307	553	81	0.146474	0.061974	GO:0042221	GO:BP	response to chemical	15906	10548	GO:0050896
1409	Protoxylem_Down	TRUE	0.000317685	94	553	15	0.0271248	0.159574	GO:0009832	GO:BP	plant-type cell wall biogenesis	15906	3768	c("GO:0042546"	"GO:0071669")
1410	Protoxylem_Down	TRUE	0.000348098	51	553	11	0.0198915	0.215686	GO:0009834	GO:BP	plant-type secondary cell wall biogenesis	15906	3770	GO:0009832
1411	Protoxylem_Down	TRUE	0.000402857	1006	553	64	0.115732	0.0636183	GO:0005975	GO:BP	carbohydrate metabolic process	15906	1872	c("GO:0044238"	"GO:0071704")
1412	Protoxylem_Down	TRUE	0.000402857	44	553	10	0.0180832	0.227273	GO:0052547	GO:BP	regulation of peptidase activity	15906	14860	c("GO:0030162"	"GO:0051336")
1413	Protoxylem_Down	TRUE	0.000402857	203	553	22	0.039783	0.108374	GO:0044036	GO:BP	cell wall macromolecule metabolic process	15906	11432	c("GO:0043170"	"GO:0071554")
1414	Protoxylem_Down	TRUE	0.000402857	45	553	10	0.0180832	0.222222	GO:0045861	GO:BP	negative regulation of proteolysis	15906	12290	c("GO:0006508"	"GO:0030162"	"GO:0051248")
1415	Protoxylem_Down	TRUE	0.000402857	44	553	10	0.0180832	0.227273	GO:0010466	GO:BP	negative regulation of peptidase activity	15906	4228	c("GO:0045861"	"GO:0051346"	"GO:0052547")
1416	Protoxylem_Down	TRUE	0.000655584	136	553	17	0.0307414	0.125	GO:0042546	GO:BP	cell wall biogenesis	15906	10740	c("GO:0044085"	"GO:0071554")
1417	Protoxylem_Down	TRUE	0.000655584	48	553	10	0.0180832	0.208333	GO:1901136	GO:BP	carbohydrate derivative catabolic process	15906	22081	c("GO:1901135"	"GO:1901575")
1418	Protoxylem_Down	TRUE	0.00110559	453	553	35	0.0632911	0.0772627	GO:0005976	GO:BP	polysaccharide metabolic process	15906	1873	c("GO:0005975"	"GO:0043170")
1419	Protoxylem_Down	TRUE	0.00114651	52	553	10	0.0180832	0.192308	GO:0051346	GO:BP	negative regulation of hydrolase activity	15906	14354	c("GO:0043086"	"GO:0051336")
1420	Protoxylem_Down	TRUE	0.00162603	445	553	34	0.0614828	0.0764045	GO:0071554	GO:BP	cell wall organization or biogenesis	15906	17570	GO:0009987
1421	Protoxylem_Down	TRUE	0.00267727	220	553	21	0.0379747	0.0954545	GO:1990748	GO:BP	cellular detoxification	15906	26328	c("GO:0009987"	"GO:0097237"	"GO:0098754")
1422	Protoxylem_Down	TRUE	0.00267727	220	553	21	0.0379747	0.0954545	GO:0097237	GO:BP	cellular response to toxic substance	15906	19434	c("GO:0009636"	"GO:0070887")
1423	Protoxylem_Down	TRUE	0.00389614	7	553	4	0.00723327	0.571429	GO:0033356	GO:BP	UDP-L-arabinose metabolic process	15906	8545	c("GO:0006793"	"GO:0009225")
1424	Protoxylem_Down	TRUE	0.00389614	145	553	16	0.0289331	0.110345	GO:0071669	GO:BP	plant-type cell wall organization or biogenesis	15906	17656	GO:0071554
1425	Protoxylem_Down	TRUE	0.00396654	872	553	53	0.0958409	0.0607798	GO:0006082	GO:BP	organic acid metabolic process	15906	1976	c("GO:0044237"	"GO:0044281"	"GO:0071704")
1426	Protoxylem_Down	TRUE	0.00396654	871	553	53	0.0958409	0.0608496	GO:0043436	GO:BP	oxoacid metabolic process	15906	11204	GO:0006082
1427	Protoxylem_Down	TRUE	0.0046075	1403	553	76	0.137432	0.0541696	GO:0044281	GO:BP	small molecule metabolic process	15906	11506	GO:0008152
1428	Protoxylem_Down	TRUE	0.0049901	288	553	24	0.0433996	0.0833333	GO:0009636	GO:BP	response to toxic substance	15906	3611	GO:0042221
1429	Protoxylem_Down	TRUE	0.00554908	122	553	14	0.0253165	0.114754	GO:0043086	GO:BP	negative regulation of catalytic activity	15906	11025	c("GO:0044092"	"GO:0050790")
1430	Protoxylem_Down	TRUE	0.00554908	108	553	13	0.0235081	0.12037	GO:0051336	GO:BP	regulation of hydrolase activity	15906	14344	GO:0050790
1431	Protoxylem_Down	TRUE	0.00554908	805	553	49	0.0886076	0.0608696	GO:0070887	GO:BP	cellular response to chemical stimulus	15906	17162	c("GO:0042221"	"GO:0051716")
1432	Protoxylem_Down	TRUE	0.00554908	123	553	14	0.0253165	0.113821	GO:0044092	GO:BP	negative regulation of molecular function	15906	11465	GO:0065009
1433	Protoxylem_Down	TRUE	0.00554908	203	553	19	0.034358	0.0935961	GO:0098869	GO:BP	cellular oxidant detoxification	15906	19820	GO:1990748
1434	Protoxylem_Down	TRUE	0.00642414	157	553	16	0.0289331	0.101911	GO:0009737	GO:BP	response to abscisic acid	15906	3692	c("GO:0009725"	"GO:0033993"	"GO:0097305")
1435	Protoxylem_Down	TRUE	0.0066204	299	553	24	0.0433996	0.0802676	GO:0016052	GO:BP	carbohydrate catabolic process	15906	5170	c("GO:0005975"	"GO:1901575")
1436	Protoxylem_Down	TRUE	0.0066204	858	553	51	0.0922242	0.0594406	GO:0019752	GO:BP	carboxylic acid metabolic process	15906	6321	GO:0043436
1437	Protoxylem_Down	TRUE	0.00697994	34	553	7	0.0126582	0.205882	GO:0045492	GO:BP	xylan biosynthetic process	15906	12026	c("GO:0045491"	"GO:0070592")
1438	Protoxylem_Down	TRUE	0.00744673	161	553	16	0.0289331	0.0993789	GO:0097305	GO:BP	response to alcohol	15906	19472	c("GO:0010033"	"GO:1901700")
1439	Protoxylem_Down	TRUE	0.00744673	266	553	22	0.039783	0.0827068	GO:0098754	GO:BP	detoxification	15906	19766	c("GO:0008150"	"GO:0009636")
1440	Protoxylem_Down	TRUE	0.00749706	46	553	8	0.0144665	0.173913	GO:0009225	GO:BP	nucleotide-sugar metabolic process	15906	3447	c("GO:0055086"	"GO:1901135")
1441	Protoxylem_Down	TRUE	0.00865747	116	553	13	0.0235081	0.112069	GO:0009620	GO:BP	response to fungus	15906	3601	GO:0051707
1442	Protoxylem_Down	TRUE	1.0857e-06	729	543	56	0.103131	0.0768176	GO:0005576	GO:CC	extracellular region	16399	198	GO:0110165
1443	Protoxylem_Down	TRUE	0.00753002	176	543	17	0.0313076	0.0965909	GO:0048046	GO:CC	apoplast	16399	2220	GO:0005576
1444	Protoxylem_Down	TRUE	0.00753002	965	543	55	0.101289	0.0569948	GO:0005829	GO:CC	cytosol	16399	380	c("GO:0005737"	"GO:0110165")
1445	Protoxylem_Down	TRUE	7.91382e-06	1725	626	109	0.174121	0.0631884	GO:0016491	GO:MF	oxidoreductase activity	16978	2825	GO:0003824
1446	Protoxylem_Down	TRUE	0.000786724	9549	626	408	0.651757	0.042727	GO:0003824	GO:MF	catalytic activity	16978	368	GO:0003674
1447	Protoxylem_Down	TRUE	0.000828004	44	626	10	0.0159744	0.227273	GO:0004568	GO:MF	chitinase activity	16978	889	GO:0004553
1448	Protoxylem_Down	TRUE	0.00174177	49	626	10	0.0159744	0.204082	GO:0004867	GO:MF	serine-type endopeptidase inhibitor activity	16978	1139	GO:0004866
1449	Protoxylem_Down	TRUE	0.00270162	473	626	36	0.057508	0.0761099	GO:0016798	GO:MF	hydrolase activity	acting on glycosyl bonds	16978	3001	GO:0016787
1450	Protoxylem_Down	TRUE	0.00270162	66	626	11	0.0175719	0.166667	GO:0061135	GO:MF	endopeptidase regulator activity	16978	8464	GO:0061134
1451	Protoxylem_Down	TRUE	0.00270162	65	626	11	0.0175719	0.169231	GO:0004866	GO:MF	endopeptidase inhibitor activity	16978	1138	c("GO:0030414"	"GO:0061135")
1452	Protoxylem_Down	TRUE	0.00270162	65	626	11	0.0175719	0.169231	GO:0030414	GO:MF	peptidase inhibitor activity	16978	3950	c("GO:0004857"	"GO:0061134")
1453	Protoxylem_Down	TRUE	0.00270162	67	626	11	0.0175719	0.164179	GO:0061134	GO:MF	peptidase regulator activity	16978	8463	GO:0030234
1454	Protoxylem_Down	TRUE	0.00319803	82	626	12	0.0191693	0.146341	GO:0004364	GO:MF	glutathione transferase activity	16978	728	GO:0016765
1455	Protoxylem_Down	TRUE	0.00661802	178	626	18	0.028754	0.101124	GO:0004601	GO:MF	peroxidase activity	16978	916	c("GO:0016209"	"GO:0016684")
1456	Protoxylem_Down	TRUE	0.00661802	198	626	19	0.0303514	0.0959596	GO:0004857	GO:MF	enzyme inhibitor activity	16978	1130	c("GO:0030234"	"GO:0140678")
1457	Protoxylem_Down	TRUE	0.00661802	198	626	19	0.0303514	0.0959596	GO:0140678	GO:MF	molecular function inhibitor activity	16978	10670	GO:0098772
1458	Protoxylem_Down	TRUE	0.00661802	179	626	18	0.028754	0.100559	GO:0016684	GO:MF	oxidoreductase activity	acting on peroxide as acceptor	16978	2911	GO:0016491
1459	Protoxylem_Down	TRUE	0.00661802	408	626	31	0.0495208	0.0759804	GO:0004553	GO:MF	hydrolase activity	hydrolyzing O-glycosyl compounds	16978	876	GO:0016798
1460	Protoxylem_Down	TRUE	1.37867e-05	1722	185	126	0.681081	0.0731707	KEGG:01100	KEGG	Metabolic pathways	3467	181	KEGG:00000
1461	Protoxylem_Down	TRUE	0.00286099	122	185	18	0.0972973	0.147541	KEGG:00520	KEGG	Amino sugar and nucleotide sugar metabolism	3467	69	KEGG:00000
1462	Protoxylem_Down	TRUE	0.00695302	79	185	13	0.0702703	0.164557	KEGG:00480	KEGG	Glutathione metabolism	3467	61	KEGG:00000
1463	Protoxylem_Up	TRUE	1.55605e-06	41	308	10	0.0324675	0.243902	GO:0042773	GO:BP	ATP synthesis coupled electron transport	15906	10861	c("GO:0006119"	"GO:0022904")
1464	Protoxylem_Up	TRUE	1.55605e-06	108	308	15	0.0487013	0.138889	GO:1902600	GO:BP	proton transmembrane transport	15906	23278	c("GO:0098655"	"GO:0098662")
1465	Protoxylem_Up	TRUE	1.55605e-06	220	308	20	0.0649351	0.0909091	GO:1990748	GO:BP	cellular detoxification	15906	26328	c("GO:0009987"	"GO:0097237"	"GO:0098754")
1466	Protoxylem_Up	TRUE	1.55605e-06	32	308	9	0.0292208	0.28125	GO:0042775	GO:BP	mitochondrial ATP synthesis coupled electron transport	15906	10863	GO:0042773
1467	Protoxylem_Up	TRUE	1.55605e-06	33	308	9	0.0292208	0.272727	GO:0019646	GO:BP	aerobic electron transport chain	15906	6241	c("GO:0006119"	"GO:0009060"	"GO:0022904")
1468	Protoxylem_Up	TRUE	1.55605e-06	52	308	11	0.0357143	0.211538	GO:0022904	GO:BP	respiratory electron transport chain	15906	6946	c("GO:0022900"	"GO:0045333")
1469	Protoxylem_Up	TRUE	1.55605e-06	220	308	20	0.0649351	0.0909091	GO:0097237	GO:BP	cellular response to toxic substance	15906	19434	c("GO:0009636"	"GO:0070887")
1470	Protoxylem_Up	TRUE	1.55605e-06	119	308	15	0.0487013	0.12605	GO:0045333	GO:BP	cellular respiration	15906	11974	GO:0015980
1471	Protoxylem_Up	TRUE	3.12225e-06	110	308	14	0.0454545	0.127273	GO:0009060	GO:BP	aerobic respiration	15906	3292	GO:0045333
1472	Protoxylem_Up	TRUE	3.12225e-06	49	308	10	0.0324675	0.204082	GO:0006119	GO:BP	oxidative phosphorylation	15906	2006	GO:0009060
1473	Protoxylem_Up	TRUE	4.23916e-06	132	308	15	0.0487013	0.113636	GO:0015980	GO:BP	energy derivation by oxidation of organic compounds	15906	5146	GO:0006091
1474	Protoxylem_Up	TRUE	1.12786e-05	22	308	7	0.0227273	0.318182	GO:0042044	GO:BP	fluid transport	15906	10430	GO:0006810
1475	Protoxylem_Up	TRUE	1.12786e-05	22	308	7	0.0227273	0.318182	GO:0006833	GO:BP	water transport	15906	2544	c("GO:0042044"	"GO:0071702")
1476	Protoxylem_Up	TRUE	2.07931e-05	266	308	20	0.0649351	0.075188	GO:0098754	GO:BP	detoxification	15906	19766	c("GO:0008150"	"GO:0009636")
1477	Protoxylem_Up	TRUE	2.62093e-05	25	308	7	0.0227273	0.28	GO:0009833	GO:BP	plant-type primary cell wall biogenesis	15906	3769	c("GO:0000281"	"GO:0009832"	"GO:1903047")
1478	Protoxylem_Up	TRUE	2.93947e-05	1307	308	52	0.168831	0.0397858	GO:0042221	GO:BP	response to chemical	15906	10548	GO:0050896
1479	Protoxylem_Up	TRUE	2.93947e-05	203	308	17	0.0551948	0.0837438	GO:0098869	GO:BP	cellular oxidant detoxification	15906	19820	GO:1990748
1480	Protoxylem_Up	TRUE	2.93947e-05	26	308	7	0.0227273	0.269231	GO:0000281	GO:BP	mitotic cytokinesis	15906	83	c("GO:0061640"	"GO:1903047")
1481	Protoxylem_Up	TRUE	3.69741e-05	27	308	7	0.0227273	0.259259	GO:0061640	GO:BP	cytoskeleton-dependent cytokinesis	15906	16382	GO:0000910
1482	Protoxylem_Up	TRUE	5.14372e-05	288	308	20	0.0649351	0.0694444	GO:0009636	GO:BP	response to toxic substance	15906	3611	GO:0042221
1483	Protoxylem_Up	TRUE	6.54585e-05	72	308	10	0.0324675	0.138889	GO:0030243	GO:BP	cellulose metabolic process	15906	7055	GO:0051273
1484	Protoxylem_Up	TRUE	8.86573e-05	1403	308	53	0.172078	0.0377762	GO:0044281	GO:BP	small molecule metabolic process	15906	11506	GO:0008152
1485	Protoxylem_Up	TRUE	9.67077e-05	6	308	4	0.012987	0.666667	GO:0006123	GO:BP	mitochondrial electron transport	cytochrome c to oxygen	15906	2010	c("GO:0019646"	"GO:0042775")
1486	Protoxylem_Up	TRUE	9.67077e-05	94	308	11	0.0357143	0.117021	GO:0009832	GO:BP	plant-type cell wall biogenesis	15906	3768	c("GO:0042546"	"GO:0071669")
1487	Protoxylem_Up	TRUE	0.000110944	136	308	13	0.0422078	0.0955882	GO:0042546	GO:BP	cell wall biogenesis	15906	10740	c("GO:0044085"	"GO:0071554")
1488	Protoxylem_Up	TRUE	0.000130976	47	308	8	0.025974	0.170213	GO:0030244	GO:BP	cellulose biosynthetic process	15906	7056	c("GO:0030243"	"GO:0051274")
1489	Protoxylem_Up	TRUE	0.000171239	82	308	10	0.0324675	0.121951	GO:0051273	GO:BP	beta-glucan metabolic process	15906	14291	GO:0044042
1490	Protoxylem_Up	TRUE	0.000202558	145	308	13	0.0422078	0.0896552	GO:0071669	GO:BP	plant-type cell wall organization or biogenesis	15906	17656	GO:0071554
1491	Protoxylem_Up	TRUE	0.000258134	416	308	23	0.0746753	0.0552885	GO:0006091	GO:BP	generation of precursor metabolites and energy	15906	1983	GO:0044237
1492	Protoxylem_Up	TRUE	0.000258134	805	308	35	0.113636	0.0434783	GO:0070887	GO:BP	cellular response to chemical stimulus	15906	17162	c("GO:0042221"	"GO:0051716")
1493	Protoxylem_Up	TRUE	0.000260967	197	308	15	0.0487013	0.0761421	GO:0022900	GO:BP	electron transport chain	15906	6945	GO:0006091
1494	Protoxylem_Up	TRUE	0.000472778	57	308	8	0.025974	0.140351	GO:0051274	GO:BP	beta-glucan biosynthetic process	15906	14292	c("GO:0009250"	"GO:0051273")
1495	Protoxylem_Up	TRUE	0.000503089	160	308	13	0.0422078	0.08125	GO:0072593	GO:BP	reactive oxygen species metabolic process	15906	18293	GO:0044237
1496	Protoxylem_Up	TRUE	0.000628422	382	308	21	0.0681818	0.0549738	GO:0034220	GO:BP	monoatomic ion transmembrane transport	15906	8894	c("GO:0006811"	"GO:0055085")
1497	Protoxylem_Up	TRUE	0.000854714	194	308	14	0.0454545	0.0721649	GO:0044042	GO:BP	glucan metabolic process	15906	11434	GO:0005976
1498	Protoxylem_Up	TRUE	0.000858109	46	308	7	0.0227273	0.152174	GO:0000910	GO:BP	cytokinesis	15906	249	c("GO:0022402"	"GO:0051301")
1499	Protoxylem_Up	TRUE	0.00102799	337	308	19	0.0616883	0.0563798	GO:0098660	GO:BP	inorganic ion transmembrane transport	15906	19708	GO:0055085
1500	Protoxylem_Up	TRUE	0.00118321	283	308	17	0.0551948	0.0600707	GO:0071555	GO:BP	cell wall organization	15906	17571	c("GO:0045229"	"GO:0071554")
1501	Protoxylem_Up	TRUE	0.00135777	287	308	17	0.0551948	0.0592334	GO:0098662	GO:BP	inorganic cation transmembrane transport	15906	19710	GO:0098660
1502	Protoxylem_Up	TRUE	0.00135777	259	308	16	0.0519481	0.0617761	GO:0006979	GO:BP	response to oxidative stress	15906	2646	GO:0006950
1503	Protoxylem_Up	TRUE	0.00146579	132	308	11	0.0357143	0.0833333	GO:0000226	GO:BP	microtubule cytoskeleton organization	15906	65	c("GO:0007010"	"GO:0007017")
1504	Protoxylem_Up	TRUE	0.00177701	266	308	16	0.0519481	0.0601504	GO:1901605	GO:BP	alpha-amino acid metabolic process	15906	22464	GO:0006520
1505	Protoxylem_Up	TRUE	0.00214155	872	308	34	0.11039	0.0389908	GO:0006082	GO:BP	organic acid metabolic process	15906	1976	c("GO:0044237"	"GO:0044281"	"GO:0071704")
1506	Protoxylem_Up	TRUE	0.00214155	300	308	17	0.0551948	0.0566667	GO:0098655	GO:BP	monoatomic cation transmembrane transport	15906	19703	c("GO:0006812"	"GO:0034220")
1507	Protoxylem_Up	TRUE	0.00247606	192	308	13	0.0422078	0.0677083	GO:0010035	GO:BP	response to inorganic substance	15906	3905	GO:0042221
1508	Protoxylem_Up	TRUE	0.00277929	308	308	17	0.0551948	0.0551948	GO:0045229	GO:BP	external encapsulating structure organization	15906	11950	GO:0016043
1509	Protoxylem_Up	TRUE	0.00300181	1514	308	50	0.162338	0.0330251	GO:1901575	GO:BP	organic substance catabolic process	15906	22444	c("GO:0009056"	"GO:0071704")
1510	Protoxylem_Up	TRUE	0.00324558	858	308	33	0.107143	0.0384615	GO:0019752	GO:BP	carboxylic acid metabolic process	15906	6321	GO:0043436
1511	Protoxylem_Up	TRUE	0.00353814	442	308	21	0.0681818	0.0475113	GO:0006811	GO:BP	monoatomic ion transport	15906	2531	GO:0006810
1512	Protoxylem_Up	TRUE	0.00360681	15	308	4	0.012987	0.266667	GO:0006559	GO:BP	L-phenylalanine catabolic process	15906	2316	c("GO:0006558"	"GO:0009074"	"GO:1902222")
1513	Protoxylem_Up	TRUE	0.00360681	15	308	4	0.012987	0.266667	GO:1902222	GO:BP	erythrose 4-phosphate/phosphoenolpyruvate family amino acid catabolic process	15906	23008	c("GO:0009063"	"GO:1901606"	"GO:1902221")
1514	Protoxylem_Up	TRUE	0.00395799	871	308	33	0.107143	0.0378875	GO:0043436	GO:BP	oxoacid metabolic process	15906	11204	GO:0006082
1515	Protoxylem_Up	TRUE	0.00403161	1581	308	51	0.165584	0.0322581	GO:0009056	GO:BP	catabolic process	15906	3288	GO:0008152
1516	Protoxylem_Up	TRUE	0.00508959	7	308	3	0.00974026	0.428571	GO:1990170	GO:BP	stress response to cadmium ion	15906	26146	c("GO:0046686"	"GO:0097501")
1517	Protoxylem_Up	TRUE	0.00550351	633	308	26	0.0844156	0.0410742	GO:0044248	GO:BP	cellular catabolic process	15906	11493	c("GO:0009056"	"GO:0044237")
1518	Protoxylem_Up	TRUE	0.00553556	17	308	4	0.012987	0.235294	GO:0046686	GO:BP	response to cadmium ion	15906	12942	GO:0010038
1519	Protoxylem_Up	TRUE	0.00553556	396	308	19	0.0616883	0.0479798	GO:0006520	GO:BP	amino acid metabolic process	15906	2278	c("GO:0019752"	"GO:0044238"	"GO:1901564")
1520	Protoxylem_Up	TRUE	0.00619958	48	308	6	0.0194805	0.125	GO:0010038	GO:BP	response to metal ion	15906	3908	GO:0010035
1521	Protoxylem_Up	TRUE	0.00650953	137	308	10	0.0324675	0.0729927	GO:0042744	GO:BP	hydrogen peroxide catabolic process	15906	10840	c("GO:0042743"	"GO:0044248"	"GO:1901575")
1522	Protoxylem_Up	TRUE	0.00650953	218	308	13	0.0422078	0.059633	GO:0000278	GO:BP	mitotic cell cycle	15906	80	GO:0007049
1523	Protoxylem_Up	TRUE	0.00699095	8	308	3	0.00974026	0.375	GO:0097501	GO:BP	stress response to metal ion	15906	19572	c("GO:0006950"	"GO:0010038")
1524	Protoxylem_Up	TRUE	0.00699095	2	308	2	0.00649351	1	GO:0071493	GO:BP	cellular response to UV-B	15906	17537	c("GO:0010224"	"GO:0034644")
1525	Protoxylem_Up	TRUE	0.00735998	33	308	5	0.0162338	0.151515	GO:0120255	GO:BP	olefinic compound biosynthetic process	15906	20505	c("GO:0120254"	"GO:1901576")
1526	Protoxylem_Up	TRUE	0.00764829	141	308	10	0.0324675	0.070922	GO:0042743	GO:BP	hydrogen peroxide metabolic process	15906	10839	c("GO:0071704"	"GO:0072593")
1527	Protoxylem_Up	TRUE	0.00783992	445	308	20	0.0649351	0.0449438	GO:0071554	GO:BP	cell wall organization or biogenesis	15906	17570	GO:0009987
1528	Protoxylem_Up	TRUE	0.00786385	347	308	17	0.0551948	0.0489914	GO:0006812	GO:BP	monoatomic cation transport	15906	2532	GO:0006811
1529	Protoxylem_Up	TRUE	0.00798649	34	308	5	0.0162338	0.147059	GO:0016126	GO:BP	sterol biosynthetic process	15906	5231	c("GO:0006694"	"GO:0016125"	"GO:1901617")
1530	Protoxylem_Up	TRUE	1.26898e-08	80	338	15	0.0443787	0.1875	GO:0070469	GO:CC	respirasome	16399	2503	c("GO:0016020"	"GO:0110165")
1531	Protoxylem_Up	TRUE	1.82619e-08	62	338	13	0.0384615	0.209677	GO:0098803	GO:CC	respiratory chain complex	16399	3271	c("GO:0070469"	"GO:0098796")
1532	Protoxylem_Up	TRUE	1.82619e-08	22	338	9	0.0266272	0.409091	GO:0033176	GO:CC	proton-transporting V-type ATPase complex	16399	1396	GO:0016469
1533	Protoxylem_Up	TRUE	4.81564e-08	128	338	17	0.0502959	0.132812	GO:0005774	GO:CC	vacuolar membrane	16399	341	c("GO:0005773"	"GO:0098588")
1534	Protoxylem_Up	TRUE	5.06393e-08	57	338	12	0.035503	0.210526	GO:0005746	GO:CC	mitochondrial respirasome	16399	317	c("GO:0005743"	"GO:0070469")
1535	Protoxylem_Up	TRUE	2.80682e-06	306	338	23	0.0680473	0.0751634	GO:0005740	GO:CC	mitochondrial envelope	16399	311	c("GO:0005739"	"GO:0031967")
1536	Protoxylem_Up	TRUE	4.51606e-06	56	338	10	0.0295858	0.178571	GO:0016469	GO:CC	proton-transporting two-sector ATPase complex	16399	745	c("GO:0098796"	"GO:1904949")
1537	Protoxylem_Up	TRUE	5.68954e-06	1517	338	61	0.180473	0.0402109	GO:0031090	GO:CC	organelle membrane	16399	1048	c("GO:0016020"	"GO:0043227")
1538	Protoxylem_Up	TRUE	1.25882e-05	290	338	21	0.0621302	0.0724138	GO:0031966	GO:CC	mitochondrial membrane	16399	1217	c("GO:0005740"	"GO:0031090")
1539	Protoxylem_Up	TRUE	2.5616e-05	11	338	5	0.0147929	0.454545	GO:0033179	GO:CC	proton-transporting V-type ATPase	V0 domain	16399	1399	c("GO:0033176"	"GO:0033177")
1540	Protoxylem_Up	TRUE	7.71803e-05	227	338	17	0.0502959	0.0748899	GO:0005743	GO:CC	mitochondrial inner membrane	16399	314	c("GO:0019866"	"GO:0031966")
1541	Protoxylem_Up	TRUE	8.09289e-05	254	338	18	0.0532544	0.0708661	GO:0005773	GO:CC	vacuole	16399	340	c("GO:0005737"	"GO:0043231")
1542	Protoxylem_Up	TRUE	0.000113506	3	338	3	0.00887574	1	GO:0005751	GO:CC	mitochondrial respiratory chain complex IV	16399	321	c("GO:0005746"	"GO:0045277"	"GO:0098800")
1543	Protoxylem_Up	TRUE	0.000131752	1702	338	61	0.180473	0.0358402	GO:0071944	GO:CC	cell periphery	16399	2799	GO:0110165
1544	Protoxylem_Up	TRUE	0.000131752	8	338	4	0.0118343	0.5	GO:0016471	GO:CC	vacuolar proton-transporting V-type ATPase complex	16399	746	c("GO:0005774"	"GO:0033176")
1545	Protoxylem_Up	TRUE	0.000139748	88	338	10	0.0295858	0.113636	GO:1904949	GO:CC	ATPase complex	16399	3709	GO:1902494
1546	Protoxylem_Up	TRUE	0.000278533	1530	338	55	0.162722	0.0359477	GO:0005886	GO:CC	plasma membrane	16399	424	c("GO:0016020"	"GO:0071944")
1547	Protoxylem_Up	TRUE	0.000278533	117	338	11	0.0325444	0.0940171	GO:0098800	GO:CC	inner mitochondrial membrane protein complex	16399	3269	c("GO:0005743"	"GO:0098796"	"GO:0098798")
1548	Protoxylem_Up	TRUE	0.000278533	260	338	17	0.0502959	0.0653846	GO:0019866	GO:CC	organelle inner membrane	16399	826	c("GO:0031090"	"GO:0031967")
1549	Protoxylem_Up	TRUE	0.000421347	271	338	17	0.0502959	0.0627306	GO:0005856	GO:CC	cytoskeleton	16399	401	GO:0043232
1550	Protoxylem_Up	TRUE	0.000507062	841	338	35	0.10355	0.0416171	GO:0005739	GO:CC	mitochondrion	16399	310	c("GO:0005737"	"GO:0043231")
1551	Protoxylem_Up	TRUE	0.000550571	22	338	5	0.0147929	0.227273	GO:0070069	GO:CC	cytochrome complex	16399	2428	GO:1902494
1552	Protoxylem_Up	TRUE	0.000777069	530	338	25	0.0739645	0.0471698	GO:0098796	GO:CC	membrane protein complex	16399	3265	c("GO:0016020"	"GO:0032991")
1553	Protoxylem_Up	TRUE	0.000777069	13	338	4	0.0118343	0.307692	GO:0045273	GO:CC	respiratory chain complex II	16399	2178	c("GO:0098803"	"GO:1902494")
1554	Protoxylem_Up	TRUE	0.000841058	114	338	10	0.0295858	0.0877193	GO:1990204	GO:CC	oxidoreductase complex	16399	3819	GO:1902494
1555	Protoxylem_Up	TRUE	0.00103431	6414	338	165	0.488166	0.025725	GO:0005737	GO:CC	cytoplasm	16399	309	c("GO:0005622"	"GO:0110165")
1556	Protoxylem_Up	TRUE	0.00121857	194	338	13	0.0384615	0.0670103	GO:0015630	GO:CC	microtubule cytoskeleton	16399	710	GO:0005856
1557	Protoxylem_Up	TRUE	0.00121857	27	338	5	0.0147929	0.185185	GO:0033177	GO:CC	proton-transporting two-sector ATPase complex	proton-transporting domain	16399	1397	c("GO:0016469"	"GO:0098796")
1558	Protoxylem_Up	TRUE	0.00167435	7	338	3	0.00887574	0.428571	GO:0045277	GO:CC	respiratory chain complex IV	16399	2182	c("GO:0070069"	"GO:0098803")
1559	Protoxylem_Up	TRUE	0.00212081	155	338	11	0.0325444	0.0709677	GO:0005874	GO:CC	microtubule	16399	414	c("GO:0015630"	"GO:0099513")
1560	Protoxylem_Up	TRUE	0.0021509	157	338	11	0.0325444	0.0700637	GO:0099081	GO:CC	supramolecular polymer	16399	3349	GO:0099080
1561	Protoxylem_Up	TRUE	0.0021509	157	338	11	0.0325444	0.0700637	GO:0099512	GO:CC	supramolecular fiber	16399	3372	GO:0099081
1562	Protoxylem_Up	TRUE	0.0021509	157	338	11	0.0325444	0.0700637	GO:0099513	GO:CC	polymeric cytoskeletal fiber	16399	3373	c("GO:0005856"	"GO:0099512")
1563	Protoxylem_Up	TRUE	0.00372254	53	338	6	0.0177515	0.113208	GO:1902495	GO:CC	transmembrane transporter complex	16399	3632	c("GO:0098796"	"GO:1990351")
1564	Protoxylem_Up	TRUE	0.00581359	729	338	28	0.0828402	0.0384088	GO:0005576	GO:CC	extracellular region	16399	198	GO:0110165
1565	Protoxylem_Up	TRUE	0.00591878	3	338	2	0.00591716	0.666667	GO:0000221	GO:CC	vacuolar proton-transporting V-type ATPase	V1 domain	16399	34	c("GO:0016471"	"GO:0033180")
1566	Protoxylem_Up	TRUE	0.00622883	181	338	11	0.0325444	0.0607735	GO:0098798	GO:CC	mitochondrial protein-containing complex	16399	3267	c("GO:0005739"	"GO:0032991")
1567	Protoxylem_Up	TRUE	0.00899813	87	338	7	0.0207101	0.0804598	GO:0009505	GO:CC	plant-type cell wall	16399	588	GO:0005618
1568	Protoxylem_Up	TRUE	0.00899813	64	338	6	0.0177515	0.09375	GO:1990351	GO:CC	transporter complex	16399	3879	GO:0032991
1569	Protoxylem_Up	TRUE	0.00899813	87	338	7	0.0207101	0.0804598	GO:0005618	GO:CC	cell wall	16399	234	GO:0030312
1570	Protoxylem_Up	TRUE	0.00984733	838	338	30	0.0887574	0.0357995	GO:0098588	GO:CC	bounding membrane of organelle	16399	3223	GO:0031090
1571	Protoxylem_Up	TRUE	3.40209e-08	31	328	10	0.0304878	0.322581	GO:0042625	GO:MF	ATPase-coupled ion transmembrane transporter activity	16978	5663	GO:0042626
1572	Protoxylem_Up	TRUE	3.40209e-08	31	328	10	0.0304878	0.322581	GO:0044769	GO:MF	ATPase activity	coupled to transmembrane movement of ions	rotational mechanism	16978	6087	GO:0042625
1573	Protoxylem_Up	TRUE	3.40209e-08	31	328	10	0.0304878	0.322581	GO:0046961	GO:MF	proton-transporting ATPase activity	rotational mechanism	16978	6300	c("GO:0015078"	"GO:0019829"	"GO:0044769")
1574	Protoxylem_Up	TRUE	1.97331e-06	123	328	15	0.0457317	0.121951	GO:0015078	GO:MF	proton transmembrane transporter activity	16978	2305	c("GO:0008324"	"GO:0022890")
1575	Protoxylem_Up	TRUE	2.45014e-06	127	328	15	0.0457317	0.11811	GO:0022853	GO:MF	active monoatomic ion transmembrane transporter activity	16978	3812	c("GO:0015075"	"GO:0022804")
1576	Protoxylem_Up	TRUE	5.91543e-06	68	328	11	0.0335366	0.161765	GO:0019829	GO:MF	ATPase-coupled monoatomic cation transmembrane transporter activity	16978	3730	c("GO:0008324"	"GO:0022853"	"GO:0042626")
1577	Protoxylem_Up	TRUE	8.17193e-06	22	328	7	0.0213415	0.318182	GO:0005372	GO:MF	water transmembrane transporter activity	16978	1453	c("GO:0015318"	"GO:1901702")
1578	Protoxylem_Up	TRUE	8.17193e-06	22	328	7	0.0213415	0.318182	GO:0015250	GO:MF	water channel activity	16978	2446	c("GO:0005372"	"GO:0015267")
1579	Protoxylem_Up	TRUE	1.8432e-05	403	328	25	0.0762195	0.0620347	GO:0015318	GO:MF	inorganic molecular entity transmembrane transporter activity	16978	2482	GO:0022857
1580	Protoxylem_Up	TRUE	4.84169e-05	29	328	7	0.0213415	0.241379	GO:0016759	GO:MF	cellulose synthase activity	16978	2970	GO:0046527
1581	Protoxylem_Up	TRUE	4.84169e-05	29	328	7	0.0213415	0.241379	GO:0016760	GO:MF	cellulose synthase (UDP-forming) activity	16978	2971	c("GO:0016759"	"GO:0035251")
1582	Protoxylem_Up	TRUE	8.85478e-05	202	328	16	0.0487805	0.0792079	GO:0016209	GO:MF	antioxidant activity	16978	2741	GO:0003674
1583	Protoxylem_Up	TRUE	0.000185652	1725	328	60	0.182927	0.0347826	GO:0016491	GO:MF	oxidoreductase activity	16978	2825	GO:0003824
1584	Protoxylem_Up	TRUE	0.000249284	15	328	5	0.0152439	0.333333	GO:0005200	GO:MF	structural constituent of cytoskeleton	16978	1352	GO:0005198
1585	Protoxylem_Up	TRUE	0.000265163	226	328	16	0.0487805	0.0707965	GO:0015399	GO:MF	primary active transmembrane transporter activity	16978	2530	GO:0022804
1586	Protoxylem_Up	TRUE	0.000265163	176	328	14	0.0426829	0.0795455	GO:0015267	GO:MF	channel activity	16978	2452	GO:0022803
1587	Protoxylem_Up	TRUE	0.000265163	176	328	14	0.0426829	0.0795455	GO:0022803	GO:MF	passive transmembrane transporter activity	16978	3787	GO:0022857
1588	Protoxylem_Up	TRUE	0.00159826	157	328	12	0.0365854	0.0764331	GO:0009055	GO:MF	electron transfer activity	16978	2136	GO:0016491
1589	Protoxylem_Up	TRUE	0.00248454	395	328	20	0.0609756	0.0506329	GO:0015075	GO:MF	monoatomic ion transmembrane transporter activity	16978	2304	GO:0022857
1590	Protoxylem_Up	TRUE	0.00284272	3272	328	91	0.277439	0.0278117	GO:0043169	GO:MF	cation binding	16978	5755	GO:0043167
1591	Protoxylem_Up	TRUE	0.00335977	3246	328	90	0.27439	0.0277264	GO:0046872	GO:MF	metal ion binding	16978	6274	GO:0043169
1592	Protoxylem_Up	TRUE	0.0043345	178	328	12	0.0365854	0.0674157	GO:0004601	GO:MF	peroxidase activity	16978	916	c("GO:0016209"	"GO:0016684")
1593	Protoxylem_Up	TRUE	0.00433776	324	328	17	0.0518293	0.0524691	GO:0005509	GO:MF	calcium ion binding	16978	1494	GO:0046872
1594	Protoxylem_Up	TRUE	0.00433776	179	328	12	0.0365854	0.0670391	GO:0016684	GO:MF	oxidoreductase activity	acting on peroxide as acceptor	16978	2911	GO:0016491
1595	Protoxylem_Up	TRUE	0.0054591	243	328	14	0.0426829	0.0576132	GO:0005525	GO:MF	GTP binding	16978	1504	c("GO:0032561"	"GO:0035639")
1596	Protoxylem_Up	TRUE	0.0054591	243	328	14	0.0426829	0.0576132	GO:0032561	GO:MF	guanyl ribonucleotide binding	16978	4487	c("GO:0019001"	"GO:0032555")
1597	Protoxylem_Up	TRUE	0.0054591	243	328	14	0.0426829	0.0576132	GO:0019001	GO:MF	guanyl nucleotide binding	16978	3601	GO:0017076
1598	Protoxylem_Up	TRUE	0.00613938	307	328	16	0.0487805	0.0521173	GO:0022890	GO:MF	inorganic cation transmembrane transporter activity	16978	3837	GO:0015318
1599	Protoxylem_Up	TRUE	0.00825055	34	328	5	0.0152439	0.147059	GO:0015453	GO:MF	oxidoreduction-driven active transmembrane transporter activity	16978	2569	GO:0015399
1600	Protoxylem_Up	TRUE	0.00957822	9	328	3	0.00914634	0.333333	GO:0045548	GO:MF	phenylalanine ammonia-lyase activity	16978	6181	GO:0016841
1601	Protoxylem_Up	TRUE	1.42082e-10	95	131	22	0.167939	0.231579	KEGG:00190	KEGG	Oxidative phosphorylation	3467	18	KEGG:00000
1602	Protoxylem_Up	TRUE	3.72062e-08	65	131	16	0.122137	0.246154	KEGG:04145	KEGG	Phagosome	3467	276	KEGG:00000
1603	Protoxylem_Up	TRUE	1.33382e-06	1722	131	95	0.725191	0.0551684	KEGG:01100	KEGG	Metabolic pathways	3467	181	KEGG:00000
1604	Sclerenchyma_Down	TRUE	8.27062e-34	719	1334	169	0.126687	0.235049	GO:0006412	GO:BP	translation	15906	2205	c("GO:0009059"	"GO:0010467"	"GO:0019538"	"GO:0043043")
1605	Sclerenchyma_Down	TRUE	8.27062e-34	731	1334	171	0.128186	0.233926	GO:0043043	GO:BP	peptide biosynthetic process	15906	10999	c("GO:0006518"	"GO:0043604"	"GO:1901566")
1606	Sclerenchyma_Down	TRUE	1.12434e-33	765	1334	175	0.131184	0.228758	GO:0006518	GO:BP	peptide metabolic process	15906	2277	c("GO:0043603"	"GO:1901564")
1607	Sclerenchyma_Down	TRUE	1.98698e-31	892	1334	188	0.14093	0.210762	GO:0043603	GO:BP	amide metabolic process	15906	11311	GO:0006807
1608	Sclerenchyma_Down	TRUE	3.51644e-31	801	1334	175	0.131184	0.218477	GO:0043604	GO:BP	amide biosynthetic process	15906	11312	c("GO:0043603"	"GO:0044271")
1609	Sclerenchyma_Down	TRUE	2.02878e-28	1477	1334	254	0.190405	0.17197	GO:1901566	GO:BP	organonitrogen compound biosynthetic process	15906	22439	c("GO:1901564"	"GO:1901576")
1610	Sclerenchyma_Down	TRUE	1.8399e-10	396	1334	78	0.0584708	0.19697	GO:0006520	GO:BP	amino acid metabolic process	15906	2278	c("GO:0019752"	"GO:0044238"	"GO:1901564")
1611	Sclerenchyma_Down	TRUE	1.8399e-10	5292	1334	563	0.422039	0.106387	GO:1901564	GO:BP	organonitrogen compound metabolic process	15906	22437	c("GO:0006807"	"GO:0071704")
1612	Sclerenchyma_Down	TRUE	5.23673e-09	80	1334	28	0.0209895	0.35	GO:0002181	GO:BP	cytoplasmic translation	15906	742	GO:0006412
1613	Sclerenchyma_Down	TRUE	8.46702e-07	190	1334	42	0.0314843	0.221053	GO:0008652	GO:BP	amino acid biosynthetic process	15906	3279	c("GO:0006520"	"GO:0046394"	"GO:1901566")
1614	Sclerenchyma_Down	TRUE	8.46702e-07	3125	1334	345	0.258621	0.1104	GO:0044271	GO:BP	cellular nitrogen compound biosynthetic process	15906	11501	c("GO:0034641"	"GO:0044249")
1615	Sclerenchyma_Down	TRUE	1.5051e-06	872	1334	122	0.0914543	0.139908	GO:0006082	GO:BP	organic acid metabolic process	15906	1976	c("GO:0044237"	"GO:0044281"	"GO:0071704")
1616	Sclerenchyma_Down	TRUE	2.2594e-06	871	1334	121	0.0907046	0.138921	GO:0043436	GO:BP	oxoacid metabolic process	15906	11204	GO:0006082
1617	Sclerenchyma_Down	TRUE	2.2594e-06	5464	1334	552	0.413793	0.101025	GO:0044249	GO:BP	cellular biosynthetic process	15906	11494	c("GO:0009058"	"GO:0044237")
1618	Sclerenchyma_Down	TRUE	3.07276e-06	858	1334	119	0.0892054	0.138695	GO:0019752	GO:BP	carboxylic acid metabolic process	15906	6321	GO:0043436
1619	Sclerenchyma_Down	TRUE	3.88224e-06	5580	1334	560	0.41979	0.100358	GO:1901576	GO:BP	organic substance biosynthetic process	15906	22445	c("GO:0009058"	"GO:0071704")
1620	Sclerenchyma_Down	TRUE	8.52896e-06	223	1334	44	0.0329835	0.197309	GO:0006457	GO:BP	protein folding	15906	2238	c("GO:0009987"	"GO:0051604")
1621	Sclerenchyma_Down	TRUE	1.08815e-05	1307	1334	163	0.122189	0.124713	GO:0042221	GO:BP	response to chemical	15906	10548	GO:0050896
1622	Sclerenchyma_Down	TRUE	1.1184e-05	5693	1334	566	0.424288	0.0994203	GO:0009058	GO:BP	biosynthetic process	15906	3290	GO:0008152
1623	Sclerenchyma_Down	TRUE	1.26627e-05	266	1334	49	0.0367316	0.184211	GO:1901605	GO:BP	alpha-amino acid metabolic process	15906	22464	GO:0006520
1624	Sclerenchyma_Down	TRUE	2.95733e-05	159	1334	34	0.0254873	0.213836	GO:1901607	GO:BP	alpha-amino acid biosynthetic process	15906	22466	c("GO:0008652"	"GO:1901605")
1625	Sclerenchyma_Down	TRUE	3.534e-05	3882	1334	402	0.301349	0.103555	GO:0010467	GO:BP	gene expression	15906	4229	GO:0009059
1626	Sclerenchyma_Down	TRUE	4.60797e-05	148	1334	32	0.023988	0.216216	GO:0022618	GO:BP	protein-RNA complex assembly	15906	6940	c("GO:0022613"	"GO:0065003"	"GO:0071826")
1627	Sclerenchyma_Down	TRUE	5.19812e-05	52	1334	17	0.0127436	0.326923	GO:0006414	GO:BP	translational elongation	15906	2207	c("GO:0006412"	"GO:0009059")
1628	Sclerenchyma_Down	TRUE	6.80168e-05	151	1334	32	0.023988	0.211921	GO:0071826	GO:BP	protein-RNA complex organization	15906	17748	GO:0043933
1629	Sclerenchyma_Down	TRUE	0.000174399	4416	1334	444	0.332834	0.100543	GO:0019538	GO:BP	protein metabolic process	15906	6144	c("GO:0043170"	"GO:0044238"	"GO:1901564")
1630	Sclerenchyma_Down	TRUE	0.000225784	425	1334	64	0.047976	0.150588	GO:0016053	GO:BP	organic acid biosynthetic process	15906	5171	c("GO:0006082"	"GO:0044249"	"GO:0044283"	"GO:1901576")
1631	Sclerenchyma_Down	TRUE	0.000225784	425	1334	64	0.047976	0.150588	GO:0046394	GO:BP	carboxylic acid biosynthetic process	15906	12741	c("GO:0016053"	"GO:0019752")
1632	Sclerenchyma_Down	TRUE	0.000238085	64	1334	18	0.0134933	0.28125	GO:0042255	GO:BP	ribosome assembly	15906	10560	c("GO:0042254"	"GO:0140694")
1633	Sclerenchyma_Down	TRUE	0.000335349	1403	1334	164	0.122939	0.116892	GO:0044281	GO:BP	small molecule metabolic process	15906	11506	GO:0008152
1634	Sclerenchyma_Down	TRUE	0.000335349	309	1334	50	0.0374813	0.161812	GO:0051604	GO:BP	protein maturation	15906	14517	c("GO:0010467"	"GO:0019538")
1635	Sclerenchyma_Down	TRUE	0.000497031	4318	1334	431	0.323088	0.0998147	GO:0009059	GO:BP	macromolecule biosynthetic process	15906	3291	c("GO:0043170"	"GO:0044249"	"GO:1901576")
1636	Sclerenchyma_Down	TRUE	0.000606564	449	1334	65	0.0487256	0.144766	GO:0065003	GO:BP	protein-containing complex assembly	15906	16679	c("GO:0022607"	"GO:0043933")
1637	Sclerenchyma_Down	TRUE	0.00100094	288	1334	46	0.0344828	0.159722	GO:0009636	GO:BP	response to toxic substance	15906	3611	GO:0042221
1638	Sclerenchyma_Down	TRUE	0.00135053	266	1334	43	0.0322339	0.161654	GO:0098754	GO:BP	detoxification	15906	19766	c("GO:0008150"	"GO:0009636")
1639	Sclerenchyma_Down	TRUE	0.001393	192	1334	34	0.0254873	0.177083	GO:0010035	GO:BP	response to inorganic substance	15906	3905	GO:0042221
1640	Sclerenchyma_Down	TRUE	0.00190222	68	1334	17	0.0127436	0.25	GO:0009064	GO:BP	glutamine family amino acid metabolic process	15906	3296	GO:1901605
1641	Sclerenchyma_Down	TRUE	0.00246621	90	1334	20	0.0149925	0.222222	GO:0042273	GO:BP	ribosomal large subunit biogenesis	15906	10570	c("GO:0022613"	"GO:0042254")
1642	Sclerenchyma_Down	TRUE	0.00447506	576	1334	75	0.0562219	0.130208	GO:0044283	GO:BP	small molecule biosynthetic process	15906	11508	c("GO:0009058"	"GO:0044281")
1643	Sclerenchyma_Down	TRUE	0.00525693	15	1334	7	0.00524738	0.466667	GO:0000162	GO:BP	tryptophan biosynthetic process	15906	58	c("GO:0006568"	"GO:0009073"	"GO:0046219"	"GO:1901607")
1644	Sclerenchyma_Down	TRUE	0.00525693	15	1334	7	0.00524738	0.466667	GO:0046219	GO:BP	indolalkylamine biosynthetic process	15906	12601	c("GO:0006586"	"GO:0042401"	"GO:0042435")
1645	Sclerenchyma_Down	TRUE	0.00602006	259	1334	40	0.029985	0.15444	GO:0006979	GO:BP	response to oxidative stress	15906	2646	GO:0006950
1646	Sclerenchyma_Down	TRUE	0.00887076	50	1334	13	0.00974513	0.26	GO:0006576	GO:BP	biogenic amine metabolic process	15906	2333	GO:0009308
1647	Sclerenchyma_Down	TRUE	0.00935508	44	1334	12	0.0089955	0.272727	GO:0000470	GO:BP	maturation of LSU-rRNA	15906	165	c("GO:0006364"	"GO:0042273")
1648	Sclerenchyma_Down	TRUE	0.00991883	131	1334	24	0.017991	0.183206	GO:0006970	GO:BP	response to osmotic stress	15906	2639	c("GO:0006950"	"GO:0009628")
1649	Sclerenchyma_Down	TRUE	7.41601e-50	198	1350	97	0.0718519	0.489899	GO:0022626	GO:CC	cytosolic ribosome	16399	860	c("GO:0005829"	"GO:0005840")
1650	Sclerenchyma_Down	TRUE	1.44782e-46	263	1350	108	0.08	0.410646	GO:0044391	GO:CC	ribosomal subunit	16399	2081	c("GO:0005840"	"GO:1990904")
1651	Sclerenchyma_Down	TRUE	9.98778e-46	409	1350	135	0.1	0.330073	GO:0005840	GO:CC	ribosome	16399	389	GO:0043232
1652	Sclerenchyma_Down	TRUE	4.68426e-38	965	1350	207	0.153333	0.214508	GO:0005829	GO:CC	cytosol	16399	380	c("GO:0005737"	"GO:0110165")
1653	Sclerenchyma_Down	TRUE	3.73394e-32	745	1350	166	0.122963	0.222819	GO:1990904	GO:CC	ribonucleoprotein complex	16399	4039	GO:0032991
1654	Sclerenchyma_Down	TRUE	3.44007e-31	156	1350	68	0.0503704	0.435897	GO:0015934	GO:CC	large ribosomal subunit	16399	711	GO:0044391
1655	Sclerenchyma_Down	TRUE	2.3031e-30	121	1350	59	0.0437037	0.487603	GO:0022625	GO:CC	cytosolic large ribosomal subunit	16399	859	c("GO:0015934"	"GO:0022626")
1656	Sclerenchyma_Down	TRUE	1.12128e-19	77	1350	38	0.0281481	0.493506	GO:0022627	GO:CC	cytosolic small ribosomal subunit	16399	861	c("GO:0015935"	"GO:0022626")
1657	Sclerenchyma_Down	TRUE	2.82053e-16	6414	1350	677	0.501481	0.10555	GO:0005737	GO:CC	cytoplasm	16399	309	c("GO:0005622"	"GO:0110165")
1658	Sclerenchyma_Down	TRUE	1.78929e-15	107	1350	40	0.0296296	0.373832	GO:0015935	GO:CC	small ribosomal subunit	16399	712	GO:0044391
1659	Sclerenchyma_Down	TRUE	6.4729e-07	1562	1350	189	0.14	0.120999	GO:0043232	GO:CC	intracellular non-membrane-bounded organelle	16399	1888	c("GO:0043228"	"GO:0043229")
1660	Sclerenchyma_Down	TRUE	6.4729e-07	1562	1350	189	0.14	0.120999	GO:0043228	GO:CC	non-membrane-bounded organelle	16399	1884	GO:0043226
1661	Sclerenchyma_Down	TRUE	2.0125e-06	2786	1350	302	0.223704	0.108399	GO:0032991	GO:CC	protein-containing complex	16399	1343	GO:0005575
1662	Sclerenchyma_Down	TRUE	5.12397e-06	10084	1350	917	0.679259	0.0909361	GO:0005622	GO:CC	intracellular anatomical structure	16399	237	GO:0110165
1663	Sclerenchyma_Down	TRUE	0.0011091	113	1350	23	0.017037	0.20354	GO:0005759	GO:CC	mitochondrial matrix	16399	327	c("GO:0005739"	"GO:0070013")
1664	Sclerenchyma_Down	TRUE	0.00476552	12	1350	6	0.00444444	0.5	GO:0005832	GO:CC	chaperonin-containing T-complex	16399	382	c("GO:0005829"	"GO:0101031")
1665	Sclerenchyma_Down	TRUE	9.30073e-42	372	1433	126	0.0879274	0.33871	GO:0003735	GO:MF	structural constituent of ribosome	16978	353	GO:0005198
1666	Sclerenchyma_Down	TRUE	1.80854e-35	495	1433	138	0.0963015	0.278788	GO:0005198	GO:MF	structural molecule activity	16978	1350	GO:0003674
1667	Sclerenchyma_Down	TRUE	0.00897832	107	1433	23	0.0160502	0.214953	GO:0019843	GO:MF	rRNA binding	16978	3736	GO:0003723
1668	Sclerenchyma_Down	TRUE	1.17217e-27	205	454	90	0.198238	0.439024	KEGG:03010	KEGG	Ribosome	3467	208	KEGG:00000
1669	Sclerenchyma_Up	TRUE	5.02187e-10	488	1182	84	0.071066	0.172131	GO:0016192	GO:BP	vesicle-mediated transport	15906	5255	c("GO:0006810"	"GO:0009987")
1670	Sclerenchyma_Up	TRUE	1.49341e-06	1006	1182	127	0.107445	0.126243	GO:0071705	GO:BP	nitrogen compound transport	15906	17687	GO:0006810
1671	Sclerenchyma_Up	TRUE	5.01197e-06	907	1182	115	0.0972927	0.126792	GO:0051641	GO:BP	cellular localization	15906	14550	c("GO:0009987"	"GO:0051179")
1672	Sclerenchyma_Up	TRUE	7.00583e-06	1291	1182	150	0.126904	0.116189	GO:0071702	GO:BP	organic substance transport	15906	17684	GO:0006810
1673	Sclerenchyma_Up	TRUE	1.03747e-05	731	1182	96	0.0812183	0.131327	GO:0070727	GO:BP	cellular macromolecule localization	15906	17079	c("GO:0033036"	"GO:0051641")
1674	Sclerenchyma_Up	TRUE	1.41392e-05	730	1182	95	0.0803723	0.130137	GO:0008104	GO:BP	protein localization	15906	3176	GO:0070727
1675	Sclerenchyma_Up	TRUE	1.41392e-05	917	1182	113	0.0956007	0.123228	GO:0033036	GO:BP	macromolecule localization	15906	8369	GO:0051179
1676	Sclerenchyma_Up	TRUE	1.93191e-05	666	1182	88	0.0744501	0.132132	GO:0045184	GO:BP	establishment of protein localization	15906	11918	c("GO:0008104"	"GO:0051234")
1677	Sclerenchyma_Up	TRUE	1.9836e-05	658	1182	87	0.0736041	0.132219	GO:0015031	GO:BP	protein transport	15906	4880	c("GO:0045184"	"GO:0071702"	"GO:0071705")
1678	Sclerenchyma_Up	TRUE	2.52784e-05	2490	1182	250	0.211506	0.100402	GO:0051179	GO:BP	localization	15906	14235	GO:0008150
1679	Sclerenchyma_Up	TRUE	4.23798e-05	2365	1182	238	0.201354	0.100634	GO:0006810	GO:BP	transport	15906	2530	GO:0051234
1680	Sclerenchyma_Up	TRUE	6.53279e-05	2392	1182	239	0.2022	0.0999164	GO:0051234	GO:BP	establishment of localization	15906	14265	GO:0051179
1681	Sclerenchyma_Up	TRUE	0.000247371	32	1182	12	0.0101523	0.375	GO:0015780	GO:BP	nucleotide-sugar transmembrane transport	15906	4983	c("GO:0015931"	"GO:0055085"	"GO:1901264")
1682	Sclerenchyma_Up	TRUE	0.000346177	555	1182	72	0.0609137	0.12973	GO:1901135	GO:BP	carbohydrate derivative metabolic process	15906	22080	GO:0071704
1683	Sclerenchyma_Up	TRUE	0.000383889	187	1182	33	0.0279188	0.176471	GO:0048193	GO:BP	Golgi vesicle transport	15906	13218	GO:0016192
1684	Sclerenchyma_Up	TRUE	0.000390033	875	1182	102	0.0862944	0.116571	GO:0010033	GO:BP	response to organic substance	15906	3903	GO:0042221
1685	Sclerenchyma_Up	TRUE	0.000397618	920	1182	106	0.0896785	0.115217	GO:0006629	GO:BP	lipid metabolic process	15906	2380	c("GO:0044238"	"GO:0071704")
1686	Sclerenchyma_Up	TRUE	0.000431751	86	1182	20	0.0169205	0.232558	GO:0031347	GO:BP	regulation of defense response	15906	7484	c("GO:0006952"	"GO:0080134")
1687	Sclerenchyma_Up	TRUE	0.000632289	74	1182	18	0.0152284	0.243243	GO:1901264	GO:BP	carbohydrate derivative transport	15906	22181	GO:0071702
1688	Sclerenchyma_Up	TRUE	0.000776158	1307	1182	139	0.117597	0.10635	GO:0042221	GO:BP	response to chemical	15906	10548	GO:0050896
1689	Sclerenchyma_Up	TRUE	0.00117574	9	1182	6	0.00507614	0.666667	GO:0072334	GO:BP	UDP-galactose transmembrane transport	15906	18188	c("GO:0015711"	"GO:0090481")
1690	Sclerenchyma_Up	TRUE	0.00118503	71	1182	17	0.0143824	0.239437	GO:0042158	GO:BP	lipoprotein biosynthetic process	15906	10495	c("GO:0009059"	"GO:0042157"	"GO:1901566")
1691	Sclerenchyma_Up	TRUE	0.00118503	71	1182	17	0.0143824	0.239437	GO:0006497	GO:BP	protein lipidation	15906	2262	c("GO:0036211"	"GO:0042158")
1692	Sclerenchyma_Up	TRUE	0.00136482	372	1182	51	0.0431472	0.137097	GO:1901137	GO:BP	carbohydrate derivative biosynthetic process	15906	22082	c("GO:1901135"	"GO:1901576")
1693	Sclerenchyma_Up	TRUE	0.00161465	73	1182	17	0.0143824	0.232877	GO:0042157	GO:BP	lipoprotein metabolic process	15906	10494	GO:0019538
1694	Sclerenchyma_Up	TRUE	0.00184995	145	1182	26	0.0219966	0.17931	GO:0015931	GO:BP	nucleobase-containing compound transport	15906	5102	c("GO:0071702"	"GO:0071705")
1695	Sclerenchyma_Up	TRUE	0.00203531	532	1182	66	0.0558376	0.12406	GO:0008610	GO:BP	lipid biosynthetic process	15906	3261	c("GO:0006629"	"GO:1901576")
1696	Sclerenchyma_Up	TRUE	0.00241319	2698	1182	252	0.213198	0.0934025	GO:0036211	GO:BP	protein modification process	15906	9953	c("GO:0019538"	"GO:0043412")
1697	Sclerenchyma_Up	TRUE	0.00241855	1051	1182	113	0.0956007	0.107517	GO:0007165	GO:BP	signal transduction	15906	2776	c("GO:0007154"	"GO:0009987"	"GO:0023052"	"GO:0050794"	"GO:0051716")
1698	Sclerenchyma_Up	TRUE	0.00241855	506	1182	63	0.0532995	0.124506	GO:1901700	GO:BP	response to oxygen-containing compound	15906	22529	GO:0042221
1699	Sclerenchyma_Up	TRUE	0.00241855	805	1182	91	0.0769882	0.113043	GO:0070887	GO:BP	cellular response to chemical stimulus	15906	17162	c("GO:0042221"	"GO:0051716")
1700	Sclerenchyma_Up	TRUE	0.00308803	25	1182	9	0.00761421	0.36	GO:0090481	GO:BP	pyrimidine nucleotide-sugar transmembrane transport	15906	19188	GO:0015780
1701	Sclerenchyma_Up	TRUE	0.00316428	650	1182	76	0.0642978	0.116923	GO:0046907	GO:BP	intracellular transport	15906	13070	c("GO:0006810"	"GO:0051641"	"GO:0051649")
1702	Sclerenchyma_Up	TRUE	0.00316428	86	1182	18	0.0152284	0.209302	GO:0046903	GO:BP	secretion	15906	13069	GO:0006810
1703	Sclerenchyma_Up	TRUE	0.00332031	1062	1182	113	0.0956007	0.106403	GO:0023052	GO:BP	signaling	15906	6955	GO:0050789
1704	Sclerenchyma_Up	TRUE	0.00455396	3431	1182	308	0.260575	0.0897697	GO:0050794	GO:BP	regulation of cellular process	15906	13920	c("GO:0009987"	"GO:0050789")
1705	Sclerenchyma_Up	TRUE	0.00467434	105	1182	20	0.0169205	0.190476	GO:0006643	GO:BP	membrane lipid metabolic process	15906	2392	GO:0044255
1706	Sclerenchyma_Up	TRUE	0.00478716	90	1182	18	0.0152284	0.2	GO:0046467	GO:BP	membrane lipid biosynthetic process	15906	12799	c("GO:0006643"	"GO:0008610"	"GO:0044249")
1707	Sclerenchyma_Up	TRUE	0.00478716	82	1182	17	0.0143824	0.207317	GO:0032940	GO:BP	secretion by cell	15906	8298	c("GO:0046903"	"GO:0140352")
1708	Sclerenchyma_Up	TRUE	0.00478716	140	1182	24	0.0203046	0.171429	GO:0043413	GO:BP	macromolecule glycosylation	15906	11191	c("GO:0043412"	"GO:0070085")
1709	Sclerenchyma_Up	TRUE	0.00478716	148	1182	25	0.0211506	0.168919	GO:0010646	GO:BP	regulation of cell communication	15906	4364	c("GO:0007154"	"GO:0050794")
1710	Sclerenchyma_Up	TRUE	0.00478716	140	1182	24	0.0203046	0.171429	GO:0006486	GO:BP	protein glycosylation	15906	2255	c("GO:0009101"	"GO:0036211"	"GO:0043413")
1711	Sclerenchyma_Up	TRUE	0.00478716	674	1182	77	0.0651438	0.114243	GO:0051649	GO:BP	establishment of localization in cell	15906	14558	c("GO:0051234"	"GO:0051641")
1712	Sclerenchyma_Up	TRUE	0.00483295	149	1182	25	0.0211506	0.167785	GO:0009100	GO:BP	glycoprotein metabolic process	15906	3328	c("GO:0019538"	"GO:1901135")
1713	Sclerenchyma_Up	TRUE	0.00512959	141	1182	24	0.0203046	0.170213	GO:0009101	GO:BP	glycoprotein biosynthetic process	15906	3329	c("GO:0009059"	"GO:0009100"	"GO:1901137"	"GO:1901566")
1714	Sclerenchyma_Up	TRUE	0.00544856	2307	1182	216	0.182741	0.0936281	GO:0006793	GO:BP	phosphorus metabolic process	15906	2518	GO:0044237
1715	Sclerenchyma_Up	TRUE	0.00565331	34	1182	10	0.00846024	0.294118	GO:0006505	GO:BP	GPI anchor metabolic process	15906	2267	c("GO:0006664"	"GO:0046488")
1716	Sclerenchyma_Up	TRUE	0.00565331	352	1182	46	0.0389171	0.130682	GO:0035556	GO:BP	intracellular signal transduction	15906	9527	GO:0007165
1717	Sclerenchyma_Up	TRUE	0.00626126	5	1182	4	0.00338409	0.8	GO:0006044	GO:BP	N-acetylglucosamine metabolic process	15906	1939	GO:1901071
1718	Sclerenchyma_Up	TRUE	0.00633713	144	1182	24	0.0203046	0.166667	GO:0009966	GO:BP	regulation of signal transduction	15906	3862	c("GO:0007165"	"GO:0010646"	"GO:0023051"	"GO:0048583")
1719	Sclerenchyma_Up	TRUE	0.00633713	144	1182	24	0.0203046	0.166667	GO:0070085	GO:BP	glycosylation	15906	16698	GO:0008152
1720	Sclerenchyma_Up	TRUE	0.00651342	70	1182	15	0.0126904	0.214286	GO:0016049	GO:BP	cell growth	15906	5167	c("GO:0009987"	"GO:0040007")
1721	Sclerenchyma_Up	TRUE	0.00669881	1115	1182	115	0.0972927	0.103139	GO:0007154	GO:BP	cell communication	15906	2765	GO:0009987
1722	Sclerenchyma_Up	TRUE	0.00669881	145	1182	24	0.0203046	0.165517	GO:0023051	GO:BP	regulation of signaling	15906	6954	c("GO:0023052"	"GO:0050789")
1723	Sclerenchyma_Up	TRUE	0.00770674	129	1182	22	0.0186125	0.170543	GO:0045017	GO:BP	glycerolipid biosynthetic process	15906	11836	c("GO:0008610"	"GO:0044249"	"GO:0046486")
1724	Sclerenchyma_Up	TRUE	0.00770674	538	1182	63	0.0532995	0.1171	GO:0071310	GO:BP	cellular response to organic substance	15906	17376	c("GO:0010033"	"GO:0070887")
1725	Sclerenchyma_Up	TRUE	0.00770674	147	1182	24	0.0203046	0.163265	GO:0080134	GO:BP	regulation of response to stress	15906	18659	c("GO:0006950"	"GO:0048583")
1726	Sclerenchyma_Up	TRUE	0.00770674	299	1182	40	0.0338409	0.133779	GO:0048583	GO:BP	regulation of response to stimulus	15906	13506	c("GO:0050789"	"GO:0050896")
1727	Sclerenchyma_Up	TRUE	0.00818236	43	1182	11	0.00930626	0.255814	GO:0140056	GO:BP	organelle localization by membrane tethering	15906	20574	c("GO:0022406"	"GO:0051640")
1728	Sclerenchyma_Up	TRUE	0.00818236	43	1182	11	0.00930626	0.255814	GO:0022406	GO:BP	membrane docking	15906	6912	GO:0009987
1729	Sclerenchyma_Up	TRUE	0.00861032	65	1182	14	0.0118443	0.215385	GO:0032101	GO:BP	regulation of response to external stimulus	15906	7724	c("GO:0009605"	"GO:0048583")
1730	Sclerenchyma_Up	TRUE	0.00880222	81	1182	16	0.0135364	0.197531	GO:0018209	GO:BP	peptidyl-serine modification	15906	5529	GO:0018193
1731	Sclerenchyma_Up	TRUE	0.00880222	58	1182	13	0.0109983	0.224138	GO:0006664	GO:BP	glycolipid metabolic process	15906	2411	c("GO:0006643"	"GO:1903509")
1732	Sclerenchyma_Up	TRUE	0.00880222	81	1182	16	0.0135364	0.197531	GO:0018105	GO:BP	peptidyl-serine phosphorylation	15906	5449	c("GO:0006468"	"GO:0018209")
1733	Sclerenchyma_Up	TRUE	0.00880222	58	1182	13	0.0109983	0.224138	GO:1903509	GO:BP	liposaccharide metabolic process	15906	24001	c("GO:0006629"	"GO:1901135")
1734	Sclerenchyma_Up	TRUE	0.00889293	273	1182	37	0.0313029	0.135531	GO:1901701	GO:BP	cellular response to oxygen-containing compound	15906	22530	c("GO:0070887"	"GO:1901700")
1735	Sclerenchyma_Up	TRUE	8.35417e-31	1581	1278	259	0.20266	0.16382	GO:0012505	GO:CC	endomembrane system	16399	689	GO:0110165
1736	Sclerenchyma_Up	TRUE	1.06952e-15	738	1278	127	0.099374	0.172087	GO:0005794	GO:CC	Golgi apparatus	16399	358	c("GO:0005737"	"GO:0012505"	"GO:0043231")
1737	Sclerenchyma_Up	TRUE	2.48773e-15	369	1278	80	0.0625978	0.216802	GO:0098827	GO:CC	endoplasmic reticulum subcompartment	16399	3276	c("GO:0005783"	"GO:0031984")
1738	Sclerenchyma_Up	TRUE	6.41001e-15	369	1278	79	0.0618153	0.214092	GO:0042175	GO:CC	nuclear outer membrane-endoplasmic reticulum membrane network	16399	1781	c("GO:0012505"	"GO:0016020")
1739	Sclerenchyma_Up	TRUE	1.0661e-14	366	1278	78	0.0610329	0.213115	GO:0005789	GO:CC	endoplasmic reticulum membrane	16399	354	c("GO:0031090"	"GO:0042175"	"GO:0098827")
1740	Sclerenchyma_Up	TRUE	1.52339e-14	470	1278	91	0.071205	0.193617	GO:0031984	GO:CC	organelle subcompartment	16399	1233	c("GO:0043227"	"GO:0043229"	"GO:0110165")
1741	Sclerenchyma_Up	TRUE	2.04387e-14	733	1278	122	0.0954617	0.166439	GO:0005783	GO:CC	endoplasmic reticulum	16399	348	c("GO:0005737"	"GO:0012505"	"GO:0043231")
1742	Sclerenchyma_Up	TRUE	3.97884e-11	1517	1278	194	0.1518	0.127884	GO:0031090	GO:CC	organelle membrane	16399	1048	c("GO:0016020"	"GO:0043227")
1743	Sclerenchyma_Up	TRUE	1.81179e-07	332	1278	58	0.0453834	0.174699	GO:0000139	GO:CC	Golgi membrane	16399	18	c("GO:0005794"	"GO:0098588")
1744	Sclerenchyma_Up	TRUE	2.17757e-06	838	1278	109	0.0852895	0.130072	GO:0098588	GO:CC	bounding membrane of organelle	16399	3223	GO:0031090
1745	Sclerenchyma_Up	TRUE	2.20215e-06	7955	1278	711	0.556338	0.0893777	GO:0016020	GO:CC	membrane	16399	722	GO:0110165
1746	Sclerenchyma_Up	TRUE	3.65189e-05	6414	1278	580	0.453834	0.0904272	GO:0005737	GO:CC	cytoplasm	16399	309	c("GO:0005622"	"GO:0110165")
1747	Sclerenchyma_Up	TRUE	0.00121004	360	1278	50	0.0391236	0.138889	GO:0031410	GO:CC	cytoplasmic vesicle	16399	1109	c("GO:0005737"	"GO:0097708")
1748	Sclerenchyma_Up	TRUE	0.00121004	360	1278	50	0.0391236	0.138889	GO:0097708	GO:CC	intracellular vesicle	16399	3144	c("GO:0031982"	"GO:0043231")
1749	Sclerenchyma_Up	TRUE	0.00166919	271	1278	40	0.0312989	0.147601	GO:0005856	GO:CC	cytoskeleton	16399	401	GO:0043232
1750	Sclerenchyma_Up	TRUE	0.00233726	381	1278	51	0.0399061	0.133858	GO:0031982	GO:CC	vesicle	16399	1231	GO:0043227
1751	Sclerenchyma_Up	TRUE	0.00255923	1702	1278	173	0.135368	0.101645	GO:0071944	GO:CC	cell periphery	16399	2799	GO:0110165
1752	Sclerenchyma_Up	TRUE	6.27109e-06	15	1213	10	0.00824402	0.666667	GO:0005200	GO:MF	structural constituent of cytoskeleton	16978	1352	GO:0005198
1753	Sclerenchyma_Up	TRUE	6.27109e-06	243	1213	43	0.0354493	0.176955	GO:0005525	GO:MF	GTP binding	16978	1504	c("GO:0032561"	"GO:0035639")
1754	Sclerenchyma_Up	TRUE	6.27109e-06	243	1213	43	0.0354493	0.176955	GO:0019001	GO:MF	guanyl nucleotide binding	16978	3601	GO:0017076
1755	Sclerenchyma_Up	TRUE	6.27109e-06	243	1213	43	0.0354493	0.176955	GO:0032561	GO:MF	guanyl ribonucleotide binding	16978	4487	c("GO:0019001"	"GO:0032555")
1756	Sclerenchyma_Up	TRUE	1.44337e-05	65	1213	19	0.0156636	0.292308	GO:0015932	GO:MF	nucleobase-containing compound transmembrane transporter activity	16978	2700	GO:0022857
1757	Sclerenchyma_Up	TRUE	1.98498e-05	187	1213	35	0.0288541	0.187166	GO:0003924	GO:MF	GTPase activity	16978	448	GO:0017111
1758	Sclerenchyma_Up	TRUE	0.000716422	31	1213	11	0.00906843	0.354839	GO:0005338	GO:MF	nucleotide-sugar transmembrane transporter activity	16978	1426	c("GO:0015932"	"GO:1901505")
1759	Sclerenchyma_Up	TRUE	0.000900397	71	1213	17	0.0140148	0.239437	GO:1901505	GO:MF	carbohydrate derivative transmembrane transporter activity	16978	10954	GO:0022857
1760	Sclerenchyma_Up	TRUE	0.000965556	9	1213	6	0.00494641	0.666667	GO:0005459	GO:MF	UDP-galactose transmembrane transporter activity	16978	1471	GO:0015165
1761	Sclerenchyma_Up	TRUE	0.00320339	25	1213	9	0.00741962	0.36	GO:0015165	GO:MF	pyrimidine nucleotide-sugar transmembrane transporter activity	16978	2383	GO:0005338
