# Supplementary material for: Single-cell transcriptomics reveal how root tissues adapt to soil stress
Source: Nature. 2025 Apr 30;642(8068):721–9. doi: 10.1038/s41586-025-08941-z (PMC12176638; doi:10.1038/s41586-025-08941-z)
Supplement: Supplementary file 8 — Clusters annotation for Xkitaake gel, non-compacted soils scRNA-seq and Kitaake gel, non-compacted soils scRNA-seq integrated object based on average z-scores of cell type markers. [file 41586_2025_8941_MOESM8_ESM.xlsx]

## Sheet: Description
The z-score sheet for cell type markers in each individual seurat cluster for the integrated gel-soil object
z-score was calculated by whether the cell type marker gene expression in enriched in certain cluster, higher z-score means highly enriched expression of marker genes for the specific cell type.
We mainly used the max z-score ( with red shadow) to assign each cluster to a certain cell type. While the z-score is very low, we further used the marker gene expression to refine the annotation.

## Sheet: Clusters_avg_z_score_for_9Skita
	Root cap	Meristem	Atrichoblast	Trichoblast	Exodermis	Sclerenchyma	Cortex	Endodermis	Pericycle	Phloem	Xylem	Max z-score		Cell type		Refined cell type
0	1.46316	-0.222859	-0.187242	-0.134481	-0.105976	-0.0933324	-0.263667	-0.183563	-0.111705	-0.131375	0.814618	1.46316	0	Root cap		Mature root cells
1	-0.150982	-0.209821	-0.150824	-0.101306	-0.141295	-0.225622	-0.0237156	-0.17225	-0.11855	-0.129131	-0.217389	-0.0237156	1	Cortex		Mature root cells
2	0.222484	-0.235048	-0.171687	-0.15455	-0.140123	-0.200259	-0.234799	-0.170922	-0.116487	-0.133534	-0.230394	0.222484	2	Root cap		Mature root cells
3	-0.3669	-0.0748183	-0.065908	-0.075787	-0.0534906	0.507355	0.0933817	-0.148786	-0.108208	-0.117837	-0.220215	0.507355	3	Sclerenchyma		Sclerenchyma
4	-0.285704	-0.136227	-0.0905398	0.0200975	-0.0964288	-0.063609	0.127791	-0.0997303	-0.0725115	-0.0839648	-0.155283	0.127791	4	Cortex		Cortex
5	-0.380726	0.392488	0.360855	-0.0598702	0.135796	0.143751	-0.079099	-0.140905	-0.11414	-0.103829	-0.225702	0.392488	5	Meristem		Exodermis
6	0.748253	-0.20478	-0.176369	-0.105446	-0.117919	-0.0215164	-0.243998	-0.15928	-0.0945756	-0.127194	1.04396	1.04396	6	Xylem		Mature root cells
7	-0.0469169	-0.208551	-0.160789	-0.0967853	-0.129348	-0.172996	-0.206813	-0.127646	-0.0971814	-0.117576	-0.164392	-0.0469169	7	Root cap		Mature root cells
8	-0.375744	-0.158925	-0.0920662	-0.116817	-0.112382	0.365738	-0.0816057	-0.170571	-0.116103	-0.126272	-0.239223	0.365738	8	Sclerenchyma		Sclerenchyma
9	0.44322	-0.17403	-0.119083	-0.0218693	-0.0452286	0.108949	-0.20614	-0.115964	-0.0677878	-0.0888638	1.03102	1.03102	9	Xylem		Mature root cells
10	-0.272511	-0.169374	-0.124208	-0.0868533	-0.120924	-0.162263	-0.0807041	-0.136506	-0.0956457	-0.0948607	-0.186343	-0.0807041	10	Cortex		Mature root cells
11	-0.201082	-0.126989	-0.081007	0.121211	-0.0848032	0.0886521	-0.137338	-0.0849844	-0.0544038	-0.0627868	0.0753103	0.121211	11	Trichoblast		Mature root cells
12	2.13169	-0.245129	-0.200648	-0.142183	-0.0827339	-0.146839	-0.27738	-0.198567	-0.125605	-0.147199	0.261465	2.13169	12	Root cap		Mature root cells
13	-0.35809	-0.132095	-0.118561	-0.116137	-0.141094	-0.207999	0.85612	-0.164224	-0.116279	-0.121416	-0.233826	0.85612	13	Cortex		Cortex
14	-0.224139	-0.171592	-0.166199	-0.143172	-0.140659	-0.168756	-0.245091	-0.147143	1.22518	0.0290459	-0.189784	1.22518	14	Pericycle		Pericyce
15	-0.364384	0.785967	0.469786	-0.0202893	0.0934028	0.173902	-0.122109	-0.0473742	-0.0796646	-0.120851	-0.19738	0.785967	15	Meristem		Meristem
16	0.843929	-0.219	-0.169113	-0.14079	-0.0627336	-0.108346	-0.246016	-0.183268	-0.134627	-0.154705	-0.11114	0.843929	16	Root cap		Mature root cells
17	-0.378155	-0.130308	-0.112877	-0.116372	-0.144262	-0.151971	2.09901	-0.169983	-0.111296	-0.126717	-0.219708	2.09901	17	Cortex		Cortex
18	-0.32496	-0.14903	0.303274	-0.0481334	0.708655	-0.185786	-0.239676	-0.146952	-0.111007	-0.129494	-0.236208	0.708655	18	Exodermis		Exodermis
19	-0.390439	-0.100904	0.378798	-0.0815035	0.710841	-0.179025	-0.253626	-0.165494	-0.131076	-0.137517	-0.264351	0.710841	19	Exodermis		Exodermis
20	-0.304598	-0.183339	-0.13195	-0.102362	-0.146124	-0.221754	0.419338	-0.170436	-0.128861	-0.130115	-0.23275	0.419338	20	Cortex		Cortex
21	-0.379961	-0.0104483	-0.118135	-0.0823863	-0.109416	0.435226	0.775518	-0.154479	-0.103878	-0.128604	-0.234462	0.775518	21	Cortex		Sclerenchyma
22	0.191519	-0.05981	0.206891	-0.00413062	0.0599615	-0.126814	-0.0709123	0.706494	-0.0842895	-0.0477643	0.120987	0.706494	22	Endodermis		Endodermis
23	-0.384243	0.112962	0.637563	-0.0665302	0.50192	-0.129303	-0.229529	-0.156696	-0.119234	-0.13174	-0.244325	0.637563	23	Atrichoblast		Atrichoblast
24	-0.27303	-0.0334592	0.0113636	0.0596909	-0.0414998	0.055084	0.370205	-0.0573158	-0.0357592	-0.080061	-0.145627	0.370205	24	Cortex		Cortex
25	0.749933	-0.219897	0.0869111	-0.139992	0.352973	-0.214576	-0.268765	-0.189121	-0.120921	-0.122866	-0.21102	0.749933	25	Root cap		Mature root cells
26	-0.212392	-0.198224	-0.115652	-0.0881021	-0.0663003	0.0304652	-0.17063	-0.160499	-0.11398	-0.127759	-0.154643	0.0304652	26	Sclerenchyma		Sclerenchyma
27	1.80358	-0.223078	-0.111123	-0.127473	0.167582	-0.205364	-0.262508	-0.178694	-0.12378	-0.13761	-0.184118	1.80358	27	Root cap		Mature root cells
28	-0.367705	1.31771	0.516491	0.0395738	0.0679302	0.176585	-0.166631	-0.0440962	-0.0781597	-0.105265	-0.232518	1.31771	28	Meristem		Meristem
29	-0.326149	-0.16821	-0.0864503	-0.110707	-0.0939851	0.110681	-0.0855049	-0.176731	-0.0955746	-0.13159	-0.228836	0.110681	29	Sclerenchyma		Sclerenchyma
30	-0.0266907	-0.157343	0.11674	-0.0753877	0.692843	-0.186531	-0.247226	-0.155233	-0.110438	-0.122135	-0.211383	0.692843	30	Exodermis		Exodermis
31	-0.345049	-0.16771	-0.162031	-0.135415	-0.14799	-0.143665	-0.219838	-0.140227	0.220507	3.83782	-0.213517	3.83782	31	Phloem		Phloem
32	-0.381771	2.01453	0.794964	0.0919533	0.103262	0.0536701	-0.170591	-0.109502	-0.115305	-0.116195	-0.238019	2.01453	32	Meristem		Meristem
33	-0.350091	-0.149288	-0.131438	-0.128185	-0.142414	-0.218485	0.751263	-0.17599	-0.123241	-0.126652	-0.239935	0.751263	33	Cortex		Cortex
34	0.101704	-0.191357	-0.151701	-0.131097	-0.0909774	-0.0748528	-0.205484	-0.179457	-0.118419	-0.135819	-0.14041	0.101704	34	Root cap		Mature root cells
35	-0.346526	-0.101555	-0.110714	-0.108643	-0.127542	-0.185767	0.983423	-0.152155	-0.105557	-0.116471	-0.219111	0.983423	35	Cortex		Cortex
36	-0.354812	-0.0940129	-0.135366	-0.0943278	-0.0300456	-0.0805062	-0.257729	2.16201	0.134064	-0.048194	-0.238012	2.16201	36	Endodermis		Meristem
37	-0.141202	-0.216513	-0.180801	-0.163747	-0.0101236	-0.163048	-0.266165	0.895563	0.156053	-0.0633121	-0.197786	0.895563	37	Endodermis		Endodermis
38	-0.365093	1.89938	0.595762	0.00482884	0.0310728	0.0225748	-0.182601	0.313396	0.214392	-0.106601	-0.229199	1.89938	38	Meristem		Meristem
39	0.0202855	-0.226838	-0.190155	-0.194502	-0.0895057	-0.20074	-0.272843	0.270192	0.224832	-0.0597205	-0.155901	0.270192	39	Enodermis		Endodermis
40	-0.337841	0.28397	0.0485386	-0.0834167	-0.103677	0.00675127	-0.200797	1.85221	0.389756	-0.0422388	-0.223803	1.85221	40	Enodermis		Meristem
41	-0.11857	-0.120828	-0.0916733	0.0234557	-0.0631039	1.54981	-0.173466	-0.0888814	-0.0832582	-0.0877697	2.88105	2.88105	41	Xylem		Xylem
42	-0.368622	-0.0252003	-0.122106	-0.0937857	-0.0584361	-0.0338963	-0.248984	2.05041	0.255768	-0.0619037	-0.24895	2.05041	42	Endodermis		Endodermis
43	-0.267696	-0.120378	-0.0478926	0.832402	0.203461	1.42752	-0.123203	-0.0748497	-0.0732874	-0.0790906	0.0917104	1.42752	43	Sclerenchyma		Sclerenchyma
44	-0.247233	-0.16166	-0.162771	-0.156155	0.010886	-0.0834508	-0.246985	1.47871	0.37351	0.021386	-0.212675	1.47871	44	Endodermis		Endodermis
45	-0.395611	-0.175115	-0.137867	-0.140304	-0.136772	-0.185667	1.52787	-0.190892	-0.121574	-0.144344	-0.251128	1.52787	45	Cortex		Cortex
46	-0.21039	-0.202114	-0.183085	-0.160255	-0.149179	-0.173945	-0.235895	-0.153456	-0.0313605	2.51447	-0.198951	2.51447	46	Phloem		Phloem
47	-0.381974	2.25841	0.545341	-0.045389	0.0435842	-0.0915891	-0.207696	-0.0358215	0.249013	-0.106277	-0.253982	2.25841	47	Meristem		Meristem
48	-0.256917	-0.119315	-0.0441525	7.54734	-0.0845561	0.00442811	-0.173213	-0.0762174	-0.062521	-0.0759035	-0.139376	7.54734	48	Trichoblast		Trichoblast
49	-0.26246	-0.123655	-0.0770296	-0.0286695	-0.12129	0.0672454	-0.177505	-0.0149551	1.6422	1.65563	-0.117835	1.65563	49	Phloem		Phloem
50	-0.164257	-0.22954	-0.20325	-0.122531	-0.170675	1.08524	-0.242887	-0.164657	-0.0625699	-0.0293012	4.4211	4.4211	50	xylem		xylem
51	-0.294674	-0.133107	-0.113607	-0.0563063	-0.0800482	0.0189487	-0.188027	-0.0379595	2.42967	0.157895	-0.144284	2.42967	51	Pericycle		Pericycle
52	0.00230916	0.287372	1.20415	0.274746	0.168731	-0.0855656	-0.117131	0.53357	0.0357449	-0.0950898	0.236	1.20415	52	Atrichoblast		Atrichoblast
