# Supplementary material for: Single-cell transcriptomics reveal how root tissues adapt to soil stress
Source: Nature. 2025 Apr 30;642(8068):721–9. doi: 10.1038/s41586-025-08941-z (PMC12176638; doi:10.1038/s41586-025-08941-z)
Supplement: Supplementary file 9 — DEG list in each cell type in the comparison of Kitaake scRNA-seq data between gel-grown roots and soil-grown roots. [file 41586_2025_8941_MOESM9_ESM.xlsx]

## Sheet: Description
The differentially expressed gene list for the comparison between gel-based scRNA-seq data and non-compacted-soil-based scRNA-seq data for non transgenic plant Kitaake, generated by muscat R package
Relevant columns
Cluster_id:	cell type
sc_XXX.frq:	the proportion of cells with detected expression of the gene in individual scRNA-seq dataset
gel.frq/soil.frq:	the proportion of cells with detected expression of the gene in individual experimental conditions
logFC:	Log2 (foldchange)
logCPM:	Log2 (Counts per Million reads)
p_adj.glb:	The adjusted p-value used for filtering the significant DEGs. We used >0.05 as the threshold.
Contrast:	Means "non-compacted compared to compacted", thus negative log FC means up-regulated in compacted Soils

## Sheet: DEG_Kitaake_GelvsSoil
	gene	cluster_id	sc_303.frq	sc_304.frq	sc_305.frq	sc_306.frq	gel.frq	soil.frq	logFC	logCPM	F	p_val	p_adj.loc	p_adj.glb	contrast	up_dn_label	clust_up_dn
1	LOC-Os01g01450	Meristem	0.885	0.664	0.716	0.659	0.77	0.691	-1.15	6.93	12.5	0.000417	0.00575	0.007	gel-soil	Up	Meristem_Up
2	LOC-Os01g01870	Meristem	0.615	0.412	0.552	0.538	0.509	0.546	-1.6	6.71	23	1.62e-06	5.01e-05	5.77e-05	gel-soil	Up	Meristem_Up
3	LOC-Os01g03530	Meristem	0.216	0.13	0.0129	0.0116	0.171	0.0123	3.16	2.13	23.5	1.25e-06	3.98e-05	4.54e-05	gel-soil	Down	Meristem_Down
4	LOC-Os01g03710	Meristem	0.56	0.202	0.112	0.0925	0.373	0.104	1.17	3.38	7.57	0.00593	0.0494	0.0558	gel-soil	Down	Meristem_Down
5	LOC-Os01g03830	Meristem	0	0.534	0	0	0.279	0	11	4.07	141	1.94e-32	3e-29	9.39e-30	gel-soil	Down	Meristem_Down
6	LOC-Os01g03890	Meristem	0.67	0.286	0.422	0.428	0.469	0.425	-1.17	5.56	11.4	0.000753	0.0094	0.0113	gel-soil	Up	Meristem_Up
7	LOC-Os01g04010	Meristem	0.991	0.79	0.655	0.607	0.886	0.635	0.987	7.79	10.1	0.00152	0.0167	0.0197	gel-soil	Down	Meristem_Down
8	LOC-Os01g04100	Meristem	0.303	0.084	0.151	0.139	0.189	0.146	-1.35	3.02	9.25	0.00236	0.0239	0.0277	gel-soil	Up	Meristem_Up
9	LOC-Os01g04260	Meristem	0.904	0.605	0.772	0.803	0.748	0.785	-1.1	6.55	11	0.000932	0.0112	0.0134	gel-soil	Up	Meristem_Up
10	LOC-Os01g04280	Meristem	0.569	0.366	0.168	0.116	0.463	0.146	1.16	4.23	9.01	0.00269	0.0265	0.0307	gel-soil	Down	Meristem_Down
11	LOC-Os01g04350	Meristem	0.812	0.454	0.0733	0.22	0.625	0.136	2.47	6.83	51.3	7.98e-13	8.92e-11	7.77e-11	gel-soil	Down	Meristem_Down
12	LOC-Os01g04580	Meristem	0.894	0.496	0.263	0.277	0.686	0.269	1.54	5.95	19.7	9.08e-06	0.000226	0.000267	gel-soil	Down	Meristem_Down
13	LOC-Os01g04590	Meristem	0.367	0.218	0.276	0.301	0.289	0.286	-1.18	4.16	9.45	0.00211	0.0217	0.0254	gel-soil	Up	Meristem_Up
14	LOC-Os01g04620	Meristem	0.651	0.345	0.319	0.382	0.491	0.346	-0.984	5.5	8.03	0.00461	0.0407	0.0464	gel-soil	Up	Meristem_Up
15	LOC-Os01g04710	Meristem	0.0596	0.0672	0.142	0.104	0.0636	0.126	-2.61	2.54	25.2	5.2e-07	1.83e-05	2.05e-05	gel-soil	Up	Meristem_Up
16	LOC-Os01g04920	Meristem	0.202	0.113	0.259	0.243	0.156	0.252	-1.86	3.55	19.9	8.02e-06	0.000203	0.000239	gel-soil	Up	Meristem_Up
17	LOC-Os01g04950	Meristem	0.33	0.147	0.289	0.283	0.235	0.286	-1.93	5.14	28.2	1.08e-07	4.49e-06	4.88e-06	gel-soil	Up	Meristem_Up
18	LOC-Os01g05130	Meristem	0.771	0.458	0.228	0.243	0.607	0.235	1.08	4.52	8.31	0.00394	0.036	0.0411	gel-soil	Down	Meristem_Down
19	LOC-Os01g05610	Meristem	0.968	0.765	0.474	0.462	0.862	0.469	1.59	7.15	23.6	1.21e-06	3.87e-05	4.42e-05	gel-soil	Down	Meristem_Down
20	LOC-Os01g05630	Meristem	0.555	0.202	0.069	0.0925	0.371	0.079	1.55	3.14	11.6	0.000646	0.00827	0.00998	gel-soil	Down	Meristem_Down
21	LOC-Os01g05810	Meristem	0.248	0.126	0.211	0.22	0.184	0.215	-1.27	3.21	8.67	0.00323	0.0307	0.0353	gel-soil	Up	Meristem_Up
22	LOC-Os01g06010	Meristem	0.936	0.664	0.44	0.393	0.794	0.42	1.47	7.49	20.9	4.76e-06	0.000129	0.000151	gel-soil	Down	Meristem_Down
23	LOC-Os01g06250	Meristem	0.119	0.0966	0.0129	0.0347	0.107	0.0222	1.93	2.95	15.9	6.72e-05	0.00125	0.00151	gel-soil	Down	Meristem_Down
24	LOC-Os01g06640	Meristem	0.89	0.391	0.177	0.225	0.629	0.198	2.34	6.25	43.7	3.95e-11	3.17e-09	3.09e-09	gel-soil	Down	Meristem_Down
25	LOC-Os01g07590	Meristem	0.266	0.147	0.00862	0.0405	0.204	0.0222	2.41	2.16	15.8	6.98e-05	0.00129	0.00157	gel-soil	Down	Meristem_Down
26	LOC-Os01g08110	Meristem	0.206	0.126	0.164	0.185	0.164	0.173	-1.48	3.04	11	0.000924	0.0111	0.0133	gel-soil	Up	Meristem_Up
27	LOC-Os01g08840	Meristem	0.284	0.0714	0.0172	0.0405	0.173	0.0272	1.9	1.76	8.76	0.00308	0.0296	0.034	gel-soil	Down	Meristem_Down
28	LOC-Os01g09020	Meristem	0.67	0.277	0.427	0.382	0.465	0.407	-1.06	4.95	8.63	0.0033	0.0312	0.0359	gel-soil	Up	Meristem_Up
29	LOC-Os01g10400	Meristem	0.229	0.0336	0.00862	0.0116	0.127	0.00988	2.51	1.47	11.7	0.000625	0.00807	0.00973	gel-soil	Down	Meristem_Down
30	LOC-Os01g10440	Meristem	0.67	0.269	0.069	0.0925	0.461	0.079	2.84	4.36	46.4	9.94e-12	8.77e-10	8.44e-10	gel-soil	Down	Meristem_Down
31	LOC-Os01g10580	Meristem	0.243	0.084	0	0	0.16	0	7.92	1.31	31.2	2.38e-08	1.17e-06	1.22e-06	gel-soil	Down	Meristem_Down
32	LOC-Os01g11040	Meristem	0.353	0.197	0.297	0.312	0.272	0.304	-1.23	4.16	10.3	0.00134	0.0151	0.0178	gel-soil	Up	Meristem_Up
33	LOC-Os01g11110	Meristem	0.298	0.189	0.0259	0.0694	0.241	0.0444	1.51	2.54	8.52	0.00351	0.0328	0.0377	gel-soil	Down	Meristem_Down
34	LOC-Os01g11414	Meristem	0.803	0.613	0.716	0.676	0.704	0.699	-1.24	6.45	13.7	0.00021	0.00324	0.00398	gel-soil	Up	Meristem_Up
35	LOC-Os01g11600	Meristem	0.683	0.252	0.0302	0.0694	0.458	0.0469	3.55	4.38	65.5	5.85e-16	1.07e-13	7.94e-14	gel-soil	Down	Meristem_Down
36	LOC-Os01g11650	Meristem	0.729	0.357	0.0991	0.11	0.535	0.104	2.8	4.65	48	4.27e-12	4.06e-10	3.78e-10	gel-soil	Down	Meristem_Down
37	LOC-Os01g11910	Meristem	0.495	0.197	0.069	0.0925	0.34	0.079	1.79	3.4	16.6	4.57e-05	0.0009	0.00109	gel-soil	Down	Meristem_Down
38	LOC-Os01g11920	Meristem	0.28	0.172	0.349	0.283	0.224	0.321	-1.62	4.01	17	3.73e-05	0.00076	0.000915	gel-soil	Up	Meristem_Up
39	LOC-Os01g12000	Meristem	0.862	0.513	0.591	0.566	0.68	0.58	-1.51	7.3	21.6	3.32e-06	9.38e-05	0.00011	gel-soil	Up	Meristem_Up
40	LOC-Os01g12190	Meristem	0.243	0.0252	0	0.0231	0.129	0.00988	3.33	1.65	19.2	1.17e-05	0.00028	0.000334	gel-soil	Down	Meristem_Down
41	LOC-Os01g12440	Meristem	0.202	0.0966	0.0129	0.0173	0.147	0.0148	2.98	1.99	20.1	7.28e-06	0.000188	0.00022	gel-soil	Down	Meristem_Down
42	LOC-Os01g12650	Meristem	0.959	0.803	0.888	0.89	0.877	0.889	-0.921	7.64	8.64	0.00329	0.0311	0.0358	gel-soil	Up	Meristem_Up
43	LOC-Os01g12740	Meristem	0.0596	0.143	0	0.0231	0.103	0.00988	2.6	1.51	12.5	0.0004	0.00555	0.00677	gel-soil	Down	Meristem_Down
44	LOC-Os01g13170	Meristem	0.766	0.437	0.168	0.22	0.594	0.19	1.41	4.28	13.1	0.000289	0.00421	0.00517	gel-soil	Down	Meristem_Down
45	LOC-Os01g13270	Meristem	0.284	0.0546	0	0.0116	0.164	0.00494	3.96	1.81	26	3.38e-07	1.26e-05	1.39e-05	gel-soil	Down	Meristem_Down
46	LOC-Os01g13490	Meristem	0.56	0.391	0.478	0.468	0.471	0.474	-1.22	5.22	11.8	0.000581	0.00758	0.00916	gel-soil	Up	Meristem_Up
47	LOC-Os01g13530	Meristem	0.408	0.172	0.0302	0.0925	0.285	0.0568	1.68	2.84	11.9	0.000571	0.00745	0.00902	gel-soil	Down	Meristem_Down
48	LOC-Os01g13930	Meristem	0.477	0.223	0.392	0.382	0.344	0.388	-1.83	5.29	25.9	3.68e-07	1.35e-05	1.5e-05	gel-soil	Up	Meristem_Up
49	LOC-Os01g14970	Meristem	0.468	0.122	0.0345	0.052	0.287	0.042	1.27	3.13	8.07	0.0045	0.04	0.0455	gel-soil	Down	Meristem_Down
50	LOC-Os01g15470	Meristem	0.89	0.37	0.289	0.249	0.618	0.272	1.36	5.46	14.8	0.000117	0.002	0.00244	gel-soil	Down	Meristem_Down
51	LOC-Os01g15830	Meristem	0.89	0.748	0.759	0.832	0.816	0.79	-0.911	9.86	10.9	0.000982	0.0117	0.0139	gel-soil	Up	Meristem_Up
52	LOC-Os01g16140	Meristem	0.394	0.13	0.172	0.185	0.257	0.178	-1.32	4.48	12.5	0.000409	0.00566	0.0069	gel-soil	Up	Meristem_Up
53	LOC-Os01g16230	Meristem	0.679	0.172	0.0345	0.0636	0.414	0.0469	2.35	3.54	27.9	1.31e-07	5.36e-06	5.85e-06	gel-soil	Down	Meristem_Down
54	LOC-Os01g16290	Meristem	0.243	0.185	0.0345	0.0578	0.213	0.0444	1.58	2.45	8.93	0.0028	0.0275	0.0316	gel-soil	Down	Meristem_Down
55	LOC-Os01g16310	Meristem	0.239	0.0462	0.0172	0.0116	0.138	0.0148	2.24	1.24	8.72	0.00315	0.0301	0.0346	gel-soil	Down	Meristem_Down
56	LOC-Os01g16770	Meristem	0.156	0.181	0.263	0.133	0.169	0.207	-1.64	3.7	16.3	5.47e-05	0.00104	0.00127	gel-soil	Up	Meristem_Up
57	LOC-Os01g18800	Meristem	0.954	0.571	0.379	0.393	0.754	0.385	1.17	6.15	11.9	0.000577	0.00752	0.0091	gel-soil	Down	Meristem_Down
58	LOC-Os01g19940	Meristem	0.89	0.496	0.185	0.231	0.684	0.205	2.44	6.3	47.5	5.67e-12	5.27e-10	4.95e-10	gel-soil	Down	Meristem_Down
59	LOC-Os01g21420	Meristem	0.211	0.063	0.0129	0.0289	0.134	0.0198	1.96	1.39	7.57	0.00595	0.0495	0.0559	gel-soil	Down	Meristem_Down
60	LOC-Os01g22249	Meristem	0.312	0.0378	0.00862	0.00578	0.169	0.00741	4.17	1.96	30.1	4.02e-08	1.86e-06	1.97e-06	gel-soil	Down	Meristem_Down
61	LOC-Os01g22352	Meristem	0.486	0.164	0.00431	0.0231	0.318	0.0123	5.16	3.47	78.8	6.95e-19	2.06e-16	1.23e-16	gel-soil	Down	Meristem_Down
62	LOC-Os01g23580	Meristem	0.583	0.21	0.056	0.0636	0.388	0.0593	1.93	3.56	19.9	8.15e-06	0.000206	0.000242	gel-soil	Down	Meristem_Down
63	LOC-Os01g23740	Meristem	0.876	0.706	0.806	0.751	0.787	0.783	-0.932	6.72	8.03	0.0046	0.0406	0.0462	gel-soil	Up	Meristem_Up
64	LOC-Os01g24030	Meristem	0.211	0.0756	0.216	0.249	0.14	0.23	-2.42	4.36	37.7	8.34e-10	5.42e-08	5.36e-08	gel-soil	Up	Meristem_Up
65	LOC-Os01g24070	Meristem	0.95	0.622	0.405	0.543	0.779	0.464	0.931	6.69	7.95	0.00481	0.042	0.0478	gel-soil	Down	Meristem_Down
66	LOC-Os01g24764	Meristem	0.0872	0.0378	0.108	0.11	0.0614	0.109	-2.29	2.08	16.4	5.06e-05	0.000976	0.00119	gel-soil	Up	Meristem_Up
67	LOC-Os01g25484	Meristem	0.706	0.462	0.0948	0.139	0.579	0.114	2.68	4.56	43.9	3.43e-11	2.77e-09	2.7e-09	gel-soil	Down	Meristem_Down
68	LOC-Os01g27140	Meristem	0.358	0.0756	0.00431	0.00578	0.211	0.00494	3.3	2.1	24.6	7.09e-07	2.42e-05	2.72e-05	gel-soil	Down	Meristem_Down
69	LOC-Os01g27390	Meristem	0.578	0.353	0.0388	0.0231	0.461	0.0321	3.44	3.94	56.6	5.43e-14	7.46e-12	5.97e-12	gel-soil	Down	Meristem_Down
70	LOC-Os01g27700	Meristem	0.234	0.021	0.00862	0.00578	0.123	0.00741	3.34	1.29	15.8	7.17e-05	0.00132	0.0016	gel-soil	Down	Meristem_Down
71	LOC-Os01g27860	Meristem	0.67	0.265	0.138	0.121	0.458	0.131	1.03	5.58	8.75	0.0031	0.0297	0.0342	gel-soil	Down	Meristem_Down
72	LOC-Os01g32080	Meristem	0.894	0.471	0.276	0.295	0.673	0.284	1.16	5.09	10.3	0.0013	0.0147	0.0174	gel-soil	Down	Meristem_Down
73	LOC-Os01g32259	Meristem	0.206	0.109	0.0129	0.0231	0.156	0.0173	2.37	1.52	11.1	0.00088	0.0107	0.0128	gel-soil	Down	Meristem_Down
74	LOC-Os01g32380	Meristem	0.982	0.765	0.789	0.786	0.868	0.788	-1.12	8.38	13.9	0.000189	0.00297	0.00363	gel-soil	Up	Meristem_Up
75	LOC-Os01g34480	Meristem	0.982	0.824	0.828	0.884	0.899	0.852	-1.21	7.88	15.2	9.46e-05	0.00166	0.00203	gel-soil	Up	Meristem_Up
76	LOC-Os01g36220	Meristem	0.775	0.261	0.147	0.197	0.507	0.168	1.08	4.82	8.65	0.00327	0.0309	0.0356	gel-soil	Down	Meristem_Down
77	LOC-Os01g36240	Meristem	0.693	0.336	0.177	0.272	0.507	0.217	0.933	6.7	7.99	0.00471	0.0413	0.047	gel-soil	Down	Meristem_Down
78	LOC-Os01g37040	Meristem	0.174	0.0336	0	0	0.101	0	7.51	0.972	24.1	9.11e-07	2.99e-05	3.41e-05	gel-soil	Down	Meristem_Down
79	LOC-Os01g39330	Meristem	0.615	0.248	0.0259	0.0636	0.423	0.042	2.97	3.69	42.2	8.14e-11	6.26e-09	6.11e-09	gel-soil	Down	Meristem_Down
80	LOC-Os01g40094	Meristem	0.904	0.479	0.603	0.538	0.682	0.575	-1.02	5.93	8.9	0.00285	0.0278	0.0321	gel-soil	Up	Meristem_Up
81	LOC-Os01g40260	Meristem	0.729	0.37	0.0302	0.0694	0.542	0.0469	5.09	5.84	141	1.69e-32	2.76e-29	8.19e-30	gel-soil	Down	Meristem_Down
82	LOC-Os01g40290	Meristem	0.619	0.176	0.0603	0.0289	0.388	0.0469	2.96	3.59	41.3	1.32e-10	9.88e-09	9.58e-09	gel-soil	Down	Meristem_Down
83	LOC-Os01g40870	Meristem	0.422	0.147	0.0172	0	0.279	0.00988	4.78	2.81	55	1.21e-13	1.56e-11	1.29e-11	gel-soil	Down	Meristem_Down
84	LOC-Os01g41010	Meristem	0.748	0.357	0.0776	0.208	0.544	0.133	1.46	4.48	14.6	0.000136	0.00227	0.00277	gel-soil	Down	Meristem_Down
85	LOC-Os01g41900	Meristem	0.798	0.391	0.431	0.399	0.586	0.417	-1.17	6.95	12.8	0.000352	0.00497	0.00609	gel-soil	Up	Meristem_Up
86	LOC-Os01g42030	Meristem	0.826	0.45	0.138	0.26	0.629	0.19	1.33	5.94	14.7	0.000123	0.00209	0.00255	gel-soil	Down	Meristem_Down
87	LOC-Os01g42190	Meristem	0.5	0.244	0.0302	0.0636	0.366	0.0444	2.86	3.78	40.8	1.71e-10	1.25e-08	1.22e-08	gel-soil	Down	Meristem_Down
88	LOC-Os01g42200	Meristem	0.335	0.0798	0.0129	0.00578	0.202	0.00988	4.04	2.19	33.2	8.21e-09	4.39e-07	4.51e-07	gel-soil	Down	Meristem_Down
89	LOC-Os01g42520	Meristem	0.739	0.441	0.621	0.561	0.583	0.595	-1.44	6.82	18.8	1.43e-05	0.000332	0.000396	gel-soil	Up	Meristem_Up
90	LOC-Os01g42860	Meristem	0.94	0.689	0.573	0.543	0.809	0.56	1.27	8.46	17.7	2.57e-05	0.000551	0.000664	gel-soil	Down	Meristem_Down
91	LOC-Os01g43160	Meristem	0.486	0.248	0.315	0.416	0.362	0.358	-1.07	4.55	8.4	0.00375	0.0346	0.0396	gel-soil	Up	Meristem_Up
92	LOC-Os01g43480	Meristem	0.968	0.605	0.401	0.52	0.779	0.452	0.959	6.12	7.98	0.00473	0.0414	0.0472	gel-soil	Down	Meristem_Down
93	LOC-Os01g43650	Meristem	0.693	0.256	0.056	0.0751	0.465	0.0642	2.9	4.21	46.6	8.97e-12	8.06e-10	7.66e-10	gel-soil	Down	Meristem_Down
94	LOC-Os01g43700	Meristem	0.445	0.307	0.44	0.428	0.373	0.435	-1.96	5.22	29.2	6.63e-08	2.91e-06	3.13e-06	gel-soil	Up	Meristem_Up
95	LOC-Os01g43774	Meristem	0.39	0.151	0.0302	0.0231	0.265	0.0272	2.53	3.05	26.4	2.76e-07	1.04e-05	1.15e-05	gel-soil	Down	Meristem_Down
96	LOC-Os01g43844	Meristem	0.904	0.605	0.353	0.364	0.748	0.358	1.03	6.61	9.61	0.00194	0.0203	0.0238	gel-soil	Down	Meristem_Down
97	LOC-Os01g44050	Meristem	0.679	0.471	0.526	0.538	0.57	0.531	-1.41	5.39	16.1	6.14e-05	0.00115	0.0014	gel-soil	Up	Meristem_Up
98	LOC-Os01g44394	Meristem	0.385	0.324	0.0733	0.15	0.353	0.106	1.36	3.68	10.8	0.001	0.0119	0.0142	gel-soil	Down	Meristem_Down
99	LOC-Os01g45110	Meristem	0.867	0.71	0.513	0.468	0.785	0.494	1.43	7.29	19.6	9.66e-06	0.000239	0.000282	gel-soil	Down	Meristem_Down
100	LOC-Os01g45274	Meristem	0.917	0.714	0.345	0.41	0.811	0.373	4.05	8.21	140	3.14e-32	4.61e-29	1.49e-29	gel-soil	Down	Meristem_Down
101	LOC-Os01g45720	Meristem	0.844	0.555	0.194	0.231	0.693	0.21	2.58	6.07	51.1	8.68e-13	9.63e-11	8.41e-11	gel-soil	Down	Meristem_Down
102	LOC-Os01g46020	Meristem	0.284	0.0798	0.0129	0.0173	0.178	0.0148	1.78	1.78	7.92	0.00489	0.0426	0.0484	gel-soil	Down	Meristem_Down
103	LOC-Os01g46080	Meristem	0.702	0.336	0.112	0.173	0.511	0.138	1.76	4.15	19.3	1.11e-05	0.000267	0.000318	gel-soil	Down	Meristem_Down
104	LOC-Os01g47070	Meristem	0.592	0.193	0.00431	0	0.384	0.00247	8.68	4.72	166	6.23e-38	1.83e-34	4.14e-35	gel-soil	Down	Meristem_Down
105	LOC-Os01g47570	Meristem	0.94	0.597	0.306	0.358	0.761	0.328	1.4	7.26	18.7	1.54e-05	0.000355	0.000424	gel-soil	Down	Meristem_Down
106	LOC-Os01g48360	Meristem	0.885	0.458	0.336	0.301	0.662	0.321	1.05	6.41	9.86	0.00169	0.0182	0.0214	gel-soil	Down	Meristem_Down
107	LOC-Os01g48750	Meristem	0.376	0.134	0.267	0.225	0.25	0.249	-1.24	3.47	9.09	0.00257	0.0256	0.0297	gel-soil	Up	Meristem_Up
108	LOC-Os01g49160	Meristem	0.917	0.681	0.457	0.543	0.794	0.494	1.08	7.28	11.2	0.00081	0.00998	0.012	gel-soil	Down	Meristem_Down
109	LOC-Os01g49310	Meristem	0.564	0.147	0.0302	0.0289	0.346	0.0296	2.63	2.86	26	3.43e-07	1.28e-05	1.41e-05	gel-soil	Down	Meristem_Down
110	LOC-Os01g49820	Meristem	0.904	0.55	0.207	0.231	0.719	0.217	2.64	5.83	51.9	5.9e-13	6.82e-11	5.83e-11	gel-soil	Down	Meristem_Down
111	LOC-Os01g50370	Meristem	0.61	0.34	0.366	0.312	0.469	0.343	-1.27	5.69	13.4	0.000249	0.00371	0.00457	gel-soil	Up	Meristem_Up
112	LOC-Os01g50400	Meristem	0.225	0.197	0.328	0.22	0.211	0.281	-1.93	4.57	25.8	3.72e-07	1.37e-05	1.52e-05	gel-soil	Up	Meristem_Up
113	LOC-Os01g50440	Meristem	0.537	0.223	0.0431	0.0578	0.373	0.0494	2.38	4.06	32.2	1.41e-08	7.14e-07	7.47e-07	gel-soil	Down	Meristem_Down
114	LOC-Os01g50450	Meristem	0.385	0.294	0.353	0.393	0.338	0.37	-1.51	4.82	16.9	4e-05	0.000806	0.000972	gel-soil	Up	Meristem_Up
115	LOC-Os01g50900	Meristem	0.188	0.109	0.00862	0.00578	0.147	0.00741	3.77	1.58	21.8	2.98e-06	8.55e-05	9.96e-05	gel-soil	Down	Meristem_Down
116	LOC-Os01g51250	Meristem	0.931	0.588	0.276	0.329	0.752	0.299	1.31	5.33	13.6	0.000228	0.00347	0.00425	gel-soil	Down	Meristem_Down
117	LOC-Os01g51380	Meristem	0.794	0.492	0.651	0.566	0.636	0.615	-1.02	5.73	8.82	0.00299	0.0288	0.0332	gel-soil	Up	Meristem_Up
118	LOC-Os01g51410	Meristem	0.633	0.387	0.491	0.514	0.504	0.501	-1.59	5.64	20.6	5.78e-06	0.000153	0.000179	gel-soil	Up	Meristem_Up
119	LOC-Os01g51670	Meristem	0.839	0.529	0.31	0.301	0.678	0.306	1.69	5.56	22.5	2.11e-06	6.33e-05	7.32e-05	gel-soil	Down	Meristem_Down
120	LOC-Os01g52060	Meristem	0.349	0.0378	0	0.00578	0.186	0.00247	5.17	2.35	45.7	1.39e-11	1.2e-09	1.16e-09	gel-soil	Down	Meristem_Down
121	LOC-Os01g52100	Meristem	0.353	0.202	0.0302	0.0116	0.274	0.0222	3.57	2.79	39.1	4.09e-10	2.77e-08	2.75e-08	gel-soil	Down	Meristem_Down
122	LOC-Os01g52130	Meristem	0.188	0.0378	0.0216	0.0289	0.11	0.0247	1.82	1.69	7.83	0.00515	0.0444	0.0503	gel-soil	Down	Meristem_Down
123	LOC-Os01g52260	Meristem	0.959	0.761	0.819	0.844	0.855	0.83	-1.11	8.31	13.5	0.000234	0.00353	0.00434	gel-soil	Up	Meristem_Up
124	LOC-Os01g52340	Meristem	0.289	0.0756	0.00862	0.00578	0.178	0.00741	4.09	1.87	28.2	1.11e-07	4.61e-06	5.02e-06	gel-soil	Down	Meristem_Down
125	LOC-Os01g52410	Meristem	0.317	0.151	0.00431	0.0636	0.23	0.0296	2.35	2.62	19.1	1.26e-05	0.000297	0.000355	gel-soil	Down	Meristem_Down
126	LOC-Os01g52594	Meristem	0.968	0.71	0.366	0.474	0.833	0.412	1.52	6.33	19.7	9.02e-06	0.000225	0.000265	gel-soil	Down	Meristem_Down
127	LOC-Os01g52610	Meristem	0.284	0.16	0.259	0.231	0.219	0.247	-1.31	3.55	10.2	0.00142	0.0158	0.0187	gel-soil	Up	Meristem_Up
128	LOC-Os01g52851	Meristem	0.385	0.143	0.228	0.162	0.259	0.2	-1.42	3.92	13.1	0.000297	0.00431	0.00528	gel-soil	Up	Meristem_Up
129	LOC-Os01g53160	Meristem	0.289	0.0798	0.0129	0.0116	0.18	0.0123	2.88	1.91	18.4	1.77e-05	0.000399	0.000477	gel-soil	Down	Meristem_Down
130	LOC-Os01g53294	Meristem	0.784	0.324	0.125	0.225	0.544	0.168	1.53	4.91	17.1	3.54e-05	0.000727	0.000876	gel-soil	Down	Meristem_Down
131	LOC-Os01g53520	Meristem	1	0.954	0.858	0.884	0.976	0.869	0.841	8.39	7.87	0.00502	0.0435	0.0494	gel-soil	Down	Meristem_Down
132	LOC-Os01g53640	Meristem	0.312	0.134	0.203	0.277	0.219	0.235	-1.23	3.37	8.64	0.00329	0.0311	0.0358	gel-soil	Up	Meristem_Up
133	LOC-Os01g53670	Meristem	0.5	0.151	0.0345	0.0694	0.318	0.0494	1.84	2.94	14.7	0.000129	0.00217	0.00264	gel-soil	Down	Meristem_Down
134	LOC-Os01g53880	Meristem	0.422	0.176	0.0431	0.0751	0.294	0.0568	1.56	3.12	11.6	0.000659	0.00843	0.0101	gel-soil	Down	Meristem_Down
135	LOC-Os01g53900	Meristem	0.216	0.0252	0	0.00578	0.116	0.00247	4.29	0.843	15.1	0.000103	0.0018	0.00219	gel-soil	Down	Meristem_Down
136	LOC-Os01g53920	Meristem	0.45	0.147	0.0216	0.0289	0.292	0.0247	3.28	2.84	35.6	2.49e-09	1.46e-07	1.49e-07	gel-soil	Down	Meristem_Down
137	LOC-Os01g54370	Meristem	0.904	0.601	0.241	0.312	0.746	0.272	1.64	5.25	20.6	5.71e-06	0.000152	0.000177	gel-soil	Down	Meristem_Down
138	LOC-Os01g54390	Meristem	0.165	0.122	0.0302	0.0173	0.143	0.0247	1.7	1.85	7.64	0.0057	0.048	0.0542	gel-soil	Down	Meristem_Down
139	LOC-Os01g54515	Meristem	0.179	0.0336	0	0.0116	0.103	0.00494	3.19	1.19	13.8	0.000201	0.00312	0.00383	gel-soil	Down	Meristem_Down
140	LOC-Os01g55150	Meristem	0.5	0.303	0.543	0.434	0.397	0.496	-1.19	5.53	11.7	0.000626	0.00808	0.00974	gel-soil	Up	Meristem_Up
141	LOC-Os01g55240	Meristem	0.904	0.546	0.272	0.283	0.717	0.277	1.54	6.2	20.1	7.3e-06	0.000188	0.00022	gel-soil	Down	Meristem_Down
142	LOC-Os01g55510	Meristem	0.894	0.618	0.599	0.636	0.75	0.615	-1.37	7.84	19.1	1.23e-05	0.000292	0.000349	gel-soil	Up	Meristem_Up
143	LOC-Os01g55860	Meristem	0.486	0.172	0.0819	0.0809	0.322	0.0815	1.4	3	9.23	0.00238	0.024	0.0279	gel-soil	Down	Meristem_Down
144	LOC-Os01g55940	Meristem	0.372	0.172	0.0172	0.0405	0.268	0.0272	2.6	2.86	25.3	4.93e-07	1.75e-05	1.95e-05	gel-soil	Down	Meristem_Down
145	LOC-Os01g56180	Meristem	0.486	0.168	0.121	0.0694	0.32	0.0988	1.25	3.27	8.2	0.00419	0.0378	0.0431	gel-soil	Down	Meristem_Down
146	LOC-Os01g56240	Meristem	0.28	0.189	0.0603	0.0636	0.232	0.0617	1.21	3.77	8.9	0.00286	0.0278	0.0321	gel-soil	Down	Meristem_Down
147	LOC-Os01g56330	Meristem	0.647	0.395	0.53	0.503	0.515	0.519	-1.24	5.26	12.3	0.00045	0.00612	0.00746	gel-soil	Up	Meristem_Up
148	LOC-Os01g56690	Meristem	0.28	0.134	0.172	0.168	0.204	0.17	-1.45	4.22	14.2	0.000162	0.00261	0.00319	gel-soil	Up	Meristem_Up
149	LOC-Os01g57066	Meristem	0.587	0.336	0.496	0.41	0.456	0.459	-1.34	4.92	13.7	0.00022	0.00338	0.00414	gel-soil	Up	Meristem_Up
150	LOC-Os01g57220	Meristem	0.995	0.723	0.569	0.59	0.853	0.578	0.979	6.77	8.85	0.00293	0.0284	0.0327	gel-soil	Down	Meristem_Down
151	LOC-Os01g57310	Meristem	0.225	0.0966	0.0388	0	0.158	0.0222	2.13	1.73	10.6	0.00113	0.0132	0.0157	gel-soil	Down	Meristem_Down
152	LOC-Os01g57570	Meristem	0.812	0.542	0.237	0.324	0.671	0.274	1.75	5.84	24.7	6.74e-07	2.31e-05	2.6e-05	gel-soil	Down	Meristem_Down
153	LOC-Os01g57740	Meristem	0.757	0.244	0.056	0.0925	0.489	0.0716	2.36	3.83	30.3	3.75e-08	1.75e-06	1.85e-06	gel-soil	Down	Meristem_Down
154	LOC-Os01g57770	Meristem	0.638	0.261	0.056	0.139	0.441	0.0914	1.64	4.31	17.6	2.74e-05	0.000581	0.000701	gel-soil	Down	Meristem_Down
155	LOC-Os01g57840	Meristem	0.757	0.466	0.19	0.364	0.605	0.264	1.22	7.17	14.1	0.000176	0.0028	0.00342	gel-soil	Down	Meristem_Down
156	LOC-Os01g57854	Meristem	0.298	0.0714	0.00862	0.0231	0.18	0.0148	2.12	1.8	10.7	0.00105	0.0123	0.0147	gel-soil	Down	Meristem_Down
157	LOC-Os01g58240	Meristem	0.367	0.0924	0.00431	0.0116	0.224	0.00741	4.7	2.42	43.7	3.91e-11	3.14e-09	3.06e-09	gel-soil	Down	Meristem_Down
158	LOC-Os01g58310	Meristem	0.849	0.328	0.142	0.156	0.577	0.148	2.8	5.36	54.5	1.6e-13	2.01e-11	1.67e-11	gel-soil	Down	Meristem_Down
159	LOC-Os01g58320	Meristem	0.78	0.34	0.0905	0.0983	0.55	0.0938	2.76	5.18	51.4	7.79e-13	8.74e-11	7.59e-11	gel-soil	Down	Meristem_Down
160	LOC-Os01g58335	Meristem	0.931	0.634	0.289	0.399	0.776	0.336	1.91	6.47	31	2.56e-08	1.24e-06	1.31e-06	gel-soil	Down	Meristem_Down
161	LOC-Os01g58340	Meristem	0.257	0.105	0.0172	0.0231	0.178	0.0198	2.6	2.26	19	1.32e-05	0.000308	0.000369	gel-soil	Down	Meristem_Down
162	LOC-Os01g58350	Meristem	0.587	0.193	0.0302	0.0173	0.382	0.0247	5.22	4.9	122	2.69e-28	2.63e-25	9.97e-26	gel-soil	Down	Meristem_Down
163	LOC-Os01g58890	Meristem	0.936	0.693	0.353	0.434	0.809	0.388	2.42	7.38	52.5	4.4e-13	5.25e-11	4.42e-11	gel-soil	Down	Meristem_Down
164	LOC-Os01g59150	Meristem	0.986	0.908	0.944	0.948	0.945	0.946	-1.24	8.6	17.3	3.13e-05	0.00065	0.000786	gel-soil	Up	Meristem_Up
165	LOC-Os01g59610	Meristem	0.986	0.66	0.422	0.439	0.816	0.43	1.33	5.96	14.9	0.000111	0.00191	0.00233	gel-soil	Down	Meristem_Down
166	LOC-Os01g59690	Meristem	0.445	0.189	0.345	0.353	0.311	0.348	-1.97	4.74	27.7	1.44e-07	5.85e-06	6.38e-06	gel-soil	Up	Meristem_Up
167	LOC-Os01g60309	Meristem	0.775	0.378	0.185	0.243	0.568	0.21	1.07	4.45	7.98	0.00472	0.0413	0.0471	gel-soil	Down	Meristem_Down
168	LOC-Os01g60330	Meristem	0.156	0.0756	0.302	0.214	0.114	0.264	-2.36	3.39	29.5	5.64e-08	2.51e-06	2.7e-06	gel-soil	Up	Meristem_Up
169	LOC-Os01g60420	Meristem	0.95	0.567	0.284	0.341	0.75	0.309	1.75	5.88	24.9	6.18e-07	2.14e-05	2.41e-05	gel-soil	Down	Meristem_Down
170	LOC-Os01g60770	Meristem	0.748	0.408	0.552	0.572	0.57	0.56	-2.02	8.14	41.6	1.14e-10	8.58e-09	8.34e-09	gel-soil	Up	Meristem_Up
171	LOC-Os01g61060	Meristem	0.239	0.0336	0.0216	0	0.132	0.0123	2.79	1.42	13.5	0.000245	0.00366	0.00451	gel-soil	Down	Meristem_Down
172	LOC-Os01g61460	Meristem	0.775	0.433	0.0862	0.11	0.596	0.0963	3.29	5.22	69.2	9.29e-17	1.89e-14	1.36e-14	gel-soil	Down	Meristem_Down
173	LOC-Os01g61680	Meristem	0.647	0.265	0.0991	0.11	0.447	0.104	1.63	3.76	15.5	8.06e-05	0.00144	0.00177	gel-soil	Down	Meristem_Down
174	LOC-Os01g62010	Meristem	0.734	0.349	0.0517	0.0809	0.533	0.0642	3.2	4.18	53.8	2.26e-13	2.77e-11	2.33e-11	gel-soil	Down	Meristem_Down
175	LOC-Os01g62370	Meristem	0.748	0.429	0.228	0.347	0.581	0.279	1.06	5.12	8.75	0.00309	0.0297	0.0342	gel-soil	Down	Meristem_Down
176	LOC-Os01g62430	Meristem	0.876	0.584	0.125	0.26	0.724	0.183	2.42	6.04	45.4	1.64e-11	1.4e-09	1.35e-09	gel-soil	Down	Meristem_Down
177	LOC-Os01g62584	Meristem	0.294	0.214	0.121	0.0809	0.252	0.104	1.16	3.81	8.27	0.00403	0.0366	0.0418	gel-soil	Down	Meristem_Down
178	LOC-Os01g62840	Meristem	0.94	0.613	0.353	0.462	0.77	0.4	1.51	6.1	19.2	1.19e-05	0.000283	0.000338	gel-soil	Down	Meristem_Down
179	LOC-Os01g62880	Meristem	0.188	0.0546	0.00862	0.0116	0.118	0.00988	2.61	1.04	9.61	0.00194	0.0202	0.0238	gel-soil	Down	Meristem_Down
180	LOC-Os01g63180	Meristem	0.294	0.0756	0.00862	0.0231	0.18	0.0148	2.94	2	19.8	8.68e-06	0.000217	0.000256	gel-soil	Down	Meristem_Down
181	LOC-Os01g63210	Meristem	0.661	0.261	0.0216	0.0694	0.452	0.042	3.71	4.53	72	2.24e-17	5.1e-15	3.5e-15	gel-soil	Down	Meristem_Down
182	LOC-Os01g63420	Meristem	0.206	0.118	0.159	0.191	0.16	0.173	-1.34	2.74	8.07	0.0045	0.04	0.0455	gel-soil	Up	Meristem_Up
183	LOC-Os01g63770	Meristem	0.298	0.218	0.25	0.289	0.257	0.267	-1.32	4	11.4	0.000718	0.00907	0.0109	gel-soil	Up	Meristem_Up
184	LOC-Os01g64640	Meristem	0.995	0.849	0.591	0.572	0.919	0.583	1.02	8.02	11	0.000911	0.011	0.0132	gel-soil	Down	Meristem_Down
185	LOC-Os01g64930	Meristem	0.638	0.294	0.112	0.127	0.458	0.119	1.33	3.72	10.6	0.00116	0.0134	0.0159	gel-soil	Down	Meristem_Down
186	LOC-Os01g65410	Meristem	0.849	0.395	0.543	0.514	0.612	0.531	-1.09	5.81	10.2	0.00143	0.016	0.0188	gel-soil	Up	Meristem_Up
187	LOC-Os01g65880	Meristem	0.248	0.0672	0.138	0.231	0.154	0.178	-1.51	4.2	15.3	9.25e-05	0.00163	0.00199	gel-soil	Up	Meristem_Up
188	LOC-Os01g65950	Meristem	0.743	0.311	0.142	0.179	0.518	0.158	1.08	4.42	8.13	0.00435	0.039	0.0444	gel-soil	Down	Meristem_Down
189	LOC-Os01g66270	Meristem	0.197	0.0546	0.112	0.145	0.123	0.126	-1.54	2.41	9.24	0.00237	0.024	0.0279	gel-soil	Up	Meristem_Up
190	LOC-Os01g66530	Meristem	0.803	0.45	0.259	0.208	0.618	0.237	1.17	4.97	10.3	0.00135	0.0153	0.018	gel-soil	Down	Meristem_Down
191	LOC-Os01g66710	Meristem	0.22	0.0294	0	0.00578	0.121	0.00247	4.79	1.24	22.1	2.59e-06	7.62e-05	8.8e-05	gel-soil	Down	Meristem_Down
192	LOC-Os01g67010	Meristem	0.927	0.693	0.828	0.798	0.805	0.815	-1.02	8.1	11.2	0.000839	0.0103	0.0123	gel-soil	Up	Meristem_Up
193	LOC-Os01g67700	Meristem	0.206	0.0252	0.00862	0	0.112	0.00494	2.86	1.22	12.4	0.000426	0.00583	0.00712	gel-soil	Down	Meristem_Down
194	LOC-Os01g67950	Meristem	0.33	0.172	0.181	0.277	0.248	0.222	-1.1	4.46	8.72	0.00315	0.03	0.0346	gel-soil	Up	Meristem_Up
195	LOC-Os01g68020	Meristem	0.711	0.282	0.0776	0.127	0.487	0.0988	2.19	4.12	28.4	9.98e-08	4.2e-06	4.56e-06	gel-soil	Down	Meristem_Down
196	LOC-Os01g68324	Meristem	0.647	0.5	0.552	0.538	0.57	0.546	-1.12	5.76	10.5	0.00119	0.0137	0.0163	gel-soil	Up	Meristem_Up
197	LOC-Os01g68770	Meristem	0.794	0.408	0.483	0.601	0.592	0.533	-0.968	5.69	7.89	0.00496	0.0431	0.0489	gel-soil	Up	Meristem_Up
198	LOC-Os01g68830	Meristem	0.183	0.176	0.241	0.266	0.18	0.252	-1.43	3.36	11.4	0.000726	0.00914	0.011	gel-soil	Up	Meristem_Up
199	LOC-Os01g69040	Meristem	0.917	0.605	0.259	0.405	0.754	0.321	1.1	5.31	9.62	0.00192	0.0201	0.0236	gel-soil	Down	Meristem_Down
200	LOC-Os01g69050	Meristem	0.298	0.063	0.0216	0.0231	0.175	0.0222	2.27	1.91	12.8	0.000354	0.00498	0.0061	gel-soil	Down	Meristem_Down
201	LOC-Os01g69100	Meristem	0.583	0.282	0.0819	0.0867	0.425	0.084	2.12	3.81	25	5.8e-07	2.02e-05	2.27e-05	gel-soil	Down	Meristem_Down
202	LOC-Os01g70110	Meristem	0.936	0.601	0.362	0.428	0.761	0.39	1.39	7.46	18.8	1.44e-05	0.000333	0.000398	gel-soil	Down	Meristem_Down
203	LOC-Os01g70210	Meristem	0.408	0.16	0.0216	0.0636	0.279	0.0395	1.87	2.69	13.5	0.000244	0.00365	0.00449	gel-soil	Down	Meristem_Down
204	LOC-Os01g70390	Meristem	0.229	0.168	0.233	0.225	0.197	0.23	-1.25	3.51	9.2	0.00242	0.0244	0.0283	gel-soil	Up	Meristem_Up
205	LOC-Os01g71170	Meristem	0.394	0.345	0.56	0.48	0.368	0.526	-1.29	5.81	13.9	0.000195	0.00305	0.00374	gel-soil	Up	Meristem_Up
206	LOC-Os01g71200	Meristem	0.326	0.185	0.349	0.318	0.252	0.336	-1.54	4.02	15.4	8.73e-05	0.00155	0.0019	gel-soil	Up	Meristem_Up
207	LOC-Os01g71310	Meristem	0.339	0.0798	0	0.00578	0.204	0.00247	6.11	2.35	51.5	7.12e-13	8.04e-11	6.96e-11	gel-soil	Down	Meristem_Down
208	LOC-Os01g71624	Meristem	0.761	0.231	0.401	0.37	0.485	0.388	-1.65	6.24	23.4	1.32e-06	4.18e-05	4.78e-05	gel-soil	Up	Meristem_Up
209	LOC-Os01g71970	Meristem	0.95	0.403	0.272	0.249	0.664	0.262	1.08	5.57	9.58	0.00197	0.0205	0.0241	gel-soil	Down	Meristem_Down
210	LOC-Os01g72080	Meristem	0.917	0.651	0.28	0.376	0.779	0.321	2.1	6.71	37.6	8.56e-10	5.55e-08	5.5e-08	gel-soil	Down	Meristem_Down
211	LOC-Os01g72120	Meristem	0.583	0.244	0.0431	0.0694	0.406	0.0543	2.58	3.58	32.7	1.05e-08	5.52e-07	5.71e-07	gel-soil	Down	Meristem_Down
212	LOC-Os01g72130	Meristem	0.885	0.647	0.28	0.37	0.761	0.319	1.88	6.88	31.4	2.12e-08	1.05e-06	1.09e-06	gel-soil	Down	Meristem_Down
213	LOC-Os01g72140	Meristem	0.385	0.155	0.0302	0.0405	0.265	0.0346	1.59	3.13	12.3	0.000461	0.00623	0.0076	gel-soil	Down	Meristem_Down
214	LOC-Os01g72150	Meristem	0.789	0.487	0.155	0.214	0.632	0.18	2.11	6.04	35.5	2.59e-09	1.51e-07	1.54e-07	gel-soil	Down	Meristem_Down
215	LOC-Os01g72160	Meristem	0.541	0.361	0.0819	0.133	0.447	0.104	1.74	4.45	19.9	8.07e-06	0.000204	0.00024	gel-soil	Down	Meristem_Down
216	LOC-Os01g72170	Meristem	0.642	0.231	0.0388	0.0809	0.428	0.0568	2.85	3.89	41.8	1.04e-10	7.88e-09	7.62e-09	gel-soil	Down	Meristem_Down
217	LOC-Os01g72190	Meristem	0.115	0.118	0.168	0.133	0.116	0.153	-1.37	2.93	9.06	0.00261	0.0259	0.03	gel-soil	Up	Meristem_Up
218	LOC-Os01g72460	Meristem	0.674	0.374	0.056	0.156	0.518	0.0988	2.06	4.99	29.9	4.64e-08	2.11e-06	2.25e-06	gel-soil	Down	Meristem_Down
219	LOC-Os01g72570	Meristem	0.541	0.294	0.397	0.399	0.412	0.398	-1.61	5.03	19.7	9.18e-06	0.000228	0.00027	gel-soil	Up	Meristem_Up
220	LOC-Os01g72690	Meristem	0.995	0.739	0.487	0.555	0.862	0.516	1.52	6.7	20.6	5.7e-06	0.000152	0.000177	gel-soil	Down	Meristem_Down
221	LOC-Os01g72810	Meristem	0.674	0.227	0.0474	0.0867	0.441	0.0642	3.32	4.41	59.8	1.06e-14	1.6e-12	1.26e-12	gel-soil	Down	Meristem_Down
222	LOC-Os01g72910	Meristem	0.858	0.601	0.151	0.266	0.724	0.2	3.14	7.96	89.2	3.73e-21	1.54e-18	8.07e-19	gel-soil	Down	Meristem_Down
223	LOC-Os01g73200	Meristem	0.61	0.294	0.056	0.11	0.445	0.079	3.67	4.91	77	1.76e-18	4.79e-16	3.02e-16	gel-soil	Down	Meristem_Down
224	LOC-Os01g74300	Meristem	0.431	0.185	0.00862	0.0231	0.303	0.0148	4.88	3.46	74.6	5.97e-18	1.45e-15	9.77e-16	gel-soil	Down	Meristem_Down
225	LOC-Os01g74490	Meristem	0.729	0.345	0.427	0.41	0.529	0.42	-1.55	6.4	21	4.69e-06	0.000127	0.000149	gel-soil	Up	Meristem_Up
226	LOC-Os01g74640	Meristem	0.656	0.458	0.565	0.462	0.553	0.521	-0.967	5.66	7.84	0.0051	0.0441	0.05	gel-soil	Up	Meristem_Up
227	LOC-Os01g01660	Meristem	0.303	0.151	0.366	0.37	0.224	0.368	-3.3	5.63	76.7	2e-18	5.39e-16	3.41e-16	gel-soil	Up	Meristem_Up
228	LOC-Os01g01710	Meristem	0.541	0.239	0.336	0.364	0.384	0.348	-1.04	5.08	8.44	0.00367	0.034	0.0389	gel-soil	Up	Meristem_Up
229	LOC-Os01g02010	Meristem	0.372	0.0714	0	0.0173	0.215	0.00741	1.77	2.74	12.5	0.000417	0.00575	0.007	gel-soil	Down	Meristem_Down
230	LOC-Os01g02040	Meristem	0.408	0.214	0.31	0.312	0.307	0.311	-1.38	4.48	13.5	0.000233	0.00353	0.00434	gel-soil	Up	Meristem_Up
231	LOC-Os01g02350	Meristem	0.179	0.0504	0.0129	0.0173	0.112	0.0148	2.04	1.27	7.62	0.00578	0.0485	0.0548	gel-soil	Down	Meristem_Down
232	LOC-Os01g02920	Meristem	0.917	0.576	0.466	0.474	0.739	0.469	1.18	6.79	12.8	0.000347	0.00492	0.00601	gel-soil	Down	Meristem_Down
233	LOC-Os01g02930	Meristem	0.789	0.349	0.0862	0.0809	0.559	0.084	2.8	4.7	48.5	3.35e-12	3.23e-10	3.01e-10	gel-soil	Down	Meristem_Down
234	LOC-Os01g03030	Meristem	0.945	0.697	0.366	0.329	0.816	0.351	2.38	6.38	45.9	1.25e-11	1.09e-09	1.05e-09	gel-soil	Down	Meristem_Down
235	LOC-Os01g03100	Meristem	0.216	0.118	0.00862	0.0405	0.164	0.0222	1.83	2.2	10.2	0.00141	0.0158	0.0186	gel-soil	Down	Meristem_Down
236	LOC-Os01g03130	Meristem	0.94	0.731	0.474	0.543	0.831	0.504	1.47	7.33	20.5	5.93e-06	0.000157	0.000183	gel-soil	Down	Meristem_Down
237	LOC-Os01g03360	Meristem	0.812	0.592	0.56	0.468	0.697	0.521	-1.05	8.21	12.1	0.000514	0.00684	0.00831	gel-soil	Up	Meristem_Up
238	LOC-Os01g03630	Meristem	0.33	0.134	0.56	0.48	0.228	0.526	-4.89	7.33	170	9.68e-39	3.16e-35	6.67e-36	gel-soil	Up	Meristem_Up
239	LOC-Os01g03740	Meristem	0.349	0.0714	0.0216	0.0462	0.204	0.0321	1.98	2.31	12.4	0.000428	0.00587	0.00716	gel-soil	Down	Meristem_Down
240	LOC-Os01g03750	Meristem	0.922	0.466	0.647	0.659	0.684	0.652	-0.966	6.69	8.6	0.00336	0.0316	0.0364	gel-soil	Up	Meristem_Up
241	LOC-Os01g03914	Meristem	0.362	0.109	0.0302	0.0347	0.23	0.0321	1.76	2.56	11.3	0.000757	0.00943	0.0113	gel-soil	Down	Meristem_Down
242	LOC-Os01g04120	Meristem	0.275	0.0588	0.0905	0.127	0.162	0.106	-1.6	3.31	14.3	0.000158	0.00256	0.00312	gel-soil	Up	Meristem_Up
243	LOC-Os01g04300	Meristem	0.298	0.0714	0	0.0231	0.18	0.00988	2.22	2.26	14.5	0.000138	0.00229	0.0028	gel-soil	Down	Meristem_Down
244	LOC-Os01g04450	Meristem	0.702	0.248	0.0302	0.0462	0.465	0.037	4.05	3.93	70.3	5.14e-17	1.13e-14	7.76e-15	gel-soil	Down	Meristem_Down
245	LOC-Os01g04630	Meristem	0.454	0.286	0.478	0.503	0.366	0.489	-1.78	5.29	24.7	6.73e-07	2.31e-05	2.6e-05	gel-soil	Up	Meristem_Up
246	LOC-Os01g04930	Meristem	0.628	0.227	0.323	0.324	0.419	0.323	-1.17	4.82	10.3	0.00133	0.0151	0.0178	gel-soil	Up	Meristem_Up
247	LOC-Os01g05060	Meristem	0.165	0.118	0.0129	0.0173	0.14	0.0148	2.38	1.52	11.1	0.000886	0.0108	0.0129	gel-soil	Down	Meristem_Down
248	LOC-Os01g05064	Meristem	0.876	0.563	0.207	0.283	0.713	0.24	1.5	5.78	18.3	1.89e-05	0.000424	0.000506	gel-soil	Down	Meristem_Down
249	LOC-Os01g05650	Meristem	0.83	0.546	0.22	0.306	0.682	0.257	1.98	6.51	33.2	8.43e-09	4.5e-07	4.63e-07	gel-soil	Down	Meristem_Down
250	LOC-Os01g05660	Meristem	0.427	0.0924	0.0216	0.0289	0.252	0.0247	2.99	2.61	27.8	1.35e-07	5.5e-06	6.01e-06	gel-soil	Down	Meristem_Down
251	LOC-Os01g05670	Meristem	0.757	0.576	0.634	0.699	0.662	0.662	-1.06	5.98	9.67	0.00188	0.0197	0.0232	gel-soil	Up	Meristem_Up
252	LOC-Os01g05900	Meristem	0.986	0.933	0.664	0.757	0.958	0.704	1.44	8.35	22.3	2.39e-06	7.06e-05	8.17e-05	gel-soil	Down	Meristem_Down
253	LOC-Os01g05970	Meristem	0.995	0.908	0.625	0.694	0.95	0.654	1.13	9.31	15.5	8.12e-05	0.00145	0.00178	gel-soil	Down	Meristem_Down
254	LOC-Os01g06220	Meristem	0.872	0.555	0.207	0.306	0.706	0.249	1.64	5.92	22	2.76e-06	8.03e-05	9.29e-05	gel-soil	Down	Meristem_Down
255	LOC-Os01g06454	Meristem	0.5	0.261	0.0733	0.0809	0.375	0.0765	1.43	3.35	10.8	0.00104	0.0123	0.0146	gel-soil	Down	Meristem_Down
256	LOC-Os01g06500	Meristem	0.206	0.0546	0.0216	0.0173	0.127	0.0198	2.23	1.7	11.2	0.000839	0.0103	0.0123	gel-soil	Down	Meristem_Down
257	LOC-Os01g06560	Meristem	0.417	0.227	0.276	0.225	0.318	0.254	-1.29	5.03	12.8	0.000346	0.00491	0.006	gel-soil	Up	Meristem_Up
258	LOC-Os01g06600	Meristem	0.867	0.504	0.552	0.555	0.678	0.553	-0.992	5.93	8.46	0.00364	0.0338	0.0387	gel-soil	Up	Meristem_Up
259	LOC-Os01g06630	Meristem	0.17	0.0672	0.00431	0.0231	0.116	0.0123	3.75	2.24	31.1	2.46e-08	1.19e-06	1.26e-06	gel-soil	Down	Meristem_Down
260	LOC-Os01g06660	Meristem	0.95	0.567	0.293	0.353	0.75	0.319	1.22	6.01	12.7	0.000367	0.00514	0.00629	gel-soil	Down	Meristem_Down
261	LOC-Os01g06740	Meristem	0.734	0.382	0.198	0.237	0.55	0.215	1.18	5.67	11.4	0.000733	0.00921	0.0111	gel-soil	Down	Meristem_Down
262	LOC-Os01g07030	Meristem	0.211	0.0336	0	0	0.118	0	7.87	1.27	30.3	3.71e-08	1.73e-06	1.83e-06	gel-soil	Down	Meristem_Down
263	LOC-Os01g07060	Meristem	0.197	0.113	0	0	0.154	0	9.02	2.23	57.1	4.17e-14	5.84e-12	4.64e-12	gel-soil	Down	Meristem_Down
264	LOC-Os01g07240	Meristem	0.156	0.164	0.211	0.214	0.16	0.212	-1.17	3.53	8.08	0.00447	0.0398	0.0453	gel-soil	Up	Meristem_Up
265	LOC-Os01g07500	Meristem	0.248	0.0924	0.159	0.15	0.167	0.156	-1.34	3.33	10	0.00155	0.017	0.02	gel-soil	Up	Meristem_Up
266	LOC-Os01g07530	Meristem	0.968	0.794	0.397	0.439	0.877	0.415	2.24	7.16	44.3	2.79e-11	2.29e-09	2.23e-09	gel-soil	Down	Meristem_Down
267	LOC-Os01g07920	Meristem	0.22	0.13	0.211	0.162	0.173	0.19	-1.26	2.98	8.01	0.00465	0.0409	0.0466	gel-soil	Up	Meristem_Up
268	LOC-Os01g07970	Meristem	0.977	0.714	0.478	0.474	0.84	0.477	0.952	7.55	9.1	0.00255	0.0254	0.0295	gel-soil	Down	Meristem_Down
269	LOC-Os01g08150	Meristem	0.147	0.118	0.103	0.0636	0.132	0.0864	-1.13	4.42	9.12	0.00253	0.0252	0.0292	gel-soil	Up	Meristem_Up
270	LOC-Os01g08300	Meristem	0.44	0.0882	0.0216	0.0405	0.257	0.0296	2.63	2.82	25.4	4.78e-07	1.7e-05	1.9e-05	gel-soil	Down	Meristem_Down
271	LOC-Os01g08320	Meristem	0.986	0.731	0.457	0.468	0.853	0.462	1.41	6.63	17.8	2.5e-05	0.000538	0.000649	gel-soil	Down	Meristem_Down
272	LOC-Os01g08380	Meristem	0.821	0.529	0.116	0.214	0.669	0.158	2.73	6.22	57	4.33e-14	6.03e-12	4.81e-12	gel-soil	Down	Meristem_Down
273	LOC-Os01g08440	Meristem	0.055	0.0378	0.108	0.0925	0.0461	0.101	-3.56	2.95	50.1	1.5e-12	1.54e-10	1.4e-10	gel-soil	Up	Meristem_Up
274	LOC-Os01g08860	Meristem	0.849	0.58	0.211	0.283	0.708	0.242	1.1	6.53	10.8	0.000996	0.0119	0.0141	gel-soil	Down	Meristem_Down
275	LOC-Os01g09200	Meristem	0.761	0.513	0.522	0.566	0.632	0.541	-1.11	5.66	10.2	0.00139	0.0156	0.0184	gel-soil	Up	Meristem_Up
276	LOC-Os01g09280	Meristem	0.835	0.504	0.586	0.572	0.662	0.58	-1.02	6.27	9.14	0.0025	0.025	0.029	gel-soil	Up	Meristem_Up
277	LOC-Os01g09580	Meristem	0.275	0.176	0.134	0.139	0.224	0.136	-1.09	5.02	9.18	0.00245	0.0246	0.0285	gel-soil	Up	Meristem_Up
278	LOC-Os01g09640	Meristem	0.72	0.303	0.319	0.37	0.502	0.341	-1.36	6.53	16.6	4.74e-05	0.000923	0.00112	gel-soil	Up	Meristem_Up
279	LOC-Os01g09670	Meristem	0.624	0.382	0.478	0.416	0.498	0.452	-1.3	5.69	14	0.000181	0.00288	0.00351	gel-soil	Up	Meristem_Up
280	LOC-Os01g09860	Meristem	0.216	0.118	0.228	0.185	0.164	0.21	-1.64	3.27	14.4	0.000144	0.00238	0.0029	gel-soil	Up	Meristem_Up
281	LOC-Os01g10930	Meristem	0.0413	0.0336	0.116	0.0925	0.0373	0.106	-2.63	1.75	18	2.26e-05	0.000495	0.000594	gel-soil	Up	Meristem_Up
282	LOC-Os01g11230	Meristem	0.798	0.412	0.0302	0.0867	0.596	0.0543	3.04	4.52	53.2	3.07e-13	3.73e-11	3.13e-11	gel-soil	Down	Meristem_Down
283	LOC-Os01g11240	Meristem	0.908	0.613	0.207	0.277	0.754	0.237	1.98	5.98	31.6	1.94e-08	9.67e-07	1.01e-06	gel-soil	Down	Meristem_Down
284	LOC-Os01g11350	Meristem	0.22	0.126	0.254	0.277	0.171	0.264	-1.72	3.56	17.2	3.34e-05	0.00069	0.000832	gel-soil	Up	Meristem_Up
285	LOC-Os01g11460	Meristem	0.271	0.0672	0.00862	0.00578	0.164	0.00741	3.31	1.59	18.6	1.63e-05	0.000372	0.000444	gel-soil	Down	Meristem_Down
286	LOC-Os01g11520	Meristem	0.431	0.13	0.0129	0.0173	0.274	0.0148	3.9	2.58	39.1	3.98e-10	2.71e-08	2.68e-08	gel-soil	Down	Meristem_Down
287	LOC-Os01g11570	Meristem	0.849	0.605	0.737	0.659	0.721	0.704	-1.14	7.3	12.7	0.000365	0.00511	0.00626	gel-soil	Up	Meristem_Up
288	LOC-Os01g11810	Meristem	0.106	0.0672	0.168	0.127	0.0855	0.151	-1.72	2.64	12.5	0.000416	0.00573	0.00699	gel-soil	Up	Meristem_Up
289	LOC-Os01g12160	Meristem	0.578	0.122	0.0517	0.0694	0.34	0.0593	2.21	3.76	26.7	2.32e-07	8.96e-06	9.84e-06	gel-soil	Down	Meristem_Down
290	LOC-Os01g12260	Meristem	0.83	0.555	0.733	0.769	0.686	0.748	-1.18	6.7	12.8	0.000348	0.00493	0.00602	gel-soil	Up	Meristem_Up
291	LOC-Os01g12480	Meristem	0.821	0.576	0.259	0.324	0.693	0.286	1.06	5.2	8.9	0.00285	0.0278	0.0321	gel-soil	Down	Meristem_Down
292	LOC-Os01g12800	Meristem	0.922	0.609	0.319	0.324	0.759	0.321	1.32	5.34	13.8	0.000203	0.00315	0.00387	gel-soil	Down	Meristem_Down
293	LOC-Os01g13770	Meristem	0.702	0.429	0.642	0.607	0.559	0.627	-1.88	5.81	28.5	9.33e-08	3.98e-06	4.29e-06	gel-soil	Up	Meristem_Up
294	LOC-Os01g13940	Meristem	0.161	0.155	0.0259	0.0231	0.158	0.0247	1.99	1.65	8.95	0.00277	0.0272	0.0314	gel-soil	Down	Meristem_Down
295	LOC-Os01g14140	Meristem	0.872	0.685	0.763	0.728	0.774	0.748	-1.32	7.71	17.6	2.72e-05	0.000578	0.000696	gel-soil	Up	Meristem_Up
296	LOC-Os01g14430	Meristem	0.39	0.118	0.069	0.0405	0.248	0.0568	1.54	2.46	8.63	0.00331	0.0312	0.036	gel-soil	Down	Meristem_Down
297	LOC-Os01g14590	Meristem	0.482	0.164	0.0302	0.127	0.316	0.0716	1.67	3.46	14.9	0.000113	0.00194	0.00236	gel-soil	Down	Meristem_Down
298	LOC-Os01g15320	Meristem	0.61	0.218	0.0259	0.0636	0.406	0.042	3.11	4.54	55.5	9.48e-14	1.26e-11	1.02e-11	gel-soil	Down	Meristem_Down
299	LOC-Os01g15340	Meristem	0.459	0.202	0.00862	0.0347	0.325	0.0198	2.07	4.26	26.2	3.05e-07	1.15e-05	1.26e-05	gel-soil	Down	Meristem_Down
300	LOC-Os01g15399	Meristem	0.482	0.193	0.0862	0.0694	0.331	0.079	1.38	3.23	9.78	0.00177	0.0188	0.0221	gel-soil	Down	Meristem_Down
301	LOC-Os01g15810	Meristem	0.665	0.437	0.112	0.22	0.546	0.158	1.05	7.26	10.6	0.00114	0.0132	0.0157	gel-soil	Down	Meristem_Down
302	LOC-Os01g16100	Meristem	0.587	0.34	0.0948	0.133	0.458	0.111	1.5	3.62	12.8	0.000342	0.00487	0.00595	gel-soil	Down	Meristem_Down
303	LOC-Os01g16146	Meristem	0.656	0.357	0.457	0.503	0.5	0.477	-1.38	5.6	15.7	7.41e-05	0.00135	0.00165	gel-soil	Up	Meristem_Up
304	LOC-Os01g18050	Meristem	0.922	0.765	0.797	0.821	0.84	0.807	-1.24	7.5	15.3	9.12e-05	0.00161	0.00197	gel-soil	Up	Meristem_Up
305	LOC-Os01g18100	Meristem	0.821	0.391	0.172	0.208	0.596	0.188	1.64	5.06	19.9	7.98e-06	0.000203	0.000238	gel-soil	Down	Meristem_Down
306	LOC-Os01g18400	Meristem	0.188	0.0798	0.103	0.0751	0.132	0.0914	-1.48	2.89	10.6	0.00114	0.0133	0.0158	gel-soil	Up	Meristem_Up
307	LOC-Os01g18530	Meristem	0.876	0.613	0.177	0.237	0.739	0.202	3.4	8.34	107	5.78e-25	3.69e-22	1.67e-22	gel-soil	Down	Meristem_Down
308	LOC-Os01g18744	Meristem	0.417	0.155	0.172	0.272	0.281	0.215	-1.11	4.54	9	0.0027	0.0266	0.0308	gel-soil	Up	Meristem_Up
309	LOC-Os01g18970	Meristem	0.17	0.0462	0	0	0.105	0	8.33	1.64	39.2	3.87e-10	2.65e-08	2.61e-08	gel-soil	Down	Meristem_Down
310	LOC-Os01g19020	Meristem	0.752	0.571	0.629	0.59	0.658	0.612	-1.37	7.51	18.5	1.75e-05	0.000396	0.000473	gel-soil	Up	Meristem_Up
311	LOC-Os01g19450	Meristem	0.977	0.756	0.853	0.85	0.862	0.852	-1.52	7.73	23.2	1.49e-06	4.65e-05	5.35e-05	gel-soil	Up	Meristem_Up
312	LOC-Os01g19470	Meristem	0.656	0.416	0.556	0.486	0.531	0.526	-1.08	5.66	9.83	0.00172	0.0185	0.0217	gel-soil	Up	Meristem_Up
313	LOC-Os01g20206	Meristem	0.413	0.0672	0.00862	0.0231	0.232	0.0148	3.72	2.45	34.4	4.57e-09	2.58e-07	2.63e-07	gel-soil	Down	Meristem_Down
314	LOC-Os01g21144	Meristem	0.147	0.0504	0.108	0.116	0.0965	0.111	-1.59	2.27	9.23	0.00238	0.024	0.0279	gel-soil	Up	Meristem_Up
315	LOC-Os01g21160	Meristem	0.482	0.214	0.31	0.306	0.342	0.309	-1.27	4.72	12	0.000537	0.0071	0.0086	gel-soil	Up	Meristem_Up
316	LOC-Os01g21250	Meristem	0.881	0.689	0.22	0.358	0.781	0.279	2.14	8.36	47.4	5.97e-12	5.51e-10	5.19e-10	gel-soil	Down	Meristem_Down
317	LOC-Os01g21850	Meristem	0.353	0.147	0.25	0.237	0.246	0.244	-1.36	3.5	10.9	0.000973	0.0116	0.0139	gel-soil	Up	Meristem_Up
318	LOC-Os01g22010	Meristem	0.995	0.966	0.909	0.936	0.98	0.921	-0.803	9.4	8.04	0.00457	0.0405	0.046	gel-soil	Up	Meristem_Up
319	LOC-Os01g24710	Meristem	0.894	0.559	0.384	0.439	0.719	0.407	1.07	7.68	11.7	0.00064	0.00821	0.0099	gel-soil	Down	Meristem_Down
320	LOC-Os01g25560	Meristem	0.904	0.668	0.552	0.613	0.781	0.578	1.57	7.81	24.7	6.77e-07	2.32e-05	2.61e-05	gel-soil	Down	Meristem_Down
321	LOC-Os01g25820	Meristem	0.362	0.134	0.328	0.306	0.243	0.319	-1.96	4.39	25.9	3.54e-07	1.31e-05	1.45e-05	gel-soil	Up	Meristem_Up
322	LOC-Os01g27230	Meristem	0.413	0.126	0.00862	0.0347	0.263	0.0198	3.49	2.78	37.3	1.01e-09	6.45e-08	6.43e-08	gel-soil	Down	Meristem_Down
323	LOC-Os01g27240	Meristem	0.628	0.168	0.0302	0.0462	0.388	0.037	2.8	3.6	37.6	8.73e-10	5.65e-08	5.6e-08	gel-soil	Down	Meristem_Down
324	LOC-Os01g27340	Meristem	0.261	0.042	0.0129	0.0173	0.147	0.0148	3.17	2.16	24.1	9.03e-07	2.97e-05	3.39e-05	gel-soil	Down	Meristem_Down
325	LOC-Os01g27730	Meristem	0.436	0.382	0.121	0.179	0.408	0.146	1.29	4.06	10.7	0.00109	0.0127	0.0151	gel-soil	Down	Meristem_Down
326	LOC-Os01g31370	Meristem	0.876	0.433	0.177	0.249	0.645	0.207	1.43	5.48	16.3	5.37e-05	0.00103	0.00125	gel-soil	Down	Meristem_Down
327	LOC-Os01g36790	Meristem	0.372	0.0756	0.00862	0.0405	0.217	0.0222	2.43	2.28	17.2	3.41e-05	0.0007	0.000846	gel-soil	Down	Meristem_Down
328	LOC-Os01g36950	Meristem	1	0.929	0.845	0.884	0.963	0.862	1.67	9.45	33.6	6.64e-09	3.62e-07	3.71e-07	gel-soil	Down	Meristem_Down
329	LOC-Os01g37200	Meristem	0.587	0.185	0.444	0.341	0.377	0.4	-2.09	5.68	34.6	4.12e-09	2.35e-07	2.39e-07	gel-soil	Up	Meristem_Up
330	LOC-Os01g37480	Meristem	0.661	0.445	0.612	0.601	0.548	0.607	-1.07	5.39	9.28	0.00232	0.0235	0.0273	gel-soil	Up	Meristem_Up
331	LOC-Os01g37630	Meristem	0.349	0.126	0.185	0.162	0.232	0.175	-1.21	3.99	9.63	0.00192	0.0201	0.0236	gel-soil	Up	Meristem_Up
332	LOC-Os01g37750	Meristem	0.67	0.197	0.0733	0.121	0.423	0.0938	1.72	3.98	18	2.26e-05	0.000495	0.000594	gel-soil	Down	Meristem_Down
333	LOC-Os01g38100	Meristem	0.463	0.143	0.0603	0.0405	0.296	0.0519	1.72	2.67	11.6	0.000665	0.0085	0.0102	gel-soil	Down	Meristem_Down
334	LOC-Os01g38110	Meristem	0.532	0.239	0.0431	0.0809	0.379	0.0593	3.67	4.47	70.3	5.33e-17	1.15e-14	8.02e-15	gel-soil	Down	Meristem_Down
335	LOC-Os01g38660	Meristem	0.894	0.5	0.259	0.312	0.689	0.281	1.64	6	22.1	2.61e-06	7.67e-05	8.86e-05	gel-soil	Down	Meristem_Down
336	LOC-Os01g39290	Meristem	0.193	0.151	0.306	0.231	0.171	0.274	-2.1	3.97	27.2	1.88e-07	7.43e-06	8.14e-06	gel-soil	Up	Meristem_Up
337	LOC-Os01g39890	Meristem	0.739	0.315	0.414	0.434	0.518	0.422	-1.18	5.43	11.4	0.000716	0.00905	0.0109	gel-soil	Up	Meristem_Up
338	LOC-Os01g40430	Meristem	0.427	0.109	0.00862	0.00578	0.261	0.00741	4.88	2.56	48.9	2.66e-12	2.61e-10	2.42e-10	gel-soil	Down	Meristem_Down
339	LOC-Os01g40499	Meristem	0.404	0.0504	0.0388	0.0289	0.219	0.0346	1.67	2.19	8.78	0.00305	0.0293	0.0337	gel-soil	Down	Meristem_Down
340	LOC-Os01g40630	Meristem	0.931	0.609	0.422	0.428	0.763	0.425	1.31	6.78	15.7	7.45e-05	0.00136	0.00165	gel-soil	Down	Meristem_Down
341	LOC-Os01g40690	Meristem	0.972	0.739	0.418	0.561	0.851	0.479	1.02	5.9	8.88	0.00288	0.028	0.0323	gel-soil	Down	Meristem_Down
342	LOC-Os01g41660	Meristem	0.706	0.349	0.134	0.185	0.52	0.156	1.23	4.13	9.84	0.00171	0.0184	0.0216	gel-soil	Down	Meristem_Down
343	LOC-Os01g41810	Meristem	0.587	0.143	0.00431	0.0231	0.355	0.0123	4.85	3.66	79.1	6.1e-19	1.83e-16	1.09e-16	gel-soil	Down	Meristem_Down
344	LOC-Os01g41990	Meristem	0.812	0.366	0.194	0.173	0.579	0.185	1.45	4.42	14.3	0.000156	0.00254	0.00309	gel-soil	Down	Meristem_Down
345	LOC-Os01g42150	Meristem	0.151	0.0714	0.0129	0.0347	0.11	0.0222	1.8	1.68	7.64	0.00571	0.048	0.0543	gel-soil	Down	Meristem_Down
346	LOC-Os01g42294	Meristem	0.294	0.151	0.224	0.266	0.219	0.242	-1.5	3.9	14.4	0.000148	0.00243	0.00297	gel-soil	Up	Meristem_Up
347	LOC-Os01g42870	Meristem	0.729	0.458	0.573	0.63	0.588	0.598	-1.47	6.02	18.3	1.89e-05	0.000425	0.000507	gel-soil	Up	Meristem_Up
348	LOC-Os01g42880	Meristem	0.922	0.647	0.754	0.775	0.779	0.763	-1.28	6.54	14.6	0.000133	0.00222	0.00271	gel-soil	Up	Meristem_Up
349	LOC-Os01g43060	Meristem	0.596	0.319	0.121	0.185	0.452	0.148	1.11	3.85	7.64	0.0057	0.048	0.0542	gel-soil	Down	Meristem_Down
350	LOC-Os01g43080	Meristem	0.413	0.202	0.056	0.0347	0.303	0.0469	2.02	3.19	19.3	1.13e-05	0.000272	0.000323	gel-soil	Down	Meristem_Down
351	LOC-Os01g43680	Meristem	0.404	0.0966	0.0388	0.052	0.243	0.0444	1.64	2.63	10.4	0.00127	0.0145	0.0171	gel-soil	Down	Meristem_Down
352	LOC-Os01g44430	Meristem	0.211	0.0378	0	0	0.121	0	7.45	0.93	23.2	1.44e-06	4.5e-05	5.17e-05	gel-soil	Down	Meristem_Down
353	LOC-Os01g45070	Meristem	0.619	0.294	0.0905	0.162	0.45	0.121	1.44	3.81	12.4	0.000421	0.00579	0.00706	gel-soil	Down	Meristem_Down
354	LOC-Os01g45860	Meristem	0.202	0.113	0.211	0.162	0.156	0.19	-1.55	3.28	13	0.000313	0.00452	0.00553	gel-soil	Up	Meristem_Up
355	LOC-Os01g46400	Meristem	0.349	0.189	0.28	0.295	0.265	0.286	-1.11	4.29	8.53	0.00349	0.0326	0.0374	gel-soil	Up	Meristem_Up
356	LOC-Os01g46440	Meristem	0.307	0.063	0.0129	0.0347	0.18	0.0222	2.11	1.79	10.6	0.00112	0.0131	0.0155	gel-soil	Down	Meristem_Down
357	LOC-Os01g46810	Meristem	0.271	0.155	0.358	0.295	0.211	0.331	-1.68	4.55	19.8	8.68e-06	0.000217	0.000256	gel-soil	Up	Meristem_Up
358	LOC-Os01g46950	Meristem	0.183	0.139	0.198	0.237	0.16	0.215	-1.51	3.15	11.9	0.000563	0.00738	0.00892	gel-soil	Up	Meristem_Up
359	LOC-Os01g47080	Meristem	0.394	0.298	0.388	0.335	0.344	0.365	-1.35	4.88	13.7	0.000218	0.00335	0.00411	gel-soil	Up	Meristem_Up
360	LOC-Os01g47470	Meristem	0.693	0.387	0.474	0.451	0.533	0.464	-1.23	5.29	12.2	0.000488	0.00654	0.00795	gel-soil	Up	Meristem_Up
361	LOC-Os01g47690	Meristem	0.991	0.849	0.862	0.884	0.917	0.872	-1.34	7.93	18.7	1.55e-05	0.000356	0.000424	gel-soil	Up	Meristem_Up
362	LOC-Os01g47780	Meristem	0.651	0.454	0.397	0.526	0.548	0.452	-1.54	7.05	21.9	2.9e-06	8.37e-05	9.72e-05	gel-soil	Up	Meristem_Up
363	LOC-Os01g48040	Meristem	0.248	0.0462	0.0216	0	0.143	0.0123	2.74	1.38	12.8	0.000343	0.00488	0.00596	gel-soil	Down	Meristem_Down
364	LOC-Os01g48270	Meristem	0.702	0.42	0.491	0.572	0.555	0.526	-1.12	5.08	9.88	0.00167	0.0181	0.0212	gel-soil	Up	Meristem_Up
365	LOC-Os01g48330	Meristem	0.472	0.252	0.388	0.416	0.357	0.4	-1.16	4.5	9.74	0.0018	0.0191	0.0225	gel-soil	Up	Meristem_Up
366	LOC-Os01g48850	Meristem	0.362	0.315	0.547	0.514	0.338	0.533	-1.92	5.08	27.6	1.5e-07	6.03e-06	6.59e-06	gel-soil	Up	Meristem_Up
367	LOC-Os01g49320	Meristem	0.601	0.185	0.0129	0.0116	0.384	0.0123	4.92	3.25	69.1	9.61e-17	1.93e-14	1.41e-14	gel-soil	Down	Meristem_Down
368	LOC-Os01g49410	Meristem	0.748	0.147	0.125	0.0347	0.434	0.0864	1.77	3.5	16.9	3.88e-05	0.000785	0.000946	gel-soil	Down	Meristem_Down
369	LOC-Os01g49529	Meristem	0.587	0.181	0.108	0.11	0.375	0.109	1.24	3.57	8.92	0.00282	0.0276	0.0318	gel-soil	Down	Meristem_Down
370	LOC-Os01g49830	Meristem	0.679	0.475	0.483	0.439	0.572	0.464	-1.46	6.4	18.7	1.51e-05	0.000348	0.000415	gel-soil	Up	Meristem_Up
371	LOC-Os01g50100	Meristem	0.826	0.483	0.0905	0.121	0.647	0.104	3.66	6.13	92.1	8.44e-22	3.82e-19	1.9e-19	gel-soil	Down	Meristem_Down
372	LOC-Os01g50420	Meristem	0.688	0.487	0.534	0.48	0.583	0.511	-1.27	6.95	14.9	0.000111	0.00191	0.00232	gel-soil	Up	Meristem_Up
373	LOC-Os01g50870	Meristem	0.858	0.466	0.116	0.225	0.654	0.163	2.61	5.67	50	1.59e-12	1.62e-10	1.48e-10	gel-soil	Down	Meristem_Down
374	LOC-Os01g50910	Meristem	0.885	0.592	0.159	0.208	0.732	0.18	2.7	6.9	60.4	8e-15	1.24e-12	9.66e-13	gel-soil	Down	Meristem_Down
375	LOC-Os01g51210	Meristem	0.606	0.311	0.0819	0.0925	0.452	0.0864	1.89	3.65	19.6	9.74e-06	0.00024	0.000284	gel-soil	Down	Meristem_Down
376	LOC-Os01g51840	Meristem	0.211	0.0882	0.207	0.185	0.147	0.198	-1.71	3.08	14.8	0.000121	0.00205	0.0025	gel-soil	Up	Meristem_Up
377	LOC-Os01g52050	Meristem	0.078	0.122	0.147	0.168	0.101	0.156	-2.01	2.97	18.9	1.4e-05	0.000325	0.000388	gel-soil	Up	Meristem_Up
378	LOC-Os01g52730	Meristem	0.954	0.718	0.435	0.514	0.831	0.469	1.02	7.41	10.3	0.00136	0.0153	0.018	gel-soil	Down	Meristem_Down
379	LOC-Os01g52790	Meristem	0.385	0.0714	0.0129	0.0405	0.221	0.0247	2.44	2.29	17.3	3.22e-05	0.000668	0.000807	gel-soil	Down	Meristem_Down
380	LOC-Os01g53130	Meristem	0.683	0.349	0.069	0.104	0.509	0.084	2.27	3.96	29.2	6.53e-08	2.88e-06	3.09e-06	gel-soil	Down	Meristem_Down
381	LOC-Os01g53420	Meristem	0.537	0.193	0.0172	0.0231	0.357	0.0198	3.6	2.84	40.3	2.22e-10	1.6e-08	1.55e-08	gel-soil	Down	Meristem_Down
382	LOC-Os01g53990	Meristem	0.271	0.118	0.0129	0.052	0.191	0.0296	1.6	2.53	9.42	0.00215	0.0221	0.0258	gel-soil	Down	Meristem_Down
383	LOC-Os01g54119	Meristem	0.339	0.214	0.259	0.318	0.274	0.284	-1.22	3.75	9.28	0.00231	0.0235	0.0273	gel-soil	Up	Meristem_Up
384	LOC-Os01g54360	Meristem	0.39	0.147	0.0517	0.0636	0.263	0.0568	1.47	2.6	8.42	0.00371	0.0343	0.0393	gel-soil	Down	Meristem_Down
385	LOC-Os01g54400	Meristem	0.931	0.63	0.276	0.283	0.774	0.279	1.61	6.02	21.4	3.65e-06	0.000101	0.000119	gel-soil	Down	Meristem_Down
386	LOC-Os01g54860	Meristem	0.798	0.454	0.207	0.289	0.618	0.242	1.28	5.04	12.5	0.000415	0.00572	0.00697	gel-soil	Down	Meristem_Down
387	LOC-Os01g55040	Meristem	0.0642	0.0462	0.103	0.116	0.0548	0.109	-2.11	2	13.5	0.000237	0.00357	0.00439	gel-soil	Up	Meristem_Up
388	LOC-Os01g55340	Meristem	0.849	0.45	0.198	0.289	0.64	0.237	1.44	5.92	17.2	3.38e-05	0.000696	0.00084	gel-soil	Down	Meristem_Down
389	LOC-Os01g55360	Meristem	0.784	0.391	0.159	0.22	0.579	0.185	1.16	4.31	9.17	0.00246	0.0246	0.0286	gel-soil	Down	Meristem_Down
390	LOC-Os01g55370	Meristem	0.211	0.105	0.151	0.145	0.156	0.148	-1.21	3.24	7.99	0.00469	0.0412	0.0469	gel-soil	Up	Meristem_Up
391	LOC-Os01g55549	Meristem	0.417	0.113	0.0302	0.0694	0.259	0.0469	1.8	2.71	12.8	0.000352	0.00497	0.00608	gel-soil	Down	Meristem_Down
392	LOC-Os01g55830	Meristem	1	0.987	0.957	0.96	0.993	0.958	1.19	10.1	18.8	1.46e-05	0.000338	0.000403	gel-soil	Down	Meristem_Down
393	LOC-Os01g55974	Meristem	0.523	0.336	0.0862	0.11	0.425	0.0963	1.37	3.74	11.1	0.000886	0.0108	0.0129	gel-soil	Down	Meristem_Down
394	LOC-Os01g56070	Meristem	0.427	0.168	0.0431	0.0925	0.292	0.0642	1.41	2.81	8.59	0.00338	0.0317	0.0365	gel-soil	Down	Meristem_Down
395	LOC-Os01g56130	Meristem	0.413	0.223	0.392	0.289	0.314	0.348	-1.4	4.52	13.9	0.000188	0.00296	0.00362	gel-soil	Up	Meristem_Up
396	LOC-Os01g56220	Meristem	0.569	0.332	0.164	0.197	0.445	0.178	1.14	4.12	8.55	0.00346	0.0324	0.0372	gel-soil	Down	Meristem_Down
397	LOC-Os01g56230	Meristem	0.376	0.122	0.0388	0.0231	0.243	0.0321	2.02	2.35	13.2	0.000277	0.00408	0.00499	gel-soil	Down	Meristem_Down
398	LOC-Os01g56480	Meristem	0.55	0.21	0.0819	0.0578	0.373	0.0716	1.85	3.2	16.5	4.87e-05	0.000944	0.00115	gel-soil	Down	Meristem_Down
399	LOC-Os01g56570	Meristem	0.716	0.387	0.172	0.185	0.544	0.178	1.41	4.47	13.7	0.000216	0.00332	0.00407	gel-soil	Down	Meristem_Down
400	LOC-Os01g56780	Meristem	0.656	0.235	0.056	0.0405	0.436	0.0494	2.58	3.37	30.9	2.75e-08	1.33e-06	1.39e-06	gel-soil	Down	Meristem_Down
401	LOC-Os01g56880	Meristem	0.252	0.155	0.241	0.277	0.202	0.257	-1.56	3.7	14.9	0.000115	0.00197	0.0024	gel-soil	Up	Meristem_Up
402	LOC-Os01g56890	Meristem	1	0.962	0.841	0.925	0.98	0.877	1.57	8.87	28.1	1.16e-07	4.77e-06	5.21e-06	gel-soil	Down	Meristem_Down
403	LOC-Os01g57420	Meristem	0.991	0.832	0.418	0.503	0.908	0.454	1.62	7.07	24.1	9.12e-07	2.99e-05	3.41e-05	gel-soil	Down	Meristem_Down
404	LOC-Os01g57450	Meristem	0.986	0.492	0.358	0.145	0.728	0.267	1.66	5.41	21.4	3.77e-06	0.000105	0.000123	gel-soil	Down	Meristem_Down
405	LOC-Os01g57470	Meristem	0.982	0.773	0.56	0.578	0.873	0.568	1.1	8.36	13.2	0.000279	0.0041	0.00502	gel-soil	Down	Meristem_Down
406	LOC-Os01g57730	Meristem	0.83	0.424	0.0991	0.15	0.618	0.121	2.51	4.9	41.6	1.13e-10	8.54e-09	8.29e-09	gel-soil	Down	Meristem_Down
407	LOC-Os01g58220	Meristem	1	0.971	0.806	0.931	0.985	0.859	0.904	8.2	8.89	0.00287	0.0279	0.0322	gel-soil	Down	Meristem_Down
408	LOC-Os01g59120	Meristem	0.266	0.16	0.142	0.0983	0.211	0.123	-1.29	5.24	13.2	0.000277	0.00408	0.00499	gel-soil	Up	Meristem_Up
409	LOC-Os01g59180	Meristem	0.528	0.244	0.306	0.301	0.379	0.304	-1.22	4.61	10.9	0.000964	0.0115	0.0137	gel-soil	Up	Meristem_Up
410	LOC-Os01g59730	Meristem	0.477	0.429	0.164	0.237	0.452	0.195	1.03	4.69	7.67	0.00563	0.0474	0.0537	gel-soil	Down	Meristem_Down
411	LOC-Os01g59740	Meristem	0.615	0.454	0.517	0.572	0.531	0.541	-1.21	5.3	11.8	0.000585	0.00762	0.00922	gel-soil	Up	Meristem_Up
412	LOC-Os01g59900	Meristem	1	0.815	0.703	0.682	0.904	0.694	0.983	7.37	9.49	0.00206	0.0213	0.025	gel-soil	Down	Meristem_Down
413	LOC-Os01g60110	Meristem	0.954	0.651	0.276	0.358	0.796	0.311	1.64	5.8	21.8	3.04e-06	8.69e-05	0.000101	gel-soil	Down	Meristem_Down
414	LOC-Os01g60120	Meristem	0.514	0.189	0.0431	0.0809	0.344	0.0593	2.05	3.24	19.9	7.97e-06	0.000202	0.000238	gel-soil	Down	Meristem_Down
415	LOC-Os01g60280	Meristem	0.954	0.521	0.336	0.422	0.728	0.373	1.2	6.05	12.2	0.000469	0.00632	0.0077	gel-soil	Down	Meristem_Down
416	LOC-Os01g60700	Meristem	0.945	0.471	0.315	0.289	0.697	0.304	1.17	5.33	11	0.000909	0.011	0.0131	gel-soil	Down	Meristem_Down
417	LOC-Os01g61044	Meristem	0.193	0.0756	0.267	0.254	0.132	0.262	-2.36	3.59	31.3	2.23e-08	1.1e-06	1.15e-06	gel-soil	Up	Meristem_Up
418	LOC-Os01g61440	Meristem	0.555	0.252	0.056	0.156	0.397	0.0988	1.48	3.78	12.9	0.000329	0.00469	0.00575	gel-soil	Down	Meristem_Down
419	LOC-Os01g61510	Meristem	0.587	0.265	0.125	0.133	0.419	0.128	1.29	3.68	9.82	0.00172	0.0185	0.0217	gel-soil	Down	Meristem_Down
420	LOC-Os01g61690	Meristem	0.592	0.361	0.504	0.474	0.471	0.491	-1.1	5.07	9.57	0.00198	0.0206	0.0242	gel-soil	Up	Meristem_Up
421	LOC-Os01g61860	Meristem	0.367	0.248	0.353	0.347	0.305	0.351	-1.39	4.45	13.6	0.000228	0.00347	0.00426	gel-soil	Up	Meristem_Up
422	LOC-Os01g61990	Meristem	0.862	0.479	0.185	0.22	0.662	0.2	1.39	4.84	14.1	0.000172	0.00275	0.00335	gel-soil	Down	Meristem_Down
423	LOC-Os01g62130	Meristem	0.711	0.328	0.108	0.11	0.511	0.109	2.61	5.15	46.7	8.4e-12	7.6e-10	7.2e-10	gel-soil	Down	Meristem_Down
424	LOC-Os01g62230	Meristem	0.995	0.954	0.81	0.786	0.974	0.8	1.08	8.81	13.6	0.000229	0.00348	0.00427	gel-soil	Down	Meristem_Down
425	LOC-Os01g62244	Meristem	0.991	0.882	0.728	0.786	0.934	0.753	1.18	7.48	13.8	0.000205	0.00318	0.0039	gel-soil	Down	Meristem_Down
426	LOC-Os01g62850	Meristem	0.917	0.563	0.172	0.306	0.732	0.23	2.27	5.83	39.5	3.25e-10	2.25e-08	2.22e-08	gel-soil	Down	Meristem_Down
427	LOC-Os01g63230	Meristem	0.532	0.0924	0.00862	0.0231	0.303	0.0148	4.37	3	54.8	1.38e-13	1.75e-11	1.46e-11	gel-soil	Down	Meristem_Down
428	LOC-Os01g63270	Meristem	0.252	0.185	0.409	0.405	0.217	0.407	-2.69	4.95	49.6	1.9e-12	1.91e-10	1.76e-10	gel-soil	Up	Meristem_Up
429	LOC-Os01g63854	Meristem	0.555	0.197	0.0302	0.052	0.368	0.0395	3.56	3.67	54.8	1.38e-13	1.75e-11	1.46e-11	gel-soil	Down	Meristem_Down
430	LOC-Os01g63930	Meristem	0.115	0.118	0.155	0.168	0.116	0.16	-1.8	3.42	17.9	2.28e-05	0.000498	0.000598	gel-soil	Up	Meristem_Up
431	LOC-Os01g64470	Meristem	0.872	0.714	0.185	0.231	0.789	0.205	3.54	7.4	101	9.65e-24	5.35e-21	2.55e-21	gel-soil	Down	Meristem_Down
432	LOC-Os01g64490	Meristem	0.307	0.113	0.228	0.202	0.206	0.217	-1.35	3.32	10.2	0.00139	0.0156	0.0184	gel-soil	Up	Meristem_Up
433	LOC-Os01g64520	Meristem	0.945	0.744	0.733	0.798	0.84	0.76	-1.3	7.66	17	3.75e-05	0.000763	0.000919	gel-soil	Up	Meristem_Up
434	LOC-Os01g65420	Meristem	0.28	0.0756	0.00862	0.0231	0.173	0.0148	3.05	1.88	19.6	9.6e-06	0.000237	0.00028	gel-soil	Down	Meristem_Down
435	LOC-Os01g65692	Meristem	0.596	0.424	0.582	0.538	0.507	0.563	-1.71	5.84	24	9.61e-07	3.13e-05	3.58e-05	gel-soil	Up	Meristem_Up
436	LOC-Os01g65770	Meristem	0.294	0.0378	0	0.0116	0.16	0.00494	4.61	1.87	31.5	2.04e-08	1.01e-06	1.06e-06	gel-soil	Down	Meristem_Down
437	LOC-Os01g65920	Meristem	0.385	0.134	0.103	0.272	0.254	0.175	-1.29	3.71	10.3	0.00136	0.0153	0.0181	gel-soil	Up	Meristem_Up
438	LOC-Os01g66110	Meristem	0.697	0.534	0.612	0.613	0.612	0.612	-1.06	5.98	9.63	0.00192	0.0201	0.0236	gel-soil	Up	Meristem_Up
439	LOC-Os01g66200	Meristem	0.555	0.223	0.418	0.48	0.382	0.444	-1.83	5.18	25.6	4.13e-07	1.5e-05	1.67e-05	gel-soil	Up	Meristem_Up
440	LOC-Os01g66330	Meristem	0.367	0.239	0.353	0.306	0.3	0.333	-1.39	4.41	13.6	0.000232	0.00352	0.00432	gel-soil	Up	Meristem_Up
441	LOC-Os01g66544	Meristem	0.917	0.571	0.315	0.324	0.737	0.319	1.16	7.43	13.3	0.000266	0.00394	0.00483	gel-soil	Down	Meristem_Down
442	LOC-Os01g66840	Meristem	0.651	0.235	0.069	0.127	0.434	0.0938	1.87	4.2	21.9	2.9e-06	8.37e-05	9.73e-05	gel-soil	Down	Meristem_Down
443	LOC-Os01g66900	Meristem	0.826	0.534	0.707	0.642	0.673	0.679	-1.62	7.69	26	3.34e-07	1.25e-05	1.38e-05	gel-soil	Up	Meristem_Up
444	LOC-Os01g66990	Meristem	0.619	0.235	0.0388	0.0809	0.419	0.0568	2.91	4.95	54	2.05e-13	2.52e-11	2.11e-11	gel-soil	Down	Meristem_Down
445	LOC-Os01g67240	Meristem	0.394	0.256	0.31	0.272	0.322	0.294	-1.07	4.23	7.9	0.00496	0.0431	0.0489	gel-soil	Up	Meristem_Up
446	LOC-Os01g67390	Meristem	0.39	0.172	0.0172	0.116	0.276	0.0593	1.21	4.54	10.2	0.00142	0.0158	0.0186	gel-soil	Down	Meristem_Down
447	LOC-Os01g67500	Meristem	0.206	0.176	0.259	0.237	0.191	0.249	-1.7	3.75	17.6	2.8e-05	0.000593	0.000714	gel-soil	Up	Meristem_Up
448	LOC-Os01g67740	Meristem	0.349	0.231	0.0991	0.0809	0.287	0.0914	1.37	3.47	10.4	0.00124	0.0141	0.0167	gel-soil	Down	Meristem_Down
449	LOC-Os01g67860	Meristem	1	0.996	0.996	1	0.998	0.998	-1.22	10.3	20.1	7.4e-06	0.00019	0.000223	gel-soil	Up	Meristem_Up
450	LOC-Os01g67870	Meristem	0.596	0.324	0.491	0.497	0.454	0.494	-1.3	5.12	13.2	0.000286	0.00417	0.00512	gel-soil	Up	Meristem_Up
451	LOC-Os01g68700	Meristem	0.298	0.273	0.345	0.347	0.285	0.346	-1.74	4.33	20.4	6.32e-06	0.000166	0.000193	gel-soil	Up	Meristem_Up
452	LOC-Os01g68710	Meristem	0.991	0.828	0.888	0.948	0.906	0.914	-0.998	8.07	10.6	0.0011	0.0129	0.0153	gel-soil	Up	Meristem_Up
453	LOC-Os01g68730	Meristem	0.394	0.084	0.0129	0.00578	0.232	0.00988	3.77	2.64	39	4.33e-10	2.92e-08	2.9e-08	gel-soil	Down	Meristem_Down
454	LOC-Os01g68750	Meristem	0.633	0.256	0.409	0.41	0.436	0.41	-1.26	4.79	11.9	0.000569	0.00744	0.009	gel-soil	Up	Meristem_Up
455	LOC-Os01g70130	Meristem	0.817	0.336	0.0776	0.139	0.566	0.104	2.49	4.51	38.3	6e-10	4.01e-08	3.94e-08	gel-soil	Down	Meristem_Down
456	LOC-Os01g70200	Meristem	0.94	0.702	0.474	0.549	0.816	0.506	1.36	6.75	16.6	4.55e-05	0.000898	0.00109	gel-soil	Down	Meristem_Down
457	LOC-Os01g70320	Meristem	0.619	0.399	0.474	0.491	0.504	0.481	-1.04	4.88	8.25	0.00409	0.037	0.0423	gel-soil	Up	Meristem_Up
458	LOC-Os01g70500	Meristem	0.72	0.311	0.0603	0.139	0.507	0.0938	1.2	5.92	12.1	0.000504	0.00672	0.00817	gel-soil	Down	Meristem_Down
459	LOC-Os01g70690	Meristem	0.161	0.193	0.353	0.277	0.178	0.321	-2.22	4.16	31	2.62e-08	1.27e-06	1.33e-06	gel-soil	Up	Meristem_Up
460	LOC-Os01g70710	Meristem	0.752	0.382	0.0948	0.231	0.559	0.153	1.2	5.98	12.2	0.000468	0.00632	0.00769	gel-soil	Down	Meristem_Down
461	LOC-Os01g70770	Meristem	0.739	0.382	0.121	0.0983	0.553	0.111	2.65	4.54	43.1	5.2e-11	4.12e-09	4e-09	gel-soil	Down	Meristem_Down
462	LOC-Os01g70790	Meristem	1	0.937	0.871	0.85	0.967	0.862	1.36	9.53	22.9	1.72e-06	5.28e-05	6.1e-05	gel-soil	Down	Meristem_Down
463	LOC-Os01g70840	Meristem	0.243	0.042	0.00862	0.0173	0.138	0.0123	2.09	1.64	9.67	0.00187	0.0197	0.0231	gel-soil	Down	Meristem_Down
464	LOC-Os01g70850	Meristem	0.752	0.408	0.116	0.22	0.572	0.16	1.74	5.87	24.4	7.94e-07	2.65e-05	3.01e-05	gel-soil	Down	Meristem_Down
465	LOC-Os01g70970	Meristem	0.193	0.118	0.272	0.249	0.154	0.262	-2.14	3.5	25.6	4.22e-07	1.53e-05	1.7e-05	gel-soil	Up	Meristem_Up
466	LOC-Os01g71090	Meristem	0.399	0.248	0.147	0.116	0.32	0.133	1.07	4.23	7.72	0.00546	0.0463	0.0525	gel-soil	Down	Meristem_Down
467	LOC-Os01g71220	Meristem	0.243	0.164	0.28	0.249	0.202	0.267	-1.34	3.52	10.5	0.00118	0.0136	0.0161	gel-soil	Up	Meristem_Up
468	LOC-Os01g71320	Meristem	0.495	0.244	0.358	0.358	0.364	0.358	-1.22	4.34	10.5	0.0012	0.0138	0.0164	gel-soil	Up	Meristem_Up
469	LOC-Os01g71474	Meristem	0.211	0.0252	0	0	0.114	0	7.38	0.888	22.4	2.27e-06	6.74e-05	7.8e-05	gel-soil	Down	Meristem_Down
470	LOC-Os01g72009	Meristem	1	0.912	0.815	0.838	0.954	0.825	2.22	11	67.7	1.94e-16	3.71e-14	2.77e-14	gel-soil	Down	Meristem_Down
471	LOC-Os01g72420	Meristem	0.33	0.109	0.0216	0.0462	0.215	0.0321	1.54	2.72	9.72	0.00182	0.0193	0.0227	gel-soil	Down	Meristem_Down
472	LOC-Os01g72430	Meristem	0.876	0.643	0.371	0.457	0.754	0.407	1.56	6.46	21	4.63e-06	0.000126	0.000147	gel-soil	Down	Meristem_Down
473	LOC-Os01g72900	Meristem	0.931	0.744	0.203	0.341	0.833	0.262	2.95	8.85	88.9	4.32e-21	1.76e-18	9.26e-19	gel-soil	Down	Meristem_Down
474	LOC-Os01g72990	Meristem	0.518	0.139	0.0474	0.0578	0.32	0.0519	1.87	3.03	15.7	7.35e-05	0.00134	0.00164	gel-soil	Down	Meristem_Down
475	LOC-Os01g73790	Meristem	0.624	0.403	0.483	0.538	0.509	0.506	-1.08	5.19	9.29	0.00231	0.0234	0.0273	gel-soil	Up	Meristem_Up
476	LOC-Os01g73970	Meristem	0.904	0.471	0.246	0.272	0.678	0.257	1.14	4.85	9.71	0.00183	0.0194	0.0228	gel-soil	Down	Meristem_Down
477	LOC-Os01g74190	Meristem	0.381	0.189	0.0388	0.0751	0.281	0.0543	1.7	2.73	11.6	0.000663	0.00847	0.0102	gel-soil	Down	Meristem_Down
478	LOC-Os01g74200	Meristem	0.853	0.412	0.216	0.289	0.623	0.247	1.24	5.09	11.9	0.000576	0.00752	0.0091	gel-soil	Down	Meristem_Down
479	LOC-Os01g74370	Meristem	0.867	0.45	0.616	0.566	0.649	0.595	-1.3	6.92	15.7	7.55e-05	0.00137	0.00167	gel-soil	Up	Meristem_Up
480	LOC-Os10g01060	Meristem	0.518	0.151	0.056	0.0751	0.327	0.0642	1.73	3.07	13.8	0.0002	0.00311	0.00382	gel-soil	Down	Meristem_Down
481	LOC-Os10g03440	Meristem	0.298	0.139	0.0259	0.0116	0.215	0.0198	2.61	2.14	17.9	2.3e-05	0.000501	0.000602	gel-soil	Down	Meristem_Down
482	LOC-Os10g03540	Meristem	0.803	0.584	0.19	0.347	0.689	0.257	1.19	5.9	11.9	0.000559	0.00734	0.00887	gel-soil	Down	Meristem_Down
483	LOC-Os10g03550	Meristem	0.927	0.487	0.341	0.289	0.697	0.319	1.38	5.67	15.6	8.02e-05	0.00144	0.00176	gel-soil	Down	Meristem_Down
484	LOC-Os10g04520	Meristem	0.445	0.143	0.0216	0.0289	0.287	0.0247	2.99	2.9	32.2	1.39e-08	7.06e-07	7.37e-07	gel-soil	Down	Meristem_Down
485	LOC-Os10g04620	Meristem	0.853	0.45	0.224	0.231	0.643	0.227	1.33	4.61	12.4	0.00042	0.00577	0.00704	gel-soil	Down	Meristem_Down
486	LOC-Os10g04800	Meristem	0.601	0.206	0.0302	0.0289	0.395	0.0296	4.78	4.84	108	2.4e-25	1.64e-22	7.06e-23	gel-soil	Down	Meristem_Down
487	LOC-Os10g05230	Meristem	0.61	0.286	0.142	0.162	0.441	0.151	1.2	4.06	9.29	0.00231	0.0234	0.0272	gel-soil	Down	Meristem_Down
488	LOC-Os10g06630	Meristem	0.206	0.0798	0.00431	0.0116	0.14	0.00741	2.01	2.06	11.2	0.000821	0.0101	0.0121	gel-soil	Down	Meristem_Down
489	LOC-Os10g06680	Meristem	0.642	0.399	0.116	0.202	0.515	0.153	1.49	7.56	21.7	3.24e-06	9.19e-05	0.000107	gel-soil	Down	Meristem_Down
490	LOC-Os10g08780	Meristem	0.67	0.546	0.659	0.549	0.605	0.612	-1.8	8.22	33.9	5.69e-09	3.16e-07	3.22e-07	gel-soil	Up	Meristem_Up
491	LOC-Os10g09200	Meristem	0.156	0.134	0.198	0.15	0.145	0.178	-1.58	3.1	12.7	0.000374	0.00523	0.00639	gel-soil	Up	Meristem_Up
492	LOC-Os10g10580	Meristem	0.362	0.231	0.349	0.382	0.294	0.363	-1.25	4.34	10.9	0.000983	0.0117	0.0139	gel-soil	Up	Meristem_Up
493	LOC-Os10g11730	Meristem	0.188	0.0588	0.00431	0	0.121	0.00247	4.06	1.35	20.7	5.31e-06	0.000142	0.000166	gel-soil	Down	Meristem_Down
494	LOC-Os10g13914	Meristem	0.339	0.122	0.00862	0.0636	0.226	0.0321	2.19	3.1	20.9	4.88e-06	0.000132	0.000154	gel-soil	Down	Meristem_Down
495	LOC-Os10g13940	Meristem	0.683	0.214	0.056	0.0925	0.439	0.0716	2.03	3.74	22.8	1.76e-06	5.38e-05	6.21e-05	gel-soil	Down	Meristem_Down
496	LOC-Os10g17260	Meristem	0.372	0.13	0.25	0.277	0.246	0.262	-1.72	4.28	19.9	8.17e-06	0.000206	0.000243	gel-soil	Up	Meristem_Up
497	LOC-Os10g17790	Meristem	0.633	0.227	0.0474	0.0751	0.421	0.0593	2.77	4.23	43.1	5.36e-11	4.22e-09	4.11e-09	gel-soil	Down	Meristem_Down
498	LOC-Os10g17940	Meristem	0.693	0.227	0.0733	0.0867	0.45	0.079	1.96	3.9	22.4	2.18e-06	6.5e-05	7.53e-05	gel-soil	Down	Meristem_Down
499	LOC-Os10g18220	Meristem	0.482	0.261	0.353	0.358	0.366	0.356	-1.07	4.33	8	0.00467	0.041	0.0467	gel-soil	Up	Meristem_Up
500	LOC-Os10g18340	Meristem	0.514	0.239	0.0302	0.0925	0.371	0.0568	2.8	4.59	47.1	6.95e-12	6.36e-10	6e-10	gel-soil	Down	Meristem_Down
501	LOC-Os10g18760	Meristem	0.243	0.0084	0.00862	0.0116	0.121	0.00988	3.13	1.47	16.1	6.13e-05	0.00115	0.0014	gel-soil	Down	Meristem_Down
502	LOC-Os10g18870	Meristem	0.294	0.0294	0.0259	0.0116	0.156	0.0198	2.4	1.98	14.5	0.000141	0.00232	0.00284	gel-soil	Down	Meristem_Down
503	LOC-Os10g19180	Meristem	0.55	0.303	0.418	0.358	0.421	0.393	-1.29	5.18	13.2	0.000279	0.0041	0.00503	gel-soil	Up	Meristem_Up
504	LOC-Os10g21790	Meristem	0.642	0.231	0.155	0.162	0.428	0.158	1.48	5.57	17.5	2.88e-05	0.000607	0.000732	gel-soil	Down	Meristem_Down
505	LOC-Os10g21930	Meristem	0.844	0.378	0.22	0.254	0.601	0.235	1.03	4.97	8.16	0.00429	0.0385	0.0439	gel-soil	Down	Meristem_Down
506	LOC-Os10g22750	Meristem	0.28	0.13	0.056	0.0405	0.202	0.0494	1.5	2.37	7.89	0.00497	0.0432	0.049	gel-soil	Down	Meristem_Down
507	LOC-Os10g23820	Meristem	0.716	0.475	0.125	0.15	0.59	0.136	3.15	5.9	70.3	5.08e-17	1.13e-14	7.67e-15	gel-soil	Down	Meristem_Down
508	LOC-Os10g25310	Meristem	0.179	0.0378	0.00862	0.0116	0.105	0.00988	2.71	1.11	10.7	0.00108	0.0127	0.0151	gel-soil	Down	Meristem_Down
509	LOC-Os10g25400	Meristem	0.743	0.412	0.0862	0.179	0.57	0.126	2.3	6.47	43.3	4.63e-11	3.69e-09	3.58e-09	gel-soil	Down	Meristem_Down
510	LOC-Os10g25420	Meristem	0.216	0.0546	0	0	0.132	0	7.75	1.17	28.1	1.15e-07	4.77e-06	5.19e-06	gel-soil	Down	Meristem_Down
511	LOC-Os10g25487	Meristem	0.482	0.147	0.0733	0.052	0.307	0.0642	1.6	2.68	10.3	0.00135	0.0152	0.018	gel-soil	Down	Meristem_Down
512	LOC-Os10g26540	Meristem	0.982	0.714	0.578	0.665	0.842	0.615	0.967	7.29	9.1	0.00256	0.0254	0.0295	gel-soil	Down	Meristem_Down
513	LOC-Os10g26720	Meristem	0.193	0.063	0.0345	0.0405	0.125	0.037	1.66	2.53	10.1	0.00146	0.0162	0.0191	gel-soil	Down	Meristem_Down
514	LOC-Os10g28050	Meristem	0.931	0.655	0.547	0.543	0.787	0.546	1.14	8.22	13.9	0.000188	0.00296	0.00363	gel-soil	Down	Meristem_Down
515	LOC-Os10g28080	Meristem	0.606	0.256	0.0129	0.0289	0.423	0.0198	4.6	3.9	81.1	2.26e-19	7.8e-17	4.2e-17	gel-soil	Down	Meristem_Down
516	LOC-Os10g28120	Meristem	0.573	0.155	0.0517	0.0462	0.355	0.0494	2.12	3.49	23.1	1.58e-06	4.9e-05	5.64e-05	gel-soil	Down	Meristem_Down
517	LOC-Os10g28200	Meristem	0.968	0.832	0.651	0.618	0.897	0.637	1.12	7.91	13	0.000316	0.00456	0.00557	gel-soil	Down	Meristem_Down
518	LOC-Os10g30156	Meristem	0.0826	0.063	0.134	0.104	0.0724	0.121	-1.98	2.24	13.6	0.000228	0.00347	0.00426	gel-soil	Up	Meristem_Up
519	LOC-Os10g30280	Meristem	0.119	0.118	0.00862	0.0289	0.118	0.0173	1.95	1.78	9.23	0.00239	0.0241	0.028	gel-soil	Down	Meristem_Down
520	LOC-Os10g30450	Meristem	0.94	0.706	0.392	0.434	0.818	0.41	1.04	7	10.2	0.00144	0.016	0.0189	gel-soil	Down	Meristem_Down
521	LOC-Os10g30610	Meristem	0.518	0.244	0.0517	0.0578	0.375	0.0543	2.19	3.08	21	4.51e-06	0.000123	0.000144	gel-soil	Down	Meristem_Down
522	LOC-Os10g30719	Meristem	0.183	0.0252	0.00431	0.0116	0.101	0.00741	2.63	1.07	9.91	0.00165	0.0178	0.021	gel-soil	Down	Meristem_Down
523	LOC-Os10g30750	Meristem	0.592	0.315	0.466	0.503	0.447	0.481	-1.26	4.95	12	0.000519	0.00688	0.00836	gel-soil	Up	Meristem_Up
524	LOC-Os10g30880	Meristem	0.44	0.118	0.0302	0.052	0.272	0.0395	2.13	2.64	16.5	4.78e-05	0.000927	0.00113	gel-soil	Down	Meristem_Down
525	LOC-Os10g31660	Meristem	0.454	0.395	0.0905	0.0289	0.423	0.0642	1.44	7.22	19.5	1.01e-05	0.000247	0.000294	gel-soil	Down	Meristem_Down
526	LOC-Os10g31810	Meristem	0.399	0.286	0.397	0.387	0.34	0.393	-1.26	4.58	11.4	0.000728	0.00915	0.011	gel-soil	Up	Meristem_Up
527	LOC-Os10g33800	Meristem	1	1	0.991	0.994	1	0.993	-0.942	10.4	12.3	0.000454	0.00617	0.00752	gel-soil	Up	Meristem_Up
528	LOC-Os10g34660	Meristem	0.849	0.454	0.237	0.249	0.643	0.242	1.1	4.59	8.61	0.00334	0.0314	0.0362	gel-soil	Down	Meristem_Down
529	LOC-Os10g34930	Meristem	0.564	0.164	0.0216	0.052	0.355	0.0346	3.67	3.7	57.6	3.32e-14	4.76e-12	3.74e-12	gel-soil	Down	Meristem_Down
530	LOC-Os10g34940	Meristem	0.266	0.042	0.0129	0.0289	0.149	0.0198	1.69	2.19	8.92	0.00281	0.0276	0.0318	gel-soil	Down	Meristem_Down
531	LOC-Os10g35294	Meristem	0.986	0.798	0.56	0.613	0.888	0.583	0.937	6.19	7.68	0.00558	0.0471	0.0533	gel-soil	Down	Meristem_Down
532	LOC-Os10g35500	Meristem	0.0367	0.021	0.142	0.145	0.0285	0.143	-3.75	2.28	40.3	2.21e-10	1.59e-08	1.55e-08	gel-soil	Up	Meristem_Up
533	LOC-Os10g35630	Meristem	0.977	0.803	0.819	0.798	0.886	0.81	-1.04	7.87	11.3	0.000773	0.0096	0.0115	gel-soil	Up	Meristem_Up
534	LOC-Os10g35950	Meristem	0.321	0.084	0.0129	0.0289	0.197	0.0198	2.69	2.58	23.4	1.34e-06	4.22e-05	4.84e-05	gel-soil	Down	Meristem_Down
535	LOC-Os10g36060	Meristem	0.225	0.231	0.263	0.318	0.228	0.286	-1.26	3.94	10.2	0.0014	0.0157	0.0185	gel-soil	Up	Meristem_Up
536	LOC-Os10g36980	Meristem	0.913	0.576	0.582	0.532	0.737	0.56	-1.36	6.98	17.3	3.26e-05	0.000675	0.000815	gel-soil	Up	Meristem_Up
537	LOC-Os10g37110	Meristem	0.408	0.176	0.233	0.283	0.287	0.254	-1.34	4.14	12	0.000526	0.00697	0.00846	gel-soil	Up	Meristem_Up
538	LOC-Os10g37510	Meristem	0.739	0.307	0.147	0.162	0.513	0.153	1.44	4.06	13.2	0.000284	0.00415	0.00509	gel-soil	Down	Meristem_Down
539	LOC-Os10g37570	Meristem	0.963	0.718	0.332	0.358	0.836	0.343	2.29	7.2	46.6	8.59e-12	7.74e-10	7.35e-10	gel-soil	Down	Meristem_Down
540	LOC-Os10g37700	Meristem	0.317	0.042	0	0.0116	0.173	0.00494	4.58	2.32	40.3	2.24e-10	1.6e-08	1.56e-08	gel-soil	Down	Meristem_Down
541	LOC-Os10g37710	Meristem	0.706	0.374	0.0603	0.0694	0.533	0.0642	3.51	4.72	69.5	7.65e-17	1.59e-14	1.13e-14	gel-soil	Down	Meristem_Down
542	LOC-Os10g37760	Meristem	0.922	0.693	0.401	0.52	0.803	0.452	0.994	6.36	8.75	0.0031	0.0297	0.0342	gel-soil	Down	Meristem_Down
543	LOC-Os10g38160	Meristem	0.303	0.126	0.0129	0.0347	0.211	0.0222	2.45	2.18	16.5	4.93e-05	0.000954	0.00116	gel-soil	Down	Meristem_Down
544	LOC-Os10g38340	Meristem	0.766	0.609	0.315	0.41	0.684	0.356	1.51	7.09	21.2	4.1e-06	0.000113	0.000132	gel-soil	Down	Meristem_Down
545	LOC-Os10g38360	Meristem	0.917	0.798	0.483	0.526	0.855	0.501	1.4	7.46	19.1	1.26e-05	0.000297	0.000355	gel-soil	Down	Meristem_Down
546	LOC-Os10g38580	Meristem	0.362	0.151	0.297	0.272	0.252	0.286	-2.34	4.56	36.8	1.31e-09	8.23e-08	8.21e-08	gel-soil	Up	Meristem_Up
547	LOC-Os10g38600	Meristem	0.794	0.479	0.168	0.185	0.629	0.175	1.22	5.81	12.4	0.000429	0.00587	0.00717	gel-soil	Down	Meristem_Down
548	LOC-Os10g38720	Meristem	0.697	0.496	0.655	0.671	0.592	0.662	-2.22	7.35	45	1.99e-11	1.65e-09	1.61e-09	gel-soil	Up	Meristem_Up
549	LOC-Os10g38780	Meristem	0.454	0.277	0.362	0.329	0.362	0.348	-1.59	5.04	19.2	1.21e-05	0.000287	0.000343	gel-soil	Up	Meristem_Up
550	LOC-Os10g38930	Meristem	0.509	0.164	0.0776	0.0925	0.329	0.084	1.34	2.97	8.44	0.00368	0.034	0.039	gel-soil	Down	Meristem_Down
551	LOC-Os10g38940	Meristem	0.179	0.0462	0.151	0.133	0.11	0.143	-1.54	2.82	11.1	0.000858	0.0105	0.0126	gel-soil	Up	Meristem_Up
552	LOC-Os10g39100	Meristem	0.968	0.727	0.491	0.543	0.842	0.514	2.26	8.08	50.5	1.23e-12	1.32e-10	1.17e-10	gel-soil	Down	Meristem_Down
553	LOC-Os10g39110	Meristem	0.211	0.0504	0.116	0.121	0.127	0.119	-1.61	2.67	11.3	0.000788	0.00976	0.0117	gel-soil	Up	Meristem_Up
554	LOC-Os10g39170	Meristem	0.683	0.408	0.552	0.595	0.539	0.57	-1.15	6.5	11.9	0.000572	0.00747	0.00904	gel-soil	Up	Meristem_Up
555	LOC-Os10g39440	Meristem	0.321	0.269	0.504	0.526	0.294	0.514	-2.35	5.3	41	1.52e-10	1.12e-08	1.09e-08	gel-soil	Up	Meristem_Up
556	LOC-Os10g39660	Meristem	0.188	0.122	0.259	0.191	0.154	0.23	-1.83	4.27	22.3	2.3e-06	6.81e-05	7.89e-05	gel-soil	Up	Meristem_Up
557	LOC-Os10g39670	Meristem	0.817	0.374	0.254	0.26	0.586	0.257	1.06	4.59	8.11	0.00441	0.0394	0.0448	gel-soil	Down	Meristem_Down
558	LOC-Os10g39680	Meristem	0.743	0.492	0.0862	0.0751	0.612	0.0815	3.82	5.74	93.5	4.13e-22	2.02e-19	9.53e-20	gel-soil	Down	Meristem_Down
559	LOC-Os10g39700	Meristem	0.394	0.101	0.0302	0.0116	0.241	0.0222	2.91	2.51	25.5	4.38e-07	1.59e-05	1.76e-05	gel-soil	Down	Meristem_Down
560	LOC-Os10g39830	Meristem	0.206	0.0966	0.0129	0.0347	0.149	0.0222	1.95	1.53	8.02	0.00463	0.0408	0.0465	gel-soil	Down	Meristem_Down
561	LOC-Os10g39890	Meristem	0.257	0.122	0	0.00578	0.186	0.00247	6.25	2.45	55.6	9e-14	1.2e-11	9.69e-12	gel-soil	Down	Meristem_Down
562	LOC-Os10g40220	Meristem	0.995	0	0.871	0.954	0.476	0.906	-2.21	7.17	43.9	3.46e-11	2.79e-09	2.72e-09	gel-soil	Up	Meristem_Up
563	LOC-Os10g40360	Meristem	0.711	0.429	0.203	0.231	0.564	0.215	1.44	5.48	16.6	4.69e-05	0.000916	0.00111	gel-soil	Down	Meristem_Down
564	LOC-Os10g40490	Meristem	0.284	0.0882	0	0.0116	0.182	0.00494	4.51	1.77	29.2	6.65e-08	2.91e-06	3.14e-06	gel-soil	Down	Meristem_Down
565	LOC-Os10g40730	Meristem	0.693	0.508	0.737	0.74	0.596	0.738	-2.04	6.97	36.9	1.25e-09	7.82e-08	7.8e-08	gel-soil	Up	Meristem_Up
566	LOC-Os10g40810	Meristem	0.161	0.235	0.289	0.254	0.2	0.274	-1.19	4.31	9.81	0.00173	0.0186	0.0218	gel-soil	Up	Meristem_Up
567	LOC-Os10g41230	Meristem	0.807	0.529	0.121	0.127	0.662	0.123	2.59	5.04	45.3	1.74e-11	1.47e-09	1.42e-09	gel-soil	Down	Meristem_Down
568	LOC-Os10g41400	Meristem	0.936	0.622	0.289	0.399	0.772	0.336	1.91	6.1	29.8	4.77e-08	2.16e-06	2.31e-06	gel-soil	Down	Meristem_Down
569	LOC-Os10g41510	Meristem	1	0.773	0.578	0.665	0.882	0.615	0.957	6.56	8.3	0.00397	0.0362	0.0414	gel-soil	Down	Meristem_Down
570	LOC-Os10g41930	Meristem	0.908	0.761	0.741	0.682	0.831	0.716	-1.47	8.57	23.9	1.01e-06	3.3e-05	3.77e-05	gel-soil	Up	Meristem_Up
571	LOC-Os10g42130	Meristem	0.486	0.134	0.0431	0.0809	0.303	0.0593	1.56	3.7	14	0.000182	0.00288	0.00352	gel-soil	Down	Meristem_Down
572	LOC-Os10g42430	Meristem	0.674	0.34	0.414	0.393	0.5	0.405	-1.27	5.33	13	0.000317	0.00456	0.00558	gel-soil	Up	Meristem_Up
573	LOC-Os10g42724	Meristem	0.532	0.139	0.0474	0.0578	0.327	0.0519	1.96	2.86	15.9	6.63e-05	0.00123	0.0015	gel-soil	Down	Meristem_Down
574	LOC-Os10g02300	Meristem	0.229	0.021	0.00431	0.00578	0.121	0.00494	4.23	1.54	23.9	1.02e-06	3.3e-05	3.77e-05	gel-soil	Down	Meristem_Down
575	LOC-Os10g02350	Meristem	0.431	0.214	0.0302	0.0694	0.318	0.0469	1.8	3.12	15.1	0.000103	0.00179	0.00218	gel-soil	Down	Meristem_Down
576	LOC-Os10g02360	Meristem	0.477	0.134	0.0345	0.0405	0.298	0.037	2.75	2.8	27	2.02e-07	7.91e-06	8.67e-06	gel-soil	Down	Meristem_Down
577	LOC-Os10g03760	Meristem	0.188	0.063	0.00862	0.0173	0.123	0.0123	2.28	1.07	7.98	0.00472	0.0413	0.0472	gel-soil	Down	Meristem_Down
578	LOC-Os10g03910	Meristem	0.197	0.0924	0.00431	0.0231	0.143	0.0123	2.44	1.41	10.8	0.000998	0.0119	0.0141	gel-soil	Down	Meristem_Down
579	LOC-Os10g05020	Meristem	0.601	0.239	0.0302	0.0405	0.412	0.0346	4.25	4.45	85.5	2.38e-20	8.96e-18	4.75e-18	gel-soil	Down	Meristem_Down
580	LOC-Os10g05730	Meristem	0.853	0.521	0.25	0.347	0.68	0.291	1.34	5.64	14.6	0.00013	0.00218	0.00266	gel-soil	Down	Meristem_Down
581	LOC-Os10g06580	Meristem	0.422	0.155	0.0345	0.0636	0.283	0.0469	1.69	2.72	11.5	0.000692	0.00879	0.0106	gel-soil	Down	Meristem_Down
582	LOC-Os10g07290	Meristem	0.362	0.261	0.379	0.318	0.309	0.353	-1.53	4.77	17.2	3.38e-05	0.000696	0.00084	gel-soil	Up	Meristem_Up
583	LOC-Os10g07450	Meristem	0.101	0.147	0.151	0.121	0.125	0.138	-1.37	3.46	10.9	0.000962	0.0115	0.0137	gel-soil	Up	Meristem_Up
584	LOC-Os10g08011	Meristem	0.72	0.45	0.517	0.468	0.579	0.496	-1.46	5.62	17.5	2.95e-05	0.00062	0.000748	gel-soil	Up	Meristem_Up
585	LOC-Os10g08550	Meristem	1	0.996	0.991	1	0.998	0.995	-1	9.75	13	0.000319	0.00458	0.00561	gel-soil	Up	Meristem_Up
586	LOC-Os10g08580	Meristem	0.39	0.109	0.0345	0.0462	0.243	0.0395	1.64	2.26	8.71	0.00316	0.0301	0.0347	gel-soil	Down	Meristem_Down
587	LOC-Os10g09110	Meristem	0.67	0.311	0.0129	0.00578	0.482	0.00988	5.04	3.95	91.4	1.23e-21	5.31e-19	2.73e-19	gel-soil	Down	Meristem_Down
588	LOC-Os10g11889	Meristem	0.376	0.0798	0.0172	0.0173	0.221	0.0173	4.15	3	51.8	6.25e-13	7.17e-11	6.16e-11	gel-soil	Down	Meristem_Down
589	LOC-Os10g12290	Meristem	0.193	0.042	0.0129	0.0116	0.114	0.0123	2.55	1.26	10.7	0.00106	0.0125	0.0148	gel-soil	Down	Meristem_Down
590	LOC-Os10g13550	Meristem	0.872	0.517	0.323	0.329	0.686	0.326	0.952	5.9	7.71	0.00548	0.0464	0.0526	gel-soil	Down	Meristem_Down
591	LOC-Os10g13810	Meristem	0.904	0.429	0.185	0.197	0.656	0.19	2.04	5.15	30.1	4.04e-08	1.86e-06	1.98e-06	gel-soil	Down	Meristem_Down
592	LOC-Os10g14194	Meristem	0.624	0.235	0.0129	0.0636	0.421	0.0346	4.18	4.08	75.9	3.1e-18	7.99e-16	5.19e-16	gel-soil	Down	Meristem_Down
593	LOC-Os10g21590	Meristem	0.289	0.063	0.103	0.11	0.171	0.106	-1.58	3.75	15.6	7.71e-05	0.0014	0.0017	gel-soil	Up	Meristem_Up
594	LOC-Os10g22520	Meristem	0.766	0.395	0.203	0.214	0.572	0.207	1.94	5.31	28.4	1.01e-07	4.23e-06	4.59e-06	gel-soil	Down	Meristem_Down
595	LOC-Os10g23100	Meristem	0.95	0.718	0.832	0.838	0.829	0.835	-0.887	7.09	7.54	0.00604	0.05	0.0565	gel-soil	Up	Meristem_Up
596	LOC-Os10g23310	Meristem	0.592	0.345	0.0388	0.0578	0.463	0.0469	3.83	4.72	78.7	7.42e-19	2.16e-16	1.31e-16	gel-soil	Down	Meristem_Down
597	LOC-Os10g23900	Meristem	0.271	0.0798	0.0129	0.00578	0.171	0.00988	3.61	1.82	23.7	1.1e-06	3.57e-05	4.07e-05	gel-soil	Down	Meristem_Down
598	LOC-Os10g25550	Meristem	0.702	0.454	0.069	0.139	0.572	0.0988	3.29	5.35	70.5	4.79e-17	1.07e-14	7.26e-15	gel-soil	Down	Meristem_Down
599	LOC-Os10g25780	Meristem	0.867	0.718	0.823	0.717	0.789	0.778	-1.66	8.11	28.7	8.59e-08	3.7e-06	3.97e-06	gel-soil	Up	Meristem_Up
600	LOC-Os10g27310	Meristem	0.372	0.244	0.366	0.306	0.305	0.341	-1.28	3.96	10.7	0.00107	0.0126	0.015	gel-soil	Up	Meristem_Up
601	LOC-Os10g27420	Meristem	0.33	0.223	0.0991	0.0578	0.274	0.0815	1.38	2.95	8.82	0.00298	0.0288	0.0332	gel-soil	Down	Meristem_Down
602	LOC-Os10g28240	Meristem	0.78	0.315	0.0776	0.116	0.537	0.0938	2.96	4.95	55.5	9.63e-14	1.27e-11	1.03e-11	gel-soil	Down	Meristem_Down
603	LOC-Os10g29660	Meristem	0.67	0.332	0.164	0.202	0.493	0.18	1.08	4.27	7.85	0.00507	0.0439	0.0498	gel-soil	Down	Meristem_Down
604	LOC-Os10g30600	Meristem	0.702	0.269	0.108	0.197	0.476	0.146	1.07	4.11	7.57	0.00593	0.0494	0.0558	gel-soil	Down	Meristem_Down
605	LOC-Os10g31330	Meristem	0.252	0.0798	0.0129	0.0347	0.162	0.0222	1.43	2.57	7.87	0.00504	0.0437	0.0495	gel-soil	Down	Meristem_Down
606	LOC-Os10g31460	Meristem	0.638	0.261	0.0517	0.15	0.441	0.0938	2.13	5.48	33.9	5.69e-09	3.16e-07	3.21e-07	gel-soil	Down	Meristem_Down
607	LOC-Os10g31500	Meristem	0.372	0.349	0.0948	0.0289	0.36	0.0667	1.04	6.85	10.1	0.0015	0.0165	0.0195	gel-soil	Down	Meristem_Down
608	LOC-Os10g31530	Meristem	0.422	0.21	0.0991	0.0289	0.311	0.0691	-1.36	7.36	17.9	2.38e-05	0.000515	0.00062	gel-soil	Up	Meristem_Up
609	LOC-Os10g31640	Meristem	0.417	0.353	0.0905	0.0405	0.384	0.0691	1.72	6.82	26.2	3.01e-07	1.13e-05	1.25e-05	gel-soil	Down	Meristem_Down
610	LOC-Os10g31730	Meristem	0.381	0.324	0.0948	0.0289	0.351	0.0667	1.23	6.71	13.7	0.000218	0.00334	0.0041	gel-soil	Down	Meristem_Down
611	LOC-Os10g32760	Meristem	0.656	0.273	0.0948	0.0694	0.456	0.084	1.97	3.8	22	2.73e-06	7.98e-05	9.22e-05	gel-soil	Down	Meristem_Down
612	LOC-Os10g33660	Meristem	0.977	0.79	0.405	0.538	0.879	0.462	1.83	6.99	30.2	3.87e-08	1.79e-06	1.9e-06	gel-soil	Down	Meristem_Down
613	LOC-Os10g33670	Meristem	0.358	0.134	0.0259	0.0289	0.241	0.0272	2.23	2.31	15.2	9.72e-05	0.0017	0.00207	gel-soil	Down	Meristem_Down
614	LOC-Os10g34170	Meristem	0.757	0.374	0.125	0.156	0.557	0.138	1.74	4.36	19.8	8.42e-06	0.000212	0.00025	gel-soil	Down	Meristem_Down
615	LOC-Os10g34450	Meristem	0.523	0.282	0.31	0.335	0.397	0.321	-0.971	5.24	7.59	0.00586	0.0489	0.0553	gel-soil	Up	Meristem_Up
616	LOC-Os10g34920	Meristem	0.546	0.218	0.0388	0.0347	0.375	0.037	2.64	4.13	39.1	4.08e-10	2.77e-08	2.74e-08	gel-soil	Down	Meristem_Down
617	LOC-Os10g35150	Meristem	0.546	0.214	0.0819	0.104	0.373	0.0914	1.5	3.38	12	0.000533	0.00705	0.00854	gel-soil	Down	Meristem_Down
618	LOC-Os10g35200	Meristem	0.294	0.0714	0.0216	0.0231	0.178	0.0222	1.9	1.62	8.2	0.00418	0.0377	0.043	gel-soil	Down	Meristem_Down
619	LOC-Os10g35290	Meristem	0.326	0.181	0.0517	0.0347	0.25	0.0444	1.75	2.5	11	0.000898	0.0109	0.013	gel-soil	Down	Meristem_Down
620	LOC-Os10g35300	Meristem	0.486	0.13	0.0431	0.0636	0.3	0.0519	1.23	4.02	9.64	0.00191	0.02	0.0235	gel-soil	Down	Meristem_Down
621	LOC-Os10g35830	Meristem	0.115	0.063	0.181	0.0983	0.0877	0.146	-1.43	2.96	10.1	0.00148	0.0163	0.0193	gel-soil	Up	Meristem_Up
622	LOC-Os10g36580	Meristem	0.794	0.349	0.366	0.382	0.561	0.373	-1.06	6.41	10.1	0.00148	0.0164	0.0193	gel-soil	Up	Meristem_Up
623	LOC-Os10g36703	Meristem	1	0.941	0.875	0.896	0.969	0.884	0.761	10.4	8.08	0.00449	0.0399	0.0454	gel-soil	Down	Meristem_Down
624	LOC-Os10g36880	Meristem	0.417	0.214	0.358	0.272	0.311	0.321	-1.23	4.33	10.6	0.00115	0.0134	0.0159	gel-soil	Up	Meristem_Up
625	LOC-Os10g36924	Meristem	0.628	0.303	0.621	0.549	0.458	0.59	-2.23	5.96	39.8	2.85e-10	2e-08	1.97e-08	gel-soil	Up	Meristem_Up
626	LOC-Os10g37100	Meristem	0.518	0.218	0.366	0.289	0.362	0.333	-1.35	5.15	14.3	0.000155	0.00253	0.00308	gel-soil	Up	Meristem_Up
627	LOC-Os10g37500	Meristem	0.972	0.639	0.353	0.329	0.798	0.343	1.53	6.21	19.9	8.07e-06	0.000204	0.00024	gel-soil	Down	Meristem_Down
628	LOC-Os10g37530	Meristem	0.876	0.45	0.254	0.266	0.654	0.259	1.06	4.92	8.49	0.00358	0.0333	0.0382	gel-soil	Down	Meristem_Down
629	LOC-Os10g37860	Meristem	0.156	0.0504	0.164	0.173	0.101	0.168	-2.39	3.75	33.2	8.57e-09	4.57e-07	4.7e-07	gel-soil	Up	Meristem_Up
630	LOC-Os10g37980	Meristem	0.844	0.433	0.504	0.468	0.629	0.489	-1.3	6.02	14.5	0.000139	0.00231	0.00282	gel-soil	Up	Meristem_Up
631	LOC-Os10g39000	Meristem	0.165	0.042	0.00431	0.0173	0.101	0.00988	2.4	1.17	9.14	0.0025	0.025	0.029	gel-soil	Down	Meristem_Down
632	LOC-Os10g39450	Meristem	0.261	0.0756	0.151	0.202	0.164	0.173	-1.38	3.01	9.59	0.00195	0.0204	0.0239	gel-soil	Up	Meristem_Up
633	LOC-Os10g40020	Meristem	0.156	0.0756	0.00862	0.00578	0.114	0.00741	2.66	1.07	10.1	0.00151	0.0166	0.0196	gel-soil	Down	Meristem_Down
634	LOC-Os10g40550	Meristem	0.982	0.676	0.474	0.474	0.822	0.474	1.33	7.34	16.9	3.85e-05	0.00078	0.000939	gel-soil	Down	Meristem_Down
635	LOC-Os10g40700	Meristem	0.784	0.496	0.621	0.572	0.634	0.6	-1.58	7.26	23.6	1.22e-06	3.9e-05	4.45e-05	gel-soil	Up	Meristem_Up
636	LOC-Os10g40820	Meristem	0.206	0.16	0.228	0.197	0.182	0.215	-1.26	3.35	8.96	0.00276	0.0271	0.0313	gel-soil	Up	Meristem_Up
637	LOC-Os10g40830	Meristem	0.335	0.063	0.00431	0.00578	0.193	0.00494	4.46	1.72	28.1	1.16e-07	4.77e-06	5.21e-06	gel-soil	Down	Meristem_Down
638	LOC-Os10g41000	Meristem	0.394	0.109	0.0345	0.0636	0.246	0.0469	1.53	2.5	8.7	0.00319	0.0303	0.0349	gel-soil	Down	Meristem_Down
639	LOC-Os10g41020	Meristem	0.514	0.16	0.0129	0.0578	0.329	0.0321	2.96	2.92	31.6	1.89e-08	9.47e-07	9.87e-07	gel-soil	Down	Meristem_Down
640	LOC-Os10g41040	Meristem	0.248	0.0462	0.0172	0.00578	0.143	0.0123	3.06	1.64	17.4	3.02e-05	0.000632	0.000763	gel-soil	Down	Meristem_Down
641	LOC-Os10g41420	Meristem	0.94	0.546	0.28	0.301	0.735	0.289	1.64	5.71	21.6	3.32e-06	9.38e-05	0.00011	gel-soil	Down	Meristem_Down
642	LOC-Os10g41550	Meristem	0.743	0.588	0.586	0.514	0.662	0.556	-1.53	8.02	24.4	7.84e-07	2.63e-05	2.97e-05	gel-soil	Up	Meristem_Up
643	LOC-Os10g41749	Meristem	0.546	0.151	0.0905	0.0867	0.34	0.0889	1.49	3.23	11.2	0.000802	0.00991	0.0119	gel-soil	Down	Meristem_Down
644	LOC-Os10g41800	Meristem	0.771	0.29	0.0991	0.127	0.52	0.111	2.14	4.19	27.7	1.41e-07	5.72e-06	6.24e-06	gel-soil	Down	Meristem_Down
645	LOC-Os10g42230	Meristem	0.55	0.433	0.552	0.474	0.489	0.519	-1.7	6.12	24.4	7.74e-07	2.6e-05	2.94e-05	gel-soil	Up	Meristem_Up
646	LOC-Os10g42299	Meristem	0.991	0.807	0.836	0.873	0.895	0.852	-1.18	7.6	13.9	0.000191	0.00299	0.00367	gel-soil	Up	Meristem_Up
647	LOC-Os10g42400	Meristem	0.243	0.172	0.272	0.254	0.206	0.264	-1.69	3.67	17.2	3.4e-05	0.0007	0.000845	gel-soil	Up	Meristem_Up
648	LOC-Os10g42670	Meristem	0.197	0.0378	0.00431	0	0.114	0.00247	4.47	0.954	17.2	3.29e-05	0.00068	0.000822	gel-soil	Down	Meristem_Down
649	LOC-Os10g42830	Meristem	0.399	0.139	0.0259	0.0867	0.263	0.0519	1.8	2.66	12.5	0.000415	0.00572	0.00697	gel-soil	Down	Meristem_Down
650	LOC-Os10g43060	Meristem	0.995	0.878	0.741	0.798	0.934	0.765	0.982	7.94	10.1	0.00145	0.0161	0.019	gel-soil	Down	Meristem_Down
651	LOC-Os11g01380	Meristem	0.624	0.353	0.478	0.422	0.482	0.454	-1.22	5.23	11.8	0.000601	0.0078	0.00942	gel-soil	Up	Meristem_Up
652	LOC-Os11g02130	Meristem	0.95	0.697	0.418	0.52	0.818	0.462	1.11	8.11	13	0.000305	0.00442	0.00541	gel-soil	Down	Meristem_Down
653	LOC-Os11g02350	Meristem	0.578	0.273	0.069	0.0578	0.419	0.0642	3.67	5.75	88.6	5.02e-21	1.99e-18	1.07e-18	gel-soil	Down	Meristem_Down
654	LOC-Os11g02570	Meristem	0.174	0.0546	0	0	0.112	0	7.54	0.976	24.4	7.91e-07	2.65e-05	3e-05	gel-soil	Down	Meristem_Down
655	LOC-Os11g03300	Meristem	0.541	0.176	0.0647	0.0925	0.351	0.0765	1.58	3.59	13.9	0.000193	0.00301	0.0037	gel-soil	Down	Meristem_Down
656	LOC-Os11g03370	Meristem	0.771	0.357	0.0819	0.202	0.555	0.133	1.51	5.51	18.1	2.12e-05	0.000469	0.000561	gel-soil	Down	Meristem_Down
657	LOC-Os11g03910	Meristem	0.528	0.16	0.0474	0.052	0.336	0.0494	1.99	3.09	17.9	2.34e-05	0.000508	0.00061	gel-soil	Down	Meristem_Down
658	LOC-Os11g04210	Meristem	0.624	0.214	0.0517	0.0578	0.41	0.0543	2.14	3.42	23	1.63e-06	5.03e-05	5.79e-05	gel-soil	Down	Meristem_Down
659	LOC-Os11g04560	Meristem	0.959	0.786	0.323	0.422	0.868	0.365	2.65	7.79	65.1	7.34e-16	1.32e-13	9.86e-14	gel-soil	Down	Meristem_Down
660	LOC-Os11g04670	Meristem	0.463	0.277	0.293	0.37	0.366	0.326	-1.07	4.29	8.04	0.00459	0.0406	0.0462	gel-soil	Up	Meristem_Up
661	LOC-Os11g04830	Meristem	0.248	0.185	0.0474	0.0405	0.215	0.0444	1.81	3	14.6	0.000134	0.00225	0.00274	gel-soil	Down	Meristem_Down
662	LOC-Os11g05320	Meristem	0.0872	0.0588	0.129	0.0983	0.0724	0.116	-1.83	2.15	11.3	0.000783	0.0097	0.0117	gel-soil	Up	Meristem_Up
663	LOC-Os11g06010	Meristem	0.312	0.0924	0.0388	0.0289	0.197	0.0346	1.67	2.02	8.02	0.00463	0.0408	0.0465	gel-soil	Down	Meristem_Down
664	LOC-Os11g06390	Meristem	1	0.933	0.953	0.96	0.965	0.956	-0.855	8.61	8.34	0.00387	0.0355	0.0405	gel-soil	Up	Meristem_Up
665	LOC-Os11g06440	Meristem	0.876	0.559	0.254	0.295	0.711	0.272	1.46	5.53	17	3.75e-05	0.000763	0.000919	gel-soil	Down	Meristem_Down
666	LOC-Os11g06880	Meristem	0.463	0.311	0.478	0.399	0.384	0.444	-1.43	5	15.7	7.5e-05	0.00137	0.00166	gel-soil	Up	Meristem_Up
667	LOC-Os11g07912	Meristem	0.463	0.349	0.556	0.451	0.404	0.511	-1.31	5.17	13.6	0.000232	0.00351	0.00431	gel-soil	Up	Meristem_Up
668	LOC-Os11g07916	Meristem	0.959	0.66	0.427	0.434	0.803	0.43	0.993	5.66	8.2	0.0042	0.0378	0.0432	gel-soil	Down	Meristem_Down
669	LOC-Os11g11970	Meristem	0.931	0.626	0.349	0.353	0.772	0.351	1.6	6.32	21.7	3.12e-06	8.87e-05	0.000104	gel-soil	Down	Meristem_Down
670	LOC-Os11g11980	Meristem	0.991	0.916	0.728	0.803	0.952	0.76	1.45	8.31	22.6	1.97e-06	5.94e-05	6.86e-05	gel-soil	Down	Meristem_Down
671	LOC-Os11g12040	Meristem	0.729	0.197	0.0819	0.133	0.452	0.104	2.03	4.14	25.2	5.2e-07	1.83e-05	2.05e-05	gel-soil	Down	Meristem_Down
672	LOC-Os11g12300	Meristem	0.303	0.063	0.0172	0.0289	0.178	0.0222	2	1.84	9.97	0.00159	0.0173	0.0204	gel-soil	Down	Meristem_Down
673	LOC-Os11g12320	Meristem	0.39	0.0714	0.00862	0.0231	0.224	0.0148	3.12	2.14	23.3	1.39e-06	4.38e-05	5.02e-05	gel-soil	Down	Meristem_Down
674	LOC-Os11g12330	Meristem	0.95	0.534	0.379	0.324	0.732	0.356	1.26	5.19	12.3	0.000446	0.00607	0.0074	gel-soil	Down	Meristem_Down
675	LOC-Os11g12430	Meristem	0.115	0.0588	0.0862	0.145	0.0855	0.111	-1.98	2.28	13.8	0.000199	0.00309	0.00379	gel-soil	Up	Meristem_Up
676	LOC-Os11g13820	Meristem	0.78	0.353	0.0948	0.121	0.557	0.106	2.07	5.01	30.4	3.6e-08	1.69e-06	1.79e-06	gel-soil	Down	Meristem_Down
677	LOC-Os11g14220	Meristem	1	1	1	1	1	1	-1.22	10.9	21.5	3.49e-06	9.8e-05	0.000115	gel-soil	Up	Meristem_Up
678	LOC-Os11g15570	Meristem	0.45	0.134	0.0431	0.0694	0.285	0.0543	1.51	2.69	9.23	0.00238	0.024	0.0279	gel-soil	Down	Meristem_Down
679	LOC-Os11g16280	Meristem	0.541	0.193	0.0948	0.0809	0.36	0.0889	1.39	3.09	9.36	0.00222	0.0226	0.0264	gel-soil	Down	Meristem_Down
680	LOC-Os11g16310	Meristem	0.725	0.122	0.0474	0.121	0.41	0.079	2.29	4.11	30.6	3.22e-08	1.53e-06	1.61e-06	gel-soil	Down	Meristem_Down
681	LOC-Os11g19149	Meristem	0.647	0.433	0.591	0.526	0.535	0.563	-1.33	5.53	14.5	0.000137	0.00228	0.00278	gel-soil	Up	Meristem_Up
682	LOC-Os11g19700	Meristem	0.615	0.492	0.642	0.578	0.55	0.615	-1.24	6.01	13.1	0.000299	0.00433	0.00532	gel-soil	Up	Meristem_Up
683	LOC-Os11g22404	Meristem	0.128	0.0546	0.138	0.0925	0.0899	0.119	-1.64	2.13	9.24	0.00237	0.024	0.0279	gel-soil	Up	Meristem_Up
684	LOC-Os11g24070	Meristem	0.472	0.176	0.0388	0.0694	0.318	0.0519	1.44	3.74	12.2	0.000488	0.00654	0.00796	gel-soil	Down	Meristem_Down
685	LOC-Os11g24560	Meristem	0.739	0.529	0.659	0.59	0.629	0.63	-1.28	6.12	14.2	0.000169	0.00271	0.0033	gel-soil	Up	Meristem_Up
686	LOC-Os11g25060	Meristem	0.206	0.0336	0.246	0.22	0.116	0.235	-3.13	4.59	61.7	4.05e-15	6.51e-13	5.06e-13	gel-soil	Up	Meristem_Up
687	LOC-Os11g26130	Meristem	0.147	0.105	0.198	0.162	0.125	0.183	-1.52	2.98	11.3	0.000772	0.00959	0.0115	gel-soil	Up	Meristem_Up
688	LOC-Os11g29350	Meristem	0.385	0.185	0.392	0.329	0.281	0.365	-2.03	4.94	30.1	4.03e-08	1.86e-06	1.98e-06	gel-soil	Up	Meristem_Up
689	LOC-Os11g29680	Meristem	0.431	0.265	0.328	0.295	0.344	0.314	-1.37	4.42	13.3	0.000267	0.00395	0.00485	gel-soil	Up	Meristem_Up
690	LOC-Os11g29780	Meristem	0.61	0.324	0.478	0.48	0.461	0.479	-1.84	6.01	28	1.19e-07	4.9e-06	5.36e-06	gel-soil	Up	Meristem_Up
691	LOC-Os11g29870	Meristem	0.564	0.214	0.0474	0.052	0.382	0.0494	2.02	3.61	21.9	2.93e-06	8.43e-05	9.81e-05	gel-soil	Down	Meristem_Down
692	LOC-Os11g32030	Meristem	0.67	0.361	0.116	0.185	0.509	0.146	2.26	5.38	37.3	1e-09	6.39e-08	6.36e-08	gel-soil	Down	Meristem_Down
693	LOC-Os11g32240	Meristem	0.56	0.517	0.621	0.549	0.537	0.59	-1.58	6.25	21.5	3.6e-06	0.0001	0.000118	gel-soil	Up	Meristem_Up
694	LOC-Os11g32470	Meristem	0.39	0.197	0.31	0.254	0.289	0.286	-1.2	3.92	9.38	0.0022	0.0225	0.0262	gel-soil	Up	Meristem_Up
695	LOC-Os11g32750	Meristem	0.514	0.218	0.0647	0.0983	0.36	0.079	2	3.56	21.2	4.2e-06	0.000115	0.000135	gel-soil	Down	Meristem_Down
696	LOC-Os11g33270	Meristem	0.656	0.466	0.603	0.538	0.557	0.575	-2.31	7.27	47.9	4.57e-12	4.32e-10	4.03e-10	gel-soil	Up	Meristem_Up
697	LOC-Os11g35310	Meristem	0.482	0.261	0.457	0.376	0.366	0.422	-1.49	5.33	17.8	2.49e-05	0.000536	0.000645	gel-soil	Up	Meristem_Up
698	LOC-Os11g36070	Meristem	0.757	0.324	0.129	0.173	0.531	0.148	1.27	3.88	9.93	0.00162	0.0176	0.0207	gel-soil	Down	Meristem_Down
699	LOC-Os11g36200	Meristem	0.128	0.0588	0.142	0.0925	0.0921	0.121	-1.85	2.39	12.9	0.00032	0.0046	0.00563	gel-soil	Up	Meristem_Up
700	LOC-Os11g37080	Meristem	0.95	0.866	0.616	0.763	0.906	0.679	0.863	7.79	7.72	0.00547	0.0464	0.0526	gel-soil	Down	Meristem_Down
701	LOC-Os11g37759	Meristem	0.101	0.042	0.0948	0.116	0.0702	0.104	-1.79	2.19	11.1	0.000876	0.0107	0.0128	gel-soil	Up	Meristem_Up
702	LOC-Os11g37950	Meristem	0.151	0.0546	0	0.00578	0.101	0.00247	5.83	2.07	42.9	5.71e-11	4.49e-09	4.36e-09	gel-soil	Down	Meristem_Down
703	LOC-Os11g38010	Meristem	0.197	0.126	0.00862	0.0636	0.16	0.0321	1.77	2.66	11.9	0.000564	0.00739	0.00894	gel-soil	Down	Meristem_Down
704	LOC-Os11g39640	Meristem	0.404	0.122	0.0345	0.052	0.257	0.042	1.57	2.45	8.9	0.00285	0.0278	0.0321	gel-soil	Down	Meristem_Down
705	LOC-Os11g40070	Meristem	0.748	0.475	0.435	0.48	0.605	0.454	-1.23	5.83	12.8	0.000349	0.00494	0.00604	gel-soil	Up	Meristem_Up
706	LOC-Os11g41560	Meristem	0.101	0.0504	0.0991	0.104	0.0746	0.101	-1.67	1.85	8.35	0.00386	0.0353	0.0404	gel-soil	Up	Meristem_Up
707	LOC-Os11g41890	Meristem	0.78	0.416	0.591	0.555	0.59	0.575	-1.09	5.42	9.8	0.00174	0.0187	0.0219	gel-soil	Up	Meristem_Up
708	LOC-Os11g42200	Meristem	0.298	0.0546	0.00431	0.0116	0.171	0.00741	3.9	2.09	30	4.36e-08	2e-06	2.13e-06	gel-soil	Down	Meristem_Down
709	LOC-Os11g42370	Meristem	0.431	0.16	0.0517	0.0289	0.289	0.042	1.41	3.37	10.8	0.00103	0.0122	0.0145	gel-soil	Down	Meristem_Down
710	LOC-Os11g42550	Meristem	0.243	0.197	0.181	0.22	0.219	0.198	-1.29	3.65	10.1	0.0015	0.0166	0.0196	gel-soil	Up	Meristem_Up
711	LOC-Os11g42989	Meristem	0.578	0.231	0.0517	0.0983	0.397	0.0716	1.56	4.26	15.7	7.3e-05	0.00134	0.00163	gel-soil	Down	Meristem_Down
712	LOC-Os11g43510	Meristem	0.807	0.282	0.121	0.145	0.533	0.131	1.43	4.02	12.8	0.000345	0.0049	0.00598	gel-soil	Down	Meristem_Down
713	LOC-Os11g44310	Meristem	0.94	0.576	0.371	0.457	0.75	0.407	1.32	6.75	15.8	7.03e-05	0.0013	0.00157	gel-soil	Down	Meristem_Down
714	LOC-Os11g44340	Meristem	0.862	0.538	0.159	0.191	0.693	0.173	3.08	6.12	69.6	7.58e-17	1.59e-14	1.12e-14	gel-soil	Down	Meristem_Down
715	LOC-Os11g44600	Meristem	0.33	0.176	0.216	0.231	0.25	0.222	-1.23	4.12	10.3	0.00136	0.0153	0.018	gel-soil	Up	Meristem_Up
716	LOC-Os11g44660	Meristem	0.39	0.113	0.0345	0.0809	0.246	0.0543	1.53	2.71	9.49	0.00207	0.0213	0.025	gel-soil	Down	Meristem_Down
717	LOC-Os11g44680	Meristem	0.335	0.105	0.0302	0.052	0.215	0.0395	1.98	2.52	13.8	0.000208	0.00321	0.00394	gel-soil	Down	Meristem_Down
718	LOC-Os11g44870	Meristem	0.362	0.0924	0.0172	0.0231	0.221	0.0198	3.01	2.2	22.9	1.73e-06	5.29e-05	6.11e-05	gel-soil	Down	Meristem_Down
719	LOC-Os11g45280	Meristem	0.193	0.063	0.00862	0.0116	0.125	0.00988	2.9	1.26	12.9	0.000327	0.00468	0.00572	gel-soil	Down	Meristem_Down
720	LOC-Os11g47550	Meristem	0.326	0.0714	0.0129	0.0116	0.193	0.0123	3.97	2.4	36.4	1.6e-09	9.77e-08	9.84e-08	gel-soil	Down	Meristem_Down
721	LOC-Os11g47680	Meristem	0.798	0.433	0.112	0.283	0.607	0.185	2.23	6.17	39.7	2.92e-10	2.04e-08	2.01e-08	gel-soil	Down	Meristem_Down
722	LOC-Os11g47770	Meristem	0.628	0.37	0.142	0.208	0.493	0.17	1.37	4.38	12.7	0.000364	0.00511	0.00625	gel-soil	Down	Meristem_Down
723	LOC-Os11g47809	Meristem	0.995	0.79	0.638	0.595	0.888	0.62	1.62	9.15	30.8	2.89e-08	1.39e-06	1.46e-06	gel-soil	Down	Meristem_Down
724	LOC-Os11g47870	Meristem	0.385	0.122	0.0259	0.0231	0.248	0.0247	2.66	2.31	20.2	6.97e-06	0.00018	0.000211	gel-soil	Down	Meristem_Down
725	LOC-Os11g47900	Meristem	0.427	0.126	0.0302	0.0462	0.27	0.037	1.97	2.36	12.6	0.000383	0.00535	0.00652	gel-soil	Down	Meristem_Down
726	LOC-Os11g01510	Meristem	0.284	0.172	0.203	0.26	0.226	0.227	-1.31	3.35	9.7	0.00184	0.0195	0.0229	gel-soil	Up	Meristem_Up
727	LOC-Os11g02080	Meristem	0.872	0.609	0.664	0.682	0.735	0.672	-1.33	7.08	16.6	4.57e-05	0.0009	0.00109	gel-soil	Up	Meristem_Up
728	LOC-Os11g02440	Meristem	0.633	0.0672	0.00431	0.0231	0.338	0.0123	4.45	3.29	63.1	2.04e-15	3.48e-13	2.63e-13	gel-soil	Down	Meristem_Down
729	LOC-Os11g02820	Meristem	0.491	0.122	0.0172	0.0347	0.298	0.0247	2.74	2.72	25.8	3.88e-07	1.42e-05	1.57e-05	gel-soil	Down	Meristem_Down
730	LOC-Os11g03540	Meristem	0.225	0.164	0.263	0.202	0.193	0.237	-1.83	4.34	22.6	2e-06	6.03e-05	6.96e-05	gel-soil	Up	Meristem_Up
731	LOC-Os11g03600	Meristem	0.674	0.282	0.0647	0.116	0.469	0.0864	2.37	4.09	32.5	1.21e-08	6.18e-07	6.46e-07	gel-soil	Down	Meristem_Down
732	LOC-Os11g03990	Meristem	0.147	0.0714	0.00862	0.0173	0.107	0.0123	2.29	1.06	7.93	0.00486	0.0424	0.0482	gel-soil	Down	Meristem_Down
733	LOC-Os11g04104	Meristem	0.532	0.244	0.427	0.376	0.382	0.405	-1.78	5.61	25.4	4.68e-07	1.67e-05	1.86e-05	gel-soil	Up	Meristem_Up
734	LOC-Os11g04409	Meristem	0.986	0.718	0.573	0.584	0.846	0.578	1.09	7.46	11.7	0.000609	0.0079	0.00953	gel-soil	Down	Meristem_Down
735	LOC-Os11g04480	Meristem	0.995	0.866	0.608	0.624	0.928	0.615	1.62	7.3	24.7	6.87e-07	2.35e-05	2.64e-05	gel-soil	Down	Meristem_Down
736	LOC-Os11g05290	Meristem	0.142	0.0504	0.0948	0.168	0.0943	0.126	-2.17	3.76	28.1	1.16e-07	4.77e-06	5.22e-06	gel-soil	Up	Meristem_Up
737	LOC-Os11g05380	Meristem	0.615	0.387	0.409	0.335	0.496	0.378	-1.04	5.38	8.84	0.00295	0.0286	0.0329	gel-soil	Up	Meristem_Up
738	LOC-Os11g05660	Meristem	0.931	0.454	0.203	0.254	0.682	0.225	1.3	6	14.3	0.000158	0.00257	0.00313	gel-soil	Down	Meristem_Down
739	LOC-Os11g05700	Meristem	0.339	0.185	0.272	0.26	0.259	0.267	-1.61	4.27	17.6	2.68e-05	0.000572	0.000688	gel-soil	Up	Meristem_Up
740	LOC-Os11g05810	Meristem	0.596	0.223	0.0647	0.133	0.401	0.0938	1.54	3.59	13.3	0.000259	0.00385	0.00473	gel-soil	Down	Meristem_Down
741	LOC-Os11g07280	Meristem	0.775	0.555	0.625	0.636	0.66	0.63	-1.15	6.09	11.5	0.000707	0.00895	0.0107	gel-soil	Up	Meristem_Up
742	LOC-Os11g07470	Meristem	0.537	0.231	0.323	0.37	0.377	0.343	-1.12	4.29	8.78	0.00305	0.0293	0.0338	gel-soil	Up	Meristem_Up
743	LOC-Os11g07580	Meristem	0.876	0.483	0.284	0.277	0.671	0.281	1.74	5.74	24.1	9.11e-07	2.99e-05	3.41e-05	gel-soil	Down	Meristem_Down
744	LOC-Os11g07680	Meristem	0.417	0.147	0.0345	0.15	0.276	0.084	1.56	3.78	14.2	0.000164	0.00264	0.00322	gel-soil	Down	Meristem_Down
745	LOC-Os11g07690	Meristem	0.927	0.668	0.384	0.312	0.792	0.353	2.77	7.55	68.1	1.62e-16	3.18e-14	2.33e-14	gel-soil	Down	Meristem_Down
746	LOC-Os11g07850	Meristem	0.927	0.445	0.306	0.306	0.675	0.306	1.1	5.18	9.41	0.00216	0.0221	0.0259	gel-soil	Down	Meristem_Down
747	LOC-Os11g07960	Meristem	0.193	0.0882	0.31	0.272	0.138	0.294	-2.5	4.38	40.2	2.28e-10	1.62e-08	1.59e-08	gel-soil	Up	Meristem_Up
748	LOC-Os11g08380	Meristem	0.739	0.45	0.155	0.214	0.588	0.18	2.97	6.12	65.3	6.53e-16	1.18e-13	8.82e-14	gel-soil	Down	Meristem_Down
749	LOC-Os11g09329	Meristem	0.881	0.538	0.297	0.347	0.702	0.319	1.03	5.09	8.23	0.00411	0.0372	0.0425	gel-soil	Down	Meristem_Down
750	LOC-Os11g09350	Meristem	0.757	0.349	0.108	0.156	0.544	0.128	2.91	5.34	57.8	2.99e-14	4.35e-12	3.38e-12	gel-soil	Down	Meristem_Down
751	LOC-Os11g10470	Meristem	0.968	0.702	0.444	0.416	0.829	0.432	1.69	8.21	30.1	4.19e-08	1.93e-06	2.05e-06	gel-soil	Down	Meristem_Down
752	LOC-Os11g10510	Meristem	0.858	0.588	0.819	0.873	0.717	0.842	-2.58	7.6	60.9	6.06e-15	9.47e-13	7.4e-13	gel-soil	Up	Meristem_Up
753	LOC-Os11g10710	Meristem	0.193	0.021	0.00431	0.00578	0.103	0.00494	3.59	1.47	19.2	1.17e-05	0.00028	0.000334	gel-soil	Down	Meristem_Down
754	LOC-Os11g11490	Meristem	0.358	0.147	0.358	0.306	0.248	0.336	-1.99	4.62	27.7	1.43e-07	5.78e-06	6.31e-06	gel-soil	Up	Meristem_Up
755	LOC-Os11g11500	Meristem	0.142	0.13	0.0216	0.0173	0.136	0.0198	2.17	1.5	9.46	0.0021	0.0216	0.0254	gel-soil	Down	Meristem_Down
756	LOC-Os11g11960	Meristem	0.578	0.265	0.108	0.0636	0.414	0.0889	1.7	3.68	16.5	4.75e-05	0.000923	0.00113	gel-soil	Down	Meristem_Down
757	LOC-Os11g13390	Meristem	0.289	0.0588	0	0.0116	0.169	0.00494	3.91	2.12	30.4	3.5e-08	1.65e-06	1.74e-06	gel-soil	Down	Meristem_Down
758	LOC-Os11g13490	Meristem	0.784	0.294	0.134	0.156	0.529	0.143	2.07	4.93	30	4.43e-08	2.02e-06	2.16e-06	gel-soil	Down	Meristem_Down
759	LOC-Os11g13970	Meristem	0.339	0.0588	0.00431	0	0.193	0.00247	5.71	1.99	40.3	2.23e-10	1.6e-08	1.56e-08	gel-soil	Down	Meristem_Down
760	LOC-Os11g14140	Meristem	0.968	0.727	0.69	0.688	0.842	0.689	-1.06	8.4	12.6	0.000394	0.00548	0.00667	gel-soil	Up	Meristem_Up
761	LOC-Os11g16990	Meristem	0.165	0.0504	0.0129	0.0116	0.105	0.0123	2.38	1.33	10.1	0.00152	0.0167	0.0197	gel-soil	Down	Meristem_Down
762	LOC-Os11g18194	Meristem	0.495	0.197	0	0.0867	0.34	0.037	2.17	2.65	16.9	4.05e-05	0.000814	0.00098	gel-soil	Down	Meristem_Down
763	LOC-Os11g24374	Meristem	0.422	0.227	0.0517	0.0751	0.32	0.0617	1.27	3.26	8.36	0.00384	0.0352	0.0403	gel-soil	Down	Meristem_Down
764	LOC-Os11g26760	Meristem	0.794	0.429	0.129	0.26	0.603	0.185	2.04	6.19	33.8	6.02e-09	3.31e-07	3.38e-07	gel-soil	Down	Meristem_Down
765	LOC-Os11g26780	Meristem	0.261	0.084	0.0259	0.0462	0.169	0.0346	2.2	2.75	18.3	1.84e-05	0.000415	0.000496	gel-soil	Down	Meristem_Down
766	LOC-Os11g26790	Meristem	0.225	0.126	0.0345	0.052	0.173	0.042	2.01	3.89	23.1	1.53e-06	4.77e-05	5.49e-05	gel-soil	Down	Meristem_Down
767	LOC-Os11g26850	Meristem	1	0.987	0.978	0.994	0.993	0.985	-0.784	9.92	8.12	0.00437	0.0391	0.0445	gel-soil	Up	Meristem_Up
768	LOC-Os11g28530	Meristem	0.587	0.235	0.0517	0.0809	0.404	0.0642	2.73	4.17	41.8	1.03e-10	7.83e-09	7.56e-09	gel-soil	Down	Meristem_Down
769	LOC-Os11g28600	Meristem	0.674	0.454	0.552	0.497	0.559	0.528	-1.5	6.29	19.5	1e-05	0.000246	0.000291	gel-soil	Up	Meristem_Up
770	LOC-Os11g29210	Meristem	0.596	0.239	0.00431	0.0231	0.41	0.0123	5.62	4.56	119	9.13e-28	8.66e-25	3.26e-25	gel-soil	Down	Meristem_Down
771	LOC-Os11g29420	Meristem	0.298	0.134	0.431	0.295	0.213	0.373	-5.08	8.88	216	8.16e-49	1.2e-44	8.89e-46	gel-soil	Up	Meristem_Up
772	LOC-Os11g31190	Meristem	0.321	0.147	0.0474	0.104	0.23	0.0716	-1.14	4.58	9.41	0.00215	0.0221	0.0258	gel-soil	Up	Meristem_Up
773	LOC-Os11g31540	Meristem	0.349	0.0378	0.0172	0.0116	0.186	0.0148	2.39	2.32	17.2	3.42e-05	0.000702	0.000849	gel-soil	Down	Meristem_Down
774	LOC-Os11g31570	Meristem	0.225	0.151	0.203	0.185	0.186	0.195	-1.14	3.58	7.83	0.00514	0.0443	0.0503	gel-soil	Up	Meristem_Up
775	LOC-Os11g31900	Meristem	0.234	0.122	0.0172	0.0347	0.175	0.0247	2.15	2.14	13.1	0.000293	0.00425	0.00522	gel-soil	Down	Meristem_Down
776	LOC-Os11g32110	Meristem	0.844	0.412	0.228	0.26	0.618	0.242	1.16	4.86	9.97	0.00159	0.0174	0.0204	gel-soil	Down	Meristem_Down
777	LOC-Os11g32290	Meristem	0.459	0.0378	0.00431	0.0116	0.239	0.00741	3.94	2.42	36.1	1.85e-09	1.11e-07	1.13e-07	gel-soil	Down	Meristem_Down
778	LOC-Os11g33050	Meristem	0.945	0.668	0.716	0.653	0.8	0.689	-1.46	8.05	22.2	2.51e-06	7.4e-05	8.54e-05	gel-soil	Up	Meristem_Up
779	LOC-Os11g35020	Meristem	0.917	0.504	0.289	0.37	0.702	0.323	1.34	5.85	14.8	0.000117	0.002	0.00244	gel-soil	Down	Meristem_Down
780	LOC-Os11g35350	Meristem	0.959	0.777	0.815	0.769	0.864	0.795	-1.92	8.75	40.3	2.25e-10	1.61e-08	1.57e-08	gel-soil	Up	Meristem_Up
781	LOC-Os11g37090	Meristem	0.197	0.0294	0	0	0.11	0	7.53	0.992	24.5	7.57e-07	2.55e-05	2.88e-05	gel-soil	Down	Meristem_Down
782	LOC-Os11g37210	Meristem	0.491	0.139	0.0259	0.0462	0.307	0.0346	2.7	3.24	31.5	1.99e-08	9.86e-07	1.03e-06	gel-soil	Down	Meristem_Down
783	LOC-Os11g37230	Meristem	1	0.798	0.435	0.543	0.895	0.481	1.82	6.9	29.5	5.62e-08	2.5e-06	2.69e-06	gel-soil	Down	Meristem_Down
784	LOC-Os11g37680	Meristem	0.537	0.37	0	0	0.45	0	10.4	3.52	113	1.86e-26	1.44e-23	5.96e-24	gel-soil	Down	Meristem_Down
785	LOC-Os11g37700	Meristem	0.633	0.303	0.427	0.399	0.461	0.415	-1.19	5.85	12	0.000522	0.00692	0.0084	gel-soil	Up	Meristem_Up
786	LOC-Os11g38870	Meristem	0.913	0.517	0.259	0.324	0.706	0.286	1.17	5.21	10.8	0.00104	0.0123	0.0146	gel-soil	Down	Meristem_Down
787	LOC-Os11g39120	Meristem	0.106	0.042	0.159	0.104	0.0724	0.136	-2.35	2.59	21.8	3e-06	8.59e-05	0.0001	gel-soil	Up	Meristem_Up
788	LOC-Os11g41150	Meristem	0.67	0.282	0.116	0.156	0.467	0.133	1.08	4.6	8.33	0.00389	0.0356	0.0407	gel-soil	Down	Meristem_Down
789	LOC-Os11g41160	Meristem	0.766	0.45	0.582	0.584	0.601	0.583	-1.41	5.65	16.3	5.38e-05	0.00103	0.00125	gel-soil	Up	Meristem_Up
790	LOC-Os11g41410	Meristem	0.239	0.122	0.22	0.156	0.178	0.193	-1.36	3.21	10	0.00154	0.0169	0.02	gel-soil	Up	Meristem_Up
791	LOC-Os11g41600	Meristem	0.454	0.109	0.319	0.277	0.274	0.301	-1.83	4.85	24.5	7.51e-07	2.55e-05	2.86e-05	gel-soil	Up	Meristem_Up
792	LOC-Os11g41875	Meristem	1	0.966	0.94	0.902	0.982	0.923	1.16	9.18	16.2	5.73e-05	0.00109	0.00132	gel-soil	Down	Meristem_Down
793	LOC-Os11g41900	Meristem	0.839	0.651	0.75	0.757	0.741	0.753	-1.04	6.43	9.69	0.00186	0.0196	0.023	gel-soil	Up	Meristem_Up
794	LOC-Os11g42290	Meristem	0.39	0.113	0.0172	0.0231	0.246	0.0198	2.62	2.67	23.7	1.11e-06	3.58e-05	4.08e-05	gel-soil	Down	Meristem_Down
795	LOC-Os11g42430	Meristem	0.28	0.113	0.168	0.208	0.193	0.185	-1.75	4.3	20.6	5.65e-06	0.000151	0.000175	gel-soil	Up	Meristem_Up
796	LOC-Os11g42800	Meristem	0.142	0.0714	0.228	0.231	0.105	0.23	-2.46	3.22	29.8	4.77e-08	2.16e-06	2.31e-06	gel-soil	Up	Meristem_Up
797	LOC-Os11g43750	Meristem	0.165	0.0672	0.155	0.127	0.114	0.143	-1.51	2.51	9.24	0.00237	0.024	0.0278	gel-soil	Up	Meristem_Up
798	LOC-Os11g44330	Meristem	0.385	0.0882	0.0216	0.0231	0.23	0.0222	3.03	2.37	25.3	4.97e-07	1.76e-05	1.97e-05	gel-soil	Down	Meristem_Down
799	LOC-Os11g44590	Meristem	0.339	0.0546	0.00431	0.0289	0.191	0.0148	3.04	2.1	21.9	2.95e-06	8.49e-05	9.88e-05	gel-soil	Down	Meristem_Down
800	LOC-Os11g44630	Meristem	0.459	0.0714	0.0129	0.0116	0.257	0.0123	4.14	2.79	46.7	8.39e-12	7.6e-10	7.19e-10	gel-soil	Down	Meristem_Down
801	LOC-Os11g45210	Meristem	0.234	0.101	0.0302	0.0462	0.164	0.037	1.64	2.61	10.3	0.00135	0.0152	0.0179	gel-soil	Down	Meristem_Down
802	LOC-Os11g45740	Meristem	0.372	0.118	0.00862	0.0462	0.239	0.0247	2.79	2.57	24.6	7.25e-07	2.46e-05	2.77e-05	gel-soil	Down	Meristem_Down
803	LOC-Os11g47590	Meristem	0.335	0.0588	0.00862	0.0116	0.191	0.00988	3	2.03	20.8	5.23e-06	0.00014	0.000164	gel-soil	Down	Meristem_Down
804	LOC-Os11g47600	Meristem	0.642	0.315	0.125	0.116	0.471	0.121	1.9	4.88	25.4	4.58e-07	1.65e-05	1.83e-05	gel-soil	Down	Meristem_Down
805	LOC-Os11g47840	Meristem	0.927	0.563	0.263	0.306	0.737	0.281	1.78	5.72	25.2	5.1e-07	1.8e-05	2.02e-05	gel-soil	Down	Meristem_Down
806	LOC-Os11g48020	Meristem	0.606	0.45	0.629	0.578	0.524	0.607	-1.43	5.49	16.5	4.96e-05	0.000958	0.00117	gel-soil	Up	Meristem_Up
807	LOC-Os12g01140	Meristem	1	0.987	0.978	1	0.993	0.988	-1.15	9.25	16.1	5.99e-05	0.00113	0.00137	gel-soil	Up	Meristem_Up
808	LOC-Os12g01390	Meristem	0.739	0.408	0.543	0.561	0.566	0.551	-1.24	5.59	12.6	0.000376	0.00525	0.00642	gel-soil	Up	Meristem_Up
809	LOC-Os12g01550	Meristem	0.417	0.0756	0.168	0.197	0.239	0.18	-1.59	4.75	18.5	1.66e-05	0.000379	0.000453	gel-soil	Up	Meristem_Up
810	LOC-Os12g02060	Meristem	0.243	0.0252	0.00431	0.00578	0.129	0.00494	3.4	1.7	20.4	6.17e-06	0.000163	0.000189	gel-soil	Down	Meristem_Down
811	LOC-Os12g02080	Meristem	0.899	0.676	0.289	0.48	0.783	0.37	2.18	8.64	50.6	1.15e-12	1.26e-10	1.1e-10	gel-soil	Down	Meristem_Down
812	LOC-Os12g02094	Meristem	0.624	0.185	0.0862	0.0983	0.395	0.0914	1.34	3.34	9.64	0.00191	0.02	0.0235	gel-soil	Down	Meristem_Down
813	LOC-Os12g02240	Meristem	0.95	0.647	0.466	0.393	0.792	0.435	1.41	7.07	18.5	1.68e-05	0.000383	0.000458	gel-soil	Down	Meristem_Down
814	LOC-Os12g02300	Meristem	0.569	0.286	0.0517	0.0462	0.421	0.0494	3.89	5.41	92.2	7.94e-22	3.65e-19	1.79e-19	gel-soil	Down	Meristem_Down
815	LOC-Os12g02750	Meristem	0.674	0.273	0.0948	0.0983	0.465	0.0963	1.87	3.85	20.4	6.35e-06	0.000166	0.000194	gel-soil	Down	Meristem_Down
816	LOC-Os12g03040	Meristem	0.532	0.168	0.0517	0.0983	0.342	0.0716	2	3.29	19.5	1.02e-05	0.000248	0.000295	gel-soil	Down	Meristem_Down
817	LOC-Os12g03110	Meristem	0.505	0.139	0.0345	0.0694	0.314	0.0494	1.27	3.15	8.12	0.00437	0.0392	0.0445	gel-soil	Down	Meristem_Down
818	LOC-Os12g03440	Meristem	0.317	0.164	0.0172	0.00578	0.237	0.0123	3.01	2.17	22.6	2.03e-06	6.12e-05	7.07e-05	gel-soil	Down	Meristem_Down
819	LOC-Os12g03530	Meristem	0.257	0.0588	0	0	0.154	0	8.42	1.74	41.5	1.19e-10	8.89e-09	8.64e-09	gel-soil	Down	Meristem_Down
820	LOC-Os12g03730	Meristem	0.757	0.324	0.0647	0.0983	0.531	0.079	2.23	4.28	30.3	3.78e-08	1.76e-06	1.87e-06	gel-soil	Down	Meristem_Down
821	LOC-Os12g04020	Meristem	0.679	0.256	0.0517	0.0809	0.458	0.0642	1.82	3.56	17.9	2.27e-05	0.000497	0.000596	gel-soil	Down	Meristem_Down
822	LOC-Os12g04360	Meristem	0.794	0.458	0.0431	0.116	0.618	0.0741	3.64	5.23	80.6	2.81e-19	9.44e-17	5.19e-17	gel-soil	Down	Meristem_Down
823	LOC-Os12g06180	Meristem	0.908	0.555	0.25	0.22	0.724	0.237	2.12	5.95	35.5	2.61e-09	1.52e-07	1.55e-07	gel-soil	Down	Meristem_Down
824	LOC-Os12g06410	Meristem	0.78	0.399	0.138	0.145	0.581	0.141	3.32	5.71	75.1	4.66e-18	1.15e-15	7.68e-16	gel-soil	Down	Meristem_Down
825	LOC-Os12g06740	Meristem	0.367	0.101	0.0388	0.0173	0.228	0.0296	1.9	2.34	11.9	0.00057	0.00744	0.00901	gel-soil	Down	Meristem_Down
826	LOC-Os12g06780	Meristem	0.931	0.479	0.336	0.22	0.695	0.286	1.41	5.5	16	6.45e-05	0.0012	0.00146	gel-soil	Down	Meristem_Down
827	LOC-Os12g06870	Meristem	0.922	0.58	0.336	0.341	0.743	0.338	1.22	6	12.7	0.000374	0.00523	0.00639	gel-soil	Down	Meristem_Down
828	LOC-Os12g07340	Meristem	0.206	0.021	0	0.00578	0.11	0.00247	4.17	1.51	22.9	1.69e-06	5.22e-05	6.01e-05	gel-soil	Down	Meristem_Down
829	LOC-Os12g07580	Meristem	0.761	0.462	0.0991	0.179	0.605	0.133	3.6	7.21	102	7.31e-24	4.13e-21	1.95e-21	gel-soil	Down	Meristem_Down
830	LOC-Os12g07640	Meristem	0.206	0.0588	0	0.00578	0.129	0.00247	4.12	1.92	28.9	7.51e-08	3.26e-06	3.51e-06	gel-soil	Down	Meristem_Down
831	LOC-Os12g08090	Meristem	0.628	0.34	0.125	0.179	0.478	0.148	1.53	4.74	16.6	4.59e-05	0.000903	0.00109	gel-soil	Down	Meristem_Down
832	LOC-Os12g09250	Meristem	0.454	0.256	0.422	0.364	0.351	0.398	-1.39	4.62	14	0.000179	0.00284	0.00347	gel-soil	Up	Meristem_Up
833	LOC-Os12g10220	Meristem	0.349	0.118	0	0.00578	0.228	0.00247	6.92	3.07	81.3	2.01e-19	7.04e-17	3.76e-17	gel-soil	Down	Meristem_Down
834	LOC-Os12g12880	Meristem	0.298	0.168	0.25	0.22	0.23	0.237	-1.55	4.02	15.6	7.92e-05	0.00143	0.00174	gel-soil	Up	Meristem_Up
835	LOC-Os12g14070	Meristem	0.931	0.555	0.228	0.341	0.735	0.277	2.06	5.74	33.1	8.75e-09	4.65e-07	4.8e-07	gel-soil	Down	Meristem_Down
836	LOC-Os12g14540	Meristem	0.294	0.0462	0	0.0173	0.164	0.00741	3.03	1.69	17.3	3.16e-05	0.000657	0.000794	gel-soil	Down	Meristem_Down
837	LOC-Os12g15530	Meristem	0.252	0.0462	0.0216	0.0231	0.145	0.0222	1.61	2.08	7.76	0.00536	0.0457	0.0518	gel-soil	Down	Meristem_Down
838	LOC-Os12g15680	Meristem	0.252	0.0672	0.00431	0.0116	0.156	0.00741	3.19	2.97	36.4	1.58e-09	9.69e-08	9.76e-08	gel-soil	Down	Meristem_Down
839	LOC-Os12g18560	Meristem	0.505	0.164	0.0129	0.0405	0.327	0.0247	3.66	3.3	50.1	1.46e-12	1.51e-10	1.37e-10	gel-soil	Down	Meristem_Down
840	LOC-Os12g22970	Meristem	0.913	0.471	0.297	0.277	0.682	0.289	1.83	6.47	28.7	8.53e-08	3.67e-06	3.95e-06	gel-soil	Down	Meristem_Down
841	LOC-Os12g24490	Meristem	0.817	0.496	0.164	0.208	0.649	0.183	1.92	5.92	29.5	5.6e-08	2.5e-06	2.68e-06	gel-soil	Down	Meristem_Down
842	LOC-Os12g25700	Meristem	0.67	0.366	0.526	0.468	0.511	0.501	-1.2	5.21	11.4	0.000717	0.00905	0.0109	gel-soil	Up	Meristem_Up
843	LOC-Os12g26880	Meristem	0.853	0.71	0.776	0.723	0.779	0.753	-0.905	7.09	7.84	0.00511	0.0442	0.0501	gel-soil	Up	Meristem_Up
844	LOC-Os12g28590	Meristem	0.266	0.105	0.00431	0.0173	0.182	0.00988	3.19	1.78	19.7	9.11e-06	0.000227	0.000268	gel-soil	Down	Meristem_Down
845	LOC-Os12g28750	Meristem	0.147	0.0798	0	0.00578	0.112	0.00247	4.64	1.08	19.5	9.84e-06	0.000243	0.000286	gel-soil	Down	Meristem_Down
846	LOC-Os12g29430	Meristem	0.729	0.34	0.0991	0.208	0.526	0.146	1.33	6	14.9	0.000111	0.00191	0.00233	gel-soil	Down	Meristem_Down
847	LOC-Os12g32650	Meristem	0.514	0.197	0.0647	0.0751	0.349	0.0691	1.7	3.2	14	0.000182	0.00289	0.00352	gel-soil	Down	Meristem_Down
848	LOC-Os12g33080	Meristem	0.583	0.441	0.478	0.422	0.509	0.454	-1.08	4.92	9.01	0.00269	0.0265	0.0307	gel-soil	Up	Meristem_Up
849	LOC-Os12g35290	Meristem	0.326	0.239	0.315	0.289	0.281	0.304	-1.3	3.98	11	0.000891	0.0108	0.0129	gel-soil	Up	Meristem_Up
850	LOC-Os12g35610	Meristem	0.578	0.261	0.371	0.387	0.412	0.378	-1.39	5.23	15.3	9.32e-05	0.00164	0.002	gel-soil	Up	Meristem_Up
851	LOC-Os12g36810	Meristem	0.0917	0.063	0.116	0.0925	0.0768	0.106	-1.59	1.92	7.78	0.0053	0.0453	0.0514	gel-soil	Up	Meristem_Up
852	LOC-Os12g36830	Meristem	0.968	0.756	0.698	0.728	0.857	0.711	1.85	9.27	40	2.6e-10	1.83e-08	1.8e-08	gel-soil	Down	Meristem_Down
853	LOC-Os12g36850	Meristem	0.881	0.685	0.578	0.543	0.779	0.563	2.67	8.69	73.4	1.1e-17	2.63e-15	1.77e-15	gel-soil	Down	Meristem_Down
854	LOC-Os12g36860	Meristem	0.541	0.155	0.0517	0.052	0.34	0.0519	2.59	3.4	31.4	2.11e-08	1.04e-06	1.09e-06	gel-soil	Down	Meristem_Down
855	LOC-Os12g36880	Meristem	0.821	0.559	0.341	0.353	0.684	0.346	3.12	7.62	84.2	4.55e-20	1.65e-17	8.91e-18	gel-soil	Down	Meristem_Down
856	LOC-Os12g36920	Meristem	0.243	0.0546	0.00862	0.0347	0.145	0.0198	2.18	2	12.4	0.000422	0.00579	0.00707	gel-soil	Down	Meristem_Down
857	LOC-Os12g37370	Meristem	0.716	0.37	0.168	0.168	0.535	0.168	1.27	4.12	10.5	0.00117	0.0135	0.0161	gel-soil	Down	Meristem_Down
858	LOC-Os12g37760	Meristem	0.229	0.113	0.00862	0.0289	0.169	0.0173	2.3	1.81	12.3	0.000459	0.00622	0.00758	gel-soil	Down	Meristem_Down
859	LOC-Os12g37840	Meristem	0.206	0.122	0.259	0.324	0.162	0.286	-2.33	3.89	32.4	1.26e-08	6.46e-07	6.75e-07	gel-soil	Up	Meristem_Up
860	LOC-Os12g37870	Meristem	0.972	0.79	0.841	0.821	0.877	0.832	-0.983	7.38	9.53	0.00202	0.0209	0.0246	gel-soil	Up	Meristem_Up
861	LOC-Os12g38100	Meristem	0.257	0.0378	0.0129	0.00578	0.143	0.00988	2.92	1.78	17.5	2.95e-05	0.00062	0.000747	gel-soil	Down	Meristem_Down
862	LOC-Os12g38140	Meristem	0.633	0.571	0.595	0.52	0.601	0.563	-1.06	8.53	12.6	0.000387	0.00539	0.00657	gel-soil	Up	Meristem_Up
863	LOC-Os12g38250	Meristem	0.528	0.155	0.0129	0.0231	0.333	0.0173	3.96	3.32	56	7.52e-14	1.02e-11	8.15e-12	gel-soil	Down	Meristem_Down
864	LOC-Os12g38270	Meristem	0.78	0.513	0.185	0.179	0.64	0.183	4.52	7.39	148	4.82e-34	1.25e-30	2.6e-31	gel-soil	Down	Meristem_Down
865	LOC-Os12g38290	Meristem	0.179	0.0966	0	0.00578	0.136	0.00247	4.03	1.84	27	2.03e-07	7.95e-06	8.72e-06	gel-soil	Down	Meristem_Down
866	LOC-Os12g38300	Meristem	0.211	0.0756	0	0.0116	0.14	0.00494	3.22	2.24	25.3	4.91e-07	1.75e-05	1.95e-05	gel-soil	Down	Meristem_Down
867	LOC-Os12g38490	Meristem	0.683	0.42	0.5	0.428	0.546	0.469	-1.42	5.77	16.8	4.21e-05	0.000843	0.00101	gel-soil	Up	Meristem_Up
868	LOC-Os12g39090	Meristem	0.261	0.139	0.164	0.162	0.197	0.163	-1.23	3.07	7.86	0.00507	0.0439	0.0497	gel-soil	Up	Meristem_Up
869	LOC-Os12g39320	Meristem	0.151	0.0924	0.159	0.179	0.121	0.168	-1.46	2.6	9.03	0.00265	0.0263	0.0304	gel-soil	Up	Meristem_Up
870	LOC-Os12g39420	Meristem	0.486	0.239	0.319	0.295	0.357	0.309	-1.17	4.27	9.51	0.00204	0.0211	0.0248	gel-soil	Up	Meristem_Up
871	LOC-Os12g39620	Meristem	0.986	0.563	0.638	0.572	0.765	0.61	-1.12	7.24	12.2	0.000475	0.00638	0.00778	gel-soil	Up	Meristem_Up
872	LOC-Os12g40010	Meristem	0.101	0.084	0.151	0.133	0.0921	0.143	-1.82	2.51	13.1	0.000298	0.00432	0.0053	gel-soil	Up	Meristem_Up
873	LOC-Os12g40419	Meristem	0.372	0.13	0.0345	0.0405	0.246	0.037	1.86	2.49	12.2	0.000484	0.0065	0.00791	gel-soil	Down	Meristem_Down
874	LOC-Os12g41110	Meristem	0.862	0.622	0.216	0.26	0.737	0.235	3.29	7.46	90.4	1.99e-21	8.45e-19	4.38e-19	gel-soil	Down	Meristem_Down
875	LOC-Os12g41930	Meristem	0.817	0.634	0.263	0.416	0.721	0.328	1.26	5.82	13.1	0.000291	0.00423	0.00519	gel-soil	Down	Meristem_Down
876	LOC-Os12g41962	Meristem	0.688	0.307	0.181	0.156	0.489	0.17	1.1	3.97	7.69	0.00556	0.0469	0.0532	gel-soil	Down	Meristem_Down
877	LOC-Os12g42150	Meristem	0.225	0.227	0.0647	0.0694	0.226	0.0667	1.52	2.77	9.62	0.00193	0.0201	0.0237	gel-soil	Down	Meristem_Down
878	LOC-Os12g42910	Meristem	0.0734	0.021	0.121	0.11	0.0461	0.116	-2.91	2.43	29.3	6.18e-08	2.74e-06	2.94e-06	gel-soil	Up	Meristem_Up
879	LOC-Os12g43640	Meristem	0.133	0.042	0.159	0.162	0.0855	0.16	-2.73	3.27	36.7	1.38e-09	8.55e-08	8.56e-08	gel-soil	Up	Meristem_Up
880	LOC-Os12g43750	Meristem	0.422	0.113	0.0216	0.0231	0.261	0.0222	3.17	2.48	28.4	9.92e-08	4.18e-06	4.53e-06	gel-soil	Down	Meristem_Down
881	LOC-Os12g43870	Meristem	0.22	0.0336	0.00862	0.0116	0.123	0.00988	2.53	0.999	8.92	0.00282	0.0276	0.0318	gel-soil	Down	Meristem_Down
882	LOC-Os12g43880	Meristem	0.495	0.118	0.0345	0.0636	0.298	0.0469	1.61	2.77	10.7	0.00107	0.0125	0.0149	gel-soil	Down	Meristem_Down
883	LOC-Os12g44230	Meristem	0.206	0.113	0.185	0.179	0.158	0.183	-1.32	2.87	8.34	0.00389	0.0356	0.0407	gel-soil	Up	Meristem_Up
884	LOC-Os12g44250	Meristem	0.445	0.16	0.0603	0.0751	0.296	0.0667	1.43	2.87	9.06	0.00261	0.0259	0.03	gel-soil	Down	Meristem_Down
885	LOC-Os12g44340	Meristem	0.408	0.269	0.392	0.399	0.336	0.395	-1.52	4.7	16.8	4.22e-05	0.000844	0.00102	gel-soil	Up	Meristem_Up
886	LOC-Os12g01370	Meristem	0.569	0.387	0.427	0.387	0.474	0.41	-0.966	5.36	7.63	0.00574	0.0482	0.0545	gel-soil	Up	Meristem_Up
887	LOC-Os12g01480	Meristem	0.115	0.0966	0.181	0.121	0.105	0.156	-1.35	2.6	7.7	0.00551	0.0466	0.0529	gel-soil	Up	Meristem_Up
888	LOC-Os12g02040	Meristem	0.927	0.597	0.694	0.711	0.754	0.701	-1.48	7.31	21	4.61e-06	0.000125	0.000147	gel-soil	Up	Meristem_Up
889	LOC-Os12g02370	Meristem	0.716	0.37	0.0345	0.0636	0.535	0.0469	4.34	4.68	92.5	7.15e-22	3.34e-19	1.62e-19	gel-soil	Down	Meristem_Down
890	LOC-Os12g02800	Meristem	0.399	0.13	0.00862	0.0289	0.259	0.0173	3.12	2.32	25.4	4.55e-07	1.64e-05	1.82e-05	gel-soil	Down	Meristem_Down
891	LOC-Os12g02830	Meristem	0.541	0.185	0.0517	0.0867	0.355	0.0667	1.97	3.33	19.2	1.19e-05	0.000283	0.000339	gel-soil	Down	Meristem_Down
892	LOC-Os12g03230	Meristem	0.156	0.134	0.25	0.202	0.145	0.23	-2.17	3.76	27.5	1.56e-07	6.26e-06	6.86e-06	gel-soil	Up	Meristem_Up
893	LOC-Os12g03370	Meristem	0.839	0.408	0.0991	0.162	0.614	0.126	2.3	5.12	37.4	9.78e-10	6.27e-08	6.23e-08	gel-soil	Down	Meristem_Down
894	LOC-Os12g03740	Meristem	0.472	0.139	0.0129	0.0289	0.298	0.0198	3.47	2.89	39.1	3.98e-10	2.71e-08	2.68e-08	gel-soil	Down	Meristem_Down
895	LOC-Os12g03870	Meristem	0.078	0.0672	0.142	0.116	0.0724	0.131	-2.14	2.7	19.2	1.2e-05	0.000284	0.000339	gel-soil	Up	Meristem_Up
896	LOC-Os12g03899	Meristem	0.156	0.0504	0.194	0.145	0.101	0.173	-2.18	3	22.8	1.84e-06	5.59e-05	6.46e-05	gel-soil	Up	Meristem_Up
897	LOC-Os12g04010	Meristem	0.161	0.189	0.0517	0.0116	0.175	0.0346	1.91	2.24	11.4	0.000739	0.00927	0.0111	gel-soil	Down	Meristem_Down
898	LOC-Os12g04204	Meristem	0.954	0.63	0.384	0.41	0.785	0.395	1.89	7.05	32.1	1.47e-08	7.39e-07	7.75e-07	gel-soil	Down	Meristem_Down
899	LOC-Os12g04240	Meristem	0.95	0.672	0.427	0.457	0.805	0.44	1.08	5.97	9.89	0.00166	0.018	0.0211	gel-soil	Down	Meristem_Down
900	LOC-Os12g05050	Meristem	0.904	0.605	0.435	0.405	0.748	0.422	1.06	7.15	10.7	0.00108	0.0127	0.0151	gel-soil	Down	Meristem_Down
901	LOC-Os12g05380	Meristem	0.161	0.16	0.0345	0.0405	0.16	0.037	1.66	2.43	9.67	0.00187	0.0197	0.0232	gel-soil	Down	Meristem_Down
902	LOC-Os12g05780	Meristem	0.518	0.319	0.435	0.335	0.414	0.393	-1.04	4.4	7.75	0.00538	0.0458	0.0519	gel-soil	Up	Meristem_Up
903	LOC-Os12g05860	Meristem	0.491	0.126	0.0517	0.052	0.3	0.0519	1.84	3.43	17.6	2.7e-05	0.000575	0.000692	gel-soil	Down	Meristem_Down
904	LOC-Os12g05870	Meristem	0.381	0.0672	0.0172	0.0116	0.217	0.0148	3.58	2.68	37.1	1.15e-09	7.26e-08	7.22e-08	gel-soil	Down	Meristem_Down
905	LOC-Os12g05880	Meristem	0.376	0.0756	0	0.00578	0.219	0.00247	6.24	2.47	55.8	8.22e-14	1.11e-11	8.87e-12	gel-soil	Down	Meristem_Down
906	LOC-Os12g06220	Meristem	0.936	0.723	0.435	0.457	0.825	0.444	1.65	6.59	23.7	1.14e-06	3.67e-05	4.18e-05	gel-soil	Down	Meristem_Down
907	LOC-Os12g06290	Meristem	0.33	0.084	0.0431	0.052	0.202	0.0469	1.5	2.39	7.99	0.0047	0.0412	0.047	gel-soil	Down	Meristem_Down
908	LOC-Os12g06810	Meristem	0.67	0.29	0.371	0.393	0.471	0.38	-1.03	4.76	7.98	0.00474	0.0414	0.0473	gel-soil	Up	Meristem_Up
909	LOC-Os12g06850	Meristem	0.569	0.277	0.435	0.416	0.417	0.427	-1.16	4.51	9.72	0.00182	0.0193	0.0227	gel-soil	Up	Meristem_Up
910	LOC-Os12g07190	Meristem	0.688	0.328	0.103	0.116	0.5	0.109	1.8	3.77	18.6	1.61e-05	0.000368	0.000439	gel-soil	Down	Meristem_Down
911	LOC-Os12g08130	Meristem	0.651	0.349	0.0776	0.15	0.493	0.109	2.62	4.98	45.5	1.52e-11	1.3e-09	1.26e-09	gel-soil	Down	Meristem_Down
912	LOC-Os12g08170	Meristem	0.587	0.408	0.582	0.445	0.493	0.523	-1.41	5.5	16.1	6.17e-05	0.00116	0.00141	gel-soil	Up	Meristem_Up
913	LOC-Os12g08930	Meristem	0.289	0.0462	0.00431	0.0173	0.162	0.00988	3.64	2.15	28.5	9.38e-08	3.99e-06	4.31e-06	gel-soil	Down	Meristem_Down
914	LOC-Os12g10710	Meristem	0.339	0.0504	0.0216	0.0231	0.189	0.0222	1.99	1.95	10.5	0.00121	0.0139	0.0165	gel-soil	Down	Meristem_Down
915	LOC-Os12g11420	Meristem	0.482	0.134	0.0216	0.0231	0.3	0.0222	3.21	2.99	37.2	1.08e-09	6.87e-08	6.83e-08	gel-soil	Down	Meristem_Down
916	LOC-Os12g16010	Meristem	0.165	0.0882	0.00862	0.0173	0.125	0.0123	2.6	1.69	14	0.000181	0.00288	0.00351	gel-soil	Down	Meristem_Down
917	LOC-Os12g16720	Meristem	0.665	0.319	0.069	0.0751	0.485	0.0716	3.31	4.52	60.9	6e-15	9.42e-13	7.33e-13	gel-soil	Down	Meristem_Down
918	LOC-Os12g17430	Meristem	0.289	0.0966	0.0345	0.0173	0.189	0.0272	1.81	1.93	8.84	0.00295	0.0286	0.033	gel-soil	Down	Meristem_Down
919	LOC-Os12g19304	Meristem	0.427	0.139	0.0388	0.0694	0.276	0.0519	1.89	2.97	15.6	7.93e-05	0.00143	0.00175	gel-soil	Down	Meristem_Down
920	LOC-Os12g24250	Meristem	0.385	0.252	0.293	0.329	0.316	0.309	-1.11	4.13	8.39	0.00377	0.0346	0.0397	gel-soil	Up	Meristem_Up
921	LOC-Os12g24530	Meristem	0.307	0.0882	0.0216	0.0231	0.193	0.0222	1.7	1.9	7.75	0.00537	0.0457	0.0519	gel-soil	Down	Meristem_Down
922	LOC-Os12g25090	Meristem	0.858	0.542	0.241	0.301	0.693	0.267	3.74	8.23	123	1.34e-28	1.36e-25	5.08e-26	gel-soil	Down	Meristem_Down
923	LOC-Os12g25120	Meristem	0.977	0.798	0.569	0.561	0.884	0.565	1.48	7.5	21.4	3.69e-06	0.000102	0.00012	gel-soil	Down	Meristem_Down
924	LOC-Os12g25630	Meristem	0.784	0.399	0.616	0.584	0.583	0.602	-1.8	5.8	26.3	2.87e-07	1.08e-05	1.2e-05	gel-soil	Up	Meristem_Up
925	LOC-Os12g32760	Meristem	0.289	0.101	0.388	0.382	0.191	0.385	-2.74	4.79	50.5	1.19e-12	1.28e-10	1.13e-10	gel-soil	Up	Meristem_Up
926	LOC-Os12g34154	Meristem	0.161	0.16	0.103	0.254	0.16	0.168	-1.26	2.89	7.56	0.00597	0.0496	0.056	gel-soil	Up	Meristem_Up
927	LOC-Os12g34510	Meristem	0.881	0.58	0.272	0.197	0.724	0.24	1.25	6.46	13.7	0.000212	0.00327	0.00401	gel-soil	Down	Meristem_Down
928	LOC-Os12g34850	Meristem	0.468	0.164	0.108	0.0231	0.309	0.0716	1.37	2.77	8.07	0.00449	0.0399	0.0455	gel-soil	Down	Meristem_Down
929	LOC-Os12g35395	Meristem	0.17	0.113	0.228	0.15	0.14	0.195	-1.3	3.25	9.29	0.0023	0.0234	0.0272	gel-soil	Up	Meristem_Up
930	LOC-Os12g36110	Meristem	0.927	0.622	0.306	0.341	0.768	0.321	1.56	5.6	19.5	1e-05	0.000246	0.000291	gel-soil	Down	Meristem_Down
931	LOC-Os12g36220	Meristem	0.908	0.681	0.638	0.682	0.789	0.657	-0.883	9.13	9.4	0.00217	0.0222	0.026	gel-soil	Up	Meristem_Up
932	LOC-Os12g36240	Meristem	0.803	0.454	0.397	0.335	0.621	0.37	0.912	6.88	7.8	0.00523	0.0448	0.0509	gel-soil	Down	Meristem_Down
933	LOC-Os12g37360	Meristem	1	0.782	0.603	0.59	0.886	0.598	1.9	7.51	34.1	5.3e-09	2.97e-07	3.01e-07	gel-soil	Down	Meristem_Down
934	LOC-Os12g37690	Meristem	0.271	0.0714	0	0.0462	0.167	0.0198	2.28	1.84	12.3	0.000461	0.00623	0.0076	gel-soil	Down	Meristem_Down
935	LOC-Os12g38010	Meristem	0.899	0.588	0.328	0.405	0.737	0.36	1.51	7.61	22.5	2.11e-06	6.33e-05	7.32e-05	gel-soil	Down	Meristem_Down
936	LOC-Os12g38051	Meristem	0.459	0.231	0.0259	0.0694	0.34	0.0444	2.68	3.9	37.9	7.44e-10	4.88e-08	4.82e-08	gel-soil	Down	Meristem_Down
937	LOC-Os12g38210	Meristem	0.775	0.353	0.0948	0.121	0.555	0.106	2.19	4.19	28.8	7.98e-08	3.45e-06	3.72e-06	gel-soil	Down	Meristem_Down
938	LOC-Os12g38760	Meristem	0.422	0.139	0.0431	0.0578	0.274	0.0494	1.96	2.63	14.3	0.000158	0.00257	0.00313	gel-soil	Down	Meristem_Down
939	LOC-Os12g39160	Meristem	0.151	0.189	0.246	0.26	0.171	0.252	-1.61	4.13	17	3.8e-05	0.000771	0.000928	gel-soil	Up	Meristem_Up
940	LOC-Os12g39180	Meristem	0.628	0.349	0.435	0.37	0.482	0.407	-1.29	5.32	13.4	0.000252	0.00375	0.00462	gel-soil	Up	Meristem_Up
941	LOC-Os12g39220	Meristem	0.413	0.0756	0.0172	0.0578	0.237	0.0346	2.29	2.72	19.4	1.09e-05	0.000263	0.000312	gel-soil	Down	Meristem_Down
942	LOC-Os12g39380	Meristem	0.661	0.441	0.53	0.468	0.546	0.504	-1.49	6.1	19	1.32e-05	0.000309	0.00037	gel-soil	Up	Meristem_Up
943	LOC-Os12g39630	Meristem	0.784	0.357	0.181	0.173	0.561	0.178	1.23	4.2	10	0.00154	0.0169	0.02	gel-soil	Down	Meristem_Down
944	LOC-Os12g40840	Meristem	0.876	0.563	0.655	0.642	0.713	0.649	-1.03	6.31	9.32	0.00226	0.023	0.0268	gel-soil	Up	Meristem_Up
945	LOC-Os12g41200	Meristem	0.385	0.122	0.185	0.237	0.248	0.207	-1.24	3.66	9.51	0.00204	0.0211	0.0248	gel-soil	Up	Meristem_Up
946	LOC-Os12g41630	Meristem	0.844	0.403	0.164	0.156	0.614	0.16	2.1	5.11	31.6	1.94e-08	9.67e-07	1.01e-06	gel-soil	Down	Meristem_Down
947	LOC-Os12g41710	Meristem	0.693	0.252	0.0388	0.0751	0.463	0.0543	2.5	3.69	32.1	1.46e-08	7.38e-07	7.72e-07	gel-soil	Down	Meristem_Down
948	LOC-Os12g41820	Meristem	0.436	0.193	0.284	0.358	0.309	0.316	-1.21	4.25	10.1	0.00146	0.0162	0.0191	gel-soil	Up	Meristem_Up
949	LOC-Os12g42860	Meristem	0.858	0.492	0.552	0.578	0.667	0.563	-1.08	6.22	10.3	0.00136	0.0153	0.018	gel-soil	Up	Meristem_Up
950	LOC-Os12g43130	Meristem	0.89	0.454	0.539	0.514	0.662	0.528	-1.43	7.37	19.7	8.9e-06	0.000222	0.000262	gel-soil	Up	Meristem_Up
951	LOC-Os12g43490	Meristem	0.188	0.0336	0.00431	0.0116	0.107	0.00741	3.12	1.09	12.7	0.000361	0.00508	0.00621	gel-soil	Down	Meristem_Down
952	LOC-Os12g43890	Meristem	0.931	0.525	0.297	0.301	0.719	0.299	1.2	6.3	12.6	0.000383	0.00535	0.00652	gel-soil	Down	Meristem_Down
953	LOC-Os12g44000	Meristem	0.908	0.651	0.362	0.457	0.774	0.402	1.46	6.12	18	2.24e-05	0.000492	0.000589	gel-soil	Down	Meristem_Down
954	LOC-Os12g44020	Meristem	0.642	0.37	0.138	0.121	0.5	0.131	2.09	4.63	29.1	6.94e-08	3.03e-06	3.27e-06	gel-soil	Down	Meristem_Down
955	LOC-Os12g44380	Meristem	0.743	0.353	0.453	0.491	0.539	0.469	-1.05	5.14	8.75	0.0031	0.0297	0.0342	gel-soil	Up	Meristem_Up
956	LOC-Os02g01220	Meristem	0.477	0.13	0.0733	0.052	0.296	0.0642	1.46	3.39	11.5	0.000694	0.0088	0.0106	gel-soil	Down	Meristem_Down
957	LOC-Os02g01510	Meristem	1	0.874	0.698	0.763	0.934	0.726	0.881	8.54	8.76	0.00307	0.0295	0.034	gel-soil	Down	Meristem_Down
958	LOC-Os02g01540	Meristem	0.454	0.366	0.0991	0.0405	0.408	0.0741	1.48	5.48	17.5	2.88e-05	0.000608	0.000733	gel-soil	Down	Meristem_Down
959	LOC-Os02g01890	Meristem	0.211	0.0294	0.0129	0.00578	0.116	0.00988	2.65	1.07	10.1	0.0015	0.0165	0.0195	gel-soil	Down	Meristem_Down
960	LOC-Os02g02470	Meristem	0.317	0.265	0.349	0.364	0.289	0.356	-1.28	4.13	11	0.000926	0.0112	0.0133	gel-soil	Up	Meristem_Up
961	LOC-Os02g02600	Meristem	0.977	0.689	0.401	0.439	0.827	0.417	1.23	6.79	13.9	0.000191	0.00299	0.00367	gel-soil	Down	Meristem_Down
962	LOC-Os02g02700	Meristem	0.39	0.16	0.284	0.237	0.27	0.264	-1.52	4.28	15.7	7.25e-05	0.00133	0.00162	gel-soil	Up	Meristem_Up
963	LOC-Os02g03070	Meristem	0.807	0.328	0.164	0.231	0.557	0.193	1.44	4.36	13.9	0.000195	0.00305	0.00374	gel-soil	Down	Meristem_Down
964	LOC-Os02g03130	Meristem	0.408	0.0546	0	0.00578	0.224	0.00247	6.43	2.64	62.3	2.95e-15	4.87e-13	3.73e-13	gel-soil	Down	Meristem_Down
965	LOC-Os02g03270	Meristem	0.858	0.424	0.573	0.607	0.632	0.588	-1.28	5.95	13.9	0.00019	0.00298	0.00365	gel-soil	Up	Meristem_Up
966	LOC-Os02g03470	Meristem	0.83	0.718	0.733	0.694	0.772	0.716	-0.96	6.44	8.29	0.00398	0.0363	0.0414	gel-soil	Up	Meristem_Up
967	LOC-Os02g03840	Meristem	0.211	0.0756	0.069	0.133	0.14	0.0963	-1.77	3.16	16.1	5.99e-05	0.00113	0.00137	gel-soil	Up	Meristem_Up
968	LOC-Os02g04120	Meristem	0.78	0.424	0.0905	0.197	0.594	0.136	2.38	4.7	36.7	1.36e-09	8.48e-08	8.49e-08	gel-soil	Down	Meristem_Down
969	LOC-Os02g04170	Meristem	0.317	0.0714	0.0172	0.0116	0.189	0.0148	2.68	1.75	15.3	9.32e-05	0.00164	0.002	gel-soil	Down	Meristem_Down
970	LOC-Os02g04325	Meristem	0.564	0.147	0.0819	0.0751	0.346	0.079	1.46	3.11	10.4	0.00125	0.0143	0.0169	gel-soil	Down	Meristem_Down
971	LOC-Os02g04369	Meristem	0.252	0.0588	0.0172	0.0173	0.151	0.0173	1.94	1.5	7.93	0.00485	0.0423	0.0481	gel-soil	Down	Meristem_Down
972	LOC-Os02g04670	Meristem	0.142	0.122	0.194	0.168	0.132	0.183	-1.83	2.97	16	6.3e-05	0.00118	0.00143	gel-soil	Up	Meristem_Up
973	LOC-Os02g06160	Meristem	0.216	0.0084	0.00431	0	0.107	0.00247	5.04	1.44	26.4	2.84e-07	1.07e-05	1.18e-05	gel-soil	Down	Meristem_Down
974	LOC-Os02g07060	Meristem	0.954	0.748	0.841	0.942	0.846	0.884	-1.3	7.48	16.6	4.6e-05	0.000905	0.0011	gel-soil	Up	Meristem_Up
975	LOC-Os02g07260	Meristem	1	0.983	0.983	0.994	0.991	0.988	-0.836	9.35	8.66	0.00325	0.0308	0.0355	gel-soil	Up	Meristem_Up
976	LOC-Os02g07870	Meristem	0.784	0.538	0.681	0.63	0.656	0.659	-1.22	6.44	13.2	0.000282	0.00414	0.00507	gel-soil	Up	Meristem_Up
977	LOC-Os02g08100	Meristem	0.853	0.567	0.289	0.405	0.704	0.338	1.47	6.08	18.2	2.04e-05	0.000453	0.000541	gel-soil	Down	Meristem_Down
978	LOC-Os02g09400	Meristem	0.376	0.105	0.0388	0.0347	0.235	0.037	1.67	2.26	9.04	0.00264	0.0261	0.0302	gel-soil	Down	Meristem_Down
979	LOC-Os02g09420	Meristem	0.573	0.471	0.543	0.607	0.52	0.57	-1.13	5.35	10.3	0.00131	0.0148	0.0175	gel-soil	Up	Meristem_Up
980	LOC-Os02g10030	Meristem	0.151	0.0756	0.155	0.127	0.112	0.143	-1.6	3.02	12.8	0.000351	0.00497	0.00607	gel-soil	Up	Meristem_Up
981	LOC-Os02g10780	Meristem	0.468	0.189	0.108	0.0636	0.322	0.0889	1.5	3.46	12.3	0.000459	0.00622	0.00758	gel-soil	Down	Meristem_Down
982	LOC-Os02g10880	Meristem	0.307	0.193	0.31	0.249	0.248	0.284	-1.74	4.77	21.9	2.86e-06	8.26e-05	9.59e-05	gel-soil	Up	Meristem_Up
983	LOC-Os02g11000	Meristem	0.275	0.042	0.0216	0.00578	0.154	0.0148	2.27	1.59	10.9	0.000971	0.0116	0.0138	gel-soil	Down	Meristem_Down
984	LOC-Os02g11950	Meristem	0.523	0.168	0.0302	0.0983	0.338	0.0593	1.71	5.6	23	1.61e-06	4.99e-05	5.74e-05	gel-soil	Down	Meristem_Down
985	LOC-Os02g12080	Meristem	0.353	0.042	0	0.00578	0.191	0.00247	4.57	1.84	30.6	3.17e-08	1.51e-06	1.59e-06	gel-soil	Down	Meristem_Down
986	LOC-Os02g12090	Meristem	0.289	0.0378	0.00431	0.00578	0.158	0.00494	3.74	1.96	26.5	2.62e-07	9.96e-06	1.1e-05	gel-soil	Down	Meristem_Down
987	LOC-Os02g12310	Meristem	0.229	0.0042	0.00862	0	0.112	0.00494	3.61	1.04	14.6	0.00013	0.00219	0.00267	gel-soil	Down	Meristem_Down
988	LOC-Os02g12900	Meristem	0.417	0.151	0.0172	0.0462	0.279	0.0296	2.64	2.64	23.3	1.4e-06	4.38e-05	5.04e-05	gel-soil	Down	Meristem_Down
989	LOC-Os02g13100	Meristem	0.853	0.454	0.198	0.156	0.645	0.18	2.17	5.09	33.5	7.24e-09	3.91e-07	4.01e-07	gel-soil	Down	Meristem_Down
990	LOC-Os02g13260	Meristem	0.647	0.265	0.0819	0.0751	0.447	0.079	2.5	4.1	35.8	2.22e-09	1.31e-07	1.33e-07	gel-soil	Down	Meristem_Down
991	LOC-Os02g13300	Meristem	0.963	0.651	0.379	0.364	0.8	0.373	1.33	5.71	14.4	0.000148	0.00243	0.00296	gel-soil	Down	Meristem_Down
992	LOC-Os02g13560	Meristem	0.427	0.248	0.509	0.41	0.333	0.467	-1.9	5.34	28.1	1.14e-07	4.72e-06	5.14e-06	gel-soil	Up	Meristem_Up
993	LOC-Os02g14160	Meristem	0.225	0.155	0.392	0.387	0.189	0.39	-2.58	4.95	46	1.22e-11	1.06e-09	1.02e-09	gel-soil	Up	Meristem_Up
994	LOC-Os02g14910	Meristem	0.151	0.139	0.259	0.266	0.145	0.262	-1.52	3.76	14.3	0.000153	0.0025	0.00305	gel-soil	Up	Meristem_Up
995	LOC-Os02g16040	Meristem	1	0.966	0.897	0.925	0.982	0.909	0.781	9.45	7.66	0.00565	0.0476	0.0538	gel-soil	Down	Meristem_Down
996	LOC-Os02g16540	Meristem	0.601	0.256	0.121	0.0694	0.421	0.0988	1.92	3.89	21.6	3.32e-06	9.38e-05	0.00011	gel-soil	Down	Meristem_Down
997	LOC-Os02g16620	Meristem	0.839	0.517	0.22	0.277	0.671	0.244	1.42	5.65	16.3	5.4e-05	0.00103	0.00126	gel-soil	Down	Meristem_Down
998	LOC-Os02g17470	Meristem	0.972	0.441	0.362	0.324	0.695	0.346	1.36	5.46	14.7	0.000125	0.00211	0.00257	gel-soil	Down	Meristem_Down
999	LOC-Os02g17500	Meristem	0.555	0.328	0.427	0.451	0.436	0.437	-1.13	4.75	9.55	0.002	0.0208	0.0244	gel-soil	Up	Meristem_Up
1000	LOC-Os02g17880	Meristem	0.174	0.084	0.00431	0	0.127	0.00247	4.72	1.88	33	9.12e-09	4.82e-07	4.99e-07	gel-soil	Down	Meristem_Down
1001	LOC-Os02g19770	Meristem	0.931	0.634	0.353	0.48	0.776	0.407	1.43	7.52	20	7.58e-06	0.000194	0.000228	gel-soil	Down	Meristem_Down
1002	LOC-Os02g21300	Meristem	0.789	0.433	0.56	0.532	0.603	0.548	-0.93	6.76	8.03	0.0046	0.0406	0.0462	gel-soil	Up	Meristem_Up
1003	LOC-Os02g21890	Meristem	0.881	0.408	0.207	0.26	0.634	0.23	1.13	5.58	10.4	0.00126	0.0144	0.017	gel-soil	Down	Meristem_Down
1004	LOC-Os02g22160	Meristem	0.89	0.613	0.289	0.364	0.746	0.321	1.37	5.59	15.1	9.95e-05	0.00173	0.00212	gel-soil	Down	Meristem_Down
1005	LOC-Os02g25080	Meristem	0.39	0.164	0.0388	0.0578	0.272	0.0469	1.74	2.46	10.7	0.00106	0.0125	0.0149	gel-soil	Down	Meristem_Down
1006	LOC-Os02g26430	Meristem	0.651	0.239	0.0862	0.156	0.436	0.116	1.39	3.9	11.9	0.00057	0.00744	0.00901	gel-soil	Down	Meristem_Down
1007	LOC-Os02g26720	Meristem	0.807	0.496	0.185	0.324	0.645	0.244	1.36	6.86	16.8	4.08e-05	0.000821	0.000988	gel-soil	Down	Meristem_Down
1008	LOC-Os02g26810	Meristem	0.775	0.416	0.0991	0.22	0.588	0.151	1.94	5.25	27.9	1.31e-07	5.36e-06	5.85e-06	gel-soil	Down	Meristem_Down
1009	LOC-Os02g28340	Meristem	0.358	0.105	0.375	0.312	0.226	0.348	-2.67	5	49.9	1.63e-12	1.66e-10	1.52e-10	gel-soil	Up	Meristem_Up
1010	LOC-Os02g29890	Meristem	0.183	0.143	0.185	0.197	0.162	0.19	-1.25	2.95	7.7	0.00553	0.0468	0.053	gel-soil	Up	Meristem_Up
1011	LOC-Os02g30100	Meristem	0.179	0.0546	0.0862	0.0751	0.114	0.0815	-1.97	2.88	18	2.16e-05	0.000477	0.000571	gel-soil	Up	Meristem_Up
1012	LOC-Os02g30320	Meristem	0.683	0.349	0.0733	0.116	0.509	0.0914	2.66	4.75	45	1.97e-11	1.65e-09	1.61e-09	gel-soil	Down	Meristem_Down
1013	LOC-Os02g32009	Meristem	0.537	0.261	0.237	0.405	0.393	0.309	-2	7	36	1.99e-09	1.2e-07	1.21e-07	gel-soil	Up	Meristem_Up
1014	LOC-Os02g32030	Meristem	0.991	0.924	0.927	0.96	0.956	0.941	-1.19	9.02	16.6	4.73e-05	0.000922	0.00112	gel-soil	Up	Meristem_Up
1015	LOC-Os02g32320	Meristem	0.239	0.0462	0.00431	0.00578	0.138	0.00494	3.76	2.24	31.4	2.14e-08	1.05e-06	1.1e-06	gel-soil	Down	Meristem_Down
1016	LOC-Os02g32620	Meristem	0.413	0.168	0.431	0.272	0.285	0.363	-2.42	5.01	41.9	9.53e-11	7.3e-09	7.07e-09	gel-soil	Up	Meristem_Up
1017	LOC-Os02g32840	Meristem	0.633	0.307	0.056	0.11	0.463	0.079	1.98	5.05	28.1	1.16e-07	4.77e-06	5.21e-06	gel-soil	Down	Meristem_Down
1018	LOC-Os02g32970	Meristem	0.839	0.433	0.0819	0.145	0.627	0.109	3.23	5.47	69.6	7.47e-17	1.58e-14	1.11e-14	gel-soil	Down	Meristem_Down
1019	LOC-Os02g33110	Meristem	0.917	0.609	0.401	0.37	0.757	0.388	1.26	6.17	13.6	0.000226	0.00344	0.00421	gel-soil	Down	Meristem_Down
1020	LOC-Os02g33710	Meristem	0.954	0.761	0.716	0.717	0.853	0.716	-1.08	7.48	11.7	0.000629	0.0081	0.00977	gel-soil	Up	Meristem_Up
1021	LOC-Os02g33770	Meristem	0.546	0.168	0.267	0.254	0.349	0.262	-1.09	4.21	8.25	0.00408	0.037	0.0422	gel-soil	Up	Meristem_Up
1022	LOC-Os02g34430	Meristem	0.252	0.0714	0.194	0.254	0.158	0.22	-2.03	3.52	23.4	1.33e-06	4.21e-05	4.83e-05	gel-soil	Up	Meristem_Up
1023	LOC-Os02g34640	Meristem	0.266	0.0798	0.00862	0.0578	0.169	0.0296	1.82	2.12	9.69	0.00186	0.0196	0.023	gel-soil	Down	Meristem_Down
1024	LOC-Os02g34830	Meristem	0.183	0.147	0.0216	0.0578	0.164	0.037	1.6	2.23	8.17	0.00426	0.0383	0.0437	gel-soil	Down	Meristem_Down
1025	LOC-Os02g35140	Meristem	0.468	0.248	0.306	0.358	0.353	0.328	-1.07	4.16	7.84	0.00513	0.0442	0.0501	gel-soil	Up	Meristem_Up
1026	LOC-Os02g35170	Meristem	0.72	0.454	0.19	0.162	0.581	0.178	1.17	4.14	9.07	0.00261	0.0259	0.03	gel-soil	Down	Meristem_Down
1027	LOC-Os02g35940	Meristem	0.761	0.307	0.181	0.277	0.524	0.222	1.21	4.79	10.7	0.00105	0.0123	0.0147	gel-soil	Down	Meristem_Down
1028	LOC-Os02g36590	Meristem	0.11	0.0378	0.112	0.104	0.0724	0.109	-1.74	2.02	9.77	0.00177	0.0189	0.0222	gel-soil	Up	Meristem_Up
1029	LOC-Os02g36840	Meristem	0.252	0.0588	0.00431	0	0.151	0.00247	5.15	1.51	28.1	1.16e-07	4.78e-06	5.24e-06	gel-soil	Down	Meristem_Down
1030	LOC-Os02g36880	Meristem	0.56	0.214	0.0172	0.0231	0.379	0.0198	4.31	3.31	61.8	3.93e-15	6.35e-13	4.92e-13	gel-soil	Down	Meristem_Down
1031	LOC-Os02g36924	Meristem	0.817	0.345	0.177	0.121	0.57	0.153	1.37	4.46	12.9	0.00032	0.0046	0.00563	gel-soil	Down	Meristem_Down
1032	LOC-Os02g37070	Meristem	0.555	0.261	0.103	0.168	0.401	0.131	1.13	5.35	10.3	0.00133	0.0151	0.0178	gel-soil	Down	Meristem_Down
1033	LOC-Os02g37470	Meristem	0.55	0.172	0.0431	0.0809	0.353	0.0593	1.81	2.91	14.1	0.00017	0.00272	0.00332	gel-soil	Down	Meristem_Down
1034	LOC-Os02g37590	Meristem	0.913	0.634	0.72	0.751	0.768	0.733	-0.962	6.35	8.26	0.00406	0.0368	0.042	gel-soil	Up	Meristem_Up
1035	LOC-Os02g38120	Meristem	0.11	0.084	0.181	0.127	0.0965	0.158	-1.69	2.64	12	0.000526	0.00696	0.00845	gel-soil	Up	Meristem_Up
1036	LOC-Os02g38386	Meristem	0.748	0.357	0.172	0.139	0.544	0.158	1.04	4.39	7.55	0.00601	0.0498	0.0564	gel-soil	Down	Meristem_Down
1037	LOC-Os02g38410	Meristem	0.156	0.0798	0.159	0.0983	0.116	0.133	-1.36	2.89	8.93	0.00281	0.0276	0.0318	gel-soil	Up	Meristem_Up
1038	LOC-Os02g38840	Meristem	0.922	0.689	0.444	0.503	0.8	0.469	1.5	6.55	19.9	8.26e-06	0.000208	0.000245	gel-soil	Down	Meristem_Down
1039	LOC-Os02g39000	Meristem	0.284	0.164	0.241	0.266	0.221	0.252	-1.56	3.79	15.1	0.000105	0.00181	0.00221	gel-soil	Up	Meristem_Up
1040	LOC-Os02g39010	Meristem	0.743	0.336	0.522	0.434	0.531	0.484	-1.26	5.72	13.2	0.000281	0.00412	0.00505	gel-soil	Up	Meristem_Up
1041	LOC-Os02g39340	Meristem	0.959	0.618	0.392	0.457	0.781	0.42	1.08	5.76	9.74	0.0018	0.0191	0.0225	gel-soil	Down	Meristem_Down
1042	LOC-Os02g39360	Meristem	0.541	0.282	0.0733	0.133	0.406	0.0988	1.5	3.68	12.9	0.000324	0.00463	0.00567	gel-soil	Down	Meristem_Down
1043	LOC-Os02g39400	Meristem	0.991	0.798	0.543	0.52	0.89	0.533	1.65	7.53	26.3	2.99e-07	1.13e-05	1.24e-05	gel-soil	Down	Meristem_Down
1044	LOC-Os02g39620	Meristem	0.367	0.311	0.5	0.526	0.338	0.511	-2.13	5.77	35.8	2.25e-09	1.34e-07	1.35e-07	gel-soil	Up	Meristem_Up
1045	LOC-Os02g39710	Meristem	0.055	0.042	0.103	0.11	0.0482	0.106	-2.42	1.93	16.9	4.05e-05	0.000814	0.00098	gel-soil	Up	Meristem_Up
1046	LOC-Os02g40500	Meristem	0.963	0.819	0.565	0.671	0.888	0.61	1.38	7.85	19.4	1.06e-05	0.000258	0.000306	gel-soil	Down	Meristem_Down
1047	LOC-Os02g40800	Meristem	0.33	0.0672	0	0.0116	0.193	0.00494	4.98	2.17	40.1	2.47e-10	1.75e-08	1.72e-08	gel-soil	Down	Meristem_Down
1048	LOC-Os02g41580	Meristem	0.399	0.261	0.422	0.335	0.327	0.385	-2.39	6.02	45.5	1.55e-11	1.32e-09	1.28e-09	gel-soil	Up	Meristem_Up
1049	LOC-Os02g41830	Meristem	0.243	0.0756	0.0129	0.0578	0.156	0.0321	1.63	2.3	8.74	0.00311	0.0298	0.0343	gel-soil	Down	Meristem_Down
1050	LOC-Os02g41904	Meristem	0.537	0.282	0.224	0.208	0.404	0.217	-1.04	6.94	10.1	0.00146	0.0162	0.0191	gel-soil	Up	Meristem_Up
1051	LOC-Os02g42000	Meristem	0.729	0.336	0.134	0.208	0.524	0.165	1.63	4.63	18.4	1.79e-05	0.000403	0.000483	gel-soil	Down	Meristem_Down
1052	LOC-Os02g42220	Meristem	0.11	0.0882	0.116	0.127	0.0987	0.121	-1.59	2.52	10.2	0.00143	0.0159	0.0188	gel-soil	Up	Meristem_Up
1053	LOC-Os02g42374	Meristem	0.615	0.261	0.103	0.162	0.43	0.128	1.11	4.16	8.11	0.0044	0.0394	0.0448	gel-soil	Down	Meristem_Down
1054	LOC-Os02g42590	Meristem	0.482	0.298	0.315	0.364	0.386	0.336	-1.16	4.4	9.59	0.00196	0.0204	0.024	gel-soil	Up	Meristem_Up
1055	LOC-Os02g42640	Meristem	0.408	0.176	0.392	0.283	0.287	0.346	-2.07	5.41	33.1	8.71e-09	4.64e-07	4.77e-07	gel-soil	Up	Meristem_Up
1056	LOC-Os02g43740	Meristem	0.0963	0.0714	0.121	0.0925	0.0833	0.109	-1.53	2.17	8.08	0.00447	0.0398	0.0453	gel-soil	Up	Meristem_Up
1057	LOC-Os02g43940	Meristem	0.312	0.227	0.28	0.272	0.268	0.277	-1.35	4.15	12.3	0.000456	0.00618	0.00754	gel-soil	Up	Meristem_Up
1058	LOC-Os02g44000	Meristem	0.821	0.378	0.198	0.185	0.59	0.193	1.4	4.5	13.6	0.000227	0.00346	0.00424	gel-soil	Down	Meristem_Down
1059	LOC-Os02g44108	Meristem	0.321	0.101	0.134	0.168	0.206	0.148	-1.17	4.07	9.22	0.0024	0.0242	0.0281	gel-soil	Up	Meristem_Up
1060	LOC-Os02g44610	Meristem	0.404	0.0924	0.0388	0.0116	0.241	0.0272	2.52	2.74	23	1.61e-06	4.99e-05	5.74e-05	gel-soil	Down	Meristem_Down
1061	LOC-Os02g44990	Meristem	0.982	0.731	0.53	0.497	0.851	0.516	0.878	8	8.19	0.00421	0.0379	0.0433	gel-soil	Down	Meristem_Down
1062	LOC-Os02g45320	Meristem	0.757	0.34	0.147	0.168	0.539	0.156	1.59	4.3	16.6	4.72e-05	0.00092	0.00112	gel-soil	Down	Meristem_Down
1063	LOC-Os02g45344	Meristem	0.628	0.429	0.53	0.451	0.524	0.496	-1.05	5.4	9.05	0.00263	0.0261	0.0302	gel-soil	Up	Meristem_Up
1064	LOC-Os02g45540	Meristem	0.826	0.592	0.698	0.734	0.704	0.714	-1.16	6.56	12.1	0.000509	0.00678	0.00823	gel-soil	Up	Meristem_Up
1065	LOC-Os02g46340	Meristem	0.399	0.214	0.0172	0.0462	0.303	0.0296	2.11	3.1	19.8	8.42e-06	0.000212	0.00025	gel-soil	Down	Meristem_Down
1066	LOC-Os02g46480	Meristem	0.954	0.63	0.332	0.405	0.785	0.363	1.64	6.4	23	1.64e-06	5.04e-05	5.82e-05	gel-soil	Down	Meristem_Down
1067	LOC-Os02g46500	Meristem	0.697	0.315	0.0948	0.0809	0.498	0.0889	2.55	4.7	41.6	1.12e-10	8.49e-09	8.21e-09	gel-soil	Down	Meristem_Down
1068	LOC-Os02g46650	Meristem	0.766	0.353	0.155	0.15	0.55	0.153	1.47	4.09	13.8	0.000206	0.00318	0.00391	gel-soil	Down	Meristem_Down
1069	LOC-Os02g46962	Meristem	0.986	0.811	0.603	0.636	0.895	0.617	0.969	6.62	8.54	0.00347	0.0325	0.0373	gel-soil	Down	Meristem_Down
1070	LOC-Os02g47010	Meristem	0.849	0.58	0.638	0.642	0.708	0.64	-0.984	6.07	8.43	0.0037	0.0342	0.0391	gel-soil	Up	Meristem_Up
1071	LOC-Os02g47110	Meristem	0.917	0.639	0.267	0.272	0.772	0.269	2.34	6.84	46.4	9.78e-12	8.68e-10	8.31e-10	gel-soil	Down	Meristem_Down
1072	LOC-Os02g47130	Meristem	0.422	0.269	0.233	0.197	0.342	0.217	-0.938	5.97	7.59	0.00586	0.0489	0.0553	gel-soil	Up	Meristem_Up
1073	LOC-Os02g47220	Meristem	0.729	0.424	0.53	0.532	0.57	0.531	-0.973	5.21	7.6	0.00584	0.0488	0.0552	gel-soil	Up	Meristem_Up
1074	LOC-Os02g47310	Meristem	0.362	0.349	0.401	0.312	0.355	0.363	-1.08	4.63	8.64	0.0033	0.0311	0.0359	gel-soil	Up	Meristem_Up
1075	LOC-Os02g47470	Meristem	0.706	0.353	0.431	0.399	0.522	0.417	-1.58	6.28	21.5	3.57e-06	9.95e-05	0.000117	gel-soil	Up	Meristem_Up
1076	LOC-Os02g47500	Meristem	0.119	0.0882	0.164	0.133	0.103	0.151	-1.51	2.39	8.69	0.00321	0.0305	0.0351	gel-soil	Up	Meristem_Up
1077	LOC-Os02g47640	Meristem	0.422	0.282	0.375	0.341	0.349	0.36	-1.55	4.76	17.6	2.78e-05	0.00059	0.00071	gel-soil	Up	Meristem_Up
1078	LOC-Os02g47760	Meristem	0.445	0.277	0.125	0.121	0.357	0.123	1.26	3.67	9.36	0.00222	0.0226	0.0264	gel-soil	Down	Meristem_Down
1079	LOC-Os02g48280	Meristem	0.592	0.239	0.0948	0.0983	0.408	0.0963	1.66	4.24	17.6	2.7e-05	0.000576	0.000694	gel-soil	Down	Meristem_Down
1080	LOC-Os02g48340	Meristem	0.358	0.105	0.246	0.249	0.226	0.247	-1.69	3.71	17.5	2.91e-05	0.000613	0.000739	gel-soil	Up	Meristem_Up
1081	LOC-Os02g48460	Meristem	0.165	0.126	0.228	0.162	0.145	0.2	-1.36	3.06	9.4	0.00217	0.0222	0.026	gel-soil	Up	Meristem_Up
1082	LOC-Os02g48690	Meristem	0.482	0.0798	0.0603	0.0289	0.272	0.0469	1.99	2.55	14.3	0.000157	0.00255	0.00311	gel-soil	Down	Meristem_Down
1083	LOC-Os02g48710	Meristem	0.991	0.777	0.591	0.659	0.879	0.62	2.13	9.02	50.2	1.37e-12	1.42e-10	1.29e-10	gel-soil	Down	Meristem_Down
1084	LOC-Os02g48780	Meristem	0.5	0.193	0.0345	0.0983	0.34	0.0617	1.72	3.05	13.6	0.000232	0.00351	0.0043	gel-soil	Down	Meristem_Down
1085	LOC-Os02g48830	Meristem	0.261	0.185	0.332	0.306	0.221	0.321	-1.52	3.93	14.8	0.000122	0.00208	0.00253	gel-soil	Up	Meristem_Up
1086	LOC-Os02g49260	Meristem	0.174	0.0798	0.00862	0.0289	0.125	0.0173	2.06	1.62	9.32	0.00227	0.0231	0.0269	gel-soil	Down	Meristem_Down
1087	LOC-Os02g49550	Meristem	0.454	0.113	0.0345	0.0636	0.276	0.0469	2.06	2.72	16.2	5.75e-05	0.00109	0.00132	gel-soil	Down	Meristem_Down
1088	LOC-Os02g49590	Meristem	0.757	0.307	0.129	0.15	0.522	0.138	1.5	4.15	14.5	0.000141	0.00233	0.00285	gel-soil	Down	Meristem_Down
1089	LOC-Os02g49850	Meristem	0.431	0.118	0.0345	0.0694	0.268	0.0494	1.44	3.71	12.1	0.000518	0.00687	0.00834	gel-soil	Down	Meristem_Down
1090	LOC-Os02g49950	Meristem	0.225	0.189	0.246	0.249	0.206	0.247	-1.54	3.45	13.6	0.000221	0.00338	0.00414	gel-soil	Up	Meristem_Up
1091	LOC-Os02g50130	Meristem	0.606	0.294	0.138	0.15	0.443	0.143	1.07	4.14	7.55	0.00601	0.0498	0.0563	gel-soil	Down	Meristem_Down
1092	LOC-Os02g50174	Meristem	0.72	0.357	0.513	0.462	0.531	0.491	-1	5.22	8.11	0.00441	0.0394	0.0448	gel-soil	Up	Meristem_Up
1093	LOC-Os02g50390	Meristem	0.578	0.202	0.056	0.0578	0.382	0.0568	2.51	4.5	38.8	4.66e-10	3.13e-08	3.11e-08	gel-soil	Down	Meristem_Down
1094	LOC-Os02g50404	Meristem	0.385	0.0336	0	0	0.202	0	9.06	2.3	58.9	1.65e-14	2.46e-12	1.92e-12	gel-soil	Down	Meristem_Down
1095	LOC-Os02g50430	Meristem	0.408	0.084	0	0.00578	0.239	0.00247	6.27	2.49	56.8	5.01e-14	6.91e-12	5.53e-12	gel-soil	Down	Meristem_Down
1096	LOC-Os02g50450	Meristem	0.509	0.105	0	0.0116	0.298	0.00494	6.28	3.85	106	8.11e-25	4.96e-22	2.32e-22	gel-soil	Down	Meristem_Down
1097	LOC-Os02g50470	Meristem	0.491	0.13	0.0259	0.0405	0.303	0.0321	2.9	2.85	29.8	4.79e-08	2.17e-06	2.32e-06	gel-soil	Down	Meristem_Down
1098	LOC-Os02g50490	Meristem	0.927	0.584	0.332	0.474	0.748	0.393	0.938	5.98	7.54	0.00604	0.05	0.0565	gel-soil	Down	Meristem_Down
1099	LOC-Os02g50540	Meristem	0.261	0.206	0.25	0.249	0.232	0.249	-1.14	3.58	7.82	0.00518	0.0445	0.0505	gel-soil	Up	Meristem_Up
1100	LOC-Os02g50740	Meristem	0.234	0.0378	0.00431	0	0.132	0.00247	4.75	1.18	21.3	3.96e-06	0.00011	0.000128	gel-soil	Down	Meristem_Down
1101	LOC-Os02g50845	Meristem	0.711	0.269	0.159	0.139	0.48	0.151	1.19	3.83	8.78	0.00304	0.0293	0.0337	gel-soil	Down	Meristem_Down
1102	LOC-Os02g51030	Meristem	0.817	0.424	0.0991	0.127	0.612	0.111	2.79	5.02	51.2	8.62e-13	9.59e-11	8.35e-11	gel-soil	Down	Meristem_Down
1103	LOC-Os02g51040	Meristem	0.624	0.307	0.151	0.191	0.458	0.168	1.69	4.89	20.6	5.82e-06	0.000154	0.00018	gel-soil	Down	Meristem_Down
1104	LOC-Os02g51150	Meristem	0.771	0.332	0.0991	0.127	0.542	0.111	1.66	3.94	16.6	4.57e-05	0.0009	0.00109	gel-soil	Down	Meristem_Down
1105	LOC-Os02g51410	Meristem	0.982	0.794	0.478	0.503	0.884	0.489	1.63	7.06	24.3	8.24e-07	2.74e-05	3.11e-05	gel-soil	Down	Meristem_Down
1106	LOC-Os02g51590	Meristem	0.761	0.332	0.216	0.202	0.537	0.21	1.11	4.42	8.54	0.00348	0.0326	0.0374	gel-soil	Down	Meristem_Down
1107	LOC-Os02g51710	Meristem	0.913	0.739	0.823	0.746	0.822	0.79	-1.4	7.87	20.1	7.21e-06	0.000186	0.000218	gel-soil	Up	Meristem_Up
1108	LOC-Os02g51930	Meristem	0.927	0.63	0.448	0.428	0.772	0.44	1.06	7.81	11.7	0.000639	0.00821	0.0099	gel-soil	Down	Meristem_Down
1109	LOC-Os02g52150	Meristem	0.954	0.744	0.332	0.439	0.844	0.378	1.21	7.5	14.6	0.000136	0.00227	0.00277	gel-soil	Down	Meristem_Down
1110	LOC-Os02g52210	Meristem	0.408	0.0798	0.0129	0.0173	0.237	0.0148	2.99	2.74	29.5	5.63e-08	2.51e-06	2.69e-06	gel-soil	Down	Meristem_Down
1111	LOC-Os02g52230	Meristem	0.624	0.475	0.599	0.566	0.546	0.585	-1.47	5.99	18.2	1.96e-05	0.000437	0.000523	gel-soil	Up	Meristem_Up
1112	LOC-Os02g52340	Meristem	0.257	0.0714	0.00431	0.0289	0.16	0.0148	2.61	1.92	15.8	7.01e-05	0.00129	0.00157	gel-soil	Down	Meristem_Down
1113	LOC-Os02g52550	Meristem	0.867	0.576	0.207	0.37	0.715	0.277	1.15	5.85	11.1	0.000887	0.0108	0.0129	gel-soil	Down	Meristem_Down
1114	LOC-Os02g52770	Meristem	0.881	0.697	0.31	0.405	0.785	0.351	2.37	6.83	47.6	5.22e-12	4.92e-10	4.58e-10	gel-soil	Down	Meristem_Down
1115	LOC-Os02g53180	Meristem	0.436	0.0756	0	0.0231	0.248	0.00988	3.72	3.27	50.3	1.37e-12	1.42e-10	1.28e-10	gel-soil	Down	Meristem_Down
1116	LOC-Os02g53320	Meristem	0.431	0.113	0.121	0.231	0.265	0.168	-1.2	4.41	10.3	0.00136	0.0153	0.018	gel-soil	Up	Meristem_Up
1117	LOC-Os02g53490	Meristem	0.202	0.118	0.272	0.22	0.158	0.249	-1.84	3.35	18.6	1.64e-05	0.000375	0.000448	gel-soil	Up	Meristem_Up
1118	LOC-Os02g53870	Meristem	0.28	0.214	0.306	0.324	0.246	0.314	-1.69	4.28	19.2	1.18e-05	0.000281	0.000335	gel-soil	Up	Meristem_Up
1119	LOC-Os02g54140	Meristem	0.271	0.063	0.0216	0.0405	0.162	0.0296	2.07	2.76	16.8	4.17e-05	0.000836	0.00101	gel-soil	Down	Meristem_Down
1120	LOC-Os02g54500	Meristem	0.298	0.126	0.228	0.254	0.208	0.24	-1.47	3.63	13.1	0.000293	0.00425	0.00522	gel-soil	Up	Meristem_Up
1121	LOC-Os02g54520	Meristem	0.472	0.185	0.0259	0.052	0.322	0.037	2.42	3.51	28.9	7.61e-08	3.3e-06	3.56e-06	gel-soil	Down	Meristem_Down
1122	LOC-Os02g54780	Meristem	0.94	0.534	0.341	0.347	0.728	0.343	1.14	5.7	10.7	0.00104	0.0123	0.0147	gel-soil	Down	Meristem_Down
1123	LOC-Os02g55010	Meristem	0.142	0.105	0.185	0.179	0.123	0.183	-1.66	2.86	12.8	0.000353	0.00497	0.00609	gel-soil	Up	Meristem_Up
1124	LOC-Os02g55030	Meristem	0.39	0.239	0.315	0.341	0.311	0.326	-1.31	4.22	11.7	0.00063	0.00811	0.00979	gel-soil	Up	Meristem_Up
1125	LOC-Os02g55420	Meristem	0.807	0.588	0.621	0.671	0.693	0.642	-1.14	6.24	11.3	0.000767	0.00955	0.0115	gel-soil	Up	Meristem_Up
1126	LOC-Os02g55560	Meristem	0.986	0.643	0.371	0.462	0.807	0.41	1.03	6.16	9.2	0.00242	0.0243	0.0282	gel-soil	Down	Meristem_Down
1127	LOC-Os02g55870	Meristem	0.688	0.294	0.108	0.22	0.482	0.156	1.2	4.51	10.1	0.0015	0.0165	0.0195	gel-soil	Down	Meristem_Down
1128	LOC-Os02g56340	Meristem	0.234	0.0462	0.00431	0.00578	0.136	0.00494	4.01	1.35	20.1	7.27e-06	0.000187	0.000219	gel-soil	Down	Meristem_Down
1129	LOC-Os02g56540	Meristem	0.147	0.0798	0.0991	0.0983	0.112	0.0988	-1.15	3.51	7.78	0.00527	0.0451	0.0512	gel-soil	Up	Meristem_Up
1130	LOC-Os02g56700	Meristem	0.587	0.391	0.625	0.584	0.485	0.607	-3.1	7.25	80.6	2.89e-19	9.44e-17	5.31e-17	gel-soil	Up	Meristem_Up
1131	LOC-Os02g57240	Meristem	0.972	0.744	0.871	0.861	0.853	0.867	-1.27	7.42	15.8	7.17e-05	0.00132	0.0016	gel-soil	Up	Meristem_Up
1132	LOC-Os02g57350	Meristem	0.807	0.626	0.358	0.335	0.713	0.348	0.988	6.04	8.39	0.00378	0.0347	0.0398	gel-soil	Down	Meristem_Down
1133	LOC-Os02g57600	Meristem	0.826	0.336	0.198	0.214	0.57	0.205	1.35	4.51	12.7	0.000366	0.00513	0.00628	gel-soil	Down	Meristem_Down
1134	LOC-Os02g57700	Meristem	0.33	0.0588	0.0129	0.0347	0.189	0.0222	1.85	1.85	8.77	0.00307	0.0295	0.034	gel-soil	Down	Meristem_Down
1135	LOC-Os02g57810	Meristem	0.752	0.357	0.0905	0.121	0.546	0.104	1.84	5.24	25.4	4.63e-07	1.66e-05	1.85e-05	gel-soil	Down	Meristem_Down
1136	LOC-Os02g01010	Meristem	0.528	0.408	0.591	0.48	0.465	0.543	-1.08	5.42	9.51	0.00205	0.0212	0.0249	gel-soil	Up	Meristem_Up
1137	LOC-Os02g01100	Meristem	0.427	0.315	0.478	0.439	0.368	0.462	-1.47	5.12	16.7	4.45e-05	0.000881	0.00106	gel-soil	Up	Meristem_Up
1138	LOC-Os02g01380	Meristem	0.115	0.0882	0.121	0.104	0.101	0.114	-1.83	2.59	13.7	0.000211	0.00325	0.00399	gel-soil	Up	Meristem_Up
1139	LOC-Os02g01790	Meristem	0.408	0.197	0.444	0.364	0.298	0.41	-1.49	4.33	15.2	9.55e-05	0.00168	0.00204	gel-soil	Up	Meristem_Up
1140	LOC-Os02g01960	Meristem	0.807	0.517	0.569	0.601	0.656	0.583	-1.02	5.74	8.73	0.00314	0.03	0.0345	gel-soil	Up	Meristem_Up
1141	LOC-Os02g02140	Meristem	0.055	0.0294	0.168	0.104	0.0417	0.141	-2.79	2.7	30.6	3.21e-08	1.52e-06	1.61e-06	gel-soil	Up	Meristem_Up
1142	LOC-Os02g02340	Meristem	0.344	0.0588	0.00862	0.0116	0.195	0.00988	3.54	2.06	26.3	2.92e-07	1.1e-05	1.22e-05	gel-soil	Down	Meristem_Down
1143	LOC-Os02g02370	Meristem	0.17	0.0504	0.0776	0.0867	0.107	0.0815	-2.2	3.25	25.1	5.33e-07	1.87e-05	2.1e-05	gel-soil	Up	Meristem_Up
1144	LOC-Os02g02870	Meristem	0.904	0.739	0.767	0.734	0.818	0.753	-1.11	7.21	11.8	0.000594	0.00772	0.00933	gel-soil	Up	Meristem_Up
1145	LOC-Os02g03020	Meristem	0.812	0.424	0.155	0.202	0.61	0.175	1.96	5.42	29.3	6.24e-08	2.76e-06	2.96e-06	gel-soil	Down	Meristem_Down
1146	LOC-Os02g03710	Meristem	0.908	0.672	0.772	0.757	0.785	0.765	-1.24	8.49	16.9	3.87e-05	0.000782	0.000943	gel-soil	Up	Meristem_Up
1147	LOC-Os02g03960	Meristem	0.161	0.168	0.177	0.179	0.164	0.178	-1.23	3.09	7.84	0.00511	0.0441	0.05	gel-soil	Up	Meristem_Up
1148	LOC-Os02g04230	Meristem	0.514	0.164	0.0647	0.0462	0.331	0.0568	2.25	3.17	22.8	1.76e-06	5.37e-05	6.2e-05	gel-soil	Down	Meristem_Down
1149	LOC-Os02g04260	Meristem	0.445	0.273	0.349	0.387	0.355	0.365	-1.19	4.22	9.67	0.00188	0.0197	0.0232	gel-soil	Up	Meristem_Up
1150	LOC-Os02g04540	Meristem	0.335	0.256	0.47	0.416	0.294	0.447	-1.88	4.91	25.9	3.64e-07	1.35e-05	1.49e-05	gel-soil	Up	Meristem_Up
1151	LOC-Os02g05744	Meristem	0.706	0.269	0.0991	0.179	0.478	0.133	1.69	4.41	19	1.31e-05	0.000306	0.000366	gel-soil	Down	Meristem_Down
1152	LOC-Os02g06390	Meristem	0.812	0.42	0.28	0.306	0.607	0.291	1.04	4.83	8.03	0.00459	0.0406	0.0462	gel-soil	Down	Meristem_Down
1153	LOC-Os02g07170	Meristem	0.482	0.147	0.0603	0.0405	0.307	0.0519	2	3.11	18.2	1.94e-05	0.000435	0.000519	gel-soil	Down	Meristem_Down
1154	LOC-Os02g07750	Meristem	1	0.811	0.647	0.711	0.901	0.674	1.04	7.52	10.7	0.00106	0.0125	0.0148	gel-soil	Down	Meristem_Down
1155	LOC-Os02g07980	Meristem	0.936	0.592	0.28	0.37	0.757	0.319	1.14	5.29	10.4	0.00129	0.0146	0.0173	gel-soil	Down	Meristem_Down
1156	LOC-Os02g08030	Meristem	0.509	0.0714	0.00862	0.0347	0.281	0.0198	3.5	2.94	40.5	2.01e-10	1.46e-08	1.42e-08	gel-soil	Down	Meristem_Down
1157	LOC-Os02g08270	Meristem	0.477	0.244	0.103	0.127	0.355	0.114	1.19	3.48	7.97	0.00475	0.0415	0.0474	gel-soil	Down	Meristem_Down
1158	LOC-Os02g08410	Meristem	0.243	0.147	0.207	0.225	0.193	0.215	-1.29	3.17	8.9	0.00285	0.0278	0.0321	gel-soil	Up	Meristem_Up
1159	LOC-Os02g08510	Meristem	0.179	0.0546	0.00862	0.00578	0.114	0.00741	2.58	1.28	11	0.000933	0.0112	0.0134	gel-soil	Down	Meristem_Down
1160	LOC-Os02g09050	Meristem	0.33	0.143	0.0216	0.052	0.232	0.0346	1.81	2.17	9.95	0.00161	0.0175	0.0206	gel-soil	Down	Meristem_Down
1161	LOC-Os02g09510	Meristem	0.606	0.441	0.379	0.329	0.52	0.358	-1.26	6.54	14.3	0.000153	0.0025	0.00305	gel-soil	Up	Meristem_Up
1162	LOC-Os02g09830	Meristem	0.298	0.084	0.0129	0.0173	0.186	0.0148	2.1	2.18	13	0.000318	0.00458	0.0056	gel-soil	Down	Meristem_Down
1163	LOC-Os02g10070	Meristem	1	0.908	0.819	0.85	0.952	0.832	1.08	8.39	12.9	0.000323	0.00463	0.00567	gel-soil	Down	Meristem_Down
1164	LOC-Os02g10500	Meristem	0.789	0.492	0.28	0.358	0.634	0.314	1.59	6.44	21.8	3.05e-06	8.69e-05	0.000102	gel-soil	Down	Meristem_Down
1165	LOC-Os02g10720	Meristem	0.89	0.588	0.297	0.393	0.732	0.338	1.16	5.38	10.8	0.000998	0.0119	0.0141	gel-soil	Down	Meristem_Down
1166	LOC-Os02g10730	Meristem	0.858	0.567	0.129	0.145	0.706	0.136	3.33	5.81	76.3	2.52e-18	6.66e-16	4.25e-16	gel-soil	Down	Meristem_Down
1167	LOC-Os02g10810	Meristem	0.959	0.853	0.621	0.682	0.904	0.647	0.886	7.44	7.8	0.00523	0.0448	0.0509	gel-soil	Down	Meristem_Down
1168	LOC-Os02g11020	Meristem	0.771	0.483	0.116	0.0983	0.621	0.109	3.35	6.2	80.6	2.85e-19	9.44e-17	5.25e-17	gel-soil	Down	Meristem_Down
1169	LOC-Os02g11040	Meristem	0.294	0.122	0.323	0.329	0.204	0.326	-2.67	5.3	51.7	6.48e-13	7.35e-11	6.37e-11	gel-soil	Up	Meristem_Up
1170	LOC-Os02g11830	Meristem	0.752	0.437	0.599	0.566	0.588	0.585	-1.25	6	13.3	0.000264	0.00391	0.0048	gel-soil	Up	Meristem_Up
1171	LOC-Os02g12480	Meristem	0.817	0.702	0.345	0.416	0.757	0.375	1.57	6.25	20.8	5.08e-06	0.000137	0.00016	gel-soil	Down	Meristem_Down
1172	LOC-Os02g12560	Meristem	0.716	0.324	0.0905	0.11	0.511	0.0988	2.45	4.26	35.5	2.61e-09	1.52e-07	1.55e-07	gel-soil	Down	Meristem_Down
1173	LOC-Os02g13220	Meristem	0.688	0.164	0.0302	0.0578	0.414	0.042	3.43	3.71	52.6	4.05e-13	4.88e-11	4.08e-11	gel-soil	Down	Meristem_Down
1174	LOC-Os02g14770	Meristem	0.977	0.735	0.845	0.867	0.851	0.854	-1.7	8.21	30.5	3.39e-08	1.6e-06	1.69e-06	gel-soil	Up	Meristem_Up
1175	LOC-Os02g15010	Meristem	0.335	0.0126	0	0	0.167	0	8.45	1.78	42.4	7.36e-11	5.7e-09	5.54e-09	gel-soil	Down	Meristem_Down
1176	LOC-Os02g15060	Meristem	0.243	0.063	0	0	0.149	0	9.02	2.25	57.5	3.45e-14	4.92e-12	3.88e-12	gel-soil	Down	Meristem_Down
1177	LOC-Os02g15280	Meristem	0.252	0.134	0.224	0.197	0.191	0.212	-1.2	4.07	9.61	0.00193	0.0202	0.0237	gel-soil	Up	Meristem_Up
1178	LOC-Os02g15290	Meristem	0.642	0.29	0.147	0.162	0.458	0.153	1.09	4.18	7.98	0.00474	0.0415	0.0473	gel-soil	Down	Meristem_Down
1179	LOC-Os02g15550	Meristem	0.968	0.626	0.491	0.468	0.789	0.481	0.965	6.05	8.04	0.00457	0.0405	0.0461	gel-soil	Down	Meristem_Down
1180	LOC-Os02g15810	Meristem	0.303	0.206	0.134	0.133	0.252	0.133	-1.32	5.48	14.2	0.000162	0.00261	0.00319	gel-soil	Up	Meristem_Up
1181	LOC-Os02g15880	Meristem	0.867	0.395	0.228	0.341	0.621	0.277	1.04	4.83	8	0.00467	0.041	0.0467	gel-soil	Down	Meristem_Down
1182	LOC-Os02g16809	Meristem	0.257	0.0462	0.0129	0.0116	0.147	0.0123	2.8	2.02	18.7	1.53e-05	0.000352	0.00042	gel-soil	Down	Meristem_Down
1183	LOC-Os02g17000	Meristem	0.651	0.256	0.0216	0.0231	0.445	0.0222	4.79	4.18	92	8.93e-22	3.98e-19	2.01e-19	gel-soil	Down	Meristem_Down
1184	LOC-Os02g17090	Meristem	0.17	0.0546	0	0.00578	0.11	0.00247	3.98	1.34	19.8	8.72e-06	0.000218	0.000257	gel-soil	Down	Meristem_Down
1185	LOC-Os02g18180	Meristem	0.606	0.197	0.0345	0.0462	0.393	0.0395	2.72	3.24	31.8	1.74e-08	8.7e-07	9.08e-07	gel-soil	Down	Meristem_Down
1186	LOC-Os02g19629	Meristem	0.39	0.202	0.0345	0.0809	0.292	0.0543	1.39	2.95	8.82	0.00298	0.0288	0.0332	gel-soil	Down	Meristem_Down
1187	LOC-Os02g19650	Meristem	0.679	0.248	0.0862	0.0751	0.454	0.0815	1.81	3.81	19.1	1.27e-05	0.000299	0.000358	gel-soil	Down	Meristem_Down
1188	LOC-Os02g19820	Meristem	0.372	0.147	0.0172	0.0867	0.254	0.0469	1.46	2.84	9.22	0.0024	0.0242	0.0281	gel-soil	Down	Meristem_Down
1189	LOC-Os02g21460	Meristem	0.794	0.445	0.569	0.671	0.612	0.612	-1.03	5.33	8.67	0.00323	0.0307	0.0353	gel-soil	Up	Meristem_Up
1190	LOC-Os02g22190	Meristem	0.431	0.277	0.5	0.526	0.351	0.511	-2.13	5.11	33.5	7.07e-09	3.83e-07	3.93e-07	gel-soil	Up	Meristem_Up
1191	LOC-Os02g24080	Meristem	0.954	0.79	0.414	0.486	0.868	0.444	2.75	7.63	68	1.66e-16	3.22e-14	2.39e-14	gel-soil	Down	Meristem_Down
1192	LOC-Os02g25060	Meristem	0.601	0.332	0.478	0.491	0.461	0.484	-1.1	4.89	9.27	0.00233	0.0236	0.0274	gel-soil	Up	Meristem_Up
1193	LOC-Os02g25940	Meristem	0.188	0.0294	0.00431	0.00578	0.105	0.00494	3.41	1.33	16.6	4.65e-05	0.000911	0.00111	gel-soil	Down	Meristem_Down
1194	LOC-Os02g26650	Meristem	0.826	0.634	0.733	0.665	0.726	0.704	-1.07	6.56	10.3	0.0013	0.0147	0.0174	gel-soil	Up	Meristem_Up
1195	LOC-Os02g26670	Meristem	0.472	0.0924	0.00431	0.0116	0.274	0.00741	4.21	2.36	37.9	7.54e-10	4.93e-08	4.88e-08	gel-soil	Down	Meristem_Down
1196	LOC-Os02g26770	Meristem	0.734	0.387	0.0905	0.191	0.553	0.133	2.16	4.98	32.6	1.13e-08	5.83e-07	6.06e-07	gel-soil	Down	Meristem_Down
1197	LOC-Os02g27360	Meristem	0.982	0.811	0.534	0.63	0.893	0.575	0.938	7.11	8.41	0.00373	0.0344	0.0394	gel-soil	Down	Meristem_Down
1198	LOC-Os02g27620	Meristem	0.142	0.0378	0.125	0.121	0.0877	0.123	-1.72	2.11	9.94	0.00162	0.0176	0.0207	gel-soil	Up	Meristem_Up
1199	LOC-Os02g28030	Meristem	0.697	0.311	0.159	0.133	0.496	0.148	1.22	4.59	10.6	0.00114	0.0133	0.0157	gel-soil	Down	Meristem_Down
1200	LOC-Os02g28170	Meristem	0.665	0.239	0.5	0.445	0.443	0.477	-1.57	5.8	20.4	6.23e-06	0.000164	0.000191	gel-soil	Up	Meristem_Up
1201	LOC-Os02g29530	Meristem	0.702	0.319	0.522	0.491	0.502	0.509	-1.65	5.73	22.3	2.32e-06	6.86e-05	7.95e-05	gel-soil	Up	Meristem_Up
1202	LOC-Os02g30210	Meristem	0.927	0.517	0.319	0.358	0.713	0.336	1.25	5.53	12.7	0.000359	0.00505	0.00618	gel-soil	Down	Meristem_Down
1203	LOC-Os02g30810	Meristem	0.275	0.0882	0.0172	0.0289	0.178	0.0222	2.09	2.41	14.4	0.000148	0.00243	0.00297	gel-soil	Down	Meristem_Down
1204	LOC-Os02g31080	Meristem	0.936	0.55	0.272	0.335	0.735	0.299	1.31	6.1	14.6	0.000132	0.00222	0.0027	gel-soil	Down	Meristem_Down
1205	LOC-Os02g31100	Meristem	0.931	0.58	0.302	0.324	0.748	0.311	1.02	5.31	8.4	0.00376	0.0346	0.0396	gel-soil	Down	Meristem_Down
1206	LOC-Os02g31867	Meristem	0.642	0.231	0.00431	0.00578	0.428	0.00494	6.5	4.05	116	5.02e-27	4.22e-24	1.69e-24	gel-soil	Down	Meristem_Down
1207	LOC-Os02g32140	Meristem	0.381	0.0882	0.237	0.231	0.228	0.235	-1.17	4.18	9.38	0.0022	0.0225	0.0263	gel-soil	Up	Meristem_Up
1208	LOC-Os02g32350	Meristem	0.95	0.744	0.711	0.74	0.842	0.723	-0.949	7.19	8.71	0.00317	0.0302	0.0348	gel-soil	Up	Meristem_Up
1209	LOC-Os02g32610	Meristem	0.179	0.042	0.172	0.133	0.107	0.156	-1.78	2.69	13.9	0.000194	0.00303	0.00372	gel-soil	Up	Meristem_Up
1210	LOC-Os02g32690	Meristem	0.321	0.248	0.315	0.306	0.283	0.311	-1.36	4.19	12.5	0.000412	0.00569	0.00693	gel-soil	Up	Meristem_Up
1211	LOC-Os02g32814	Meristem	0.683	0.403	0.103	0.208	0.537	0.148	1.83	5.88	27	2.04e-07	7.96e-06	8.74e-06	gel-soil	Down	Meristem_Down
1212	LOC-Os02g33070	Meristem	0.885	0.487	0.293	0.364	0.678	0.323	1.1	6.6	11	0.000933	0.0112	0.0134	gel-soil	Down	Meristem_Down
1213	LOC-Os02g33330	Meristem	0.321	0.168	0.0172	0.0231	0.241	0.0198	3.63	3.23	48.3	3.63e-12	3.49e-10	3.24e-10	gel-soil	Down	Meristem_Down
1214	LOC-Os02g33560	Meristem	0.555	0.382	0.138	0.121	0.465	0.131	1.57	3.91	14.9	0.000113	0.00193	0.00235	gel-soil	Down	Meristem_Down
1215	LOC-Os02g33670	Meristem	0.417	0.0798	0.0259	0.0116	0.241	0.0198	3.19	2.73	32.6	1.11e-08	5.78e-07	5.99e-07	gel-soil	Down	Meristem_Down
1216	LOC-Os02g33820	Meristem	0.83	0.55	0.155	0.266	0.684	0.202	3.35	6.91	87.1	1.07e-20	4.14e-18	2.21e-18	gel-soil	Down	Meristem_Down
1217	LOC-Os02g34250	Meristem	0.188	0.042	0.00862	0.0116	0.112	0.00988	1.91	1.72	8.75	0.00311	0.0297	0.0343	gel-soil	Down	Meristem_Down
1218	LOC-Os02g34270	Meristem	0.261	0.0924	0.00862	0.0231	0.173	0.0148	3.17	2.19	24.3	8.25e-07	2.74e-05	3.11e-05	gel-soil	Down	Meristem_Down
1219	LOC-Os02g34560	Meristem	0.977	0.836	0.784	0.821	0.904	0.8	-0.939	7.39	8.73	0.00313	0.03	0.0345	gel-soil	Up	Meristem_Up
1220	LOC-Os02g34600	Meristem	0.959	0.555	0.345	0.382	0.748	0.36	1.35	6.24	15.6	7.7e-05	0.0014	0.0017	gel-soil	Down	Meristem_Down
1221	LOC-Os02g34650	Meristem	0.573	0.193	0.125	0.121	0.375	0.123	1.46	3.94	13.1	0.000292	0.00425	0.00521	gel-soil	Down	Meristem_Down
1222	LOC-Os02g35020	Meristem	0.651	0.248	0.0216	0.0578	0.441	0.037	3.45	4.19	60	9.75e-15	1.48e-12	1.16e-12	gel-soil	Down	Meristem_Down
1223	LOC-Os02g35490	Meristem	0.872	0.571	0.181	0.243	0.715	0.207	2.83	5.63	57	4.45e-14	6.16e-12	4.93e-12	gel-soil	Down	Meristem_Down
1224	LOC-Os02g35870	Meristem	0.44	0.197	0.31	0.26	0.314	0.289	-1.2	4.14	9.84	0.00171	0.0184	0.0215	gel-soil	Up	Meristem_Up
1225	LOC-Os02g36020	Meristem	0.294	0.118	0.0431	0.0347	0.202	0.0395	1.58	3.2	12.3	0.000446	0.00606	0.0074	gel-soil	Down	Meristem_Down
1226	LOC-Os02g36500	Meristem	0.413	0.357	0.491	0.445	0.384	0.472	-1.25	5.25	12.3	0.000443	0.00603	0.00736	gel-soil	Up	Meristem_Up
1227	LOC-Os02g36940	Meristem	0.826	0.513	0.28	0.306	0.662	0.291	1.2	5.32	11.4	0.000738	0.00926	0.0111	gel-soil	Down	Meristem_Down
1228	LOC-Os02g37000	Meristem	0.541	0.244	0.103	0.156	0.386	0.126	1.15	3.65	7.86	0.00505	0.0437	0.0496	gel-soil	Down	Meristem_Down
1229	LOC-Os02g37180	Meristem	0.78	0.307	0.103	0.127	0.533	0.114	1.64	5.13	20.1	7.47e-06	0.000191	0.000225	gel-soil	Down	Meristem_Down
1230	LOC-Os02g37280	Meristem	0.399	0.0924	0.0129	0.0289	0.239	0.0198	2.78	2.57	24.4	7.86e-07	2.64e-05	2.98e-05	gel-soil	Down	Meristem_Down
1231	LOC-Os02g37800	Meristem	0.0367	0.0378	0.116	0.116	0.0373	0.116	-2.68	1.88	19.5	1.02e-05	0.000249	0.000297	gel-soil	Up	Meristem_Up
1232	LOC-Os02g38130	Meristem	0.729	0.382	0.155	0.225	0.548	0.185	1.36	4.45	12.8	0.000352	0.00497	0.00609	gel-soil	Down	Meristem_Down
1233	LOC-Os02g38230	Meristem	0.275	0.139	0.0431	0.0231	0.204	0.0346	2.53	2.59	21.4	3.72e-06	0.000103	0.000121	gel-soil	Down	Meristem_Down
1234	LOC-Os02g39530	Meristem	0.784	0.349	0.177	0.191	0.557	0.183	1.36	4.48	12.7	0.000357	0.00502	0.00616	gel-soil	Down	Meristem_Down
1235	LOC-Os02g40040	Meristem	0.826	0.395	0.457	0.439	0.601	0.449	-1.03	5.58	8.84	0.00295	0.0286	0.0329	gel-soil	Up	Meristem_Up
1236	LOC-Os02g40460	Meristem	0.22	0.155	0.0259	0.0462	0.186	0.0346	1.63	2.19	8.31	0.00394	0.036	0.0411	gel-soil	Down	Meristem_Down
1237	LOC-Os02g40840	Meristem	0.862	0.584	0.547	0.48	0.717	0.519	-1.11	6.89	11.6	0.000667	0.00851	0.0102	gel-soil	Up	Meristem_Up
1238	LOC-Os02g41630	Meristem	0.995	0.983	0.974	0.988	0.989	0.98	-1.13	9.68	16.3	5.41e-05	0.00103	0.00126	gel-soil	Up	Meristem_Up
1239	LOC-Os02g41670	Meristem	0.908	0.731	0.375	0.514	0.816	0.435	1.95	6.67	32.7	1.1e-08	5.74e-07	5.94e-07	gel-soil	Down	Meristem_Down
1240	LOC-Os02g41680	Meristem	0.839	0.58	0.203	0.474	0.704	0.319	2.11	6.38	36.7	1.4e-09	8.65e-08	8.7e-08	gel-soil	Down	Meristem_Down
1241	LOC-Os02g41820	Meristem	1	0.908	0.841	0.844	0.952	0.842	1.88	9.93	44.4	2.67e-11	2.2e-09	2.14e-09	gel-soil	Down	Meristem_Down
1242	LOC-Os02g42440	Meristem	0.817	0.378	0.125	0.15	0.588	0.136	1.62	5.35	20.4	6.43e-06	0.000168	0.000196	gel-soil	Down	Meristem_Down
1243	LOC-Os02g42560	Meristem	0.183	0.139	0.181	0.133	0.16	0.16	-1.56	4.36	16.8	4.26e-05	0.000849	0.00103	gel-soil	Up	Meristem_Up
1244	LOC-Os02g42690	Meristem	0.927	0.433	0.328	0.312	0.669	0.321	1.08	5.53	9.55	0.002	0.0207	0.0244	gel-soil	Down	Meristem_Down
1245	LOC-Os02g42740	Meristem	0.849	0.483	0.194	0.289	0.658	0.235	1.57	5.16	18.6	1.65e-05	0.000377	0.00045	gel-soil	Down	Meristem_Down
1246	LOC-Os02g42880	Meristem	0.284	0.122	0.056	0.0983	0.2	0.0741	1.52	3.58	12.9	0.00033	0.00471	0.00577	gel-soil	Down	Meristem_Down
1247	LOC-Os02g43360	Meristem	0.56	0.214	0.0517	0.0462	0.379	0.0494	3.04	3.88	46.3	1.02e-11	8.93e-10	8.61e-10	gel-soil	Down	Meristem_Down
1248	LOC-Os02g43430	Meristem	0.39	0.0714	0.00862	0.0462	0.224	0.0247	2.47	2.33	18	2.21e-05	0.000485	0.000581	gel-soil	Down	Meristem_Down
1249	LOC-Os02g43770	Meristem	0.862	0.462	0.216	0.329	0.654	0.264	1.38	6.41	16.6	4.53e-05	0.000895	0.00108	gel-soil	Down	Meristem_Down
1250	LOC-Os02g43850	Meristem	0.757	0.265	0.125	0.168	0.5	0.143	1.12	4.22	8.4	0.00375	0.0346	0.0396	gel-soil	Down	Meristem_Down
1251	LOC-Os02g44010	Meristem	0.904	0.559	0.233	0.243	0.724	0.237	1.63	5.43	20.8	5.08e-06	0.000137	0.00016	gel-soil	Down	Meristem_Down
1252	LOC-Os02g44080	Meristem	0.771	0.634	0.25	0.382	0.7	0.306	1.39	8.64	21.5	3.52e-06	9.86e-05	0.000116	gel-soil	Down	Meristem_Down
1253	LOC-Os02g44490	Meristem	0.11	0.0504	0.103	0.104	0.0789	0.104	-1.84	2.2	11.7	0.000621	0.00802	0.00967	gel-soil	Up	Meristem_Up
1254	LOC-Os02g44710	Meristem	0.312	0.328	0.397	0.318	0.32	0.363	-1.3	5.1	13.1	0.000289	0.00421	0.00516	gel-soil	Up	Meristem_Up
1255	LOC-Os02g44720	Meristem	0.202	0.113	0.164	0.145	0.156	0.156	-1.99	3.32	21.2	4.13e-06	0.000114	0.000133	gel-soil	Up	Meristem_Up
1256	LOC-Os02g44820	Meristem	0.757	0.454	0.177	0.231	0.599	0.2	1.43	5.4	16.1	6.16e-05	0.00116	0.0014	gel-soil	Down	Meristem_Down
1257	LOC-Os02g45040	Meristem	0.422	0.164	0.0172	0.052	0.287	0.0321	1.99	2.92	16.7	4.45e-05	0.000881	0.00106	gel-soil	Down	Meristem_Down
1258	LOC-Os02g45200	Meristem	0.766	0.399	0.0776	0.225	0.575	0.141	1.97	5.52	29.7	5.06e-08	2.28e-06	2.44e-06	gel-soil	Down	Meristem_Down
1259	LOC-Os02g45225	Meristem	0.211	0.0336	0.00431	0	0.118	0.00247	3.72	1.1	15.9	6.58e-05	0.00122	0.00149	gel-soil	Down	Meristem_Down
1260	LOC-Os02g45310	Meristem	0.147	0.181	0.224	0.185	0.164	0.207	-1.22	3.55	8.81	0.003	0.029	0.0334	gel-soil	Up	Meristem_Up
1261	LOC-Os02g45660	Meristem	0.807	0.382	0.138	0.202	0.586	0.165	1.45	4.41	14.3	0.000157	0.00255	0.00311	gel-soil	Down	Meristem_Down
1262	LOC-Os02g45810	Meristem	0.766	0.378	0.129	0.185	0.564	0.153	1.78	4.29	20.4	6.29e-06	0.000165	0.000193	gel-soil	Down	Meristem_Down
1263	LOC-Os02g46220	Meristem	0.917	0.693	0.272	0.335	0.8	0.299	1.81	6.63	28.3	1.05e-07	4.39e-06	4.76e-06	gel-soil	Down	Meristem_Down
1264	LOC-Os02g46420	Meristem	0.794	0.399	0.0819	0.162	0.588	0.116	2.34	4.29	33.1	8.87e-09	4.7e-07	4.86e-07	gel-soil	Down	Meristem_Down
1265	LOC-Os02g46610	Meristem	0.33	0.0966	0.0216	0.0405	0.208	0.0296	1.73	2.12	8.94	0.00278	0.0273	0.0315	gel-soil	Down	Meristem_Down
1266	LOC-Os02g46660	Meristem	0.427	0.164	0.0388	0.0636	0.289	0.0494	2.05	3	18.2	2.04e-05	0.000453	0.000541	gel-soil	Down	Meristem_Down
1267	LOC-Os02g46780	Meristem	0.326	0.0546	0.00431	0.0231	0.184	0.0123	3.03	2.27	23.7	1.13e-06	3.64e-05	4.15e-05	gel-soil	Down	Meristem_Down
1268	LOC-Os02g47210	Meristem	0.298	0.151	0.181	0.266	0.221	0.217	-1.2	3.56	8.7	0.00319	0.0303	0.035	gel-soil	Up	Meristem_Up
1269	LOC-Os02g47370	Meristem	0.83	0.492	0.121	0.214	0.654	0.16	2.06	6.42	35.4	2.67e-09	1.55e-07	1.58e-07	gel-soil	Down	Meristem_Down
1270	LOC-Os02g47670	Meristem	0.716	0.252	0.0862	0.133	0.474	0.106	1.64	3.93	16.3	5.32e-05	0.00102	0.00124	gel-soil	Down	Meristem_Down
1271	LOC-Os02g47800	Meristem	0.564	0.197	0.069	0.0983	0.373	0.0815	1.55	3.05	11.4	0.000749	0.00936	0.0113	gel-soil	Down	Meristem_Down
1272	LOC-Os02g47810	Meristem	0.463	0.126	0.00862	0.0347	0.287	0.0198	2.64	3.08	28.5	9.46e-08	4.02e-06	4.35e-06	gel-soil	Down	Meristem_Down
1273	LOC-Os02g48320	Meristem	0.592	0.361	0.418	0.41	0.471	0.415	-1.01	4.78	7.63	0.00573	0.0481	0.0544	gel-soil	Up	Meristem_Up
1274	LOC-Os02g48360	Meristem	0.803	0.681	0.746	0.763	0.739	0.753	-1.29	7.04	15.7	7.47e-05	0.00136	0.00166	gel-soil	Up	Meristem_Up
1275	LOC-Os02g49720	Meristem	0.284	0.118	0.185	0.214	0.197	0.198	-2.01	4.28	26.7	2.41e-07	9.21e-06	1.02e-05	gel-soil	Up	Meristem_Up
1276	LOC-Os02g50110	Meristem	0.532	0.16	0.056	0.0173	0.338	0.0395	2.24	2.86	20.2	6.92e-06	0.000179	0.00021	gel-soil	Down	Meristem_Down
1277	LOC-Os02g50374	Meristem	0.56	0.172	0.0388	0.0462	0.357	0.042	2.83	3.49	37.1	1.15e-09	7.26e-08	7.22e-08	gel-soil	Down	Meristem_Down
1278	LOC-Os02g50460	Meristem	0.752	0.361	0.125	0.127	0.548	0.126	2.45	5.08	41.3	1.29e-10	9.61e-09	9.31e-09	gel-soil	Down	Meristem_Down
1279	LOC-Os02g50550	Meristem	0.725	0.475	0.595	0.555	0.594	0.578	-0.986	5.55	8.09	0.00446	0.0397	0.0452	gel-soil	Up	Meristem_Up
1280	LOC-Os02g50640	Meristem	0.372	0.218	0.323	0.324	0.292	0.323	-1.23	4.11	10.1	0.00148	0.0164	0.0193	gel-soil	Up	Meristem_Up
1281	LOC-Os02g50690	Meristem	0.656	0.261	0.0259	0.0462	0.45	0.0346	3.44	4.35	62.6	2.62e-15	4.37e-13	3.34e-13	gel-soil	Down	Meristem_Down
1282	LOC-Os02g50710	Meristem	0.954	0.752	0.435	0.48	0.849	0.454	2.48	8.86	65.5	5.87e-16	1.07e-13	7.98e-14	gel-soil	Down	Meristem_Down
1283	LOC-Os02g50730	Meristem	0.94	0.613	0.306	0.416	0.77	0.353	1.76	7.62	29.9	4.56e-08	2.08e-06	2.22e-06	gel-soil	Down	Meristem_Down
1284	LOC-Os02g50940	Meristem	1	0.882	0.806	0.757	0.939	0.785	0.972	8.45	10.5	0.00116	0.0135	0.016	gel-soil	Down	Meristem_Down
1285	LOC-Os02g51000	Meristem	0.317	0.214	0.0647	0.127	0.263	0.0914	1.2	3.38	7.84	0.0051	0.0441	0.05	gel-soil	Down	Meristem_Down
1286	LOC-Os02g51060	Meristem	0.165	0.118	0.233	0.156	0.14	0.2	-1.4	3.03	9.86	0.00169	0.0183	0.0214	gel-soil	Up	Meristem_Up
1287	LOC-Os02g51320	Meristem	0.147	0.176	0.0603	0.0289	0.162	0.0469	1.8	2.8	13.3	0.000264	0.00391	0.0048	gel-soil	Down	Meristem_Down
1288	LOC-Os02g51370	Meristem	0.45	0.218	0.056	0.0809	0.329	0.0667	1.53	3.05	11	0.000923	0.0111	0.0133	gel-soil	Down	Meristem_Down
1289	LOC-Os02g51440	Meristem	0.569	0.244	0.0431	0.052	0.399	0.0469	3.43	4.02	57.6	3.3e-14	4.76e-12	3.72e-12	gel-soil	Down	Meristem_Down
1290	LOC-Os02g51860	Meristem	0.417	0.181	0.306	0.318	0.294	0.311	-1.43	4.2	13.8	0.000207	0.00319	0.00392	gel-soil	Up	Meristem_Up
1291	LOC-Os02g51910	Meristem	0.307	0.0672	0.0216	0.0173	0.182	0.0198	2.53	2.08	16.6	4.53e-05	0.000894	0.00108	gel-soil	Down	Meristem_Down
1292	LOC-Os02g52010	Meristem	0.445	0.206	0.0345	0.0347	0.32	0.0346	1.68	3.35	14.5	0.00014	0.00232	0.00283	gel-soil	Down	Meristem_Down
1293	LOC-Os02g52170	Meristem	0.945	0.71	0.25	0.422	0.822	0.323	2.4	7.29	50.9	9.65e-13	1.06e-10	9.31e-11	gel-soil	Down	Meristem_Down
1294	LOC-Os02g52180	Meristem	0.317	0.0966	0.00431	0.0231	0.202	0.0123	3.45	2.42	30.7	3e-08	1.44e-06	1.51e-06	gel-soil	Down	Meristem_Down
1295	LOC-Os02g52380	Meristem	0.211	0.042	0.0172	0.0116	0.123	0.0148	2.49	1.44	11.5	0.00071	0.00897	0.0108	gel-soil	Down	Meristem_Down
1296	LOC-Os02g52490	Meristem	0.193	0.181	0.302	0.26	0.186	0.284	-1.58	4.19	16.7	4.41e-05	0.000876	0.00106	gel-soil	Up	Meristem_Up
1297	LOC-Os02g52540	Meristem	0.619	0.315	0.121	0.0867	0.461	0.106	1.51	4.47	15.6	7.85e-05	0.00142	0.00173	gel-soil	Down	Meristem_Down
1298	LOC-Os02g52810	Meristem	0.463	0.353	0.466	0.376	0.406	0.427	-1.47	5.45	17.5	2.93e-05	0.000616	0.000743	gel-soil	Up	Meristem_Up
1299	LOC-Os02g52840	Meristem	0.133	0.0714	0.185	0.139	0.101	0.165	-2.48	3.19	30	4.44e-08	2.02e-06	2.16e-06	gel-soil	Up	Meristem_Up
1300	LOC-Os02g52850	Meristem	0.546	0.277	0.358	0.347	0.406	0.353	-1.32	4.81	12.9	0.000323	0.00463	0.00566	gel-soil	Up	Meristem_Up
1301	LOC-Os02g52930	Meristem	0.206	0.0504	0.0129	0.0347	0.125	0.0222	-1.3	2.93	8.31	0.00394	0.036	0.0411	gel-soil	Up	Meristem_Up
1302	LOC-Os02g53070	Meristem	0.812	0.328	0.108	0.208	0.559	0.151	1.74	4.41	19.8	8.44e-06	0.000212	0.00025	gel-soil	Down	Meristem_Down
1303	LOC-Os02g53130	Meristem	0.665	0.429	0.0216	0.0578	0.542	0.037	4.17	4.6	85.9	1.99e-20	7.58e-18	4.01e-18	gel-soil	Down	Meristem_Down
1304	LOC-Os02g53160	Meristem	0.798	0.357	0.138	0.156	0.568	0.146	1.95	4.93	26.9	2.17e-07	8.44e-06	9.25e-06	gel-soil	Down	Meristem_Down
1305	LOC-Os02g53200	Meristem	0.615	0.433	0.539	0.532	0.52	0.536	-1.21	6.18	12.8	0.00035	0.00495	0.00605	gel-soil	Up	Meristem_Up
1306	LOC-Os02g53750	Meristem	0.899	0.592	0.254	0.335	0.739	0.289	1.69	6.49	24.6	7.13e-07	2.42e-05	2.73e-05	gel-soil	Down	Meristem_Down
1307	LOC-Os02g53860	Meristem	0.326	0.214	0.302	0.272	0.268	0.289	-1.51	4.35	15.8	7.12e-05	0.00131	0.00159	gel-soil	Up	Meristem_Up
1308	LOC-Os02g55080	Meristem	0.835	0.361	0.172	0.168	0.588	0.17	1.31	4.77	12.6	0.000396	0.00551	0.00671	gel-soil	Down	Meristem_Down
1309	LOC-Os02g55140	Meristem	0.917	0.731	0.754	0.861	0.82	0.8	-1.06	6.86	10.5	0.00117	0.0135	0.016	gel-soil	Up	Meristem_Up
1310	LOC-Os02g56280	Meristem	0.385	0.118	0.224	0.295	0.246	0.254	-1.64	3.98	17.4	3.11e-05	0.000646	0.000782	gel-soil	Up	Meristem_Up
1311	LOC-Os02g56480	Meristem	0.702	0.454	0.522	0.457	0.572	0.494	-0.96	5.65	7.73	0.00543	0.0461	0.0523	gel-soil	Up	Meristem_Up
1312	LOC-Os02g57430	Meristem	0.839	0.429	0.151	0.191	0.625	0.168	1.77	4.7	21.7	3.14e-06	8.93e-05	0.000104	gel-soil	Down	Meristem_Down
1313	LOC-Os02g57560	Meristem	0.427	0.113	0.0302	0.0231	0.263	0.0272	2.75	2.8	27.1	1.98e-07	7.82e-06	8.54e-06	gel-soil	Down	Meristem_Down
1314	LOC-Os02g58030	Meristem	0.399	0.214	0.31	0.324	0.303	0.316	-1.27	4.13	10.8	0.001	0.0119	0.0142	gel-soil	Up	Meristem_Up
1315	LOC-Os02g58139	Meristem	0.229	0.0882	0.00862	0.0347	0.156	0.0198	1.91	1.52	7.71	0.0055	0.0466	0.0528	gel-soil	Down	Meristem_Down
1316	LOC-Os02g58260	Meristem	0.725	0.29	0.172	0.15	0.498	0.163	1.07	4.24	7.75	0.00537	0.0457	0.0519	gel-soil	Down	Meristem_Down
1317	LOC-Os03g01300	Meristem	0.399	0.0546	0.0259	0.0231	0.219	0.0247	2.43	2.34	17.9	2.39e-05	0.000517	0.000622	gel-soil	Down	Meristem_Down
1318	LOC-Os03g01470	Meristem	0.161	0.143	0.185	0.197	0.151	0.19	-1.38	3.05	9.72	0.00183	0.0193	0.0227	gel-soil	Up	Meristem_Up
1319	LOC-Os03g01530	Meristem	0.528	0.513	0.565	0.497	0.52	0.536	-1.09	5.95	10.1	0.00146	0.0162	0.0191	gel-soil	Up	Meristem_Up
1320	LOC-Os03g01740	Meristem	1	0.912	0.832	0.85	0.954	0.84	0.911	9.91	10.9	0.000953	0.0114	0.0136	gel-soil	Down	Meristem_Down
1321	LOC-Os03g02270	Meristem	0.734	0.555	0.651	0.532	0.64	0.6	-0.956	5.93	7.87	0.00504	0.0437	0.0495	gel-soil	Up	Meristem_Up
1322	LOC-Os03g02400	Meristem	0.546	0.483	0.578	0.48	0.513	0.536	-1.29	6.04	14.3	0.000156	0.00254	0.00309	gel-soil	Up	Meristem_Up
1323	LOC-Os03g02610	Meristem	0.532	0.349	0.496	0.468	0.436	0.484	-1.38	5.01	14.5	0.000142	0.00234	0.00286	gel-soil	Up	Meristem_Up
1324	LOC-Os03g02710	Meristem	0.101	0.0462	0.164	0.145	0.0724	0.156	-2.31	2.5	20.3	6.68e-06	0.000173	0.000203	gel-soil	Up	Meristem_Up
1325	LOC-Os03g02762	Meristem	0.514	0.286	0.147	0.127	0.395	0.138	1.19	3.61	8.2	0.00419	0.0378	0.0431	gel-soil	Down	Meristem_Down
1326	LOC-Os03g03164	Meristem	0.45	0.155	0.00862	0.0462	0.296	0.0247	1.92	3.23	17.6	2.72e-05	0.000579	0.000698	gel-soil	Down	Meristem_Down
1327	LOC-Os03g03334	Meristem	0.427	0.147	0.345	0.434	0.281	0.383	-2.4	6.08	45.9	1.23e-11	1.07e-09	1.03e-09	gel-soil	Up	Meristem_Up
1328	LOC-Os03g03400	Meristem	0.289	0.139	0.207	0.231	0.211	0.217	-1.17	3.32	7.73	0.00544	0.0462	0.0524	gel-soil	Up	Meristem_Up
1329	LOC-Os03g03410	Meristem	0.385	0.235	0.306	0.347	0.307	0.323	-1.27	4.19	10.9	0.000954	0.0114	0.0136	gel-soil	Up	Meristem_Up
1330	LOC-Os03g03440	Meristem	0.89	0.471	0.19	0.237	0.671	0.21	2.09	5.48	33.1	8.91e-09	4.71e-07	4.87e-07	gel-soil	Down	Meristem_Down
1331	LOC-Os03g03600	Meristem	0.61	0.454	0.534	0.561	0.529	0.546	-1.15	5.51	10.9	0.000977	0.0117	0.0139	gel-soil	Up	Meristem_Up
1332	LOC-Os03g03810	Meristem	0.445	0.126	0.237	0.231	0.279	0.235	-1.17	5.42	11.1	0.000843	0.0103	0.0124	gel-soil	Up	Meristem_Up
1333	LOC-Os03g03890	Meristem	0.651	0.273	0.129	0.133	0.454	0.131	1.39	3.99	12.2	0.000488	0.00654	0.00796	gel-soil	Down	Meristem_Down
1334	LOC-Os03g04080	Meristem	0.748	0.374	0.142	0.127	0.553	0.136	1.5	5.77	18.4	1.8e-05	0.000404	0.000484	gel-soil	Down	Meristem_Down
1335	LOC-Os03g04110	Meristem	0.798	0.374	0.203	0.249	0.577	0.222	1.27	4.58	11.4	0.000721	0.0091	0.0109	gel-soil	Down	Meristem_Down
1336	LOC-Os03g04340	Meristem	0.628	0.529	0.746	0.59	0.577	0.679	-1.4	7	18.1	2.09e-05	0.000462	0.000553	gel-soil	Up	Meristem_Up
1337	LOC-Os03g04370	Meristem	1	0.807	0.547	0.52	0.899	0.536	1.59	7.63	25	5.85e-07	2.04e-05	2.29e-05	gel-soil	Down	Meristem_Down
1338	LOC-Os03g04490	Meristem	0.372	0.239	0.0517	0.0578	0.303	0.0543	1.8	3.12	15	0.000106	0.00183	0.00223	gel-soil	Down	Meristem_Down
1339	LOC-Os03g04500	Meristem	0.546	0.16	0.0603	0.052	0.344	0.0568	1.64	3	12.3	0.000459	0.00621	0.00757	gel-soil	Down	Meristem_Down
1340	LOC-Os03g04610	Meristem	0.798	0.433	0.194	0.231	0.607	0.21	1.27	4.58	11.4	0.000725	0.00913	0.011	gel-soil	Down	Meristem_Down
1341	LOC-Os03g04770	Meristem	0.899	0.639	0.694	0.566	0.763	0.64	-0.984	7.63	9.84	0.00171	0.0184	0.0216	gel-soil	Up	Meristem_Up
1342	LOC-Os03g04920	Meristem	0.518	0.277	0.336	0.358	0.393	0.346	-1.04	4.66	8.02	0.00463	0.0408	0.0465	gel-soil	Up	Meristem_Up
1343	LOC-Os03g05049	Meristem	0.321	0.118	0.0345	0.052	0.215	0.042	1.62	2.09	7.82	0.00516	0.0445	0.0504	gel-soil	Down	Meristem_Down
1344	LOC-Os03g05060	Meristem	0.119	0.113	0.0129	0.0173	0.116	0.0148	2.38	1.5	11.1	0.000885	0.0108	0.0129	gel-soil	Down	Meristem_Down
1345	LOC-Os03g05160	Meristem	0.711	0.378	0.194	0.173	0.537	0.185	1.27	4.63	11.5	0.000691	0.00877	0.0105	gel-soil	Down	Meristem_Down
1346	LOC-Os03g05334	Meristem	0.335	0.101	0.056	0.0751	0.213	0.0642	1.2	3.33	7.79	0.00527	0.0451	0.0512	gel-soil	Down	Meristem_Down
1347	LOC-Os03g05812	Meristem	0.394	0.206	0.397	0.347	0.296	0.375	-1.49	4.23	15.1	0.000105	0.00181	0.00221	gel-soil	Up	Meristem_Up
1348	LOC-Os03g05820	Meristem	0.257	0.193	0.0388	0.0636	0.224	0.0494	1.46	2.49	7.83	0.00515	0.0444	0.0503	gel-soil	Down	Meristem_Down
1349	LOC-Os03g05910	Meristem	0.633	0.244	0.375	0.422	0.43	0.395	-1.24	5.25	12.2	0.000469	0.00632	0.0077	gel-soil	Up	Meristem_Up
1350	LOC-Os03g06040	Meristem	0.376	0.0798	0.0345	0.0347	0.221	0.0346	2.36	3	23.2	1.47e-06	4.6e-05	5.3e-05	gel-soil	Down	Meristem_Down
1351	LOC-Os03g06200	Meristem	0.908	0.744	0.724	0.705	0.822	0.716	-1.9	7.86	35.9	2.04e-09	1.22e-07	1.24e-07	gel-soil	Up	Meristem_Up
1352	LOC-Os03g06510	Meristem	0.422	0.294	0.371	0.37	0.355	0.37	-1.3	4.79	12.6	0.000396	0.00551	0.0067	gel-soil	Up	Meristem_Up
1353	LOC-Os03g06580	Meristem	0.633	0.164	0.0517	0.0694	0.388	0.0593	2.64	3.76	35.7	2.34e-09	1.38e-07	1.4e-07	gel-soil	Down	Meristem_Down
1354	LOC-Os03g06720	Meristem	0.165	0.109	0.237	0.173	0.136	0.21	-2.18	3.31	25	5.75e-07	2.01e-05	2.25e-05	gel-soil	Up	Meristem_Up
1355	LOC-Os03g06835	Meristem	0.56	0.227	0.116	0.104	0.386	0.111	1.34	3.38	9.79	0.00175	0.0187	0.022	gel-soil	Down	Meristem_Down
1356	LOC-Os03g07190	Meristem	0.596	0.282	0.164	0.0983	0.432	0.136	1.12	3.94	7.95	0.0048	0.0419	0.0478	gel-soil	Down	Meristem_Down
1357	LOC-Os03g07300	Meristem	0.904	0.479	0.142	0.249	0.682	0.188	1.83	4.96	23.9	1.03e-06	3.33e-05	3.81e-05	gel-soil	Down	Meristem_Down
1358	LOC-Os03g07570	Meristem	0.11	0.0756	0.19	0.214	0.0921	0.2	-2.31	3.47	29	7.37e-08	3.2e-06	3.46e-06	gel-soil	Up	Meristem_Up
1359	LOC-Os03g07990	Meristem	0.899	0.445	0.216	0.277	0.662	0.242	1.27	4.83	11.9	0.000567	0.00742	0.00898	gel-soil	Down	Meristem_Down
1360	LOC-Os03g08320	Meristem	0.982	0.861	0.698	0.769	0.919	0.728	1.49	9.31	26.6	2.46e-07	9.39e-06	1.04e-05	gel-soil	Down	Meristem_Down
1361	LOC-Os03g08430	Meristem	0.807	0.374	0.44	0.41	0.581	0.427	-1.17	5.72	11.4	0.000734	0.00922	0.0111	gel-soil	Up	Meristem_Up
1362	LOC-Os03g08970	Meristem	0.917	0.559	0.224	0.312	0.73	0.262	2.1	6.16	35.7	2.29e-09	1.35e-07	1.37e-07	gel-soil	Down	Meristem_Down
1363	LOC-Os03g09140	Meristem	0.784	0.307	0.0603	0.0867	0.535	0.0716	3.36	4.69	64.5	9.63e-16	1.73e-13	1.28e-13	gel-soil	Down	Meristem_Down
1364	LOC-Os03g09880	Meristem	0.674	0.336	0.116	0.173	0.498	0.141	1.55	4.96	17.6	2.67e-05	0.000571	0.000686	gel-soil	Down	Meristem_Down
1365	LOC-Os03g09900	Meristem	0.991	0.87	0.681	0.717	0.928	0.696	2.19	9.21	54	2e-13	2.47e-11	2.07e-11	gel-soil	Down	Meristem_Down
1366	LOC-Os03g10230	Meristem	0.454	0.252	0.0991	0.0636	0.349	0.084	1.51	3.22	11.5	0.000707	0.00895	0.0108	gel-soil	Down	Meristem_Down
1367	LOC-Os03g10300	Meristem	0.349	0.0714	0.00862	0	0.204	0.00494	4.84	2.02	36.3	1.72e-09	1.05e-07	1.05e-07	gel-soil	Down	Meristem_Down
1368	LOC-Os03g10620	Meristem	0.789	0.412	0.129	0.277	0.592	0.193	1.12	5.22	9.78	0.00176	0.0188	0.0221	gel-soil	Down	Meristem_Down
1369	LOC-Os03g10640	Meristem	0.954	0.639	0.272	0.329	0.789	0.296	2.15	6.36	38	7.01e-10	4.62e-08	4.55e-08	gel-soil	Down	Meristem_Down
1370	LOC-Os03g10780	Meristem	0.835	0.336	0.246	0.202	0.575	0.227	1.12	4.67	9.12	0.00253	0.0252	0.0292	gel-soil	Down	Meristem_Down
1371	LOC-Os03g10950	Meristem	0.913	0.45	0.22	0.225	0.671	0.222	2.11	5.48	33.6	6.66e-09	3.62e-07	3.72e-07	gel-soil	Down	Meristem_Down
1372	LOC-Os03g11290	Meristem	0.642	0.185	0.0862	0.145	0.404	0.111	1.58	3.72	14.5	0.000139	0.0023	0.00281	gel-soil	Down	Meristem_Down
1373	LOC-Os03g11360	Meristem	0.427	0.155	0.0647	0.052	0.285	0.0593	1.45	2.6	8.24	0.00411	0.0372	0.0424	gel-soil	Down	Meristem_Down
1374	LOC-Os03g11950	Meristem	0.124	0.105	0.00862	0.0289	0.114	0.0173	2.21	1.41	9.28	0.00232	0.0235	0.0273	gel-soil	Down	Meristem_Down
1375	LOC-Os03g12110	Meristem	0.849	0.517	0.121	0.214	0.675	0.16	3.22	6.25	75.8	3.27e-18	8.37e-16	5.47e-16	gel-soil	Down	Meristem_Down
1376	LOC-Os03g12250	Meristem	0.601	0.45	0.694	0.624	0.522	0.664	-1.77	5.88	25.8	3.75e-07	1.37e-05	1.53e-05	gel-soil	Up	Meristem_Up
1377	LOC-Os03g12470	Meristem	0.45	0.122	0.0474	0.0636	0.279	0.0543	1.83	2.7	13.2	0.00028	0.00411	0.00503	gel-soil	Down	Meristem_Down
1378	LOC-Os03g12590	Meristem	0.592	0.324	0.539	0.457	0.452	0.504	-1.31	5.22	13.5	0.000234	0.00354	0.00435	gel-soil	Up	Meristem_Up
1379	LOC-Os03g12670	Meristem	0.977	0.824	0.616	0.601	0.897	0.61	1.61	8.35	27.6	1.53e-07	6.14e-06	6.72e-06	gel-soil	Down	Meristem_Down
1380	LOC-Os03g12990	Meristem	0.261	0.063	0.0129	0.052	0.158	0.0296	1.8	2.02	9.07	0.0026	0.0258	0.0299	gel-soil	Down	Meristem_Down
1381	LOC-Os03g13050	Meristem	0.697	0.395	0.134	0.173	0.539	0.151	1.19	5.46	11.4	0.000744	0.00931	0.0112	gel-soil	Down	Meristem_Down
1382	LOC-Os03g13140	Meristem	0.931	0.849	0.556	0.434	0.888	0.504	2.33	8.31	55	1.21e-13	1.56e-11	1.28e-11	gel-soil	Down	Meristem_Down
1383	LOC-Os03g13160	Meristem	0.147	0.0588	0	0	0.101	0	8.13	1.44	34.5	4.25e-09	2.42e-07	2.45e-07	gel-soil	Down	Meristem_Down
1384	LOC-Os03g13180	Meristem	0.495	0.151	0.0216	0.0289	0.316	0.0247	3.15	3.25	39.7	3.02e-10	2.1e-08	2.07e-08	gel-soil	Down	Meristem_Down
1385	LOC-Os03g13300	Meristem	0.986	0.87	0.586	0.624	0.925	0.602	2.71	8.56	74.1	7.75e-18	1.87e-15	1.25e-15	gel-soil	Down	Meristem_Down
1386	LOC-Os03g13380	Meristem	0.812	0.605	0.677	0.642	0.704	0.662	-1.2	6.33	12.7	0.000364	0.0051	0.00624	gel-soil	Up	Meristem_Up
1387	LOC-Os03g13976	Meristem	0.234	0.0336	0.0129	0.0231	0.129	0.0173	2.06	1.32	7.92	0.0049	0.0427	0.0485	gel-soil	Down	Meristem_Down
1388	LOC-Os03g14120	Meristem	0.28	0.118	0.0431	0.0289	0.195	0.037	1.63	2.22	8.49	0.00358	0.0333	0.0382	gel-soil	Down	Meristem_Down
1389	LOC-Os03g15340	Meristem	0.546	0.244	0.0517	0.139	0.388	0.0889	1.17	5.38	11	0.000925	0.0112	0.0133	gel-soil	Down	Meristem_Down
1390	LOC-Os03g15410	Meristem	0.61	0.193	0.069	0.104	0.393	0.084	1.72	3.58	16.3	5.34e-05	0.00102	0.00124	gel-soil	Down	Meristem_Down
1391	LOC-Os03g15720	Meristem	1	0.933	0.759	0.734	0.965	0.748	1.09	7.76	12.2	0.00047	0.00633	0.00772	gel-soil	Down	Meristem_Down
1392	LOC-Os03g15860	Meristem	0.743	0.378	0.155	0.173	0.553	0.163	1.22	4.08	9.71	0.00183	0.0194	0.0228	gel-soil	Down	Meristem_Down
1393	LOC-Os03g15900	Meristem	0.729	0.34	0.461	0.497	0.526	0.477	-1.09	5.12	9.46	0.00211	0.0217	0.0254	gel-soil	Up	Meristem_Up
1394	LOC-Os03g16010	Meristem	0.353	0.185	0.276	0.249	0.265	0.264	-1.22	3.77	9.39	0.00218	0.0223	0.0261	gel-soil	Up	Meristem_Up
1395	LOC-Os03g16030	Meristem	0.775	0.408	0.194	0.225	0.583	0.207	1.07	6.36	10	0.00155	0.017	0.0201	gel-soil	Down	Meristem_Down
1396	LOC-Os03g16060	Meristem	0.853	0.454	0.237	0.254	0.645	0.244	1.28	5.03	12.4	0.000421	0.00579	0.00706	gel-soil	Down	Meristem_Down
1397	LOC-Os03g16334	Meristem	0.606	0.244	0.0862	0.0809	0.417	0.084	1.26	3.55	9.02	0.00268	0.0264	0.0306	gel-soil	Down	Meristem_Down
1398	LOC-Os03g16350	Meristem	0.821	0.492	0.108	0.156	0.649	0.128	2.95	5.49	60.1	8.95e-15	1.37e-12	1.07e-12	gel-soil	Down	Meristem_Down
1399	LOC-Os03g16400	Meristem	0.317	0.235	0.379	0.312	0.274	0.351	-1.71	4.49	20.3	6.72e-06	0.000175	0.000204	gel-soil	Up	Meristem_Up
1400	LOC-Os03g16670	Meristem	0.954	0.744	0.547	0.509	0.844	0.531	1.04	6.77	10	0.00156	0.017	0.0201	gel-soil	Down	Meristem_Down
1401	LOC-Os03g17084	Meristem	1	0.811	0.728	0.653	0.901	0.696	0.888	8.04	8.42	0.0037	0.0342	0.0392	gel-soil	Down	Meristem_Down
1402	LOC-Os03g17220	Meristem	0.44	0.176	0.0431	0.121	0.303	0.0765	1.35	5.06	13.7	0.000214	0.00329	0.00404	gel-soil	Down	Meristem_Down
1403	LOC-Os03g17240	Meristem	0.482	0.357	0.392	0.428	0.417	0.407	-1.37	5.23	14.7	0.000123	0.00209	0.00254	gel-soil	Up	Meristem_Up
1404	LOC-Os03g17300	Meristem	0.362	0.0924	0.00862	0.0173	0.221	0.0123	3.96	2.63	40.9	1.63e-10	1.19e-08	1.16e-08	gel-soil	Down	Meristem_Down
1405	LOC-Os03g17670	Meristem	0.651	0.424	0.496	0.428	0.533	0.467	-1.08	6.12	10.2	0.00139	0.0156	0.0184	gel-soil	Up	Meristem_Up
1406	LOC-Os03g17870	Meristem	0.495	0.214	0.0345	0.0636	0.349	0.0469	3	3.86	45.1	1.88e-11	1.58e-09	1.54e-09	gel-soil	Down	Meristem_Down
1407	LOC-Os03g17900	Meristem	0.294	0.193	0.414	0.416	0.241	0.415	-2.31	4.47	35.3	2.79e-09	1.62e-07	1.65e-07	gel-soil	Up	Meristem_Up
1408	LOC-Os03g18110	Meristem	0.193	0.109	0.185	0.179	0.149	0.183	-1.54	3.44	13.5	0.00024	0.0036	0.00443	gel-soil	Up	Meristem_Up
1409	LOC-Os03g18200	Meristem	0.5	0.21	0.0517	0.121	0.349	0.0815	1.81	3.38	16.8	4.17e-05	0.000836	0.00101	gel-soil	Down	Meristem_Down
1410	LOC-Os03g18490	Meristem	0.67	0.395	0.47	0.405	0.526	0.442	-1.33	6.3	15.3	8.96e-05	0.00159	0.00194	gel-soil	Up	Meristem_Up
1411	LOC-Os03g18740	Meristem	0.784	0.462	0.125	0.214	0.616	0.163	1.95	5.62	29.6	5.46e-08	2.45e-06	2.62e-06	gel-soil	Down	Meristem_Down
1412	LOC-Os03g18850	Meristem	0.876	0.613	0.142	0.289	0.739	0.205	3.57	7.81	108	2.75e-25	1.84e-22	8.08e-23	gel-soil	Down	Meristem_Down
1413	LOC-Os03g18890	Meristem	0.376	0.252	0.362	0.341	0.311	0.353	-1.44	4.51	14.7	0.000128	0.00217	0.00263	gel-soil	Up	Meristem_Up
1414	LOC-Os03g19000	Meristem	0.564	0.21	0.349	0.312	0.379	0.333	-1.13	4.7	9.43	0.00214	0.022	0.0257	gel-soil	Up	Meristem_Up
1415	LOC-Os03g19080	Meristem	0.243	0.139	0.125	0.133	0.189	0.128	-1.1	4.45	8.68	0.00322	0.0306	0.0352	gel-soil	Up	Meristem_Up
1416	LOC-Os03g19090	Meristem	0.206	0.227	0.259	0.237	0.217	0.249	-1.18	4	9.16	0.00247	0.0248	0.0287	gel-soil	Up	Meristem_Up
1417	LOC-Os03g19380	Meristem	0.243	0.151	0.0302	0.0347	0.195	0.0321	1.84	2.75	13.6	0.00023	0.0035	0.00429	gel-soil	Down	Meristem_Down
1418	LOC-Os03g19452	Meristem	0.651	0.466	0.539	0.468	0.555	0.509	-1.13	5.61	10.5	0.00117	0.0135	0.016	gel-soil	Up	Meristem_Up
1419	LOC-Os03g20070	Meristem	0.344	0.0504	0.0259	0.0231	0.191	0.0247	2.1	1.99	11.7	0.000628	0.00809	0.00976	gel-soil	Down	Meristem_Down
1420	LOC-Os03g20120	Meristem	0.592	0.307	0.069	0.173	0.443	0.114	1.98	4.58	25.9	3.67e-07	1.35e-05	1.5e-05	gel-soil	Down	Meristem_Down
1421	LOC-Os03g20170	Meristem	0.775	0.403	0.155	0.214	0.581	0.18	1.32	4.17	11.3	0.000768	0.00956	0.0115	gel-soil	Down	Meristem_Down
1422	LOC-Os03g20290	Meristem	0.752	0.445	0.254	0.254	0.592	0.254	1.63	5.59	21	4.49e-06	0.000122	0.000143	gel-soil	Down	Meristem_Down
1423	LOC-Os03g20330	Meristem	0.606	0.298	0.0431	0.0694	0.445	0.0543	3.47	4.37	63.2	1.87e-15	3.23e-13	2.42e-13	gel-soil	Down	Meristem_Down
1424	LOC-Os03g21140	Meristem	0.156	0.168	0.216	0.173	0.162	0.198	-1.31	3.49	9.96	0.0016	0.0174	0.0205	gel-soil	Up	Meristem_Up
1425	LOC-Os03g21390	Meristem	0.968	0.845	0.586	0.63	0.904	0.605	1.69	7.48	27.3	1.76e-07	7.01e-06	7.67e-06	gel-soil	Down	Meristem_Down
1426	LOC-Os03g21850	Meristem	0.523	0.13	0.0517	0.0694	0.318	0.0593	1.85	2.98	15.1	0.0001	0.00175	0.00214	gel-soil	Down	Meristem_Down
1427	LOC-Os03g22790	Meristem	0.862	0.517	0.522	0.468	0.682	0.499	-1.15	7	12.4	0.000433	0.00592	0.00722	gel-soil	Up	Meristem_Up
1428	LOC-Os03g22820	Meristem	0.95	0.584	0.599	0.543	0.759	0.575	-1.19	7.32	13.7	0.000214	0.0033	0.00404	gel-soil	Up	Meristem_Up
1429	LOC-Os03g23960	Meristem	0.138	0.13	0.241	0.254	0.134	0.247	-1.93	3.35	20	7.72e-06	0.000197	0.000231	gel-soil	Up	Meristem_Up
1430	LOC-Os03g24380	Meristem	0.972	0.643	0.53	0.561	0.8	0.543	1.08	6.5	10.5	0.00118	0.0136	0.0161	gel-soil	Down	Meristem_Down
1431	LOC-Os03g24520	Meristem	0.284	0.0336	0.0172	0.0173	0.154	0.0173	2.42	1.58	11.8	0.000585	0.00762	0.00922	gel-soil	Down	Meristem_Down
1432	LOC-Os03g24930	Meristem	0.307	0.139	0.0129	0.0983	0.219	0.0494	1.53	3.28	11.8	0.000594	0.00772	0.00933	gel-soil	Down	Meristem_Down
1433	LOC-Os03g25150	Meristem	0.289	0.0882	0.0172	0.0462	0.184	0.0296	1.63	2.14	8.06	0.00451	0.04	0.0456	gel-soil	Down	Meristem_Down
1434	LOC-Os03g25300	Meristem	0.321	0.147	0.328	0.335	0.23	0.331	-2.55	5.52	48.8	2.9e-12	2.82e-10	2.62e-10	gel-soil	Up	Meristem_Up
1435	LOC-Os03g25320	Meristem	0.151	0.0546	0	0	0.101	0	7.99	1.38	32.6	1.15e-08	5.94e-07	6.2e-07	gel-soil	Down	Meristem_Down
1436	LOC-Os03g25330	Meristem	0.33	0.122	0.0172	0.0405	0.221	0.0272	2.1	2.57	15.5	8.44e-05	0.00151	0.00184	gel-soil	Down	Meristem_Down
1437	LOC-Os03g25340	Meristem	0.0688	0.0126	0.297	0.376	0.0395	0.331	-7.45	7.14	289	1.17e-64	3.43e-60	1.96e-61	gel-soil	Up	Meristem_Up
1438	LOC-Os03g25450	Meristem	0.229	0.34	0.0603	0.0925	0.287	0.0741	2.1	3.63	23.5	1.28e-06	4.07e-05	4.66e-05	gel-soil	Down	Meristem_Down
1439	LOC-Os03g25750	Meristem	0.991	0.639	0.461	0.503	0.807	0.479	1.01	6.49	9.15	0.00249	0.025	0.0289	gel-soil	Down	Meristem_Down
1440	LOC-Os03g26090	Meristem	0.11	0.084	0.138	0.15	0.0965	0.143	-1.5	2.41	8.63	0.00331	0.0312	0.036	gel-soil	Up	Meristem_Up
1441	LOC-Os03g26910	Meristem	0.982	0.685	0.405	0.428	0.827	0.415	2.31	7.83	51	9.2e-13	1.01e-10	8.89e-11	gel-soil	Down	Meristem_Down
1442	LOC-Os03g27320	Meristem	0.628	0.294	0.448	0.434	0.454	0.442	-1.02	4.57	7.57	0.00593	0.0494	0.0558	gel-soil	Up	Meristem_Up
1443	LOC-Os03g27360	Meristem	0.431	0.176	0.371	0.295	0.298	0.338	-1.89	5.04	26.7	2.33e-07	8.97e-06	9.87e-06	gel-soil	Up	Meristem_Up
1444	LOC-Os03g28080	Meristem	0.289	0.105	0.224	0.185	0.193	0.207	-2.05	3.89	25.9	3.7e-07	1.36e-05	1.51e-05	gel-soil	Up	Meristem_Up
1445	LOC-Os03g29170	Meristem	0.454	0.332	0.444	0.405	0.39	0.427	-1.15	4.76	9.88	0.00167	0.0181	0.0212	gel-soil	Up	Meristem_Up
1446	LOC-Os03g29250	Meristem	0.404	0.126	0.0345	0.0347	0.259	0.0346	2.5	2.84	23.7	1.14e-06	3.67e-05	4.19e-05	gel-soil	Down	Meristem_Down
1447	LOC-Os03g29920	Meristem	0.592	0.286	0.0862	0.26	0.432	0.16	1.09	5.07	9.18	0.00245	0.0246	0.0286	gel-soil	Down	Meristem_Down
1448	LOC-Os03g30200	Meristem	0.353	0.122	0.0129	0.0636	0.232	0.0346	1.84	2.52	12.1	0.000518	0.00687	0.00835	gel-soil	Down	Meristem_Down
1449	LOC-Os03g30530	Meristem	0.101	0.0588	0.0862	0.156	0.0789	0.116	-1.94	2.33	13.6	0.000221	0.00338	0.00414	gel-soil	Up	Meristem_Up
1450	LOC-Os03g31550	Meristem	0.812	0.45	0.539	0.468	0.623	0.509	-1.03	5.83	9	0.00271	0.0267	0.0308	gel-soil	Up	Meristem_Up
1451	LOC-Os03g31740	Meristem	0.445	0.0924	0.0216	0.0116	0.261	0.0173	3.71	2.77	40.6	1.87e-10	1.36e-08	1.32e-08	gel-soil	Down	Meristem_Down
1452	LOC-Os03g32580	Meristem	0.995	0.832	0.612	0.647	0.91	0.627	0.974	7.05	9.01	0.00269	0.0265	0.0307	gel-soil	Down	Meristem_Down
1453	LOC-Os03g32790	Meristem	0.743	0.357	0.155	0.214	0.542	0.18	1.45	5.01	15.6	7.91e-05	0.00143	0.00174	gel-soil	Down	Meristem_Down
1454	LOC-Os03g33650	Meristem	0.234	0.0798	0.0216	0.0289	0.154	0.0247	2.45	2.04	15.4	8.81e-05	0.00156	0.00191	gel-soil	Down	Meristem_Down
1455	LOC-Os03g35600	Meristem	0.532	0.147	0.0172	0.0289	0.331	0.0222	3.59	2.99	43.1	5.22e-11	4.12e-09	4.01e-09	gel-soil	Down	Meristem_Down
1456	LOC-Os03g36560	Meristem	0.555	0.513	0.595	0.48	0.533	0.546	-1.01	6.07	8.79	0.00303	0.0292	0.0336	gel-soil	Up	Meristem_Up
1457	LOC-Os03g44300	Meristem	0.596	0.441	0.522	0.509	0.515	0.516	-1.23	5.44	12.4	0.000436	0.00595	0.00727	gel-soil	Up	Meristem_Up
1458	LOC-Os03g44440	Meristem	0.271	0.122	0.0474	0.0289	0.193	0.0395	1.59	2.12	7.75	0.00536	0.0457	0.0518	gel-soil	Down	Meristem_Down
1459	LOC-Os03g44636	Meristem	0.876	0.613	0.315	0.347	0.739	0.328	1.88	6.6	30.3	3.77e-08	1.76e-06	1.86e-06	gel-soil	Down	Meristem_Down
1460	LOC-Os03g44642	Meristem	0.734	0.408	0.129	0.254	0.564	0.183	1.31	4.56	11.9	0.000554	0.00729	0.0088	gel-soil	Down	Meristem_Down
1461	LOC-Os03g45270	Meristem	0.463	0.206	0.069	0.0751	0.329	0.0716	1.59	3.02	11.6	0.000645	0.00826	0.00997	gel-soil	Down	Meristem_Down
1462	LOC-Os03g45920	Meristem	0.661	0.399	0.483	0.48	0.524	0.481	-1.26	6.1	13.7	0.00021	0.00324	0.00398	gel-soil	Up	Meristem_Up
1463	LOC-Os03g45930	Meristem	0.427	0.155	0.0603	0.0289	0.285	0.0469	2.31	2.86	21.1	4.26e-06	0.000117	0.000137	gel-soil	Down	Meristem_Down
1464	LOC-Os03g46200	Meristem	0.537	0.16	0.0603	0.0405	0.34	0.0519	2.36	3.09	24	9.55e-07	3.11e-05	3.57e-05	gel-soil	Down	Meristem_Down
1465	LOC-Os03g47034	Meristem	0.982	0.807	0.694	0.671	0.89	0.684	1.55	8.77	27	2.01e-07	7.88e-06	8.62e-06	gel-soil	Down	Meristem_Down
1466	LOC-Os03g47500	Meristem	0.94	0.618	0.31	0.347	0.772	0.326	1.78	5.83	25.4	4.6e-07	1.65e-05	1.84e-05	gel-soil	Down	Meristem_Down
1467	LOC-Os03g49990	Meristem	0.725	0.466	0.483	0.393	0.59	0.444	-1.18	5.72	11.7	0.000616	0.00797	0.00961	gel-soil	Up	Meristem_Up
1468	LOC-Os03g50210	Meristem	0.651	0.298	0.0733	0.133	0.467	0.0988	1.85	4.1	21.1	4.45e-06	0.000121	0.000142	gel-soil	Down	Meristem_Down
1469	LOC-Os03g50380	Meristem	0.505	0.315	0.138	0.127	0.406	0.133	1.13	3.72	7.74	0.00541	0.046	0.0521	gel-soil	Down	Meristem_Down
1470	LOC-Os03g50410	Meristem	0.472	0.227	0.0603	0.0751	0.344	0.0667	1.9	3.71	20.2	7.12e-06	0.000184	0.000215	gel-soil	Down	Meristem_Down
1471	LOC-Os03g50480	Meristem	1	0.874	0.905	0.925	0.934	0.914	-0.993	8.31	10.9	0.000988	0.0118	0.014	gel-soil	Up	Meristem_Up
1472	LOC-Os03g50520	Meristem	0.761	0.475	0.556	0.584	0.612	0.568	-1.07	5.92	9.82	0.00172	0.0185	0.0217	gel-soil	Up	Meristem_Up
1473	LOC-Os03g50580	Meristem	0.67	0.168	0.0345	0.0231	0.408	0.0296	4.22	4.08	77.4	1.42e-18	3.91e-16	2.46e-16	gel-soil	Down	Meristem_Down
1474	LOC-Os03g50590	Meristem	0.849	0.555	0.159	0.254	0.695	0.2	2.61	7.05	57.9	2.86e-14	4.21e-12	3.25e-12	gel-soil	Down	Meristem_Down
1475	LOC-Os03g50710	Meristem	0.858	0.555	0.116	0.104	0.7	0.111	4.66	7.05	148	5.12e-34	1.25e-30	2.75e-31	gel-soil	Down	Meristem_Down
1476	LOC-Os03g50720	Meristem	0.729	0.466	0.0388	0.121	0.592	0.0741	4.82	6.64	147	8.94e-34	1.88e-30	4.74e-31	gel-soil	Down	Meristem_Down
1477	LOC-Os03g50885	Meristem	1	1	0.974	0.988	1	0.98	-0.963	9.72	11.9	0.000557	0.00733	0.00885	gel-soil	Up	Meristem_Up
1478	LOC-Os03g50960	Meristem	0.679	0.408	0.0733	0.191	0.537	0.123	2.87	6.06	61.1	5.56e-15	8.83e-13	6.82e-13	gel-soil	Down	Meristem_Down
1479	LOC-Os03g51240	Meristem	0.656	0.29	0.0905	0.231	0.465	0.151	1.17	5.22	10.6	0.00111	0.0129	0.0153	gel-soil	Down	Meristem_Down
1480	LOC-Os03g51600	Meristem	0.954	0.849	0.927	0.925	0.899	0.926	-1.4	8.37	21.2	4.12e-06	0.000113	0.000133	gel-soil	Up	Meristem_Up
1481	LOC-Os03g51984	Meristem	0.151	0.0756	0.0172	0.00578	0.112	0.0123	2.14	1.13	7.6	0.00585	0.0489	0.0553	gel-soil	Down	Meristem_Down
1482	LOC-Os03g52020	Meristem	0.757	0.34	0.0345	0.0751	0.539	0.0519	4.13	4.73	87.7	7.97e-21	3.12e-18	1.66e-18	gel-soil	Down	Meristem_Down
1483	LOC-Os03g52355	Meristem	0.202	0.164	0.0259	0.0116	0.182	0.0198	3.27	2.52	30.5	3.42e-08	1.61e-06	1.7e-06	gel-soil	Down	Meristem_Down
1484	LOC-Os03g52360	Meristem	0.601	0.294	0.112	0.0578	0.441	0.0889	1.67	5	20.4	6.34e-06	0.000166	0.000194	gel-soil	Down	Meristem_Down
1485	LOC-Os03g52370	Meristem	0.885	0.555	0.254	0.249	0.713	0.252	2.87	7.06	68.4	1.37e-16	2.71e-14	1.99e-14	gel-soil	Down	Meristem_Down
1486	LOC-Os03g52380	Meristem	0.839	0.517	0.207	0.249	0.671	0.225	1.22	6.35	13	0.00032	0.0046	0.00562	gel-soil	Down	Meristem_Down
1487	LOC-Os03g52390	Meristem	0.931	0.643	0.379	0.364	0.781	0.373	3.74	8.29	124	8.47e-29	8.89e-26	3.24e-26	gel-soil	Down	Meristem_Down
1488	LOC-Os03g52420	Meristem	0.835	0.361	0.0819	0.185	0.588	0.126	2.84	5.06	53	3.45e-13	4.18e-11	3.5e-11	gel-soil	Down	Meristem_Down
1489	LOC-Os03g52650	Meristem	0.151	0.164	0.112	0.11	0.158	0.111	-1.66	5.44	21.8	3.09e-06	8.81e-05	0.000103	gel-soil	Up	Meristem_Up
1490	LOC-Os03g52680	Meristem	0.94	0.693	0.328	0.416	0.811	0.365	1.3	6.18	14.4	0.000145	0.00238	0.00291	gel-soil	Down	Meristem_Down
1491	LOC-Os03g52880	Meristem	0.592	0.126	0.0259	0.0347	0.349	0.0296	3.1	3.18	38	6.98e-10	4.61e-08	4.54e-08	gel-soil	Down	Meristem_Down
1492	LOC-Os03g52910	Meristem	0.578	0.185	0.00862	0.0405	0.373	0.0222	4.34	3.8	73.1	1.23e-17	2.9e-15	1.97e-15	gel-soil	Down	Meristem_Down
1493	LOC-Os03g52940	Meristem	0.289	0.185	0.0431	0.0173	0.235	0.0321	2.2	2.5	16.4	5.14e-05	0.000988	0.0012	gel-soil	Down	Meristem_Down
1494	LOC-Os03g53650	Meristem	0.917	0.676	0.754	0.821	0.792	0.783	-1.38	6.84	17.4	3.06e-05	0.000639	0.000771	gel-soil	Up	Meristem_Up
1495	LOC-Os03g53860	Meristem	0.546	0.399	0.358	0.335	0.469	0.348	-1.08	6.03	10	0.00156	0.0171	0.0201	gel-soil	Up	Meristem_Up
1496	LOC-Os03g53930	Meristem	0.954	0.588	0.608	0.595	0.763	0.602	-1.17	7.72	14	0.000183	0.00289	0.00353	gel-soil	Up	Meristem_Up
1497	LOC-Os03g54050	Meristem	0.711	0.29	0.108	0.191	0.491	0.143	1.45	4.98	15.6	7.96e-05	0.00143	0.00175	gel-soil	Down	Meristem_Down
1498	LOC-Os03g55340	Meristem	0.188	0.0336	0	0.00578	0.107	0.00247	3.64	1.09	15.2	9.74e-05	0.0017	0.00208	gel-soil	Down	Meristem_Down
1499	LOC-Os03g55410	Meristem	0.445	0.101	0.0129	0.0462	0.265	0.0272	2.8	2.46	23.3	1.38e-06	4.34e-05	4.98e-05	gel-soil	Down	Meristem_Down
1500	LOC-Os03g55420	Meristem	0.789	0.487	0.5	0.514	0.632	0.506	-1.09	6.34	10.5	0.00123	0.0141	0.0166	gel-soil	Up	Meristem_Up
1501	LOC-Os03g55600	Meristem	0.688	0.391	0.431	0.451	0.533	0.44	-1.04	4.98	8.4	0.00376	0.0346	0.0396	gel-soil	Up	Meristem_Up
1502	LOC-Os03g55776	Meristem	0.72	0.34	0.147	0.185	0.522	0.163	1.39	5.5	15.5	8.47e-05	0.00151	0.00185	gel-soil	Down	Meristem_Down
1503	LOC-Os03g55830	Meristem	0.165	0.118	0.172	0.173	0.14	0.173	-1.55	2.89	11.4	0.000741	0.00928	0.0112	gel-soil	Up	Meristem_Up
1504	LOC-Os03g55980	Meristem	0.821	0.382	0.509	0.48	0.592	0.496	-1.63	7.37	25.2	5.09e-07	1.8e-05	2.01e-05	gel-soil	Up	Meristem_Up
1505	LOC-Os03g56420	Meristem	0.624	0.223	0.0905	0.121	0.414	0.104	1.18	3.35	7.61	0.00582	0.0487	0.055	gel-soil	Down	Meristem_Down
1506	LOC-Os03g56540	Meristem	0.982	0.782	0.569	0.624	0.877	0.593	1.36	8.78	20.9	4.94e-06	0.000133	0.000156	gel-soil	Down	Meristem_Down
1507	LOC-Os03g56580	Meristem	0.33	0.0756	0.00431	0.0116	0.197	0.00741	4.09	1.9	28.4	9.83e-08	4.16e-06	4.5e-06	gel-soil	Down	Meristem_Down
1508	LOC-Os03g56700	Meristem	0.188	0.105	0.103	0.0925	0.145	0.0988	-1.43	4.91	15.4	8.81e-05	0.00156	0.00191	gel-soil	Up	Meristem_Up
1509	LOC-Os03g57310	Meristem	0.995	0.807	0.616	0.601	0.897	0.61	1.12	7.16	12.1	0.000517	0.00687	0.00833	gel-soil	Down	Meristem_Down
1510	LOC-Os03g57420	Meristem	0.798	0.5	0.591	0.566	0.643	0.58	-1.01	5.77	8.71	0.00316	0.0301	0.0347	gel-soil	Up	Meristem_Up
1511	LOC-Os03g57520	Meristem	0.651	0.218	0.0302	0.0347	0.425	0.0321	3.72	4.18	66.7	3.21e-16	6.02e-14	4.45e-14	gel-soil	Down	Meristem_Down
1512	LOC-Os03g57640	Meristem	0.858	0.504	0.539	0.468	0.673	0.509	-1.34	7.52	17.8	2.47e-05	0.000532	0.00064	gel-soil	Up	Meristem_Up
1513	LOC-Os03g57660	Meristem	0.394	0.269	0.289	0.312	0.329	0.299	-1.12	4.3	8.81	0.003	0.029	0.0334	gel-soil	Up	Meristem_Up
1514	LOC-Os03g58020	Meristem	0.197	0.0966	0.203	0.208	0.145	0.205	-1.96	3.51	21.8	3.07e-06	8.75e-05	0.000102	gel-soil	Up	Meristem_Up
1515	LOC-Os03g58470	Meristem	0.94	0.744	0.612	0.543	0.838	0.583	1.29	7.82	17	3.82e-05	0.000774	0.000933	gel-soil	Down	Meristem_Down
1516	LOC-Os03g58500	Meristem	0.326	0.0378	0.0259	0.0173	0.175	0.0222	2.55	2.23	18.2	1.95e-05	0.000436	0.000521	gel-soil	Down	Meristem_Down
1517	LOC-Os03g58700	Meristem	0.872	0.521	0.647	0.624	0.689	0.637	-0.968	5.97	8.09	0.00445	0.0397	0.0451	gel-soil	Up	Meristem_Up
1518	LOC-Os03g58970	Meristem	0.372	0.0966	0.0259	0.0405	0.228	0.0321	1.78	2.22	9.88	0.00167	0.018	0.0212	gel-soil	Down	Meristem_Down
1519	LOC-Os03g58980	Meristem	0.532	0.134	0.00862	0.00578	0.325	0.00741	5.89	4.15	111	5.06e-26	3.63e-23	1.58e-23	gel-soil	Down	Meristem_Down
1520	LOC-Os03g59040	Meristem	0.683	0.487	0.651	0.578	0.581	0.62	-1.51	6.23	19.5	1.02e-05	0.000248	0.000295	gel-soil	Up	Meristem_Up
1521	LOC-Os03g59210	Meristem	0.229	0.021	0	0	0.121	0	7.65	1.11	26.6	2.5e-07	9.52e-06	1.05e-05	gel-soil	Down	Meristem_Down
1522	LOC-Os03g59240	Meristem	0.138	0.122	0.159	0.139	0.129	0.151	-1.29	2.81	7.66	0.00563	0.0475	0.0537	gel-soil	Up	Meristem_Up
1523	LOC-Os03g59390	Meristem	0.867	0.412	0.185	0.225	0.629	0.202	1.47	4.96	15.9	6.64e-05	0.00123	0.0015	gel-soil	Down	Meristem_Down
1524	LOC-Os03g59610	Meristem	0.349	0.353	0.573	0.566	0.351	0.57	-2.28	5.57	39.8	2.81e-10	1.97e-08	1.94e-08	gel-soil	Up	Meristem_Up
1525	LOC-Os03g59710	Meristem	1	0.811	0.565	0.595	0.901	0.578	1.12	6.68	11.4	0.000742	0.00929	0.0112	gel-soil	Down	Meristem_Down
1526	LOC-Os03g59770	Meristem	0.564	0.319	0.0948	0.0983	0.436	0.0963	2.39	4.58	36.2	1.76e-09	1.07e-07	1.08e-07	gel-soil	Down	Meristem_Down
1527	LOC-Os03g60080	Meristem	0.995	0.807	0.733	0.746	0.897	0.738	-1.02	8.64	11.7	0.000616	0.00798	0.00962	gel-soil	Up	Meristem_Up
1528	LOC-Os03g60190	Meristem	0.647	0.218	0.0862	0.145	0.423	0.111	1.36	3.75	11	0.0009	0.0109	0.013	gel-soil	Down	Meristem_Down
1529	LOC-Os03g60460	Meristem	0.326	0.248	0.345	0.324	0.285	0.336	-1.35	4.07	12.1	0.000515	0.00685	0.00832	gel-soil	Up	Meristem_Up
1530	LOC-Os03g60670	Meristem	0	0	0.185	0	0	0.106	-8.68	1.64	64	1.3e-15	2.28e-13	1.71e-13	gel-soil	Up	Meristem_Up
1531	LOC-Os03g61050	Meristem	0.408	0.273	0.259	0.353	0.338	0.299	-1.1	4.04	8.1	0.00443	0.0395	0.0449	gel-soil	Up	Meristem_Up
1532	LOC-Os03g61240	Meristem	0.881	0.487	0.349	0.306	0.675	0.331	0.976	6.07	8.22	0.00414	0.0374	0.0427	gel-soil	Down	Meristem_Down
1533	LOC-Os03g62750	Meristem	0.569	0.282	0.392	0.37	0.419	0.383	-1.21	4.99	11.3	0.000768	0.00956	0.0115	gel-soil	Up	Meristem_Up
1534	LOC-Os03g63390	Meristem	0.725	0.357	0.0776	0.185	0.533	0.123	3.18	6.83	79.1	6.06e-19	1.83e-16	1.08e-16	gel-soil	Down	Meristem_Down
1535	LOC-Os03g63450	Meristem	0.876	0.508	0.668	0.601	0.684	0.64	-1.07	5.93	9.75	0.00179	0.019	0.0224	gel-soil	Up	Meristem_Up
1536	LOC-Os03g63530	Meristem	0.257	0.206	0.0647	0.052	0.23	0.0593	1.49	2.68	8.95	0.00278	0.0273	0.0315	gel-soil	Down	Meristem_Down
1537	LOC-Os03g63620	Meristem	0.468	0.0924	0.00862	0.00578	0.272	0.00741	4.06	2.71	44	3.3e-11	2.68e-09	2.6e-09	gel-soil	Down	Meristem_Down
1538	LOC-Os03g64050	Meristem	0.404	0.239	0.31	0.289	0.318	0.301	-1.25	4.5	11.2	0.000819	0.0101	0.0121	gel-soil	Up	Meristem_Up
1539	LOC-Os03g64070	Meristem	0.472	0.134	0.0345	0.0751	0.296	0.0519	1.84	2.74	13.5	0.000242	0.00363	0.00447	gel-soil	Down	Meristem_Down
1540	LOC-Os03g64230	Meristem	0.211	0.0546	0.00431	0.0347	0.129	0.0173	1.97	1.57	8.38	0.0038	0.0349	0.0399	gel-soil	Down	Meristem_Down
1541	LOC-Os03g64330	Meristem	0.183	0.0714	0.0776	0.0925	0.125	0.084	-1.78	3.75	19.2	1.16e-05	0.000278	0.000332	gel-soil	Up	Meristem_Up
1542	LOC-Os03g01180	Meristem	0.385	0.298	0.392	0.358	0.34	0.378	-1.19	4.36	9.87	0.00168	0.0181	0.0213	gel-soil	Up	Meristem_Up
1543	LOC-Os03g01260	Meristem	0.372	0.214	0.487	0.445	0.289	0.469	-3.02	6.18	69.3	8.51e-17	1.75e-14	1.25e-14	gel-soil	Up	Meristem_Up
1544	LOC-Os03g02070	Meristem	0.711	0.298	0.0776	0.162	0.496	0.114	1.86	4.74	23.7	1.11e-06	3.6e-05	4.11e-05	gel-soil	Down	Meristem_Down
1545	LOC-Os03g02240	Meristem	0.0872	0.0504	0.216	0.237	0.068	0.225	-2.7	3.12	33.9	5.74e-09	3.18e-07	3.24e-07	gel-soil	Up	Meristem_Up
1546	LOC-Os03g02330	Meristem	0.711	0.328	0.0517	0.0867	0.511	0.0667	3.84	5.3	88.7	4.77e-21	1.92e-18	1.02e-18	gel-soil	Down	Meristem_Down
1547	LOC-Os03g02460	Meristem	0.119	0.109	0.259	0.295	0.114	0.274	-2.98	4.03	51	9.2e-13	1.01e-10	8.89e-11	gel-soil	Up	Meristem_Up
1548	LOC-Os03g02874	Meristem	0.784	0.277	0.349	0.318	0.52	0.336	-1.21	5.9	12.4	0.000427	0.00585	0.00714	gel-soil	Up	Meristem_Up
1549	LOC-Os03g02939	Meristem	0.555	0.319	0.565	0.468	0.432	0.523	-1.88	6.17	29.6	5.23e-08	2.35e-06	2.52e-06	gel-soil	Up	Meristem_Up
1550	LOC-Os03g03070	Meristem	0.229	0.0966	0.0216	0.0116	0.16	0.0173	2.54	1.63	13.2	0.000288	0.0042	0.00515	gel-soil	Down	Meristem_Down
1551	LOC-Os03g03100	Meristem	0.706	0.286	0.0776	0.133	0.487	0.101	1.77	4.49	20.9	4.8e-06	0.00013	0.000152	gel-soil	Down	Meristem_Down
1552	LOC-Os03g03370	Meristem	0.894	0.496	0.556	0.52	0.686	0.541	-1.23	6.27	13.3	0.000268	0.00396	0.00486	gel-soil	Up	Meristem_Up
1553	LOC-Os03g03460	Meristem	0.55	0.395	0.47	0.451	0.469	0.462	-1.05	5.15	8.73	0.00314	0.03	0.0345	gel-soil	Up	Meristem_Up
1554	LOC-Os03g03630	Meristem	0.427	0.227	0.147	0.139	0.322	0.143	-0.937	7.08	8.38	0.00379	0.0348	0.0399	gel-soil	Up	Meristem_Up
1555	LOC-Os03g03700	Meristem	0.413	0.181	0.0388	0.0578	0.292	0.0469	1.99	2.92	16.8	4.25e-05	0.000847	0.00102	gel-soil	Down	Meristem_Down
1556	LOC-Os03g03830	Meristem	0.674	0.361	0.496	0.451	0.511	0.477	-1.1	5.04	9.48	0.00208	0.0215	0.0252	gel-soil	Up	Meristem_Up
1557	LOC-Os03g04070	Meristem	0.794	0.391	0.0517	0.0751	0.583	0.0617	3.6	4.93	75.1	4.59e-18	1.14e-15	7.56e-16	gel-soil	Down	Meristem_Down
1558	LOC-Os03g05390	Meristem	0.954	0.592	0.414	0.445	0.765	0.427	1.38	7.19	18	2.25e-05	0.000494	0.000591	gel-soil	Down	Meristem_Down
1559	LOC-Os03g05700	Meristem	0.674	0.218	0.0603	0.0983	0.436	0.0765	2.69	5.57	51.7	6.38e-13	7.27e-11	6.28e-11	gel-soil	Down	Meristem_Down
1560	LOC-Os03g06170	Meristem	0.183	0.0924	0.00862	0.0173	0.136	0.0123	2.72	1.81	16	6.34e-05	0.00119	0.00144	gel-soil	Down	Meristem_Down
1561	LOC-Os03g06900	Meristem	0.486	0.155	0.0862	0.0694	0.314	0.079	1.25	3.08	7.75	0.00537	0.0457	0.0519	gel-soil	Down	Meristem_Down
1562	LOC-Os03g06940	Meristem	0.142	0.126	0.19	0.202	0.134	0.195	-1.7	3.17	14.9	0.000111	0.00191	0.00233	gel-soil	Up	Meristem_Up
1563	LOC-Os03g07150	Meristem	0.743	0.529	0.668	0.595	0.632	0.637	-1.02	5.7	8.81	0.00301	0.029	0.0334	gel-soil	Up	Meristem_Up
1564	LOC-Os03g07430	Meristem	0.826	0.433	0.228	0.277	0.621	0.249	1.14	4.82	9.57	0.00198	0.0206	0.0242	gel-soil	Down	Meristem_Down
1565	LOC-Os03g07450	Meristem	0.0505	0.021	0.129	0.0694	0.0351	0.104	-2.76	1.64	18.6	1.62e-05	0.000372	0.000443	gel-soil	Up	Meristem_Up
1566	LOC-Os03g07510	Meristem	0.431	0.273	0.401	0.353	0.349	0.38	-1.33	5.07	13.6	0.000224	0.00343	0.0042	gel-soil	Up	Meristem_Up
1567	LOC-Os03g07920	Meristem	0.216	0.0882	0.0129	0.0405	0.149	0.0247	1.87	1.86	8.95	0.00277	0.0272	0.0314	gel-soil	Down	Meristem_Down
1568	LOC-Os03g08110	Meristem	0.284	0.155	0.341	0.295	0.217	0.321	-1.89	4.16	23.3	1.39e-06	4.38e-05	5.03e-05	gel-soil	Up	Meristem_Up
1569	LOC-Os03g08250	Meristem	0.674	0.286	0.384	0.318	0.471	0.356	-1.24	5.43	12.6	0.000395	0.0055	0.0067	gel-soil	Up	Meristem_Up
1570	LOC-Os03g08310	Meristem	0.959	0.647	0.427	0.486	0.796	0.452	0.994	6.81	9.14	0.0025	0.025	0.029	gel-soil	Down	Meristem_Down
1571	LOC-Os03g08470	Meristem	0.982	0.832	0.828	0.925	0.904	0.869	-1.01	7.37	10	0.00156	0.017	0.0201	gel-soil	Up	Meristem_Up
1572	LOC-Os03g08520	Meristem	0.142	0.0756	0.108	0.145	0.107	0.123	-1.34	2.8	8.34	0.00388	0.0355	0.0406	gel-soil	Up	Meristem_Up
1573	LOC-Os03g08880	Meristem	0.817	0.55	0.293	0.289	0.678	0.291	1.36	6.21	15.8	6.92e-05	0.00128	0.00155	gel-soil	Down	Meristem_Down
1574	LOC-Os03g09070	Meristem	0.307	0.063	0.0129	0.0116	0.18	0.0123	3.3	1.85	21.5	3.55e-06	9.91e-05	0.000116	gel-soil	Down	Meristem_Down
1575	LOC-Os03g09110	Meristem	0.39	0.269	0.349	0.353	0.327	0.351	-1.4	4.42	13.7	0.000217	0.00333	0.00409	gel-soil	Up	Meristem_Up
1576	LOC-Os03g09250	Meristem	0.743	0.529	0.556	0.543	0.632	0.551	-1.03	6.25	9.29	0.00231	0.0235	0.0273	gel-soil	Up	Meristem_Up
1577	LOC-Os03g09840	Meristem	0.569	0.193	0.0345	0.11	0.373	0.0667	1.77	3.33	15.8	6.94e-05	0.00128	0.00156	gel-soil	Down	Meristem_Down
1578	LOC-Os03g10040	Meristem	0.491	0.206	0.0431	0.0983	0.342	0.0667	1.63	3.64	15	0.000106	0.00184	0.00224	gel-soil	Down	Meristem_Down
1579	LOC-Os03g10210	Meristem	0.794	0.332	0.0474	0.0578	0.553	0.0519	3.3	4.73	63.4	1.73e-15	3e-13	2.24e-13	gel-soil	Down	Meristem_Down
1580	LOC-Os03g10450	Meristem	0.17	0.0924	0.0216	0.0173	0.129	0.0198	2.18	1.67	10.5	0.00117	0.0135	0.016	gel-soil	Down	Meristem_Down
1581	LOC-Os03g10820	Meristem	0.17	0.134	0.22	0.185	0.151	0.205	-1.69	3.09	14.5	0.00014	0.00232	0.00283	gel-soil	Up	Meristem_Up
1582	LOC-Os03g11970	Meristem	0.248	0.0294	0.00862	0	0.134	0.00494	3.69	1.08	15.5	8.05e-05	0.00144	0.00177	gel-soil	Down	Meristem_Down
1583	LOC-Os03g12290	Meristem	0.555	0.273	0.431	0.301	0.408	0.375	-2.47	6.49	50.3	1.35e-12	1.41e-10	1.27e-10	gel-soil	Up	Meristem_Up
1584	LOC-Os03g12510	Meristem	0.725	0.517	0.151	0.145	0.616	0.148	1.96	5.69	30.1	4.09e-08	1.88e-06	2e-06	gel-soil	Down	Meristem_Down
1585	LOC-Os03g12680	Meristem	0.317	0.134	0.0345	0.0462	0.221	0.0395	1.65	2.6	10.4	0.00127	0.0144	0.0171	gel-soil	Down	Meristem_Down
1586	LOC-Os03g12810	Meristem	0.794	0.462	0.138	0.185	0.621	0.158	1.76	4.71	21.5	3.5e-06	9.8e-05	0.000115	gel-soil	Down	Meristem_Down
1587	LOC-Os03g12900	Meristem	0.33	0.21	0.332	0.277	0.268	0.309	-1.25	4.56	11.4	0.000747	0.00934	0.0112	gel-soil	Up	Meristem_Up
1588	LOC-Os03g13040	Meristem	0.725	0.265	0.185	0.11	0.485	0.153	1.11	3.79	7.61	0.00582	0.0487	0.055	gel-soil	Down	Meristem_Down
1589	LOC-Os03g13200	Meristem	0.55	0.176	0.0388	0.0983	0.355	0.0642	1.3	3.99	10.7	0.00107	0.0126	0.015	gel-soil	Down	Meristem_Down
1590	LOC-Os03g13210	Meristem	0.28	0.063	0.00431	0.00578	0.167	0.00494	3.76	1.95	26.7	2.34e-07	9.02e-06	9.92e-06	gel-soil	Down	Meristem_Down
1591	LOC-Os03g14150	Meristem	0.734	0.521	0.164	0.272	0.623	0.21	2.02	7.87	40.2	2.36e-10	1.67e-08	1.64e-08	gel-soil	Down	Meristem_Down
1592	LOC-Os03g14260	Meristem	0.573	0.374	0.5	0.451	0.469	0.479	-1.15	5.59	10.9	0.000947	0.0114	0.0136	gel-soil	Up	Meristem_Up
1593	LOC-Os03g14700	Meristem	0.683	0.298	0.0948	0.121	0.482	0.106	1.5	3.85	13.6	0.000231	0.0035	0.00429	gel-soil	Down	Meristem_Down
1594	LOC-Os03g14880	Meristem	0.89	0.546	0.241	0.312	0.711	0.272	1.77	5.58	24.4	7.67e-07	2.59e-05	2.92e-05	gel-soil	Down	Meristem_Down
1595	LOC-Os03g15020	Meristem	0.564	0.231	0.345	0.376	0.39	0.358	-1.04	4.86	8.27	0.00404	0.0367	0.0419	gel-soil	Up	Meristem_Up
1596	LOC-Os03g15050	Meristem	0.495	0.0966	0.0474	0.052	0.287	0.0494	1.55	3.85	14.5	0.000141	0.00234	0.00286	gel-soil	Down	Meristem_Down
1597	LOC-Os03g15080	Meristem	0.326	0.118	0.0172	0.0289	0.217	0.0222	2.73	2.12	18.9	1.35e-05	0.000314	0.000376	gel-soil	Down	Meristem_Down
1598	LOC-Os03g15530	Meristem	0.606	0.181	0.0431	0.11	0.384	0.0716	1.58	4.1	15.7	7.39e-05	0.00135	0.00164	gel-soil	Down	Meristem_Down
1599	LOC-Os03g15780	Meristem	0.858	0.492	0.168	0.231	0.667	0.195	1.59	4.75	17.9	2.32e-05	0.000506	0.000607	gel-soil	Down	Meristem_Down
1600	LOC-Os03g15890	Meristem	0.849	0.349	0.138	0.197	0.588	0.163	1.95	4.68	25.7	3.99e-07	1.45e-05	1.61e-05	gel-soil	Down	Meristem_Down
1601	LOC-Os03g15920	Meristem	0.206	0.0882	0.0172	0.00578	0.145	0.0123	3.06	1.84	19.5	1.01e-05	0.000247	0.000294	gel-soil	Down	Meristem_Down
1602	LOC-Os03g16020	Meristem	0.959	0.748	0.513	0.538	0.849	0.523	0.938	7.6	8.89	0.00286	0.0279	0.0322	gel-soil	Down	Meristem_Down
1603	LOC-Os03g16160	Meristem	0.225	0.0798	0.00862	0.00578	0.149	0.00741	4.27	2.01	31.9	1.64e-08	8.26e-07	8.63e-07	gel-soil	Down	Meristem_Down
1604	LOC-Os03g17100	Meristem	0.872	0.643	0.319	0.324	0.752	0.321	1.08	8.17	12.6	0.000391	0.00545	0.00664	gel-soil	Down	Meristem_Down
1605	LOC-Os03g17470	Meristem	0.734	0.458	0.194	0.283	0.59	0.232	1.21	6.25	12.8	0.000352	0.00497	0.00608	gel-soil	Down	Meristem_Down
1606	LOC-Os03g17480	Meristem	0.587	0.349	0.0862	0.191	0.463	0.131	1.05	4.34	7.56	0.00597	0.0496	0.056	gel-soil	Down	Meristem_Down
1607	LOC-Os03g17570	Meristem	0.624	0.324	0.0991	0.0867	0.467	0.0938	1.7	3.61	16.2	5.77e-05	0.00109	0.00133	gel-soil	Down	Meristem_Down
1608	LOC-Os03g17700	Meristem	0.982	0.84	0.526	0.578	0.908	0.548	1.14	6.91	12.2	0.000489	0.00654	0.00796	gel-soil	Down	Meristem_Down
1609	LOC-Os03g17760	Meristem	0.734	0.504	0.698	0.647	0.614	0.677	-1.75	6.72	27.3	1.77e-07	7.01e-06	7.68e-06	gel-soil	Up	Meristem_Up
1610	LOC-Os03g17810	Meristem	0.252	0.0588	0.00431	0	0.151	0.00247	5.53	1.81	35.7	2.3e-09	1.35e-07	1.38e-07	gel-soil	Down	Meristem_Down
1611	LOC-Os03g18030	Meristem	0.679	0.269	0.151	0.162	0.465	0.156	1.54	4.46	16.1	6.12e-05	0.00115	0.0014	gel-soil	Down	Meristem_Down
1612	LOC-Os03g18130	Meristem	0.353	0.118	0.25	0.335	0.23	0.286	-1.7	4.42	20	7.95e-06	0.000202	0.000237	gel-soil	Up	Meristem_Up
1613	LOC-Os03g18220	Meristem	0.817	0.529	0.677	0.78	0.667	0.721	-1.73	6.65	26.5	2.67e-07	1.01e-05	1.12e-05	gel-soil	Up	Meristem_Up
1614	LOC-Os03g18560	Meristem	0.968	0.689	0.332	0.457	0.822	0.385	2.13	7.08	40.2	2.31e-10	1.64e-08	1.61e-08	gel-soil	Down	Meristem_Down
1615	LOC-Os03g18600	Meristem	0.725	0.408	0.164	0.22	0.559	0.188	1.3	4.5	11.7	0.000636	0.00817	0.00986	gel-soil	Down	Meristem_Down
1616	LOC-Os03g18870	Meristem	0.972	0.735	0.345	0.428	0.849	0.38	1.73	6.05	24.7	6.69e-07	2.3e-05	2.58e-05	gel-soil	Down	Meristem_Down
1617	LOC-Os03g19250	Meristem	0.922	0.63	0.677	0.647	0.77	0.664	-1.12	7.18	12	0.000539	0.00711	0.00861	gel-soil	Up	Meristem_Up
1618	LOC-Os03g19260	Meristem	0.982	0.685	0.431	0.434	0.827	0.432	1.86	7.11	31.3	2.25e-08	1.1e-06	1.15e-06	gel-soil	Down	Meristem_Down
1619	LOC-Os03g20090	Meristem	0.642	0.248	0.375	0.306	0.436	0.346	-1.77	6.34	26.8	2.25e-07	8.7e-06	9.56e-06	gel-soil	Up	Meristem_Up
1620	LOC-Os03g20440	Meristem	0.408	0.143	0.0517	0.052	0.27	0.0519	1.39	3.2	9.76	0.00178	0.019	0.0223	gel-soil	Down	Meristem_Down
1621	LOC-Os03g20600	Meristem	0.945	0.752	0.315	0.462	0.844	0.378	3.01	7.73	80.5	2.95e-19	9.53e-17	5.42e-17	gel-soil	Down	Meristem_Down
1622	LOC-Os03g20980	Meristem	0.95	0.584	0.353	0.405	0.759	0.375	1.18	5.72	11.5	0.000704	0.00892	0.0107	gel-soil	Down	Meristem_Down
1623	LOC-Os03g21040	Meristem	0.995	0.954	0.664	0.815	0.974	0.728	1.08	8.09	12.4	0.000425	0.00583	0.00711	gel-soil	Down	Meristem_Down
1624	LOC-Os03g21840	Meristem	0.812	0.357	0.198	0.22	0.575	0.207	1.06	4.47	7.91	0.0049	0.0427	0.0485	gel-soil	Down	Meristem_Down
1625	LOC-Os03g22270	Meristem	0.628	0.445	0.5	0.497	0.533	0.499	-1.27	5.89	13.5	0.000233	0.00352	0.00432	gel-soil	Up	Meristem_Up
1626	LOC-Os03g22700	Meristem	0.22	0.214	0.297	0.272	0.217	0.286	-1.66	3.74	16.8	4.2e-05	0.00084	0.00101	gel-soil	Up	Meristem_Up
1627	LOC-Os03g22730	Meristem	0.679	0.508	0.224	0.306	0.59	0.259	1.15	5.62	10.9	0.000982	0.0117	0.0139	gel-soil	Down	Meristem_Down
1628	LOC-Os03g22740	Meristem	0.908	0.697	0.397	0.561	0.798	0.467	1.04	6.53	9.7	0.00185	0.0195	0.0229	gel-soil	Down	Meristem_Down
1629	LOC-Os03g25920	Meristem	0.271	0.118	0.203	0.127	0.191	0.17	-1.35	3.54	10.9	0.000961	0.0115	0.0137	gel-soil	Up	Meristem_Up
1630	LOC-Os03g26460	Meristem	0.931	0.693	0.328	0.451	0.807	0.38	1.3	6.44	14.9	0.000112	0.00192	0.00234	gel-soil	Down	Meristem_Down
1631	LOC-Os03g27030	Meristem	0.133	0.139	0.0172	0.0116	0.136	0.0148	2.23	1.53	10.1	0.00146	0.0162	0.0191	gel-soil	Down	Meristem_Down
1632	LOC-Os03g27280	Meristem	0.95	0.475	0.276	0.289	0.702	0.281	1.19	5.48	11.5	0.000685	0.00871	0.0105	gel-soil	Down	Meristem_Down
1633	LOC-Os03g27800	Meristem	0.798	0.399	0.112	0.295	0.59	0.19	1.18	4.87	10.4	0.00127	0.0145	0.0171	gel-soil	Down	Meristem_Down
1634	LOC-Os03g28330	Meristem	0.817	0.655	0.746	0.688	0.732	0.721	-1.76	8.28	32.5	1.19e-08	6.12e-07	6.39e-07	gel-soil	Up	Meristem_Up
1635	LOC-Os03g28420	Meristem	0.661	0.433	0.522	0.532	0.542	0.526	-1	5.2	8.01	0.00465	0.0409	0.0466	gel-soil	Up	Meristem_Up
1636	LOC-Os03g29410	Meristem	0.913	0.647	0.319	0.422	0.774	0.363	2.03	7.24	37.5	9.32e-10	6.02e-08	5.96e-08	gel-soil	Down	Meristem_Down
1637	LOC-Os03g29770	Meristem	0.523	0.374	0.453	0.439	0.445	0.447	-1.29	5.29	13.3	0.00026	0.00386	0.00474	gel-soil	Up	Meristem_Up
1638	LOC-Os03g30130	Meristem	0.592	0.16	0.0388	0.0867	0.366	0.0593	2.17	3.5	24.1	9.4e-07	3.08e-05	3.51e-05	gel-soil	Down	Meristem_Down
1639	LOC-Os03g32220	Meristem	0.514	0.109	0.0129	0.0289	0.303	0.0198	3.73	3.11	47.5	5.55e-12	5.17e-10	4.85e-10	gel-soil	Down	Meristem_Down
1640	LOC-Os03g32630	Meristem	0.33	0.227	0.289	0.26	0.276	0.277	-1.13	3.77	8.04	0.00457	0.0405	0.0461	gel-soil	Up	Meristem_Up
1641	LOC-Os03g33090	Meristem	0.743	0.261	0.069	0.145	0.491	0.101	1.91	4.86	25.4	4.66e-07	1.67e-05	1.86e-05	gel-soil	Down	Meristem_Down
1642	LOC-Os03g35920	Meristem	0.362	0.0924	0.00431	0.0116	0.221	0.00741	4.17	2.32	36.7	1.39e-09	8.65e-08	8.67e-08	gel-soil	Down	Meristem_Down
1643	LOC-Os03g36080	Meristem	0.216	0.0546	0.0129	0.0231	0.132	0.0173	2.42	1.73	12.8	0.000347	0.00493	0.00602	gel-soil	Down	Meristem_Down
1644	LOC-Os03g36650	Meristem	0.771	0.487	0.142	0.197	0.623	0.165	3.29	6.59	81.6	1.72e-19	6.09e-17	3.22e-17	gel-soil	Down	Meristem_Down
1645	LOC-Os03g37330	Meristem	0.523	0.277	0.0991	0.127	0.395	0.111	1.2	3.33	7.73	0.00543	0.0461	0.0523	gel-soil	Down	Meristem_Down
1646	LOC-Os03g38050	Meristem	0.101	0.0966	0.155	0.179	0.0987	0.165	-1.91	2.75	15.7	7.3e-05	0.00134	0.00163	gel-soil	Up	Meristem_Up
1647	LOC-Os03g38590	Meristem	0.766	0.387	0.0862	0.121	0.568	0.101	3.49	5.48	78.7	7.29e-19	2.14e-16	1.28e-16	gel-soil	Down	Meristem_Down
1648	LOC-Os03g40070	Meristem	0.766	0.437	0.565	0.503	0.594	0.538	-1.33	6.73	16.1	5.98e-05	0.00113	0.00137	gel-soil	Up	Meristem_Up
1649	LOC-Os03g41130	Meristem	0.592	0.181	0.0991	0.11	0.377	0.104	1.49	4.15	14.2	0.000163	0.00263	0.00321	gel-soil	Down	Meristem_Down
1650	LOC-Os03g41350	Meristem	0.404	0.265	0.31	0.301	0.331	0.306	-1.12	4.54	9.02	0.00268	0.0264	0.0306	gel-soil	Up	Meristem_Up
1651	LOC-Os03g41460	Meristem	0.472	0.16	0.0388	0.0867	0.309	0.0593	1.93	2.97	16.2	5.75e-05	0.00109	0.00133	gel-soil	Down	Meristem_Down
1652	LOC-Os03g42110	Meristem	0.881	0.592	0.198	0.301	0.73	0.242	1.76	5.58	24.2	8.56e-07	2.83e-05	3.22e-05	gel-soil	Down	Meristem_Down
1653	LOC-Os03g42130	Meristem	0.0917	0.0588	0.159	0.202	0.0746	0.178	-3.15	3.34	47.5	5.42e-12	5.09e-10	4.75e-10	gel-soil	Up	Meristem_Up
1654	LOC-Os03g43400	Meristem	0.913	0.639	0.375	0.532	0.77	0.442	1.08	6.36	10.3	0.00136	0.0153	0.0181	gel-soil	Down	Meristem_Down
1655	LOC-Os03g43770	Meristem	0.651	0.197	0.0733	0.0983	0.414	0.084	1.75	4.29	19.8	8.79e-06	0.000219	0.000259	gel-soil	Down	Meristem_Down
1656	LOC-Os03g43840	Meristem	1	0.84	0.629	0.694	0.917	0.657	0.958	7.28	8.92	0.00282	0.0276	0.0318	gel-soil	Down	Meristem_Down
1657	LOC-Os03g43990	Meristem	0.261	0.109	0.151	0.162	0.182	0.156	-1.26	3.3	8.82	0.00298	0.0288	0.0332	gel-soil	Up	Meristem_Up
1658	LOC-Os03g44580	Meristem	0.151	0.134	0.194	0.168	0.143	0.183	-1.31	3.27	9.42	0.00214	0.022	0.0257	gel-soil	Up	Meristem_Up
1659	LOC-Os03g44890	Meristem	0.216	0.193	0.237	0.208	0.204	0.225	-1.38	4.84	14.2	0.000161	0.00261	0.00318	gel-soil	Up	Meristem_Up
1660	LOC-Os03g45960	Meristem	0.275	0.0378	0.00431	0.0116	0.151	0.00741	2.98	1.85	18.5	1.71e-05	0.000388	0.000464	gel-soil	Down	Meristem_Down
1661	LOC-Os03g46060	Meristem	0.509	0.164	0.0431	0.0578	0.329	0.0494	3.2	3.78	48.7	3.08e-12	2.99e-10	2.78e-10	gel-soil	Down	Meristem_Down
1662	LOC-Os03g46070	Meristem	0.275	0.0294	0.00431	0.00578	0.147	0.00494	4.29	1.59	25	5.69e-07	1.99e-05	2.23e-05	gel-soil	Down	Meristem_Down
1663	LOC-Os03g46100	Meristem	0.252	0.0714	0.00431	0.0116	0.158	0.00741	3.79	2.26	32	1.58e-08	7.94e-07	8.3e-07	gel-soil	Down	Meristem_Down
1664	LOC-Os03g46920	Meristem	0.078	0.13	0.0991	0.0809	0.105	0.0914	-1.44	4.29	14	0.000181	0.00288	0.00351	gel-soil	Up	Meristem_Up
1665	LOC-Os03g47740	Meristem	0.491	0.126	0.0216	0.0751	0.3	0.0444	2.09	2.94	18.3	1.9e-05	0.000425	0.000508	gel-soil	Down	Meristem_Down
1666	LOC-Os03g48180	Meristem	0.729	0.492	0.638	0.63	0.605	0.635	-1.66	5.96	22.8	1.77e-06	5.4e-05	6.24e-05	gel-soil	Up	Meristem_Up
1667	LOC-Os03g48760	Meristem	0.211	0.021	0	0.00578	0.112	0.00247	5.52	1.85	36.1	1.89e-09	1.14e-07	1.15e-07	gel-soil	Down	Meristem_Down
1668	LOC-Os03g48770	Meristem	0.202	0.0504	0.00862	0.0173	0.123	0.0123	2.9	1.55	15.2	9.62e-05	0.00168	0.00206	gel-soil	Down	Meristem_Down
1669	LOC-Os03g48820	Meristem	0.881	0.311	0.138	0.156	0.583	0.146	1.76	4.9	22.1	2.59e-06	7.6e-05	8.78e-05	gel-soil	Down	Meristem_Down
1670	LOC-Os03g49430	Meristem	0.266	0.172	0.0603	0.0694	0.217	0.0642	1.35	2.94	8.4	0.00376	0.0346	0.0397	gel-soil	Down	Meristem_Down
1671	LOC-Os03g49480	Meristem	0.202	0.21	0.0129	0.0578	0.206	0.0321	2.55	2.56	21.1	4.26e-06	0.000117	0.000137	gel-soil	Down	Meristem_Down
1672	LOC-Os03g49600	Meristem	0.982	0.782	0.845	0.855	0.877	0.849	-0.947	7.66	9.14	0.0025	0.025	0.029	gel-soil	Up	Meristem_Up
1673	LOC-Os03g49610	Meristem	0.569	0.416	0.539	0.543	0.489	0.541	-1.14	5.6	10.8	0.00104	0.0123	0.0146	gel-soil	Up	Meristem_Up
1674	LOC-Os03g49800	Meristem	0.0872	0.0714	0.103	0.116	0.0789	0.109	-1.56	2.14	8.26	0.00406	0.0369	0.0421	gel-soil	Up	Meristem_Up
1675	LOC-Os03g50160	Meristem	0.688	0.454	0.0517	0.162	0.566	0.0988	3.33	5.88	76.6	2.16e-18	5.78e-16	3.67e-16	gel-soil	Down	Meristem_Down
1676	LOC-Os03g50810	Meristem	0.294	0.202	0.284	0.254	0.246	0.272	-1.38	3.86	12.1	0.000511	0.00681	0.00826	gel-soil	Up	Meristem_Up
1677	LOC-Os03g50970	Meristem	0.771	0.429	0.198	0.347	0.592	0.262	1.18	5.93	11.8	0.000588	0.00765	0.00925	gel-soil	Down	Meristem_Down
1678	LOC-Os03g51030	Meristem	0.0642	0.0882	0.142	0.133	0.0768	0.138	-1.98	2.47	14.9	0.000114	0.00196	0.00239	gel-soil	Up	Meristem_Up
1679	LOC-Os03g51150	Meristem	0.275	0.155	0.341	0.301	0.213	0.323	-1.85	4.09	22.1	2.55e-06	7.51e-05	8.66e-05	gel-soil	Up	Meristem_Up
1680	LOC-Os03g51459	Meristem	0.849	0.563	0.237	0.382	0.7	0.299	1.47	5.56	17.3	3.28e-05	0.000679	0.00082	gel-soil	Down	Meristem_Down
1681	LOC-Os03g51670	Meristem	0.743	0.328	0.134	0.168	0.526	0.148	1.63	4.39	17.7	2.57e-05	0.00055	0.000663	gel-soil	Down	Meristem_Down
1682	LOC-Os03g51960	Meristem	0.528	0.185	0.0388	0.0578	0.349	0.0469	2.44	3.12	25.5	4.48e-07	1.62e-05	1.8e-05	gel-soil	Down	Meristem_Down
1683	LOC-Os03g52300	Meristem	0.367	0.294	0.444	0.393	0.329	0.422	-1.53	5.4	18.6	1.59e-05	0.000365	0.000435	gel-soil	Up	Meristem_Up
1684	LOC-Os03g52410	Meristem	0.995	0.819	0.573	0.59	0.904	0.58	1.64	8.3	28.6	8.92e-08	3.83e-06	4.11e-06	gel-soil	Down	Meristem_Down
1685	LOC-Os03g52450	Meristem	0.509	0.134	0.0388	0.0809	0.314	0.0568	1.3	2.94	7.82	0.00516	0.0444	0.0504	gel-soil	Down	Meristem_Down
1686	LOC-Os03g52630	Meristem	0.688	0.429	0.517	0.659	0.553	0.578	-1.58	5.65	20.3	6.49e-06	0.000169	0.000198	gel-soil	Up	Meristem_Up
1687	LOC-Os03g52670	Meristem	0.927	0.605	0.246	0.376	0.759	0.301	1.7	5.58	22.8	1.84e-06	5.59e-05	6.46e-05	gel-soil	Down	Meristem_Down
1688	LOC-Os03g52720	Meristem	0.862	0.492	0.0991	0.168	0.669	0.128	2.85	5.16	54.2	1.81e-13	2.25e-11	1.88e-11	gel-soil	Down	Meristem_Down
1689	LOC-Os03g53230	Meristem	0.963	0.702	0.75	0.78	0.827	0.763	-0.931	6.57	7.9	0.00493	0.0429	0.0487	gel-soil	Up	Meristem_Up
1690	LOC-Os03g53730	Meristem	0.289	0.118	0.0259	0.00578	0.2	0.0173	3.11	2.07	22.5	2.08e-06	6.24e-05	7.21e-05	gel-soil	Down	Meristem_Down
1691	LOC-Os03g53900	Meristem	0.752	0.345	0.069	0.145	0.539	0.101	2.53	5.31	45.4	1.65e-11	1.4e-09	1.36e-09	gel-soil	Down	Meristem_Down
1692	LOC-Os03g53950	Meristem	0.775	0.517	0.629	0.595	0.64	0.615	-1.6	6.2	21.8	3.04e-06	8.69e-05	0.000101	gel-soil	Up	Meristem_Up
1693	LOC-Os03g54200	Meristem	0.436	0.366	0.461	0.393	0.399	0.432	-1.23	4.9	11.4	0.000727	0.00914	0.011	gel-soil	Up	Meristem_Up
1694	LOC-Os03g55350	Meristem	0.321	0.197	0.353	0.243	0.257	0.306	-1.35	4.99	14	0.000184	0.00291	0.00355	gel-soil	Up	Meristem_Up
1695	LOC-Os03g55800	Meristem	0.936	0.601	0.612	0.618	0.761	0.615	-1.03	7.23	10.2	0.00141	0.0158	0.0186	gel-soil	Up	Meristem_Up
1696	LOC-Os03g55820	Meristem	0.445	0.13	0.0431	0.052	0.281	0.0469	1.68	2.47	10.1	0.00149	0.0164	0.0194	gel-soil	Down	Meristem_Down
1697	LOC-Os03g55960	Meristem	0.0688	0.105	0.198	0.225	0.0877	0.21	-2.82	3.56	41.2	1.38e-10	1.02e-08	9.97e-09	gel-soil	Up	Meristem_Up
1698	LOC-Os03g56090	Meristem	0.271	0.101	0.0345	0.0173	0.182	0.0272	2.27	2.09	14.1	0.000173	0.00276	0.00338	gel-soil	Down	Meristem_Down
1699	LOC-Os03g56500	Meristem	0.284	0.0252	0	0.00578	0.149	0.00247	5.52	1.85	36.2	1.81e-09	1.09e-07	1.1e-07	gel-soil	Down	Meristem_Down
1700	LOC-Os03g56590	Meristem	0.514	0.273	0.108	0.145	0.388	0.123	1.28	4.06	10.4	0.00123	0.0141	0.0167	gel-soil	Down	Meristem_Down
1701	LOC-Os03g56782	Meristem	0.321	0.151	0.142	0.0983	0.232	0.123	-1.92	5.35	28.7	8.62e-08	3.7e-06	3.99e-06	gel-soil	Up	Meristem_Up
1702	LOC-Os03g56860	Meristem	0.977	0.739	0.539	0.595	0.853	0.563	1.43	8.25	22	2.8e-06	8.15e-05	9.42e-05	gel-soil	Down	Meristem_Down
1703	LOC-Os03g57320	Meristem	0.94	0.559	0.25	0.312	0.741	0.277	1.97	5.73	30.5	3.36e-08	1.59e-06	1.68e-06	gel-soil	Down	Meristem_Down
1704	LOC-Os03g57500	Meristem	0.752	0.353	0.0388	0.145	0.544	0.084	2.67	4.29	41.2	1.38e-10	1.02e-08	9.96e-09	gel-soil	Down	Meristem_Down
1705	LOC-Os03g57720	Meristem	0.289	0.0546	0.00862	0.0173	0.167	0.0123	3	1.62	16.6	4.63e-05	0.000908	0.0011	gel-soil	Down	Meristem_Down
1706	LOC-Os03g57900	Meristem	0.954	0.588	0.491	0.509	0.763	0.499	1.04	6.65	9.79	0.00175	0.0187	0.022	gel-soil	Down	Meristem_Down
1707	LOC-Os03g58110	Meristem	0.78	0.462	0.185	0.289	0.614	0.23	1.52	5.81	18.9	1.35e-05	0.000315	0.000378	gel-soil	Down	Meristem_Down
1708	LOC-Os03g58730	Meristem	0.514	0.214	0.0991	0.104	0.357	0.101	1.25	3.6	9.02	0.00268	0.0264	0.0306	gel-soil	Down	Meristem_Down
1709	LOC-Os03g58890	Meristem	0.876	0.496	0.246	0.272	0.678	0.257	1.18	4.95	10.6	0.00114	0.0133	0.0158	gel-soil	Down	Meristem_Down
1710	LOC-Os03g58900	Meristem	0.275	0.0588	0.0216	0.0231	0.162	0.0222	1.86	1.59	7.74	0.00539	0.0459	0.052	gel-soil	Down	Meristem_Down
1711	LOC-Os03g59070	Meristem	0.78	0.437	0.172	0.197	0.601	0.183	1.74	4.74	21.2	4.08e-06	0.000113	0.000132	gel-soil	Down	Meristem_Down
1712	LOC-Os03g60350	Meristem	0.381	0.227	0.328	0.341	0.3	0.333	-1.29	4.15	11.3	0.000796	0.00984	0.0118	gel-soil	Up	Meristem_Up
1713	LOC-Os03g60390	Meristem	0.495	0.42	0.453	0.41	0.456	0.435	-1.13	5.17	10.1	0.00146	0.0162	0.0191	gel-soil	Up	Meristem_Up
1714	LOC-Os03g60840	Meristem	0.858	0.563	0.664	0.682	0.704	0.672	-1.11	6.9	11.6	0.000676	0.0086	0.0104	gel-soil	Up	Meristem_Up
1715	LOC-Os03g61040	Meristem	0.147	0.147	0.198	0.162	0.147	0.183	-1.39	3.45	11.2	0.000827	0.0102	0.0122	gel-soil	Up	Meristem_Up
1716	LOC-Os03g61060	Meristem	0.674	0.252	0.0819	0.0751	0.454	0.079	2.28	3.97	29.7	5.05e-08	2.28e-06	2.44e-06	gel-soil	Down	Meristem_Down
1717	LOC-Os03g61470	Meristem	0.546	0.0966	0.0172	0.0289	0.311	0.0222	4.24	4.11	78.2	9.69e-19	2.71e-16	1.69e-16	gel-soil	Down	Meristem_Down
1718	LOC-Os03g61490	Meristem	0.78	0.567	0.0776	0.145	0.669	0.106	4.34	6.89	130	3.53e-30	4.15e-27	1.47e-27	gel-soil	Down	Meristem_Down
1719	LOC-Os03g61500	Meristem	0.532	0.126	0.00431	0.0289	0.32	0.0148	4.82	3.42	72.6	1.62e-17	3.78e-15	2.57e-15	gel-soil	Down	Meristem_Down
1720	LOC-Os03g61540	Meristem	0.358	0.197	0.353	0.347	0.274	0.351	-1.47	4.1	14.3	0.000155	0.00253	0.00308	gel-soil	Up	Meristem_Up
1721	LOC-Os03g61560	Meristem	0.601	0.466	0.194	0.266	0.531	0.225	1.21	4.75	10.7	0.0011	0.0128	0.0153	gel-soil	Down	Meristem_Down
1722	LOC-Os03g61810	Meristem	0.977	0.756	0.599	0.659	0.862	0.625	1.07	7.03	10.7	0.00106	0.0125	0.0149	gel-soil	Down	Meristem_Down
1723	LOC-Os03g62030	Meristem	0.876	0.559	0.379	0.364	0.711	0.373	1.1	5.76	10.1	0.00145	0.0161	0.019	gel-soil	Down	Meristem_Down
1724	LOC-Os03g62340	Meristem	0.766	0.332	0.409	0.41	0.539	0.41	-1.16	5.48	11	0.000927	0.0112	0.0133	gel-soil	Up	Meristem_Up
1725	LOC-Os03g62600	Meristem	0.679	0.29	0.0733	0.127	0.476	0.0963	2.22	4.34	30.6	3.24e-08	1.54e-06	1.62e-06	gel-soil	Down	Meristem_Down
1726	LOC-Os03g63074	Meristem	0.385	0.155	0.233	0.243	0.265	0.237	-1.13	4.46	9.12	0.00253	0.0252	0.0293	gel-soil	Up	Meristem_Up
1727	LOC-Os03g63540	Meristem	0.509	0.492	0.522	0.468	0.5	0.499	-1.12	5.53	10.4	0.00127	0.0145	0.0172	gel-soil	Up	Meristem_Up
1728	LOC-Os03g63930	Meristem	0.789	0.546	0.664	0.52	0.662	0.602	-1.02	6.43	9.31	0.00228	0.0232	0.027	gel-soil	Up	Meristem_Up
1729	LOC-Os04g01510	Meristem	0.284	0.151	0.0905	0.168	0.215	0.123	-1.57	3.79	15.4	8.72e-05	0.00155	0.00189	gel-soil	Up	Meristem_Up
1730	LOC-Os04g02900	Meristem	0.839	0.588	0.642	0.688	0.708	0.662	-0.931	6.16	7.61	0.00582	0.0487	0.0551	gel-soil	Up	Meristem_Up
1731	LOC-Os04g03164	Meristem	0.514	0.181	0	0.0116	0.34	0.00494	6.86	3.86	112	3.18e-26	2.34e-23	1.01e-23	gel-soil	Down	Meristem_Down
1732	LOC-Os04g08740	Meristem	0.532	0.197	0.0948	0.104	0.357	0.0988	1.22	3.3	7.88	0.005	0.0434	0.0492	gel-soil	Down	Meristem_Down
1733	LOC-Os04g10460	Meristem	0.22	0.185	0.272	0.312	0.202	0.289	-1.68	3.61	16.6	4.74e-05	0.000923	0.00112	gel-soil	Up	Meristem_Up
1734	LOC-Os04g11520	Meristem	0.128	0.0504	0.112	0.0867	0.0877	0.101	-1.62	2.04	8.61	0.00335	0.0315	0.0363	gel-soil	Up	Meristem_Up
1735	LOC-Os04g11524	Meristem	0.927	0.559	0.741	0.746	0.735	0.743	-1.24	7.05	14.4	0.000146	0.0024	0.00293	gel-soil	Up	Meristem_Up
1736	LOC-Os04g13470	Meristem	0.564	0.286	0.435	0.387	0.419	0.415	-1.12	4.68	9.34	0.00224	0.0228	0.0266	gel-soil	Up	Meristem_Up
1737	LOC-Os04g14150	Meristem	0.206	0.109	0.198	0.15	0.156	0.178	-1.54	3.32	13.1	0.0003	0.00434	0.00533	gel-soil	Up	Meristem_Up
1738	LOC-Os04g15840	Meristem	0.656	0.336	0.457	0.41	0.489	0.437	-1.29	6.12	14.3	0.000159	0.00258	0.00314	gel-soil	Up	Meristem_Up
1739	LOC-Os04g19960	Meristem	0.161	0.0756	0.112	0.104	0.116	0.109	-2.1	3.23	22.8	1.79e-06	5.45e-05	6.3e-05	gel-soil	Up	Meristem_Up
1740	LOC-Os04g20200	Meristem	0.275	0.109	0.0345	0.0116	0.189	0.0247	2.12	1.86	11.3	0.000796	0.00984	0.0118	gel-soil	Down	Meristem_Down
1741	LOC-Os04g28300	Meristem	0.28	0.0714	0.0431	0.0231	0.171	0.0346	1.66	1.94	7.7	0.00553	0.0467	0.053	gel-soil	Down	Meristem_Down
1742	LOC-Os04g28310	Meristem	0.5	0.139	0.00862	0.0173	0.311	0.0123	4.67	3.83	80.6	2.86e-19	9.44e-17	5.27e-17	gel-soil	Down	Meristem_Down
1743	LOC-Os04g28320	Meristem	0.5	0.147	0.00862	0.0405	0.316	0.0222	3.46	3.61	51.5	7.2e-13	8.1e-11	7.03e-11	gel-soil	Down	Meristem_Down
1744	LOC-Os04g28330	Meristem	0.202	0.0378	0	0.0116	0.116	0.00494	2.24	1.49	9.82	0.00172	0.0185	0.0217	gel-soil	Down	Meristem_Down
1745	LOC-Os04g28360	Meristem	0.362	0.0462	0.00862	0.0116	0.197	0.00988	4.27	2.4	39.4	3.47e-10	2.39e-08	2.36e-08	gel-soil	Down	Meristem_Down
1746	LOC-Os04g28390	Meristem	0.794	0.479	0.0517	0.0636	0.629	0.0568	5.58	6.66	179	1.14e-40	6.7e-37	8.87e-38	gel-soil	Down	Meristem_Down
1747	LOC-Os04g28850	Meristem	0.243	0.0462	0.00431	0.0462	0.14	0.0222	2.05	2.32	13.2	0.000283	0.00414	0.00507	gel-soil	Down	Meristem_Down
1748	LOC-Os04g31030	Meristem	0.711	0.252	0.0776	0.0925	0.471	0.084	2.34	4.02	31.3	2.25e-08	1.1e-06	1.15e-06	gel-soil	Down	Meristem_Down
1749	LOC-Os04g31110	Meristem	0.798	0.303	0.129	0.179	0.539	0.151	1.49	4.43	14.9	0.000111	0.00191	0.00232	gel-soil	Down	Meristem_Down
1750	LOC-Os04g31690	Meristem	0.261	0.063	0.0216	0.00578	0.158	0.0148	2.66	1.54	13.5	0.00024	0.00361	0.00444	gel-soil	Down	Meristem_Down
1751	LOC-Os04g32320	Meristem	0.183	0.0546	0	0.00578	0.116	0.00247	4.64	1.09	19.6	9.42e-06	0.000233	0.000276	gel-soil	Down	Meristem_Down
1752	LOC-Os04g32370	Meristem	0.853	0.286	0.203	0.225	0.557	0.212	1.18	4.59	9.93	0.00162	0.0176	0.0207	gel-soil	Down	Meristem_Down
1753	LOC-Os04g32480	Meristem	0.647	0.21	0.0431	0.11	0.419	0.0716	2.17	3.76	25.8	3.74e-07	1.37e-05	1.52e-05	gel-soil	Down	Meristem_Down
1754	LOC-Os04g32670	Meristem	0.963	0.588	0.379	0.428	0.768	0.4	1.07	5.73	9.59	0.00196	0.0204	0.024	gel-soil	Down	Meristem_Down
1755	LOC-Os04g32740	Meristem	0.505	0.193	0.0172	0.0405	0.342	0.0272	3.19	3.43	43.4	4.41e-11	3.52e-09	3.42e-09	gel-soil	Down	Meristem_Down
1756	LOC-Os04g32790	Meristem	0.243	0.118	0.181	0.197	0.178	0.188	-1.51	3.56	13.6	0.000227	0.00346	0.00423	gel-soil	Up	Meristem_Up
1757	LOC-Os04g32970	Meristem	0.904	0.487	0.267	0.283	0.686	0.274	1.72	5.25	22.5	2.14e-06	6.39e-05	7.4e-05	gel-soil	Down	Meristem_Down
1758	LOC-Os04g33030	Meristem	0.789	0.437	0.198	0.191	0.605	0.195	1.31	4.94	12.8	0.000341	0.00485	0.00592	gel-soil	Down	Meristem_Down
1759	LOC-Os04g33390	Meristem	0.908	0.639	0.366	0.428	0.768	0.393	1.99	6.46	33.4	7.46e-09	4.02e-07	4.13e-07	gel-soil	Down	Meristem_Down
1760	LOC-Os04g33590	Meristem	0.427	0.218	0.388	0.341	0.318	0.368	-1.69	4.67	20.4	6.15e-06	0.000162	0.000189	gel-soil	Up	Meristem_Up
1761	LOC-Os04g33600	Meristem	0.0229	0.0168	0.164	0.0636	0.0197	0.121	-4.63	2.54	60	9.4e-15	1.43e-12	1.12e-12	gel-soil	Up	Meristem_Up
1762	LOC-Os04g33610	Meristem	0.326	0.063	0.00862	0.0231	0.189	0.0148	2.98	1.83	18.5	1.74e-05	0.000395	0.000472	gel-soil	Down	Meristem_Down
1763	LOC-Os04g33690	Meristem	0.381	0.235	0.375	0.329	0.305	0.356	-1.2	4.11	9.75	0.00179	0.019	0.0224	gel-soil	Up	Meristem_Up
1764	LOC-Os04g33740	Meristem	0.284	0.172	0.297	0.306	0.226	0.301	-1.9	4.69	25.6	4.16e-07	1.51e-05	1.68e-05	gel-soil	Up	Meristem_Up
1765	LOC-Os04g33860	Meristem	0.394	0.181	0.0431	0.0636	0.283	0.0519	1.84	3.23	16.4	5.17e-05	0.000993	0.00121	gel-soil	Down	Meristem_Down
1766	LOC-Os04g34140	Meristem	0.954	0.647	0.414	0.445	0.794	0.427	0.951	6.81	8.39	0.00377	0.0346	0.0397	gel-soil	Down	Meristem_Down
1767	LOC-Os04g34150	Meristem	0.271	0.0546	0	0	0.158	0	8.46	1.77	42.5	7.22e-11	5.62e-09	5.44e-09	gel-soil	Down	Meristem_Down
1768	LOC-Os04g34170	Meristem	0.917	0.714	0.793	0.757	0.811	0.778	-1.28	8.16	17.6	2.78e-05	0.00059	0.000711	gel-soil	Up	Meristem_Up
1769	LOC-Os04g34630	Meristem	0.739	0.592	0.323	0.387	0.662	0.351	1.18	9.48	17.4	3.08e-05	0.000642	0.000776	gel-soil	Down	Meristem_Down
1770	LOC-Os04g35130	Meristem	0.693	0.303	0.0474	0.0925	0.489	0.0667	2.02	3.83	23.2	1.46e-06	4.55e-05	5.23e-05	gel-soil	Down	Meristem_Down
1771	LOC-Os04g35270	Meristem	0.188	0.0462	0	0.00578	0.114	0.00247	4.64	1.1	19.6	9.34e-06	0.000232	0.000274	gel-soil	Down	Meristem_Down
1772	LOC-Os04g35570	Meristem	0.183	0.0924	0.00862	0.0116	0.136	0.00988	2.95	1.28	13.4	0.000252	0.00376	0.00463	gel-soil	Down	Meristem_Down
1773	LOC-Os04g35680	Meristem	0.303	0.0798	0.0259	0.0231	0.186	0.0247	1.91	1.96	9.77	0.00178	0.0189	0.0222	gel-soil	Down	Meristem_Down
1774	LOC-Os04g36730	Meristem	0.638	0.261	0.0862	0.0983	0.441	0.0914	1.55	3.6	13.5	0.000237	0.00357	0.00438	gel-soil	Down	Meristem_Down
1775	LOC-Os04g36830	Meristem	0.509	0.143	0	0.0347	0.318	0.0148	4.87	3.86	84.9	3.31e-20	1.21e-17	6.53e-18	gel-soil	Down	Meristem_Down
1776	LOC-Os04g37490	Meristem	0.894	0.597	0.341	0.399	0.739	0.365	1.46	6.52	18.7	1.55e-05	0.000357	0.000426	gel-soil	Down	Meristem_Down
1777	LOC-Os04g37550	Meristem	0.72	0.265	0.0733	0.0983	0.482	0.084	2.44	4.55	37.4	9.92e-10	6.35e-08	6.31e-08	gel-soil	Down	Meristem_Down
1778	LOC-Os04g37619	Meristem	0.294	0.176	0.31	0.37	0.232	0.336	-2.07	4.6	29.6	5.46e-08	2.45e-06	2.62e-06	gel-soil	Up	Meristem_Up
1779	LOC-Os04g37700	Meristem	0.936	0.588	0.233	0.347	0.754	0.281	2.3	7.39	47.9	4.47e-12	4.24e-10	3.94e-10	gel-soil	Down	Meristem_Down
1780	LOC-Os04g38530	Meristem	0.408	0.218	0.315	0.341	0.309	0.326	-1.27	4.17	10.9	0.00095	0.0114	0.0136	gel-soil	Up	Meristem_Up
1781	LOC-Os04g38680	Meristem	0.165	0.0504	0.0776	0.0751	0.105	0.0765	-1.83	3.09	16.8	4.16e-05	0.000835	0.001	gel-soil	Up	Meristem_Up
1782	LOC-Os04g38690	Meristem	0.546	0.294	0.0216	0.104	0.414	0.0568	1.82	6.55	28.4	9.67e-08	4.1e-06	4.43e-06	gel-soil	Down	Meristem_Down
1783	LOC-Os04g39010	Meristem	0.706	0.345	0.0819	0.133	0.518	0.104	2.55	5.49	46.9	7.51e-12	6.85e-10	6.46e-10	gel-soil	Down	Meristem_Down
1784	LOC-Os04g40680	Meristem	0.899	0.513	0.336	0.399	0.697	0.363	1.02	6.39	9.18	0.00245	0.0246	0.0286	gel-soil	Down	Meristem_Down
1785	LOC-Os04g40950	Meristem	1	1	1	1	1	1	-1	11	14.9	0.000115	0.00196	0.0024	gel-soil	Up	Meristem_Up
1786	LOC-Os04g41280	Meristem	0.945	0.71	0.612	0.827	0.822	0.704	-0.889	7.81	8.21	0.00417	0.0376	0.0429	gel-soil	Up	Meristem_Up
1787	LOC-Os04g41810	Meristem	0.798	0.571	0.634	0.682	0.68	0.654	-1.02	5.85	8.94	0.00279	0.0274	0.0316	gel-soil	Up	Meristem_Up
1788	LOC-Os04g41850	Meristem	0.257	0.0588	0.0129	0.0173	0.154	0.0148	2.25	1.44	9.78	0.00176	0.0188	0.0221	gel-soil	Down	Meristem_Down
1789	LOC-Os04g42930	Meristem	0.991	0.924	0.698	0.792	0.956	0.738	1.1	7.66	12.3	0.000445	0.00606	0.00739	gel-soil	Down	Meristem_Down
1790	LOC-Os04g44070	Meristem	0.252	0.0672	0.00862	0.0289	0.156	0.0173	2.23	1.75	11.3	0.000758	0.00944	0.0114	gel-soil	Down	Meristem_Down
1791	LOC-Os04g44190	Meristem	0.376	0.0714	0.0129	0.0462	0.217	0.0272	2.54	2.37	19.3	1.09e-05	0.000264	0.000314	gel-soil	Down	Meristem_Down
1792	LOC-Os04g44320	Meristem	0.734	0.282	0.0733	0.11	0.498	0.0889	2.46	4.48	37.4	9.65e-10	6.21e-08	6.16e-08	gel-soil	Down	Meristem_Down
1793	LOC-Os04g44550	Meristem	0.931	0.55	0.328	0.347	0.732	0.336	1.01	5.23	8.03	0.00461	0.0406	0.0463	gel-soil	Down	Meristem_Down
1794	LOC-Os04g44790	Meristem	1	0.882	0.772	0.769	0.939	0.77	1.24	9.67	19.5	1.01e-05	0.000247	0.000293	gel-soil	Down	Meristem_Down
1795	LOC-Os04g45020	Meristem	0.683	0.282	0.0603	0.0925	0.474	0.0741	2.9	4.6	50.4	1.27e-12	1.35e-10	1.2e-10	gel-soil	Down	Meristem_Down
1796	LOC-Os04g45140	Meristem	0.193	0.0378	0.00862	0.0116	0.112	0.00988	2.42	1.17	9.35	0.00223	0.0227	0.0265	gel-soil	Down	Meristem_Down
1797	LOC-Os04g45170	Meristem	0.45	0.113	0.00862	0.0347	0.274	0.0198	2.72	2.63	24.2	8.58e-07	2.83e-05	3.23e-05	gel-soil	Down	Meristem_Down
1798	LOC-Os04g45370	Meristem	0.706	0.252	0.112	0.121	0.469	0.116	1.5	4.55	15.6	7.95e-05	0.00143	0.00175	gel-soil	Down	Meristem_Down
1799	LOC-Os04g45590	Meristem	0.537	0.185	0.108	0.0694	0.353	0.0914	1.13	4.32	8.72	0.00315	0.0301	0.0346	gel-soil	Down	Meristem_Down
1800	LOC-Os04g45650	Meristem	0.734	0.399	0.0776	0.139	0.559	0.104	2.01	4.28	25.2	5.27e-07	1.85e-05	2.07e-05	gel-soil	Down	Meristem_Down
1801	LOC-Os04g45970	Meristem	0.982	0.752	0.547	0.578	0.862	0.56	0.901	7.09	7.75	0.00538	0.0458	0.052	gel-soil	Down	Meristem_Down
1802	LOC-Os04g46250	Meristem	0.124	0.0924	0.0259	0.00578	0.107	0.0173	2.6	1.82	15.2	9.89e-05	0.00172	0.00211	gel-soil	Down	Meristem_Down
1803	LOC-Os04g46390	Meristem	0.427	0.164	0.0259	0.0809	0.289	0.0494	1.76	2.69	12.1	0.00051	0.0068	0.00825	gel-soil	Down	Meristem_Down
1804	LOC-Os04g46960	Meristem	1	0.971	0.961	0.965	0.985	0.963	0.921	11.1	12.7	0.000362	0.00509	0.00623	gel-soil	Down	Meristem_Down
1805	LOC-Os04g47120	Meristem	0.959	0.613	0.284	0.393	0.779	0.331	1.57	5.73	20	7.85e-06	0.0002	0.000235	gel-soil	Down	Meristem_Down
1806	LOC-Os04g47450	Meristem	0.362	0.189	0.0474	0.0636	0.272	0.0543	2.02	3.25	19.5	1.01e-05	0.000247	0.000293	gel-soil	Down	Meristem_Down
1807	LOC-Os04g47970	Meristem	0.977	0.786	0.53	0.613	0.877	0.565	1.27	7.28	15.3	8.98e-05	0.00159	0.00194	gel-soil	Down	Meristem_Down
1808	LOC-Os04g48060	Meristem	0.624	0.357	0.129	0.231	0.485	0.173	1.09	4.39	8.19	0.00421	0.0379	0.0432	gel-soil	Down	Meristem_Down
1809	LOC-Os04g48130	Meristem	0.734	0.357	0.0603	0.139	0.537	0.0938	2.92	4.48	49.6	1.93e-12	1.93e-10	1.78e-10	gel-soil	Down	Meristem_Down
1810	LOC-Os04g48270	Meristem	0.468	0.118	0.0259	0.0231	0.285	0.0247	2.47	2.47	19.5	1.01e-05	0.000247	0.000294	gel-soil	Down	Meristem_Down
1811	LOC-Os04g48380	Meristem	0.638	0.269	0.0302	0.0347	0.445	0.0321	5.07	4.97	119	1.01e-27	8.99e-25	3.58e-25	gel-soil	Down	Meristem_Down
1812	LOC-Os04g49690	Meristem	0.55	0.273	0.0991	0.0867	0.406	0.0938	1.49	3.45	12	0.000519	0.00688	0.00836	gel-soil	Down	Meristem_Down
1813	LOC-Os04g50940	Meristem	0.5	0.172	0.0216	0.0116	0.329	0.0173	3.96	2.99	49	2.56e-12	2.53e-10	2.33e-10	gel-soil	Down	Meristem_Down
1814	LOC-Os04g51120	Meristem	0.899	0.542	0.672	0.63	0.713	0.654	-0.941	6.02	7.68	0.00559	0.0471	0.0534	gel-soil	Up	Meristem_Up
1815	LOC-Os04g51510	Meristem	0.225	0.227	0.0862	0.052	0.226	0.0716	1.41	3.48	11	0.000916	0.0111	0.0132	gel-soil	Down	Meristem_Down
1816	LOC-Os04g51890	Meristem	0.078	0.0798	0.159	0.15	0.0789	0.156	-1.73	3.02	14.6	0.000135	0.00225	0.00274	gel-soil	Up	Meristem_Up
1817	LOC-Os04g52520	Meristem	0.266	0.0966	0.0259	0.0231	0.178	0.0247	1.84	1.89	8.87	0.0029	0.0282	0.0325	gel-soil	Down	Meristem_Down
1818	LOC-Os04g52684	Meristem	0.307	0.0588	0.00431	0	0.178	0.00247	5.39	2.5	51.8	6.09e-13	7.02e-11	6.01e-11	gel-soil	Down	Meristem_Down
1819	LOC-Os04g52750	Meristem	0.628	0.252	0.0647	0.0809	0.432	0.0716	1.76	4.27	19.9	8.19e-06	0.000207	0.000244	gel-soil	Down	Meristem_Down
1820	LOC-Os04g52830	Meristem	0.367	0.227	0.284	0.318	0.294	0.299	-1.29	4.04	11	0.000894	0.0108	0.013	gel-soil	Up	Meristem_Up
1821	LOC-Os04g52880	Meristem	0.394	0.282	0.483	0.382	0.336	0.44	-1.66	4.93	20.4	6.25e-06	0.000164	0.000192	gel-soil	Up	Meristem_Up
1822	LOC-Os04g52970	Meristem	0.284	0.0378	0.00862	0	0.156	0.00494	4.09	1.41	21.5	3.59e-06	9.99e-05	0.000117	gel-soil	Down	Meristem_Down
1823	LOC-Os04g53230	Meristem	0.679	0.349	0.453	0.474	0.507	0.462	-1.02	5.06	8.24	0.0041	0.0372	0.0424	gel-soil	Up	Meristem_Up
1824	LOC-Os04g53370	Meristem	0.22	0.0546	0.00431	0.0173	0.134	0.00988	2.94	1.31	13.4	0.000248	0.00371	0.00457	gel-soil	Down	Meristem_Down
1825	LOC-Os04g53930	Meristem	0.115	0.0378	0.121	0.0867	0.0746	0.106	-2.45	2.53	22.9	1.71e-06	5.24e-05	6.04e-05	gel-soil	Up	Meristem_Up
1826	LOC-Os04g54564	Meristem	0.151	0.0798	0.108	0.104	0.114	0.106	-1.46	2.36	8.12	0.00438	0.0392	0.0446	gel-soil	Up	Meristem_Up
1827	LOC-Os04g54610	Meristem	0.945	0.769	0.328	0.468	0.853	0.388	2.12	8.69	48.2	3.93e-12	3.76e-10	3.49e-10	gel-soil	Down	Meristem_Down
1828	LOC-Os04g55060	Meristem	0.615	0.399	0.47	0.486	0.502	0.477	-1.09	5.28	9.66	0.00189	0.0198	0.0233	gel-soil	Up	Meristem_Up
1829	LOC-Os04g55210	Meristem	0.161	0.0924	0.155	0.15	0.125	0.153	-1.57	2.69	10.8	0.00103	0.0122	0.0145	gel-soil	Up	Meristem_Up
1830	LOC-Os04g55510	Meristem	0.839	0.315	0.121	0.22	0.566	0.163	1.71	4.92	21.1	4.28e-06	0.000117	0.000137	gel-soil	Down	Meristem_Down
1831	LOC-Os04g55560	Meristem	0.399	0.155	0.0388	0.0405	0.272	0.0395	2.07	2.42	14.2	0.000167	0.00269	0.00328	gel-soil	Down	Meristem_Down
1832	LOC-Os04g55710	Meristem	0.894	0.647	0.353	0.376	0.765	0.363	1.39	6.53	17	3.7e-05	0.000755	0.00091	gel-soil	Down	Meristem_Down
1833	LOC-Os04g55720	Meristem	0.683	0.567	0.603	0.601	0.623	0.602	-1.88	6.81	31.3	2.24e-08	1.1e-06	1.15e-06	gel-soil	Up	Meristem_Up
1834	LOC-Os04g55940	Meristem	0.862	0.382	0.25	0.318	0.612	0.279	1.01	4.85	7.71	0.00549	0.0465	0.0527	gel-soil	Down	Meristem_Down
1835	LOC-Os04g56560	Meristem	0.72	0.361	0.069	0.11	0.533	0.0864	2.85	4.9	51.8	6.27e-13	7.17e-11	6.18e-11	gel-soil	Down	Meristem_Down
1836	LOC-Os04g56740	Meristem	0.5	0.286	0.422	0.439	0.388	0.43	-1.6	5.07	19.5	1.01e-05	0.000247	0.000294	gel-soil	Up	Meristem_Up
1837	LOC-Os04g56900	Meristem	0.294	0.0672	0.00431	0	0.175	0.00247	5.5	1.79	35.2	3.02e-09	1.74e-07	1.78e-07	gel-soil	Down	Meristem_Down
1838	LOC-Os04g57350	Meristem	0.495	0.206	0.0302	0.0462	0.344	0.037	2.95	3.14	34.7	3.8e-09	2.18e-07	2.21e-07	gel-soil	Down	Meristem_Down
1839	LOC-Os04g57360	Meristem	0.945	0.651	0.362	0.364	0.792	0.363	1.62	6.03	21.8	3e-06	8.6e-05	0.0001	gel-soil	Down	Meristem_Down
1840	LOC-Os04g57490	Meristem	0.372	0.0924	0.0345	0.0347	0.226	0.0346	2.17	3.31	22.7	1.93e-06	5.83e-05	6.74e-05	gel-soil	Down	Meristem_Down
1841	LOC-Os04g57770	Meristem	0.931	0.441	0.289	0.283	0.675	0.286	1.21	5.27	11.6	0.000665	0.0085	0.0102	gel-soil	Down	Meristem_Down
1842	LOC-Os04g58160	Meristem	0.436	0.151	0.0474	0.0867	0.287	0.0642	1.71	3.07	13.5	0.000242	0.00363	0.00447	gel-soil	Down	Meristem_Down
1843	LOC-Os04g58180	Meristem	0.252	0.139	0.228	0.214	0.193	0.222	-1.21	3.28	8.1	0.00443	0.0396	0.045	gel-soil	Up	Meristem_Up
1844	LOC-Os04g58220	Meristem	0.72	0.235	0.112	0.0983	0.467	0.106	1.77	3.64	17.5	2.84e-05	0.000601	0.000724	gel-soil	Down	Meristem_Down
1845	LOC-Os04g58420	Meristem	0.119	0.0672	0.138	0.133	0.0921	0.136	-1.79	2.32	11.7	0.000633	0.00814	0.00983	gel-soil	Up	Meristem_Up
1846	LOC-Os04g58760	Meristem	0.661	0.445	0.147	0.249	0.548	0.19	1.29	7.91	17.1	3.5e-05	0.000719	0.000867	gel-soil	Down	Meristem_Down
1847	LOC-Os04g58800	Meristem	0.872	0.529	0.177	0.26	0.693	0.212	2.2	6	38.2	6.41e-10	4.26e-08	4.19e-08	gel-soil	Down	Meristem_Down
1848	LOC-Os04g59140	Meristem	0.606	0.269	0.362	0.318	0.43	0.343	-1.21	4.71	10.9	0.000944	0.0113	0.0135	gel-soil	Up	Meristem_Up
1849	LOC-Os04g59330	Meristem	0.381	0.332	0.444	0.474	0.355	0.457	-1.42	4.91	15.2	9.61e-05	0.00168	0.00206	gel-soil	Up	Meristem_Up
1850	LOC-Os04g59450	Meristem	0.514	0.277	0.414	0.376	0.39	0.398	-1.09	4.71	8.89	0.00287	0.0279	0.0322	gel-soil	Up	Meristem_Up
1851	LOC-Os04g01160	Meristem	0.367	0.294	0.388	0.358	0.329	0.375	-1.56	4.62	17.4	3e-05	0.00063	0.000759	gel-soil	Up	Meristem_Up
1852	LOC-Os04g01310	Meristem	0.44	0.105	0.0345	0.0809	0.265	0.0543	1.63	2.7	10.6	0.0011	0.0129	0.0153	gel-soil	Down	Meristem_Down
1853	LOC-Os04g01570	Meristem	0.61	0.189	0.0819	0.116	0.39	0.0963	1.36	3.52	10.3	0.0013	0.0147	0.0174	gel-soil	Down	Meristem_Down
1854	LOC-Os04g01950	Meristem	0.431	0.197	0.0431	0.0462	0.309	0.0444	2.29	3.45	26	3.38e-07	1.26e-05	1.39e-05	gel-soil	Down	Meristem_Down
1855	LOC-Os04g02560	Meristem	0.45	0.122	0.284	0.231	0.279	0.262	-1.33	4.79	13.3	0.000267	0.00395	0.00485	gel-soil	Up	Meristem_Up
1856	LOC-Os04g02580	Meristem	0.225	0.063	0.0431	0.11	0.14	0.0716	-1.33	2.88	8.49	0.00357	0.0332	0.0381	gel-soil	Up	Meristem_Up
1857	LOC-Os04g02910	Meristem	1	0.878	0.78	0.798	0.936	0.788	0.833	8.29	7.65	0.00568	0.0478	0.054	gel-soil	Down	Meristem_Down
1858	LOC-Os04g03980	Meristem	0.349	0.189	0.302	0.266	0.265	0.286	-1.12	4.93	9.6	0.00195	0.0203	0.0239	gel-soil	Up	Meristem_Up
1859	LOC-Os04g05650	Meristem	0.459	0.0714	0.0129	0.052	0.257	0.0296	2.65	2.91	26.8	2.27e-07	8.79e-06	9.66e-06	gel-soil	Down	Meristem_Down
1860	LOC-Os04g08550	Meristem	0.252	0.0714	0.00862	0	0.158	0.00494	4.59	1.81	30.7	2.99e-08	1.44e-06	1.51e-06	gel-soil	Down	Meristem_Down
1861	LOC-Os04g10000	Meristem	0.417	0.0924	0.0172	0.0231	0.248	0.0198	2.63	2.53	22.1	2.64e-06	7.74e-05	8.95e-05	gel-soil	Down	Meristem_Down
1862	LOC-Os04g10010	Meristem	0.55	0.223	0.00431	0.0231	0.379	0.0123	5.55	4.09	104	2.6e-24	1.53e-21	7.17e-22	gel-soil	Down	Meristem_Down
1863	LOC-Os04g10060	Meristem	0.179	0.0546	0.0172	0.00578	0.114	0.0123	2.14	1.14	7.64	0.00572	0.0481	0.0543	gel-soil	Down	Meristem_Down
1864	LOC-Os04g11830	Meristem	0.229	0.193	0.0431	0.0462	0.211	0.0444	1.54	2.35	8.08	0.00447	0.0398	0.0453	gel-soil	Down	Meristem_Down
1865	LOC-Os04g12960	Meristem	0.284	0.0756	0.00431	0.0116	0.175	0.00741	2.5	1.99	15.3	9.21e-05	0.00163	0.00198	gel-soil	Down	Meristem_Down
1866	LOC-Os04g12970	Meristem	0.367	0.0966	0.00862	0.0173	0.226	0.0123	3.82	2.51	36.8	1.33e-09	8.31e-08	8.29e-08	gel-soil	Down	Meristem_Down
1867	LOC-Os04g13210	Meristem	0.665	0.185	0.0474	0.0751	0.414	0.0593	2.44	3.67	30.6	3.21e-08	1.52e-06	1.61e-06	gel-soil	Down	Meristem_Down
1868	LOC-Os04g14450	Meristem	0.436	0.189	0.0776	0.0636	0.307	0.0716	1.43	2.9	9.2	0.00242	0.0244	0.0283	gel-soil	Down	Meristem_Down
1869	LOC-Os04g14810	Meristem	0.436	0.277	0.0991	0.0925	0.353	0.0963	1.95	4.4	24.5	7.42e-07	2.52e-05	2.83e-05	gel-soil	Down	Meristem_Down
1870	LOC-Os04g17100	Meristem	0.968	0.706	0.543	0.566	0.831	0.553	0.888	7.48	7.87	0.00504	0.0437	0.0495	gel-soil	Down	Meristem_Down
1871	LOC-Os04g19114	Meristem	0.564	0.16	0.284	0.266	0.353	0.277	-1.52	5.46	18.6	1.66e-05	0.000378	0.000451	gel-soil	Up	Meristem_Up
1872	LOC-Os04g22080	Meristem	0.564	0.265	0.0517	0.0636	0.408	0.0568	3.34	4.59	62.9	2.21e-15	3.73e-13	2.83e-13	gel-soil	Down	Meristem_Down
1873	LOC-Os04g23550	Meristem	0.606	0.403	0.556	0.514	0.5	0.538	-1.49	5.87	18.4	1.77e-05	0.0004	0.000479	gel-soil	Up	Meristem_Up
1874	LOC-Os04g23580	Meristem	0.477	0.13	0.0129	0.0462	0.296	0.0272	2.79	2.68	25.9	3.54e-07	1.32e-05	1.45e-05	gel-soil	Down	Meristem_Down
1875	LOC-Os04g27980	Meristem	0.161	0.0966	0	0	0.127	0	8.1	1.42	34	5.61e-09	3.13e-07	3.18e-07	gel-soil	Down	Meristem_Down
1876	LOC-Os04g28370	Meristem	0.518	0.143	0.00431	0.0116	0.322	0.00741	4.52	3.98	80.9	2.44e-19	8.32e-17	4.52e-17	gel-soil	Down	Meristem_Down
1877	LOC-Os04g31610	Meristem	0.798	0.34	0.121	0.191	0.559	0.151	1.6	5.46	20	7.87e-06	0.0002	0.000235	gel-soil	Down	Meristem_Down
1878	LOC-Os04g32460	Meristem	0.67	0.37	0.53	0.48	0.513	0.509	-1.43	5.59	16.8	4.26e-05	0.000849	0.00103	gel-soil	Up	Meristem_Up
1879	LOC-Os04g32940	Meristem	0.0963	0.0294	0.129	0.0809	0.0614	0.109	-1.89	2.16	12.1	0.000495	0.00662	0.00805	gel-soil	Up	Meristem_Up
1880	LOC-Os04g35100	Meristem	0.248	0.0672	0.00862	0.0231	0.154	0.0148	2.25	1.77	11.6	0.000643	0.00824	0.00995	gel-soil	Down	Meristem_Down
1881	LOC-Os04g35250	Meristem	0.752	0.239	0.0905	0.139	0.485	0.111	1.98	4.55	25.9	3.66e-07	1.35e-05	1.5e-05	gel-soil	Down	Meristem_Down
1882	LOC-Os04g35290	Meristem	0.431	0.324	0.375	0.335	0.375	0.358	-1.04	4.36	7.65	0.00569	0.0479	0.0542	gel-soil	Up	Meristem_Up
1883	LOC-Os04g35890	Meristem	0.748	0.315	0.181	0.127	0.522	0.158	1.66	4.51	18.8	1.49e-05	0.000345	0.000411	gel-soil	Down	Meristem_Down
1884	LOC-Os04g36040	Meristem	0.61	0.193	0.116	0.168	0.393	0.138	1.29	4.27	11.1	0.000859	0.0105	0.0126	gel-soil	Down	Meristem_Down
1885	LOC-Os04g36050	Meristem	0.651	0.471	0.608	0.543	0.557	0.58	-1.25	5.67	13	0.000318	0.00458	0.0056	gel-soil	Up	Meristem_Up
1886	LOC-Os04g37670	Meristem	0.927	0.571	0.345	0.405	0.741	0.37	1.35	6.19	15.7	7.56e-05	0.00138	0.00168	gel-soil	Down	Meristem_Down
1887	LOC-Os04g37770	Meristem	1	0.983	0.991	0.983	0.991	0.988	-0.996	10.5	13.9	0.000198	0.00308	0.00378	gel-soil	Up	Meristem_Up
1888	LOC-Os04g37790	Meristem	1	0.765	0.556	0.578	0.877	0.565	1.02	7.04	9.79	0.00175	0.0187	0.022	gel-soil	Down	Meristem_Down
1889	LOC-Os04g37904	Meristem	0.954	0.601	0.345	0.393	0.77	0.365	1.41	5.81	16.3	5.49e-05	0.00105	0.00127	gel-soil	Down	Meristem_Down
1890	LOC-Os04g38026	Meristem	0.0596	0.0504	0.121	0.116	0.0548	0.119	-2.38	2.44	20.5	5.92e-06	0.000157	0.000183	gel-soil	Up	Meristem_Up
1891	LOC-Os04g38610	Meristem	0.995	0.832	0.556	0.578	0.91	0.565	1.66	7.6	26.7	2.37e-07	9.1e-06	1e-05	gel-soil	Down	Meristem_Down
1892	LOC-Os04g38790	Meristem	0.647	0.29	0.0991	0.191	0.461	0.138	1.18	4.27	9.42	0.00215	0.0221	0.0258	gel-soil	Down	Meristem_Down
1893	LOC-Os04g38950	Meristem	0.963	0.798	0.349	0.52	0.877	0.422	1.6	6.46	22.1	2.64e-06	7.74e-05	8.95e-05	gel-soil	Down	Meristem_Down
1894	LOC-Os04g39080	Meristem	0.899	0.479	0.216	0.225	0.68	0.22	1.22	4.85	11	0.00092	0.0111	0.0133	gel-soil	Down	Meristem_Down
1895	LOC-Os04g39240	Meristem	0.229	0.101	0.0216	0.0231	0.162	0.0222	2.05	1.72	9.82	0.00172	0.0185	0.0217	gel-soil	Down	Meristem_Down
1896	LOC-Os04g39540	Meristem	0.693	0.269	0.0302	0.0347	0.471	0.0321	4.86	4.95	113	2.52e-26	1.9e-23	8.02e-24	gel-soil	Down	Meristem_Down
1897	LOC-Os04g39600	Meristem	0.252	0.105	0	0	0.175	0	9.2	2.4	63	2.07e-15	3.52e-13	2.67e-13	gel-soil	Down	Meristem_Down
1898	LOC-Os04g39660	Meristem	0.422	0.315	0.366	0.399	0.366	0.38	-1.11	4.34	8.68	0.00321	0.0305	0.0352	gel-soil	Up	Meristem_Up
1899	LOC-Os04g40040	Meristem	0.656	0.252	0.259	0.393	0.445	0.316	-1.01	5.38	8.29	0.00399	0.0364	0.0415	gel-soil	Up	Meristem_Up
1900	LOC-Os04g40410	Meristem	0.183	0.0336	0.0129	0	0.105	0.00741	3.05	1.04	12	0.000534	0.00706	0.00855	gel-soil	Down	Meristem_Down
1901	LOC-Os04g40540	Meristem	0.372	0.0966	0.0172	0.0173	0.228	0.0173	2.91	2.11	20.7	5.32e-06	0.000142	0.000166	gel-soil	Down	Meristem_Down
1902	LOC-Os04g40550	Meristem	0.45	0.197	0.069	0.121	0.318	0.0914	1.23	3.25	7.81	0.00518	0.0445	0.0506	gel-soil	Down	Meristem_Down
1903	LOC-Os04g40600	Meristem	0.394	0.282	0.112	0.11	0.336	0.111	1.38	3.54	10.8	0.00104	0.0122	0.0146	gel-soil	Down	Meristem_Down
1904	LOC-Os04g41040	Meristem	0.725	0.445	0.185	0.266	0.579	0.22	1.12	4.78	9.24	0.00238	0.024	0.0279	gel-soil	Down	Meristem_Down
1905	LOC-Os04g41320	Meristem	0.619	0.294	0.427	0.457	0.45	0.44	-1.01	4.72	7.71	0.0055	0.0466	0.0528	gel-soil	Up	Meristem_Up
1906	LOC-Os04g41560	Meristem	0.408	0.0882	0.0129	0.0231	0.241	0.0173	2.57	2.29	18.7	1.5e-05	0.000345	0.000412	gel-soil	Down	Meristem_Down
1907	LOC-Os04g41570	Meristem	0.725	0.328	0.0991	0.139	0.518	0.116	2.05	4.4	26.8	2.28e-07	8.81e-06	9.69e-06	gel-soil	Down	Meristem_Down
1908	LOC-Os04g41900	Meristem	0.239	0.155	0.121	0.0983	0.195	0.111	-1.34	5.94	15.2	9.51e-05	0.00167	0.00204	gel-soil	Up	Meristem_Up
1909	LOC-Os04g41960	Meristem	0.991	0.861	0.828	0.879	0.923	0.849	1.34	9.69	22.6	2.02e-06	6.09e-05	7.03e-05	gel-soil	Down	Meristem_Down
1910	LOC-Os04g41970	Meristem	0.872	0.521	0.651	0.642	0.689	0.647	-1.34	6.44	15.8	6.96e-05	0.00129	0.00156	gel-soil	Up	Meristem_Up
1911	LOC-Os04g43230	Meristem	0.206	0.126	0.116	0.145	0.164	0.128	-1.24	3.44	8.9	0.00286	0.0278	0.0321	gel-soil	Up	Meristem_Up
1912	LOC-Os04g43310	Meristem	0.798	0.403	0.207	0.231	0.592	0.217	1.28	4.81	11.9	0.000556	0.00731	0.00883	gel-soil	Down	Meristem_Down
1913	LOC-Os04g43440	Meristem	0.647	0.202	0.0733	0.0809	0.414	0.0765	2.44	4.03	33.6	6.92e-09	3.76e-07	3.85e-07	gel-soil	Down	Meristem_Down
1914	LOC-Os04g43650	Meristem	0.156	0.0546	0.00862	0.0116	0.103	0.00988	2.31	1.07	8.18	0.00423	0.0381	0.0434	gel-soil	Down	Meristem_Down
1915	LOC-Os04g43760	Meristem	0.688	0.353	0.539	0.63	0.513	0.578	-2.65	6.84	59.1	1.52e-14	2.28e-12	1.78e-12	gel-soil	Up	Meristem_Up
1916	LOC-Os04g43800	Meristem	0.739	0.403	0.0603	0.133	0.564	0.0914	3.01	5.35	61.2	5.15e-15	8.23e-13	6.35e-13	gel-soil	Down	Meristem_Down
1917	LOC-Os04g44500	Meristem	0.757	0.357	0.112	0.26	0.548	0.175	0.988	5.69	8.13	0.00435	0.039	0.0444	gel-soil	Down	Meristem_Down
1918	LOC-Os04g44750	Meristem	0.44	0.16	0.0302	0.052	0.294	0.0395	2.29	2.53	17.6	2.67e-05	0.00057	0.000685	gel-soil	Down	Meristem_Down
1919	LOC-Os04g44980	Meristem	0.867	0.525	0.134	0.208	0.689	0.165	2.72	5.47	52.4	4.49e-13	5.34e-11	4.5e-11	gel-soil	Down	Meristem_Down
1920	LOC-Os04g45090	Meristem	0.555	0.214	0.0388	0.0751	0.377	0.0543	1.97	3.38	19.6	9.78e-06	0.000241	0.000285	gel-soil	Down	Meristem_Down
1921	LOC-Os04g45130	Meristem	0.748	0.353	0.0259	0.0925	0.542	0.0543	4.66	5.89	126	2.7e-29	2.94e-26	1.07e-26	gel-soil	Down	Meristem_Down
1922	LOC-Os04g45280	Meristem	0.982	0.71	0.513	0.63	0.84	0.563	1.39	7.04	17.9	2.35e-05	0.00051	0.000613	gel-soil	Down	Meristem_Down
1923	LOC-Os04g45510	Meristem	0.688	0.277	0.591	0.549	0.474	0.573	-1.35	6.68	16.5	4.92e-05	0.000953	0.00116	gel-soil	Up	Meristem_Up
1924	LOC-Os04g45520	Meristem	0.596	0.21	0.582	0.561	0.395	0.573	-2.16	6.4	39	4.28e-10	2.89e-08	2.87e-08	gel-soil	Up	Meristem_Up
1925	LOC-Os04g45920	Meristem	0.344	0.101	0.0129	0.0231	0.217	0.0173	3.05	2.07	21.7	3.24e-06	9.19e-05	0.000107	gel-soil	Down	Meristem_Down
1926	LOC-Os04g46020	Meristem	0.596	0.193	0.0819	0.0925	0.386	0.0864	1.92	3.48	19.3	1.13e-05	0.000271	0.000322	gel-soil	Down	Meristem_Down
1927	LOC-Os04g46079	Meristem	0.33	0.113	0.22	0.185	0.217	0.205	-1.36	3.38	10.6	0.00115	0.0133	0.0158	gel-soil	Up	Meristem_Up
1928	LOC-Os04g46220	Meristem	0.665	0.395	0.474	0.451	0.524	0.464	-1.88	6.47	30.3	3.81e-08	1.77e-06	1.88e-06	gel-soil	Up	Meristem_Up
1929	LOC-Os04g46880	Meristem	0.67	0.227	0.0474	0.0347	0.439	0.042	3.32	3.6	48.8	2.79e-12	2.74e-10	2.53e-10	gel-soil	Down	Meristem_Down
1930	LOC-Os04g46970	Meristem	0.197	0.239	0.28	0.191	0.219	0.242	-1.58	4.49	17.4	2.99e-05	0.000628	0.000757	gel-soil	Up	Meristem_Up
1931	LOC-Os04g47520	Meristem	0.592	0.298	0.427	0.416	0.439	0.422	-1.29	5.24	13.2	0.000287	0.00418	0.00513	gel-soil	Up	Meristem_Up
1932	LOC-Os04g47700	Meristem	0.234	0.164	0.276	0.202	0.197	0.244	-1.58	3.8	15.5	8.22e-05	0.00147	0.0018	gel-soil	Up	Meristem_Up
1933	LOC-Os04g47780	Meristem	0.151	0.105	0.0129	0.0289	0.127	0.0198	1.88	1.58	7.8	0.00523	0.0448	0.0509	gel-soil	Down	Meristem_Down
1934	LOC-Os04g47990	Meristem	0.486	0.105	0.0345	0.0636	0.287	0.0469	1.81	2.86	13.9	0.000193	0.00301	0.00369	gel-soil	Down	Meristem_Down
1935	LOC-Os04g48070	Meristem	0.161	0.0798	0.0172	0.0116	0.118	0.0148	2.11	1.61	9.68	0.00186	0.0196	0.023	gel-soil	Down	Meristem_Down
1936	LOC-Os04g48230	Meristem	0.693	0.483	0.547	0.526	0.583	0.538	-1.2	5.65	12	0.000536	0.00708	0.00857	gel-soil	Up	Meristem_Up
1937	LOC-Os04g48850	Meristem	0.798	0.412	0.211	0.22	0.596	0.215	1.18	5.61	11.4	0.000755	0.00941	0.0113	gel-soil	Down	Meristem_Down
1938	LOC-Os04g49110	Meristem	0.748	0.328	0.0776	0.0983	0.529	0.0864	2.1	4.22	27	2e-07	7.87e-06	8.62e-06	gel-soil	Down	Meristem_Down
1939	LOC-Os04g49210	Meristem	0.454	0.134	0.0603	0.0694	0.287	0.0642	1.2	3.27	7.57	0.00593	0.0494	0.0558	gel-soil	Down	Meristem_Down
1940	LOC-Os04g49340	Meristem	0.353	0.084	0.0129	0.0116	0.213	0.0123	3.58	2.31	30.7	3.07e-08	1.47e-06	1.54e-06	gel-soil	Down	Meristem_Down
1941	LOC-Os04g49620	Meristem	0.624	0.239	0.0733	0.116	0.423	0.0914	1.54	3.76	13.9	0.000189	0.00297	0.00363	gel-soil	Down	Meristem_Down
1942	LOC-Os04g49650	Meristem	0.17	0.0882	0.00862	0.0405	0.127	0.0222	1.76	1.85	8.02	0.00462	0.0407	0.0464	gel-soil	Down	Meristem_Down
1943	LOC-Os04g50216	Meristem	0.706	0.345	0.375	0.399	0.518	0.385	-1.19	5.24	11.4	0.00074	0.00927	0.0111	gel-soil	Up	Meristem_Up
1944	LOC-Os04g51160	Meristem	0.89	0.639	0.22	0.243	0.759	0.23	4.05	7.58	128	9.89e-30	1.12e-26	3.99e-27	gel-soil	Down	Meristem_Down
1945	LOC-Os04g51410	Meristem	0.339	0.0798	0.0302	0.052	0.204	0.0395	1.68	2.67	11.1	0.000867	0.0106	0.0127	gel-soil	Down	Meristem_Down
1946	LOC-Os04g51580	Meristem	0.463	0.189	0.0819	0.0694	0.32	0.0765	1.53	3.49	12.8	0.00035	0.00495	0.00605	gel-soil	Down	Meristem_Down
1947	LOC-Os04g51660	Meristem	0.45	0.282	0.53	0.439	0.362	0.491	-2.56	5.83	50.4	1.26e-12	1.35e-10	1.19e-10	gel-soil	Up	Meristem_Up
1948	LOC-Os04g51680	Meristem	0.5	0.13	0.328	0.156	0.307	0.254	-1.1	4.03	8.23	0.00413	0.0373	0.0426	gel-soil	Up	Meristem_Up
1949	LOC-Os04g51880	Meristem	0.404	0.252	0.336	0.376	0.325	0.353	-1.32	4.14	11.7	0.000621	0.00802	0.00968	gel-soil	Up	Meristem_Up
1950	LOC-Os04g52000	Meristem	0.986	0.639	0.397	0.434	0.805	0.412	1.37	5.99	15.8	7.08e-05	0.0013	0.00158	gel-soil	Down	Meristem_Down
1951	LOC-Os04g52504	Meristem	1	0.924	0.841	0.902	0.961	0.867	2.05	10.8	57.7	3.13e-14	4.54e-12	3.53e-12	gel-soil	Down	Meristem_Down
1952	LOC-Os04g52630	Meristem	0.394	0.105	0.0172	0.0462	0.243	0.0296	2.39	2.35	17.3	3.17e-05	0.000658	0.000796	gel-soil	Down	Meristem_Down
1953	LOC-Os04g52670	Meristem	0.853	0.437	0.203	0.254	0.636	0.225	1.35	5.49	14.6	0.000133	0.00223	0.00271	gel-soil	Down	Meristem_Down
1954	LOC-Os04g52700	Meristem	0.463	0.218	0.0948	0.0925	0.336	0.0938	1.51	3.64	12.9	0.000322	0.00462	0.00565	gel-soil	Down	Meristem_Down
1955	LOC-Os04g52740	Meristem	0.656	0.193	0.0388	0.0289	0.414	0.0346	3.8	3.6	58.9	1.71e-14	2.54e-12	1.99e-12	gel-soil	Down	Meristem_Down
1956	LOC-Os04g52900	Meristem	0.913	0.546	0.578	0.538	0.721	0.56	-0.978	6.26	8.45	0.00364	0.0338	0.0387	gel-soil	Up	Meristem_Up
1957	LOC-Os04g52950	Meristem	0.771	0.282	0.0733	0.15	0.515	0.106	1.89	4.63	24	9.44e-07	3.09e-05	3.53e-05	gel-soil	Down	Meristem_Down
1958	LOC-Os04g53240	Meristem	0.945	0.634	0.328	0.486	0.783	0.395	1.21	6.34	12.8	0.000348	0.00493	0.00603	gel-soil	Down	Meristem_Down
1959	LOC-Os04g53510	Meristem	0.11	0.063	0.0776	0.156	0.0855	0.111	-1.55	2.09	8.04	0.00458	0.0405	0.0461	gel-soil	Up	Meristem_Up
1960	LOC-Os04g53606	Meristem	0.867	0.492	0.272	0.289	0.671	0.279	1.08	6.84	10.8	0.00101	0.012	0.0143	gel-soil	Down	Meristem_Down
1961	LOC-Os04g53998	Meristem	0.193	0.0336	0.00862	0.0116	0.11	0.00988	2.69	1.11	10.5	0.00119	0.0137	0.0163	gel-soil	Down	Meristem_Down
1962	LOC-Os04g54800	Meristem	0.564	0.181	0.0474	0.0694	0.364	0.0568	2.02	3.35	20.3	6.51e-06	0.00017	0.000199	gel-soil	Down	Meristem_Down
1963	LOC-Os04g54930	Meristem	0.344	0.168	0.379	0.272	0.252	0.333	-1.46	4.39	14.9	0.000116	0.00199	0.00242	gel-soil	Up	Meristem_Up
1964	LOC-Os04g55740	Meristem	0.206	0.0966	0.0172	0.0289	0.149	0.0222	2.42	2.36	17.7	2.58e-05	0.000552	0.000665	gel-soil	Down	Meristem_Down
1965	LOC-Os04g55770	Meristem	0	0	0.328	0.353	0	0.338	-10.9	3.83	178	1.69e-40	8.26e-37	1.28e-37	gel-soil	Up	Meristem_Up
1966	LOC-Os04g56030	Meristem	0.894	0.55	0.25	0.266	0.715	0.257	2.96	6.81	70.3	5.21e-17	1.14e-14	7.85e-15	gel-soil	Down	Meristem_Down
1967	LOC-Os04g56040	Meristem	0.89	0.588	0.194	0.225	0.732	0.207	3.43	7.28	94.4	2.66e-22	1.32e-19	6.2e-20	gel-soil	Down	Meristem_Down
1968	LOC-Os04g56100	Meristem	1	0.811	0.759	0.763	0.901	0.76	0.951	8.22	9.86	0.00169	0.0183	0.0214	gel-soil	Down	Meristem_Down
1969	LOC-Os04g56930	Meristem	0.284	0.0504	0.0129	0.0173	0.162	0.0148	2.95	1.81	18.1	2.14e-05	0.000473	0.000566	gel-soil	Down	Meristem_Down
1970	LOC-Os04g57330	Meristem	0.569	0.261	0.0776	0.139	0.408	0.104	1.54	3.54	13.2	0.000283	0.00414	0.00508	gel-soil	Down	Meristem_Down
1971	LOC-Os04g57560	Meristem	0.647	0.286	0.427	0.439	0.458	0.432	-1.07	5.06	8.98	0.00273	0.0269	0.0311	gel-soil	Up	Meristem_Up
1972	LOC-Os04g57660	Meristem	0.303	0.0756	0.0129	0.0347	0.184	0.0222	2.29	1.81	12.2	0.000472	0.00635	0.00774	gel-soil	Down	Meristem_Down
1973	LOC-Os04g57850	Meristem	0.826	0.445	0.25	0.225	0.627	0.24	2.06	5.66	32.9	9.91e-09	5.21e-07	5.39e-07	gel-soil	Down	Meristem_Down
1974	LOC-Os04g57860	Meristem	0.463	0.181	0.0216	0.0347	0.316	0.0272	3.34	3.01	39.2	3.77e-10	2.59e-08	2.55e-08	gel-soil	Down	Meristem_Down
1975	LOC-Os04g57890	Meristem	0.67	0.513	0.569	0.566	0.588	0.568	-0.96	5.86	7.88	0.005	0.0434	0.0492	gel-soil	Up	Meristem_Up
1976	LOC-Os04g58250	Meristem	0.193	0.021	0.0129	0.00578	0.103	0.00988	2.47	0.94	8.27	0.00403	0.0367	0.0419	gel-soil	Down	Meristem_Down
1977	LOC-Os04g58330	Meristem	0.89	0.454	0.254	0.179	0.662	0.222	1.42	5.05	15.3	9.25e-05	0.00163	0.00199	gel-soil	Down	Meristem_Down
1978	LOC-Os04g58710	Meristem	0.986	0.861	0.526	0.659	0.921	0.583	1.57	7.92	25.1	5.44e-07	1.91e-05	2.14e-05	gel-soil	Down	Meristem_Down
1979	LOC-Os04g58910	Meristem	0.243	0.084	0.246	0.243	0.16	0.244	-2.14	3.58	26.2	3.12e-07	1.17e-05	1.29e-05	gel-soil	Up	Meristem_Up
1980	LOC-Os04g58920	Meristem	0.706	0.479	0.483	0.462	0.588	0.474	-1.24	6.62	14	0.000187	0.00295	0.0036	gel-soil	Up	Meristem_Up
1981	LOC-Os05g01250	Meristem	0.982	0.752	0.457	0.532	0.862	0.489	1.34	6.4	15.6	7.8e-05	0.00141	0.00172	gel-soil	Down	Meristem_Down
1982	LOC-Os05g01380	Meristem	0.234	0.0378	0.00862	0.0173	0.132	0.0123	2.34	1.35	9.8	0.00174	0.0187	0.0219	gel-soil	Down	Meristem_Down
1983	LOC-Os05g01444	Meristem	0.606	0.181	0.0819	0.0809	0.384	0.0815	2.2	3.92	27.6	1.5e-07	6.04e-06	6.6e-06	gel-soil	Down	Meristem_Down
1984	LOC-Os05g01480	Meristem	0.89	0.609	0.72	0.74	0.743	0.728	-1.13	6.46	11.5	0.000703	0.00891	0.0107	gel-soil	Up	Meristem_Up
1985	LOC-Os05g01790	Meristem	0.298	0.193	0.345	0.318	0.243	0.333	-1.72	4.47	20.4	6.14e-06	0.000162	0.000189	gel-soil	Up	Meristem_Up
1986	LOC-Os05g02450	Meristem	0.835	0.311	0.435	0.41	0.561	0.425	-1.2	5.98	12.3	0.000456	0.00618	0.00754	gel-soil	Up	Meristem_Up
1987	LOC-Os05g02890	Meristem	0.523	0.147	0.0345	0.0347	0.327	0.0346	2.23	3.43	24.7	6.65e-07	2.29e-05	2.57e-05	gel-soil	Down	Meristem_Down
1988	LOC-Os05g03140	Meristem	0.642	0.353	0.5	0.509	0.491	0.504	-1.24	5.3	12.3	0.00046	0.00622	0.00759	gel-soil	Up	Meristem_Up
1989	LOC-Os05g03190	Meristem	0.812	0.483	0.629	0.734	0.64	0.674	-1.06	5.81	9.55	0.002	0.0208	0.0244	gel-soil	Up	Meristem_Up
1990	LOC-Os05g03820	Meristem	0.858	0.496	0.677	0.647	0.669	0.664	-1.66	6.09	23.3	1.36e-06	4.3e-05	4.93e-05	gel-soil	Up	Meristem_Up
1991	LOC-Os05g03830	Meristem	0.839	0.55	0.276	0.301	0.689	0.286	1.02	5.03	7.95	0.0048	0.0419	0.0478	gel-soil	Down	Meristem_Down
1992	LOC-Os05g03920	Meristem	0.353	0.13	0.0388	0.0173	0.237	0.0296	2.74	2.58	24.3	8.11e-07	2.71e-05	3.07e-05	gel-soil	Down	Meristem_Down
1993	LOC-Os05g03934	Meristem	0.229	0.0588	0.00862	0	0.14	0.00494	2.56	1.79	14.7	0.00013	0.00218	0.00266	gel-soil	Down	Meristem_Down
1994	LOC-Os05g03960	Meristem	0.394	0.0588	0.0388	0.0405	0.219	0.0395	1.3	2.87	7.57	0.00592	0.0494	0.0558	gel-soil	Down	Meristem_Down
1995	LOC-Os05g04360	Meristem	0.991	0.639	0.612	0.613	0.807	0.612	-0.986	6.97	9.19	0.00243	0.0244	0.0283	gel-soil	Up	Meristem_Up
1996	LOC-Os05g04410	Meristem	0.821	0.571	0.336	0.462	0.691	0.39	1.85	7.6	32.8	1.02e-08	5.36e-07	5.55e-07	gel-soil	Down	Meristem_Down
1997	LOC-Os05g04440	Meristem	0.257	0.0756	0.0345	0.00578	0.162	0.0222	1.88	2.23	11.1	0.000877	0.0107	0.0128	gel-soil	Down	Meristem_Down
1998	LOC-Os05g04470	Meristem	0.312	0.261	0.474	0.399	0.285	0.442	-2.74	5.97	57.4	3.53e-14	4.99e-12	3.96e-12	gel-soil	Up	Meristem_Up
1999	LOC-Os05g04490	Meristem	0.665	0.391	0.0733	0.0809	0.522	0.0765	4.22	5.85	110	1.22e-25	8.54e-23	3.66e-23	gel-soil	Down	Meristem_Down
[truncated: 18,333 more rows]
