# Supplementary material for: Single-cell transcriptomics reveal how root tissues adapt to soil stress
Source: Nature. 2025 Apr 30;642(8068):721–9. doi: 10.1038/s41586-025-08941-z (PMC12176638; doi:10.1038/s41586-025-08941-z)
Supplement: Supplementary file 10 — Enriched GO term for DEGs in each cell type in the comparison of Kitaake scRNA-seq data between gel-grown roots and soil-grown roots. [file 41586_2025_8941_MOESM10_ESM.xlsx]

## Sheet: Description
The Enriched GO term for differentially expressed genes in the comparison between gel-based scRNA-seq data and soil-based scRNA-seq data for non-transgenic plant Kitaake, generated by gProfiler2 R package
Relevant columns
query	The group of DEGs used for GO term analysis
significant	Whether the GO term is significantly enriched
p_value	p-value for Whether the GO term is significantly enriched. We used 0.05 as the threshold.
term_size	Number of genes relevant to the GO term
query_size	Number of input genes for the GO term analysis
intersection_size	How many input genes overlap with the GO-term relevant gene group
term_id	GO term ID
source	GO term categories
term_name	GO term name

## Sheet: GOterm_Kitaake_GelvsSoil
	query	significant	p_value	term_size	query_size	intersection_size	precision	recall	term_id	source	term_name	effective_domain_size	source_order	parents
1	Atrichoblast_Down	TRUE	1.08714e-52	788	1973	262	0.132793	0.332487	GO:0006518	GO:BP	peptide metabolic process	15948	2266	c("GO:0043603"	"GO:1901564")
2	Atrichoblast_Down	TRUE	5.59742e-52	664	1973	234	0.118601	0.35241	GO:0006412	GO:BP	translation	15948	2194	c("GO:0009059"	"GO:0010467"	"GO:0019538"	"GO:0043043")
3	Atrichoblast_Down	TRUE	4.99266e-51	677	1973	235	0.119108	0.34712	GO:0043043	GO:BP	peptide biosynthetic process	15948	10843	c("GO:0006518"	"GO:0043604"	"GO:1901566")
4	Atrichoblast_Down	TRUE	4.83084e-47	743	1973	242	0.122656	0.325707	GO:0043604	GO:BP	amide biosynthetic process	15948	11153	c("GO:0043603"	"GO:0044271")
5	Atrichoblast_Down	TRUE	4.85872e-47	898	1973	273	0.138368	0.304009	GO:0043603	GO:BP	amide metabolic process	15948	11152	GO:0006807
6	Atrichoblast_Down	TRUE	1.28425e-36	1428	1973	347	0.175874	0.242997	GO:1901566	GO:BP	organonitrogen compound biosynthetic process	15948	22100	c("GO:1901564"	"GO:1901576")
7	Atrichoblast_Down	TRUE	2.80891e-29	438	1973	147	0.0745058	0.335616	GO:0022613	GO:BP	ribonucleoprotein complex biogenesis	15948	6857	GO:0044085
8	Atrichoblast_Down	TRUE	9.64328e-28	349	1973	125	0.0633553	0.358166	GO:0042254	GO:BP	ribosome biogenesis	15948	10405	GO:0022613
9	Atrichoblast_Down	TRUE	1.94612e-20	5239	1973	843	0.427268	0.160909	GO:1901564	GO:BP	organonitrogen compound metabolic process	15948	22098	c("GO:0006807"	"GO:0071704")
10	Atrichoblast_Down	TRUE	4.15206e-20	3897	1973	661	0.335023	0.169618	GO:0010467	GO:BP	gene expression	15948	4207	GO:0009059
11	Atrichoblast_Down	TRUE	1.48118e-19	1041	1973	236	0.119615	0.226705	GO:0044085	GO:BP	cellular component biogenesis	15948	11271	GO:0071840
12	Atrichoblast_Down	TRUE	5.62811e-17	245	1973	84	0.0425748	0.342857	GO:0006364	GO:BP	rRNA processing	15948	2163	c("GO:0016072"	"GO:0034470"	"GO:0042254")
13	Atrichoblast_Down	TRUE	8.45319e-17	90	1973	46	0.0233147	0.511111	GO:0042273	GO:BP	ribosomal large subunit biogenesis	15948	10416	c("GO:0022613"	"GO:0042254")
14	Atrichoblast_Down	TRUE	1.68235e-16	254	1973	85	0.0430816	0.334646	GO:0016072	GO:BP	rRNA metabolic process	15948	5160	GO:0034660
15	Atrichoblast_Down	TRUE	6.93104e-16	80	1973	42	0.0212874	0.525	GO:0002181	GO:BP	cytoplasmic translation	15948	736	GO:0006412
16	Atrichoblast_Down	TRUE	3.68908e-15	4338	1973	696	0.352762	0.160443	GO:0009059	GO:BP	macromolecule biosynthetic process	15948	3272	c("GO:0043170"	"GO:0044249"	"GO:1901576")
17	Atrichoblast_Down	TRUE	5.33602e-15	5484	1973	846	0.428789	0.154267	GO:0044249	GO:BP	cellular biosynthetic process	15948	11305	c("GO:0009058"	"GO:0044237")
18	Atrichoblast_Down	TRUE	7.40837e-14	4220	1973	673	0.341105	0.159479	GO:0019538	GO:BP	protein metabolic process	15948	6075	c("GO:0043170"	"GO:0044238"	"GO:1901564")
19	Atrichoblast_Down	TRUE	6.34006e-13	5601	1973	849	0.430309	0.15158	GO:1901576	GO:BP	organic substance biosynthetic process	15948	22106	c("GO:0009058"	"GO:0071704")
20	Atrichoblast_Down	TRUE	8.86184e-13	3095	1973	514	0.260517	0.166074	GO:0044271	GO:BP	cellular nitrogen compound biosynthetic process	15948	11312	c("GO:0034641"	"GO:0044249")
21	Atrichoblast_Down	TRUE	5.23723e-12	5716	1973	858	0.434871	0.150105	GO:0009058	GO:BP	biosynthetic process	15948	3271	GO:0008152
22	Atrichoblast_Down	TRUE	2.65458e-10	44	1973	25	0.0126711	0.568182	GO:0000470	GO:BP	maturation of LSU-rRNA	15948	161	c("GO:0006364"	"GO:0042273")
23	Atrichoblast_Down	TRUE	2.86297e-10	80	1973	35	0.0177395	0.4375	GO:0042274	GO:BP	ribosomal small subunit biogenesis	15948	10417	c("GO:0022613"	"GO:0042254")
24	Atrichoblast_Down	TRUE	7.23614e-10	8741	1973	1221	0.618855	0.139687	GO:0006807	GO:BP	nitrogen compound metabolic process	15948	2516	GO:0008152
25	Atrichoblast_Down	TRUE	1.99651e-08	9082	1973	1252	0.634567	0.137855	GO:0044237	GO:BP	cellular metabolic process	15948	11299	c("GO:0008152"	"GO:0009987")
26	Atrichoblast_Down	TRUE	3.45498e-08	223	1973	62	0.0314242	0.278027	GO:0006457	GO:BP	protein folding	15948	2227	c("GO:0009987"	"GO:0051604")
27	Atrichoblast_Down	TRUE	5.63104e-08	499	1973	110	0.0557527	0.220441	GO:0034660	GO:BP	ncRNA metabolic process	15948	9013	GO:0016070
28	Atrichoblast_Down	TRUE	7.01164e-08	1297	1973	233	0.118094	0.179645	GO:0042221	GO:BP	response to chemical	15948	10394	GO:0050896
29	Atrichoblast_Down	TRUE	1.06593e-07	306	1973	76	0.03852	0.248366	GO:0051604	GO:BP	protein maturation	15948	14276	c("GO:0010467"	"GO:0019538")
30	Atrichoblast_Down	TRUE	1.45734e-07	412	1973	94	0.0476432	0.228155	GO:0034470	GO:BP	ncRNA processing	15948	8945	c("GO:0006396"	"GO:0034660")
31	Atrichoblast_Down	TRUE	1.66259e-07	4831	1973	712	0.360872	0.147381	GO:0034641	GO:BP	cellular nitrogen compound metabolic process	15948	9002	c("GO:0006807"	"GO:0044237")
32	Atrichoblast_Down	TRUE	3.54732e-07	148	1973	45	0.0228079	0.304054	GO:0022618	GO:BP	protein-RNA complex assembly	15948	6862	c("GO:0022613"	"GO:0065003"	"GO:0071826")
33	Atrichoblast_Down	TRUE	6.87533e-07	151	1973	45	0.0228079	0.298013	GO:0071826	GO:BP	protein-RNA complex organization	15948	17435	GO:0043933
34	Atrichoblast_Down	TRUE	1.15515e-06	266	1973	66	0.0334516	0.24812	GO:0098754	GO:BP	detoxification	15948	19416	c("GO:0008150"	"GO:0009636")
35	Atrichoblast_Down	TRUE	1.26783e-06	12730	1973	1665	0.843893	0.130793	GO:0009987	GO:BP	cellular process	15948	3849	GO:0008150
36	Atrichoblast_Down	TRUE	1.4568e-06	450	1973	97	0.0491637	0.215556	GO:0065003	GO:BP	protein-containing complex assembly	15948	16381	c("GO:0022607"	"GO:0043933")
37	Atrichoblast_Down	TRUE	1.69752e-06	269	1973	66	0.0334516	0.245353	GO:0006979	GO:BP	response to oxidative stress	15948	2635	GO:0006950
38	Atrichoblast_Down	TRUE	1.89037e-06	220	1973	57	0.02889	0.259091	GO:1990748	GO:BP	cellular detoxification	15948	25936	c("GO:0009987"	"GO:0097237"	"GO:0098754")
39	Atrichoblast_Down	TRUE	1.89037e-06	220	1973	57	0.02889	0.259091	GO:0097237	GO:BP	cellular response to toxic substance	15948	19088	c("GO:0009636"	"GO:0070887")
40	Atrichoblast_Down	TRUE	2.88766e-06	273	1973	66	0.0334516	0.241758	GO:0009636	GO:BP	response to toxic substance	15948	3591	GO:0042221
41	Atrichoblast_Down	TRUE	3.36106e-06	64	1973	25	0.0126711	0.390625	GO:0042255	GO:BP	ribosome assembly	15948	10406	c("GO:0042254"	"GO:0140694")
42	Atrichoblast_Down	TRUE	6.5866e-06	137	1973	40	0.0202737	0.291971	GO:0042744	GO:BP	hydrogen peroxide catabolic process	15948	10686	c("GO:0042743"	"GO:0044248")
43	Atrichoblast_Down	TRUE	1.01436e-05	203	1973	52	0.0263558	0.256158	GO:0098869	GO:BP	cellular oxidant detoxification	15948	19470	GO:1990748
44	Atrichoblast_Down	TRUE	1.26913e-05	47	1973	20	0.0101368	0.425532	GO:0030490	GO:BP	maturation of SSU-rRNA	15948	7052	c("GO:0006364"	"GO:0042274")
45	Atrichoblast_Down	TRUE	1.40682e-05	82	1973	28	0.0141916	0.341463	GO:0009072	GO:BP	aromatic amino acid metabolic process	15948	3285	c("GO:0006520"	"GO:0006725"	"GO:0019752"	"GO:1901360"	"GO:1901564")
46	Atrichoblast_Down	TRUE	1.40682e-05	141	1973	40	0.0202737	0.283688	GO:0042743	GO:BP	hydrogen peroxide metabolic process	15948	10685	GO:0072593
47	Atrichoblast_Down	TRUE	3.12082e-05	161	1973	43	0.0217942	0.267081	GO:0072593	GO:BP	reactive oxygen species metabolic process	15948	17975	GO:0044237
48	Atrichoblast_Down	TRUE	4.07175e-05	46	1973	19	0.00963001	0.413043	GO:0009073	GO:BP	aromatic amino acid family biosynthetic process	15948	3286	c("GO:0009072"	"GO:0019438"	"GO:0046394"	"GO:1901362"	"GO:1901566")
49	Atrichoblast_Down	TRUE	0.000154715	629	1973	117	0.0593006	0.18601	GO:0022607	GO:BP	cellular component assembly	15948	6852	c("GO:0016043"	"GO:0044085")
50	Atrichoblast_Down	TRUE	0.000259358	2300	1973	351	0.177902	0.152609	GO:0071840	GO:BP	cellular component organization or biogenesis	15948	17446	GO:0009987
51	Atrichoblast_Down	TRUE	0.00027657	11483	1973	1502	0.761277	0.130802	GO:0008152	GO:BP	metabolic process	15948	3159	GO:0008150
52	Atrichoblast_Down	TRUE	0.000382877	24	1973	12	0.00608211	0.5	GO:0042435	GO:BP	indole-containing compound biosynthetic process	15948	10521	c("GO:0018130"	"GO:0019438"	"GO:0042430"	"GO:0044271"	"GO:1901362"	"GO:1901566")
53	Atrichoblast_Down	TRUE	0.000449095	40	1973	16	0.00810948	0.4	GO:0000460	GO:BP	maturation of 5.8S rRNA	15948	152	GO:0006364
54	Atrichoblast_Down	TRUE	0.000629243	25	1973	12	0.00608211	0.48	GO:0000387	GO:BP	spliceosomal snRNP assembly	15948	116	c("GO:0000398"	"GO:0022618")
55	Atrichoblast_Down	TRUE	0.000704185	800	1973	139	0.0704511	0.17375	GO:0070887	GO:BP	cellular response to chemical stimulus	15948	16854	c("GO:0042221"	"GO:0051716")
56	Atrichoblast_Down	TRUE	0.000723517	15	1973	9	0.00456158	0.6	GO:0000162	GO:BP	tryptophan biosynthetic process	15948	55	c("GO:0006568"	"GO:0008652"	"GO:0009073"	"GO:0046219"	"GO:1901607")
57	Atrichoblast_Down	TRUE	0.000723517	15	1973	9	0.00456158	0.6	GO:0046219	GO:BP	indolalkylamine biosynthetic process	15948	12382	c("GO:0006586"	"GO:0042401"	"GO:0042435")
58	Atrichoblast_Down	TRUE	0.000967437	34	1973	14	0.00709579	0.411765	GO:0000462	GO:BP	maturation of SSU-rRNA from tricistronic rRNA transcript (SSU-rRNA	5.8S rRNA	LSU-rRNA)	15948	154	GO:0030490
59	Atrichoblast_Down	TRUE	0.000967437	34	1973	14	0.00709579	0.411765	GO:0042401	GO:BP	biogenic amine biosynthetic process	15948	10494	c("GO:0006576"	"GO:0009309")
60	Atrichoblast_Down	TRUE	0.000967437	34	1973	14	0.00709579	0.411765	GO:0009309	GO:BP	amine biosynthetic process	15948	3492	c("GO:0009308"	"GO:0044271"	"GO:1901566")
61	Atrichoblast_Down	TRUE	0.00131876	23	1973	11	0.00557527	0.478261	GO:0006586	GO:BP	indolalkylamine metabolic process	15948	2332	c("GO:0006576"	"GO:0042430")
62	Atrichoblast_Down	TRUE	0.00131876	23	1973	11	0.00557527	0.478261	GO:0006568	GO:BP	tryptophan metabolic process	15948	2314	c("GO:0006586"	"GO:0009072"	"GO:1901605")
63	Atrichoblast_Down	TRUE	0.00142322	404	1973	78	0.0395337	0.193069	GO:0006520	GO:BP	amino acid metabolic process	15948	2267	c("GO:0044238"	"GO:0071704")
64	Atrichoblast_Down	TRUE	0.00142322	31	1973	13	0.00658895	0.419355	GO:0000027	GO:BP	ribosomal large subunit assembly	15948	13	c("GO:0022618"	"GO:0042255"	"GO:0042273")
65	Atrichoblast_Down	TRUE	0.00178826	20	1973	10	0.00506842	0.5	GO:0006098	GO:BP	pentose-phosphate shunt	15948	1978	c("GO:0006740"	"GO:0051156")
66	Atrichoblast_Down	TRUE	0.00229523	50	1973	17	0.00861632	0.34	GO:0006576	GO:BP	biogenic amine metabolic process	15948	2322	GO:0009308
67	Atrichoblast_Down	TRUE	0.00276921	278	1973	57	0.02889	0.205036	GO:1901605	GO:BP	alpha-amino acid metabolic process	15948	22122	c("GO:0006520"	"GO:0019752"	"GO:1901564")
68	Atrichoblast_Down	TRUE	0.00288415	21	1973	10	0.00506842	0.47619	GO:0006740	GO:BP	NADPH regeneration	15948	2467	c("GO:0006091"	"GO:0006739")
69	Atrichoblast_Down	TRUE	0.00288415	10705	1973	1398	0.708566	0.130593	GO:0071704	GO:BP	organic substance metabolic process	15948	17374	GO:0008152
70	Atrichoblast_Down	TRUE	0.00313791	8242	1973	1098	0.556513	0.13322	GO:0043170	GO:BP	macromolecule metabolic process	15948	10919	GO:0071704
71	Atrichoblast_Down	TRUE	0.00344317	125	1973	31	0.0157121	0.248	GO:0140694	GO:BP	non-membrane-bounded organelle assembly	15948	20425	GO:0070925
72	Atrichoblast_Down	TRUE	0.00347996	183	1973	41	0.0207805	0.224044	GO:0008652	GO:BP	amino acid biosynthetic process	15948	3260	c("GO:0046394"	"GO:1901566")
73	Atrichoblast_Down	TRUE	0.00364832	818	1973	137	0.0694374	0.167482	GO:0006396	GO:BP	RNA processing	15948	2181	c("GO:0010467"	"GO:0016070")
74	Atrichoblast_Down	TRUE	0.00421151	30	1973	12	0.00608211	0.4	GO:0006739	GO:BP	NADP metabolic process	15948	2466	c("GO:0006163"	"GO:0046496")
75	Atrichoblast_Down	TRUE	0.00423356	22	1973	10	0.00506842	0.454545	GO:0006833	GO:BP	water transport	15948	2533	GO:0042044
76	Atrichoblast_Down	TRUE	0.00423356	22	1973	10	0.00506842	0.454545	GO:0042044	GO:BP	fluid transport	15948	10279	GO:0006810
77	Atrichoblast_Down	TRUE	0.00586465	31	1973	12	0.00608211	0.387097	GO:0042430	GO:BP	indole-containing compound metabolic process	15948	10517	c("GO:0006725"	"GO:0034641"	"GO:0046483"	"GO:1901360"	"GO:1901564")
78	Atrichoblast_Down	TRUE	0.00612755	19	1973	9	0.00456158	0.473684	GO:0000463	GO:BP	maturation of LSU-rRNA from tricistronic rRNA transcript (SSU-rRNA	5.8S rRNA	LSU-rRNA)	15948	155	GO:0000470
79	Atrichoblast_Down	TRUE	3.07586e-88	409	2099	220	0.104812	0.537897	GO:0005840	GO:CC	ribosome	16457	389	GO:0043232
80	Atrichoblast_Down	TRUE	2.7892e-87	202	2099	149	0.0709862	0.737624	GO:0022626	GO:CC	cytosolic ribosome	16457	857	c("GO:0005829"	"GO:0005840")
81	Atrichoblast_Down	TRUE	7.53923e-84	267	2099	170	0.0809909	0.636704	GO:0044391	GO:CC	ribosomal subunit	16457	2076	c("GO:0005840"	"GO:1990904")
82	Atrichoblast_Down	TRUE	3.39995e-81	733	2099	296	0.14102	0.40382	GO:1990904	GO:CC	ribonucleoprotein complex	16457	4043	GO:0032991
83	Atrichoblast_Down	TRUE	4.80919e-56	125	2099	94	0.0447832	0.752	GO:0022625	GO:CC	cytosolic large ribosomal subunit	16457	856	c("GO:0015934"	"GO:0022626")
84	Atrichoblast_Down	TRUE	1.97742e-54	160	2099	106	0.0505002	0.6625	GO:0015934	GO:CC	large ribosomal subunit	16457	709	GO:0044391
85	Atrichoblast_Down	TRUE	1.65203e-34	981	2099	267	0.127203	0.272171	GO:0005829	GO:CC	cytosol	16457	380	c("GO:0005737"	"GO:0110165")
86	Atrichoblast_Down	TRUE	3.48013e-33	1582	2099	370	0.176274	0.233881	GO:0043228	GO:CC	non-membrane-bounded organelle	16457	1880	GO:0043226
87	Atrichoblast_Down	TRUE	3.48013e-33	1582	2099	370	0.176274	0.233881	GO:0043232	GO:CC	intracellular non-membrane-bounded organelle	16457	1884	c("GO:0043228"	"GO:0043229")
88	Atrichoblast_Down	TRUE	9.32972e-31	77	2099	55	0.026203	0.714286	GO:0022627	GO:CC	cytosolic small ribosomal subunit	16457	858	c("GO:0015935"	"GO:0022626")
89	Atrichoblast_Down	TRUE	6.17031e-29	107	2099	64	0.0304907	0.598131	GO:0015935	GO:CC	small ribosomal subunit	16457	710	GO:0044391
90	Atrichoblast_Down	TRUE	6.53557e-19	2801	2099	512	0.243926	0.182792	GO:0032991	GO:CC	protein-containing complex	16457	1340	GO:0005575
91	Atrichoblast_Down	TRUE	2.24542e-13	233	2099	75	0.0357313	0.321888	GO:0005730	GO:CC	nucleolus	16457	305	c("GO:0031981"	"GO:0043232")
92	Atrichoblast_Down	TRUE	2.26985e-11	6501	2099	979	0.466413	0.150592	GO:0005737	GO:CC	cytoplasm	16457	309	c("GO:0005622"	"GO:0110165")
93	Atrichoblast_Down	TRUE	4.71715e-09	10176	2099	1428	0.680324	0.14033	GO:0005622	GO:CC	intracellular anatomical structure	16457	237	GO:0110165
94	Atrichoblast_Down	TRUE	6.67821e-09	692	2099	146	0.0695569	0.210983	GO:0043233	GO:CC	organelle lumen	16457	1885	c("GO:0031974"	"GO:0043226")
95	Atrichoblast_Down	TRUE	6.67821e-09	692	2099	146	0.0695569	0.210983	GO:0070013	GO:CC	intracellular organelle lumen	16457	2399	c("GO:0043229"	"GO:0043233")
96	Atrichoblast_Down	TRUE	6.67821e-09	692	2099	146	0.0695569	0.210983	GO:0031974	GO:CC	membrane-enclosed lumen	16457	1221	GO:0110165
97	Atrichoblast_Down	TRUE	2.75045e-06	86	2099	30	0.0142925	0.348837	GO:0030684	GO:CC	preribosome	16457	967	GO:1990904
98	Atrichoblast_Down	TRUE	3.28864e-06	27	2099	15	0.00714626	0.555556	GO:0071011	GO:CC	precatalytic spliceosome	16457	2603	GO:0005681
99	Atrichoblast_Down	TRUE	4.43852e-06	731	2099	141	0.0671748	0.192886	GO:0005576	GO:CC	extracellular region	16457	198	GO:0110165
100	Atrichoblast_Down	TRUE	1.34113e-05	61	2099	23	0.0109576	0.377049	GO:0030532	GO:CC	small nuclear ribonucleoprotein complex	16457	946	c("GO:0120114"	"GO:0140513"	"GO:1990904")
101	Atrichoblast_Down	TRUE	1.34113e-05	61	2099	23	0.0109576	0.377049	GO:0097525	GO:CC	spliceosomal snRNP complex	16457	3045	GO:0030532
102	Atrichoblast_Down	TRUE	1.34113e-05	33	2099	16	0.00762268	0.484848	GO:0097526	GO:CC	spliceosomal tri-snRNP complex	16457	3046	GO:0097525
103	Atrichoblast_Down	TRUE	1.60639e-05	66	2099	24	0.011434	0.363636	GO:0120114	GO:CC	Sm-like protein family complex	16457	3462	GO:0032991
104	Atrichoblast_Down	TRUE	2.06587e-05	114	2099	34	0.0161982	0.298246	GO:0005759	GO:CC	mitochondrial matrix	16457	327	c("GO:0005739"	"GO:0070013")
105	Atrichoblast_Down	TRUE	3.64886e-05	530	2099	105	0.0500238	0.198113	GO:0031981	GO:CC	nuclear lumen	16457	1227	c("GO:0005634"	"GO:0070013")
106	Atrichoblast_Down	TRUE	4.08828e-05	10	2099	8	0.00381134	0.8	GO:0034715	GO:CC	pICln-Sm protein complex	16457	1544	c("GO:0005737"	"GO:0120114")
107	Atrichoblast_Down	TRUE	0.000126679	20	2099	11	0.00524059	0.55	GO:0005689	GO:CC	U12-type spliceosomal complex	16457	279	GO:0005681
108	Atrichoblast_Down	TRUE	0.000220142	21	2099	11	0.00524059	0.52381	GO:0005686	GO:CC	U2 snRNP	16457	276	GO:0097525
109	Atrichoblast_Down	TRUE	0.000220142	32	2099	14	0.00666984	0.4375	GO:0005732	GO:CC	sno(s)RNA-containing ribonucleoprotein complex	16457	307	GO:1990904
110	Atrichoblast_Down	TRUE	0.000274413	8613	2099	1187	0.565507	0.137815	GO:0043226	GO:CC	organelle	16457	1878	GO:0110165
111	Atrichoblast_Down	TRUE	0.000285828	8600	2099	1185	0.564555	0.137791	GO:0043229	GO:CC	intracellular organelle	16457	1881	c("GO:0005622"	"GO:0043226")
112	Atrichoblast_Down	TRUE	0.000297647	37	2099	15	0.00714626	0.405405	GO:0005761	GO:CC	mitochondrial ribosome	16457	329	c("GO:0000313"	"GO:0005759")
113	Atrichoblast_Down	TRUE	0.000604823	39	2099	15	0.00714626	0.384615	GO:0000313	GO:CC	organellar ribosome	16457	49	c("GO:0005840"	"GO:0043226")
114	Atrichoblast_Down	TRUE	0.000635804	13	2099	8	0.00381134	0.615385	GO:0031428	GO:CC	box C/D RNP complex	16457	1114	GO:0005732
115	Atrichoblast_Down	TRUE	0.00116893	8	2099	6	0.0028585	0.75	GO:0005687	GO:CC	U4 snRNP	16457	277	GO:0097525
116	Atrichoblast_Down	TRUE	0.00116893	8	2099	6	0.0028585	0.75	GO:0005688	GO:CC	U6 snRNP	16457	278	GO:0097525
117	Atrichoblast_Down	TRUE	0.00126292	46	2099	16	0.00762268	0.347826	GO:0032040	GO:CC	small-subunit processome	16457	1239	GO:0030684
118	Atrichoblast_Down	TRUE	0.00150107	151	2099	36	0.017151	0.238411	GO:0005681	GO:CC	spliceosomal complex	16457	271	c("GO:0140513"	"GO:1990904")
119	Atrichoblast_Down	TRUE	0.00190707	22	2099	10	0.00476417	0.454545	GO:0005665	GO:CC	RNA polymerase II	core complex	16457	260	c("GO:0016591"	"GO:0055029")
120	Atrichoblast_Down	TRUE	0.00214872	15	2099	8	0.00381134	0.533333	GO:0005682	GO:CC	U5 snRNP	16457	272	GO:0097525
121	Atrichoblast_Down	TRUE	0.00264096	19	2099	9	0.00428776	0.473684	GO:0005736	GO:CC	RNA polymerase I complex	16457	308	c("GO:0005730"	"GO:0055029")
122	Atrichoblast_Down	TRUE	0.0041633	20	2099	9	0.00428776	0.45	GO:0005685	GO:CC	U1 snRNP	16457	275	GO:0097525
123	Atrichoblast_Down	TRUE	0.0081892	96	2099	24	0.011434	0.25	GO:0030312	GO:CC	external encapsulating structure	16457	927	c("GO:0071944"	"GO:0110165")
124	Atrichoblast_Down	TRUE	0.00909108	22	2099	9	0.00428776	0.409091	GO:0005762	GO:CC	mitochondrial large ribosomal subunit	16457	330	c("GO:0000315"	"GO:0005761"	"GO:0098798")
125	Atrichoblast_Down	TRUE	0.00909108	22	2099	9	0.00428776	0.409091	GO:0000315	GO:CC	organellar large ribosomal subunit	16457	51	c("GO:0000313"	"GO:0015934")
126	Atrichoblast_Down	TRUE	2.01133e-89	372	2188	207	0.0946069	0.556452	GO:0003735	GO:MF	structural constituent of ribosome	17906	353	GO:0005198
127	Atrichoblast_Down	TRUE	5.3411e-77	490	2188	226	0.103291	0.461224	GO:0005198	GO:MF	structural molecule activity	17906	1347	GO:0003674
128	Atrichoblast_Down	TRUE	6.73784e-12	113	2188	46	0.0210238	0.40708	GO:0019843	GO:MF	rRNA binding	17906	3714	GO:0003723
129	Atrichoblast_Down	TRUE	2.87651e-06	128	2188	40	0.0182815	0.3125	GO:0140825	GO:MF	lactoperoxidase activity	17906	10661	GO:0004601
130	Atrichoblast_Down	TRUE	6.01046e-06	127	2188	39	0.0178245	0.307087	GO:0051082	GO:MF	unfolded protein binding	17906	7949	GO:0005515
131	Atrichoblast_Down	TRUE	7.57981e-06	202	2188	53	0.024223	0.262376	GO:0016209	GO:MF	antioxidant activity	17906	2733	GO:0003674
132	Atrichoblast_Down	TRUE	1.12803e-05	178	2188	48	0.0219378	0.269663	GO:0004601	GO:MF	peroxidase activity	17906	915	c("GO:0016209"	"GO:0016684")
133	Atrichoblast_Down	TRUE	1.19095e-05	179	2188	48	0.0219378	0.268156	GO:0016684	GO:MF	oxidoreductase activity	acting on peroxide as acceptor	17906	2898	GO:0016491
134	Atrichoblast_Down	TRUE	2.04366e-05	59	2188	23	0.0105119	0.389831	GO:0051087	GO:MF	protein-folding chaperone binding	17906	7950	GO:0005515
135	Atrichoblast_Down	TRUE	0.000147734	1543	2188	249	0.113803	0.161374	GO:0003723	GO:MF	RNA binding	17906	346	GO:0003676
136	Atrichoblast_Down	TRUE	0.000966161	82	2188	25	0.011426	0.304878	GO:0004364	GO:MF	glutathione transferase activity	17906	728	GO:0016765
137	Atrichoblast_Down	TRUE	0.00146048	15	2188	9	0.00411335	0.6	GO:0001054	GO:MF	RNA polymerase I activity	17906	143	GO:0003899
138	Atrichoblast_Down	TRUE	0.00237594	57	2188	19	0.00868373	0.333333	GO:0031072	GO:MF	heat shock protein binding	17906	4088	GO:0005515
139	Atrichoblast_Down	TRUE	0.00255016	16	2188	9	0.00411335	0.5625	GO:0001056	GO:MF	RNA polymerase III activity	17906	145	GO:0003899
140	Atrichoblast_Down	TRUE	0.00662806	11	2188	7	0.00319927	0.636364	GO:0070180	GO:MF	large ribosomal subunit rRNA binding	17906	8617	GO:0019843
141	Atrichoblast_Down	TRUE	0.00753659	18	2188	9	0.00411335	0.5	GO:0051879	GO:MF	Hsp90 protein binding	17906	8059	GO:0031072
142	Atrichoblast_Down	TRUE	0.00757282	22	2188	10	0.00457038	0.454545	GO:0015250	GO:MF	water channel activity	17906	2438	c("GO:0005372"	"GO:0015267")
143	Atrichoblast_Down	TRUE	0.00757282	22	2188	10	0.00457038	0.454545	GO:0005372	GO:MF	water transmembrane transporter activity	17906	1450	GO:0015318
144	Atrichoblast_Down	TRUE	0.00873476	35	2188	13	0.0059415	0.371429	GO:0010181	GO:MF	FMN binding	17906	2186	c("GO:0032553"	"GO:0043168")
145	Atrichoblast_Down	TRUE	2.25346e-52	218	689	141	0.204644	0.646789	KEGG:03010	KEGG	Ribosome	3695	208	KEGG:00000
146	Atrichoblast_Up	TRUE	7.65105e-15	1358	1901	268	0.140978	0.197349	GO:0044281	GO:BP	small molecule metabolic process	15948	11317	GO:0008152
147	Atrichoblast_Up	TRUE	7.5988e-13	490	1901	122	0.0641767	0.24898	GO:0016192	GO:BP	vesicle-mediated transport	15948	5229	c("GO:0006810"	"GO:0009987")
148	Atrichoblast_Up	TRUE	3.34166e-12	187	1901	63	0.0331405	0.336898	GO:0048193	GO:BP	Golgi vesicle transport	15948	12993	GO:0016192
149	Atrichoblast_Up	TRUE	7.97326e-12	598	1901	137	0.0720673	0.229097	GO:0019637	GO:BP	organophosphate metabolic process	15948	6166	c("GO:0006793"	"GO:0071704")
150	Atrichoblast_Up	TRUE	2.28429e-11	2311	1901	388	0.204103	0.167893	GO:0006810	GO:BP	transport	15948	2519	GO:0051234
151	Atrichoblast_Up	TRUE	8.17931e-11	600	1901	134	0.0704892	0.223333	GO:1901135	GO:BP	carbohydrate derivative metabolic process	15948	21749	GO:0071704
152	Atrichoblast_Up	TRUE	2.88827e-10	26	1901	19	0.00999474	0.730769	GO:0006891	GO:BP	intra-Golgi vesicle-mediated transport	15948	2575	GO:0048193
153	Atrichoblast_Up	TRUE	3.18733e-10	2506	1901	408	0.214624	0.162809	GO:0051179	GO:BP	localization	15948	14002	GO:0008150
154	Atrichoblast_Up	TRUE	4.28782e-10	418	1901	101	0.0531299	0.241627	GO:0055086	GO:BP	nucleobase-containing small molecule metabolic process	15948	14702	c("GO:0006139"	"GO:0044281")
155	Atrichoblast_Up	TRUE	5.4813e-10	2408	1901	393	0.206733	0.163206	GO:0051234	GO:BP	establishment of localization	15948	14032	GO:0051179
156	Atrichoblast_Up	TRUE	9.06738e-10	795	1901	161	0.0846923	0.202516	GO:0019752	GO:BP	carboxylic acid metabolic process	15948	6252	GO:0043436
157	Atrichoblast_Up	TRUE	9.31965e-10	809	1901	163	0.0857443	0.201483	GO:0043436	GO:BP	oxoacid metabolic process	15948	11048	GO:0006082
158	Atrichoblast_Up	TRUE	9.54931e-10	810	1901	163	0.0857443	0.201235	GO:0006082	GO:BP	organic acid metabolic process	15948	1967	c("GO:0044237"	"GO:0044281"	"GO:0071704")
159	Atrichoblast_Up	TRUE	1.96433e-09	721	1901	148	0.0778538	0.20527	GO:0044248	GO:BP	cellular catabolic process	15948	11304	c("GO:0009056"	"GO:0044237")
160	Atrichoblast_Up	TRUE	1.40906e-08	31	1901	19	0.00999474	0.612903	GO:0033866	GO:BP	nucleoside bisphosphate biosynthetic process	15948	8647	c("GO:0033865"	"GO:1901293")
161	Atrichoblast_Up	TRUE	1.40906e-08	31	1901	19	0.00999474	0.612903	GO:0034030	GO:BP	ribonucleoside bisphosphate biosynthetic process	15948	8657	c("GO:0033866"	"GO:0033875")
162	Atrichoblast_Up	TRUE	1.40906e-08	31	1901	19	0.00999474	0.612903	GO:0034033	GO:BP	purine nucleoside bisphosphate biosynthetic process	15948	8660	c("GO:0033866"	"GO:0034032"	"GO:0072522")
163	Atrichoblast_Up	TRUE	2.78784e-07	70	1901	28	0.0147291	0.4	GO:0034032	GO:BP	purine nucleoside bisphosphate metabolic process	15948	8659	c("GO:0033865"	"GO:0072521")
164	Atrichoblast_Up	TRUE	2.78784e-07	70	1901	28	0.0147291	0.4	GO:0033875	GO:BP	ribonucleoside bisphosphate metabolic process	15948	8649	GO:0033865
165	Atrichoblast_Up	TRUE	2.78784e-07	70	1901	28	0.0147291	0.4	GO:0033865	GO:BP	nucleoside bisphosphate metabolic process	15948	8646	GO:0006753
166	Atrichoblast_Up	TRUE	3.01495e-07	292	1901	71	0.0373488	0.243151	GO:0072521	GO:BP	purine-containing compound metabolic process	15948	17940	c("GO:0006725"	"GO:0034641"	"GO:0046483"	"GO:1901360"	"GO:1901564")
167	Atrichoblast_Up	TRUE	3.41916e-07	2328	1901	365	0.192004	0.156787	GO:0006793	GO:BP	phosphorus metabolic process	15948	2507	GO:0044237
168	Atrichoblast_Up	TRUE	4.24181e-07	194	1901	53	0.0278801	0.273196	GO:0044282	GO:BP	small molecule catabolic process	15948	11318	c("GO:0009056"	"GO:0044281")
169	Atrichoblast_Up	TRUE	4.56637e-07	94	1901	33	0.0173593	0.351064	GO:0006090	GO:BP	pyruvate metabolic process	15948	1973	GO:0032787
170	Atrichoblast_Up	TRUE	4.941e-07	217	1901	57	0.0299842	0.262673	GO:0009150	GO:BP	purine ribonucleotide metabolic process	15948	3354	c("GO:0006163"	"GO:0009259")
171	Atrichoblast_Up	TRUE	5.79036e-07	21	1901	14	0.00736454	0.666667	GO:0071616	GO:BP	acyl-CoA biosynthetic process	15948	17302	c("GO:0006637"	"GO:0009152"	"GO:0034030"	"GO:0034033"	"GO:0035384"	"GO:0043604")
172	Atrichoblast_Up	TRUE	5.79036e-07	21	1901	14	0.00736454	0.666667	GO:0035384	GO:BP	thioester biosynthetic process	15948	9320	c("GO:0035383"	"GO:0044272"	"GO:1901576")
173	Atrichoblast_Up	TRUE	5.99196e-07	241	1901	61	0.0320884	0.253112	GO:0009259	GO:BP	ribonucleotide metabolic process	15948	3461	c("GO:0009117"	"GO:0019693")
174	Atrichoblast_Up	TRUE	7.38281e-07	87	1901	31	0.0163072	0.356322	GO:0016049	GO:BP	cell growth	15948	5141	c("GO:0009987"	"GO:0040007")
175	Atrichoblast_Up	TRUE	7.60321e-07	1015	1901	181	0.095213	0.178325	GO:0005975	GO:BP	carbohydrate metabolic process	15948	1863	c("GO:0044238"	"GO:0071704")
176	Atrichoblast_Up	TRUE	8.95445e-07	1164	1901	202	0.10626	0.17354	GO:0071702	GO:BP	organic substance transport	15948	17372	GO:0006810
177	Atrichoblast_Up	TRUE	9.61334e-07	211	1901	55	0.0289321	0.260664	GO:0006644	GO:BP	phospholipid metabolic process	15948	2382	c("GO:0006796"	"GO:0019637"	"GO:0044255")
178	Atrichoblast_Up	TRUE	9.71277e-07	147	1901	43	0.0226197	0.292517	GO:0006650	GO:BP	glycerophospholipid metabolic process	15948	2387	c("GO:0006644"	"GO:0046486")
179	Atrichoblast_Up	TRUE	1.02089e-06	163	1901	46	0.0241978	0.282209	GO:0046486	GO:BP	glycerolipid metabolic process	15948	12596	GO:0044255
180	Atrichoblast_Up	TRUE	3.10729e-06	397	1901	85	0.0447133	0.214106	GO:0032787	GO:BP	monocarboxylic acid metabolic process	15948	8101	GO:0019752
181	Atrichoblast_Up	TRUE	3.10729e-06	276	1901	65	0.0341925	0.235507	GO:0006163	GO:BP	purine nucleotide metabolic process	15948	2018	c("GO:0009117"	"GO:0072521")
182	Atrichoblast_Up	TRUE	3.16329e-06	253	1901	61	0.0320884	0.241107	GO:0019693	GO:BP	ribose phosphate metabolic process	15948	6216	c("GO:0006796"	"GO:0019637"	"GO:1901135")
183	Atrichoblast_Up	TRUE	3.46663e-06	343	1901	76	0.039979	0.221574	GO:0006812	GO:BP	monoatomic cation transport	15948	2521	GO:0006811
184	Atrichoblast_Up	TRUE	4.76547e-06	24	1901	14	0.00736454	0.583333	GO:0016482	GO:BP	cytosolic transport	15948	5295	GO:0046907
185	Atrichoblast_Up	TRUE	5.03238e-06	18	1901	12	0.00631247	0.666667	GO:0006085	GO:BP	acetyl-CoA biosynthetic process	15948	1970	c("GO:0006084"	"GO:0071616")
186	Atrichoblast_Up	TRUE	5.35912e-06	31	1901	16	0.00841662	0.516129	GO:0006084	GO:BP	acetyl-CoA metabolic process	15948	1969	GO:0006637
187	Atrichoblast_Up	TRUE	5.52699e-06	2292	1901	351	0.18464	0.153141	GO:0006796	GO:BP	phosphate-containing compound metabolic process	15948	2510	GO:0006793
188	Atrichoblast_Up	TRUE	6.02196e-06	330	1901	73	0.0384008	0.221212	GO:0009117	GO:BP	nucleotide metabolic process	15948	3323	GO:0006753
189	Atrichoblast_Up	TRUE	6.38958e-06	349	1901	76	0.039979	0.217765	GO:0090407	GO:BP	organophosphate biosynthetic process	15948	18806	c("GO:0019637"	"GO:1901576")
190	Atrichoblast_Up	TRUE	8.14728e-06	345	1901	75	0.0394529	0.217391	GO:0006753	GO:BP	nucleoside phosphate metabolic process	15948	2478	c("GO:0006796"	"GO:0019637"	"GO:0055086")
191	Atrichoblast_Up	TRUE	8.61693e-06	309	1901	69	0.0362967	0.223301	GO:0098655	GO:BP	monoatomic cation transmembrane transport	15948	19353	c("GO:0006812"	"GO:0034220")
192	Atrichoblast_Up	TRUE	1.00736e-05	144	1901	40	0.0210416	0.277778	GO:0046395	GO:BP	carboxylic acid catabolic process	15948	12523	c("GO:0016054"	"GO:0019752")
193	Atrichoblast_Up	TRUE	1.00736e-05	144	1901	40	0.0210416	0.277778	GO:0016054	GO:BP	organic acid catabolic process	15948	5146	c("GO:0006082"	"GO:0044248"	"GO:0044282"	"GO:1901575")
194	Atrichoblast_Up	TRUE	1.0931e-05	533	1901	104	0.054708	0.195122	GO:0046907	GO:BP	intracellular transport	15948	12847	c("GO:0006810"	"GO:0051641"	"GO:0051649")
195	Atrichoblast_Up	TRUE	2.76759e-05	375	1901	78	0.041031	0.208	GO:1901137	GO:BP	carbohydrate derivative biosynthetic process	15948	21751	c("GO:1901135"	"GO:1901576")
196	Atrichoblast_Up	TRUE	2.77155e-05	919	1901	159	0.0836402	0.173014	GO:0033036	GO:BP	macromolecule localization	15948	8276	GO:0051179
197	Atrichoblast_Up	TRUE	3.73027e-05	119	1901	34	0.0178853	0.285714	GO:0019318	GO:BP	hexose metabolic process	15948	5872	GO:0005996
198	Atrichoblast_Up	TRUE	4.16908e-05	94	1901	29	0.0152551	0.308511	GO:0072523	GO:BP	purine-containing compound catabolic process	15948	17942	c("GO:0019439"	"GO:0044270"	"GO:0046700"	"GO:0072521"	"GO:1901361"	"GO:1901565")
199	Atrichoblast_Up	TRUE	4.17664e-05	21	1901	12	0.00631247	0.571429	GO:0042147	GO:BP	retrograde transport	endosome to Golgi	15948	10335	c("GO:0016197"	"GO:0016482")
200	Atrichoblast_Up	TRUE	5.00117e-05	591	1901	110	0.0578643	0.186125	GO:0015031	GO:BP	protein transport	15948	4854	c("GO:0045184"	"GO:0071702"	"GO:0071705")
201	Atrichoblast_Up	TRUE	5.23505e-05	673	1901	122	0.0641767	0.181278	GO:0044255	GO:BP	cellular lipid metabolic process	15948	11307	c("GO:0006629"	"GO:0044237")
202	Atrichoblast_Up	TRUE	5.73228e-05	154	1901	40	0.0210416	0.25974	GO:0005996	GO:BP	monosaccharide metabolic process	15948	1884	c("GO:0005975"	"GO:0044281")
203	Atrichoblast_Up	TRUE	6.26988e-05	926	1901	158	0.0831142	0.170626	GO:0071705	GO:BP	nitrogen compound transport	15948	17375	GO:0006810
204	Atrichoblast_Up	TRUE	7.01565e-05	347	1901	72	0.0378748	0.207493	GO:0098660	GO:BP	inorganic ion transmembrane transport	15948	19358	GO:0055085
205	Atrichoblast_Up	TRUE	7.56547e-05	82	1901	26	0.013677	0.317073	GO:0009063	GO:BP	amino acid catabolic process	15948	3276	c("GO:0046395"	"GO:1901565")
206	Atrichoblast_Up	TRUE	7.85619e-05	564	1901	105	0.0552341	0.18617	GO:0051649	GO:BP	establishment of localization in cell	15948	14317	c("GO:0051234"	"GO:0051641")
207	Atrichoblast_Up	TRUE	9.77253e-05	46	1901	18	0.0094687	0.391304	GO:0006637	GO:BP	acyl-CoA metabolic process	15948	2375	c("GO:0009150"	"GO:0033875"	"GO:0034032"	"GO:0035383"	"GO:0043603")
208	Atrichoblast_Up	TRUE	9.77253e-05	46	1901	18	0.0094687	0.391304	GO:0035383	GO:BP	thioester metabolic process	15948	9319	c("GO:0006790"	"GO:0071704")
209	Atrichoblast_Up	TRUE	0.000104052	907	1901	154	0.08101	0.169791	GO:0051641	GO:BP	cellular localization	15948	14309	c("GO:0009987"	"GO:0051179")
210	Atrichoblast_Up	TRUE	0.000111877	277	1901	60	0.0315623	0.216606	GO:0046700	GO:BP	heterocycle catabolic process	15948	12732	c("GO:0044248"	"GO:0046483")
211	Atrichoblast_Up	TRUE	0.000130593	297	1901	63	0.0331405	0.212121	GO:0098662	GO:BP	inorganic cation transmembrane transport	15948	19360	GO:0098660
212	Atrichoblast_Up	TRUE	0.00013387	116	1901	32	0.0168332	0.275862	GO:0044272	GO:BP	sulfur compound biosynthetic process	15948	11313	c("GO:0006790"	"GO:0044249")
213	Atrichoblast_Up	TRUE	0.00013387	95	1901	28	0.0147291	0.294737	GO:0006888	GO:BP	endoplasmic reticulum to Golgi vesicle-mediated transport	15948	2573	c("GO:0046907"	"GO:0048193")
214	Atrichoblast_Up	TRUE	0.00013387	279	1901	60	0.0315623	0.215054	GO:0044270	GO:BP	cellular nitrogen compound catabolic process	15948	11311	c("GO:0034641"	"GO:0044248")
215	Atrichoblast_Up	TRUE	0.00013387	445	1901	86	0.0452393	0.193258	GO:0006811	GO:BP	monoatomic ion transport	15948	2520	GO:0006810
216	Atrichoblast_Up	TRUE	0.000149962	343	1901	70	0.0368227	0.204082	GO:0006886	GO:BP	intracellular protein transport	15948	2571	c("GO:0008104"	"GO:0015031"	"GO:0046907")
217	Atrichoblast_Up	TRUE	0.000154685	31	1901	14	0.00736454	0.451613	GO:0046835	GO:BP	carbohydrate phosphorylation	15948	12801	c("GO:0005975"	"GO:0016310")
218	Atrichoblast_Up	TRUE	0.000177603	134	1901	35	0.0184114	0.261194	GO:0015980	GO:BP	energy derivation by oxidation of organic compounds	15948	5120	GO:0006091
219	Atrichoblast_Up	TRUE	0.000196549	97	1901	28	0.0147291	0.28866	GO:0046488	GO:BP	phosphatidylinositol metabolic process	15948	12598	GO:0006650
220	Atrichoblast_Up	TRUE	0.000197457	14	1901	9	0.00473435	0.642857	GO:0006086	GO:BP	acetyl-CoA biosynthetic process from pyruvate	15948	1971	c("GO:0006085"	"GO:0006090")
221	Atrichoblast_Up	TRUE	0.000197741	163	1901	40	0.0210416	0.245399	GO:0040007	GO:BP	growth	15948	10236	GO:0008150
222	Atrichoblast_Up	TRUE	0.000216293	731	1901	127	0.0668069	0.173735	GO:0008104	GO:BP	protein localization	15948	3157	GO:0070727
223	Atrichoblast_Up	TRUE	0.000228831	732	1901	127	0.0668069	0.173497	GO:0070727	GO:BP	cellular macromolecule localization	15948	16772	c("GO:0033036"	"GO:0051641")
224	Atrichoblast_Up	TRUE	0.000275339	249	1901	54	0.0284061	0.216867	GO:0034655	GO:BP	nucleobase-containing compound catabolic process	15948	9010	c("GO:0006139"	"GO:0019439"	"GO:0044270"	"GO:0046700"	"GO:1901361")
225	Atrichoblast_Up	TRUE	0.000276583	402	1901	78	0.041031	0.19403	GO:0034220	GO:BP	monoatomic ion transmembrane transport	15948	8793	c("GO:0006811"	"GO:0055085")
226	Atrichoblast_Up	TRUE	0.000304553	121	1901	32	0.0168332	0.264463	GO:0045333	GO:BP	cellular respiration	15948	11755	GO:0015980
227	Atrichoblast_Up	TRUE	0.000307001	914	1901	152	0.0799579	0.166302	GO:0006629	GO:BP	lipid metabolic process	15948	2369	c("GO:0044238"	"GO:0071704")
228	Atrichoblast_Up	TRUE	0.000365152	90	1901	26	0.013677	0.288889	GO:0030258	GO:BP	lipid modification	15948	6984	GO:0044255
229	Atrichoblast_Up	TRUE	0.000365152	60	1901	20	0.0105208	0.333333	GO:0006897	GO:BP	endocytosis	15948	2580	c("GO:0016192"	"GO:0098657")
230	Atrichoblast_Up	TRUE	0.000387184	145	1901	36	0.0189374	0.248276	GO:0008654	GO:BP	phospholipid biosynthetic process	15948	3262	c("GO:0006644"	"GO:0008610"	"GO:0090407")
231	Atrichoblast_Up	TRUE	0.000480173	81	1901	24	0.0126249	0.296296	GO:1901606	GO:BP	alpha-amino acid catabolic process	15948	22123	c("GO:0046395"	"GO:1901565"	"GO:1901605")
232	Atrichoblast_Up	TRUE	0.000557838	332	1901	66	0.0347186	0.198795	GO:1901361	GO:BP	organic cyclic compound catabolic process	15948	21927	c("GO:1901360"	"GO:1901575")
233	Atrichoblast_Up	TRUE	0.000568274	77	1901	23	0.0120989	0.298701	GO:0006096	GO:BP	glycolytic process	15948	1976	c("GO:0006090"	"GO:0006091"	"GO:0016052"	"GO:0019364"	"GO:0046032"	"GO:0046034"	"GO:0046496")
234	Atrichoblast_Up	TRUE	0.000568274	77	1901	23	0.0120989	0.298701	GO:0046032	GO:BP	ADP catabolic process	15948	12207	c("GO:0009154"	"GO:0009181"	"GO:0046031")
235	Atrichoblast_Up	TRUE	0.000568274	1559	1901	238	0.125197	0.152662	GO:0009056	GO:BP	catabolic process	15948	3269	GO:0008152
236	Atrichoblast_Up	TRUE	0.000568274	77	1901	23	0.0120989	0.298701	GO:0009191	GO:BP	ribonucleoside diphosphate catabolic process	15948	3394	c("GO:0009134"	"GO:0009185")
237	Atrichoblast_Up	TRUE	0.000568274	77	1901	23	0.0120989	0.298701	GO:0046031	GO:BP	ADP metabolic process	15948	12206	c("GO:0009150"	"GO:0009179")
238	Atrichoblast_Up	TRUE	0.000568274	77	1901	23	0.0120989	0.298701	GO:0009181	GO:BP	purine ribonucleoside diphosphate catabolic process	15948	3384	c("GO:0009137"	"GO:0009179"	"GO:0009191")
239	Atrichoblast_Up	TRUE	0.000568274	77	1901	23	0.0120989	0.298701	GO:0009137	GO:BP	purine nucleoside diphosphate catabolic process	15948	3341	c("GO:0009134"	"GO:0009135")
240	Atrichoblast_Up	TRUE	0.000577241	39	1901	15	0.00789058	0.384615	GO:0009081	GO:BP	branched-chain amino acid metabolic process	15948	3291	c("GO:0006520"	"GO:0019752"	"GO:1901564")
241	Atrichoblast_Up	TRUE	0.000622323	126	1901	32	0.0168332	0.253968	GO:1901136	GO:BP	carbohydrate derivative catabolic process	15948	21750	c("GO:1901135"	"GO:1901575")
242	Atrichoblast_Up	TRUE	0.000622323	126	1901	32	0.0168332	0.253968	GO:0046434	GO:BP	organophosphate catabolic process	15948	12547	c("GO:0019637"	"GO:1901575")
243	Atrichoblast_Up	TRUE	0.000629463	88	1901	25	0.013151	0.284091	GO:0009134	GO:BP	nucleoside diphosphate catabolic process	15948	3338	c("GO:0009132"	"GO:1901292")
244	Atrichoblast_Up	TRUE	0.000648701	667	1901	115	0.0604945	0.172414	GO:0045184	GO:BP	establishment of protein localization	15948	11702	c("GO:0008104"	"GO:0051234")
245	Atrichoblast_Up	TRUE	0.000648701	83	1901	24	0.0126249	0.289157	GO:0006195	GO:BP	purine nucleotide catabolic process	15948	2044	c("GO:0006163"	"GO:0009166"	"GO:0072523")
246	Atrichoblast_Up	TRUE	0.000653425	58	1901	19	0.00999474	0.327586	GO:0060560	GO:BP	developmental growth involved in morphogenesis	15948	15215	c("GO:0009653"	"GO:0048589")
247	Atrichoblast_Up	TRUE	0.000653425	78	1901	23	0.0120989	0.294872	GO:0019364	GO:BP	pyridine nucleotide catabolic process	15948	5917	c("GO:0009166"	"GO:0019362"	"GO:0072526")
248	Atrichoblast_Up	TRUE	0.000653425	78	1901	23	0.0120989	0.294872	GO:0098657	GO:BP	import into cell	15948	19355	GO:0006810
249	Atrichoblast_Up	TRUE	0.000682492	278	1901	57	0.0299842	0.205036	GO:1901605	GO:BP	alpha-amino acid metabolic process	15948	22122	c("GO:0006520"	"GO:0019752"	"GO:1901564")
250	Atrichoblast_Up	TRUE	0.000757727	10	1901	7	0.00368227	0.7	GO:0006551	GO:BP	leucine metabolic process	15948	2298	c("GO:0009081"	"GO:1901605")
251	Atrichoblast_Up	TRUE	0.0007619	13	1901	8	0.00420831	0.615385	GO:0009083	GO:BP	branched-chain amino acid catabolic process	15948	3293	c("GO:0009063"	"GO:0009081")
252	Atrichoblast_Up	TRUE	0.000773891	79	1901	23	0.0120989	0.291139	GO:0072526	GO:BP	pyridine-containing compound catabolic process	15948	17945	c("GO:0044270"	"GO:0046700"	"GO:0072524"	"GO:1901361"	"GO:1901565")
253	Atrichoblast_Up	TRUE	0.000773891	79	1901	23	0.0120989	0.291139	GO:0009135	GO:BP	purine nucleoside diphosphate metabolic process	15948	3339	GO:0009132
254	Atrichoblast_Up	TRUE	0.000773891	79	1901	23	0.0120989	0.291139	GO:0009179	GO:BP	purine ribonucleoside diphosphate metabolic process	15948	3382	c("GO:0009135"	"GO:0009185")
255	Atrichoblast_Up	TRUE	0.000797928	404	1901	76	0.039979	0.188119	GO:0006520	GO:BP	amino acid metabolic process	15948	2267	c("GO:0044238"	"GO:0071704")
256	Atrichoblast_Up	TRUE	0.000881369	112	1901	29	0.0152551	0.258929	GO:0009060	GO:BP	aerobic respiration	15948	3273	GO:0045333
257	Atrichoblast_Up	TRUE	0.000949696	327	1901	64	0.0336665	0.195719	GO:0019439	GO:BP	aromatic compound catabolic process	15948	5984	c("GO:0006725"	"GO:0044248")
258	Atrichoblast_Up	TRUE	0.00108411	264	1901	54	0.0284061	0.204545	GO:0006790	GO:BP	sulfur compound metabolic process	15948	2504	GO:0044237
259	Atrichoblast_Up	TRUE	0.00110217	46	1901	16	0.00841662	0.347826	GO:0009225	GO:BP	nucleotide-sugar metabolic process	15948	3428	c("GO:0055086"	"GO:1901135")
260	Atrichoblast_Up	TRUE	0.00112524	81	1901	23	0.0120989	0.283951	GO:0009154	GO:BP	purine ribonucleotide catabolic process	15948	3358	c("GO:0006195"	"GO:0009150"	"GO:0009261")
261	Atrichoblast_Up	TRUE	0.00112524	81	1901	23	0.0120989	0.283951	GO:0009261	GO:BP	ribonucleotide catabolic process	15948	3463	c("GO:0009166"	"GO:0009259"	"GO:1901136")
262	Atrichoblast_Up	TRUE	0.00118396	92	1901	25	0.013151	0.271739	GO:0141124	GO:BP	intracellular signaling cassette	15948	20599	GO:0035556
263	Atrichoblast_Up	TRUE	0.00118396	114	1901	29	0.0152551	0.254386	GO:0046034	GO:BP	ATP metabolic process	15948	12209	c("GO:0009150"	"GO:0009205")
264	Atrichoblast_Up	TRUE	0.00118396	215	1901	46	0.0241978	0.213953	GO:0030001	GO:BP	metal ion transport	15948	6883	GO:0006812
265	Atrichoblast_Up	TRUE	0.00134947	132	1901	32	0.0168332	0.242424	GO:0009199	GO:BP	ribonucleoside triphosphate metabolic process	15948	3402	GO:0009141
266	Atrichoblast_Up	TRUE	0.00143079	121	1901	30	0.0157812	0.247934	GO:0009144	GO:BP	purine nucleoside triphosphate metabolic process	15948	3348	GO:0009141
267	Atrichoblast_Up	TRUE	0.00143079	121	1901	30	0.0157812	0.247934	GO:1902600	GO:BP	proton transmembrane transport	15948	22929	c("GO:0098655"	"GO:0098662")
268	Atrichoblast_Up	TRUE	0.00149765	88	1901	24	0.0126249	0.272727	GO:0009166	GO:BP	nucleotide catabolic process	15948	3369	c("GO:0009117"	"GO:1901292")
269	Atrichoblast_Up	TRUE	0.00164493	105	1901	27	0.0142031	0.257143	GO:0046474	GO:BP	glycerophospholipid biosynthetic process	15948	12586	c("GO:0006650"	"GO:0008654"	"GO:0045017")
270	Atrichoblast_Up	TRUE	0.00178318	100	1901	26	0.013677	0.26	GO:1901292	GO:BP	nucleoside phosphate catabolic process	15948	21874	c("GO:0006753"	"GO:0034655"	"GO:0046434")
271	Atrichoblast_Up	TRUE	0.00178318	140	1901	33	0.0173593	0.235714	GO:0009141	GO:BP	nucleoside triphosphate metabolic process	15948	3345	GO:0006753
272	Atrichoblast_Up	TRUE	0.00178318	48	1901	16	0.00841662	0.333333	GO:0007033	GO:BP	vacuole organization	15948	2669	GO:0006996
273	Atrichoblast_Up	TRUE	0.00180266	117	1901	29	0.0152551	0.247863	GO:0045017	GO:BP	glycerolipid biosynthetic process	15948	11620	c("GO:0008610"	"GO:0044249"	"GO:0046486")
274	Atrichoblast_Up	TRUE	0.00183275	30	1901	12	0.00631247	0.4	GO:0006635	GO:BP	fatty acid beta-oxidation	15948	2373	c("GO:0009062"	"GO:0019395")
275	Atrichoblast_Up	TRUE	0.00227248	85	1901	23	0.0120989	0.270588	GO:0009185	GO:BP	ribonucleoside diphosphate metabolic process	15948	3388	GO:0009132
276	Atrichoblast_Up	TRUE	0.00272219	97	1901	25	0.013151	0.257732	GO:0009132	GO:BP	nucleoside diphosphate metabolic process	15948	3336	GO:0006753
277	Atrichoblast_Up	TRUE	0.00282179	45	1901	15	0.00789058	0.333333	GO:0072329	GO:BP	monocarboxylic acid catabolic process	15948	17866	c("GO:0032787"	"GO:0046395")
278	Atrichoblast_Up	TRUE	0.00282179	120	1901	29	0.0152551	0.241667	GO:0009205	GO:BP	purine ribonucleoside triphosphate metabolic process	15948	3408	c("GO:0009144"	"GO:0009199")
279	Atrichoblast_Up	TRUE	0.00287009	126	1901	30	0.0157812	0.238095	GO:0046496	GO:BP	nicotinamide nucleotide metabolic process	15948	12605	GO:0019362
280	Atrichoblast_Up	TRUE	0.00306174	193	1901	41	0.0215676	0.212435	GO:0016311	GO:BP	dephosphorylation	15948	5262	GO:0006796
281	Atrichoblast_Up	TRUE	0.00328724	127	1901	30	0.0157812	0.23622	GO:0019362	GO:BP	pyridine nucleotide metabolic process	15948	5915	c("GO:0009117"	"GO:0072524")
282	Atrichoblast_Up	TRUE	0.00346047	1355	1901	204	0.107312	0.150554	GO:1901575	GO:BP	organic substance catabolic process	15948	22105	c("GO:0009056"	"GO:0071704")
283	Atrichoblast_Up	TRUE	0.00366356	99	1901	25	0.013151	0.252525	GO:0009152	GO:BP	purine ribonucleotide biosynthetic process	15948	3356	c("GO:0006164"	"GO:0009150"	"GO:0009260")
284	Atrichoblast_Up	TRUE	0.00388538	4	1901	4	0.00210416	1	GO:0051513	GO:BP	regulation of monopolar cell growth	15948	14215	c("GO:0042814"	"GO:0051510")
285	Atrichoblast_Up	TRUE	0.00388538	4	1901	4	0.00210416	1	GO:0042814	GO:BP	monopolar cell growth	15948	10727	GO:0009826
286	Atrichoblast_Up	TRUE	0.00388538	208	1901	43	0.0226197	0.206731	GO:0170033	GO:BP	L-amino acid metabolic process	15948	20783	GO:1901605
287	Atrichoblast_Up	TRUE	0.00396939	28	1901	11	0.00578643	0.392857	GO:0007030	GO:BP	Golgi organization	15948	2666	c("GO:0006996"	"GO:0010256")
288	Atrichoblast_Up	TRUE	0.00409585	196	1901	41	0.0215676	0.209184	GO:0170039	GO:BP	proteinogenic amino acid metabolic process	15948	20789	c("GO:0006520"	"GO:0019752"	"GO:1901564")
289	Atrichoblast_Up	TRUE	0.00409865	123	1901	29	0.0152551	0.235772	GO:0009260	GO:BP	ribonucleotide biosynthetic process	15948	3462	c("GO:0009165"	"GO:0009259"	"GO:0046390")
290	Atrichoblast_Up	TRUE	0.00471812	33	1901	12	0.00631247	0.363636	GO:0019395	GO:BP	fatty acid oxidation	15948	5946	c("GO:0006631"	"GO:0034440")
291	Atrichoblast_Up	TRUE	0.00471812	33	1901	12	0.00631247	0.363636	GO:0009062	GO:BP	fatty acid catabolic process	15948	3275	c("GO:0006631"	"GO:0044242"	"GO:0072329")
292	Atrichoblast_Up	TRUE	0.00520895	356	1901	65	0.0341925	0.182584	GO:0035556	GO:BP	intracellular signal transduction	15948	9405	GO:0007165
293	Atrichoblast_Up	TRUE	0.00554462	13	1901	7	0.00368227	0.538462	GO:0035459	GO:BP	vesicle cargo loading	15948	9354	c("GO:0006810"	"GO:0016192")
294	Atrichoblast_Up	TRUE	0.00603377	150	1901	33	0.0173593	0.22	GO:0071669	GO:BP	plant-type cell wall organization or biogenesis	15948	17344	GO:0071554
295	Atrichoblast_Up	TRUE	0.00611019	1356	1901	202	0.10626	0.148968	GO:0055085	GO:BP	transmembrane transport	15948	14701	c("GO:0006810"	"GO:0009987")
296	Atrichoblast_Up	TRUE	0.00629171	34	1901	12	0.00631247	0.352941	GO:0016126	GO:BP	sterol biosynthetic process	15948	5205	c("GO:0006694"	"GO:0016125"	"GO:1901617")
297	Atrichoblast_Up	TRUE	0.00710756	49	1901	15	0.00789058	0.306122	GO:0006892	GO:BP	post-Golgi vesicle-mediated transport	15948	2576	GO:0048193
298	Atrichoblast_Up	TRUE	0.0074072	423	1901	74	0.0389269	0.174941	GO:0006091	GO:BP	generation of precursor metabolites and energy	15948	1974	GO:0044237
299	Atrichoblast_Up	TRUE	0.0074072	307	1901	57	0.0299842	0.185668	GO:0009653	GO:BP	anatomical structure morphogenesis	15948	3608	c("GO:0032502"	"GO:0048856")
300	Atrichoblast_Up	TRUE	0.0074072	30	1901	11	0.00578643	0.366667	GO:0046856	GO:BP	phosphatidylinositol dephosphorylation	15948	12815	c("GO:0046488"	"GO:0046839")
301	Atrichoblast_Up	TRUE	0.00773203	128	1901	29	0.0152551	0.226562	GO:0046390	GO:BP	ribose phosphate biosynthetic process	15948	12519	c("GO:0019693"	"GO:0090407"	"GO:1901137")
302	Atrichoblast_Up	TRUE	0.00824236	99	1901	24	0.0126249	0.242424	GO:0016050	GO:BP	vesicle organization	15948	5142	GO:0006996
303	Atrichoblast_Up	TRUE	0.00829565	55	1901	16	0.00841662	0.290909	GO:0170035	GO:BP	L-amino acid catabolic process	15948	20785	c("GO:0009063"	"GO:0170033"	"GO:1901606")
304	Atrichoblast_Up	TRUE	0.00829565	55	1901	16	0.00841662	0.290909	GO:0170040	GO:BP	proteinogenic amino acid catabolic process	15948	20790	c("GO:0046395"	"GO:0170039"	"GO:1901565")
305	Atrichoblast_Up	TRUE	0.00829565	302	1901	56	0.0294582	0.18543	GO:0016052	GO:BP	carbohydrate catabolic process	15948	5144	c("GO:0005975"	"GO:1901575")
306	Atrichoblast_Up	TRUE	0.00838849	236	1901	46	0.0241978	0.194915	GO:0007010	GO:BP	cytoskeleton organization	15948	2653	GO:0006996
307	Atrichoblast_Up	TRUE	0.00847486	135	1901	30	0.0157812	0.222222	GO:0072524	GO:BP	pyridine-containing compound metabolic process	15948	17943	c("GO:0034641"	"GO:0046483"	"GO:1901360"	"GO:1901564")
308	Atrichoblast_Up	TRUE	0.00855532	88	1901	22	0.0115729	0.25	GO:0000902	GO:BP	cell morphogenesis	15948	242	GO:0009653
309	Atrichoblast_Up	TRUE	2.30036e-27	6501	1872	968	0.517094	0.1489	GO:0005737	GO:CC	cytoplasm	16457	309	c("GO:0005622"	"GO:0110165")
310	Atrichoblast_Up	TRUE	6.67239e-16	1574	1872	290	0.154915	0.184244	GO:0012505	GO:CC	endomembrane system	16457	687	GO:0110165
311	Atrichoblast_Up	TRUE	1.39669e-14	385	1872	102	0.0544872	0.264935	GO:0031982	GO:CC	vesicle	16457	1228	GO:0043227
312	Atrichoblast_Up	TRUE	2.27789e-13	363	1872	95	0.0507479	0.261708	GO:0031410	GO:CC	cytoplasmic vesicle	16457	1106	c("GO:0005737"	"GO:0097708")
313	Atrichoblast_Up	TRUE	2.27789e-13	363	1872	95	0.0507479	0.261708	GO:0097708	GO:CC	intracellular vesicle	16457	3137	c("GO:0031982"	"GO:0043231")
314	Atrichoblast_Up	TRUE	1.00708e-11	10176	1872	1301	0.694979	0.12785	GO:0005622	GO:CC	intracellular anatomical structure	16457	237	GO:0110165
315	Atrichoblast_Up	TRUE	1.09182e-10	1533	1872	262	0.139957	0.170907	GO:0031090	GO:CC	organelle membrane	16457	1045	c("GO:0016020"	"GO:0043227")
316	Atrichoblast_Up	TRUE	1.22057e-10	73	1872	32	0.017094	0.438356	GO:0048475	GO:CC	coated membrane	16457	2232	GO:0016020
317	Atrichoblast_Up	TRUE	1.22057e-10	73	1872	32	0.017094	0.438356	GO:0030117	GO:CC	membrane coat	16457	893	c("GO:0005737"	"GO:0048475"	"GO:0098796")
318	Atrichoblast_Up	TRUE	1.22931e-10	721	1872	145	0.0774573	0.20111	GO:0005794	GO:CC	Golgi apparatus	16457	358	c("GO:0005737"	"GO:0012505"	"GO:0043231")
319	Atrichoblast_Up	TRUE	1.05243e-08	152	1872	46	0.0245726	0.302632	GO:0030659	GO:CC	cytoplasmic vesicle membrane	16457	948	c("GO:0012506"	"GO:0031410")
320	Atrichoblast_Up	TRUE	1.44238e-08	846	1872	156	0.0833333	0.184397	GO:0098588	GO:CC	bounding membrane of organelle	16457	3216	GO:0031090
321	Atrichoblast_Up	TRUE	1.44238e-08	154	1872	46	0.0245726	0.298701	GO:0012506	GO:CC	vesicle membrane	16457	688	c("GO:0031090"	"GO:0031982")
322	Atrichoblast_Up	TRUE	2.39184e-08	205	1872	55	0.0293803	0.268293	GO:0005768	GO:CC	endosome	16457	336	c("GO:0012505"	"GO:0031410")
323	Atrichoblast_Up	TRUE	5.13433e-08	129	1872	40	0.0213675	0.310078	GO:0005774	GO:CC	vacuolar membrane	16457	341	c("GO:0005773"	"GO:0098588")
324	Atrichoblast_Up	TRUE	6.74683e-08	56	1872	24	0.0128205	0.428571	GO:0030120	GO:CC	vesicle coat	16457	896	c("GO:0030117"	"GO:0030662")
325	Atrichoblast_Up	TRUE	7.39249e-08	106	1872	35	0.0186966	0.330189	GO:0030135	GO:CC	coated vesicle	16457	911	GO:0031410
326	Atrichoblast_Up	TRUE	2.05792e-07	72	1872	27	0.0144231	0.375	GO:0030662	GO:CC	coated vesicle membrane	16457	951	c("GO:0030135"	"GO:0030659"	"GO:0098588")
327	Atrichoblast_Up	TRUE	2.44808e-06	22	1872	13	0.00694444	0.590909	GO:0033176	GO:CC	proton-transporting V-type ATPase complex	16457	1393	GO:0016469
328	Atrichoblast_Up	TRUE	4.91201e-06	544	1872	102	0.0544872	0.1875	GO:0098796	GO:CC	membrane protein complex	16457	3258	c("GO:0016020"	"GO:0032991")
329	Atrichoblast_Up	TRUE	8.42024e-06	35	1872	16	0.00854701	0.457143	GO:0030660	GO:CC	Golgi-associated vesicle membrane	16457	949	c("GO:0005798"	"GO:0030659"	"GO:0098588")
330	Atrichoblast_Up	TRUE	1.71823e-05	273	1872	59	0.0315171	0.216117	GO:0005856	GO:CC	cytoskeleton	16457	399	GO:0043232
331	Atrichoblast_Up	TRUE	2.88976e-05	38	1872	16	0.00854701	0.421053	GO:0005798	GO:CC	Golgi-associated vesicle	16457	362	GO:0031410
332	Atrichoblast_Up	TRUE	2.88976e-05	7921	1872	997	0.532585	0.125868	GO:0043227	GO:CC	membrane-bounded organelle	16457	1879	GO:0043226
333	Atrichoblast_Up	TRUE	3.46023e-05	8	1872	7	0.00373932	0.875	GO:0033180	GO:CC	proton-transporting V-type ATPase	V1 domain	16457	1397	c("GO:0033176"	"GO:0033178")
334	Atrichoblast_Up	TRUE	3.6259e-05	473	1872	88	0.0470085	0.186047	GO:0031984	GO:CC	organelle subcompartment	16457	1230	c("GO:0043227"	"GO:0043229"	"GO:0110165")
335	Atrichoblast_Up	TRUE	3.97362e-05	256	1872	55	0.0293803	0.214844	GO:0005773	GO:CC	vacuole	16457	340	c("GO:0005737"	"GO:0043231")
336	Atrichoblast_Up	TRUE	4.14571e-05	20	1872	11	0.00587607	0.55	GO:0030663	GO:CC	COPI-coated vesicle membrane	16457	952	c("GO:0030137"	"GO:0030660"	"GO:0030662")
337	Atrichoblast_Up	TRUE	4.14571e-05	20	1872	11	0.00587607	0.55	GO:0030126	GO:CC	COPI vesicle coat	16457	902	c("GO:0005794"	"GO:0030120"	"GO:0030663")
338	Atrichoblast_Up	TRUE	4.14571e-05	20	1872	11	0.00587607	0.55	GO:0030137	GO:CC	COPI-coated vesicle	16457	913	c("GO:0005798"	"GO:0030135")
339	Atrichoblast_Up	TRUE	4.52517e-05	196	1872	45	0.0240385	0.229592	GO:0015630	GO:CC	microtubule cytoskeleton	16457	708	GO:0005856
340	Atrichoblast_Up	TRUE	4.54677e-05	7897	1872	991	0.52938	0.125491	GO:0043231	GO:CC	intracellular membrane-bounded organelle	16457	1883	c("GO:0043227"	"GO:0043229")
341	Atrichoblast_Up	TRUE	6.11661e-05	122	1872	32	0.017094	0.262295	GO:0099023	GO:CC	vesicle tethering complex	16457	3334	GO:0032991
342	Atrichoblast_Up	TRUE	8.35453e-05	159	1872	38	0.0202991	0.238994	GO:0099081	GO:CC	supramolecular polymer	16457	3342	GO:0099080
343	Atrichoblast_Up	TRUE	8.35453e-05	159	1872	38	0.0202991	0.238994	GO:0099512	GO:CC	supramolecular fiber	16457	3365	GO:0099081
344	Atrichoblast_Up	TRUE	8.35453e-05	159	1872	38	0.0202991	0.238994	GO:0099513	GO:CC	polymeric cytoskeletal fiber	16457	3366	c("GO:0005856"	"GO:0099512")
345	Atrichoblast_Up	TRUE	0.00014774	738	1872	122	0.0651709	0.165312	GO:0005783	GO:CC	endoplasmic reticulum	16457	348	c("GO:0005737"	"GO:0012505"	"GO:0043231")
346	Atrichoblast_Up	TRUE	0.00014774	157	1872	37	0.019765	0.235669	GO:0005874	GO:CC	microtubule	16457	412	c("GO:0015630"	"GO:0099513")
347	Atrichoblast_Up	TRUE	0.000151916	8613	1872	1066	0.569444	0.123766	GO:0043226	GO:CC	organelle	16457	1878	GO:0110165
348	Atrichoblast_Up	TRUE	0.000165238	239	1872	50	0.0267094	0.209205	GO:0099080	GO:CC	supramolecular complex	16457	3341	GO:0110165
349	Atrichoblast_Up	TRUE	0.000196746	8600	1872	1063	0.567842	0.123605	GO:0043229	GO:CC	intracellular organelle	16457	1881	c("GO:0005622"	"GO:0043226")
350	Atrichoblast_Up	TRUE	0.000196746	333	1872	64	0.034188	0.192192	GO:0000139	GO:CC	Golgi membrane	16457	18	c("GO:0005794"	"GO:0098588")
351	Atrichoblast_Up	TRUE	0.00023439	50	1872	17	0.0090812	0.34	GO:0030658	GO:CC	transport vesicle membrane	16457	947	c("GO:0030133"	"GO:0030659"	"GO:0098588")
352	Atrichoblast_Up	TRUE	0.000239433	10	1872	7	0.00373932	0.7	GO:0045240	GO:CC	dihydrolipoyl dehydrogenase complex	16457	2143	c("GO:0045239"	"GO:1990204")
353	Atrichoblast_Up	TRUE	0.000525136	8	1872	6	0.00320513	0.75	GO:0016471	GO:CC	vacuolar proton-transporting V-type ATPase complex	16457	744	c("GO:0005774"	"GO:0033176")
354	Atrichoblast_Up	TRUE	0.000525136	53	1872	17	0.0090812	0.320755	GO:0030133	GO:CC	transport vesicle	16457	909	c("GO:0012505"	"GO:0031410")
355	Atrichoblast_Up	TRUE	0.00139264	9	1872	6	0.00320513	0.666667	GO:0045254	GO:CC	pyruvate dehydrogenase complex	16457	2156	c("GO:0005737"	"GO:1990204")
356	Atrichoblast_Up	TRUE	0.00229941	13	1872	7	0.00373932	0.538462	GO:0045239	GO:CC	tricarboxylic acid cycle enzyme complex	16457	2142	c("GO:0005737"	"GO:1902494")
357	Atrichoblast_Up	TRUE	0.00231195	25	1872	10	0.00534188	0.4	GO:0030118	GO:CC	clathrin coat	16457	894	GO:0030117
358	Atrichoblast_Up	TRUE	0.00266748	372	1872	65	0.0347222	0.174731	GO:0042175	GO:CC	nuclear outer membrane-endoplasmic reticulum membrane network	16457	1778	c("GO:0012505"	"GO:0016020")
359	Atrichoblast_Up	TRUE	0.00270833	106	1872	25	0.0133547	0.235849	GO:0098791	GO:CC	Golgi apparatus subcompartment	16457	3255	c("GO:0005794"	"GO:0031984")
360	Atrichoblast_Up	TRUE	0.0030302	7	1872	5	0.00267094	0.714286	GO:0033263	GO:CC	CORVET complex	16457	1408	c("GO:0005768"	"GO:0099023")
361	Atrichoblast_Up	TRUE	0.0030302	7	1872	5	0.00267094	0.714286	GO:0030897	GO:CC	HOPS complex	16457	996	c("GO:0098796"	"GO:0099023")
362	Atrichoblast_Up	TRUE	0.00312796	368	1872	64	0.034188	0.173913	GO:0005789	GO:CC	endoplasmic reticulum membrane	16457	354	c("GO:0031090"	"GO:0042175"	"GO:0098827")
363	Atrichoblast_Up	TRUE	0.00321857	56	1872	16	0.00854701	0.285714	GO:0016469	GO:CC	proton-transporting two-sector ATPase complex	16457	743	c("GO:0098796"	"GO:1904949")
364	Atrichoblast_Up	TRUE	0.00370436	18	1872	8	0.0042735	0.444444	GO:0030119	GO:CC	AP-type membrane coat adaptor complex	16457	895	c("GO:0030117"	"GO:0098796")
365	Atrichoblast_Up	TRUE	0.00371237	371	1872	64	0.034188	0.172507	GO:0098827	GO:CC	endoplasmic reticulum subcompartment	16457	3269	c("GO:0005783"	"GO:0031984")
366	Atrichoblast_Up	TRUE	0.00407149	27	1872	10	0.00534188	0.37037	GO:0033178	GO:CC	proton-transporting two-sector ATPase complex	catalytic domain	16457	1395	c("GO:0016469"	"GO:0098796")
367	Atrichoblast_Up	TRUE	0.00537914	19	1872	8	0.0042735	0.421053	GO:1903293	GO:CC	phosphatase complex	16457	3684	GO:1902494
368	Atrichoblast_Up	TRUE	0.00537914	19	1872	8	0.0042735	0.421053	GO:0008287	GO:CC	protein serine/threonine phosphatase complex	16457	503	GO:1903293
369	Atrichoblast_Up	TRUE	0.00612121	5	1872	4	0.00213675	0.8	GO:0000938	GO:CC	GARP complex	16457	131	c("GO:0005794"	"GO:0031410"	"GO:0099023")
370	Atrichoblast_Up	TRUE	0.00625819	8	1872	5	0.00267094	0.625	GO:0045252	GO:CC	oxoglutarate dehydrogenase complex	16457	2154	c("GO:0045240"	"GO:1990234")
371	Atrichoblast_Up	TRUE	0.00769225	20	1872	8	0.0042735	0.4	GO:0070971	GO:CC	endoplasmic reticulum exit site	16457	2589	c("GO:0005783"	"GO:0110165")
372	Atrichoblast_Up	TRUE	0.00866731	79	1872	19	0.0101496	0.240506	GO:0010008	GO:CC	endosome membrane	16457	665	c("GO:0005768"	"GO:0030659"	"GO:0098588")
373	Atrichoblast_Up	TRUE	0.00966689	68	1872	17	0.0090812	0.25	GO:0005802	GO:CC	trans-Golgi network	16457	364	GO:0098791
374	Atrichoblast_Up	TRUE	1.08761e-08	9553	2052	1238	0.603314	0.129593	GO:0003824	GO:MF	catalytic activity	17906	368	GO:0003674
375	Atrichoblast_Up	TRUE	1.77202e-06	120	2052	38	0.0185185	0.316667	GO:0022853	GO:MF	active monoatomic ion transmembrane transporter activity	17906	3789	c("GO:0015075"	"GO:0022804")
376	Atrichoblast_Up	TRUE	1.08662e-05	31	2052	16	0.00779727	0.516129	GO:0042625	GO:MF	ATPase-coupled ion transmembrane transporter activity	17906	5631	GO:0042626
377	Atrichoblast_Up	TRUE	1.08662e-05	318	2052	70	0.0341131	0.220126	GO:0008324	GO:MF	monoatomic cation transmembrane transporter activity	17906	1657	GO:0015075
378	Atrichoblast_Up	TRUE	1.08662e-05	31	2052	16	0.00779727	0.516129	GO:0046961	GO:MF	proton-transporting ATPase activity	rotational mechanism	17906	6255	c("GO:0015078"	"GO:0019829"	"GO:0044769")
379	Atrichoblast_Up	TRUE	1.08662e-05	31	2052	16	0.00779727	0.516129	GO:0044769	GO:MF	ATPase activity	coupled to transmembrane movement of ions	rotational mechanism	17906	6042	GO:0042625
380	Atrichoblast_Up	TRUE	1.21052e-05	396	2052	82	0.039961	0.207071	GO:0015318	GO:MF	inorganic molecular entity transmembrane transporter activity	17906	2474	GO:0022857
381	Atrichoblast_Up	TRUE	2.59235e-05	503	2052	97	0.047271	0.192843	GO:0022804	GO:MF	active transmembrane transporter activity	17906	3766	GO:0022857
382	Atrichoblast_Up	TRUE	3.40765e-05	388	2052	79	0.038499	0.203608	GO:0015075	GO:MF	monoatomic ion transmembrane transporter activity	17906	2296	GO:0022857
383	Atrichoblast_Up	TRUE	3.59021e-05	300	2052	65	0.0316764	0.216667	GO:0022890	GO:MF	inorganic cation transmembrane transporter activity	17906	3812	GO:0015318
384	Atrichoblast_Up	TRUE	3.84524e-05	69	2052	24	0.0116959	0.347826	GO:0019829	GO:MF	ATPase-coupled monoatomic cation transmembrane transporter activity	17906	3708	c("GO:0008324"	"GO:0022853"	"GO:0042626")
385	Atrichoblast_Up	TRUE	7.20554e-05	40	2052	17	0.0082846	0.425	GO:0019200	GO:MF	carbohydrate kinase activity	17906	3649	GO:0016301
386	Atrichoblast_Up	TRUE	0.000452325	1333	2052	205	0.0999025	0.153788	GO:0005215	GO:MF	transporter activity	17906	1354	GO:0003674
387	Atrichoblast_Up	TRUE	0.00086382	15	2052	9	0.00438596	0.6	GO:0005200	GO:MF	structural constituent of cytoskeleton	17906	1349	GO:0005198
388	Atrichoblast_Up	TRUE	0.000976757	115	2052	30	0.0146199	0.26087	GO:0015078	GO:MF	proton transmembrane transporter activity	17906	2297	c("GO:0008324"	"GO:0022890")
389	Atrichoblast_Up	TRUE	0.00105838	3164	2052	433	0.211014	0.136852	GO:0016787	GO:MF	hydrolase activity	17906	2979	GO:0003824
390	Atrichoblast_Up	TRUE	0.00108702	7	2052	6	0.00292398	0.857143	GO:0016418	GO:MF	S-acetyltransferase activity	17906	2789	c("GO:0016407"	"GO:0016417")
391	Atrichoblast_Up	TRUE	0.00108702	7	2052	6	0.00292398	0.857143	GO:0004742	GO:MF	dihydrolipoyllysine-residue acetyltransferase activity	17906	1026	c("GO:0016418"	"GO:0140096")
392	Atrichoblast_Up	TRUE	0.00127137	1293	2052	196	0.0955166	0.151585	GO:0022857	GO:MF	transmembrane transporter activity	17906	3792	GO:0005215
393	Atrichoblast_Up	TRUE	0.00329409	216	2052	45	0.0219298	0.208333	GO:0015399	GO:MF	primary active transmembrane transporter activity	17906	2522	GO:0022804
394	Atrichoblast_Up	TRUE	0.00423506	407	2052	73	0.035575	0.179361	GO:0042578	GO:MF	phosphoric ester hydrolase activity	17906	5622	GO:0016788
395	Atrichoblast_Up	TRUE	0.00467841	279	2052	54	0.0263158	0.193548	GO:0008289	GO:MF	lipid binding	17906	1643	GO:0005488
396	Atrichoblast_Up	TRUE	0.00533289	183	2052	39	0.0190058	0.213115	GO:0042626	GO:MF	ATPase-coupled transmembrane transporter activity	17906	5632	c("GO:0015399"	"GO:0140657")
397	Atrichoblast_Up	TRUE	0.007033	192	2052	40	0.0194932	0.208333	GO:0046873	GO:MF	metal ion transmembrane transporter activity	17906	6230	c("GO:0008324"	"GO:0022890")
398	Atrichoblast_Up	TRUE	0.00809917	200	2052	41	0.0199805	0.205	GO:0030674	GO:MF	protein-macromolecule adaptor activity	17906	3987	GO:0060090
399	Atrichoblast_Up	TRUE	0.00854576	16	2052	8	0.00389864	0.5	GO:0008443	GO:MF	phosphofructokinase activity	17906	1715	c("GO:0016773"	"GO:0019200")
400	Atrichoblast_Up	TRUE	0.00990816	209	2052	42	0.0204678	0.200957	GO:0060090	GO:MF	molecular adaptor activity	17906	8382	GO:0003674
401	Atrichoblast_Up	TRUE	1.1414e-18	1786	575	380	0.66087	0.212766	KEGG:01100	KEGG	Metabolic pathways	3695	181	KEGG:00000
402	Atrichoblast_Up	TRUE	1.29114e-08	59	575	30	0.0521739	0.508475	KEGG:01210	KEGG	2-Oxocarboxylic acid metabolism	3695	185	KEGG:00000
403	Atrichoblast_Up	TRUE	5.99577e-07	228	575	68	0.118261	0.298246	KEGG:01200	KEGG	Carbon metabolism	3695	184	KEGG:00000
404	Atrichoblast_Up	TRUE	5.59938e-06	86	575	33	0.0573913	0.383721	KEGG:00620	KEGG	Pyruvate metabolism	3695	99	KEGG:00000
405	Atrichoblast_Up	TRUE	1.20048e-05	51	575	23	0.04	0.45098	KEGG:00020	KEGG	Citrate cycle (TCA cycle)	3695	3	KEGG:00000
406	Atrichoblast_Up	TRUE	1.96593e-05	121	575	40	0.0695652	0.330579	KEGG:00010	KEGG	Glycolysis / Gluconeogenesis	3695	2	KEGG:00000
407	Atrichoblast_Up	TRUE	3.91945e-05	78	575	29	0.0504348	0.371795	KEGG:01250	KEGG	Biosynthesis of nucleotide sugars	3695	191	KEGG:00000
408	Atrichoblast_Up	TRUE	6.3733e-05	1037	575	207	0.36	0.199614	KEGG:01110	KEGG	Biosynthesis of secondary metabolites	3695	182	KEGG:00000
409	Atrichoblast_Up	TRUE	0.000102239	23	575	13	0.0226087	0.565217	KEGG:00640	KEGG	Propanoate metabolism	3695	109	KEGG:00000
410	Atrichoblast_Up	TRUE	0.000241872	65	575	24	0.0417391	0.369231	KEGG:04145	KEGG	Phagosome	3695	281	KEGG:00000
411	Atrichoblast_Up	TRUE	0.000259786	35	575	16	0.0278261	0.457143	KEGG:00280	KEGG	Valine	leucine and isoleucine degradation	3695	31	KEGG:00000
412	Atrichoblast_Up	TRUE	0.000368008	29	575	14	0.0243478	0.482759	KEGG:00785	KEGG	Lipoic acid metabolism	3695	124	KEGG:00000
413	Atrichoblast_Up	TRUE	0.000431374	44	575	18	0.0313043	0.409091	KEGG:00052	KEGG	Galactose metabolism	3695	7	KEGG:00000
414	Atrichoblast_Up	TRUE	0.000438461	52	575	20	0.0347826	0.384615	KEGG:00051	KEGG	Fructose and mannose metabolism	3695	6	KEGG:00000
415	Atrichoblast_Up	TRUE	0.000534426	45	575	18	0.0313043	0.4	KEGG:04814	KEGG	Motor proteins	3695	366	KEGG:00000
416	Atrichoblast_Up	TRUE	0.00069584	129	575	37	0.0643478	0.286822	KEGG:00520	KEGG	Amino sugar and nucleotide sugar metabolism	3695	69	KEGG:00000
417	Atrichoblast_Up	TRUE	0.00236794	42	575	16	0.0278261	0.380952	KEGG:00071	KEGG	Fatty acid degradation	3695	11	KEGG:00000
418	Atrichoblast_Up	TRUE	0.00363815	28	575	12	0.0208696	0.428571	KEGG:00920	KEGG	Sulfur metabolism	3695	140	KEGG:00000
419	Atrichoblast_Up	TRUE	0.00766835	55	575	18	0.0313043	0.327273	KEGG:01212	KEGG	Fatty acid metabolism	3695	186	KEGG:00000
420	Cortex_Down	TRUE	0.000162339	1975	588	115	0.195578	0.0582278	GO:0019219	GO:BP	regulation of nucleobase-containing compound metabolic process	15948	5786	c("GO:0006139"	"GO:0031323"	"GO:0051171"	"GO:0080090")
421	Cortex_Down	TRUE	0.000162339	2320	588	131	0.222789	0.0564655	GO:0051171	GO:BP	regulation of nitrogen compound metabolic process	15948	13995	c("GO:0006807"	"GO:0019222")
422	Cortex_Down	TRUE	0.000162339	2351	588	133	0.22619	0.0565717	GO:0080090	GO:BP	regulation of primary metabolic process	15948	18320	c("GO:0019222"	"GO:0044238")
423	Cortex_Down	TRUE	0.000405054	2618	588	141	0.239796	0.0538579	GO:0019222	GO:BP	regulation of metabolic process	15948	5789	c("GO:0008152"	"GO:0050789")
424	Cortex_Down	TRUE	0.00065767	2534	588	136	0.231293	0.0536701	GO:0060255	GO:BP	regulation of macromolecule metabolic process	15948	14938	c("GO:0019222"	"GO:0043170")
425	Cortex_Down	TRUE	0.000692725	2475	588	133	0.22619	0.0537374	GO:0031323	GO:BP	regulation of cellular metabolic process	15948	7372	c("GO:0019222"	"GO:0044237"	"GO:0050794")
426	Cortex_Down	TRUE	0.0015988	1922	588	107	0.181973	0.0556712	GO:0051252	GO:BP	regulation of RNA metabolic process	15948	14047	c("GO:0016070"	"GO:0019219"	"GO:0060255")
427	Cortex_Down	TRUE	0.00179295	1826	588	102	0.173469	0.0558598	GO:0006355	GO:BP	regulation of DNA-templated transcription	15948	2155	c("GO:0006351"	"GO:0010468"	"GO:2001141")
428	Cortex_Down	TRUE	0.00179295	2428	588	128	0.217687	0.0527183	GO:0018130	GO:BP	heterocycle biosynthetic process	15948	5424	c("GO:0044249"	"GO:0046483")
429	Cortex_Down	TRUE	0.00179295	1826	588	102	0.173469	0.0558598	GO:2001141	GO:BP	regulation of RNA biosynthetic process	15948	27046	c("GO:0010556"	"GO:0032774"	"GO:0051252")
430	Cortex_Down	TRUE	0.00259994	2522	588	131	0.222789	0.0519429	GO:0019438	GO:BP	aromatic compound biosynthetic process	15948	5983	c("GO:0006725"	"GO:0044249")
431	Cortex_Down	TRUE	0.00383443	2618	588	134	0.227891	0.0511841	GO:1901362	GO:BP	organic cyclic compound biosynthetic process	15948	21928	c("GO:1901360"	"GO:1901576")
432	Cortex_Down	TRUE	0.00389229	3801	588	182	0.309524	0.0478821	GO:0050789	GO:BP	regulation of biological process	15948	13687	c("GO:0008150"	"GO:0065007")
433	Cortex_Down	TRUE	0.00389229	45	588	9	0.0153061	0.2	GO:0006334	GO:BP	nucleosome assembly	15948	2146	c("GO:0006325"	"GO:0034728"	"GO:0065004")
434	Cortex_Down	TRUE	0.00389229	107	588	14	0.0238095	0.130841	GO:0051336	GO:BP	regulation of hydrolase activity	15948	14111	GO:0050790
435	Cortex_Down	TRUE	0.00389229	1998	588	107	0.181973	0.0535536	GO:0006351	GO:BP	DNA-templated transcription	15948	2151	c("GO:0010467"	"GO:0032774")
436	Cortex_Down	TRUE	0.00423237	2007	588	107	0.181973	0.0533134	GO:0032774	GO:BP	RNA biosynthetic process	15948	8092	c("GO:0009059"	"GO:0016070"	"GO:0034654")
437	Cortex_Down	TRUE	0.00499789	48	588	9	0.0153061	0.1875	GO:0034728	GO:BP	nucleosome organization	15948	9025	GO:0006338
438	Cortex_Down	TRUE	0.00856262	2262	588	116	0.197279	0.0512821	GO:0034654	GO:BP	nucleobase-containing compound biosynthetic process	15948	9009	c("GO:0006139"	"GO:0018130"	"GO:0019438"	"GO:0044271"	"GO:1901362")
439	Cortex_Down	TRUE	0.00856262	14	588	5	0.0085034	0.357143	GO:0045910	GO:BP	negative regulation of DNA recombination	15948	12102	c("GO:0000018"	"GO:0006310"	"GO:0051053")
440	Cortex_Down	TRUE	1.50458e-05	4234	636	222	0.349057	0.0524327	GO:0005634	GO:CC	nucleus	16457	243	GO:0043231
441	Cortex_Down	TRUE	1.50458e-05	63	636	14	0.0220126	0.222222	GO:0000786	GO:CC	nucleosome	16457	93	c("GO:0000785"	"GO:0032993")
442	Cortex_Down	TRUE	0.00849311	7921	636	353	0.555031	0.0445651	GO:0043227	GO:CC	membrane-bounded organelle	16457	1879	GO:0043226
443	Cortex_Down	TRUE	0.00898138	7897	636	351	0.551887	0.0444473	GO:0043231	GO:CC	intracellular membrane-bounded organelle	16457	1883	c("GO:0043227"	"GO:0043229")
444	Cortex_Down	TRUE	0.000504122	55	672	12	0.0178571	0.218182	GO:0030527	GO:MF	structural constituent of chromatin	17906	3934	GO:0005198
445	Cortex_Down	TRUE	0.00291028	9	672	5	0.00744048	0.555556	GO:0031492	GO:MF	nucleosomal DNA binding	17906	4132	c("GO:0031490"	"GO:0031491")
446	Cortex_Down	TRUE	0.00801579	104	672	14	0.0208333	0.134615	GO:0046982	GO:MF	protein heterodimerization activity	17906	6271	GO:0046983
447	Cortex_Up	TRUE	2.2535e-06	810	496	57	0.114919	0.0703704	GO:0006082	GO:BP	organic acid metabolic process	15948	1967	c("GO:0044237"	"GO:0044281"	"GO:0071704")
448	Cortex_Up	TRUE	2.2535e-06	1358	496	82	0.165323	0.0603829	GO:0044281	GO:BP	small molecule metabolic process	15948	11317	GO:0008152
449	Cortex_Up	TRUE	2.2535e-06	809	496	57	0.114919	0.0704574	GO:0043436	GO:BP	oxoacid metabolic process	15948	11048	GO:0006082
450	Cortex_Up	TRUE	2.2535e-06	1015	496	67	0.135081	0.0660099	GO:0005975	GO:BP	carbohydrate metabolic process	15948	1863	c("GO:0044238"	"GO:0071704")
451	Cortex_Up	TRUE	6.05188e-06	94	496	16	0.0322581	0.170213	GO:0072523	GO:BP	purine-containing compound catabolic process	15948	17942	c("GO:0019439"	"GO:0044270"	"GO:0046700"	"GO:0072521"	"GO:1901361"	"GO:1901565")
452	Cortex_Up	TRUE	6.05188e-06	94	496	16	0.0322581	0.170213	GO:0006090	GO:BP	pyruvate metabolic process	15948	1973	GO:0032787
453	Cortex_Up	TRUE	6.05188e-06	795	496	55	0.110887	0.0691824	GO:0019752	GO:BP	carboxylic acid metabolic process	15948	6252	GO:0043436
454	Cortex_Up	TRUE	1.55635e-05	220	496	24	0.0483871	0.109091	GO:0097237	GO:BP	cellular response to toxic substance	15948	19088	c("GO:0009636"	"GO:0070887")
455	Cortex_Up	TRUE	1.55635e-05	220	496	24	0.0483871	0.109091	GO:1990748	GO:BP	cellular detoxification	15948	25936	c("GO:0009987"	"GO:0097237"	"GO:0098754")
456	Cortex_Up	TRUE	3.49754e-05	83	496	14	0.0282258	0.168675	GO:0006195	GO:BP	purine nucleotide catabolic process	15948	2044	c("GO:0006163"	"GO:0009166"	"GO:0072523")
457	Cortex_Up	TRUE	4.75734e-05	77	496	13	0.0262097	0.168831	GO:0009191	GO:BP	ribonucleoside diphosphate catabolic process	15948	3394	c("GO:0009134"	"GO:0009185")
458	Cortex_Up	TRUE	4.75734e-05	77	496	13	0.0262097	0.168831	GO:0009137	GO:BP	purine nucleoside diphosphate catabolic process	15948	3341	c("GO:0009134"	"GO:0009135")
459	Cortex_Up	TRUE	4.75734e-05	34	496	9	0.0181452	0.264706	GO:0016126	GO:BP	sterol biosynthetic process	15948	5205	c("GO:0006694"	"GO:0016125"	"GO:1901617")
460	Cortex_Up	TRUE	4.75734e-05	273	496	26	0.0524194	0.0952381	GO:0009636	GO:BP	response to toxic substance	15948	3591	GO:0042221
461	Cortex_Up	TRUE	4.75734e-05	77	496	13	0.0262097	0.168831	GO:0009181	GO:BP	purine ribonucleoside diphosphate catabolic process	15948	3384	c("GO:0009137"	"GO:0009179"	"GO:0009191")
462	Cortex_Up	TRUE	4.75734e-05	88	496	14	0.0282258	0.159091	GO:0009166	GO:BP	nucleotide catabolic process	15948	3369	c("GO:0009117"	"GO:1901292")
463	Cortex_Up	TRUE	4.75734e-05	203	496	22	0.0443548	0.108374	GO:0098869	GO:BP	cellular oxidant detoxification	15948	19470	GO:1990748
464	Cortex_Up	TRUE	4.75734e-05	77	496	13	0.0262097	0.168831	GO:0006096	GO:BP	glycolytic process	15948	1976	c("GO:0006090"	"GO:0006091"	"GO:0016052"	"GO:0019364"	"GO:0046032"	"GO:0046034"	"GO:0046496")
465	Cortex_Up	TRUE	4.75734e-05	77	496	13	0.0262097	0.168831	GO:0046032	GO:BP	ADP catabolic process	15948	12207	c("GO:0009154"	"GO:0009181"	"GO:0046031")
466	Cortex_Up	TRUE	4.75734e-05	77	496	13	0.0262097	0.168831	GO:0046031	GO:BP	ADP metabolic process	15948	12206	c("GO:0009150"	"GO:0009179")
467	Cortex_Up	TRUE	5.1702e-05	78	496	13	0.0262097	0.166667	GO:0019364	GO:BP	pyridine nucleotide catabolic process	15948	5917	c("GO:0009166"	"GO:0019362"	"GO:0072526")
468	Cortex_Up	TRUE	5.26367e-05	79	496	13	0.0262097	0.164557	GO:0072526	GO:BP	pyridine-containing compound catabolic process	15948	17945	c("GO:0044270"	"GO:0046700"	"GO:0072524"	"GO:1901361"	"GO:1901565")
469	Cortex_Up	TRUE	5.26367e-05	79	496	13	0.0262097	0.164557	GO:0009135	GO:BP	purine nucleoside diphosphate metabolic process	15948	3339	GO:0009132
470	Cortex_Up	TRUE	5.26367e-05	79	496	13	0.0262097	0.164557	GO:0009179	GO:BP	purine ribonucleoside diphosphate metabolic process	15948	3382	c("GO:0009135"	"GO:0009185")
471	Cortex_Up	TRUE	5.26841e-05	266	496	25	0.0504032	0.093985	GO:0098754	GO:BP	detoxification	15948	19416	c("GO:0008150"	"GO:0009636")
472	Cortex_Up	TRUE	6.28801e-05	81	496	13	0.0262097	0.160494	GO:0009261	GO:BP	ribonucleotide catabolic process	15948	3463	c("GO:0009166"	"GO:0009259"	"GO:1901136")
473	Cortex_Up	TRUE	6.28801e-05	81	496	13	0.0262097	0.160494	GO:0009154	GO:BP	purine ribonucleotide catabolic process	15948	3358	c("GO:0006195"	"GO:0009150"	"GO:0009261")
474	Cortex_Up	TRUE	6.80209e-05	721	496	47	0.0947581	0.0651872	GO:0044248	GO:BP	cellular catabolic process	15948	11304	c("GO:0009056"	"GO:0044237")
475	Cortex_Up	TRUE	8.84729e-05	1297	496	71	0.143145	0.0547417	GO:0042221	GO:BP	response to chemical	15948	10394	GO:0050896
476	Cortex_Up	TRUE	8.84729e-05	126	496	16	0.0322581	0.126984	GO:1901136	GO:BP	carbohydrate derivative catabolic process	15948	21750	c("GO:1901135"	"GO:1901575")
477	Cortex_Up	TRUE	9.62407e-05	85	496	13	0.0262097	0.152941	GO:0009185	GO:BP	ribonucleoside diphosphate metabolic process	15948	3388	GO:0009132
478	Cortex_Up	TRUE	0.000112606	100	496	14	0.0282258	0.14	GO:1901292	GO:BP	nucleoside phosphate catabolic process	15948	21874	c("GO:0006753"	"GO:0034655"	"GO:0046434")
479	Cortex_Up	TRUE	0.000134959	88	496	13	0.0262097	0.147727	GO:0009134	GO:BP	nucleoside diphosphate catabolic process	15948	3338	c("GO:0009132"	"GO:1901292")
480	Cortex_Up	TRUE	0.000209477	292	496	25	0.0504032	0.0856164	GO:0072521	GO:BP	purine-containing compound metabolic process	15948	17940	c("GO:0006725"	"GO:0034641"	"GO:0046483"	"GO:1901360"	"GO:1901564")
481	Cortex_Up	TRUE	0.000268008	139	496	16	0.0322581	0.115108	GO:0042546	GO:BP	cell wall biogenesis	15948	10586	c("GO:0044085"	"GO:0071554")
482	Cortex_Up	TRUE	0.000268008	241	496	22	0.0443548	0.0912863	GO:0009259	GO:BP	ribonucleotide metabolic process	15948	3461	c("GO:0009117"	"GO:0019693")
483	Cortex_Up	TRUE	0.00027325	2292	496	107	0.215726	0.0466841	GO:0006796	GO:BP	phosphate-containing compound metabolic process	15948	2510	GO:0006793
484	Cortex_Up	TRUE	0.0002786	140	496	16	0.0322581	0.114286	GO:0009141	GO:BP	nucleoside triphosphate metabolic process	15948	3345	GO:0006753
485	Cortex_Up	TRUE	0.000294086	2328	496	108	0.217742	0.0463918	GO:0006793	GO:BP	phosphorus metabolic process	15948	2507	GO:0044237
486	Cortex_Up	TRUE	0.000294086	126	496	15	0.0302419	0.119048	GO:0046496	GO:BP	nicotinamide nucleotide metabolic process	15948	12605	GO:0019362
487	Cortex_Up	TRUE	0.000294086	126	496	15	0.0302419	0.119048	GO:0046434	GO:BP	organophosphate catabolic process	15948	12547	c("GO:0019637"	"GO:1901575")
488	Cortex_Up	TRUE	0.000294086	96	496	13	0.0262097	0.135417	GO:0009832	GO:BP	plant-type cell wall biogenesis	15948	3748	c("GO:0042546"	"GO:0071669")
489	Cortex_Up	TRUE	0.000298608	302	496	25	0.0504032	0.0827815	GO:0016052	GO:BP	carbohydrate catabolic process	15948	5144	c("GO:0005975"	"GO:1901575")
490	Cortex_Up	TRUE	0.00030251	97	496	13	0.0262097	0.134021	GO:0009132	GO:BP	nucleoside diphosphate metabolic process	15948	3336	GO:0006753
491	Cortex_Up	TRUE	0.00030251	127	496	15	0.0302419	0.11811	GO:0019362	GO:BP	pyridine nucleotide metabolic process	15948	5915	c("GO:0009117"	"GO:0072524")
492	Cortex_Up	TRUE	0.000447238	253	496	22	0.0443548	0.0869565	GO:0019693	GO:BP	ribose phosphate metabolic process	15948	6216	c("GO:0006796"	"GO:0019637"	"GO:1901135")
493	Cortex_Up	TRUE	0.000454161	132	496	15	0.0302419	0.113636	GO:0009199	GO:BP	ribonucleoside triphosphate metabolic process	15948	3402	GO:0009141
494	Cortex_Up	TRUE	0.000454161	217	496	20	0.0403226	0.0921659	GO:0009150	GO:BP	purine ribonucleotide metabolic process	15948	3354	c("GO:0006163"	"GO:0009259")
495	Cortex_Up	TRUE	0.000536199	276	496	23	0.046371	0.0833333	GO:0006163	GO:BP	purine nucleotide metabolic process	15948	2018	c("GO:0009117"	"GO:0072521")
496	Cortex_Up	TRUE	0.000557618	397	496	29	0.0584677	0.0730479	GO:0032787	GO:BP	monocarboxylic acid metabolic process	15948	8101	GO:0019752
497	Cortex_Up	TRUE	0.000560427	135	496	15	0.0302419	0.111111	GO:0072524	GO:BP	pyridine-containing compound metabolic process	15948	17943	c("GO:0034641"	"GO:0046483"	"GO:1901360"	"GO:1901564")
498	Cortex_Up	TRUE	0.000567103	278	496	23	0.046371	0.0827338	GO:1901605	GO:BP	alpha-amino acid metabolic process	15948	22122	c("GO:0006520"	"GO:0019752"	"GO:1901564")
499	Cortex_Up	TRUE	0.000631135	121	496	14	0.0282258	0.115702	GO:0009144	GO:BP	purine nucleoside triphosphate metabolic process	15948	3348	GO:0009141
500	Cortex_Up	TRUE	0.000631135	137	496	15	0.0302419	0.109489	GO:0042744	GO:BP	hydrogen peroxide catabolic process	15948	10686	c("GO:0042743"	"GO:0044248")
501	Cortex_Up	TRUE	0.000871826	141	496	15	0.0302419	0.106383	GO:0042743	GO:BP	hydrogen peroxide metabolic process	15948	10685	GO:0072593
502	Cortex_Up	TRUE	0.00099967	67	496	10	0.0201613	0.149254	GO:0006694	GO:BP	steroid biosynthetic process	15948	2429	c("GO:0008202"	"GO:0008610"	"GO:1901362")
503	Cortex_Up	TRUE	0.00100777	330	496	25	0.0504032	0.0757576	GO:0009117	GO:BP	nucleotide metabolic process	15948	3323	GO:0006753
504	Cortex_Up	TRUE	0.00104065	22	496	6	0.0120968	0.272727	GO:0042044	GO:BP	fluid transport	15948	10279	GO:0006810
505	Cortex_Up	TRUE	0.00104065	22	496	6	0.0120968	0.272727	GO:0006833	GO:BP	water transport	15948	2533	GO:0042044
506	Cortex_Up	TRUE	0.00108043	14	496	5	0.0100806	0.357143	GO:0061615	GO:BP	glycolytic process through fructose-6-phosphate	15948	16076	GO:0006096
507	Cortex_Up	TRUE	0.0011726	418	496	29	0.0584677	0.069378	GO:0055086	GO:BP	nucleobase-containing small molecule metabolic process	15948	14702	c("GO:0006139"	"GO:0044281")
508	Cortex_Up	TRUE	0.00124373	114	496	13	0.0262097	0.114035	GO:0046034	GO:BP	ATP metabolic process	15948	12209	c("GO:0009150"	"GO:0009205")
509	Cortex_Up	TRUE	0.0013762	600	496	37	0.0745968	0.0616667	GO:1901135	GO:BP	carbohydrate derivative metabolic process	15948	21749	GO:0071704
510	Cortex_Up	TRUE	0.00181828	345	496	25	0.0504032	0.0724638	GO:0006753	GO:BP	nucleoside phosphate metabolic process	15948	2478	c("GO:0006796"	"GO:0019637"	"GO:0055086")
511	Cortex_Up	TRUE	0.00181828	264	496	21	0.0423387	0.0795455	GO:0006790	GO:BP	sulfur compound metabolic process	15948	2504	GO:0044237
512	Cortex_Up	TRUE	0.00182884	119	496	13	0.0262097	0.109244	GO:0019318	GO:BP	hexose metabolic process	15948	5872	GO:0005996
513	Cortex_Up	TRUE	0.00192957	154	496	15	0.0302419	0.0974026	GO:0005996	GO:BP	monosaccharide metabolic process	15948	1884	c("GO:0005975"	"GO:0044281")
514	Cortex_Up	TRUE	0.00192957	208	496	18	0.0362903	0.0865385	GO:0170033	GO:BP	L-amino acid metabolic process	15948	20783	GO:1901605
515	Cortex_Up	TRUE	0.00192957	120	496	13	0.0262097	0.108333	GO:0009205	GO:BP	purine ribonucleoside triphosphate metabolic process	15948	3408	c("GO:0009144"	"GO:0009199")
516	Cortex_Up	TRUE	0.00220325	269	496	21	0.0423387	0.0780669	GO:0006979	GO:BP	response to oxidative stress	15948	2635	GO:0006950
517	Cortex_Up	TRUE	0.00309155	161	496	15	0.0302419	0.0931677	GO:0072593	GO:BP	reactive oxygen species metabolic process	15948	17975	GO:0044237
518	Cortex_Up	TRUE	0.00333164	404	496	27	0.0544355	0.0668317	GO:0006520	GO:BP	amino acid metabolic process	15948	2267	c("GO:0044238"	"GO:0071704")
519	Cortex_Up	TRUE	0.00473061	132	496	13	0.0262097	0.0984848	GO:0006575	GO:BP	cellular modified amino acid metabolic process	15948	2321	c("GO:0044237"	"GO:1901564")
520	Cortex_Up	TRUE	0.0048544	1668	496	77	0.155242	0.0461631	GO:0016310	GO:BP	phosphorylation	15948	5261	GO:0006796
521	Cortex_Up	TRUE	0.00489713	11	496	4	0.00806452	0.363636	GO:0035999	GO:BP	tetrahydrofolate interconversion	15948	9708	c("GO:0006730"	"GO:0046653")
522	Cortex_Up	TRUE	0.00492257	598	496	35	0.0705645	0.0585284	GO:0019637	GO:BP	organophosphate metabolic process	15948	6166	c("GO:0006793"	"GO:0071704")
523	Cortex_Up	TRUE	0.00531091	5	496	3	0.00604839	0.6	GO:0006542	GO:BP	glutamine biosynthetic process	15948	2289	c("GO:0006541"	"GO:0009084")
524	Cortex_Up	TRUE	0.00554665	332	496	23	0.046371	0.0692771	GO:1901361	GO:BP	organic cyclic compound catabolic process	15948	21927	c("GO:1901360"	"GO:1901575")
525	Cortex_Up	TRUE	0.00617475	800	496	43	0.0866935	0.05375	GO:0070887	GO:BP	cellular response to chemical stimulus	15948	16854	c("GO:0042221"	"GO:0051716")
526	Cortex_Up	TRUE	0.00761262	196	496	16	0.0322581	0.0816327	GO:0170039	GO:BP	proteinogenic amino acid metabolic process	15948	20789	c("GO:0006520"	"GO:0019752"	"GO:1901564")
527	Cortex_Up	TRUE	0.00769762	277	496	20	0.0403226	0.0722022	GO:0046700	GO:BP	heterocycle catabolic process	15948	12732	c("GO:0044248"	"GO:0046483")
528	Cortex_Up	TRUE	0.00833549	279	496	20	0.0403226	0.0716846	GO:0044270	GO:BP	cellular nitrogen compound catabolic process	15948	11311	c("GO:0034641"	"GO:0044248")
529	Cortex_Up	TRUE	0.00981633	92	496	10	0.0201613	0.108696	GO:0008202	GO:BP	steroid metabolic process	15948	3163	c("GO:0006629"	"GO:1901360")
530	Cortex_Up	TRUE	4.04269e-07	1702	496	95	0.191532	0.0558167	GO:0071944	GO:CC	cell periphery	16457	2793	GO:0110165
531	Cortex_Up	TRUE	1.82033e-05	1528	496	82	0.165323	0.0536649	GO:0005886	GO:CC	plasma membrane	16457	422	c("GO:0016020"	"GO:0071944")
532	Cortex_Up	TRUE	2.81779e-07	9553	582	383	0.658076	0.0400921	GO:0003824	GO:MF	catalytic activity	17906	368	GO:0003674
533	Cortex_Up	TRUE	0.00144393	178	582	19	0.032646	0.106742	GO:0004601	GO:MF	peroxidase activity	17906	915	c("GO:0016209"	"GO:0016684")
534	Cortex_Up	TRUE	0.00144393	179	582	19	0.032646	0.106145	GO:0016684	GO:MF	oxidoreductase activity	acting on peroxide as acceptor	17906	2898	GO:0016491
535	Cortex_Up	TRUE	0.00314214	128	582	15	0.0257732	0.117188	GO:0140825	GO:MF	lactoperoxidase activity	17906	10661	GO:0004601
536	Cortex_Up	TRUE	0.00484186	202	582	19	0.032646	0.0940594	GO:0016209	GO:MF	antioxidant activity	17906	2733	GO:0003674
537	Cortex_Up	TRUE	0.00493698	22	582	6	0.0103093	0.272727	GO:0015250	GO:MF	water channel activity	17906	2438	c("GO:0005372"	"GO:0015267")
538	Cortex_Up	TRUE	0.00493698	14	582	5	0.00859107	0.357143	GO:0003872	GO:MF	6-phosphofructokinase activity	17906	412	GO:0008443
539	Cortex_Up	TRUE	0.00493698	22	582	6	0.0103093	0.272727	GO:0005372	GO:MF	water transmembrane transporter activity	17906	1450	GO:0015318
540	Cortex_Up	TRUE	0.00510815	4129	582	174	0.298969	0.042141	GO:0016740	GO:MF	transferase activity	17906	2939	GO:0003824
541	Cortex_Up	TRUE	0.00576633	15	582	5	0.00859107	0.333333	GO:0005200	GO:MF	structural constituent of cytoskeleton	17906	1349	GO:0005198
542	Cortex_Up	TRUE	0.00680318	16	582	5	0.00859107	0.3125	GO:0008443	GO:MF	phosphofructokinase activity	17906	1715	c("GO:0016773"	"GO:0019200")
543	Cortex_Up	TRUE	0.00680318	1624	582	80	0.137457	0.0492611	GO:0016491	GO:MF	oxidoreductase activity	17906	2813	GO:0003824
544	Cortex_Up	TRUE	0.00972398	92	582	11	0.0189003	0.119565	GO:0043177	GO:MF	organic acid binding	17906	5726	GO:0036094
545	Cortex_Up	TRUE	0.00972398	92	582	11	0.0189003	0.119565	GO:0031406	GO:MF	carboxylic acid binding	17906	4116	c("GO:0043168"	"GO:0043177")
546	Cortex_Up	TRUE	2.58175e-10	1786	162	121	0.746914	0.0677492	KEGG:01100	KEGG	Metabolic pathways	3695	181	KEGG:00000
547	Cortex_Up	TRUE	3.99811e-05	121	162	19	0.117284	0.157025	KEGG:00010	KEGG	Glycolysis / Gluconeogenesis	3695	2	KEGG:00000
548	Cortex_Up	TRUE	5.85735e-05	1037	162	73	0.450617	0.0703954	KEGG:01110	KEGG	Biosynthesis of secondary metabolites	3695	182	KEGG:00000
549	Cortex_Up	TRUE	0.000102564	228	162	26	0.160494	0.114035	KEGG:01200	KEGG	Carbon metabolism	3695	184	KEGG:00000
550	Cortex_Up	TRUE	0.00233501	27	162	7	0.0432099	0.259259	KEGG:00100	KEGG	Steroid biosynthesis	3695	13	KEGG:00000
551	Cortex_Up	TRUE	0.00434946	61	162	10	0.0617284	0.163934	KEGG:00630	KEGG	Glyoxylate and dicarboxylate metabolism	3695	107	KEGG:00000
552	Cortex_Up	TRUE	0.00440752	139	162	16	0.0987654	0.115108	KEGG:00940	KEGG	Phenylpropanoid biosynthesis	3695	142	KEGG:00000
553	Cortex_Up	TRUE	0.00443124	23	162	6	0.037037	0.26087	KEGG:00220	KEGG	Arginine biosynthesis	3695	21	KEGG:00000
554	Cortex_Up	TRUE	0.0063512	67	162	10	0.0617284	0.149254	KEGG:00710	KEGG	Carbon fixation in photosynthetic organisms	3695	116	KEGG:00000
555	Endodermis_Down	TRUE	2.4997e-12	82	596	24	0.0402685	0.292683	GO:0009072	GO:BP	aromatic amino acid metabolic process	15948	3285	c("GO:0006520"	"GO:0006725"	"GO:0019752"	"GO:1901360"	"GO:1901564")
556	Endodermis_Down	TRUE	2.0888e-09	46	596	16	0.0268456	0.347826	GO:0009073	GO:BP	aromatic amino acid family biosynthetic process	15948	3286	c("GO:0009072"	"GO:0019438"	"GO:0046394"	"GO:1901362"	"GO:1901566")
557	Endodermis_Down	TRUE	2.0888e-09	809	596	72	0.120805	0.0889988	GO:0043436	GO:BP	oxoacid metabolic process	15948	11048	GO:0006082
558	Endodermis_Down	TRUE	2.0888e-09	810	596	72	0.120805	0.0888889	GO:0006082	GO:BP	organic acid metabolic process	15948	1967	c("GO:0044237"	"GO:0044281"	"GO:0071704")
559	Endodermis_Down	TRUE	2.0888e-09	795	596	71	0.119128	0.0893082	GO:0019752	GO:BP	carboxylic acid metabolic process	15948	6252	GO:0043436
560	Endodermis_Down	TRUE	3.00569e-09	1358	596	101	0.169463	0.0743741	GO:0044281	GO:BP	small molecule metabolic process	15948	11317	GO:0008152
561	Endodermis_Down	TRUE	4.88365e-07	404	596	42	0.0704698	0.10396	GO:0006520	GO:BP	amino acid metabolic process	15948	2267	c("GO:0044238"	"GO:0071704")
562	Endodermis_Down	TRUE	3.14664e-06	434	596	42	0.0704698	0.0967742	GO:0016053	GO:BP	organic acid biosynthetic process	15948	5145	c("GO:0006082"	"GO:0044249"	"GO:0044283"	"GO:1901576")
563	Endodermis_Down	TRUE	3.14664e-06	434	596	42	0.0704698	0.0967742	GO:0046394	GO:BP	carboxylic acid biosynthetic process	15948	12522	c("GO:0016053"	"GO:0019752")
564	Endodermis_Down	TRUE	9.55212e-06	23	596	9	0.0151007	0.391304	GO:0006586	GO:BP	indolalkylamine metabolic process	15948	2332	c("GO:0006576"	"GO:0042430")
565	Endodermis_Down	TRUE	9.55212e-06	194	596	25	0.0419463	0.128866	GO:0044282	GO:BP	small molecule catabolic process	15948	11318	c("GO:0009056"	"GO:0044281")
566	Endodermis_Down	TRUE	9.55212e-06	23	596	9	0.0151007	0.391304	GO:0006568	GO:BP	tryptophan metabolic process	15948	2314	c("GO:0006586"	"GO:0009072"	"GO:1901605")
567	Endodermis_Down	TRUE	1.07941e-05	144	596	21	0.0352349	0.145833	GO:0016054	GO:BP	organic acid catabolic process	15948	5146	c("GO:0006082"	"GO:0044248"	"GO:0044282"	"GO:1901575")
568	Endodermis_Down	TRUE	1.07941e-05	144	596	21	0.0352349	0.145833	GO:0046395	GO:BP	carboxylic acid catabolic process	15948	12523	c("GO:0016054"	"GO:0019752")
569	Endodermis_Down	TRUE	1.18232e-05	24	596	9	0.0151007	0.375	GO:0042435	GO:BP	indole-containing compound biosynthetic process	15948	10521	c("GO:0018130"	"GO:0019438"	"GO:0042430"	"GO:0044271"	"GO:1901362"	"GO:1901566")
570	Endodermis_Down	TRUE	2.18553e-05	1297	596	85	0.142617	0.0655359	GO:0042221	GO:BP	response to chemical	15948	10394	GO:0050896
571	Endodermis_Down	TRUE	2.62263e-05	585	596	48	0.0805369	0.0820513	GO:0044283	GO:BP	small molecule biosynthetic process	15948	11319	c("GO:0009058"	"GO:0044281")
572	Endodermis_Down	TRUE	2.62263e-05	2618	596	145	0.243289	0.0553858	GO:1901362	GO:BP	organic cyclic compound biosynthetic process	15948	21928	c("GO:1901360"	"GO:1901576")
573	Endodermis_Down	TRUE	4.07888e-05	15	596	7	0.011745	0.466667	GO:0000162	GO:BP	tryptophan biosynthetic process	15948	55	c("GO:0006568"	"GO:0008652"	"GO:0009073"	"GO:0046219"	"GO:1901607")
574	Endodermis_Down	TRUE	4.07888e-05	15	596	7	0.011745	0.466667	GO:0046219	GO:BP	indolalkylamine biosynthetic process	15948	12382	c("GO:0006586"	"GO:0042401"	"GO:0042435")
575	Endodermis_Down	TRUE	4.95567e-05	278	596	29	0.0486577	0.104317	GO:1901605	GO:BP	alpha-amino acid metabolic process	15948	22122	c("GO:0006520"	"GO:0019752"	"GO:1901564")
576	Endodermis_Down	TRUE	5.52583e-05	2522	596	139	0.233221	0.055115	GO:0019438	GO:BP	aromatic compound biosynthetic process	15948	5983	c("GO:0006725"	"GO:0044249")
577	Endodermis_Down	TRUE	7.61559e-05	11	596	6	0.0100671	0.545455	GO:0009423	GO:BP	chorismate biosynthetic process	15948	3518	c("GO:0043650"	"GO:0046417")
578	Endodermis_Down	TRUE	9.01086e-05	31	596	9	0.0151007	0.290323	GO:0042430	GO:BP	indole-containing compound metabolic process	15948	10517	c("GO:0006725"	"GO:0034641"	"GO:0046483"	"GO:1901360"	"GO:1901564")
579	Endodermis_Down	TRUE	9.14049e-05	183	596	22	0.0369128	0.120219	GO:0008652	GO:BP	amino acid biosynthetic process	15948	3260	c("GO:0046394"	"GO:1901566")
580	Endodermis_Down	TRUE	0.000402713	397	596	34	0.057047	0.0856423	GO:0032787	GO:BP	monocarboxylic acid metabolic process	15948	8101	GO:0019752
581	Endodermis_Down	TRUE	0.000618111	15	596	6	0.0100671	0.4	GO:0046417	GO:BP	chorismate metabolic process	15948	12537	GO:0043648
582	Endodermis_Down	TRUE	0.00216569	660	596	46	0.0771812	0.069697	GO:0009725	GO:BP	response to hormone	15948	3660	c("GO:0009719"	"GO:0010033")
583	Endodermis_Down	TRUE	0.00248484	665	596	46	0.0771812	0.0691729	GO:0009719	GO:BP	response to endogenous stimulus	15948	3654	GO:0050896
584	Endodermis_Down	TRUE	0.00248484	81	596	12	0.0201342	0.148148	GO:1901606	GO:BP	alpha-amino acid catabolic process	15948	22123	c("GO:0046395"	"GO:1901565"	"GO:1901605")
585	Endodermis_Down	TRUE	0.00272285	82	596	12	0.0201342	0.146341	GO:0009063	GO:BP	amino acid catabolic process	15948	3276	c("GO:0046395"	"GO:1901565")
586	Endodermis_Down	TRUE	0.00306907	28	596	7	0.011745	0.25	GO:0043650	GO:BP	dicarboxylic acid biosynthetic process	15948	11187	c("GO:0043648"	"GO:0046394")
587	Endodermis_Down	TRUE	0.00366254	49	596	9	0.0151007	0.183673	GO:0009611	GO:BP	response to wounding	15948	3576	GO:0006950
588	Endodermis_Down	TRUE	0.00401938	2428	596	125	0.209732	0.0514827	GO:0018130	GO:BP	heterocycle biosynthetic process	15948	5424	c("GO:0044249"	"GO:0046483")
589	Endodermis_Down	TRUE	0.00407353	50	596	9	0.0151007	0.18	GO:0006576	GO:BP	biogenic amine metabolic process	15948	2322	GO:0009308
590	Endodermis_Down	TRUE	0.00439536	30	596	7	0.011745	0.233333	GO:0006739	GO:BP	NADP metabolic process	15948	2466	c("GO:0006163"	"GO:0046496")
591	Endodermis_Down	TRUE	0.0047982	792	596	51	0.0855705	0.0643939	GO:0010033	GO:BP	response to organic substance	15948	3883	GO:0042221
592	Endodermis_Down	TRUE	0.00598802	800	596	51	0.0855705	0.06375	GO:0070887	GO:BP	cellular response to chemical stimulus	15948	16854	c("GO:0042221"	"GO:0051716")
593	Endodermis_Down	TRUE	0.00766148	55	596	9	0.0151007	0.163636	GO:0170035	GO:BP	L-amino acid catabolic process	15948	20785	c("GO:0009063"	"GO:0170033"	"GO:1901606")
594	Endodermis_Down	TRUE	0.00766148	55	596	9	0.0151007	0.163636	GO:0170040	GO:BP	proteinogenic amino acid catabolic process	15948	20790	c("GO:0046395"	"GO:0170039"	"GO:1901565")
595	Endodermis_Down	TRUE	0.00805476	4	596	3	0.00503356	0.75	GO:0046705	GO:BP	CDP biosynthetic process	15948	12735	c("GO:0009194"	"GO:0009220"	"GO:0046704")
596	Endodermis_Down	TRUE	0.00805476	4	596	3	0.00503356	0.75	GO:0046704	GO:BP	CDP metabolic process	15948	12734	c("GO:0009193"	"GO:0009218")
597	Endodermis_Down	TRUE	0.00815727	9	596	4	0.00671141	0.444444	GO:0009051	GO:BP	pentose-phosphate shunt	oxidative branch	15948	3267	c("GO:0006098"	"GO:0006740"	"GO:0051156")
598	Endodermis_Down	TRUE	0.00816093	34	596	7	0.011745	0.205882	GO:0009309	GO:BP	amine biosynthetic process	15948	3492	c("GO:0009308"	"GO:0044271"	"GO:1901566")
599	Endodermis_Down	TRUE	0.00816093	34	596	7	0.011745	0.205882	GO:0042401	GO:BP	biogenic amine biosynthetic process	15948	10494	c("GO:0006576"	"GO:0009309")
600	Endodermis_Down	TRUE	0.00838635	45	596	8	0.0134228	0.177778	GO:0072329	GO:BP	monocarboxylic acid catabolic process	15948	17866	c("GO:0032787"	"GO:0046395")
601	Endodermis_Down	TRUE	0.00450146	378	700	34	0.0485714	0.0899471	GO:0016829	GO:MF	lyase activity	17906	3011	GO:0003824
602	Endodermis_Down	TRUE	1.17372e-06	41	200	14	0.07	0.341463	KEGG:00400	KEGG	Phenylalanine	tyrosine and tryptophan biosynthesis	3695	49	KEGG:00000
603	Endodermis_Down	TRUE	0.000119283	1037	200	86	0.43	0.0829315	KEGG:01110	KEGG	Biosynthesis of secondary metabolites	3695	182	KEGG:00000
604	Endodermis_Down	TRUE	0.00505556	1786	200	122	0.61	0.0683091	KEGG:01100	KEGG	Metabolic pathways	3695	181	KEGG:00000
605	Endodermis_Down	TRUE	0.00889406	186	200	22	0.11	0.11828	KEGG:01230	KEGG	Biosynthesis of amino acids	3695	188	KEGG:00000
606	Endodermis_Up	TRUE	8.25957e-12	1297	361	76	0.210526	0.0585968	GO:0042221	GO:BP	response to chemical	15948	10394	GO:0050896
607	Endodermis_Up	TRUE	3.52492e-08	721	361	47	0.130194	0.0651872	GO:0044248	GO:BP	cellular catabolic process	15948	11304	c("GO:0009056"	"GO:0044237")
608	Endodermis_Up	TRUE	1.2019e-07	1358	361	68	0.188366	0.0500736	GO:0044281	GO:BP	small molecule metabolic process	15948	11317	GO:0008152
609	Endodermis_Up	TRUE	1.28785e-07	22	361	9	0.0249307	0.409091	GO:0006833	GO:BP	water transport	15948	2533	GO:0042044
610	Endodermis_Up	TRUE	1.28785e-07	22	361	9	0.0249307	0.409091	GO:0042044	GO:BP	fluid transport	15948	10279	GO:0006810
611	Endodermis_Up	TRUE	1.55966e-07	809	361	48	0.132964	0.0593325	GO:0043436	GO:BP	oxoacid metabolic process	15948	11048	GO:0006082
612	Endodermis_Up	TRUE	1.55966e-07	810	361	48	0.132964	0.0592593	GO:0006082	GO:BP	organic acid metabolic process	15948	1967	c("GO:0044237"	"GO:0044281"	"GO:0071704")
613	Endodermis_Up	TRUE	2.00019e-07	795	361	47	0.130194	0.0591195	GO:0019752	GO:BP	carboxylic acid metabolic process	15948	6252	GO:0043436
614	Endodermis_Up	TRUE	2.00019e-07	52	361	12	0.033241	0.230769	GO:0000097	GO:BP	sulfur amino acid biosynthetic process	15948	44	c("GO:0000096"	"GO:0044272"	"GO:0046394"	"GO:1901566")
615	Endodermis_Up	TRUE	5.7975e-07	220	361	22	0.0609418	0.1	GO:1990748	GO:BP	cellular detoxification	15948	25936	c("GO:0009987"	"GO:0097237"	"GO:0098754")
616	Endodermis_Up	TRUE	5.7975e-07	220	361	22	0.0609418	0.1	GO:0097237	GO:BP	cellular response to toxic substance	15948	19088	c("GO:0009636"	"GO:0070887")
617	Endodermis_Up	TRUE	5.7975e-07	800	361	46	0.127424	0.0575	GO:0070887	GO:BP	cellular response to chemical stimulus	15948	16854	c("GO:0042221"	"GO:0051716")
618	Endodermis_Up	TRUE	5.92734e-07	59	361	12	0.033241	0.20339	GO:0000096	GO:BP	sulfur amino acid metabolic process	15948	43	c("GO:0006790"	"GO:0019752"	"GO:1901564")
619	Endodermis_Up	TRUE	3.80968e-06	404	361	29	0.0803324	0.0717822	GO:0006520	GO:BP	amino acid metabolic process	15948	2267	c("GO:0044238"	"GO:0071704")
620	Endodermis_Up	TRUE	4.46283e-06	208	361	20	0.0554017	0.0961538	GO:0170033	GO:BP	L-amino acid metabolic process	15948	20783	GO:1901605
621	Endodermis_Up	TRUE	6.92199e-06	278	361	23	0.0637119	0.0827338	GO:1901605	GO:BP	alpha-amino acid metabolic process	15948	22122	c("GO:0006520"	"GO:0019752"	"GO:1901564")
622	Endodermis_Up	TRUE	7.01636e-06	77	361	12	0.033241	0.155844	GO:0006096	GO:BP	glycolytic process	15948	1976	c("GO:0006090"	"GO:0006091"	"GO:0016052"	"GO:0019364"	"GO:0046032"	"GO:0046034"	"GO:0046496")
623	Endodermis_Up	TRUE	7.01636e-06	77	361	12	0.033241	0.155844	GO:0046032	GO:BP	ADP catabolic process	15948	12207	c("GO:0009154"	"GO:0009181"	"GO:0046031")
624	Endodermis_Up	TRUE	7.01636e-06	62	361	11	0.0304709	0.177419	GO:0009069	GO:BP	serine family amino acid metabolic process	15948	3282	c("GO:0170033"	"GO:0170039")
625	Endodermis_Up	TRUE	7.01636e-06	77	361	12	0.033241	0.155844	GO:0009137	GO:BP	purine nucleoside diphosphate catabolic process	15948	3341	c("GO:0009134"	"GO:0009135")
626	Endodermis_Up	TRUE	7.01636e-06	77	361	12	0.033241	0.155844	GO:0009181	GO:BP	purine ribonucleoside diphosphate catabolic process	15948	3384	c("GO:0009137"	"GO:0009179"	"GO:0009191")
627	Endodermis_Up	TRUE	7.01636e-06	77	361	12	0.033241	0.155844	GO:0046031	GO:BP	ADP metabolic process	15948	12206	c("GO:0009150"	"GO:0009179")
628	Endodermis_Up	TRUE	7.01636e-06	92	361	13	0.0360111	0.141304	GO:0009414	GO:BP	response to water deprivation	15948	3515	c("GO:0006950"	"GO:0009415")
629	Endodermis_Up	TRUE	7.01636e-06	77	361	12	0.033241	0.155844	GO:0009191	GO:BP	ribonucleoside diphosphate catabolic process	15948	3394	c("GO:0009134"	"GO:0009185")
630	Endodermis_Up	TRUE	7.01636e-06	302	361	24	0.066482	0.0794702	GO:0016052	GO:BP	carbohydrate catabolic process	15948	5144	c("GO:0005975"	"GO:1901575")
631	Endodermis_Up	TRUE	7.33425e-06	79	361	12	0.033241	0.151899	GO:0009179	GO:BP	purine ribonucleoside diphosphate metabolic process	15948	3382	c("GO:0009135"	"GO:0009185")
632	Endodermis_Up	TRUE	7.33425e-06	79	361	12	0.033241	0.151899	GO:0072526	GO:BP	pyridine-containing compound catabolic process	15948	17945	c("GO:0044270"	"GO:0046700"	"GO:0072524"	"GO:1901361"	"GO:1901565")
633	Endodermis_Up	TRUE	7.33425e-06	79	361	12	0.033241	0.151899	GO:0009135	GO:BP	purine nucleoside diphosphate metabolic process	15948	3339	GO:0009132
634	Endodermis_Up	TRUE	7.33425e-06	94	361	13	0.0360111	0.138298	GO:0072523	GO:BP	purine-containing compound catabolic process	15948	17942	c("GO:0019439"	"GO:0044270"	"GO:0046700"	"GO:0072521"	"GO:1901361"	"GO:1901565")
635	Endodermis_Up	TRUE	7.33425e-06	203	361	19	0.0526316	0.0935961	GO:0098869	GO:BP	cellular oxidant detoxification	15948	19470	GO:1990748
636	Endodermis_Up	TRUE	7.33425e-06	78	361	12	0.033241	0.153846	GO:0019364	GO:BP	pyridine nucleotide catabolic process	15948	5917	c("GO:0009166"	"GO:0019362"	"GO:0072526")
637	Endodermis_Up	TRUE	7.33425e-06	266	361	22	0.0609418	0.0827068	GO:0098754	GO:BP	detoxification	15948	19416	c("GO:0008150"	"GO:0009636")
638	Endodermis_Up	TRUE	7.77609e-06	95	361	13	0.0360111	0.136842	GO:0009415	GO:BP	response to water	15948	3516	c("GO:0001101"	"GO:0009628"	"GO:0010035"	"GO:1901700")
639	Endodermis_Up	TRUE	8.89219e-06	81	361	12	0.033241	0.148148	GO:0009261	GO:BP	ribonucleotide catabolic process	15948	3463	c("GO:0009166"	"GO:0009259"	"GO:1901136")
640	Endodermis_Up	TRUE	8.89219e-06	81	361	12	0.033241	0.148148	GO:0009154	GO:BP	purine ribonucleotide catabolic process	15948	3358	c("GO:0006195"	"GO:0009150"	"GO:0009261")
641	Endodermis_Up	TRUE	9.28578e-06	273	361	22	0.0609418	0.0805861	GO:0009636	GO:BP	response to toxic substance	15948	3591	GO:0042221
642	Endodermis_Up	TRUE	1.00464e-05	98	361	13	0.0360111	0.132653	GO:0001101	GO:BP	response to acid chemical	15948	292	GO:0042221
643	Endodermis_Up	TRUE	1.07693e-05	83	361	12	0.033241	0.144578	GO:0006195	GO:BP	purine nucleotide catabolic process	15948	2044	c("GO:0006163"	"GO:0009166"	"GO:0072523")
644	Endodermis_Up	TRUE	1.10192e-05	116	361	14	0.0387812	0.12069	GO:0044272	GO:BP	sulfur compound biosynthetic process	15948	11313	c("GO:0006790"	"GO:0044249")
645	Endodermis_Up	TRUE	1.33448e-05	85	361	12	0.033241	0.141176	GO:0009185	GO:BP	ribonucleoside diphosphate metabolic process	15948	3388	GO:0009132
646	Endodermis_Up	TRUE	1.37876e-05	119	361	14	0.0387812	0.117647	GO:0170038	GO:BP	proteinogenic amino acid biosynthetic process	15948	20788	c("GO:0046394"	"GO:0170039"	"GO:1901566")
647	Endodermis_Up	TRUE	1.37876e-05	119	361	14	0.0387812	0.117647	GO:0170034	GO:BP	L-amino acid biosynthetic process	15948	20784	c("GO:0008652"	"GO:0170033"	"GO:1901607")
648	Endodermis_Up	TRUE	1.37876e-05	137	361	15	0.0415512	0.109489	GO:0042744	GO:BP	hydrogen peroxide catabolic process	15948	10686	c("GO:0042743"	"GO:0044248")
649	Endodermis_Up	TRUE	1.40358e-05	196	361	18	0.0498615	0.0918367	GO:0170039	GO:BP	proteinogenic amino acid metabolic process	15948	20789	c("GO:0006520"	"GO:0019752"	"GO:1901564")
650	Endodermis_Up	TRUE	1.66808e-05	88	361	12	0.033241	0.136364	GO:0009134	GO:BP	nucleoside diphosphate catabolic process	15948	3338	c("GO:0009132"	"GO:1901292")
651	Endodermis_Up	TRUE	1.66808e-05	264	361	21	0.0581717	0.0795455	GO:0006790	GO:BP	sulfur compound metabolic process	15948	2504	GO:0044237
652	Endodermis_Up	TRUE	1.66808e-05	88	361	12	0.033241	0.136364	GO:0009166	GO:BP	nucleotide catabolic process	15948	3369	c("GO:0009117"	"GO:1901292")
653	Endodermis_Up	TRUE	1.71368e-05	34	361	8	0.0221607	0.235294	GO:0006534	GO:BP	cysteine metabolic process	15948	2281	c("GO:0000096"	"GO:1901605")
654	Endodermis_Up	TRUE	1.75721e-05	141	361	15	0.0415512	0.106383	GO:0042743	GO:BP	hydrogen peroxide metabolic process	15948	10685	GO:0072593
655	Endodermis_Up	TRUE	1.7651e-05	46	361	9	0.0249307	0.195652	GO:0009070	GO:BP	serine family amino acid biosynthetic process	15948	3283	c("GO:0009069"	"GO:0170034"	"GO:0170038")
656	Endodermis_Up	TRUE	2.2638e-05	25	361	7	0.0193906	0.28	GO:0019344	GO:BP	cysteine biosynthetic process	15948	5898	c("GO:0000097"	"GO:0006534"	"GO:0009070")
657	Endodermis_Up	TRUE	2.29352e-05	126	361	14	0.0387812	0.111111	GO:0046496	GO:BP	nicotinamide nucleotide metabolic process	15948	12605	GO:0019362
658	Endodermis_Up	TRUE	2.47791e-05	127	361	14	0.0387812	0.110236	GO:0019362	GO:BP	pyridine nucleotide metabolic process	15948	5915	c("GO:0009117"	"GO:0072524")
659	Endodermis_Up	TRUE	2.98889e-05	94	361	12	0.033241	0.12766	GO:0006090	GO:BP	pyruvate metabolic process	15948	1973	GO:0032787
660	Endodermis_Up	TRUE	3.93427e-05	114	361	13	0.0360111	0.114035	GO:0046034	GO:BP	ATP metabolic process	15948	12209	c("GO:0009150"	"GO:0009205")
661	Endodermis_Up	TRUE	3.97731e-05	97	361	12	0.033241	0.123711	GO:0009132	GO:BP	nucleoside diphosphate metabolic process	15948	3336	GO:0006753
662	Endodermis_Up	TRUE	3.97731e-05	18	361	6	0.0166205	0.333333	GO:0006535	GO:BP	cysteine biosynthetic process from serine	15948	2282	c("GO:0006563"	"GO:0019344")
663	Endodermis_Up	TRUE	4.73411e-05	135	361	14	0.0387812	0.103704	GO:0072524	GO:BP	pyridine-containing compound metabolic process	15948	17943	c("GO:0034641"	"GO:0046483"	"GO:1901360"	"GO:1901564")
664	Endodermis_Up	TRUE	5.32784e-05	100	361	12	0.033241	0.12	GO:1901292	GO:BP	nucleoside phosphate catabolic process	15948	21874	c("GO:0006753"	"GO:0034655"	"GO:0046434")
665	Endodermis_Up	TRUE	6.45133e-05	120	361	13	0.0360111	0.108333	GO:0009205	GO:BP	purine ribonucleoside triphosphate metabolic process	15948	3408	c("GO:0009144"	"GO:0009199")
666	Endodermis_Up	TRUE	6.62068e-05	418	361	26	0.0720222	0.062201	GO:0055086	GO:BP	nucleobase-containing small molecule metabolic process	15948	14702	c("GO:0006139"	"GO:0044281")
667	Endodermis_Up	TRUE	6.85386e-05	121	361	13	0.0360111	0.107438	GO:0009144	GO:BP	purine nucleoside triphosphate metabolic process	15948	3348	GO:0009141
668	Endodermis_Up	TRUE	7.21169e-05	20	361	6	0.0166205	0.3	GO:0006714	GO:BP	sesquiterpenoid metabolic process	15948	2448	GO:0006721
669	Endodermis_Up	TRUE	7.21386e-05	161	361	15	0.0415512	0.0931677	GO:0072593	GO:BP	reactive oxygen species metabolic process	15948	17975	GO:0044237
670	Endodermis_Up	TRUE	9.46633e-05	1015	361	46	0.127424	0.0453202	GO:0005975	GO:BP	carbohydrate metabolic process	15948	1863	c("GO:0044238"	"GO:0071704")
671	Endodermis_Up	TRUE	0.000130119	332	361	22	0.0609418	0.0662651	GO:1901361	GO:BP	organic cyclic compound catabolic process	15948	21927	c("GO:1901360"	"GO:1901575")
672	Endodermis_Up	TRUE	0.000132571	1559	361	62	0.171745	0.0397691	GO:0009056	GO:BP	catabolic process	15948	3269	GO:0008152
673	Endodermis_Up	TRUE	0.00016403	132	361	13	0.0360111	0.0984848	GO:0009199	GO:BP	ribonucleoside triphosphate metabolic process	15948	3402	GO:0009141
674	Endodermis_Up	TRUE	0.00020066	292	361	20	0.0554017	0.0684932	GO:0072521	GO:BP	purine-containing compound metabolic process	15948	17940	c("GO:0006725"	"GO:0034641"	"GO:0046483"	"GO:1901360"	"GO:1901564")
675	Endodermis_Up	TRUE	0.000237599	15	361	5	0.0138504	0.333333	GO:0009687	GO:BP	abscisic acid metabolic process	15948	3627	c("GO:0006714"	"GO:0032787"	"GO:0043288"	"GO:0120254"	"GO:1902644")
676	Endodermis_Up	TRUE	0.000237599	15	361	5	0.0138504	0.333333	GO:0043288	GO:BP	apocarotenoid metabolic process	15948	10958	GO:0006720
677	Endodermis_Up	TRUE	0.000237599	15	361	5	0.0138504	0.333333	GO:1902644	GO:BP	tertiary alcohol metabolic process	15948	22970	GO:0006066
678	Endodermis_Up	TRUE	0.000253975	159	361	14	0.0387812	0.0880503	GO:1901607	GO:BP	alpha-amino acid biosynthetic process	15948	22124	c("GO:0046394"	"GO:1901566"	"GO:1901605")
679	Endodermis_Up	TRUE	0.000284298	205	361	16	0.0443213	0.0780488	GO:0010035	GO:BP	response to inorganic substance	15948	3885	GO:0042221
680	Endodermis_Up	TRUE	0.000284298	140	361	13	0.0360111	0.0928571	GO:0009141	GO:BP	nucleoside triphosphate metabolic process	15948	3345	GO:0006753
681	Endodermis_Up	TRUE	0.000292628	327	361	21	0.0581717	0.0642202	GO:0019439	GO:BP	aromatic compound catabolic process	15948	5984	c("GO:0006725"	"GO:0044248")
682	Endodermis_Up	TRUE	0.00030772	518	361	28	0.0775623	0.0540541	GO:1901700	GO:BP	response to oxygen-containing compound	15948	22187	GO:0042221
683	Endodermis_Up	TRUE	0.000415457	585	361	30	0.0831025	0.0512821	GO:0044283	GO:BP	small molecule biosynthetic process	15948	11319	c("GO:0009058"	"GO:0044281")
684	Endodermis_Up	TRUE	0.000424896	126	361	12	0.033241	0.0952381	GO:0046434	GO:BP	organophosphate catabolic process	15948	12547	c("GO:0019637"	"GO:1901575")
685	Endodermis_Up	TRUE	0.000424896	126	361	12	0.033241	0.0952381	GO:1901136	GO:BP	carbohydrate derivative catabolic process	15948	21750	c("GO:1901135"	"GO:1901575")
686	Endodermis_Up	TRUE	0.000424896	17	361	5	0.0138504	0.294118	GO:0016106	GO:BP	sesquiterpenoid biosynthetic process	15948	5185	c("GO:0006714"	"GO:0016114")
687	Endodermis_Up	TRUE	0.000522975	217	361	16	0.0443213	0.0737327	GO:0009150	GO:BP	purine ribonucleotide metabolic process	15948	3354	c("GO:0006163"	"GO:0009259")
688	Endodermis_Up	TRUE	0.000619774	269	361	18	0.0498615	0.0669145	GO:0006979	GO:BP	response to oxidative stress	15948	2635	GO:0006950
689	Endodermis_Up	TRUE	0.000787317	792	361	36	0.099723	0.0454545	GO:0010033	GO:BP	response to organic substance	15948	3883	GO:0042221
690	Endodermis_Up	TRUE	0.00082262	31	361	6	0.0166205	0.193548	GO:0006563	GO:BP	L-serine metabolic process	15948	2309	GO:0009069
691	Endodermis_Up	TRUE	0.000835257	276	361	18	0.0498615	0.0652174	GO:0006163	GO:BP	purine nucleotide metabolic process	15948	2018	c("GO:0009117"	"GO:0072521")
692	Endodermis_Up	TRUE	0.00090973	330	361	20	0.0554017	0.0606061	GO:0009117	GO:BP	nucleotide metabolic process	15948	3323	GO:0006753
693	Endodermis_Up	TRUE	0.00100153	183	361	14	0.0387812	0.0765027	GO:0008652	GO:BP	amino acid biosynthetic process	15948	3260	c("GO:0046394"	"GO:1901566")
694	Endodermis_Up	TRUE	0.00138415	12	361	4	0.0110803	0.333333	GO:1902645	GO:BP	tertiary alcohol biosynthetic process	15948	22971	c("GO:0046165"	"GO:1902644")
695	Endodermis_Up	TRUE	0.00138415	12	361	4	0.0110803	0.333333	GO:0043289	GO:BP	apocarotenoid biosynthetic process	15948	10959	c("GO:0008299"	"GO:0043288")
696	Endodermis_Up	TRUE	0.00138415	12	361	4	0.0110803	0.333333	GO:0003032	GO:BP	detection of oxygen	15948	1490	c("GO:0009593"	"GO:0070482")
697	Endodermis_Up	TRUE	0.00138415	12	361	4	0.0110803	0.333333	GO:0009688	GO:BP	abscisic acid biosynthetic process	15948	3628	c("GO:0009687"	"GO:0016106"	"GO:0043289"	"GO:0072330"	"GO:0120255"	"GO:1902645")
698	Endodermis_Up	TRUE	0.00138415	12	361	4	0.0110803	0.333333	GO:0070483	GO:BP	detection of hypoxia	15948	16640	c("GO:0001666"	"GO:0003032")
699	Endodermis_Up	TRUE	0.00138415	12	361	4	0.0110803	0.333333	GO:0018158	GO:BP	protein oxidation	15948	5433	GO:0036211
700	Endodermis_Up	TRUE	0.00138415	12	361	4	0.0110803	0.333333	GO:0018171	GO:BP	peptidyl-cysteine oxidation	15948	5440	c("GO:0018158"	"GO:0018198")
701	Endodermis_Up	TRUE	0.00151244	345	361	20	0.0554017	0.057971	GO:0006753	GO:BP	nucleoside phosphate metabolic process	15948	2478	c("GO:0006796"	"GO:0019637"	"GO:0055086")
702	Endodermis_Up	TRUE	0.00153635	241	361	16	0.0443213	0.06639	GO:0009259	GO:BP	ribonucleotide metabolic process	15948	3461	c("GO:0009117"	"GO:0019693")
703	Endodermis_Up	TRUE	0.00157393	67	361	8	0.0221607	0.119403	GO:0009873	GO:BP	ethylene-activated signaling pathway	15948	3778	c("GO:0000160"	"GO:0009755"	"GO:0071369")
704	Endodermis_Up	TRUE	0.00166031	194	361	14	0.0387812	0.0721649	GO:0044282	GO:BP	small molecule catabolic process	15948	11318	c("GO:0009056"	"GO:0044281")
705	Endodermis_Up	TRUE	0.00171415	68	361	8	0.0221607	0.117647	GO:0071369	GO:BP	cellular response to ethylene stimulus	15948	17121	c("GO:0009723"	"GO:0032870")
706	Endodermis_Up	TRUE	0.00227143	38	361	6	0.0166205	0.157895	GO:0120254	GO:BP	olefinic compound metabolic process	15948	20149	GO:0071704
707	Endodermis_Up	TRUE	0.00233545	277	361	17	0.0470914	0.0613718	GO:0046700	GO:BP	heterocycle catabolic process	15948	12732	c("GO:0044248"	"GO:0046483")
708	Endodermis_Up	TRUE	0.00243866	25	361	5	0.0138504	0.2	GO:0006094	GO:BP	gluconeogenesis	15948	1975	c("GO:0006006"	"GO:0019319")
709	Endodermis_Up	TRUE	0.00245438	279	361	17	0.0470914	0.0609319	GO:0044270	GO:BP	cellular nitrogen compound catabolic process	15948	11311	c("GO:0034641"	"GO:0044248")
710	Endodermis_Up	TRUE	0.00245438	14	361	4	0.0110803	0.285714	GO:0061615	GO:BP	glycolytic process through fructose-6-phosphate	15948	16076	GO:0006096
711	Endodermis_Up	TRUE	0.00245438	253	361	16	0.0443213	0.0632411	GO:0019693	GO:BP	ribose phosphate metabolic process	15948	6216	c("GO:0006796"	"GO:0019637"	"GO:1901135")
712	Endodermis_Up	TRUE	0.00285289	26	361	5	0.0138504	0.192308	GO:0019319	GO:BP	hexose biosynthetic process	15948	5873	c("GO:0019318"	"GO:0046364")
713	Endodermis_Up	TRUE	0.00315219	15	361	4	0.0110803	0.266667	GO:0001666	GO:BP	response to hypoxia	15948	382	c("GO:0006950"	"GO:0036293")
714	Endodermis_Up	TRUE	0.00315219	15	361	4	0.0110803	0.266667	GO:0009593	GO:BP	detection of chemical stimulus	15948	3561	c("GO:0042221"	"GO:0051606")
715	Endodermis_Up	TRUE	0.00316594	397	361	21	0.0581717	0.0528967	GO:0032787	GO:BP	monocarboxylic acid metabolic process	15948	8101	GO:0019752
716	Endodermis_Up	TRUE	0.00331297	27	361	5	0.0138504	0.185185	GO:0051606	GO:BP	detection of stimulus	15948	14277	GO:0050896
717	Endodermis_Up	TRUE	0.00399099	7	361	3	0.00831025	0.428571	GO:0070189	GO:BP	kynurenine metabolic process	15948	16469	c("GO:0042180"	"GO:0042537"	"GO:0170041"	"GO:1901605")
718	Endodermis_Up	TRUE	0.00457222	29	361	5	0.0138504	0.172414	GO:0006555	GO:BP	methionine metabolic process	15948	2302	c("GO:0000096"	"GO:0009066")
719	Endodermis_Up	TRUE	0.00457222	29	361	5	0.0138504	0.172414	GO:0009086	GO:BP	methionine biosynthetic process	15948	3296	c("GO:0000097"	"GO:0006555"	"GO:0009067")
720	Endodermis_Up	TRUE	0.00502594	17	361	4	0.0110803	0.235294	GO:0036293	GO:BP	response to decreased oxygen levels	15948	9871	GO:0070482
721	Endodermis_Up	TRUE	0.00541672	82	361	8	0.0221607	0.097561	GO:0009063	GO:BP	amino acid catabolic process	15948	3276	c("GO:0046395"	"GO:1901565")
722	Endodermis_Up	TRUE	0.00614198	31	361	5	0.0138504	0.16129	GO:0046835	GO:BP	carbohydrate phosphorylation	15948	12801	c("GO:0005975"	"GO:0016310")
723	Endodermis_Up	TRUE	0.00618589	18	361	4	0.0110803	0.222222	GO:0070482	GO:BP	response to oxygen levels	15948	16639	GO:0009628
724	Endodermis_Up	TRUE	0.00672367	85	361	8	0.0221607	0.0941176	GO:0009723	GO:BP	response to ethylene	15948	3658	GO:0009725
725	Endodermis_Up	TRUE	0.00696711	32	361	5	0.0138504	0.15625	GO:0009074	GO:BP	aromatic amino acid family catabolic process	15948	3287	c("GO:0009072"	"GO:0019439"	"GO:0046395"	"GO:1901361"	"GO:1901565")
726	Endodermis_Up	TRUE	0.00779272	49	361	6	0.0166205	0.122449	GO:0009067	GO:BP	aspartate family amino acid biosynthetic process	15948	3280	c("GO:0009066"	"GO:0170034"	"GO:0170038")
727	Endodermis_Up	TRUE	0.00901383	434	361	21	0.0581717	0.0483871	GO:0046394	GO:BP	carboxylic acid biosynthetic process	15948	12522	c("GO:0016053"	"GO:0019752")
728	Endodermis_Up	TRUE	0.00901383	434	361	21	0.0581717	0.0483871	GO:0016053	GO:BP	organic acid biosynthetic process	15948	5145	c("GO:0006082"	"GO:0044249"	"GO:0044283"	"GO:1901576")
729	Endodermis_Up	TRUE	2.9066e-05	1702	369	71	0.192412	0.0417156	GO:0071944	GO:CC	cell periphery	16457	2793	GO:0110165
730	Endodermis_Up	TRUE	0.000124126	1528	369	63	0.170732	0.0412304	GO:0005886	GO:CC	plasma membrane	16457	422	c("GO:0016020"	"GO:0071944")
731	Endodermis_Up	TRUE	0.000449089	66	369	9	0.0243902	0.136364	GO:0070161	GO:CC	anchoring junction	16457	2440	GO:0030054
732	Endodermis_Up	TRUE	0.000449089	66	369	9	0.0243902	0.136364	GO:0005911	GO:CC	cell-cell junction	16457	439	GO:0070161
733	Endodermis_Up	TRUE	0.000449089	66	369	9	0.0243902	0.136364	GO:0055044	GO:CC	symplast	16457	2258	GO:0110165
734	Endodermis_Up	TRUE	0.000449089	66	369	9	0.0243902	0.136364	GO:0009506	GO:CC	plasmodesma	16457	587	c("GO:0005911"	"GO:0055044")
735	Endodermis_Up	TRUE	0.000486104	69	369	9	0.0243902	0.130435	GO:0030054	GO:CC	cell junction	16457	868	GO:0110165
736	Endodermis_Up	TRUE	0.000486104	731	369	35	0.0948509	0.0478796	GO:0005576	GO:CC	extracellular region	16457	198	GO:0110165
737	Endodermis_Up	TRUE	1.12806e-07	22	390	9	0.0230769	0.409091	GO:0005372	GO:MF	water transmembrane transporter activity	17906	1450	GO:0015318
738	Endodermis_Up	TRUE	1.12806e-07	22	390	9	0.0230769	0.409091	GO:0015250	GO:MF	water channel activity	17906	2438	c("GO:0005372"	"GO:0015267")
739	Endodermis_Up	TRUE	4.0631e-06	1624	390	70	0.179487	0.0431034	GO:0016491	GO:MF	oxidoreductase activity	17906	2813	GO:0003824
740	Endodermis_Up	TRUE	0.000229944	179	390	16	0.0410256	0.0893855	GO:0016684	GO:MF	oxidoreductase activity	acting on peroxide as acceptor	17906	2898	GO:0016491
741	Endodermis_Up	TRUE	0.000229944	178	390	16	0.0410256	0.0898876	GO:0004601	GO:MF	peroxidase activity	17906	915	c("GO:0016209"	"GO:0016684")
742	Endodermis_Up	TRUE	0.000432372	128	390	13	0.0333333	0.101562	GO:0140825	GO:MF	lactoperoxidase activity	17906	10661	GO:0004601
743	Endodermis_Up	TRUE	0.000781968	202	390	16	0.0410256	0.0792079	GO:0016209	GO:MF	antioxidant activity	17906	2733	GO:0003674
744	Endodermis_Up	TRUE	0.00111057	52	390	8	0.0205128	0.153846	GO:0016702	GO:MF	oxidoreductase activity	acting on single donors with incorporation of molecular oxygen	incorporation of two atoms of oxygen	17906	2909	c("GO:0016701"	"GO:0051213")
745	Endodermis_Up	TRUE	0.00242854	10	390	4	0.0102564	0.4	GO:0004022	GO:MF	alcohol dehydrogenase (NAD+) activity	17906	516	GO:0018455
746	Endodermis_Up	TRUE	0.00242854	10	390	4	0.0102564	0.4	GO:0018455	GO:MF	alcohol dehydrogenase [NAD(P)+] activity	17906	3209	GO:0016616
747	Endodermis_Up	TRUE	0.00243683	137	390	12	0.0307692	0.0875912	GO:0016830	GO:MF	carbon-carbon lyase activity	17906	3012	GO:0016829
748	Endodermis_Up	TRUE	0.00275208	62	390	8	0.0205128	0.129032	GO:0016701	GO:MF	oxidoreductase activity	acting on single donors with incorporation of molecular oxygen	17906	2908	GO:0016491
749	Endodermis_Up	TRUE	0.00383107	12	390	4	0.0102564	0.333333	GO:0004124	GO:MF	cysteine synthase activity	17906	609	GO:0016765
750	Endodermis_Up	TRUE	0.00383107	12	390	4	0.0102564	0.333333	GO:0017172	GO:MF	cysteine dioxygenase activity	17906	3173	GO:0016702
751	Endodermis_Up	TRUE	0.00383107	5	390	3	0.00769231	0.6	GO:0047334	GO:MF	diphosphate-fructose-6-phosphate 1-phosphotransferase activity	17906	6607	GO:0008443
752	Endodermis_Up	TRUE	0.00622977	396	390	21	0.0538462	0.0530303	GO:0015318	GO:MF	inorganic molecular entity transmembrane transporter activity	17906	2474	GO:0022857
753	Endodermis_Up	TRUE	0.00635393	14	390	4	0.0102564	0.285714	GO:0003872	GO:MF	6-phosphofructokinase activity	17906	412	GO:0008443
754	Endodermis_Up	TRUE	0.00677828	40	390	6	0.0153846	0.15	GO:0019200	GO:MF	carbohydrate kinase activity	17906	3649	GO:0016301
755	Endodermis_Up	TRUE	0.00761961	15	390	4	0.0102564	0.266667	GO:0005200	GO:MF	structural constituent of cytoskeleton	17906	1349	GO:0005198
756	Endodermis_Up	TRUE	0.00768859	97	390	9	0.0230769	0.0927835	GO:0016810	GO:MF	hydrolase activity	acting on carbon-nitrogen (but not peptide) bonds	17906	2995	GO:0016787
757	Endodermis_Up	TRUE	0.00770726	9553	390	242	0.620513	0.0253324	GO:0003824	GO:MF	catalytic activity	17906	368	GO:0003674
758	Endodermis_Up	TRUE	0.00862391	16	390	4	0.0102564	0.25	GO:0008443	GO:MF	phosphofructokinase activity	17906	1715	c("GO:0016773"	"GO:0019200")
759	Endodermis_Up	TRUE	2.0701e-08	1786	121	92	0.760331	0.0515118	KEGG:01100	KEGG	Metabolic pathways	3695	181	KEGG:00000
760	Endodermis_Up	TRUE	5.44972e-05	121	121	16	0.132231	0.132231	KEGG:00010	KEGG	Glycolysis / Gluconeogenesis	3695	2	KEGG:00000
761	Endodermis_Up	TRUE	5.44972e-05	1037	121	58	0.479339	0.0559306	KEGG:01110	KEGG	Biosynthesis of secondary metabolites	3695	182	KEGG:00000
762	Endodermis_Up	TRUE	0.000229549	228	121	21	0.173554	0.0921053	KEGG:01200	KEGG	Carbon metabolism	3695	184	KEGG:00000
763	Endodermis_Up	TRUE	0.000539312	91	121	12	0.0991736	0.131868	KEGG:00270	KEGG	Cysteine and methionine metabolism	3695	30	KEGG:00000
764	Endodermis_Up	TRUE	0.00176077	9	121	4	0.0330579	0.444444	KEGG:00261	KEGG	Monobactam biosynthesis	3695	29	KEGG:00000
765	Endodermis_Up	TRUE	0.00256288	28	121	6	0.0495868	0.214286	KEGG:00920	KEGG	Sulfur metabolism	3695	140	KEGG:00000
766	Endodermis_Up	TRUE	0.00256288	52	121	8	0.0661157	0.153846	KEGG:00051	KEGG	Fructose and mannose metabolism	3695	6	KEGG:00000
767	Endodermis_Up	TRUE	0.00447085	44	121	7	0.0578512	0.159091	KEGG:00052	KEGG	Galactose metabolism	3695	7	KEGG:00000
768	Endodermis_Up	TRUE	0.00447085	139	121	13	0.107438	0.0935252	KEGG:00940	KEGG	Phenylpropanoid biosynthesis	3695	142	KEGG:00000
769	Endodermis_Up	TRUE	0.00496894	46	121	7	0.0578512	0.152174	KEGG:00030	KEGG	Pentose phosphate pathway	3695	4	KEGG:00000
770	Exodermis_Down	TRUE	3.15822e-17	664	633	82	0.129542	0.123494	GO:0006412	GO:BP	translation	15948	2194	c("GO:0009059"	"GO:0010467"	"GO:0019538"	"GO:0043043")
771	Exodermis_Down	TRUE	3.58438e-17	677	633	82	0.129542	0.121123	GO:0043043	GO:BP	peptide biosynthetic process	15948	10843	c("GO:0006518"	"GO:0043604"	"GO:1901566")
772	Exodermis_Down	TRUE	3.58438e-17	788	633	90	0.14218	0.114213	GO:0006518	GO:BP	peptide metabolic process	15948	2266	c("GO:0043603"	"GO:1901564")
773	Exodermis_Down	TRUE	2.42043e-15	743	633	83	0.131122	0.111709	GO:0043604	GO:BP	amide biosynthetic process	15948	11153	c("GO:0043603"	"GO:0044271")
774	Exodermis_Down	TRUE	7.47239e-15	898	633	92	0.14534	0.10245	GO:0043603	GO:BP	amide metabolic process	15948	11152	GO:0006807
775	Exodermis_Down	TRUE	3.8217e-12	1428	633	117	0.184834	0.0819328	GO:1901566	GO:BP	organonitrogen compound biosynthetic process	15948	22100	c("GO:1901564"	"GO:1901576")
776	Exodermis_Down	TRUE	3.98252e-11	349	633	47	0.0742496	0.13467	GO:0042254	GO:BP	ribosome biogenesis	15948	10405	GO:0022613
777	Exodermis_Down	TRUE	7.59073e-11	438	633	53	0.0837283	0.121005	GO:0022613	GO:BP	ribonucleoprotein complex biogenesis	15948	6857	GO:0044085
778	Exodermis_Down	TRUE	1.18935e-07	1041	633	83	0.131122	0.079731	GO:0044085	GO:BP	cellular component biogenesis	15948	11271	GO:0071840
779	Exodermis_Down	TRUE	1.76115e-07	45	633	14	0.0221169	0.311111	GO:0006334	GO:BP	nucleosome assembly	15948	2146	c("GO:0006325"	"GO:0034728"	"GO:0065004")
780	Exodermis_Down	TRUE	4.14411e-07	48	633	14	0.0221169	0.291667	GO:0034728	GO:BP	nucleosome organization	15948	9025	GO:0006338
781	Exodermis_Down	TRUE	1.62117e-06	90	633	18	0.028436	0.2	GO:0042273	GO:BP	ribosomal large subunit biogenesis	15948	10416	c("GO:0022613"	"GO:0042254")
782	Exodermis_Down	TRUE	2.93992e-06	3897	633	215	0.339652	0.0551706	GO:0010467	GO:BP	gene expression	15948	4207	GO:0009059
783	Exodermis_Down	TRUE	8.97689e-06	80	633	16	0.0252765	0.2	GO:0042274	GO:BP	ribosomal small subunit biogenesis	15948	10417	c("GO:0022613"	"GO:0042254")
784	Exodermis_Down	TRUE	9.53421e-06	44	633	12	0.0189573	0.272727	GO:0000470	GO:BP	maturation of LSU-rRNA	15948	161	c("GO:0006364"	"GO:0042273")
785	Exodermis_Down	TRUE	1.46512e-05	245	633	29	0.0458136	0.118367	GO:0006364	GO:BP	rRNA processing	15948	2163	c("GO:0016072"	"GO:0034470"	"GO:0042254")
786	Exodermis_Down	TRUE	1.50995e-05	5484	633	279	0.440758	0.0508753	GO:0044249	GO:BP	cellular biosynthetic process	15948	11305	c("GO:0009058"	"GO:0044237")
787	Exodermis_Down	TRUE	1.65099e-05	3095	633	175	0.276461	0.0565428	GO:0044271	GO:BP	cellular nitrogen compound biosynthetic process	15948	11312	c("GO:0034641"	"GO:0044249")
788	Exodermis_Down	TRUE	2.67348e-05	254	633	29	0.0458136	0.114173	GO:0016072	GO:BP	rRNA metabolic process	15948	5160	GO:0034660
789	Exodermis_Down	TRUE	2.88775e-05	5601	633	282	0.445498	0.0503482	GO:1901576	GO:BP	organic substance biosynthetic process	15948	22106	c("GO:0009058"	"GO:0071704")
790	Exodermis_Down	TRUE	0.0001242	4338	633	225	0.35545	0.0518672	GO:0009059	GO:BP	macromolecule biosynthetic process	15948	3272	c("GO:0043170"	"GO:0044249"	"GO:1901576")
791	Exodermis_Down	TRUE	0.0001242	5716	633	283	0.447077	0.0495101	GO:0009058	GO:BP	biosynthetic process	15948	3271	GO:0008152
792	Exodermis_Down	TRUE	0.00022068	50	633	11	0.0173776	0.22	GO:0006576	GO:BP	biogenic amine metabolic process	15948	2322	GO:0009308
793	Exodermis_Down	TRUE	0.000313874	34	633	9	0.014218	0.264706	GO:0009309	GO:BP	amine biosynthetic process	15948	3492	c("GO:0009308"	"GO:0044271"	"GO:1901566")
794	Exodermis_Down	TRUE	0.000313874	34	633	9	0.014218	0.264706	GO:0042401	GO:BP	biogenic amine biosynthetic process	15948	10494	c("GO:0006576"	"GO:0009309")
795	Exodermis_Down	TRUE	0.00058103	269	633	27	0.042654	0.100372	GO:0006979	GO:BP	response to oxidative stress	15948	2635	GO:0006950
796	Exodermis_Down	TRUE	0.000678475	90	633	14	0.0221169	0.155556	GO:0065004	GO:BP	protein-DNA complex assembly	15948	16382	c("GO:0065003"	"GO:0071824")
797	Exodermis_Down	TRUE	0.000765587	15	633	6	0.00947867	0.4	GO:0000162	GO:BP	tryptophan biosynthetic process	15948	55	c("GO:0006568"	"GO:0008652"	"GO:0009073"	"GO:0046219"	"GO:1901607")
798	Exodermis_Down	TRUE	0.000765587	15	633	6	0.00947867	0.4	GO:0046219	GO:BP	indolalkylamine biosynthetic process	15948	12382	c("GO:0006586"	"GO:0042401"	"GO:0042435")
799	Exodermis_Down	TRUE	0.000958628	5239	633	257	0.406003	0.0490552	GO:1901564	GO:BP	organonitrogen compound metabolic process	15948	22098	c("GO:0006807"	"GO:0071704")
800	Exodermis_Down	TRUE	0.000979562	82	633	13	0.0205371	0.158537	GO:0009072	GO:BP	aromatic amino acid metabolic process	15948	3285	c("GO:0006520"	"GO:0006725"	"GO:0019752"	"GO:1901360"	"GO:1901564")
801	Exodermis_Down	TRUE	0.00101	23	633	7	0.0110585	0.304348	GO:0006568	GO:BP	tryptophan metabolic process	15948	2314	c("GO:0006586"	"GO:0009072"	"GO:1901605")
802	Exodermis_Down	TRUE	0.00101	23	633	7	0.0110585	0.304348	GO:0006586	GO:BP	indolalkylamine metabolic process	15948	2332	c("GO:0006576"	"GO:0042430")
803	Exodermis_Down	TRUE	0.00129861	24	633	7	0.0110585	0.291667	GO:0080163	GO:BP	regulation of protein serine/threonine phosphatase activity	15948	18360	GO:0043666
804	Exodermis_Down	TRUE	0.00129861	24	633	7	0.0110585	0.291667	GO:0042435	GO:BP	indole-containing compound biosynthetic process	15948	10521	c("GO:0018130"	"GO:0019438"	"GO:0042430"	"GO:0044271"	"GO:1901362"	"GO:1901566")
805	Exodermis_Down	TRUE	0.00187811	34	633	8	0.0126382	0.235294	GO:0043666	GO:BP	regulation of phosphoprotein phosphatase activity	15948	11192	c("GO:0010921"	"GO:0035304")
806	Exodermis_Down	TRUE	0.00290988	46	633	9	0.014218	0.195652	GO:0009073	GO:BP	aromatic amino acid family biosynthetic process	15948	3286	c("GO:0009072"	"GO:0019438"	"GO:0046394"	"GO:1901362"	"GO:1901566")
807	Exodermis_Down	TRUE	0.00291267	80	633	12	0.0189573	0.15	GO:0002181	GO:BP	cytoplasmic translation	15948	736	GO:0006412
808	Exodermis_Down	TRUE	0.00323411	107	633	14	0.0221169	0.130841	GO:0051336	GO:BP	regulation of hydrolase activity	15948	14111	GO:0050790
809	Exodermis_Down	TRUE	0.00323411	1297	633	79	0.124803	0.0609098	GO:0042221	GO:BP	response to chemical	15948	10394	GO:0050896
810	Exodermis_Down	TRUE	0.00323411	37	633	8	0.0126382	0.216216	GO:0010921	GO:BP	regulation of phosphatase activity	15948	4564	c("GO:0035303"	"GO:0051336")
811	Exodermis_Down	TRUE	0.00361529	499	633	38	0.0600316	0.0761523	GO:0034660	GO:BP	ncRNA metabolic process	15948	9013	GO:0016070
812	Exodermis_Down	TRUE	0.0052881	14	633	5	0.00789889	0.357143	GO:0045910	GO:BP	negative regulation of DNA recombination	15948	12102	c("GO:0000018"	"GO:0006310"	"GO:0051053")
813	Exodermis_Down	TRUE	0.00616105	31	633	7	0.0110585	0.225806	GO:0042430	GO:BP	indole-containing compound metabolic process	15948	10517	c("GO:0006725"	"GO:0034641"	"GO:0046483"	"GO:1901360"	"GO:1901564")
814	Exodermis_Down	TRUE	0.00618799	41	633	8	0.0126382	0.195122	GO:0035304	GO:BP	regulation of protein dephosphorylation	15948	9262	c("GO:0006470"	"GO:0031399"	"GO:0035303")
815	Exodermis_Down	TRUE	0.00632204	52	633	9	0.014218	0.173077	GO:0051346	GO:BP	negative regulation of hydrolase activity	15948	14121	c("GO:0043086"	"GO:0051336")
816	Exodermis_Down	TRUE	0.00797825	412	633	32	0.0505529	0.0776699	GO:0034470	GO:BP	ncRNA processing	15948	8945	c("GO:0006396"	"GO:0034660")
817	Exodermis_Down	TRUE	0.00844851	450	633	34	0.0537125	0.0755556	GO:0065003	GO:BP	protein-containing complex assembly	15948	16381	c("GO:0022607"	"GO:0043933")
818	Exodermis_Down	TRUE	0.00850563	9082	633	403	0.636651	0.0443735	GO:0044237	GO:BP	cellular metabolic process	15948	11299	c("GO:0008152"	"GO:0009987")
819	Exodermis_Down	TRUE	0.00867577	4831	633	232	0.366509	0.0480232	GO:0034641	GO:BP	cellular nitrogen compound metabolic process	15948	9002	c("GO:0006807"	"GO:0044237")
820	Exodermis_Down	TRUE	0.00910523	16	633	5	0.00789889	0.3125	GO:0000018	GO:BP	regulation of DNA recombination	15948	7	c("GO:0006310"	"GO:0051052")
821	Exodermis_Down	TRUE	0.00938218	278	633	24	0.0379147	0.0863309	GO:1901605	GO:BP	alpha-amino acid metabolic process	15948	22122	c("GO:0006520"	"GO:0019752"	"GO:1901564")
822	Exodermis_Down	TRUE	6.8213e-31	409	674	81	0.120178	0.198044	GO:0005840	GO:CC	ribosome	16457	389	GO:0043232
823	Exodermis_Down	TRUE	2.90176e-30	267	674	65	0.0964392	0.243446	GO:0044391	GO:CC	ribosomal subunit	16457	2076	c("GO:0005840"	"GO:1990904")
824	Exodermis_Down	TRUE	3.07507e-30	202	674	57	0.0845697	0.282178	GO:0022626	GO:CC	cytosolic ribosome	16457	857	c("GO:0005829"	"GO:0005840")
825	Exodermis_Down	TRUE	2.70591e-25	733	674	100	0.148368	0.136426	GO:1990904	GO:CC	ribonucleoprotein complex	16457	4043	GO:0032991
826	Exodermis_Down	TRUE	6.74545e-21	160	674	42	0.0623145	0.2625	GO:0015934	GO:CC	large ribosomal subunit	16457	709	GO:0044391
827	Exodermis_Down	TRUE	2.11862e-18	125	674	35	0.0519288	0.28	GO:0022625	GO:CC	cytosolic large ribosomal subunit	16457	856	c("GO:0015934"	"GO:0022626")
828	Exodermis_Down	TRUE	1.00755e-16	1582	674	138	0.204748	0.0872314	GO:0043228	GO:CC	non-membrane-bounded organelle	16457	1880	GO:0043226
829	Exodermis_Down	TRUE	1.00755e-16	1582	674	138	0.204748	0.0872314	GO:0043232	GO:CC	intracellular non-membrane-bounded organelle	16457	1884	c("GO:0043228"	"GO:0043229")
830	Exodermis_Down	TRUE	3.16437e-15	981	674	98	0.145401	0.0998981	GO:0005829	GO:CC	cytosol	16457	380	c("GO:0005737"	"GO:0110165")
831	Exodermis_Down	TRUE	4.94569e-15	63	674	23	0.0341246	0.365079	GO:0000786	GO:CC	nucleosome	16457	93	c("GO:0000785"	"GO:0032993")
832	Exodermis_Down	TRUE	6.87641e-12	77	674	22	0.0326409	0.285714	GO:0022627	GO:CC	cytosolic small ribosomal subunit	16457	858	c("GO:0015935"	"GO:0022626")
833	Exodermis_Down	TRUE	1.14556e-09	107	674	23	0.0341246	0.214953	GO:0015935	GO:CC	small ribosomal subunit	16457	710	GO:0044391
834	Exodermis_Down	TRUE	3.39831e-08	2801	674	175	0.259644	0.0624777	GO:0032991	GO:CC	protein-containing complex	16457	1340	GO:0005575
835	Exodermis_Down	TRUE	3.95116e-06	187	674	25	0.037092	0.13369	GO:0000785	GO:CC	chromatin	16457	92	c("GO:0005694"	"GO:0032993")
836	Exodermis_Down	TRUE	4.32995e-05	227	674	26	0.0385757	0.114537	GO:0032993	GO:CC	protein-DNA complex	16457	1342	GO:0032991
837	Exodermis_Down	TRUE	0.000202115	233	674	25	0.037092	0.107296	GO:0005730	GO:CC	nucleolus	16457	305	c("GO:0031981"	"GO:0043232")
838	Exodermis_Down	TRUE	0.0033211	86	674	12	0.0178042	0.139535	GO:0030684	GO:CC	preribosome	16457	967	GO:1990904
839	Exodermis_Down	TRUE	0.00411808	32	674	7	0.0103858	0.21875	GO:0005732	GO:CC	sno(s)RNA-containing ribonucleoprotein complex	16457	307	GO:1990904
840	Exodermis_Down	TRUE	0.00411808	731	674	50	0.074184	0.0683995	GO:0005576	GO:CC	extracellular region	16457	198	GO:0110165
841	Exodermis_Down	TRUE	2.68309e-33	490	758	94	0.124011	0.191837	GO:0005198	GO:MF	structural molecule activity	17906	1347	GO:0003674
842	Exodermis_Down	TRUE	1.79531e-25	372	758	72	0.0949868	0.193548	GO:0003735	GO:MF	structural constituent of ribosome	17906	353	GO:0005198
843	Exodermis_Down	TRUE	5.81719e-13	55	758	21	0.0277045	0.381818	GO:0030527	GO:MF	structural constituent of chromatin	17906	3934	GO:0005198
844	Exodermis_Down	TRUE	1.19905e-05	104	758	19	0.025066	0.182692	GO:0046982	GO:MF	protein heterodimerization activity	17906	6271	GO:0046983
845	Exodermis_Down	TRUE	0.00215014	9	758	5	0.00659631	0.555556	GO:0031492	GO:MF	nucleosomal DNA binding	17906	4132	c("GO:0031490"	"GO:0031491")
846	Exodermis_Down	TRUE	0.00309996	30	758	8	0.0105541	0.266667	GO:0004864	GO:MF	protein phosphatase inhibitor activity	17906	1133	c("GO:0019212"	"GO:0019888")
847	Exodermis_Down	TRUE	0.00344929	31	758	8	0.0105541	0.258065	GO:0019212	GO:MF	phosphatase inhibitor activity	17906	3659	c("GO:0004857"	"GO:0019208")
848	Exodermis_Down	TRUE	0.00399487	24	758	7	0.00923483	0.291667	GO:0010427	GO:MF	abscisic acid binding	17906	2232	c("GO:0019840"	"GO:0033293"	"GO:0042562"	"GO:0043178")
849	Exodermis_Down	TRUE	0.00475269	25	758	7	0.00923483	0.28	GO:0019840	GO:MF	isoprenoid binding	17906	3711	GO:0008289
850	Exodermis_Down	TRUE	4.10315e-17	218	227	52	0.229075	0.238532	KEGG:03010	KEGG	Ribosome	3695	208	KEGG:00000
851	Exodermis_Up	TRUE	4.00104e-07	1358	705	110	0.156028	0.0810015	GO:0044281	GO:BP	small molecule metabolic process	15948	11317	GO:0008152
852	Exodermis_Up	TRUE	3.03196e-05	809	705	70	0.0992908	0.0865266	GO:0043436	GO:BP	oxoacid metabolic process	15948	11048	GO:0006082
853	Exodermis_Up	TRUE	3.03196e-05	810	705	70	0.0992908	0.0864198	GO:0006082	GO:BP	organic acid metabolic process	15948	1967	c("GO:0044237"	"GO:0044281"	"GO:0071704")
854	Exodermis_Up	TRUE	5.29367e-05	795	705	68	0.0964539	0.0855346	GO:0019752	GO:BP	carboxylic acid metabolic process	15948	6252	GO:0043436
855	Exodermis_Up	TRUE	0.000139231	220	705	28	0.0397163	0.127273	GO:1990748	GO:BP	cellular detoxification	15948	25936	c("GO:0009987"	"GO:0097237"	"GO:0098754")
856	Exodermis_Up	TRUE	0.000139231	220	705	28	0.0397163	0.127273	GO:0097237	GO:BP	cellular response to toxic substance	15948	19088	c("GO:0009636"	"GO:0070887")
857	Exodermis_Up	TRUE	0.000224038	57	705	13	0.0184397	0.22807	GO:0006099	GO:BP	tricarboxylic acid cycle	15948	1979	c("GO:0009060"	"GO:0044238")
858	Exodermis_Up	TRUE	0.000236285	203	705	26	0.0368794	0.128079	GO:0098869	GO:BP	cellular oxidant detoxification	15948	19470	GO:1990748
859	Exodermis_Up	TRUE	0.000299535	418	705	41	0.058156	0.0980861	GO:0055086	GO:BP	nucleobase-containing small molecule metabolic process	15948	14702	c("GO:0006139"	"GO:0044281")
860	Exodermis_Up	TRUE	0.000305834	134	705	20	0.0283688	0.149254	GO:0015980	GO:BP	energy derivation by oxidation of organic compounds	15948	5120	GO:0006091
861	Exodermis_Up	TRUE	0.00039453	266	705	30	0.0425532	0.112782	GO:0098754	GO:BP	detoxification	15948	19416	c("GO:0008150"	"GO:0009636")
862	Exodermis_Up	TRUE	0.000615354	273	705	30	0.0425532	0.10989	GO:0009636	GO:BP	response to toxic substance	15948	3591	GO:0042221
863	Exodermis_Up	TRUE	0.000683826	423	705	40	0.0567376	0.0945626	GO:0006091	GO:BP	generation of precursor metabolites and energy	15948	1974	GO:0044237
864	Exodermis_Up	TRUE	0.000709926	278	705	30	0.0425532	0.107914	GO:1901605	GO:BP	alpha-amino acid metabolic process	15948	22122	c("GO:0006520"	"GO:0019752"	"GO:1901564")
865	Exodermis_Up	TRUE	0.000709926	121	705	18	0.0255319	0.14876	GO:0045333	GO:BP	cellular respiration	15948	11755	GO:0015980
866	Exodermis_Up	TRUE	0.000897854	112	705	17	0.0241135	0.151786	GO:0009060	GO:BP	aerobic respiration	15948	3273	GO:0045333
867	Exodermis_Up	TRUE	0.00104454	150	705	20	0.0283688	0.133333	GO:0071669	GO:BP	plant-type cell wall organization or biogenesis	15948	17344	GO:0071554
868	Exodermis_Up	TRUE	0.00131074	721	705	57	0.0808511	0.0790569	GO:0044248	GO:BP	cellular catabolic process	15948	11304	c("GO:0009056"	"GO:0044237")
869	Exodermis_Up	TRUE	0.00131074	94	705	15	0.0212766	0.159574	GO:0006090	GO:BP	pyruvate metabolic process	15948	1973	GO:0032787
870	Exodermis_Up	TRUE	0.00131074	276	705	29	0.0411348	0.105072	GO:0006163	GO:BP	purine nucleotide metabolic process	15948	2018	c("GO:0009117"	"GO:0072521")
871	Exodermis_Up	TRUE	0.0013355	9	705	5	0.0070922	0.555556	GO:0098659	GO:BP	inorganic cation import across plasma membrane	15948	19357	c("GO:0098662"	"GO:0099587")
872	Exodermis_Up	TRUE	0.0013355	264	705	28	0.0397163	0.106061	GO:0006790	GO:BP	sulfur compound metabolic process	15948	2504	GO:0044237
873	Exodermis_Up	TRUE	0.0013355	292	705	30	0.0425532	0.10274	GO:0072521	GO:BP	purine-containing compound metabolic process	15948	17940	c("GO:0006725"	"GO:0034641"	"GO:0046483"	"GO:1901360"	"GO:1901564")
874	Exodermis_Up	TRUE	0.0013355	2311	705	142	0.201418	0.0614453	GO:0006810	GO:BP	transport	15948	2519	GO:0051234
875	Exodermis_Up	TRUE	0.00169521	241	705	26	0.0368794	0.107884	GO:0009259	GO:BP	ribonucleotide metabolic process	15948	3461	c("GO:0009117"	"GO:0019693")
876	Exodermis_Up	TRUE	0.00169521	330	705	32	0.0453901	0.0969697	GO:0009117	GO:BP	nucleotide metabolic process	15948	3323	GO:0006753
877	Exodermis_Up	TRUE	0.00169521	345	705	33	0.0468085	0.0956522	GO:0006753	GO:BP	nucleoside phosphate metabolic process	15948	2478	c("GO:0006796"	"GO:0019637"	"GO:0055086")
878	Exodermis_Up	TRUE	0.00169521	600	705	49	0.0695035	0.0816667	GO:1901135	GO:BP	carbohydrate derivative metabolic process	15948	21749	GO:0071704
879	Exodermis_Up	TRUE	0.00197607	10	705	5	0.0070922	0.5	GO:0099587	GO:BP	inorganic ion import across plasma membrane	15948	19703	c("GO:0098660"	"GO:0098739")
880	Exodermis_Up	TRUE	0.00197607	217	705	24	0.0340426	0.110599	GO:0009150	GO:BP	purine ribonucleotide metabolic process	15948	3354	c("GO:0006163"	"GO:0009259")
881	Exodermis_Up	TRUE	0.00197607	1356	705	91	0.129078	0.0671091	GO:0055085	GO:BP	transmembrane transport	15948	14701	c("GO:0006810"	"GO:0009987")
882	Exodermis_Up	TRUE	0.00224294	2408	705	145	0.205674	0.0602159	GO:0051234	GO:BP	establishment of localization	15948	14032	GO:0051179
883	Exodermis_Up	TRUE	0.00238201	31	705	8	0.0113475	0.258065	GO:0006563	GO:BP	L-serine metabolic process	15948	2309	GO:0009069
884	Exodermis_Up	TRUE	0.00265679	6	705	4	0.00567376	0.666667	GO:0098719	GO:BP	sodium ion import across plasma membrane	15948	19392	c("GO:0035725"	"GO:0098659")
885	Exodermis_Up	TRUE	0.00265679	311	705	30	0.0425532	0.096463	GO:0045229	GO:BP	external encapsulating structure organization	15948	11733	GO:0016043
886	Exodermis_Up	TRUE	0.00280299	253	705	26	0.0368794	0.102767	GO:0019693	GO:BP	ribose phosphate metabolic process	15948	6216	c("GO:0006796"	"GO:0019637"	"GO:1901135")
887	Exodermis_Up	TRUE	0.00280299	2506	705	149	0.211348	0.0594573	GO:0051179	GO:BP	localization	15948	14002	GO:0008150
888	Exodermis_Up	TRUE	0.00283392	2328	705	140	0.198582	0.0601375	GO:0006793	GO:BP	phosphorus metabolic process	15948	2507	GO:0044237
889	Exodermis_Up	TRUE	0.00303906	285	705	28	0.0397163	0.0982456	GO:0071555	GO:BP	cell wall organization	15948	17261	c("GO:0045229"	"GO:0071554")
890	Exodermis_Up	TRUE	0.0032866	62	705	11	0.0156028	0.177419	GO:0009069	GO:BP	serine family amino acid metabolic process	15948	3282	c("GO:0170033"	"GO:0170039")
891	Exodermis_Up	TRUE	0.0032866	1015	705	71	0.100709	0.0699507	GO:0005975	GO:BP	carbohydrate metabolic process	15948	1863	c("GO:0044238"	"GO:0071704")
892	Exodermis_Up	TRUE	0.00359514	18	705	6	0.00851064	0.333333	GO:0006085	GO:BP	acetyl-CoA biosynthetic process	15948	1970	c("GO:0006084"	"GO:0071616")
893	Exodermis_Up	TRUE	0.00424984	450	705	38	0.0539007	0.0844444	GO:0071554	GO:BP	cell wall organization or biogenesis	15948	17260	GO:0009987
894	Exodermis_Up	TRUE	0.00469294	404	705	35	0.0496454	0.0866337	GO:0006520	GO:BP	amino acid metabolic process	15948	2267	c("GO:0044238"	"GO:0071704")
895	Exodermis_Up	TRUE	0.00539539	208	705	22	0.0312057	0.105769	GO:0170033	GO:BP	L-amino acid metabolic process	15948	20783	GO:1901605
896	Exodermis_Up	TRUE	0.00560184	2292	705	136	0.192908	0.0593368	GO:0006796	GO:BP	phosphate-containing compound metabolic process	15948	2510	GO:0006793
897	Exodermis_Up	TRUE	0.00560184	140	705	17	0.0241135	0.121429	GO:0009141	GO:BP	nucleoside triphosphate metabolic process	15948	3345	GO:0006753
898	Exodermis_Up	TRUE	0.00567884	46	705	9	0.012766	0.195652	GO:0009070	GO:BP	serine family amino acid biosynthetic process	15948	3283	c("GO:0009069"	"GO:0170034"	"GO:0170038")
899	Exodermis_Up	TRUE	0.00582248	196	705	21	0.0297872	0.107143	GO:0170039	GO:BP	proteinogenic amino acid metabolic process	15948	20789	c("GO:0006520"	"GO:0019752"	"GO:1901564")
900	Exodermis_Up	TRUE	0.00755994	132	705	16	0.022695	0.121212	GO:0009199	GO:BP	ribonucleoside triphosphate metabolic process	15948	3402	GO:0009141
901	Exodermis_Up	TRUE	0.00755994	94	705	13	0.0184397	0.138298	GO:0072523	GO:BP	purine-containing compound catabolic process	15948	17942	c("GO:0019439"	"GO:0044270"	"GO:0046700"	"GO:0072521"	"GO:1901361"	"GO:1901565")
902	Exodermis_Up	TRUE	0.00755994	14	705	5	0.0070922	0.357143	GO:0061615	GO:BP	glycolytic process through fructose-6-phosphate	15948	16076	GO:0006096
903	Exodermis_Up	TRUE	0.00755994	21	705	6	0.00851064	0.285714	GO:0071616	GO:BP	acyl-CoA biosynthetic process	15948	17302	c("GO:0006637"	"GO:0009152"	"GO:0034030"	"GO:0034033"	"GO:0035384"	"GO:0043604")
904	Exodermis_Up	TRUE	0.00755994	21	705	6	0.00851064	0.285714	GO:0035384	GO:BP	thioester biosynthetic process	15948	9320	c("GO:0035383"	"GO:0044272"	"GO:1901576")
905	Exodermis_Up	TRUE	0.00755994	82	705	12	0.0170213	0.146341	GO:0009063	GO:BP	amino acid catabolic process	15948	3276	c("GO:0046395"	"GO:1901565")
906	Exodermis_Up	TRUE	0.00755994	81	705	12	0.0170213	0.148148	GO:1901606	GO:BP	alpha-amino acid catabolic process	15948	22123	c("GO:0046395"	"GO:1901565"	"GO:1901605")
907	Exodermis_Up	TRUE	0.00755994	14	705	5	0.0070922	0.357143	GO:0098739	GO:BP	import across plasma membrane	15948	19409	c("GO:0055085"	"GO:0098657")
908	Exodermis_Up	TRUE	0.00823467	161	705	18	0.0255319	0.111801	GO:0072593	GO:BP	reactive oxygen species metabolic process	15948	17975	GO:0044237
909	Exodermis_Up	TRUE	0.00823467	83	705	12	0.0170213	0.144578	GO:0006195	GO:BP	purine nucleotide catabolic process	15948	2044	c("GO:0006163"	"GO:0009166"	"GO:0072523")
910	Exodermis_Up	TRUE	0.00842161	121	705	15	0.0212766	0.123967	GO:0009144	GO:BP	purine nucleoside triphosphate metabolic process	15948	3348	GO:0009141
911	Exodermis_Up	TRUE	0.00885198	135	705	16	0.022695	0.118519	GO:0072524	GO:BP	pyridine-containing compound metabolic process	15948	17943	c("GO:0034641"	"GO:0046483"	"GO:1901360"	"GO:1901564")
912	Exodermis_Up	TRUE	0.00912906	31	705	7	0.00992908	0.225806	GO:0034030	GO:BP	ribonucleoside bisphosphate biosynthetic process	15948	8657	c("GO:0033866"	"GO:0033875")
913	Exodermis_Up	TRUE	0.00912906	31	705	7	0.00992908	0.225806	GO:0034033	GO:BP	purine nucleoside bisphosphate biosynthetic process	15948	8660	c("GO:0033866"	"GO:0034032"	"GO:0072522")
914	Exodermis_Up	TRUE	0.00912906	31	705	7	0.00992908	0.225806	GO:0033866	GO:BP	nucleoside bisphosphate biosynthetic process	15948	8647	c("GO:0033865"	"GO:1901293")
915	Exodermis_Up	TRUE	0.00982344	137	705	16	0.022695	0.116788	GO:0042744	GO:BP	hydrogen peroxide catabolic process	15948	10686	c("GO:0042743"	"GO:0044248")
916	Exodermis_Up	TRUE	0.00992856	1297	705	83	0.11773	0.0639938	GO:0042221	GO:BP	response to chemical	15948	10394	GO:0050896
917	Exodermis_Up	TRUE	6.44595e-06	73	690	16	0.0231884	0.219178	GO:0030117	GO:CC	membrane coat	16457	893	c("GO:0005737"	"GO:0048475"	"GO:0098796")
918	Exodermis_Up	TRUE	6.44595e-06	73	690	16	0.0231884	0.219178	GO:0048475	GO:CC	coated membrane	16457	2232	GO:0016020
919	Exodermis_Up	TRUE	3.90677e-05	56	690	13	0.0188406	0.232143	GO:0030120	GO:CC	vesicle coat	16457	896	c("GO:0030117"	"GO:0030662")
920	Exodermis_Up	TRUE	0.000350217	72	690	13	0.0188406	0.180556	GO:0030662	GO:CC	coated vesicle membrane	16457	951	c("GO:0030135"	"GO:0030659"	"GO:0098588")
921	Exodermis_Up	TRUE	0.000350217	154	690	20	0.0289855	0.12987	GO:0012506	GO:CC	vesicle membrane	16457	688	c("GO:0031090"	"GO:0031982")
922	Exodermis_Up	TRUE	0.000350217	35	690	9	0.0130435	0.257143	GO:0030660	GO:CC	Golgi-associated vesicle membrane	16457	949	c("GO:0005798"	"GO:0030659"	"GO:0098588")
923	Exodermis_Up	TRUE	0.000350217	363	690	34	0.0492754	0.0936639	GO:0097708	GO:CC	intracellular vesicle	16457	3137	c("GO:0031982"	"GO:0043231")
924	Exodermis_Up	TRUE	0.000350217	152	690	20	0.0289855	0.131579	GO:0030659	GO:CC	cytoplasmic vesicle membrane	16457	948	c("GO:0012506"	"GO:0031410")
925	Exodermis_Up	TRUE	0.000350217	363	690	34	0.0492754	0.0936639	GO:0031410	GO:CC	cytoplasmic vesicle	16457	1106	c("GO:0005737"	"GO:0097708")
926	Exodermis_Up	TRUE	0.000616347	38	690	9	0.0130435	0.236842	GO:0005798	GO:CC	Golgi-associated vesicle	16457	362	GO:0031410
927	Exodermis_Up	TRUE	0.00089148	106	690	15	0.0217391	0.141509	GO:0030135	GO:CC	coated vesicle	16457	911	GO:0031410
928	Exodermis_Up	TRUE	0.00089148	385	690	34	0.0492754	0.0883117	GO:0031982	GO:CC	vesicle	16457	1228	GO:0043227
929	Exodermis_Up	TRUE	0.00162986	333	690	30	0.0434783	0.0900901	GO:0000139	GO:CC	Golgi membrane	16457	18	c("GO:0005794"	"GO:0098588")
930	Exodermis_Up	TRUE	0.00163252	1702	690	103	0.149275	0.060517	GO:0071944	GO:CC	cell periphery	16457	2793	GO:0110165
931	Exodermis_Up	TRUE	0.00166447	846	690	59	0.0855072	0.06974	GO:0098588	GO:CC	bounding membrane of organelle	16457	3216	GO:0031090
932	Exodermis_Up	TRUE	0.00194422	6501	690	320	0.463768	0.0492232	GO:0005737	GO:CC	cytoplasm	16457	309	c("GO:0005622"	"GO:0110165")
933	Exodermis_Up	TRUE	0.00194422	20	690	6	0.00869565	0.3	GO:0030126	GO:CC	COPI vesicle coat	16457	902	c("GO:0005794"	"GO:0030120"	"GO:0030663")
934	Exodermis_Up	TRUE	0.00194422	20	690	6	0.00869565	0.3	GO:0030663	GO:CC	COPI-coated vesicle membrane	16457	952	c("GO:0030137"	"GO:0030660"	"GO:0030662")
935	Exodermis_Up	TRUE	0.00194422	20	690	6	0.00869565	0.3	GO:0030137	GO:CC	COPI-coated vesicle	16457	913	c("GO:0005798"	"GO:0030135")
936	Exodermis_Up	TRUE	0.00247955	7952	690	380	0.550725	0.0477867	GO:0016020	GO:CC	membrane	16457	720	GO:0110165
937	Exodermis_Up	TRUE	0.00359311	87	690	12	0.0173913	0.137931	GO:0005618	GO:CC	cell wall	16457	234	GO:0030312
938	Exodermis_Up	TRUE	0.00359311	87	690	12	0.0173913	0.137931	GO:0009505	GO:CC	plant-type cell wall	16457	586	GO:0005618
939	Exodermis_Up	TRUE	0.00421029	9	690	4	0.0057971	0.444444	GO:0045254	GO:CC	pyruvate dehydrogenase complex	16457	2156	c("GO:0005737"	"GO:1990204")
940	Exodermis_Up	TRUE	0.00482381	1533	690	91	0.131884	0.0593607	GO:0031090	GO:CC	organelle membrane	16457	1045	c("GO:0016020"	"GO:0043227")
941	Exodermis_Up	TRUE	0.00482381	1574	690	93	0.134783	0.0590851	GO:0012505	GO:CC	endomembrane system	16457	687	GO:0110165
942	Exodermis_Up	TRUE	0.00685446	721	690	49	0.0710145	0.0679612	GO:0005794	GO:CC	Golgi apparatus	16457	358	c("GO:0005737"	"GO:0012505"	"GO:0043231")
943	Exodermis_Up	TRUE	0.00732012	96	690	12	0.0173913	0.125	GO:0030312	GO:CC	external encapsulating structure	16457	927	c("GO:0071944"	"GO:0110165")
944	Exodermis_Up	TRUE	2.35696e-05	15	762	8	0.0104987	0.533333	GO:0005200	GO:MF	structural constituent of cytoskeleton	17906	1349	GO:0005198
945	Exodermis_Up	TRUE	2.35696e-05	9553	762	478	0.627297	0.0500366	GO:0003824	GO:MF	catalytic activity	17906	368	GO:0003674
946	Exodermis_Up	TRUE	0.000279579	1333	762	93	0.122047	0.0697674	GO:0005215	GO:MF	transporter activity	17906	1354	GO:0003674
947	Exodermis_Up	TRUE	0.000279579	1293	762	91	0.119423	0.070379	GO:0022857	GO:MF	transmembrane transporter activity	17906	3792	GO:0005215
948	Exodermis_Up	TRUE	0.00418864	503	762	42	0.0551181	0.083499	GO:0022804	GO:MF	active transmembrane transporter activity	17906	3766	GO:0022857
949	Exodermis_Up	TRUE	0.00517881	396	762	35	0.0459318	0.0883838	GO:0015318	GO:MF	inorganic molecular entity transmembrane transporter activity	17906	2474	GO:0022857
950	Exodermis_Up	TRUE	0.00590852	4129	762	220	0.288714	0.0532817	GO:0016740	GO:MF	transferase activity	17906	2939	GO:0003824
951	Exodermis_Up	TRUE	0.00590852	3	762	3	0.00393701	1	GO:0031405	GO:MF	lipoic acid binding	17906	4115	c("GO:0005504"	"GO:0097159"	"GO:1901363"	"GO:1901681")
952	Exodermis_Up	TRUE	0.00590852	7	762	4	0.00524934	0.571429	GO:0015385	GO:MF	sodium:proton antiporter activity	17906	2513	c("GO:0015081"	"GO:0051139")
953	Exodermis_Up	TRUE	0.00590852	128	762	16	0.0209974	0.125	GO:0140825	GO:MF	lactoperoxidase activity	17906	10661	GO:0004601
954	Exodermis_Up	TRUE	0.00590852	202	762	22	0.0288714	0.108911	GO:0016209	GO:MF	antioxidant activity	17906	2733	GO:0003674
955	Exodermis_Up	TRUE	0.00590852	7	762	4	0.00524934	0.571429	GO:0004742	GO:MF	dihydrolipoyllysine-residue acetyltransferase activity	17906	1026	c("GO:0016418"	"GO:0140096")
956	Exodermis_Up	TRUE	0.00590852	179	762	20	0.0262467	0.111732	GO:0016684	GO:MF	oxidoreductase activity	acting on peroxide as acceptor	17906	2898	GO:0016491
957	Exodermis_Up	TRUE	0.00590852	7	762	4	0.00524934	0.571429	GO:0016418	GO:MF	S-acetyltransferase activity	17906	2789	c("GO:0016407"	"GO:0016417")
958	Exodermis_Up	TRUE	0.00590852	178	762	20	0.0262467	0.11236	GO:0004601	GO:MF	peroxidase activity	17906	915	c("GO:0016209"	"GO:0016684")
959	Exodermis_Up	TRUE	0.00684617	13	762	5	0.00656168	0.384615	GO:0046912	GO:MF	acyltransferase activity	acyl groups converted into alkyl on transfer	17906	6239	GO:0016746
960	Exodermis_Up	TRUE	0.00913544	8	762	4	0.00524934	0.5	GO:0016208	GO:MF	AMP binding	17906	2732	c("GO:0032559"	"GO:0043168"	"GO:0043169")
961	Exodermis_Up	TRUE	0.00913544	14	762	5	0.00656168	0.357143	GO:0003872	GO:MF	6-phosphofructokinase activity	17906	412	GO:0008443
962	Exodermis_Up	TRUE	4.46314e-09	1786	208	146	0.701923	0.0817469	KEGG:01100	KEGG	Metabolic pathways	3695	181	KEGG:00000
963	Exodermis_Up	TRUE	2.43244e-06	228	208	34	0.163462	0.149123	KEGG:01200	KEGG	Carbon metabolism	3695	184	KEGG:00000
964	Exodermis_Up	TRUE	2.43244e-06	51	208	15	0.0721154	0.294118	KEGG:00020	KEGG	Citrate cycle (TCA cycle)	3695	3	KEGG:00000
965	Exodermis_Up	TRUE	5.11885e-05	1037	208	89	0.427885	0.0858245	KEGG:01110	KEGG	Biosynthesis of secondary metabolites	3695	182	KEGG:00000
966	Exodermis_Up	TRUE	6.00977e-05	59	208	14	0.0673077	0.237288	KEGG:01210	KEGG	2-Oxocarboxylic acid metabolism	3695	185	KEGG:00000
967	Exodermis_Up	TRUE	0.000224051	28	208	9	0.0432692	0.321429	KEGG:00920	KEGG	Sulfur metabolism	3695	140	KEGG:00000
968	Exodermis_Up	TRUE	0.00070583	65	208	13	0.0625	0.2	KEGG:04145	KEGG	Phagosome	3695	281	KEGG:00000
969	Exodermis_Up	TRUE	0.00329166	86	208	14	0.0673077	0.162791	KEGG:00620	KEGG	Pyruvate metabolism	3695	99	KEGG:00000
970	Exodermis_Up	TRUE	0.00407796	121	208	17	0.0817308	0.140496	KEGG:00010	KEGG	Glycolysis / Gluconeogenesis	3695	2	KEGG:00000
971	Exodermis_Up	TRUE	0.00526717	52	208	10	0.0480769	0.192308	KEGG:00051	KEGG	Fructose and mannose metabolism	3695	6	KEGG:00000
972	Exodermis_Up	TRUE	0.0056764	186	208	22	0.105769	0.11828	KEGG:01230	KEGG	Biosynthesis of amino acids	3695	188	KEGG:00000
973	Exodermis_Up	TRUE	0.00621196	45	208	9	0.0432692	0.2	KEGG:04814	KEGG	Motor proteins	3695	366	KEGG:00000
974	Mature root cells_Down	TRUE	1.66232e-05	1297	394	66	0.167513	0.0508867	GO:0042221	GO:BP	response to chemical	15948	10394	GO:0050896
975	Mature root cells_Down	TRUE	0.000916686	800	394	43	0.109137	0.05375	GO:0070887	GO:BP	cellular response to chemical stimulus	15948	16854	c("GO:0042221"	"GO:0051716")
976	Mature root cells_Down	TRUE	0.000916686	788	394	42	0.106599	0.0532995	GO:0006518	GO:BP	peptide metabolic process	15948	2266	c("GO:0043603"	"GO:1901564")
977	Mature root cells_Down	TRUE	0.000916686	38	394	8	0.0203046	0.210526	GO:0072599	GO:BP	establishment of protein localization to endoplasmic reticulum	15948	17981	c("GO:0070972"	"GO:0072594")
978	Mature root cells_Down	TRUE	0.000916686	38	394	8	0.0203046	0.210526	GO:0045047	GO:BP	protein targeting to ER	15948	11635	c("GO:0006605"	"GO:0072599")
979	Mature root cells_Down	TRUE	0.00092846	1428	394	63	0.159898	0.0441176	GO:1901566	GO:BP	organonitrogen compound biosynthetic process	15948	22100	c("GO:1901564"	"GO:1901576")
980	Mature root cells_Down	TRUE	0.00135248	3095	394	112	0.284264	0.0361874	GO:0044271	GO:BP	cellular nitrogen compound biosynthetic process	15948	11312	c("GO:0034641"	"GO:0044249")
981	Mature root cells_Down	TRUE	0.00135248	55	394	9	0.0228426	0.163636	GO:0070972	GO:BP	protein localization to endoplasmic reticulum	15948	16904	GO:0033365
982	Mature root cells_Down	TRUE	0.00292863	5484	394	175	0.444162	0.031911	GO:0044249	GO:BP	cellular biosynthetic process	15948	11305	c("GO:0009058"	"GO:0044237")
983	Mature root cells_Down	TRUE	0.00310307	49	394	8	0.0203046	0.163265	GO:0009611	GO:BP	response to wounding	15948	3576	GO:0006950
984	Mature root cells_Down	TRUE	0.00310307	898	394	43	0.109137	0.0478842	GO:0043603	GO:BP	amide metabolic process	15948	11152	GO:0006807
985	Mature root cells_Down	TRUE	0.00349277	5601	394	177	0.449239	0.0316015	GO:1901576	GO:BP	organic substance biosynthetic process	15948	22106	c("GO:0009058"	"GO:0071704")
986	Mature root cells_Down	TRUE	0.00353944	82	394	10	0.0253807	0.121951	GO:0009072	GO:BP	aromatic amino acid metabolic process	15948	3285	c("GO:0006520"	"GO:0006725"	"GO:0019752"	"GO:1901360"	"GO:1901564")
987	Mature root cells_Down	TRUE	0.00393504	9	394	4	0.0101523	0.444444	GO:0070417	GO:BP	cellular response to cold	15948	16604	c("GO:0009409"	"GO:0033554")
988	Mature root cells_Down	TRUE	0.00393504	68	394	9	0.0228426	0.132353	GO:0006612	GO:BP	protein targeting to membrane	15948	2354	c("GO:0006605"	"GO:0090150")
989	Mature root cells_Down	TRUE	0.00400364	5716	394	179	0.454315	0.0313156	GO:0009058	GO:BP	biosynthetic process	15948	3271	GO:0008152
990	Mature root cells_Down	TRUE	0.00450332	87	394	10	0.0253807	0.114943	GO:0009991	GO:BP	response to extracellular stimulus	15948	3853	GO:0009605
991	Mature root cells_Down	TRUE	0.00450332	531	394	29	0.0736041	0.0546139	GO:0071310	GO:BP	cellular response to organic substance	15948	17066	c("GO:0010033"	"GO:0070887")
992	Mature root cells_Down	TRUE	0.00672085	665	394	33	0.0837563	0.0496241	GO:0009719	GO:BP	response to endogenous stimulus	15948	3654	GO:0050896
993	Mature root cells_Down	TRUE	0.00672085	518	394	28	0.071066	0.0540541	GO:1901700	GO:BP	response to oxygen-containing compound	15948	22187	GO:0042221
994	Mature root cells_Down	TRUE	0.00672085	660	394	33	0.0837563	0.05	GO:0009725	GO:BP	response to hormone	15948	3660	c("GO:0009719"	"GO:0010033")
995	Mature root cells_Down	TRUE	0.00672085	469	394	26	0.0659898	0.0554371	GO:0009755	GO:BP	hormone-mediated signaling pathway	15948	3690	c("GO:0007165"	"GO:0032870")
996	Mature root cells_Down	TRUE	0.00672085	664	394	33	0.0837563	0.0496988	GO:0006412	GO:BP	translation	15948	2194	c("GO:0009059"	"GO:0010467"	"GO:0019538"	"GO:0043043")
997	Mature root cells_Down	TRUE	0.00672085	3758	394	125	0.317259	0.0332624	GO:0050896	GO:BP	response to stimulus	15948	13774	GO:0008150
998	Mature root cells_Down	TRUE	0.00743521	223	394	16	0.0406091	0.0717489	GO:0071396	GO:BP	cellular response to lipid	15948	17148	c("GO:0033993"	"GO:0071310")
999	Mature root cells_Down	TRUE	0.00743521	63	394	8	0.0203046	0.126984	GO:0031668	GO:BP	cellular response to extracellular stimulus	15948	7534	c("GO:0007154"	"GO:0009991"	"GO:0051716"	"GO:0071496")
1000	Mature root cells_Down	TRUE	0.00743521	12	394	4	0.0101523	0.333333	GO:0031204	GO:BP	post-translational protein targeting to membrane	translocation	15948	7336	c("GO:0006620"	"GO:0065002")
1001	Mature root cells_Down	TRUE	0.00743521	792	394	37	0.0939086	0.0467172	GO:0010033	GO:BP	response to organic substance	15948	3883	GO:0042221
1002	Mature root cells_Down	TRUE	0.00743521	479	394	26	0.0659898	0.0542797	GO:0032870	GO:BP	cellular response to hormone stimulus	15948	8146	c("GO:0009725"	"GO:0071310"	"GO:0071495")
1003	Mature root cells_Down	TRUE	0.0074996	677	394	33	0.0837563	0.0487445	GO:0043043	GO:BP	peptide biosynthetic process	15948	10843	c("GO:0006518"	"GO:0043604"	"GO:1901566")
1004	Mature root cells_Down	TRUE	0.00764479	64	394	8	0.0203046	0.125	GO:0071496	GO:BP	cellular response to external stimulus	15948	17230	GO:0009605
1005	Mature root cells_Down	TRUE	0.00794016	484	394	26	0.0659898	0.053719	GO:0071495	GO:BP	cellular response to endogenous stimulus	15948	17229	GO:0009719
1006	Mature root cells_Down	TRUE	0.00853527	23	394	5	0.0126904	0.217391	GO:0006568	GO:BP	tryptophan metabolic process	15948	2314	c("GO:0006586"	"GO:0009072"	"GO:1901605")
1007	Mature root cells_Down	TRUE	0.00853527	23	394	5	0.0126904	0.217391	GO:0006586	GO:BP	indolalkylamine metabolic process	15948	2332	c("GO:0006576"	"GO:0042430")
1008	Mature root cells_Down	TRUE	0.00970782	24	394	5	0.0126904	0.208333	GO:0016036	GO:BP	cellular response to phosphate starvation	15948	5132	GO:0009267
1009	Mature root cells_Down	TRUE	0.00970782	104	394	10	0.0253807	0.0961538	GO:0009409	GO:BP	response to cold	15948	3511	c("GO:0006950"	"GO:0009266")
1010	Mature root cells_Down	TRUE	0.00970782	24	394	5	0.0126904	0.208333	GO:0042435	GO:BP	indole-containing compound biosynthetic process	15948	10521	c("GO:0018130"	"GO:0019438"	"GO:0042430"	"GO:0044271"	"GO:1901362"	"GO:1901566")
1011	Mature root cells_Down	TRUE	0.000120164	77	418	12	0.0287081	0.155844	GO:0022627	GO:CC	cytosolic small ribosomal subunit	16457	858	c("GO:0015935"	"GO:0022626")
1012	Mature root cells_Down	TRUE	0.000328218	202	418	18	0.0430622	0.0891089	GO:0022626	GO:CC	cytosolic ribosome	16457	857	c("GO:0005829"	"GO:0005840")
1013	Mature root cells_Down	TRUE	0.000328218	107	418	13	0.0311005	0.121495	GO:0015935	GO:CC	small ribosomal subunit	16457	710	GO:0044391
1014	Mature root cells_Down	TRUE	0.000362409	10176	418	301	0.720096	0.0295794	GO:0005622	GO:CC	intracellular anatomical structure	16457	237	GO:0110165
1015	Mature root cells_Down	TRUE	0.000463189	85	418	11	0.0263158	0.129412	GO:0140534	GO:CC	endoplasmic reticulum protein-containing complex	16457	3559	c("GO:0005783"	"GO:0032991")
1016	Mature root cells_Down	TRUE	0.000988425	738	418	38	0.0909091	0.0514905	GO:0005783	GO:CC	endoplasmic reticulum	16457	348	c("GO:0005737"	"GO:0012505"	"GO:0043231")
1017	Mature root cells_Down	TRUE	0.000988425	6501	418	206	0.492823	0.0316874	GO:0005737	GO:CC	cytoplasm	16457	309	c("GO:0005622"	"GO:0110165")
1018	Mature root cells_Down	TRUE	0.00144631	267	418	19	0.0454545	0.071161	GO:0044391	GO:CC	ribosomal subunit	16457	2076	c("GO:0005840"	"GO:1990904")
1019	Mature root cells_Down	TRUE	0.00144631	409	418	25	0.0598086	0.0611247	GO:0005840	GO:CC	ribosome	16457	389	GO:0043232
1020	Mature root cells_Down	TRUE	0.00180078	10	418	4	0.00956938	0.4	GO:0071256	GO:CC	translocon complex	16457	2728	c("GO:0030867"	"GO:0098796"	"GO:0140534")
1021	Mature root cells_Down	TRUE	0.00376847	981	418	44	0.105263	0.0448522	GO:0005829	GO:CC	cytosol	16457	380	c("GO:0005737"	"GO:0110165")
1022	Mature root cells_Down	TRUE	0.00813888	15	418	4	0.00956938	0.266667	GO:0005791	GO:CC	rough endoplasmic reticulum	16457	356	GO:0005783
1023	Mature root cells_Down	TRUE	0.00813888	15	418	4	0.00956938	0.266667	GO:0030867	GO:CC	rough endoplasmic reticulum membrane	16457	981	c("GO:0005789"	"GO:0005791"	"GO:0098588")
1024	Mature root cells_Down	TRUE	0.00728778	372	431	24	0.0556845	0.0645161	GO:0003735	GO:MF	structural constituent of ribosome	17906	353	GO:0005198
1025	Mature root cells_Up	TRUE	8.73674e-06	721	291	37	0.127148	0.0513176	GO:0044248	GO:BP	cellular catabolic process	15948	11304	c("GO:0009056"	"GO:0044237")
1026	Mature root cells_Up	TRUE	8.73674e-06	220	291	19	0.0652921	0.0863636	GO:0097237	GO:BP	cellular response to toxic substance	15948	19088	c("GO:0009636"	"GO:0070887")
1027	Mature root cells_Up	TRUE	8.73674e-06	220	291	19	0.0652921	0.0863636	GO:1990748	GO:BP	cellular detoxification	15948	25936	c("GO:0009987"	"GO:0097237"	"GO:0098754")
1028	Mature root cells_Up	TRUE	1.02356e-05	121	291	14	0.04811	0.115702	GO:0009144	GO:BP	purine nucleoside triphosphate metabolic process	15948	3348	GO:0009141
1029	Mature root cells_Up	TRUE	1.02356e-05	203	291	18	0.0618557	0.08867	GO:0098869	GO:BP	cellular oxidant detoxification	15948	19470	GO:1990748
1030	Mature root cells_Up	TRUE	1.87598e-05	266	291	20	0.0687285	0.075188	GO:0098754	GO:BP	detoxification	15948	19416	c("GO:0008150"	"GO:0009636")
1031	Mature root cells_Up	TRUE	2.06533e-05	273	291	20	0.0687285	0.0732601	GO:0009636	GO:BP	response to toxic substance	15948	3591	GO:0042221
1032	Mature root cells_Up	TRUE	2.06533e-05	114	291	13	0.0446735	0.114035	GO:0046034	GO:BP	ATP metabolic process	15948	12209	c("GO:0009150"	"GO:0009205")
1033	Mature root cells_Up	TRUE	2.06533e-05	94	291	12	0.0412371	0.12766	GO:0072523	GO:BP	purine-containing compound catabolic process	15948	17942	c("GO:0019439"	"GO:0044270"	"GO:0046700"	"GO:0072521"	"GO:1901361"	"GO:1901565")
1034	Mature root cells_Up	TRUE	2.13886e-05	1356	291	52	0.178694	0.0383481	GO:0055085	GO:BP	transmembrane transport	15948	14701	c("GO:0006810"	"GO:0009987")
1035	Mature root cells_Up	TRUE	2.13886e-05	1015	291	43	0.147766	0.0423645	GO:0005975	GO:BP	carbohydrate metabolic process	15948	1863	c("GO:0044238"	"GO:0071704")
1036	Mature root cells_Up	TRUE	2.13886e-05	1358	291	52	0.178694	0.0382916	GO:0044281	GO:BP	small molecule metabolic process	15948	11317	GO:0008152
1037	Mature root cells_Up	TRUE	2.42644e-05	83	291	11	0.0378007	0.13253	GO:0006195	GO:BP	purine nucleotide catabolic process	15948	2044	c("GO:0006163"	"GO:0009166"	"GO:0072523")
1038	Mature root cells_Up	TRUE	2.42644e-05	140	291	14	0.04811	0.1	GO:0009141	GO:BP	nucleoside triphosphate metabolic process	15948	3345	GO:0006753
1039	Mature root cells_Up	TRUE	2.42644e-05	120	291	13	0.0446735	0.108333	GO:0009205	GO:BP	purine ribonucleoside triphosphate metabolic process	15948	3408	c("GO:0009144"	"GO:0009199")
1040	Mature root cells_Up	TRUE	4.16045e-05	88	291	11	0.0378007	0.125	GO:0009166	GO:BP	nucleotide catabolic process	15948	3369	c("GO:0009117"	"GO:1901292")
1041	Mature root cells_Up	TRUE	6.06507e-05	132	291	13	0.0446735	0.0984848	GO:0009199	GO:BP	ribonucleoside triphosphate metabolic process	15948	3402	GO:0009141
1042	Mature root cells_Up	TRUE	6.37617e-05	77	291	10	0.0343643	0.12987	GO:0046032	GO:BP	ADP catabolic process	15948	12207	c("GO:0009154"	"GO:0009181"	"GO:0046031")
1043	Mature root cells_Up	TRUE	6.37617e-05	77	291	10	0.0343643	0.12987	GO:0009137	GO:BP	purine nucleoside diphosphate catabolic process	15948	3341	c("GO:0009134"	"GO:0009135")
1044	Mature root cells_Up	TRUE	6.37617e-05	94	291	11	0.0378007	0.117021	GO:0006090	GO:BP	pyruvate metabolic process	15948	1973	GO:0032787
1045	Mature root cells_Up	TRUE	6.37617e-05	77	291	10	0.0343643	0.12987	GO:0006096	GO:BP	glycolytic process	15948	1976	c("GO:0006090"	"GO:0006091"	"GO:0016052"	"GO:0019364"	"GO:0046032"	"GO:0046034"	"GO:0046496")
1046	Mature root cells_Up	TRUE	6.37617e-05	77	291	10	0.0343643	0.12987	GO:0009191	GO:BP	ribonucleoside diphosphate catabolic process	15948	3394	c("GO:0009134"	"GO:0009185")
1047	Mature root cells_Up	TRUE	6.37617e-05	77	291	10	0.0343643	0.12987	GO:0046031	GO:BP	ADP metabolic process	15948	12206	c("GO:0009150"	"GO:0009179")
1048	Mature root cells_Up	TRUE	6.37617e-05	77	291	10	0.0343643	0.12987	GO:0009181	GO:BP	purine ribonucleoside diphosphate catabolic process	15948	3384	c("GO:0009137"	"GO:0009179"	"GO:0009191")
1049	Mature root cells_Up	TRUE	6.90943e-05	78	291	10	0.0343643	0.128205	GO:0019364	GO:BP	pyridine nucleotide catabolic process	15948	5917	c("GO:0009166"	"GO:0019362"	"GO:0072526")
1050	Mature root cells_Up	TRUE	6.9507e-05	79	291	10	0.0343643	0.126582	GO:0072526	GO:BP	pyridine-containing compound catabolic process	15948	17945	c("GO:0044270"	"GO:0046700"	"GO:0072524"	"GO:1901361"	"GO:1901565")
1051	Mature root cells_Up	TRUE	6.9507e-05	79	291	10	0.0343643	0.126582	GO:0009179	GO:BP	purine ribonucleoside diphosphate metabolic process	15948	3382	c("GO:0009135"	"GO:0009185")
1052	Mature root cells_Up	TRUE	6.9507e-05	79	291	10	0.0343643	0.126582	GO:0009135	GO:BP	purine nucleoside diphosphate metabolic process	15948	3339	GO:0009132
1053	Mature root cells_Up	TRUE	7.22739e-05	81	291	10	0.0343643	0.123457	GO:0009261	GO:BP	ribonucleotide catabolic process	15948	3463	c("GO:0009166"	"GO:0009259"	"GO:1901136")
1054	Mature root cells_Up	TRUE	7.22739e-05	810	291	35	0.120275	0.0432099	GO:0006082	GO:BP	organic acid metabolic process	15948	1967	c("GO:0044237"	"GO:0044281"	"GO:0071704")
1055	Mature root cells_Up	TRUE	7.22739e-05	100	291	11	0.0378007	0.11	GO:1901292	GO:BP	nucleoside phosphate catabolic process	15948	21874	c("GO:0006753"	"GO:0034655"	"GO:0046434")
1056	Mature root cells_Up	TRUE	7.22739e-05	1297	291	48	0.164948	0.0370085	GO:0042221	GO:BP	response to chemical	15948	10394	GO:0050896
1057	Mature root cells_Up	TRUE	7.22739e-05	809	291	35	0.120275	0.0432633	GO:0043436	GO:BP	oxoacid metabolic process	15948	11048	GO:0006082
1058	Mature root cells_Up	TRUE	7.22739e-05	81	291	10	0.0343643	0.123457	GO:0009154	GO:BP	purine ribonucleotide catabolic process	15948	3358	c("GO:0006195"	"GO:0009150"	"GO:0009261")
1059	Mature root cells_Up	TRUE	8.16154e-05	217	291	16	0.0549828	0.0737327	GO:0009150	GO:BP	purine ribonucleotide metabolic process	15948	3354	c("GO:0006163"	"GO:0009259")
1060	Mature root cells_Up	TRUE	0.00010499	126	291	12	0.0412371	0.0952381	GO:0046434	GO:BP	organophosphate catabolic process	15948	12547	c("GO:0019637"	"GO:1901575")
1061	Mature root cells_Up	TRUE	0.00010499	85	291	10	0.0343643	0.117647	GO:0009185	GO:BP	ribonucleoside diphosphate metabolic process	15948	3388	GO:0009132
1062	Mature root cells_Up	TRUE	0.000115065	150	291	13	0.0446735	0.0866667	GO:0071669	GO:BP	plant-type cell wall organization or biogenesis	15948	17344	GO:0071554
1063	Mature root cells_Up	TRUE	0.000135318	88	291	10	0.0343643	0.113636	GO:0009134	GO:BP	nucleoside diphosphate catabolic process	15948	3338	c("GO:0009132"	"GO:1901292")
1064	Mature root cells_Up	TRUE	0.000210528	264	291	17	0.0584192	0.0643939	GO:0006790	GO:BP	sulfur compound metabolic process	15948	2504	GO:0044237
1065	Mature root cells_Up	TRUE	0.000210528	292	291	18	0.0618557	0.0616438	GO:0072521	GO:BP	purine-containing compound metabolic process	15948	17940	c("GO:0006725"	"GO:0034641"	"GO:0046483"	"GO:1901360"	"GO:1901564")
1066	Mature root cells_Up	TRUE	0.000254062	795	291	33	0.113402	0.0415094	GO:0019752	GO:BP	carboxylic acid metabolic process	15948	6252	GO:0043436
1067	Mature root cells_Up	TRUE	0.000254714	241	291	16	0.0549828	0.06639	GO:0009259	GO:BP	ribonucleotide metabolic process	15948	3461	c("GO:0009117"	"GO:0019693")
1068	Mature root cells_Up	TRUE	0.000257811	58	291	8	0.0274914	0.137931	GO:0051274	GO:BP	beta-glucan biosynthetic process	15948	14059	c("GO:0009250"	"GO:0051273")
1069	Mature root cells_Up	TRUE	0.000282857	97	291	10	0.0343643	0.103093	GO:0009132	GO:BP	nucleoside diphosphate metabolic process	15948	3336	GO:0006753
1070	Mature root cells_Up	TRUE	0.000293015	302	291	18	0.0618557	0.0596026	GO:0016052	GO:BP	carbohydrate catabolic process	15948	5144	c("GO:0005975"	"GO:1901575")
1071	Mature root cells_Up	TRUE	0.000328929	276	291	17	0.0584192	0.0615942	GO:0006163	GO:BP	purine nucleotide metabolic process	15948	2018	c("GO:0009117"	"GO:0072521")
1072	Mature root cells_Up	TRUE	0.000409755	198	291	14	0.04811	0.0707071	GO:0044042	GO:BP	glucan metabolic process	15948	11251	GO:0005976
1073	Mature root cells_Up	TRUE	0.000409813	253	291	16	0.0549828	0.0632411	GO:0019693	GO:BP	ribose phosphate metabolic process	15948	6216	c("GO:0006796"	"GO:0019637"	"GO:1901135")
1074	Mature root cells_Up	TRUE	0.000457924	126	291	11	0.0378007	0.0873016	GO:1901136	GO:BP	carbohydrate derivative catabolic process	15948	21750	c("GO:1901135"	"GO:1901575")
1075	Mature root cells_Up	TRUE	0.000458339	83	291	9	0.0309278	0.108434	GO:0051273	GO:BP	beta-glucan metabolic process	15948	14058	GO:0044042
1076	Mature root cells_Up	TRUE	0.000487964	347	291	19	0.0652921	0.054755	GO:0098660	GO:BP	inorganic ion transmembrane transport	15948	19358	GO:0055085
1077	Mature root cells_Up	TRUE	0.000536614	48	291	7	0.024055	0.145833	GO:0030244	GO:BP	cellulose biosynthetic process	15948	6978	c("GO:0030243"	"GO:0051274")
1078	Mature root cells_Up	TRUE	0.000567609	800	291	32	0.109966	0.04	GO:0070887	GO:BP	cellular response to chemical stimulus	15948	16854	c("GO:0042221"	"GO:0051716")
1079	Mature root cells_Up	TRUE	0.000689025	11	291	4	0.0137457	0.363636	GO:0008272	GO:BP	sulfate transport	15948	3183	c("GO:0015698"	"GO:0072348")
1080	Mature root cells_Up	TRUE	0.000785204	330	291	18	0.0618557	0.0545455	GO:0009117	GO:BP	nucleotide metabolic process	15948	3323	GO:0006753
1081	Mature root cells_Up	TRUE	0.000804681	22	291	5	0.0171821	0.227273	GO:0042044	GO:BP	fluid transport	15948	10279	GO:0006810
1082	Mature root cells_Up	TRUE	0.000804681	22	291	5	0.0171821	0.227273	GO:0006833	GO:BP	water transport	15948	2533	GO:0042044
1083	Mature root cells_Up	TRUE	0.000806494	332	291	18	0.0618557	0.0542169	GO:1901361	GO:BP	organic cyclic compound catabolic process	15948	21927	c("GO:1901360"	"GO:1901575")
1084	Mature root cells_Up	TRUE	0.000833079	137	291	11	0.0378007	0.080292	GO:0042744	GO:BP	hydrogen peroxide catabolic process	15948	10686	c("GO:0042743"	"GO:0044248")
1085	Mature root cells_Up	TRUE	0.000986705	402	291	20	0.0687285	0.0497512	GO:0034220	GO:BP	monoatomic ion transmembrane transport	15948	8793	c("GO:0006811"	"GO:0055085")
1086	Mature root cells_Up	TRUE	0.00101295	73	291	8	0.0274914	0.109589	GO:0030243	GO:BP	cellulose metabolic process	15948	6977	GO:0051273
1087	Mature root cells_Up	TRUE	0.00101691	1559	291	50	0.171821	0.0320718	GO:0009056	GO:BP	catabolic process	15948	3269	GO:0008152
1088	Mature root cells_Up	TRUE	0.00101724	141	291	11	0.0378007	0.0780142	GO:0042743	GO:BP	hydrogen peroxide metabolic process	15948	10685	GO:0072593
1089	Mature root cells_Up	TRUE	0.00116498	119	291	10	0.0343643	0.0840336	GO:0019318	GO:BP	hexose metabolic process	15948	5872	GO:0005996
1090	Mature root cells_Up	TRUE	0.00118477	345	291	18	0.0618557	0.0521739	GO:0006753	GO:BP	nucleoside phosphate metabolic process	15948	2478	c("GO:0006796"	"GO:0019637"	"GO:0055086")
1091	Mature root cells_Up	TRUE	0.00126354	285	291	16	0.0549828	0.0561404	GO:0071555	GO:BP	cell wall organization	15948	17261	c("GO:0045229"	"GO:0071554")
1092	Mature root cells_Up	TRUE	0.00132398	25	291	5	0.0171821	0.2	GO:0009833	GO:BP	plant-type primary cell wall biogenesis	15948	3749	c("GO:0000281"	"GO:0009832"	"GO:1903047")
1093	Mature root cells_Up	TRUE	0.00149262	418	291	20	0.0687285	0.0478469	GO:0055086	GO:BP	nucleobase-containing small molecule metabolic process	15948	14702	c("GO:0006139"	"GO:0044281")
1094	Mature root cells_Up	TRUE	0.00154667	261	291	15	0.0515464	0.0574713	GO:0016051	GO:BP	carbohydrate biosynthetic process	15948	5143	c("GO:0005975"	"GO:1901576")
1095	Mature root cells_Up	TRUE	0.00154667	26	291	5	0.0171821	0.192308	GO:0019319	GO:BP	hexose biosynthetic process	15948	5873	c("GO:0019318"	"GO:0046364")
1096	Mature root cells_Up	TRUE	0.00170291	126	291	10	0.0343643	0.0793651	GO:0046496	GO:BP	nicotinamide nucleotide metabolic process	15948	12605	GO:0019362
1097	Mature root cells_Up	TRUE	0.00177001	127	291	10	0.0343643	0.0787402	GO:0019362	GO:BP	pyridine nucleotide metabolic process	15948	5915	c("GO:0009117"	"GO:0072524")
1098	Mature root cells_Up	TRUE	0.00177001	327	291	17	0.0584192	0.0519878	GO:0019439	GO:BP	aromatic compound catabolic process	15948	5984	c("GO:0006725"	"GO:0044248")
1099	Mature root cells_Up	TRUE	0.0017703	27	291	5	0.0171821	0.185185	GO:0000281	GO:BP	mitotic cytokinesis	15948	80	c("GO:0061640"	"GO:1903047")
1100	Mature root cells_Up	TRUE	0.00189861	154	291	11	0.0378007	0.0714286	GO:0005996	GO:BP	monosaccharide metabolic process	15948	1884	c("GO:0005975"	"GO:0044281")
1101	Mature root cells_Up	TRUE	0.00219809	63	291	7	0.024055	0.111111	GO:0006006	GO:BP	glucose metabolic process	15948	1894	GO:0019318
1102	Mature root cells_Up	TRUE	0.00243034	29	291	5	0.0171821	0.172414	GO:0061640	GO:BP	cytoskeleton-dependent cytokinesis	15948	16089	GO:0000910
1103	Mature root cells_Up	TRUE	0.00267013	277	291	15	0.0515464	0.0541516	GO:0046700	GO:BP	heterocycle catabolic process	15948	12732	c("GO:0044248"	"GO:0046483")
1104	Mature root cells_Up	TRUE	0.00267174	161	291	11	0.0378007	0.068323	GO:0072593	GO:BP	reactive oxygen species metabolic process	15948	17975	GO:0044237
1105	Mature root cells_Up	TRUE	0.00268017	135	291	10	0.0343643	0.0740741	GO:0072524	GO:BP	pyridine-containing compound metabolic process	15948	17943	c("GO:0034641"	"GO:0046483"	"GO:1901360"	"GO:1901564")
1106	Mature root cells_Up	TRUE	0.00278172	279	291	15	0.0515464	0.0537634	GO:0044270	GO:BP	cellular nitrogen compound catabolic process	15948	11311	c("GO:0034641"	"GO:0044248")
1107	Mature root cells_Up	TRUE	0.0027992	311	291	16	0.0549828	0.0514469	GO:0045229	GO:BP	external encapsulating structure organization	15948	11733	GO:0016043
1108	Mature root cells_Up	TRUE	0.0028347	445	291	20	0.0687285	0.0449438	GO:0006811	GO:BP	monoatomic ion transport	15948	2520	GO:0006810
1109	Mature root cells_Up	TRUE	0.00323978	139	291	10	0.0343643	0.0719424	GO:0042546	GO:BP	cell wall biogenesis	15948	10586	c("GO:0044085"	"GO:0071554")
1110	Mature root cells_Up	TRUE	0.00323978	194	291	12	0.0412371	0.0618557	GO:0044282	GO:BP	small molecule catabolic process	15948	11318	c("GO:0009056"	"GO:0044281")
1111	Mature root cells_Up	TRUE	0.00323978	114	291	9	0.0309278	0.0789474	GO:0009250	GO:BP	glucan biosynthetic process	15948	3452	c("GO:0000271"	"GO:0044042")
1112	Mature root cells_Up	TRUE	0.00348417	196	291	12	0.0412371	0.0612245	GO:0170039	GO:BP	proteinogenic amino acid metabolic process	15948	20789	c("GO:0006520"	"GO:0019752"	"GO:1901564")
1113	Mature root cells_Up	TRUE	0.00407254	144	291	10	0.0343643	0.0694444	GO:0046395	GO:BP	carboxylic acid catabolic process	15948	12523	c("GO:0016054"	"GO:0019752")
1114	Mature root cells_Up	TRUE	0.00407254	144	291	10	0.0343643	0.0694444	GO:0016054	GO:BP	organic acid catabolic process	15948	5146	c("GO:0006082"	"GO:0044248"	"GO:0044282"	"GO:1901575")
1115	Mature root cells_Up	TRUE	0.00474414	96	291	8	0.0274914	0.0833333	GO:0009832	GO:BP	plant-type cell wall biogenesis	15948	3748	c("GO:0042546"	"GO:0071669")
1116	Mature root cells_Up	TRUE	0.00571995	208	291	12	0.0412371	0.0576923	GO:0170033	GO:BP	L-amino acid metabolic process	15948	20783	GO:1901605
1117	Mature root cells_Up	TRUE	0.0063986	21	291	4	0.0137457	0.190476	GO:0072348	GO:BP	sulfur compound transport	15948	17881	GO:0006810
1118	Mature root cells_Up	TRUE	0.00720042	2311	291	63	0.216495	0.0272609	GO:0006810	GO:BP	transport	15948	2519	GO:0051234
1119	Mature root cells_Up	TRUE	0.00750525	278	291	14	0.04811	0.0503597	GO:1901605	GO:BP	alpha-amino acid metabolic process	15948	22122	c("GO:0006520"	"GO:0019752"	"GO:1901564")
1120	Mature root cells_Up	TRUE	0.00768411	450	291	19	0.0652921	0.0422222	GO:0071554	GO:BP	cell wall organization or biogenesis	15948	17260	GO:0009987
1121	Mature root cells_Up	TRUE	0.00783318	10	291	3	0.0103093	0.3	GO:1902358	GO:BP	sulfate transmembrane transport	15948	22781	c("GO:0008272"	"GO:0098661")
1122	Mature root cells_Up	TRUE	0.00783318	10	291	3	0.0103093	0.3	GO:0000103	GO:BP	sulfate assimilation	15948	47	GO:0006790
1123	Mature root cells_Up	TRUE	0.00791903	600	291	23	0.0790378	0.0383333	GO:1901135	GO:BP	carbohydrate derivative metabolic process	15948	21749	GO:0071704
1124	Mature root cells_Up	TRUE	0.00858021	82	291	7	0.024055	0.0853659	GO:0009063	GO:BP	amino acid catabolic process	15948	3276	c("GO:0046395"	"GO:1901565")
1125	Mature root cells_Up	TRUE	0.00858021	82	291	7	0.024055	0.0853659	GO:0006749	GO:BP	glutathione metabolic process	15948	2475	c("GO:0006518"	"GO:0006575"	"GO:0006790")
1126	Mature root cells_Up	TRUE	0.00874235	40	291	5	0.0171821	0.125	GO:0046364	GO:BP	monosaccharide biosynthetic process	15948	12494	c("GO:0005996"	"GO:0016051"	"GO:0044283")
1127	Mature root cells_Up	TRUE	7.08108e-07	1702	273	61	0.223443	0.0358402	GO:0071944	GO:CC	cell periphery	16457	2793	GO:0110165
1128	Mature root cells_Up	TRUE	1.35118e-05	1528	273	53	0.194139	0.0346859	GO:0005886	GO:CC	plasma membrane	16457	422	c("GO:0016020"	"GO:0071944")
1129	Mature root cells_Up	TRUE	6.27901e-05	22	273	6	0.021978	0.272727	GO:0033176	GO:CC	proton-transporting V-type ATPase complex	16457	1393	GO:0016469
1130	Mature root cells_Up	TRUE	0.000157476	8	273	4	0.014652	0.5	GO:0033180	GO:CC	proton-transporting V-type ATPase	V1 domain	16457	1397	c("GO:0033176"	"GO:0033178")
1131	Mature root cells_Up	TRUE	0.000157476	731	273	30	0.10989	0.0410397	GO:0005576	GO:CC	extracellular region	16457	198	GO:0110165
1132	Mature root cells_Up	TRUE	0.00851887	56	273	6	0.021978	0.107143	GO:0016469	GO:CC	proton-transporting two-sector ATPase complex	16457	743	c("GO:0098796"	"GO:1904949")
1133	Mature root cells_Up	TRUE	5.25463e-05	9553	339	228	0.672566	0.0238668	GO:0003824	GO:MF	catalytic activity	17906	368	GO:0003674
1134	Mature root cells_Up	TRUE	0.000112187	1293	339	51	0.150442	0.0394432	GO:0022857	GO:MF	transmembrane transporter activity	17906	3792	GO:0005215
1135	Mature root cells_Up	TRUE	0.00016608	179	339	15	0.0442478	0.0837989	GO:0016684	GO:MF	oxidoreductase activity	acting on peroxide as acceptor	17906	2898	GO:0016491
1136	Mature root cells_Up	TRUE	0.00016608	1333	339	51	0.150442	0.0382596	GO:0005215	GO:MF	transporter activity	17906	1354	GO:0003674
1137	Mature root cells_Up	TRUE	0.00016608	178	339	15	0.0442478	0.0842697	GO:0004601	GO:MF	peroxidase activity	17906	915	c("GO:0016209"	"GO:0016684")
1138	Mature root cells_Up	TRUE	0.000527319	202	339	15	0.0442478	0.0742574	GO:0016209	GO:MF	antioxidant activity	17906	2733	GO:0003674
1139	Mature root cells_Up	TRUE	0.000527319	396	339	22	0.0648968	0.0555556	GO:0015318	GO:MF	inorganic molecular entity transmembrane transporter activity	17906	2474	GO:0022857
1140	Mature root cells_Up	TRUE	0.000662243	183	339	14	0.0412979	0.0765027	GO:0042626	GO:MF	ATPase-coupled transmembrane transporter activity	17906	5632	c("GO:0015399"	"GO:0140657")
1141	Mature root cells_Up	TRUE	0.000823315	1624	339	55	0.162242	0.033867	GO:0016491	GO:MF	oxidoreductase activity	17906	2813	GO:0003824
1142	Mature root cells_Up	TRUE	0.000823315	216	339	15	0.0442478	0.0694444	GO:0015399	GO:MF	primary active transmembrane transporter activity	17906	2522	GO:0022804
1143	Mature root cells_Up	TRUE	0.000834745	31	339	6	0.0176991	0.193548	GO:0046961	GO:MF	proton-transporting ATPase activity	rotational mechanism	17906	6255	c("GO:0015078"	"GO:0019829"	"GO:0044769")
1144	Mature root cells_Up	TRUE	0.000834745	31	339	6	0.0176991	0.193548	GO:0044769	GO:MF	ATPase activity	coupled to transmembrane movement of ions	rotational mechanism	17906	6042	GO:0042625
1145	Mature root cells_Up	TRUE	0.000834745	31	339	6	0.0176991	0.193548	GO:0042625	GO:MF	ATPase-coupled ion transmembrane transporter activity	17906	5631	GO:0042626
1146	Mature root cells_Up	TRUE	0.00114422	128	339	11	0.0324484	0.0859375	GO:0140825	GO:MF	lactoperoxidase activity	17906	10661	GO:0004601
1147	Mature root cells_Up	TRUE	0.00114422	503	339	24	0.0707965	0.0477137	GO:0022804	GO:MF	active transmembrane transporter activity	17906	3766	GO:0022857
1148	Mature root cells_Up	TRUE	0.00140035	22	339	5	0.0147493	0.227273	GO:0015250	GO:MF	water channel activity	17906	2438	c("GO:0005372"	"GO:0015267")
1149	Mature root cells_Up	TRUE	0.00140035	22	339	5	0.0147493	0.227273	GO:0005372	GO:MF	water transmembrane transporter activity	17906	1450	GO:0015318
1150	Mature root cells_Up	TRUE	0.00359649	176	339	12	0.0353982	0.0681818	GO:0022803	GO:MF	passive transmembrane transporter activity	17906	3765	GO:0022857
1151	Mature root cells_Up	TRUE	0.00359649	176	339	12	0.0353982	0.0681818	GO:0015267	GO:MF	channel activity	17906	2444	GO:0022803
1152	Mature root cells_Up	TRUE	0.00405091	6474	339	155	0.457227	0.0239419	GO:0043167	GO:MF	ion binding	17906	5721	GO:0036094
1153	Mature root cells_Up	TRUE	0.00437683	29	339	5	0.0147493	0.172414	GO:0016759	GO:MF	cellulose synthase activity	17906	2957	GO:0046527
1154	Mature root cells_Up	TRUE	0.00437683	29	339	5	0.0147493	0.172414	GO:0016760	GO:MF	cellulose synthase (UDP-forming) activity	17906	2958	c("GO:0016759"	"GO:0035251")
1155	Mature root cells_Up	TRUE	0.0062049	6644	339	157	0.463127	0.0236303	GO:0036094	GO:MF	small molecule binding	17906	5395	GO:0005488
1156	Mature root cells_Up	TRUE	0.00660511	2	339	2	0.00589971	1	GO:0004779	GO:MF	sulfate adenylyltransferase activity	17906	1056	GO:0070566
1157	Mature root cells_Up	TRUE	0.00660511	69	339	7	0.020649	0.101449	GO:0019829	GO:MF	ATPase-coupled monoatomic cation transmembrane transporter activity	17906	3708	c("GO:0008324"	"GO:0022853"	"GO:0042626")
1158	Mature root cells_Up	TRUE	0.00660511	2	339	2	0.00589971	1	GO:0004781	GO:MF	sulfate adenylyltransferase (ATP) activity	17906	1058	GO:0004779
1159	Mature root cells_Up	TRUE	0.00660511	8	339	3	0.00884956	0.375	GO:0008271	GO:MF	secondary active sulfate transmembrane transporter activity	17906	1638	c("GO:0015116"	"GO:0015291")
1160	Mature root cells_Up	TRUE	0.00817323	388	339	18	0.0530973	0.0463918	GO:0015075	GO:MF	monoatomic ion transmembrane transporter activity	17906	2296	GO:0022857
1161	Mature root cells_Up	TRUE	2.48442e-08	1786	99	78	0.787879	0.043673	KEGG:01100	KEGG	Metabolic pathways	3695	181	KEGG:00000
1162	Mature root cells_Up	TRUE	0.00063927	121	99	13	0.131313	0.107438	KEGG:00010	KEGG	Glycolysis / Gluconeogenesis	3695	2	KEGG:00000
1163	Mature root cells_Up	TRUE	0.00390352	44	99	7	0.0707071	0.159091	KEGG:00052	KEGG	Galactose metabolism	3695	7	KEGG:00000
1164	Mature root cells_Up	TRUE	0.00522732	228	99	16	0.161616	0.0701754	KEGG:01200	KEGG	Carbon metabolism	3695	184	KEGG:00000
1165	Mature root cells_Up	TRUE	0.00522732	1037	99	44	0.444444	0.0424301	KEGG:01110	KEGG	Biosynthesis of secondary metabolites	3695	182	KEGG:00000
1166	Mature root cells_Up	TRUE	0.00571735	52	99	7	0.0707071	0.134615	KEGG:00051	KEGG	Fructose and mannose metabolism	3695	6	KEGG:00000
1167	Mature root cells_Up	TRUE	0.00923101	28	99	5	0.0505051	0.178571	KEGG:00920	KEGG	Sulfur metabolism	3695	140	KEGG:00000
1168	Meristem_Down	TRUE	3.6069e-08	1297	1011	143	0.141444	0.110254	GO:0042221	GO:BP	response to chemical	15948	10394	GO:0050896
1169	Meristem_Down	TRUE	2.73472e-06	3758	1011	317	0.313551	0.0843534	GO:0050896	GO:BP	response to stimulus	15948	13774	GO:0008150
1170	Meristem_Down	TRUE	3.12108e-05	269	1011	42	0.041543	0.156134	GO:0006979	GO:BP	response to oxidative stress	15948	2635	GO:0006950
1171	Meristem_Down	TRUE	0.000127103	220	1011	35	0.0346192	0.159091	GO:0097237	GO:BP	cellular response to toxic substance	15948	19088	c("GO:0009636"	"GO:0070887")
1172	Meristem_Down	TRUE	0.000127103	220	1011	35	0.0346192	0.159091	GO:1990748	GO:BP	cellular detoxification	15948	25936	c("GO:0009987"	"GO:0097237"	"GO:0098754")
1173	Meristem_Down	TRUE	0.000127103	2023	1011	182	0.18002	0.0899654	GO:0006950	GO:BP	response to stress	15948	2613	GO:0050896
1174	Meristem_Down	TRUE	0.000222242	800	1011	86	0.0850643	0.1075	GO:0070887	GO:BP	cellular response to chemical stimulus	15948	16854	c("GO:0042221"	"GO:0051716")
1175	Meristem_Down	TRUE	0.000323135	203	1011	32	0.0316518	0.157635	GO:0098869	GO:BP	cellular oxidant detoxification	15948	19470	GO:1990748
1176	Meristem_Down	TRUE	0.000323135	137	1011	25	0.024728	0.182482	GO:0042744	GO:BP	hydrogen peroxide catabolic process	15948	10686	c("GO:0042743"	"GO:0044248")
1177	Meristem_Down	TRUE	0.000386736	266	1011	38	0.0375865	0.142857	GO:0098754	GO:BP	detoxification	15948	19416	c("GO:0008150"	"GO:0009636")
1178	Meristem_Down	TRUE	0.000410455	45	1011	13	0.0128586	0.288889	GO:0018958	GO:BP	phenol-containing compound metabolic process	15948	5693	c("GO:0006725"	"GO:1901360"	"GO:1901615")
1179	Meristem_Down	TRUE	0.000410455	141	1011	25	0.024728	0.177305	GO:0042743	GO:BP	hydrogen peroxide metabolic process	15948	10685	GO:0072593
1180	Meristem_Down	TRUE	0.000435688	161	1011	27	0.0267062	0.167702	GO:0072593	GO:BP	reactive oxygen species metabolic process	15948	17975	GO:0044237
1181	Meristem_Down	TRUE	0.000453173	60	1011	15	0.0148368	0.25	GO:0042537	GO:BP	benzene-containing compound metabolic process	15948	10577	c("GO:0006725"	"GO:1901360")
1182	Meristem_Down	TRUE	0.000485157	273	1011	38	0.0375865	0.139194	GO:0009636	GO:BP	response to toxic substance	15948	3591	GO:0042221
1183	Meristem_Down	TRUE	0.000526545	28	1011	10	0.0098912	0.357143	GO:0046189	GO:BP	phenol-containing compound biosynthetic process	15948	12358	c("GO:0018958"	"GO:0019438"	"GO:1901362"	"GO:1901617")
1184	Meristem_Down	TRUE	0.000936438	36	1011	11	0.0108803	0.305556	GO:0009696	GO:BP	salicylic acid metabolic process	15948	3636	c("GO:0018958"	"GO:0032787"	"GO:0042537")
1185	Meristem_Down	TRUE	0.00125298	213	1011	31	0.0306627	0.14554	GO:0009266	GO:BP	response to temperature stimulus	15948	3468	GO:0009628
1186	Meristem_Down	TRUE	0.00155358	45	1011	12	0.0118694	0.266667	GO:0006334	GO:BP	nucleosome assembly	15948	2146	c("GO:0006325"	"GO:0034728"	"GO:0065004")
1187	Meristem_Down	TRUE	0.00299654	48	1011	12	0.0118694	0.25	GO:0034728	GO:BP	nucleosome organization	15948	9025	GO:0006338
1188	Meristem_Down	TRUE	0.00317926	22	1011	8	0.00791296	0.363636	GO:0009697	GO:BP	salicylic acid biosynthetic process	15948	3637	c("GO:0009696"	"GO:0046189"	"GO:0072330")
1189	Meristem_Down	TRUE	0.00380814	82	1011	16	0.0158259	0.195122	GO:0009072	GO:BP	aromatic amino acid metabolic process	15948	3285	c("GO:0006520"	"GO:0006725"	"GO:0019752"	"GO:1901360"	"GO:1901564")
1190	Meristem_Down	TRUE	0.00380814	166	1011	25	0.024728	0.150602	GO:0009698	GO:BP	phenylpropanoid metabolic process	15948	3638	c("GO:0006725"	"GO:0019748"	"GO:1901360")
1191	Meristem_Down	TRUE	0.0038682	167	1011	25	0.024728	0.149701	GO:0097305	GO:BP	response to alcohol	15948	19125	c("GO:0010033"	"GO:1901700")
1192	Meristem_Down	TRUE	0.0038682	23	1011	8	0.00791296	0.347826	GO:0010337	GO:BP	regulation of salicylic acid metabolic process	15948	4107	c("GO:0009696"	"GO:0010565")
1193	Meristem_Down	TRUE	0.00532346	809	1011	79	0.0781405	0.0976514	GO:0043436	GO:BP	oxoacid metabolic process	15948	11048	GO:0006082
1194	Meristem_Down	TRUE	0.00534109	810	1011	79	0.0781405	0.0975309	GO:0006082	GO:BP	organic acid metabolic process	15948	1967	c("GO:0044237"	"GO:0044281"	"GO:0071704")
1195	Meristem_Down	TRUE	0.00567819	104	1011	18	0.0178042	0.173077	GO:0009409	GO:BP	response to cold	15948	3511	c("GO:0006950"	"GO:0009266")
1196	Meristem_Down	TRUE	9.90732e-12	731	1020	100	0.0980392	0.136799	GO:0005576	GO:CC	extracellular region	16457	198	GO:0110165
1197	Meristem_Down	TRUE	1.57915e-07	188	1020	36	0.0352941	0.191489	GO:0048046	GO:CC	apoplast	16457	2215	GO:0005576
1198	Meristem_Down	TRUE	2.71529e-06	63	1020	18	0.0176471	0.285714	GO:0000786	GO:CC	nucleosome	16457	93	c("GO:0000785"	"GO:0032993")
1199	Meristem_Down	TRUE	7.72914e-06	128	1158	28	0.0241796	0.21875	GO:0140825	GO:MF	lactoperoxidase activity	17906	10661	GO:0004601
1200	Meristem_Down	TRUE	1.46088e-05	55	1158	17	0.0146805	0.309091	GO:0030527	GO:MF	structural constituent of chromatin	17906	3934	GO:0005198
1201	Meristem_Down	TRUE	2.86074e-05	179	1158	32	0.0276339	0.178771	GO:0016684	GO:MF	oxidoreductase activity	acting on peroxide as acceptor	17906	2898	GO:0016491
1202	Meristem_Down	TRUE	2.86074e-05	178	1158	32	0.0276339	0.179775	GO:0004601	GO:MF	peroxidase activity	17906	915	c("GO:0016209"	"GO:0016684")
1203	Meristem_Down	TRUE	0.000126892	202	1158	33	0.0284974	0.163366	GO:0016209	GO:MF	antioxidant activity	17906	2733	GO:0003674
1204	Meristem_Down	TRUE	0.00137757	3260	1158	267	0.23057	0.0819018	GO:0046872	GO:MF	metal ion binding	17906	6229	GO:0043169
1205	Meristem_Down	TRUE	0.00163405	3288	1158	268	0.231434	0.0815085	GO:0043169	GO:MF	cation binding	17906	5723	GO:0043167
1206	Meristem_Down	TRUE	0.00205293	45	1158	12	0.0103627	0.266667	GO:0004568	GO:MF	chitinase activity	17906	888	GO:0004553
1207	Meristem_Down	TRUE	0.00563869	82	1158	16	0.0138169	0.195122	GO:0004364	GO:MF	glutathione transferase activity	17906	728	GO:0016765
1208	Meristem_Down	TRUE	0.00816254	540	1158	58	0.0500864	0.107407	GO:0020037	GO:MF	heme binding	17906	3764	GO:0046906
1209	Meristem_Down	TRUE	1.98467e-05	139	259	28	0.108108	0.201439	KEGG:00940	KEGG	Phenylpropanoid biosynthesis	3695	142	KEGG:00000
1210	Meristem_Up	TRUE	2.56597e-12	1358	650	117	0.18	0.0861561	GO:0044281	GO:BP	small molecule metabolic process	15948	11317	GO:0008152
1211	Meristem_Up	TRUE	2.56597e-12	809	650	83	0.127692	0.102596	GO:0043436	GO:BP	oxoacid metabolic process	15948	11048	GO:0006082
1212	Meristem_Up	TRUE	2.56597e-12	810	650	83	0.127692	0.102469	GO:0006082	GO:BP	organic acid metabolic process	15948	1967	c("GO:0044237"	"GO:0044281"	"GO:0071704")
1213	Meristem_Up	TRUE	5.86728e-12	795	650	81	0.124615	0.101887	GO:0019752	GO:BP	carboxylic acid metabolic process	15948	6252	GO:0043436
1214	Meristem_Up	TRUE	4.95393e-08	397	650	46	0.0707692	0.115869	GO:0032787	GO:BP	monocarboxylic acid metabolic process	15948	8101	GO:0019752
1215	Meristem_Up	TRUE	1.38812e-06	94	650	19	0.0292308	0.202128	GO:0072523	GO:BP	purine-containing compound catabolic process	15948	17942	c("GO:0019439"	"GO:0044270"	"GO:0046700"	"GO:0072521"	"GO:1901361"	"GO:1901565")
1216	Meristem_Up	TRUE	1.38812e-06	94	650	19	0.0292308	0.202128	GO:0006090	GO:BP	pyruvate metabolic process	15948	1973	GO:0032787
1217	Meristem_Up	TRUE	6.20317e-06	217	650	28	0.0430769	0.129032	GO:0009150	GO:BP	purine ribonucleotide metabolic process	15948	3354	c("GO:0006163"	"GO:0009259")
1218	Meristem_Up	TRUE	6.20317e-06	77	650	16	0.0246154	0.207792	GO:0009137	GO:BP	purine nucleoside diphosphate catabolic process	15948	3341	c("GO:0009134"	"GO:0009135")
1219	Meristem_Up	TRUE	6.20317e-06	77	650	16	0.0246154	0.207792	GO:0009181	GO:BP	purine ribonucleoside diphosphate catabolic process	15948	3384	c("GO:0009137"	"GO:0009179"	"GO:0009191")
1220	Meristem_Up	TRUE	6.20317e-06	34	650	11	0.0169231	0.323529	GO:0016126	GO:BP	sterol biosynthetic process	15948	5205	c("GO:0006694"	"GO:0016125"	"GO:1901617")
1221	Meristem_Up	TRUE	6.20317e-06	418	650	42	0.0646154	0.100478	GO:0055086	GO:BP	nucleobase-containing small molecule metabolic process	15948	14702	c("GO:0006139"	"GO:0044281")
1222	Meristem_Up	TRUE	6.20317e-06	77	650	16	0.0246154	0.207792	GO:0009191	GO:BP	ribonucleoside diphosphate catabolic process	15948	3394	c("GO:0009134"	"GO:0009185")
1223	Meristem_Up	TRUE	6.20317e-06	77	650	16	0.0246154	0.207792	GO:0046031	GO:BP	ADP metabolic process	15948	12206	c("GO:0009150"	"GO:0009179")
1224	Meristem_Up	TRUE	6.20317e-06	77	650	16	0.0246154	0.207792	GO:0006096	GO:BP	glycolytic process	15948	1976	c("GO:0006090"	"GO:0006091"	"GO:0016052"	"GO:0019364"	"GO:0046032"	"GO:0046034"	"GO:0046496")
1225	Meristem_Up	TRUE	6.20317e-06	77	650	16	0.0246154	0.207792	GO:0046032	GO:BP	ADP catabolic process	15948	12207	c("GO:0009154"	"GO:0009181"	"GO:0046031")
1226	Meristem_Up	TRUE	6.20317e-06	292	650	34	0.0523077	0.116438	GO:0072521	GO:BP	purine-containing compound metabolic process	15948	17940	c("GO:0006725"	"GO:0034641"	"GO:0046483"	"GO:1901360"	"GO:1901564")
1227	Meristem_Up	TRUE	6.85078e-06	78	650	16	0.0246154	0.205128	GO:0019364	GO:BP	pyridine nucleotide catabolic process	15948	5917	c("GO:0009166"	"GO:0019362"	"GO:0072526")
1228	Meristem_Up	TRUE	7.08926e-06	79	650	16	0.0246154	0.202532	GO:0072526	GO:BP	pyridine-containing compound catabolic process	15948	17945	c("GO:0044270"	"GO:0046700"	"GO:0072524"	"GO:1901361"	"GO:1901565")
1229	Meristem_Up	TRUE	7.08926e-06	79	650	16	0.0246154	0.202532	GO:0009179	GO:BP	purine ribonucleoside diphosphate metabolic process	15948	3382	c("GO:0009135"	"GO:0009185")
1230	Meristem_Up	TRUE	7.08926e-06	79	650	16	0.0246154	0.202532	GO:0009135	GO:BP	purine nucleoside diphosphate metabolic process	15948	3339	GO:0009132
1231	Meristem_Up	TRUE	8.06611e-06	196	650	26	0.04	0.132653	GO:0170039	GO:BP	proteinogenic amino acid metabolic process	15948	20789	c("GO:0006520"	"GO:0019752"	"GO:1901564")
1232	Meristem_Up	TRUE	8.95652e-06	81	650	16	0.0246154	0.197531	GO:0009261	GO:BP	ribonucleotide catabolic process	15948	3463	c("GO:0009166"	"GO:0009259"	"GO:1901136")
1233	Meristem_Up	TRUE	8.95652e-06	81	650	16	0.0246154	0.197531	GO:0009154	GO:BP	purine ribonucleotide catabolic process	15948	3358	c("GO:0006195"	"GO:0009150"	"GO:0009261")
1234	Meristem_Up	TRUE	1.01759e-05	114	650	19	0.0292308	0.166667	GO:0046034	GO:BP	ATP metabolic process	15948	12209	c("GO:0009150"	"GO:0009205")
1235	Meristem_Up	TRUE	1.09527e-05	434	650	42	0.0646154	0.0967742	GO:0016053	GO:BP	organic acid biosynthetic process	15948	5145	c("GO:0006082"	"GO:0044249"	"GO:0044283"	"GO:1901576")
1236	Meristem_Up	TRUE	1.09527e-05	83	650	16	0.0246154	0.192771	GO:0006195	GO:BP	purine nucleotide catabolic process	15948	2044	c("GO:0006163"	"GO:0009166"	"GO:0072523")
1237	Meristem_Up	TRUE	1.09527e-05	434	650	42	0.0646154	0.0967742	GO:0046394	GO:BP	carboxylic acid biosynthetic process	15948	12522	c("GO:0016053"	"GO:0019752")
1238	Meristem_Up	TRUE	1.25654e-05	600	650	52	0.08	0.0866667	GO:1901135	GO:BP	carbohydrate derivative metabolic process	15948	21749	GO:0071704
1239	Meristem_Up	TRUE	1.2573e-05	31	650	10	0.0153846	0.322581	GO:0006563	GO:BP	L-serine metabolic process	15948	2309	GO:0009069
1240	Meristem_Up	TRUE	1.28664e-05	585	650	51	0.0784615	0.0871795	GO:0044283	GO:BP	small molecule biosynthetic process	15948	11319	c("GO:0009058"	"GO:0044281")
1241	Meristem_Up	TRUE	1.35187e-05	85	650	16	0.0246154	0.188235	GO:0009185	GO:BP	ribonucleoside diphosphate metabolic process	15948	3388	GO:0009132
1242	Meristem_Up	TRUE	1.64445e-05	1015	650	75	0.115385	0.0738916	GO:0005975	GO:BP	carbohydrate metabolic process	15948	1863	c("GO:0044238"	"GO:0071704")
1243	Meristem_Up	TRUE	1.66567e-05	208	650	26	0.04	0.125	GO:0170033	GO:BP	L-amino acid metabolic process	15948	20783	GO:1901605
1244	Meristem_Up	TRUE	1.66567e-05	120	650	19	0.0292308	0.158333	GO:0009205	GO:BP	purine ribonucleoside triphosphate metabolic process	15948	3408	c("GO:0009144"	"GO:0009199")
1245	Meristem_Up	TRUE	1.66567e-05	278	650	31	0.0476923	0.111511	GO:1901605	GO:BP	alpha-amino acid metabolic process	15948	22122	c("GO:0006520"	"GO:0019752"	"GO:1901564")
1246	Meristem_Up	TRUE	1.70004e-05	67	650	14	0.0215385	0.208955	GO:0006694	GO:BP	steroid biosynthetic process	15948	2429	c("GO:0008202"	"GO:0008610"	"GO:1901362")
1247	Meristem_Up	TRUE	1.75272e-05	121	650	19	0.0292308	0.157025	GO:0009144	GO:BP	purine nucleoside triphosphate metabolic process	15948	3348	GO:0009141
1248	Meristem_Up	TRUE	1.77602e-05	88	650	16	0.0246154	0.181818	GO:0009134	GO:BP	nucleoside diphosphate catabolic process	15948	3338	c("GO:0009132"	"GO:1901292")
1249	Meristem_Up	TRUE	1.77602e-05	88	650	16	0.0246154	0.181818	GO:0009166	GO:BP	nucleotide catabolic process	15948	3369	c("GO:0009117"	"GO:1901292")
1250	Meristem_Up	TRUE	1.79145e-05	530	650	47	0.0723077	0.0886792	GO:0008610	GO:BP	lipid biosynthetic process	15948	3242	c("GO:0006629"	"GO:1901576")
1251	Meristem_Up	TRUE	2.27404e-05	241	650	28	0.0430769	0.116183	GO:0009259	GO:BP	ribonucleotide metabolic process	15948	3461	c("GO:0009117"	"GO:0019693")
1252	Meristem_Up	TRUE	2.9409e-05	126	650	19	0.0292308	0.150794	GO:0046434	GO:BP	organophosphate catabolic process	15948	12547	c("GO:0019637"	"GO:1901575")
1253	Meristem_Up	TRUE	3.02181e-05	92	650	16	0.0246154	0.173913	GO:0008202	GO:BP	steroid metabolic process	15948	3163	c("GO:0006629"	"GO:1901360")
1254	Meristem_Up	TRUE	3.45607e-05	276	650	30	0.0461538	0.108696	GO:0006163	GO:BP	purine nucleotide metabolic process	15948	2018	c("GO:0009117"	"GO:0072521")
1255	Meristem_Up	TRUE	3.45607e-05	62	650	13	0.02	0.209677	GO:0009069	GO:BP	serine family amino acid metabolic process	15948	3282	c("GO:0170033"	"GO:0170039")
1256	Meristem_Up	TRUE	4.03672e-05	264	650	29	0.0446154	0.109848	GO:0006790	GO:BP	sulfur compound metabolic process	15948	2504	GO:0044237
1257	Meristem_Up	TRUE	4.03672e-05	721	650	57	0.0876923	0.0790569	GO:0044248	GO:BP	cellular catabolic process	15948	11304	c("GO:0009056"	"GO:0044237")
1258	Meristem_Up	TRUE	4.62112e-05	169	650	22	0.0338462	0.130178	GO:1901617	GO:BP	organic hydroxy compound biosynthetic process	15948	22132	c("GO:1901576"	"GO:1901615")
1259	Meristem_Up	TRUE	4.62112e-05	404	650	38	0.0584615	0.0940594	GO:0006520	GO:BP	amino acid metabolic process	15948	2267	c("GO:0044238"	"GO:0071704")
1260	Meristem_Up	TRUE	4.98991e-05	253	650	28	0.0430769	0.110672	GO:0019693	GO:BP	ribose phosphate metabolic process	15948	6216	c("GO:0006796"	"GO:0019637"	"GO:1901135")
1261	Meristem_Up	TRUE	5.01427e-05	132	650	19	0.0292308	0.143939	GO:0009199	GO:BP	ribonucleoside triphosphate metabolic process	15948	3402	GO:0009141
1262	Meristem_Up	TRUE	5.07631e-05	46	650	11	0.0169231	0.23913	GO:0009070	GO:BP	serine family amino acid biosynthetic process	15948	3283	c("GO:0009069"	"GO:0170034"	"GO:0170038")
1263	Meristem_Up	TRUE	5.12494e-05	97	650	16	0.0246154	0.164948	GO:0009132	GO:BP	nucleoside diphosphate metabolic process	15948	3336	GO:0006753
1264	Meristem_Up	TRUE	6.6906e-05	135	650	19	0.0292308	0.140741	GO:0072524	GO:BP	pyridine-containing compound metabolic process	15948	17943	c("GO:0034641"	"GO:0046483"	"GO:1901360"	"GO:1901564")
1265	Meristem_Up	TRUE	7.48642e-05	100	650	16	0.0246154	0.16	GO:1901292	GO:BP	nucleoside phosphate catabolic process	15948	21874	c("GO:0006753"	"GO:0034655"	"GO:0046434")
1266	Meristem_Up	TRUE	9.3833e-05	126	650	18	0.0276923	0.142857	GO:0046496	GO:BP	nicotinamide nucleotide metabolic process	15948	12605	GO:0019362
1267	Meristem_Up	TRUE	9.3833e-05	126	650	18	0.0276923	0.142857	GO:1901136	GO:BP	carbohydrate derivative catabolic process	15948	21750	c("GO:1901135"	"GO:1901575")
1268	Meristem_Up	TRUE	0.000103469	127	650	18	0.0276923	0.141732	GO:0019362	GO:BP	pyridine nucleotide metabolic process	15948	5915	c("GO:0009117"	"GO:0072524")
1269	Meristem_Up	TRUE	0.000106346	140	650	19	0.0292308	0.135714	GO:0009141	GO:BP	nucleoside triphosphate metabolic process	15948	3345	GO:0006753
1270	Meristem_Up	TRUE	0.000150434	598	650	48	0.0738462	0.0802676	GO:0019637	GO:BP	organophosphate metabolic process	15948	6166	c("GO:0006793"	"GO:0071704")
1271	Meristem_Up	TRUE	0.000160637	119	650	17	0.0261538	0.142857	GO:0170034	GO:BP	L-amino acid biosynthetic process	15948	20784	c("GO:0008652"	"GO:0170033"	"GO:1901607")
1272	Meristem_Up	TRUE	0.000160637	119	650	17	0.0261538	0.142857	GO:0170038	GO:BP	proteinogenic amino acid biosynthetic process	15948	20788	c("GO:0046394"	"GO:0170039"	"GO:1901566")
1273	Meristem_Up	TRUE	0.000162916	272	650	28	0.0430769	0.102941	GO:1901615	GO:BP	organic hydroxy compound metabolic process	15948	22130	GO:0071704
1274	Meristem_Up	TRUE	0.00027062	220	650	24	0.0369231	0.109091	GO:1990748	GO:BP	cellular detoxification	15948	25936	c("GO:0009987"	"GO:0097237"	"GO:0098754")
1275	Meristem_Up	TRUE	0.00027062	220	650	24	0.0369231	0.109091	GO:0097237	GO:BP	cellular response to toxic substance	15948	19088	c("GO:0009636"	"GO:0070887")
1276	Meristem_Up	TRUE	0.000294679	77	650	13	0.02	0.168831	GO:0016125	GO:BP	sterol metabolic process	15948	5204	c("GO:0008202"	"GO:1901615")
1277	Meristem_Up	TRUE	0.000322419	330	650	31	0.0476923	0.0939394	GO:0009117	GO:BP	nucleotide metabolic process	15948	3323	GO:0006753
1278	Meristem_Up	TRUE	0.000530629	1297	650	83	0.127692	0.0639938	GO:0042221	GO:BP	response to chemical	15948	10394	GO:0050896
1279	Meristem_Up	TRUE	0.000559658	31	650	8	0.0123077	0.258065	GO:0046835	GO:BP	carbohydrate phosphorylation	15948	12801	c("GO:0005975"	"GO:0016310")
1280	Meristem_Up	TRUE	0.000574381	159	650	19	0.0292308	0.119497	GO:1901607	GO:BP	alpha-amino acid biosynthetic process	15948	22124	c("GO:0046394"	"GO:1901566"	"GO:1901605")
1281	Meristem_Up	TRUE	0.000631471	203	650	22	0.0338462	0.108374	GO:0098869	GO:BP	cellular oxidant detoxification	15948	19470	GO:1990748
1282	Meristem_Up	TRUE	0.000714709	345	650	31	0.0476923	0.0898551	GO:0006753	GO:BP	nucleoside phosphate metabolic process	15948	2478	c("GO:0006796"	"GO:0019637"	"GO:0055086")
1283	Meristem_Up	TRUE	0.000736701	266	650	26	0.04	0.0977444	GO:0098754	GO:BP	detoxification	15948	19416	c("GO:0008150"	"GO:0009636")
1284	Meristem_Up	TRUE	0.000802041	6	650	4	0.00615385	0.666667	GO:0006564	GO:BP	L-serine biosynthetic process	15948	2310	c("GO:0006563"	"GO:0009070")
1285	Meristem_Up	TRUE	0.000821896	150	650	18	0.0276923	0.12	GO:0071669	GO:BP	plant-type cell wall organization or biogenesis	15948	17344	GO:0071554
1286	Meristem_Up	TRUE	0.000826549	450	650	37	0.0569231	0.0822222	GO:0071554	GO:BP	cell wall organization or biogenesis	15948	17260	GO:0009987
1287	Meristem_Up	TRUE	0.000826549	193	650	21	0.0323077	0.108808	GO:0072330	GO:BP	monocarboxylic acid biosynthetic process	15948	17867	c("GO:0032787"	"GO:0046394")
1288	Meristem_Up	TRUE	0.000826549	11	650	5	0.00769231	0.454545	GO:0090110	GO:BP	COPII-coated vesicle cargo loading	15948	18554	c("GO:0035459"	"GO:0046907"	"GO:0090114")
1289	Meristem_Up	TRUE	0.000909241	180	650	20	0.0307692	0.111111	GO:0007017	GO:BP	microtubule-based process	15948	2656	GO:0009987
1290	Meristem_Up	TRUE	0.00102874	914	650	62	0.0953846	0.0678337	GO:0006629	GO:BP	lipid metabolic process	15948	2369	c("GO:0044238"	"GO:0071704")
1291	Meristem_Up	TRUE	0.00103316	273	650	26	0.04	0.0952381	GO:0009636	GO:BP	response to toxic substance	15948	3591	GO:0042221
1292	Meristem_Up	TRUE	0.00112634	673	650	49	0.0753846	0.0728083	GO:0044255	GO:BP	cellular lipid metabolic process	15948	11307	c("GO:0006629"	"GO:0044237")
1293	Meristem_Up	TRUE	0.00112634	26	650	7	0.0107692	0.269231	GO:0006891	GO:BP	intra-Golgi vesicle-mediated transport	15948	2575	GO:0048193
1294	Meristem_Up	TRUE	0.00130643	129	650	16	0.0246154	0.124031	GO:0000226	GO:BP	microtubule cytoskeleton organization	15948	62	c("GO:0007010"	"GO:0007017")
1295	Meristem_Up	TRUE	0.00197577	13	650	5	0.00769231	0.384615	GO:0035459	GO:BP	vesicle cargo loading	15948	9354	c("GO:0006810"	"GO:0016192")
1296	Meristem_Up	TRUE	0.00205006	302	650	27	0.0415385	0.089404	GO:0016052	GO:BP	carbohydrate catabolic process	15948	5144	c("GO:0005975"	"GO:1901575")
1297	Meristem_Up	TRUE	0.00205006	82	650	12	0.0184615	0.146341	GO:0009063	GO:BP	amino acid catabolic process	15948	3276	c("GO:0046395"	"GO:1901565")
1298	Meristem_Up	TRUE	0.00233128	194	650	20	0.0307692	0.103093	GO:0044282	GO:BP	small molecule catabolic process	15948	11318	c("GO:0009056"	"GO:0044281")
1299	Meristem_Up	TRUE	0.00283857	14	650	5	0.00769231	0.357143	GO:0061615	GO:BP	glycolytic process through fructose-6-phosphate	15948	16076	GO:0006096
1300	Meristem_Up	TRUE	0.00303559	183	650	19	0.0292308	0.103825	GO:0008652	GO:BP	amino acid biosynthetic process	15948	3260	c("GO:0046394"	"GO:1901566")
1301	Meristem_Up	TRUE	0.00314259	800	650	54	0.0830769	0.0675	GO:0070887	GO:BP	cellular response to chemical stimulus	15948	16854	c("GO:0042221"	"GO:0051716")
1302	Meristem_Up	TRUE	0.00314259	311	650	27	0.0415385	0.0868167	GO:0045229	GO:BP	external encapsulating structure organization	15948	11733	GO:0016043
1303	Meristem_Up	TRUE	0.00336821	31	650	7	0.0107692	0.225806	GO:0006084	GO:BP	acetyl-CoA metabolic process	15948	1969	GO:0006637
1304	Meristem_Up	TRUE	0.00381857	15	650	5	0.00769231	0.333333	GO:1902644	GO:BP	tertiary alcohol metabolic process	15948	22970	GO:0006066
1305	Meristem_Up	TRUE	0.00381857	15	650	5	0.00769231	0.333333	GO:0009687	GO:BP	abscisic acid metabolic process	15948	3627	c("GO:0006714"	"GO:0032787"	"GO:0043288"	"GO:0120254"	"GO:1902644")
1306	Meristem_Up	TRUE	0.00381857	15	650	5	0.00769231	0.333333	GO:0043288	GO:BP	apocarotenoid metabolic process	15948	10958	GO:0006720
1307	Meristem_Up	TRUE	0.0042235	116	650	14	0.0215385	0.12069	GO:0044272	GO:BP	sulfur compound biosynthetic process	15948	11313	c("GO:0006790"	"GO:0044249")
1308	Meristem_Up	TRUE	0.00567642	307	650	26	0.04	0.0846906	GO:0009653	GO:BP	anatomical structure morphogenesis	15948	3608	c("GO:0032502"	"GO:0048856")
1309	Meristem_Up	TRUE	0.00623093	2328	650	126	0.193846	0.0541237	GO:0006793	GO:BP	phosphorus metabolic process	15948	2507	GO:0044237
1310	Meristem_Up	TRUE	0.00728947	137	650	15	0.0230769	0.109489	GO:0042744	GO:BP	hydrogen peroxide catabolic process	15948	10686	c("GO:0042743"	"GO:0044248")
1311	Meristem_Up	TRUE	0.00733659	46	650	8	0.0123077	0.173913	GO:0006637	GO:BP	acyl-CoA metabolic process	15948	2375	c("GO:0009150"	"GO:0033875"	"GO:0034032"	"GO:0035383"	"GO:0043603")
1312	Meristem_Up	TRUE	0.00733659	46	650	8	0.0123077	0.173913	GO:0035383	GO:BP	thioester metabolic process	15948	9319	c("GO:0006790"	"GO:0071704")
1313	Meristem_Up	TRUE	0.00757214	70	650	10	0.0153846	0.142857	GO:0034032	GO:BP	purine nucleoside bisphosphate metabolic process	15948	8659	c("GO:0033865"	"GO:0072521")
1314	Meristem_Up	TRUE	0.00757214	70	650	10	0.0153846	0.142857	GO:0033875	GO:BP	ribonucleoside bisphosphate metabolic process	15948	8649	GO:0033865
1315	Meristem_Up	TRUE	0.00757214	96	650	12	0.0184615	0.125	GO:0009832	GO:BP	plant-type cell wall biogenesis	15948	3748	c("GO:0042546"	"GO:0071669")
1316	Meristem_Up	TRUE	0.00757214	70	650	10	0.0153846	0.142857	GO:0033865	GO:BP	nucleoside bisphosphate metabolic process	15948	8646	GO:0006753
1317	Meristem_Up	TRUE	0.00763389	332	650	27	0.0415385	0.0813253	GO:1901361	GO:BP	organic cyclic compound catabolic process	15948	21927	c("GO:1901360"	"GO:1901575")
1318	Meristem_Up	TRUE	0.00916801	141	650	15	0.0230769	0.106383	GO:0042743	GO:BP	hydrogen peroxide metabolic process	15948	10685	GO:0072593
1319	Meristem_Up	TRUE	0.00920242	285	650	24	0.0369231	0.0842105	GO:0071555	GO:BP	cell wall organization	15948	17261	c("GO:0045229"	"GO:0071554")
1320	Meristem_Up	TRUE	0.00960677	236	650	21	0.0323077	0.0889831	GO:0007010	GO:BP	cytoskeleton organization	15948	2653	GO:0006996
1321	Meristem_Up	TRUE	2.54461e-07	73	641	17	0.0265211	0.232877	GO:0030117	GO:CC	membrane coat	16457	893	c("GO:0005737"	"GO:0048475"	"GO:0098796")
1322	Meristem_Up	TRUE	2.54461e-07	73	641	17	0.0265211	0.232877	GO:0048475	GO:CC	coated membrane	16457	2232	GO:0016020
1323	Meristem_Up	TRUE	2.29641e-06	159	641	23	0.0358814	0.144654	GO:0099513	GO:CC	polymeric cytoskeletal fiber	16457	3366	c("GO:0005856"	"GO:0099512")
1324	Meristem_Up	TRUE	2.29641e-06	1574	641	104	0.162246	0.0660737	GO:0012505	GO:CC	endomembrane system	16457	687	GO:0110165
1325	Meristem_Up	TRUE	2.29641e-06	159	641	23	0.0358814	0.144654	GO:0099512	GO:CC	supramolecular fiber	16457	3365	GO:0099081
1326	Meristem_Up	TRUE	2.29641e-06	159	641	23	0.0358814	0.144654	GO:0099081	GO:CC	supramolecular polymer	16457	3342	GO:0099080
1327	Meristem_Up	TRUE	2.80142e-06	72	641	15	0.0234009	0.208333	GO:0030662	GO:CC	coated vesicle membrane	16457	951	c("GO:0030135"	"GO:0030659"	"GO:0098588")
1328	Meristem_Up	TRUE	2.80142e-06	7952	641	375	0.585023	0.0471579	GO:0016020	GO:CC	membrane	16457	720	GO:0110165
1329	Meristem_Up	TRUE	4.69531e-06	56	641	13	0.0202808	0.232143	GO:0030120	GO:CC	vesicle coat	16457	896	c("GO:0030117"	"GO:0030662")
1330	Meristem_Up	TRUE	4.74435e-06	157	641	22	0.0343214	0.140127	GO:0005874	GO:CC	microtubule	16457	412	c("GO:0015630"	"GO:0099513")
1331	Meristem_Up	TRUE	7.09834e-06	273	641	30	0.0468019	0.10989	GO:0005856	GO:CC	cytoskeleton	16457	399	GO:0043232
1332	Meristem_Up	TRUE	1.25928e-05	1702	641	106	0.165367	0.0622797	GO:0071944	GO:CC	cell periphery	16457	2793	GO:0110165
1333	Meristem_Up	TRUE	1.30984e-05	196	641	24	0.0374415	0.122449	GO:0015630	GO:CC	microtubule cytoskeleton	16457	708	GO:0005856
1334	Meristem_Up	TRUE	5.12551e-05	106	641	16	0.024961	0.150943	GO:0030135	GO:CC	coated vesicle	16457	911	GO:0031410
1335	Meristem_Up	TRUE	5.12551e-05	1533	641	95	0.148206	0.06197	GO:0031090	GO:CC	organelle membrane	16457	1045	c("GO:0016020"	"GO:0043227")
1336	Meristem_Up	TRUE	5.12551e-05	721	641	54	0.0842434	0.074896	GO:0005794	GO:CC	Golgi apparatus	16457	358	c("GO:0005737"	"GO:0012505"	"GO:0043231")
1337	Meristem_Up	TRUE	0.000100267	152	641	19	0.0296412	0.125	GO:0030659	GO:CC	cytoplasmic vesicle membrane	16457	948	c("GO:0012506"	"GO:0031410")
1338	Meristem_Up	TRUE	0.000100267	333	641	31	0.0483619	0.0930931	GO:0000139	GO:CC	Golgi membrane	16457	18	c("GO:0005794"	"GO:0098588")
1339	Meristem_Up	TRUE	0.000109306	154	641	19	0.0296412	0.123377	GO:0012506	GO:CC	vesicle membrane	16457	688	c("GO:0031090"	"GO:0031982")
1340	Meristem_Up	TRUE	0.000109306	1528	641	93	0.145086	0.0608639	GO:0005886	GO:CC	plasma membrane	16457	422	c("GO:0016020"	"GO:0071944")
1341	Meristem_Up	TRUE	0.000222754	50	641	10	0.0156006	0.2	GO:0030658	GO:CC	transport vesicle membrane	16457	947	c("GO:0030133"	"GO:0030659"	"GO:0098588")
1342	Meristem_Up	TRUE	0.000363294	53	641	10	0.0156006	0.188679	GO:0030133	GO:CC	transport vesicle	16457	909	c("GO:0012505"	"GO:0031410")
1343	Meristem_Up	TRUE	0.000410557	846	641	57	0.0889236	0.0673759	GO:0098588	GO:CC	bounding membrane of organelle	16457	3216	GO:0031090
1344	Meristem_Up	TRUE	0.000572196	6501	641	301	0.469579	0.0463006	GO:0005737	GO:CC	cytoplasm	16457	309	c("GO:0005622"	"GO:0110165")
1345	Meristem_Up	TRUE	0.000623779	239	641	23	0.0358814	0.0962343	GO:0099080	GO:CC	supramolecular complex	16457	3341	GO:0110165
1346	Meristem_Up	TRUE	0.00134862	8	641	4	0.00624025	0.5	GO:0033180	GO:CC	proton-transporting V-type ATPase	V1 domain	16457	1397	c("GO:0033176"	"GO:0033178")
1347	Meristem_Up	TRUE	0.00188412	473	641	35	0.0546022	0.0739958	GO:0031984	GO:CC	organelle subcompartment	16457	1230	c("GO:0043227"	"GO:0043229"	"GO:0110165")
1348	Meristem_Up	TRUE	0.00188412	363	641	29	0.0452418	0.0798898	GO:0097708	GO:CC	intracellular vesicle	16457	3137	c("GO:0031982"	"GO:0043231")
1349	Meristem_Up	TRUE	0.00188412	363	641	29	0.0452418	0.0798898	GO:0031410	GO:CC	cytoplasmic vesicle	16457	1106	c("GO:0005737"	"GO:0097708")
1350	Meristem_Up	TRUE	0.00192658	33	641	7	0.0109204	0.212121	GO:0012507	GO:CC	ER to Golgi transport vesicle membrane	16457	689	c("GO:0030134"	"GO:0030658"	"GO:0030662")
1351	Meristem_Up	TRUE	0.00214414	368	641	29	0.0452418	0.0788043	GO:0005789	GO:CC	endoplasmic reticulum membrane	16457	354	c("GO:0031090"	"GO:0042175"	"GO:0098827")
1352	Meristem_Up	TRUE	0.00237789	371	641	29	0.0452418	0.0781671	GO:0098827	GO:CC	endoplasmic reticulum subcompartment	16457	3269	c("GO:0005783"	"GO:0031984")
1353	Meristem_Up	TRUE	0.00241105	372	641	29	0.0452418	0.077957	GO:0042175	GO:CC	nuclear outer membrane-endoplasmic reticulum membrane network	16457	1778	c("GO:0012505"	"GO:0016020")
1354	Meristem_Up	TRUE	0.0025009	35	641	7	0.0109204	0.2	GO:0030660	GO:CC	Golgi-associated vesicle membrane	16457	949	c("GO:0005798"	"GO:0030659"	"GO:0098588")
1355	Meristem_Up	TRUE	0.00352523	18	641	5	0.00780031	0.277778	GO:0030127	GO:CC	COPII vesicle coat	16457	903	c("GO:0012507"	"GO:0030120")
1356	Meristem_Up	TRUE	0.00366591	385	641	29	0.0452418	0.0753247	GO:0031982	GO:CC	vesicle	16457	1228	GO:0043227
1357	Meristem_Up	TRUE	0.00366591	87	641	11	0.0171607	0.126437	GO:0009505	GO:CC	plant-type cell wall	16457	586	GO:0005618
1358	Meristem_Up	TRUE	0.00366591	87	641	11	0.0171607	0.126437	GO:0005618	GO:CC	cell wall	16457	234	GO:0030312
1359	Meristem_Up	TRUE	0.00369784	38	641	7	0.0109204	0.184211	GO:0005798	GO:CC	Golgi-associated vesicle	16457	362	GO:0031410
1360	Meristem_Up	TRUE	0.00398898	738	641	47	0.0733229	0.0636856	GO:0005783	GO:CC	endoplasmic reticulum	16457	348	c("GO:0005737"	"GO:0012505"	"GO:0043231")
1361	Meristem_Up	TRUE	0.00475655	20	641	5	0.00780031	0.25	GO:0070971	GO:CC	endoplasmic reticulum exit site	16457	2589	c("GO:0005783"	"GO:0110165")
1362	Meristem_Up	TRUE	0.00475655	20	641	5	0.00780031	0.25	GO:0030137	GO:CC	COPI-coated vesicle	16457	913	c("GO:0005798"	"GO:0030135")
1363	Meristem_Up	TRUE	0.00475655	20	641	5	0.00780031	0.25	GO:0030663	GO:CC	COPI-coated vesicle membrane	16457	952	c("GO:0030137"	"GO:0030660"	"GO:0030662")
1364	Meristem_Up	TRUE	0.00475655	20	641	5	0.00780031	0.25	GO:0030126	GO:CC	COPI vesicle coat	16457	902	c("GO:0005794"	"GO:0030120"	"GO:0030663")
1365	Meristem_Up	TRUE	0.00694776	96	641	11	0.0171607	0.114583	GO:0030312	GO:CC	external encapsulating structure	16457	927	c("GO:0071944"	"GO:0110165")
1366	Meristem_Up	TRUE	0.00802536	2	641	2	0.00312012	1	GO:0071439	GO:CC	clathrin complex	16457	2732	c("GO:0030118"	"GO:0098796")
1367	Meristem_Up	TRUE	0.00802536	2	641	2	0.00312012	1	GO:0034066	GO:CC	Ric1-Rgp1 guanyl-nucleotide exchange factor complex	16457	1454	c("GO:0005794"	"GO:0032045")
1368	Meristem_Up	TRUE	6.67317e-07	15	702	9	0.0128205	0.6	GO:0005200	GO:MF	structural constituent of cytoskeleton	17906	1349	GO:0005198
1369	Meristem_Up	TRUE	2.71106e-06	9553	702	448	0.638177	0.0468963	GO:0003824	GO:MF	catalytic activity	17906	368	GO:0003674
1370	Meristem_Up	TRUE	0.000158095	1624	702	103	0.146724	0.0634236	GO:0016491	GO:MF	oxidoreductase activity	17906	2813	GO:0003824
1371	Meristem_Up	TRUE	0.00377548	40	702	9	0.0128205	0.225	GO:0019200	GO:MF	carbohydrate kinase activity	17906	3649	GO:0016301
1372	Meristem_Up	TRUE	3.36398e-16	1786	232	175	0.75431	0.0979843	KEGG:01100	KEGG	Metabolic pathways	3695	181	KEGG:00000
1373	Meristem_Up	TRUE	5.49681e-15	1037	232	123	0.530172	0.118611	KEGG:01110	KEGG	Biosynthesis of secondary metabolites	3695	182	KEGG:00000
1374	Meristem_Up	TRUE	8.54922e-06	121	232	24	0.103448	0.198347	KEGG:00010	KEGG	Glycolysis / Gluconeogenesis	3695	2	KEGG:00000
1375	Meristem_Up	TRUE	2.64984e-05	228	232	34	0.146552	0.149123	KEGG:01200	KEGG	Carbon metabolism	3695	184	KEGG:00000
1376	Meristem_Up	TRUE	0.000174682	186	232	28	0.12069	0.150538	KEGG:01230	KEGG	Biosynthesis of amino acids	3695	188	KEGG:00000
1377	Meristem_Up	TRUE	0.000493922	65	232	14	0.0603448	0.215385	KEGG:04145	KEGG	Phagosome	3695	281	KEGG:00000
1378	Meristem_Up	TRUE	0.000493922	28	232	9	0.0387931	0.321429	KEGG:00920	KEGG	Sulfur metabolism	3695	140	KEGG:00000
1379	Meristem_Up	TRUE	0.000776087	52	232	12	0.0517241	0.230769	KEGG:00051	KEGG	Fructose and mannose metabolism	3695	6	KEGG:00000
1380	Meristem_Up	TRUE	0.000799379	45	232	11	0.0474138	0.244444	KEGG:04814	KEGG	Motor proteins	3695	366	KEGG:00000
1381	Meristem_Up	TRUE	0.00169068	27	232	8	0.0344828	0.296296	KEGG:00100	KEGG	Steroid biosynthesis	3695	13	KEGG:00000
1382	Meristem_Up	TRUE	0.0026231	127	232	19	0.0818966	0.149606	KEGG:00500	KEGG	Starch and sucrose metabolism	3695	62	KEGG:00000
1383	Meristem_Up	TRUE	0.00889366	43	232	9	0.0387931	0.209302	KEGG:00900	KEGG	Terpenoid backbone biosynthesis	3695	129	KEGG:00000
1384	Meristem_Up	TRUE	0.00889366	35	232	8	0.0344828	0.228571	KEGG:00280	KEGG	Valine	leucine and isoleucine degradation	3695	31	KEGG:00000
1385	Meristem_Up	TRUE	0.00956413	44	232	9	0.0387931	0.204545	KEGG:00052	KEGG	Galactose metabolism	3695	7	KEGG:00000
1386	Pericycle_Down	TRUE	4.91177e-13	677	426	59	0.138498	0.0871492	GO:0043043	GO:BP	peptide biosynthetic process	15948	10843	c("GO:0006518"	"GO:0043604"	"GO:1901566")
1387	Pericycle_Down	TRUE	4.91177e-13	664	426	58	0.13615	0.0873494	GO:0006412	GO:BP	translation	15948	2194	c("GO:0009059"	"GO:0010467"	"GO:0019538"	"GO:0043043")
1388	Pericycle_Down	TRUE	4.91177e-13	788	426	64	0.150235	0.0812183	GO:0006518	GO:BP	peptide metabolic process	15948	2266	c("GO:0043603"	"GO:1901564")
1389	Pericycle_Down	TRUE	1.43595e-11	743	426	59	0.138498	0.0794078	GO:0043604	GO:BP	amide biosynthetic process	15948	11153	c("GO:0043603"	"GO:0044271")
1390	Pericycle_Down	TRUE	3.72429e-11	3095	426	146	0.342723	0.0471729	GO:0044271	GO:BP	cellular nitrogen compound biosynthetic process	15948	11312	c("GO:0034641"	"GO:0044249")
1391	Pericycle_Down	TRUE	3.72429e-11	898	426	65	0.152582	0.0723831	GO:0043603	GO:BP	amide metabolic process	15948	11152	GO:0006807
1392	Pericycle_Down	TRUE	1.83903e-10	1428	426	85	0.199531	0.0595238	GO:1901566	GO:BP	organonitrogen compound biosynthetic process	15948	22100	c("GO:1901564"	"GO:1901576")
1393	Pericycle_Down	TRUE	3.57929e-06	1297	426	69	0.161972	0.0531997	GO:0042221	GO:BP	response to chemical	15948	10394	GO:0050896
1394	Pericycle_Down	TRUE	0.000168482	660	426	40	0.0938967	0.0606061	GO:0009725	GO:BP	response to hormone	15948	3660	c("GO:0009719"	"GO:0010033")
1395	Pericycle_Down	TRUE	0.000168482	665	426	40	0.0938967	0.0601504	GO:0009719	GO:BP	response to endogenous stimulus	15948	3654	GO:0050896
1396	Pericycle_Down	TRUE	0.000168482	3897	426	147	0.34507	0.0377213	GO:0010467	GO:BP	gene expression	15948	4207	GO:0009059
1397	Pericycle_Down	TRUE	0.000262536	4338	426	159	0.373239	0.0366528	GO:0009059	GO:BP	macromolecule biosynthetic process	15948	3272	c("GO:0043170"	"GO:0044249"	"GO:1901576")
1398	Pericycle_Down	TRUE	0.000337311	792	426	44	0.103286	0.0555556	GO:0010033	GO:BP	response to organic substance	15948	3883	GO:0042221
1399	Pericycle_Down	TRUE	0.000353433	5484	426	191	0.448357	0.0348286	GO:0044249	GO:BP	cellular biosynthetic process	15948	11305	c("GO:0009058"	"GO:0044237")
1400	Pericycle_Down	TRUE	0.000568686	28	426	7	0.0164319	0.25	GO:0046189	GO:BP	phenol-containing compound biosynthetic process	15948	12358	c("GO:0018958"	"GO:0019438"	"GO:1901362"	"GO:1901617")
1401	Pericycle_Down	TRUE	0.00136641	5601	426	191	0.448357	0.0341011	GO:1901576	GO:BP	organic substance biosynthetic process	15948	22106	c("GO:0009058"	"GO:0071704")
1402	Pericycle_Down	TRUE	0.00160581	23	426	6	0.0140845	0.26087	GO:0006568	GO:BP	tryptophan metabolic process	15948	2314	c("GO:0006586"	"GO:0009072"	"GO:1901605")
1403	Pericycle_Down	TRUE	0.00160581	23	426	6	0.0140845	0.26087	GO:0006586	GO:BP	indolalkylamine metabolic process	15948	2332	c("GO:0006576"	"GO:0042430")
1404	Pericycle_Down	TRUE	0.00160581	800	426	42	0.0985915	0.0525	GO:0070887	GO:BP	cellular response to chemical stimulus	15948	16854	c("GO:0042221"	"GO:0051716")
1405	Pericycle_Down	TRUE	0.00184412	5716	426	193	0.453052	0.0337649	GO:0009058	GO:BP	biosynthetic process	15948	3271	GO:0008152
1406	Pericycle_Down	TRUE	0.00189375	24	426	6	0.0140845	0.25	GO:0042435	GO:BP	indole-containing compound biosynthetic process	15948	10521	c("GO:0018130"	"GO:0019438"	"GO:0042430"	"GO:0044271"	"GO:1901362"	"GO:1901566")
1407	Pericycle_Down	TRUE	0.0028451	26	426	6	0.0140845	0.230769	GO:0000028	GO:BP	ribosomal small subunit assembly	15948	14	c("GO:0022618"	"GO:0042255"	"GO:0042274")
1408	Pericycle_Down	TRUE	0.0028451	80	426	10	0.0234742	0.125	GO:0042274	GO:BP	ribosomal small subunit biogenesis	15948	10417	c("GO:0022613"	"GO:0042254")
1409	Pericycle_Down	TRUE	0.00357273	4831	426	166	0.389671	0.0343614	GO:0034641	GO:BP	cellular nitrogen compound metabolic process	15948	9002	c("GO:0006807"	"GO:0044237")
1410	Pericycle_Down	TRUE	0.00444147	1826	426	75	0.176056	0.0410734	GO:2001141	GO:BP	regulation of RNA biosynthetic process	15948	27046	c("GO:0010556"	"GO:0032774"	"GO:0051252")
1411	Pericycle_Down	TRUE	0.00444147	1826	426	75	0.176056	0.0410734	GO:0006355	GO:BP	regulation of DNA-templated transcription	15948	2155	c("GO:0006351"	"GO:0010468"	"GO:2001141")
1412	Pericycle_Down	TRUE	0.00567289	30	426	6	0.0140845	0.2	GO:0006739	GO:BP	NADP metabolic process	15948	2466	c("GO:0006163"	"GO:0046496")
1413	Pericycle_Down	TRUE	0.00570382	809	426	40	0.0938967	0.0494438	GO:0043436	GO:BP	oxoacid metabolic process	15948	11048	GO:0006082
1414	Pericycle_Down	TRUE	0.00570382	145	426	13	0.0305164	0.0896552	GO:0009734	GO:BP	auxin-activated signaling pathway	15948	3669	c("GO:0009755"	"GO:0071365")
1415	Pericycle_Down	TRUE	0.00570382	810	426	40	0.0938967	0.0493827	GO:0006082	GO:BP	organic acid metabolic process	15948	1967	c("GO:0044237"	"GO:0044281"	"GO:0071704")
1416	Pericycle_Down	TRUE	0.00570382	228	426	17	0.0399061	0.0745614	GO:0009733	GO:BP	response to auxin	15948	3668	GO:0009725
1417	Pericycle_Down	TRUE	0.00580269	31	426	6	0.0140845	0.193548	GO:0042430	GO:BP	indole-containing compound metabolic process	15948	10517	c("GO:0006725"	"GO:0034641"	"GO:0046483"	"GO:1901360"	"GO:1901564")
1418	Pericycle_Down	TRUE	0.00614456	469	426	27	0.0633803	0.0575693	GO:0009755	GO:BP	hormone-mediated signaling pathway	15948	3690	c("GO:0007165"	"GO:0032870")
1419	Pericycle_Down	TRUE	0.00631439	148	426	13	0.0305164	0.0878378	GO:0071365	GO:BP	cellular response to auxin stimulus	15948	17117	c("GO:0009733"	"GO:0032870")
1420	Pericycle_Down	TRUE	0.00631439	45	426	7	0.0164319	0.155556	GO:0018958	GO:BP	phenol-containing compound metabolic process	15948	5693	c("GO:0006725"	"GO:1901360"	"GO:1901615")
1421	Pericycle_Down	TRUE	0.00668358	21	426	5	0.0117371	0.238095	GO:0080142	GO:BP	regulation of salicylic acid biosynthetic process	15948	18343	c("GO:0009697"	"GO:0010337"	"GO:0031326")
1422	Pericycle_Down	TRUE	0.00754342	531	426	29	0.0680751	0.0546139	GO:0071310	GO:BP	cellular response to organic substance	15948	17066	c("GO:0010033"	"GO:0070887")
1423	Pericycle_Down	TRUE	0.00754342	479	426	27	0.0633803	0.0563674	GO:0032870	GO:BP	cellular response to hormone stimulus	15948	8146	c("GO:0009725"	"GO:0071310"	"GO:0071495")
1424	Pericycle_Down	TRUE	0.00781003	22	426	5	0.0117371	0.227273	GO:0009697	GO:BP	salicylic acid biosynthetic process	15948	3637	c("GO:0009696"	"GO:0046189"	"GO:0072330")
1425	Pericycle_Down	TRUE	0.0083229	80	426	9	0.0211268	0.1125	GO:0002181	GO:BP	cytoplasmic translation	15948	736	GO:0006412
1426	Pericycle_Down	TRUE	0.0083229	1922	426	76	0.178404	0.0395421	GO:0051252	GO:BP	regulation of RNA metabolic process	15948	14047	c("GO:0016070"	"GO:0019219"	"GO:0060255")
1427	Pericycle_Down	TRUE	0.0083229	484	426	27	0.0633803	0.0557851	GO:0071495	GO:BP	cellular response to endogenous stimulus	15948	17229	GO:0009719
1428	Pericycle_Down	TRUE	0.00885407	23	426	5	0.0117371	0.217391	GO:0010337	GO:BP	regulation of salicylic acid metabolic process	15948	4107	c("GO:0009696"	"GO:0010565")
1429	Pericycle_Down	TRUE	0.00957972	82	426	9	0.0211268	0.109756	GO:0009072	GO:BP	aromatic amino acid metabolic process	15948	3285	c("GO:0006520"	"GO:0006725"	"GO:0019752"	"GO:1901360"	"GO:1901564")
1430	Pericycle_Down	TRUE	0.00963868	50	426	7	0.0164319	0.14	GO:0006576	GO:BP	biogenic amine metabolic process	15948	2322	GO:0009308
1431	Pericycle_Down	TRUE	2.52969e-22	202	440	41	0.0931818	0.20297	GO:0022626	GO:CC	cytosolic ribosome	16457	857	c("GO:0005829"	"GO:0005840")
1432	Pericycle_Down	TRUE	1.81383e-21	409	440	55	0.125	0.134474	GO:0005840	GO:CC	ribosome	16457	389	GO:0043232
1433	Pericycle_Down	TRUE	8.84618e-20	267	440	43	0.0977273	0.161049	GO:0044391	GO:CC	ribosomal subunit	16457	2076	c("GO:0005840"	"GO:1990904")
1434	Pericycle_Down	TRUE	1.71762e-12	981	440	70	0.159091	0.0713558	GO:0005829	GO:CC	cytosol	16457	380	c("GO:0005737"	"GO:0110165")
1435	Pericycle_Down	TRUE	9.01965e-12	125	440	23	0.0522727	0.184	GO:0022625	GO:CC	cytosolic large ribosomal subunit	16457	856	c("GO:0015934"	"GO:0022626")
1436	Pericycle_Down	TRUE	1.11019e-11	733	440	57	0.129545	0.0777626	GO:1990904	GO:CC	ribonucleoprotein complex	16457	4043	GO:0032991
1437	Pericycle_Down	TRUE	3.68747e-11	77	440	18	0.0409091	0.233766	GO:0022627	GO:CC	cytosolic small ribosomal subunit	16457	858	c("GO:0015935"	"GO:0022626")
1438	Pericycle_Down	TRUE	1.55459e-10	107	440	20	0.0454545	0.186916	GO:0015935	GO:CC	small ribosomal subunit	16457	710	GO:0044391
1439	Pericycle_Down	TRUE	1.01585e-09	160	440	23	0.0522727	0.14375	GO:0015934	GO:CC	large ribosomal subunit	16457	709	GO:0044391
1440	Pericycle_Down	TRUE	0.000103455	10176	440	316	0.718182	0.0310535	GO:0005622	GO:CC	intracellular anatomical structure	16457	237	GO:0110165
1441	Pericycle_Down	TRUE	0.00049995	1582	440	69	0.156818	0.0436157	GO:0043232	GO:CC	intracellular non-membrane-bounded organelle	16457	1884	c("GO:0043228"	"GO:0043229")
1442	Pericycle_Down	TRUE	0.00049995	1582	440	69	0.156818	0.0436157	GO:0043228	GO:CC	non-membrane-bounded organelle	16457	1880	GO:0043226
1443	Pericycle_Down	TRUE	0.00113088	6501	440	213	0.484091	0.0327642	GO:0005737	GO:CC	cytoplasm	16457	309	c("GO:0005622"	"GO:0110165")
1444	Pericycle_Down	TRUE	0.00873277	8613	440	264	0.6	0.0306513	GO:0043226	GO:CC	organelle	16457	1878	GO:0110165
1445	Pericycle_Down	TRUE	1.13095e-20	372	486	53	0.109053	0.142473	GO:0003735	GO:MF	structural constituent of ribosome	17906	353	GO:0005198
1446	Pericycle_Down	TRUE	7.49684e-17	490	486	55	0.113169	0.112245	GO:0005198	GO:MF	structural molecule activity	17906	1347	GO:0003674
1447	Pericycle_Down	TRUE	1.73119e-10	218	167	36	0.215569	0.165138	KEGG:03010	KEGG	Ribosome	3695	208	KEGG:00000
1448	Pericycle_Down	TRUE	0.000249955	198	167	24	0.143713	0.121212	KEGG:04075	KEGG	Plant hormone signal transduction	3695	262	KEGG:00000
1449	Pericycle_Up	TRUE	4.10146e-05	22	170	6	0.0352941	0.272727	GO:0042044	GO:BP	fluid transport	15948	10279	GO:0006810
1450	Pericycle_Up	TRUE	4.10146e-05	22	170	6	0.0352941	0.272727	GO:0006833	GO:BP	water transport	15948	2533	GO:0042044
1451	Pericycle_Up	TRUE	0.000107498	79	170	8	0.0470588	0.101266	GO:0072526	GO:BP	pyridine-containing compound catabolic process	15948	17945	c("GO:0044270"	"GO:0046700"	"GO:0072524"	"GO:1901361"	"GO:1901565")
1452	Pericycle_Up	TRUE	0.000107498	127	170	10	0.0588235	0.0787402	GO:0019362	GO:BP	pyridine nucleotide metabolic process	15948	5915	c("GO:0009117"	"GO:0072524")
1453	Pericycle_Up	TRUE	0.000107498	78	170	8	0.0470588	0.102564	GO:0019364	GO:BP	pyridine nucleotide catabolic process	15948	5917	c("GO:0009166"	"GO:0019362"	"GO:0072526")
1454	Pericycle_Up	TRUE	0.000107498	77	170	8	0.0470588	0.103896	GO:0046032	GO:BP	ADP catabolic process	15948	12207	c("GO:0009154"	"GO:0009181"	"GO:0046031")
1455	Pericycle_Up	TRUE	0.000107498	79	170	8	0.0470588	0.101266	GO:0009135	GO:BP	purine nucleoside diphosphate metabolic process	15948	3339	GO:0009132
1456	Pericycle_Up	TRUE	0.000107498	77	170	8	0.0470588	0.103896	GO:0009191	GO:BP	ribonucleoside diphosphate catabolic process	15948	3394	c("GO:0009134"	"GO:0009185")
1457	Pericycle_Up	TRUE	0.000107498	77	170	8	0.0470588	0.103896	GO:0046031	GO:BP	ADP metabolic process	15948	12206	c("GO:0009150"	"GO:0009179")
1458	Pericycle_Up	TRUE	0.000107498	126	170	10	0.0588235	0.0793651	GO:0046496	GO:BP	nicotinamide nucleotide metabolic process	15948	12605	GO:0019362
1459	Pericycle_Up	TRUE	0.000107498	94	170	9	0.0529412	0.0957447	GO:0072523	GO:BP	purine-containing compound catabolic process	15948	17942	c("GO:0019439"	"GO:0044270"	"GO:0046700"	"GO:0072521"	"GO:1901361"	"GO:1901565")
1460	Pericycle_Up	TRUE	0.000107498	77	170	8	0.0470588	0.103896	GO:0006096	GO:BP	glycolytic process	15948	1976	c("GO:0006090"	"GO:0006091"	"GO:0016052"	"GO:0019364"	"GO:0046032"	"GO:0046034"	"GO:0046496")
1461	Pericycle_Up	TRUE	0.000107498	77	170	8	0.0470588	0.103896	GO:0009137	GO:BP	purine nucleoside diphosphate catabolic process	15948	3341	c("GO:0009134"	"GO:0009135")
1462	Pericycle_Up	TRUE	0.000107498	79	170	8	0.0470588	0.101266	GO:0009179	GO:BP	purine ribonucleoside diphosphate metabolic process	15948	3382	c("GO:0009135"	"GO:0009185")
1463	Pericycle_Up	TRUE	0.000107498	135	170	10	0.0588235	0.0740741	GO:0072524	GO:BP	pyridine-containing compound metabolic process	15948	17943	c("GO:0034641"	"GO:0046483"	"GO:1901360"	"GO:1901564")
1464	Pericycle_Up	TRUE	0.000107498	94	170	9	0.0529412	0.0957447	GO:0006090	GO:BP	pyruvate metabolic process	15948	1973	GO:0032787
1465	Pericycle_Up	TRUE	0.000107498	77	170	8	0.0470588	0.103896	GO:0009181	GO:BP	purine ribonucleoside diphosphate catabolic process	15948	3384	c("GO:0009137"	"GO:0009179"	"GO:0009191")
1466	Pericycle_Up	TRUE	0.000116458	81	170	8	0.0470588	0.0987654	GO:0009154	GO:BP	purine ribonucleotide catabolic process	15948	3358	c("GO:0006195"	"GO:0009150"	"GO:0009261")
1467	Pericycle_Up	TRUE	0.000116458	81	170	8	0.0470588	0.0987654	GO:0009261	GO:BP	ribonucleotide catabolic process	15948	3463	c("GO:0009166"	"GO:0009259"	"GO:1901136")
1468	Pericycle_Up	TRUE	0.000133244	83	170	8	0.0470588	0.0963855	GO:0006195	GO:BP	purine nucleotide catabolic process	15948	2044	c("GO:0006163"	"GO:0009166"	"GO:0072523")
1469	Pericycle_Up	TRUE	0.000152058	85	170	8	0.0470588	0.0941176	GO:0009185	GO:BP	ribonucleoside diphosphate metabolic process	15948	3388	GO:0009132
1470	Pericycle_Up	TRUE	0.000180479	88	170	8	0.0470588	0.0909091	GO:0009166	GO:BP	nucleotide catabolic process	15948	3369	c("GO:0009117"	"GO:1901292")
1471	Pericycle_Up	TRUE	0.000180479	88	170	8	0.0470588	0.0909091	GO:0009134	GO:BP	nucleoside diphosphate catabolic process	15948	3338	c("GO:0009132"	"GO:1901292")
1472	Pericycle_Up	TRUE	0.000338202	721	170	22	0.129412	0.0305132	GO:0044248	GO:BP	cellular catabolic process	15948	11304	c("GO:0009056"	"GO:0044237")
1473	Pericycle_Up	TRUE	0.000344203	97	170	8	0.0470588	0.0824742	GO:0009132	GO:BP	nucleoside diphosphate metabolic process	15948	3336	GO:0006753
1474	Pericycle_Up	TRUE	0.000414781	100	170	8	0.0470588	0.08	GO:1901292	GO:BP	nucleoside phosphate catabolic process	15948	21874	c("GO:0006753"	"GO:0034655"	"GO:0046434")
1475	Pericycle_Up	TRUE	0.000456913	332	170	14	0.0823529	0.0421687	GO:1901361	GO:BP	organic cyclic compound catabolic process	15948	21927	c("GO:1901360"	"GO:1901575")
1476	Pericycle_Up	TRUE	0.000519196	1358	170	32	0.188235	0.0235641	GO:0044281	GO:BP	small molecule metabolic process	15948	11317	GO:0008152
1477	Pericycle_Up	TRUE	0.000530292	810	170	23	0.135294	0.0283951	GO:0006082	GO:BP	organic acid metabolic process	15948	1967	c("GO:0044237"	"GO:0044281"	"GO:0071704")
1478	Pericycle_Up	TRUE	0.000530292	809	170	23	0.135294	0.0284302	GO:0043436	GO:BP	oxoacid metabolic process	15948	11048	GO:0006082
1479	Pericycle_Up	TRUE	0.000801128	264	170	12	0.0705882	0.0454545	GO:0006790	GO:BP	sulfur compound metabolic process	15948	2504	GO:0044237
1480	Pericycle_Up	TRUE	0.000801128	1015	170	26	0.152941	0.0256158	GO:0005975	GO:BP	carbohydrate metabolic process	15948	1863	c("GO:0044238"	"GO:0071704")
1481	Pericycle_Up	TRUE	0.000851889	114	170	8	0.0470588	0.0701754	GO:0046034	GO:BP	ATP metabolic process	15948	12209	c("GO:0009150"	"GO:0009205")
1482	Pericycle_Up	TRUE	0.00107106	795	170	22	0.129412	0.027673	GO:0019752	GO:BP	carboxylic acid metabolic process	15948	6252	GO:0043436
1483	Pericycle_Up	TRUE	0.00116183	120	170	8	0.0470588	0.0666667	GO:0009205	GO:BP	purine ribonucleoside triphosphate metabolic process	15948	3408	c("GO:0009144"	"GO:0009199")
1484	Pericycle_Up	TRUE	0.00119869	121	170	8	0.0470588	0.0661157	GO:0009144	GO:BP	purine nucleoside triphosphate metabolic process	15948	3348	GO:0009141
1485	Pericycle_Up	TRUE	0.00126039	327	170	13	0.0764706	0.0397554	GO:0019439	GO:BP	aromatic compound catabolic process	15948	5984	c("GO:0006725"	"GO:0044248")
1486	Pericycle_Up	TRUE	0.0014765	126	170	8	0.0470588	0.0634921	GO:1901136	GO:BP	carbohydrate derivative catabolic process	15948	21750	c("GO:1901135"	"GO:1901575")
1487	Pericycle_Up	TRUE	0.0014765	126	170	8	0.0470588	0.0634921	GO:0046434	GO:BP	organophosphate catabolic process	15948	12547	c("GO:0019637"	"GO:1901575")
1488	Pericycle_Up	TRUE	0.00166751	292	170	12	0.0705882	0.0410959	GO:0072521	GO:BP	purine-containing compound metabolic process	15948	17940	c("GO:0006725"	"GO:0034641"	"GO:0046483"	"GO:1901360"	"GO:1901564")
1489	Pericycle_Up	TRUE	0.00195101	132	170	8	0.0470588	0.0606061	GO:0009199	GO:BP	ribonucleoside triphosphate metabolic process	15948	3402	GO:0009141
1490	Pericycle_Up	TRUE	0.00218716	302	170	12	0.0705882	0.0397351	GO:0016052	GO:BP	carbohydrate catabolic process	15948	5144	c("GO:0005975"	"GO:1901575")
1491	Pericycle_Up	TRUE	0.00231089	1297	170	29	0.170588	0.0223593	GO:0042221	GO:BP	response to chemical	15948	10394	GO:0050896
1492	Pericycle_Up	TRUE	0.00274313	140	170	8	0.0470588	0.0571429	GO:0009141	GO:BP	nucleoside triphosphate metabolic process	15948	3345	GO:0006753
1493	Pericycle_Up	TRUE	0.00277079	10	170	3	0.0176471	0.3	GO:0000103	GO:BP	sulfate assimilation	15948	47	GO:0006790
1494	Pericycle_Up	TRUE	0.00277079	266	170	11	0.0647059	0.0413534	GO:0098754	GO:BP	detoxification	15948	19416	c("GO:0008150"	"GO:0009636")
1495	Pericycle_Up	TRUE	0.00316986	418	170	14	0.0823529	0.0334928	GO:0055086	GO:BP	nucleobase-containing small molecule metabolic process	15948	14702	c("GO:0006139"	"GO:0044281")
1496	Pericycle_Up	TRUE	0.00332036	273	170	11	0.0647059	0.040293	GO:0009636	GO:BP	response to toxic substance	15948	3591	GO:0042221
1497	Pericycle_Up	TRUE	0.0034388	423	170	14	0.0823529	0.0330969	GO:0006091	GO:BP	generation of precursor metabolites and energy	15948	1974	GO:0044237
1498	Pericycle_Up	TRUE	0.00350541	276	170	11	0.0647059	0.0398551	GO:0006163	GO:BP	purine nucleotide metabolic process	15948	2018	c("GO:0009117"	"GO:0072521")
1499	Pericycle_Up	TRUE	0.006248	397	170	13	0.0764706	0.0327456	GO:0032787	GO:BP	monocarboxylic acid metabolic process	15948	8101	GO:0019752
1500	Pericycle_Up	TRUE	0.00720501	14	170	3	0.0176471	0.214286	GO:0061615	GO:BP	glycolytic process through fructose-6-phosphate	15948	16076	GO:0006096
1501	Pericycle_Up	TRUE	0.00852565	1559	170	31	0.182353	0.0198845	GO:0009056	GO:BP	catabolic process	15948	3269	GO:0008152
1502	Pericycle_Up	TRUE	0.00924058	217	170	9	0.0529412	0.0414747	GO:0009150	GO:BP	purine ribonucleotide metabolic process	15948	3354	c("GO:0006163"	"GO:0009259")
1503	Pericycle_Up	TRUE	0.00924058	132	170	7	0.0411765	0.0530303	GO:0006575	GO:BP	cellular modified amino acid metabolic process	15948	2321	c("GO:0044237"	"GO:1901564")
1504	Pericycle_Up	TRUE	0.0098423	220	170	9	0.0529412	0.0409091	GO:1990748	GO:BP	cellular detoxification	15948	25936	c("GO:0009987"	"GO:0097237"	"GO:0098754")
1505	Pericycle_Up	TRUE	0.0098423	220	170	9	0.0529412	0.0409091	GO:0097237	GO:BP	cellular response to toxic substance	15948	19088	c("GO:0009636"	"GO:0070887")
1506	Pericycle_Up	TRUE	0.000440126	1528	169	35	0.207101	0.0229058	GO:0005886	GO:CC	plasma membrane	16457	422	c("GO:0016020"	"GO:0071944")
1507	Pericycle_Up	TRUE	0.000440126	1702	169	37	0.218935	0.0217391	GO:0071944	GO:CC	cell periphery	16457	2793	GO:0110165
1508	Pericycle_Up	TRUE	2.36813e-05	22	200	6	0.03	0.272727	GO:0015250	GO:MF	water channel activity	17906	2438	c("GO:0005372"	"GO:0015267")
1509	Pericycle_Up	TRUE	2.36813e-05	22	200	6	0.03	0.272727	GO:0005372	GO:MF	water transmembrane transporter activity	17906	1450	GO:0015318
1510	Pericycle_Up	TRUE	6.03319e-05	121	55	11	0.2	0.0909091	KEGG:00010	KEGG	Glycolysis / Gluconeogenesis	3695	2	KEGG:00000
1511	Pericycle_Up	TRUE	0.000139959	1786	55	43	0.781818	0.0240761	KEGG:01100	KEGG	Metabolic pathways	3695	181	KEGG:00000
1512	Pericycle_Up	TRUE	0.00797788	228	55	11	0.2	0.0482456	KEGG:01200	KEGG	Carbon metabolism	3695	184	KEGG:00000
1513	Phloem_Down	TRUE	4.82129e-14	112	92	15	0.163043	0.133929	GO:0009408	GO:BP	response to heat	15948	3510	c("GO:0006950"	"GO:0009266")
1514	Phloem_Down	TRUE	1.27751e-12	213	92	17	0.184783	0.0798122	GO:0009266	GO:BP	response to temperature stimulus	15948	3468	GO:0009628
1515	Phloem_Down	TRUE	8.74806e-12	29	92	9	0.0978261	0.310345	GO:0042542	GO:BP	response to hydrogen peroxide	15948	10582	c("GO:0000302"	"GO:0010035")
1516	Phloem_Down	TRUE	9.32898e-12	30	92	9	0.0978261	0.3	GO:0051259	GO:BP	protein complex oligomerization	15948	14054	GO:0065003
1517	Phloem_Down	TRUE	4.86411e-10	66	92	10	0.108696	0.151515	GO:0000302	GO:BP	response to reactive oxygen species	15948	90	c("GO:0006979"	"GO:1901700")
1518	Phloem_Down	TRUE	1.86076e-09	136	92	12	0.130435	0.0882353	GO:0006970	GO:BP	response to osmotic stress	15948	2628	c("GO:0006950"	"GO:0009628")
1519	Phloem_Down	TRUE	5.3006e-09	116	92	11	0.119565	0.0948276	GO:0009651	GO:BP	response to salt stress	15948	3606	GO:0006970
1520	Phloem_Down	TRUE	3.52721e-08	223	92	13	0.141304	0.058296	GO:0006457	GO:BP	protein folding	15948	2227	c("GO:0009987"	"GO:0051604")
1521	Phloem_Down	TRUE	1.46828e-07	205	92	12	0.130435	0.0585366	GO:0010035	GO:BP	response to inorganic substance	15948	3885	GO:0042221
1522	Phloem_Down	TRUE	3.1567e-07	658	92	19	0.206522	0.0288754	GO:0009628	GO:BP	response to abiotic stimulus	15948	3586	GO:0050896
1523	Phloem_Down	TRUE	1.17605e-06	306	92	13	0.141304	0.0424837	GO:0051604	GO:BP	protein maturation	15948	14276	c("GO:0010467"	"GO:0019538")
1524	Phloem_Down	TRUE	2.30321e-06	269	92	12	0.130435	0.0446097	GO:0006979	GO:BP	response to oxidative stress	15948	2635	GO:0006950
1525	Phloem_Down	TRUE	8.6895e-06	3	92	3	0.0326087	1	GO:0045471	GO:BP	response to ethanol	15948	11795	GO:0097305
1526	Phloem_Down	TRUE	1.09795e-05	518	92	15	0.163043	0.0289575	GO:1901700	GO:BP	response to oxygen-containing compound	15948	22187	GO:0042221
1527	Phloem_Down	TRUE	7.46799e-05	5	92	3	0.0326087	0.6	GO:0046685	GO:BP	response to arsenic-containing substance	15948	12722	GO:0042221
1528	Phloem_Down	TRUE	0.000218915	2023	92	28	0.304348	0.0138408	GO:0006950	GO:BP	response to stress	15948	2613	GO:0050896
1529	Phloem_Down	TRUE	0.000683437	3758	92	40	0.434783	0.010644	GO:0050896	GO:BP	response to stimulus	15948	13774	GO:0008150
1530	Phloem_Down	TRUE	0.000731312	10	92	3	0.0326087	0.3	GO:0046688	GO:BP	response to copper ion	15948	12725	GO:0010038
1531	Phloem_Down	TRUE	0.00127122	1297	92	20	0.217391	0.0154202	GO:0042221	GO:BP	response to chemical	15948	10394	GO:0050896
1532	Phloem_Down	TRUE	0.00153584	167	92	7	0.076087	0.0419162	GO:0097305	GO:BP	response to alcohol	15948	19125	c("GO:0010033"	"GO:1901700")
1533	Phloem_Down	TRUE	0.00158918	450	92	11	0.119565	0.0244444	GO:0065003	GO:BP	protein-containing complex assembly	15948	16381	c("GO:0022607"	"GO:0043933")
1534	Phloem_Down	TRUE	0.00393479	18	92	3	0.0326087	0.166667	GO:0046686	GO:BP	response to cadmium ion	15948	12723	GO:0010038
1535	Phloem_Down	TRUE	0.00669994	727	92	13	0.141304	0.0178817	GO:0043933	GO:BP	protein-containing complex organization	15948	11222	GO:0016043
1536	Phloem_Down	TRUE	0.00669994	629	92	12	0.130435	0.0190779	GO:0022607	GO:BP	cellular component assembly	15948	6852	c("GO:0016043"	"GO:0044085")
1537	Phloem_Down	TRUE	0.000367656	981	89	18	0.202247	0.0183486	GO:0005829	GO:CC	cytosol	16457	380	c("GO:0005737"	"GO:0110165")
1538	Phloem_Down	TRUE	0.00362581	10176	89	72	0.808989	0.00707547	GO:0005622	GO:CC	intracellular anatomical structure	16457	237	GO:0110165
1539	Phloem_Down	TRUE	0.0066865	6501	89	52	0.58427	0.00799877	GO:0005737	GO:CC	cytoplasm	16457	309	c("GO:0005622"	"GO:0110165")
1540	Phloem_Down	TRUE	8.10434e-10	45	102	9	0.0882353	0.2	GO:0043621	GO:MF	protein self-association	17906	5779	GO:0005515
1541	Phloem_Down	TRUE	3.39936e-07	127	102	10	0.0980392	0.0787402	GO:0051082	GO:MF	unfolded protein binding	17906	7949	GO:0005515
1542	Phloem_Down	TRUE	0.00787524	3	102	2	0.0196078	0.666667	GO:0033743	GO:MF	peptide-methionine (R)-S-oxide reductase activity	17906	4652	GO:0016671
1543	Phloem_Down	TRUE	2.23619e-05	159	40	11	0.275	0.0691824	KEGG:04141	KEGG	Protein processing in endoplasmic reticulum	3695	278	KEGG:00000
1544	Phloem_Up	TRUE	1.36165e-05	220	92	11	0.119565	0.05	GO:0097237	GO:BP	cellular response to toxic substance	15948	19088	c("GO:0009636"	"GO:0070887")
1545	Phloem_Up	TRUE	1.36165e-05	220	92	11	0.119565	0.05	GO:1990748	GO:BP	cellular detoxification	15948	25936	c("GO:0009987"	"GO:0097237"	"GO:0098754")
1546	Phloem_Up	TRUE	1.75421e-05	22	92	5	0.0543478	0.227273	GO:0042044	GO:BP	fluid transport	15948	10279	GO:0006810
1547	Phloem_Up	TRUE	1.75421e-05	22	92	5	0.0543478	0.227273	GO:0006833	GO:BP	water transport	15948	2533	GO:0042044
1548	Phloem_Up	TRUE	2.62009e-05	203	92	10	0.108696	0.0492611	GO:0098869	GO:BP	cellular oxidant detoxification	15948	19470	GO:1990748
1549	Phloem_Up	TRUE	3.08716e-05	266	92	11	0.119565	0.0413534	GO:0098754	GO:BP	detoxification	15948	19416	c("GO:0008150"	"GO:0009636")
1550	Phloem_Up	TRUE	3.42603e-05	273	92	11	0.119565	0.040293	GO:0009636	GO:BP	response to toxic substance	15948	3591	GO:0042221
1551	Phloem_Up	TRUE	0.000831434	137	92	7	0.076087	0.0510949	GO:0042744	GO:BP	hydrogen peroxide catabolic process	15948	10686	c("GO:0042743"	"GO:0044248")
1552	Phloem_Up	TRUE	0.000831434	721	92	15	0.163043	0.0208044	GO:0044248	GO:BP	cellular catabolic process	15948	11304	c("GO:0009056"	"GO:0044237")
1553	Phloem_Up	TRUE	0.000856662	141	92	7	0.076087	0.0496454	GO:0042743	GO:BP	hydrogen peroxide metabolic process	15948	10685	GO:0072593
1554	Phloem_Up	TRUE	0.00167754	161	92	7	0.076087	0.0434783	GO:0072593	GO:BP	reactive oxygen species metabolic process	15948	17975	GO:0044237
1555	Phloem_Up	TRUE	0.00167754	1297	92	20	0.217391	0.0154202	GO:0042221	GO:BP	response to chemical	15948	10394	GO:0050896
1556	Phloem_Up	TRUE	0.00625608	269	92	8	0.0869565	0.0297398	GO:0006979	GO:BP	response to oxidative stress	15948	2635	GO:0006950
1557	Phloem_Up	TRUE	1.49444e-05	731	95	18	0.189474	0.0246238	GO:0005576	GO:CC	extracellular region	16457	198	GO:0110165
1558	Phloem_Up	TRUE	2.55031e-05	22	111	5	0.045045	0.227273	GO:0005372	GO:MF	water transmembrane transporter activity	17906	1450	GO:0015318
1559	Phloem_Up	TRUE	2.55031e-05	22	111	5	0.045045	0.227273	GO:0015250	GO:MF	water channel activity	17906	2438	c("GO:0005372"	"GO:0015267")
1560	Phloem_Up	TRUE	9.64886e-05	1624	111	27	0.243243	0.0166256	GO:0016491	GO:MF	oxidoreductase activity	17906	2813	GO:0003824
1561	Phloem_Up	TRUE	9.64886e-05	128	111	8	0.0720721	0.0625	GO:0140825	GO:MF	lactoperoxidase activity	17906	10661	GO:0004601
1562	Phloem_Up	TRUE	0.000658463	179	111	8	0.0720721	0.0446927	GO:0016684	GO:MF	oxidoreductase activity	acting on peroxide as acceptor	17906	2898	GO:0016491
1563	Phloem_Up	TRUE	0.000658463	178	111	8	0.0720721	0.0449438	GO:0004601	GO:MF	peroxidase activity	17906	915	c("GO:0016209"	"GO:0016684")
1564	Phloem_Up	TRUE	0.00107369	540	111	13	0.117117	0.0240741	GO:0020037	GO:MF	heme binding	17906	3764	GO:0046906
1565	Phloem_Up	TRUE	0.00117622	202	111	8	0.0720721	0.039604	GO:0016209	GO:MF	antioxidant activity	17906	2733	GO:0003674
1566	Phloem_Up	TRUE	0.00128336	563	111	13	0.117117	0.0230906	GO:0046906	GO:MF	tetrapyrrole binding	17906	6236	GO:0097159
1567	Phloem_Up	TRUE	0.00861895	5	111	2	0.018018	0.4	GO:0004356	GO:MF	glutamine synthetase activity	17906	720	GO:0016211
1568	Phloem_Up	TRUE	0.00861895	5	111	2	0.018018	0.4	GO:0016211	GO:MF	ammonia ligase activity	17906	2735	GO:0016880
1569	Sclerenchyma_Down	TRUE	1.241e-05	1297	343	60	0.174927	0.0462606	GO:0042221	GO:BP	response to chemical	15948	10394	GO:0050896
1570	Sclerenchyma_Down	TRUE	0.000219257	269	343	21	0.0612245	0.0780669	GO:0006979	GO:BP	response to oxidative stress	15948	2635	GO:0006950
1571	Sclerenchyma_Down	TRUE	0.000732397	203	343	17	0.0495627	0.0837438	GO:0098869	GO:BP	cellular oxidant detoxification	15948	19470	GO:1990748
1572	Sclerenchyma_Down	TRUE	0.000934611	220	343	17	0.0495627	0.0772727	GO:1990748	GO:BP	cellular detoxification	15948	25936	c("GO:0009987"	"GO:0097237"	"GO:0098754")
1573	Sclerenchyma_Down	TRUE	0.000934611	3758	343	117	0.341108	0.0311336	GO:0050896	GO:BP	response to stimulus	15948	13774	GO:0008150
1574	Sclerenchyma_Down	TRUE	0.000934611	800	343	38	0.110787	0.0475	GO:0070887	GO:BP	cellular response to chemical stimulus	15948	16854	c("GO:0042221"	"GO:0051716")
1575	Sclerenchyma_Down	TRUE	0.000934611	220	343	17	0.0495627	0.0772727	GO:0097237	GO:BP	cellular response to toxic substance	15948	19088	c("GO:0009636"	"GO:0070887")
1576	Sclerenchyma_Down	TRUE	0.00116238	137	343	13	0.0379009	0.0948905	GO:0042744	GO:BP	hydrogen peroxide catabolic process	15948	10686	c("GO:0042743"	"GO:0044248")
1577	Sclerenchyma_Down	TRUE	0.00127324	141	343	13	0.0379009	0.0921986	GO:0042743	GO:BP	hydrogen peroxide metabolic process	15948	10685	GO:0072593
1578	Sclerenchyma_Down	TRUE	0.00127324	161	343	14	0.0408163	0.0869565	GO:0072593	GO:BP	reactive oxygen species metabolic process	15948	17975	GO:0044237
1579	Sclerenchyma_Down	TRUE	0.00197083	266	343	18	0.0524781	0.0676692	GO:0098754	GO:BP	detoxification	15948	19416	c("GO:0008150"	"GO:0009636")
1580	Sclerenchyma_Down	TRUE	0.00255547	273	343	18	0.0524781	0.0659341	GO:0009636	GO:BP	response to toxic substance	15948	3591	GO:0042221
1581	Sclerenchyma_Down	TRUE	0.000147559	731	360	38	0.105556	0.0519836	GO:0005576	GO:CC	extracellular region	16457	198	GO:0110165
1582	Sclerenchyma_Down	TRUE	0.000127764	1624	406	69	0.169951	0.0424877	GO:0016491	GO:MF	oxidoreductase activity	17906	2813	GO:0003824
1583	Sclerenchyma_Down	TRUE	0.000619763	540	406	31	0.0763547	0.0574074	GO:0020037	GO:MF	heme binding	17906	3764	GO:0046906
1584	Sclerenchyma_Down	TRUE	0.000680525	202	406	17	0.0418719	0.0841584	GO:0016209	GO:MF	antioxidant activity	17906	2733	GO:0003674
1585	Sclerenchyma_Down	TRUE	0.000725983	563	406	31	0.0763547	0.0550622	GO:0046906	GO:MF	tetrapyrrole binding	17906	6236	GO:0097159
1586	Sclerenchyma_Down	TRUE	0.00132863	179	406	15	0.0369458	0.0837989	GO:0016684	GO:MF	oxidoreductase activity	acting on peroxide as acceptor	17906	2898	GO:0016491
1587	Sclerenchyma_Down	TRUE	0.00132863	178	406	15	0.0369458	0.0842697	GO:0004601	GO:MF	peroxidase activity	17906	915	c("GO:0016209"	"GO:0016684")
1588	Sclerenchyma_Down	TRUE	0.0027057	128	406	12	0.0295567	0.09375	GO:0140825	GO:MF	lactoperoxidase activity	17906	10661	GO:0004601
1589	Sclerenchyma_Down	TRUE	0.00193641	139	118	15	0.127119	0.107914	KEGG:00940	KEGG	Phenylpropanoid biosynthesis	3695	142	KEGG:00000
1590	Sclerenchyma_Up	TRUE	2.87221e-05	404	363	28	0.077135	0.0693069	GO:0006520	GO:BP	amino acid metabolic process	15948	2267	c("GO:0044238"	"GO:0071704")
1591	Sclerenchyma_Up	TRUE	2.87221e-05	220	363	20	0.0550964	0.0909091	GO:0097237	GO:BP	cellular response to toxic substance	15948	19088	c("GO:0009636"	"GO:0070887")
1592	Sclerenchyma_Up	TRUE	2.87221e-05	264	363	22	0.0606061	0.0833333	GO:0006790	GO:BP	sulfur compound metabolic process	15948	2504	GO:0044237
1593	Sclerenchyma_Up	TRUE	2.87221e-05	220	363	20	0.0550964	0.0909091	GO:1990748	GO:BP	cellular detoxification	15948	25936	c("GO:0009987"	"GO:0097237"	"GO:0098754")
1594	Sclerenchyma_Up	TRUE	2.87221e-05	809	363	44	0.121212	0.0543881	GO:0043436	GO:BP	oxoacid metabolic process	15948	11048	GO:0006082
1595	Sclerenchyma_Up	TRUE	2.87221e-05	278	363	23	0.0633609	0.0827338	GO:1901605	GO:BP	alpha-amino acid metabolic process	15948	22122	c("GO:0006520"	"GO:0019752"	"GO:1901564")
1596	Sclerenchyma_Up	TRUE	2.87221e-05	1358	363	63	0.173554	0.0463918	GO:0044281	GO:BP	small molecule metabolic process	15948	11317	GO:0008152
1597	Sclerenchyma_Up	TRUE	2.87221e-05	810	363	44	0.121212	0.054321	GO:0006082	GO:BP	organic acid metabolic process	15948	1967	c("GO:0044237"	"GO:0044281"	"GO:0071704")
1598	Sclerenchyma_Up	TRUE	2.87497e-05	203	363	19	0.0523416	0.0935961	GO:0098869	GO:BP	cellular oxidant detoxification	15948	19470	GO:1990748
1599	Sclerenchyma_Up	TRUE	4.17292e-05	795	363	42	0.115702	0.0528302	GO:0019752	GO:BP	carboxylic acid metabolic process	15948	6252	GO:0043436
1600	Sclerenchyma_Up	TRUE	0.000123434	1297	363	57	0.157025	0.0439476	GO:0042221	GO:BP	response to chemical	15948	10394	GO:0050896
1601	Sclerenchyma_Up	TRUE	0.000268178	266	363	20	0.0550964	0.075188	GO:0098754	GO:BP	detoxification	15948	19416	c("GO:0008150"	"GO:0009636")
1602	Sclerenchyma_Up	TRUE	0.000268178	119	363	13	0.0358127	0.109244	GO:0170034	GO:BP	L-amino acid biosynthetic process	15948	20784	c("GO:0008652"	"GO:0170033"	"GO:1901607")
1603	Sclerenchyma_Up	TRUE	0.000268178	119	363	13	0.0358127	0.109244	GO:0170038	GO:BP	proteinogenic amino acid biosynthetic process	15948	20788	c("GO:0046394"	"GO:0170039"	"GO:1901566")
1604	Sclerenchyma_Up	TRUE	0.000268178	196	363	17	0.046832	0.0867347	GO:0170039	GO:BP	proteinogenic amino acid metabolic process	15948	20789	c("GO:0006520"	"GO:0019752"	"GO:1901564")
1605	Sclerenchyma_Up	TRUE	0.00028406	159	363	15	0.0413223	0.0943396	GO:1901607	GO:BP	alpha-amino acid biosynthetic process	15948	22124	c("GO:0046394"	"GO:1901566"	"GO:1901605")
1606	Sclerenchyma_Up	TRUE	0.00032979	273	363	20	0.0550964	0.0732601	GO:0009636	GO:BP	response to toxic substance	15948	3591	GO:0042221
1607	Sclerenchyma_Up	TRUE	0.00032979	183	363	16	0.0440771	0.0874317	GO:0008652	GO:BP	amino acid biosynthetic process	15948	3260	c("GO:0046394"	"GO:1901566")
1608	Sclerenchyma_Up	TRUE	0.000385464	208	363	17	0.046832	0.0817308	GO:0170033	GO:BP	L-amino acid metabolic process	15948	20783	GO:1901605
1609	Sclerenchyma_Up	TRUE	0.000545123	721	363	36	0.0991736	0.0499307	GO:0044248	GO:BP	cellular catabolic process	15948	11304	c("GO:0009056"	"GO:0044237")
1610	Sclerenchyma_Up	TRUE	0.000805092	116	363	12	0.0330579	0.103448	GO:0044272	GO:BP	sulfur compound biosynthetic process	15948	11313	c("GO:0006790"	"GO:0044249")
1611	Sclerenchyma_Up	TRUE	0.000866064	137	363	13	0.0358127	0.0948905	GO:0042744	GO:BP	hydrogen peroxide catabolic process	15948	10686	c("GO:0042743"	"GO:0044248")
1612	Sclerenchyma_Up	TRUE	0.00112903	141	363	13	0.0358127	0.0921986	GO:0042743	GO:BP	hydrogen peroxide metabolic process	15948	10685	GO:0072593
1613	Sclerenchyma_Up	TRUE	0.0016105	585	363	30	0.0826446	0.0512821	GO:0044283	GO:BP	small molecule biosynthetic process	15948	11319	c("GO:0009058"	"GO:0044281")
1614	Sclerenchyma_Up	TRUE	0.00295095	434	363	24	0.0661157	0.0552995	GO:0016053	GO:BP	organic acid biosynthetic process	15948	5145	c("GO:0006082"	"GO:0044249"	"GO:0044283"	"GO:1901576")
1615	Sclerenchyma_Up	TRUE	0.00295095	434	363	24	0.0661157	0.0552995	GO:0046394	GO:BP	carboxylic acid biosynthetic process	15948	12522	c("GO:0016053"	"GO:0019752")
1616	Sclerenchyma_Up	TRUE	0.00385792	161	363	13	0.0358127	0.0807453	GO:0072593	GO:BP	reactive oxygen species metabolic process	15948	17975	GO:0044237
1617	Sclerenchyma_Up	TRUE	0.00465681	144	363	12	0.0330579	0.0833333	GO:0016054	GO:BP	organic acid catabolic process	15948	5146	c("GO:0006082"	"GO:0044248"	"GO:0044282"	"GO:1901575")
1618	Sclerenchyma_Up	TRUE	0.00465681	5	363	3	0.00826446	0.6	GO:0006542	GO:BP	glutamine biosynthetic process	15948	2289	c("GO:0006541"	"GO:0009084")
1619	Sclerenchyma_Up	TRUE	0.00465681	34	363	6	0.0165289	0.176471	GO:0006534	GO:BP	cysteine metabolic process	15948	2281	c("GO:0000096"	"GO:1901605")
1620	Sclerenchyma_Up	TRUE	0.00465681	144	363	12	0.0330579	0.0833333	GO:0046395	GO:BP	carboxylic acid catabolic process	15948	12523	c("GO:0016054"	"GO:0019752")
1621	Sclerenchyma_Up	TRUE	0.00865687	25	363	5	0.0137741	0.2	GO:0019344	GO:BP	cysteine biosynthetic process	15948	5898	c("GO:0000097"	"GO:0006534"	"GO:0009070")
1622	Sclerenchyma_Up	TRUE	0.00892712	39	363	6	0.0165289	0.153846	GO:0009081	GO:BP	branched-chain amino acid metabolic process	15948	3291	c("GO:0006520"	"GO:0019752"	"GO:1901564")
1623	Sclerenchyma_Up	TRUE	0.00990073	26	363	5	0.0137741	0.192308	GO:0009084	GO:BP	glutamine family amino acid biosynthetic process	15948	3294	c("GO:0009064"	"GO:0170034"	"GO:0170038")
1624	Sclerenchyma_Up	TRUE	1.85418e-07	9553	423	288	0.680851	0.0301476	GO:0003824	GO:MF	catalytic activity	17906	368	GO:0003674
1625	Sclerenchyma_Up	TRUE	0.000241723	178	423	17	0.0401891	0.0955056	GO:0004601	GO:MF	peroxidase activity	17906	915	c("GO:0016209"	"GO:0016684")
1626	Sclerenchyma_Up	TRUE	0.000241723	179	423	17	0.0401891	0.0949721	GO:0016684	GO:MF	oxidoreductase activity	acting on peroxide as acceptor	17906	2898	GO:0016491
1627	Sclerenchyma_Up	TRUE	0.000945122	202	423	17	0.0401891	0.0841584	GO:0016209	GO:MF	antioxidant activity	17906	2733	GO:0003674
1628	Sclerenchyma_Up	TRUE	0.00125304	128	423	13	0.0307329	0.101562	GO:0140825	GO:MF	lactoperoxidase activity	17906	10661	GO:0004601
1629	Sclerenchyma_Up	TRUE	0.00172714	15	423	5	0.0118203	0.333333	GO:0005200	GO:MF	structural constituent of cytoskeleton	17906	1349	GO:0005198
1630	Sclerenchyma_Up	TRUE	0.00819922	181	423	14	0.0330969	0.0773481	GO:0016765	GO:MF	transferase activity	transferring alkyl or aryl (other than methyl) groups	17906	2962	GO:0016740
1631	Sclerenchyma_Up	TRUE	0.00819922	5	423	3	0.0070922	0.6	GO:0016211	GO:MF	ammonia ligase activity	17906	2735	GO:0016880
1632	Sclerenchyma_Up	TRUE	0.00819922	5	423	3	0.0070922	0.6	GO:0004356	GO:MF	glutamine synthetase activity	17906	720	GO:0016211
1633	Sclerenchyma_Up	TRUE	8.92685e-11	1786	124	98	0.790323	0.0548712	KEGG:01100	KEGG	Metabolic pathways	3695	181	KEGG:00000
1634	Sclerenchyma_Up	TRUE	7.81734e-06	28	124	9	0.0725806	0.321429	KEGG:00920	KEGG	Sulfur metabolism	3695	140	KEGG:00000
1635	Sclerenchyma_Up	TRUE	1.02956e-05	1037	124	61	0.491935	0.0588235	KEGG:01110	KEGG	Biosynthesis of secondary metabolites	3695	182	KEGG:00000
1636	Sclerenchyma_Up	TRUE	0.00125658	228	124	20	0.16129	0.0877193	KEGG:01200	KEGG	Carbon metabolism	3695	184	KEGG:00000
1637	Sclerenchyma_Up	TRUE	0.00238779	35	124	7	0.0564516	0.2	KEGG:00280	KEGG	Valine	leucine and isoleucine degradation	3695	31	KEGG:00000
1638	Sclerenchyma_Up	TRUE	0.00293347	139	124	14	0.112903	0.100719	KEGG:00940	KEGG	Phenylpropanoid biosynthesis	3695	142	KEGG:00000
1639	Sclerenchyma_Up	TRUE	0.008223	45	124	7	0.0564516	0.155556	KEGG:04814	KEGG	Motor proteins	3695	366	KEGG:00000
1640	Sclerenchyma_Up	TRUE	0.008223	6	124	3	0.0241935	0.5	KEGG:00944	KEGG	Flavone and flavonol biosynthesis	3695	146	KEGG:00000
1641	Xylem_Down	TRUE	5.39004e-05	29	136	6	0.0441176	0.206897	GO:0042542	GO:BP	response to hydrogen peroxide	15948	10582	c("GO:0000302"	"GO:0010035")
1642	Xylem_Down	TRUE	5.39004e-05	30	136	6	0.0441176	0.2	GO:0051259	GO:BP	protein complex oligomerization	15948	14054	GO:0065003
1643	Xylem_Down	TRUE	9.46379e-05	3	136	3	0.0220588	1	GO:0045471	GO:BP	response to ethanol	15948	11795	GO:0097305
1644	Xylem_Down	TRUE	9.46379e-05	112	136	9	0.0661765	0.0803571	GO:0009408	GO:BP	response to heat	15948	3510	c("GO:0006950"	"GO:0009266")
1645	Xylem_Down	TRUE	0.000411081	269	136	12	0.0882353	0.0446097	GO:0006979	GO:BP	response to oxidative stress	15948	2635	GO:0006950
1646	Xylem_Down	TRUE	0.000528203	52	136	6	0.0441176	0.115385	GO:0051346	GO:BP	negative regulation of hydrolase activity	15948	14121	c("GO:0043086"	"GO:0051336")
1647	Xylem_Down	TRUE	0.000534044	5	136	3	0.0220588	0.6	GO:0046685	GO:BP	response to arsenic-containing substance	15948	12722	GO:0042221
1648	Xylem_Down	TRUE	0.00112199	213	136	10	0.0735294	0.0469484	GO:0009266	GO:BP	response to temperature stimulus	15948	3468	GO:0009628
1649	Xylem_Down	TRUE	0.00142529	66	136	6	0.0441176	0.0909091	GO:0000302	GO:BP	response to reactive oxygen species	15948	90	c("GO:0006979"	"GO:1901700")
1650	Xylem_Down	TRUE	0.0019757	44	136	5	0.0367647	0.113636	GO:0010466	GO:BP	negative regulation of peptidase activity	15948	4206	c("GO:0045861"	"GO:0051346"	"GO:0052547")
1651	Xylem_Down	TRUE	0.0019757	44	136	5	0.0367647	0.113636	GO:0052547	GO:BP	regulation of peptidase activity	15948	14597	c("GO:0030162"	"GO:0051336")
1652	Xylem_Down	TRUE	0.00202357	45	136	5	0.0367647	0.111111	GO:0045861	GO:BP	negative regulation of proteolysis	15948	12071	c("GO:0006508"	"GO:0030162"	"GO:0051248")
1653	Xylem_Down	TRUE	0.00265759	117	136	7	0.0514706	0.0598291	GO:0044092	GO:BP	negative regulation of molecular function	15948	11277	GO:0065009
1654	Xylem_Down	TRUE	0.00265759	116	136	7	0.0514706	0.0603448	GO:0051248	GO:BP	negative regulation of protein metabolic process	15948	14043	c("GO:0010605"	"GO:0019538"	"GO:0051172"	"GO:0051246")
1655	Xylem_Down	TRUE	0.00265759	116	136	7	0.0514706	0.0603448	GO:0043086	GO:BP	negative regulation of catalytic activity	15948	10869	c("GO:0044092"	"GO:0050790")
1656	Xylem_Down	TRUE	0.00271725	10	136	3	0.0220588	0.3	GO:0046688	GO:BP	response to copper ion	15948	12725	GO:0010038
1657	Xylem_Down	TRUE	0.00459754	223	136	9	0.0661765	0.0403587	GO:0006457	GO:BP	protein folding	15948	2227	c("GO:0009987"	"GO:0051604")
1658	Xylem_Down	TRUE	0.00570031	136	136	7	0.0514706	0.0514706	GO:0006970	GO:BP	response to osmotic stress	15948	2628	c("GO:0006950"	"GO:0009628")
1659	Xylem_Down	TRUE	0.00671929	3	136	2	0.0147059	0.666667	GO:0006587	GO:BP	serotonin biosynthetic process from tryptophan	15948	2333	c("GO:0006568"	"GO:0042427")
1660	Xylem_Down	TRUE	0.00671929	3	136	2	0.0147059	0.666667	GO:0042427	GO:BP	serotonin biosynthetic process	15948	10514	c("GO:0042428"	"GO:0042435"	"GO:0046189"	"GO:1901162")
1661	Xylem_Down	TRUE	0.00871957	107	136	6	0.0441176	0.0560748	GO:0051336	GO:BP	regulation of hydrolase activity	15948	14111	GO:0050790
1662	Xylem_Down	TRUE	0.00871957	38	136	4	0.0294118	0.105263	GO:0009845	GO:BP	seed germination	15948	3755	c("GO:0032501"	"GO:0090351")
1663	Xylem_Down	TRUE	0.00130655	731	140	19	0.135714	0.0259918	GO:0005576	GO:CC	extracellular region	16457	198	GO:0110165
1664	Xylem_Down	TRUE	0.000274274	45	148	6	0.0405405	0.133333	GO:0043621	GO:MF	protein self-association	17906	5779	GO:0005515
1665	Xylem_Down	TRUE	0.000274274	127	148	9	0.0608108	0.0708661	GO:0051082	GO:MF	unfolded protein binding	17906	7949	GO:0005515
1666	Xylem_Down	TRUE	0.00962824	65	148	5	0.0337838	0.0769231	GO:0004866	GO:MF	endopeptidase inhibitor activity	17906	1135	c("GO:0030414"	"GO:0061135")
1667	Xylem_Down	TRUE	0.00962824	199	148	8	0.0540541	0.040201	GO:0140678	GO:MF	molecular function inhibitor activity	17906	10573	GO:0098772
1668	Xylem_Down	TRUE	0.00962824	198	148	8	0.0540541	0.040404	GO:0004857	GO:MF	enzyme inhibitor activity	17906	1127	c("GO:0030234"	"GO:0140678")
1669	Xylem_Down	TRUE	0.00962824	65	148	5	0.0337838	0.0769231	GO:0030414	GO:MF	peptidase inhibitor activity	17906	3925	c("GO:0004857"	"GO:0061134")
1670	Xylem_Down	TRUE	0.00962824	67	148	5	0.0337838	0.0746269	GO:0061134	GO:MF	peptidase regulator activity	17906	8397	GO:0030234
1671	Xylem_Down	TRUE	0.00962824	66	148	5	0.0337838	0.0757576	GO:0061135	GO:MF	endopeptidase regulator activity	17906	8398	GO:0061134
1672	Xylem_Down	TRUE	0.00677941	159	49	9	0.183673	0.0566038	KEGG:04141	KEGG	Protein processing in endoplasmic reticulum	3695	278	KEGG:00000
1673	Xylem_Up	TRUE	4.69099e-08	220	129	15	0.116279	0.0681818	GO:1990748	GO:BP	cellular detoxification	15948	25936	c("GO:0009987"	"GO:0097237"	"GO:0098754")
1674	Xylem_Up	TRUE	4.69099e-08	220	129	15	0.116279	0.0681818	GO:0097237	GO:BP	cellular response to toxic substance	15948	19088	c("GO:0009636"	"GO:0070887")
1675	Xylem_Up	TRUE	4.69099e-08	22	129	7	0.0542636	0.318182	GO:0042044	GO:BP	fluid transport	15948	10279	GO:0006810
1676	Xylem_Up	TRUE	4.69099e-08	22	129	7	0.0542636	0.318182	GO:0006833	GO:BP	water transport	15948	2533	GO:0042044
1677	Xylem_Up	TRUE	5.03048e-07	266	129	15	0.116279	0.056391	GO:0098754	GO:BP	detoxification	15948	19416	c("GO:0008150"	"GO:0009636")
1678	Xylem_Up	TRUE	5.96469e-07	273	129	15	0.116279	0.0549451	GO:0009636	GO:BP	response to toxic substance	15948	3591	GO:0042221
1679	Xylem_Up	TRUE	4.42301e-05	1015	129	25	0.193798	0.0246305	GO:0005975	GO:BP	carbohydrate metabolic process	15948	1863	c("GO:0044238"	"GO:0071704")
1680	Xylem_Up	TRUE	6.1581e-05	203	129	11	0.0852713	0.0541872	GO:0098869	GO:BP	cellular oxidant detoxification	15948	19470	GO:1990748
1681	Xylem_Up	TRUE	7.22011e-05	302	129	13	0.100775	0.0430464	GO:0016052	GO:BP	carbohydrate catabolic process	15948	5144	c("GO:0005975"	"GO:1901575")
1682	Xylem_Up	TRUE	9.46152e-05	25	129	5	0.0387597	0.2	GO:0009833	GO:BP	plant-type primary cell wall biogenesis	15948	3749	c("GO:0000281"	"GO:0009832"	"GO:1903047")
1683	Xylem_Up	TRUE	9.767e-05	800	129	21	0.162791	0.02625	GO:0070887	GO:BP	cellular response to chemical stimulus	15948	16854	c("GO:0042221"	"GO:0051716")
1684	Xylem_Up	TRUE	0.000118261	27	129	5	0.0387597	0.185185	GO:0000281	GO:BP	mitotic cytokinesis	15948	80	c("GO:0061640"	"GO:1903047")
1685	Xylem_Up	TRUE	0.000158514	29	129	5	0.0387597	0.172414	GO:0061640	GO:BP	cytoskeleton-dependent cytokinesis	15948	16089	GO:0000910
1686	Xylem_Up	TRUE	0.000199568	154	129	9	0.0697674	0.0584416	GO:0005996	GO:BP	monosaccharide metabolic process	15948	1884	c("GO:0005975"	"GO:0044281")
1687	Xylem_Up	TRUE	0.000220569	1559	129	30	0.232558	0.0192431	GO:0009056	GO:BP	catabolic process	15948	3269	GO:0008152
1688	Xylem_Up	TRUE	0.000465204	269	129	11	0.0852713	0.0408922	GO:0006979	GO:BP	response to oxidative stress	15948	2635	GO:0006950
1689	Xylem_Up	TRUE	0.000467	1297	129	26	0.20155	0.0200463	GO:0042221	GO:BP	response to chemical	15948	10394	GO:0050896
1690	Xylem_Up	TRUE	0.000702358	721	129	18	0.139535	0.0249653	GO:0044248	GO:BP	cellular catabolic process	15948	11304	c("GO:0009056"	"GO:0044237")
1691	Xylem_Up	TRUE	0.000929925	1358	129	26	0.20155	0.0191458	GO:0044281	GO:BP	small molecule metabolic process	15948	11317	GO:0008152
1692	Xylem_Up	TRUE	0.00125115	48	129	5	0.0387597	0.104167	GO:0030244	GO:BP	cellulose biosynthetic process	15948	6978	c("GO:0030243"	"GO:0051274")
1693	Xylem_Up	TRUE	0.00125115	48	129	5	0.0387597	0.104167	GO:0000910	GO:BP	cytokinesis	15948	245	c("GO:0022402"	"GO:0051301")
1694	Xylem_Up	TRUE	0.00168963	10	129	3	0.0232558	0.3	GO:0046688	GO:BP	response to copper ion	15948	12725	GO:0010038
1695	Xylem_Up	TRUE	0.00168963	52	129	5	0.0387597	0.0961538	GO:0010038	GO:BP	response to metal ion	15948	3888	GO:0010035
1696	Xylem_Up	TRUE	0.00188653	795	129	18	0.139535	0.0226415	GO:0019752	GO:BP	carboxylic acid metabolic process	15948	6252	GO:0043436
1697	Xylem_Up	TRUE	0.00212752	810	129	18	0.139535	0.0222222	GO:0006082	GO:BP	organic acid metabolic process	15948	1967	c("GO:0044237"	"GO:0044281"	"GO:0071704")
1698	Xylem_Up	TRUE	0.00212752	458	129	13	0.100775	0.0283843	GO:0005976	GO:BP	polysaccharide metabolic process	15948	1864	c("GO:0005975"	"GO:0043170")
1699	Xylem_Up	TRUE	0.00212752	809	129	18	0.139535	0.0222497	GO:0043436	GO:BP	oxoacid metabolic process	15948	11048	GO:0006082
1700	Xylem_Up	TRUE	0.00235398	58	129	5	0.0387597	0.0862069	GO:0051274	GO:BP	beta-glucan biosynthetic process	15948	14059	c("GO:0009250"	"GO:0051273")
1701	Xylem_Up	TRUE	0.00239282	94	129	6	0.0465116	0.0638298	GO:0072523	GO:BP	purine-containing compound catabolic process	15948	17942	c("GO:0019439"	"GO:0044270"	"GO:0046700"	"GO:0072521"	"GO:1901361"	"GO:1901565")
1702	Xylem_Up	TRUE	0.00239282	94	129	6	0.0465116	0.0638298	GO:0006090	GO:BP	pyruvate metabolic process	15948	1973	GO:0032787
1703	Xylem_Up	TRUE	0.00260206	96	129	6	0.0465116	0.0625	GO:0009832	GO:BP	plant-type cell wall biogenesis	15948	3748	c("GO:0042546"	"GO:0071669")
1704	Xylem_Up	TRUE	0.00395304	1355	129	24	0.186047	0.0177122	GO:1901575	GO:BP	organic substance catabolic process	15948	22105	c("GO:0009056"	"GO:0071704")
1705	Xylem_Up	TRUE	0.00397567	198	129	8	0.0620155	0.040404	GO:0044042	GO:BP	glucan metabolic process	15948	11251	GO:0005976
1706	Xylem_Up	TRUE	0.0050711	261	129	9	0.0697674	0.0344828	GO:0016051	GO:BP	carbohydrate biosynthetic process	15948	5143	c("GO:0005975"	"GO:1901576")
1707	Xylem_Up	TRUE	0.00538953	40	129	4	0.0310078	0.1	GO:0046364	GO:BP	monosaccharide biosynthetic process	15948	12494	c("GO:0005996"	"GO:0016051"	"GO:0044283")
1708	Xylem_Up	TRUE	0.00544844	73	129	5	0.0387597	0.0684932	GO:0030243	GO:BP	cellulose metabolic process	15948	6977	GO:0051273
1709	Xylem_Up	TRUE	0.00571475	18	129	3	0.0232558	0.166667	GO:0019321	GO:BP	pentose metabolic process	15948	5875	GO:0005996
1710	Xylem_Up	TRUE	0.00571475	77	129	5	0.0387597	0.0649351	GO:0009137	GO:BP	purine nucleoside diphosphate catabolic process	15948	3341	c("GO:0009134"	"GO:0009135")
1711	Xylem_Up	TRUE	0.00571475	161	129	7	0.0542636	0.0434783	GO:0072593	GO:BP	reactive oxygen species metabolic process	15948	17975	GO:0044237
1712	Xylem_Up	TRUE	0.00571475	77	129	5	0.0387597	0.0649351	GO:0046031	GO:BP	ADP metabolic process	15948	12206	c("GO:0009150"	"GO:0009179")
1713	Xylem_Up	TRUE	0.00571475	77	129	5	0.0387597	0.0649351	GO:0046032	GO:BP	ADP catabolic process	15948	12207	c("GO:0009154"	"GO:0009181"	"GO:0046031")
1714	Xylem_Up	TRUE	0.00571475	77	129	5	0.0387597	0.0649351	GO:0009181	GO:BP	purine ribonucleoside diphosphate catabolic process	15948	3384	c("GO:0009137"	"GO:0009179"	"GO:0009191")
1715	Xylem_Up	TRUE	0.00571475	77	129	5	0.0387597	0.0649351	GO:0009191	GO:BP	ribonucleoside diphosphate catabolic process	15948	3394	c("GO:0009134"	"GO:0009185")
1716	Xylem_Up	TRUE	0.00571475	77	129	5	0.0387597	0.0649351	GO:0006096	GO:BP	glycolytic process	15948	1976	c("GO:0006090"	"GO:0006091"	"GO:0016052"	"GO:0019364"	"GO:0046032"	"GO:0046034"	"GO:0046496")
1717	Xylem_Up	TRUE	0.00589912	79	129	5	0.0387597	0.0632911	GO:0009135	GO:BP	purine nucleoside diphosphate metabolic process	15948	3339	GO:0009132
1718	Xylem_Up	TRUE	0.00589912	78	129	5	0.0387597	0.0641026	GO:0019364	GO:BP	pyridine nucleotide catabolic process	15948	5917	c("GO:0009166"	"GO:0019362"	"GO:0072526")
1719	Xylem_Up	TRUE	0.00589912	79	129	5	0.0387597	0.0632911	GO:0072526	GO:BP	pyridine-containing compound catabolic process	15948	17945	c("GO:0044270"	"GO:0046700"	"GO:0072524"	"GO:1901361"	"GO:1901565")
1720	Xylem_Up	TRUE	0.00589912	79	129	5	0.0387597	0.0632911	GO:0009179	GO:BP	purine ribonucleoside diphosphate metabolic process	15948	3382	c("GO:0009135"	"GO:0009185")
1721	Xylem_Up	TRUE	0.00635581	81	129	5	0.0387597	0.0617284	GO:0009154	GO:BP	purine ribonucleotide catabolic process	15948	3358	c("GO:0006195"	"GO:0009150"	"GO:0009261")
1722	Xylem_Up	TRUE	0.00635581	81	129	5	0.0387597	0.0617284	GO:0009261	GO:BP	ribonucleotide catabolic process	15948	3463	c("GO:0009166"	"GO:0009259"	"GO:1901136")
1723	Xylem_Up	TRUE	0.00670789	126	129	6	0.0465116	0.047619	GO:1901136	GO:BP	carbohydrate derivative catabolic process	15948	21750	c("GO:1901135"	"GO:1901575")
1724	Xylem_Up	TRUE	0.00670789	83	129	5	0.0387597	0.060241	GO:0051273	GO:BP	beta-glucan metabolic process	15948	14058	GO:0044042
1725	Xylem_Up	TRUE	0.00670789	83	129	5	0.0387597	0.060241	GO:0006195	GO:BP	purine nucleotide catabolic process	15948	2044	c("GO:0006163"	"GO:0009166"	"GO:0072523")
1726	Xylem_Up	TRUE	0.00734287	85	129	5	0.0387597	0.0588235	GO:0009185	GO:BP	ribonucleoside diphosphate metabolic process	15948	3388	GO:0009132
1727	Xylem_Up	TRUE	0.00829511	88	129	5	0.0387597	0.0568182	GO:0009134	GO:BP	nucleoside diphosphate catabolic process	15948	3338	c("GO:0009132"	"GO:1901292")
1728	Xylem_Up	TRUE	0.00829511	88	129	5	0.0387597	0.0568182	GO:0009166	GO:BP	nucleotide catabolic process	15948	3369	c("GO:0009117"	"GO:1901292")
1729	Xylem_Up	TRUE	0.00958505	137	129	6	0.0465116	0.0437956	GO:0042744	GO:BP	hydrogen peroxide catabolic process	15948	10686	c("GO:0042743"	"GO:0044248")
1730	Xylem_Up	TRUE	1.3873e-06	1702	123	35	0.284553	0.020564	GO:0071944	GO:CC	cell periphery	16457	2793	GO:0110165
1731	Xylem_Up	TRUE	7.94231e-06	1528	123	31	0.252033	0.020288	GO:0005886	GO:CC	plasma membrane	16457	422	c("GO:0016020"	"GO:0071944")
1732	Xylem_Up	TRUE	0.00309208	731	123	16	0.130081	0.0218878	GO:0005576	GO:CC	extracellular region	16457	198	GO:0110165
1733	Xylem_Up	TRUE	0.00773497	5	123	2	0.0162602	0.4	GO:0000015	GO:CC	phosphopyruvate hydratase complex	16457	1	c("GO:0005829"	"GO:1902494")
1734	Xylem_Up	TRUE	0.00773497	87	123	5	0.0406504	0.0574713	GO:0009505	GO:CC	plant-type cell wall	16457	586	GO:0005618
1735	Xylem_Up	TRUE	0.00773497	87	123	5	0.0406504	0.0574713	GO:0005618	GO:CC	cell wall	16457	234	GO:0030312
1736	Xylem_Up	TRUE	0.00927384	96	123	5	0.0406504	0.0520833	GO:0030312	GO:CC	external encapsulating structure	16457	927	c("GO:0071944"	"GO:0110165")
1737	Xylem_Up	TRUE	3.17529e-08	22	138	7	0.0507246	0.318182	GO:0005372	GO:MF	water transmembrane transporter activity	17906	1450	GO:0015318
1738	Xylem_Up	TRUE	3.17529e-08	22	138	7	0.0507246	0.318182	GO:0015250	GO:MF	water channel activity	17906	2438	c("GO:0005372"	"GO:0015267")
1739	Xylem_Up	TRUE	4.67047e-05	202	138	11	0.0797101	0.0544554	GO:0016209	GO:MF	antioxidant activity	17906	2733	GO:0003674
1740	Xylem_Up	TRUE	7.52179e-05	178	138	10	0.0724638	0.0561798	GO:0004601	GO:MF	peroxidase activity	17906	915	c("GO:0016209"	"GO:0016684")
1741	Xylem_Up	TRUE	7.52179e-05	179	138	10	0.0724638	0.0558659	GO:0016684	GO:MF	oxidoreductase activity	acting on peroxide as acceptor	17906	2898	GO:0016491
1742	Xylem_Up	TRUE	0.000109405	29	138	5	0.0362319	0.172414	GO:0016760	GO:MF	cellulose synthase (UDP-forming) activity	17906	2958	c("GO:0016759"	"GO:0035251")
1743	Xylem_Up	TRUE	0.000109405	29	138	5	0.0362319	0.172414	GO:0016759	GO:MF	cellulose synthase activity	17906	2957	GO:0046527
1744	Xylem_Up	TRUE	0.000296793	176	138	9	0.0652174	0.0511364	GO:0022803	GO:MF	passive transmembrane transporter activity	17906	3765	GO:0022857
1745	Xylem_Up	TRUE	0.000296793	176	138	9	0.0652174	0.0511364	GO:0015267	GO:MF	channel activity	17906	2444	GO:0022803
1746	Xylem_Up	TRUE	0.000422062	1624	138	29	0.210145	0.0178571	GO:0016491	GO:MF	oxidoreductase activity	17906	2813	GO:0003824
1747	Xylem_Up	TRUE	0.00162385	128	138	7	0.0507246	0.0546875	GO:0140825	GO:MF	lactoperoxidase activity	17906	10661	GO:0004601
1748	Xylem_Up	TRUE	0.00691146	3260	138	42	0.304348	0.0128834	GO:0046872	GO:MF	metal ion binding	17906	6229	GO:0043169
1749	Xylem_Up	TRUE	0.00691146	410	138	11	0.0797101	0.0268293	GO:0004553	GO:MF	hydrolase activity	hydrolyzing O-glycosyl compounds	17906	875	GO:0016798
1750	Xylem_Up	TRUE	0.00691146	4	138	2	0.0144928	0.5	GO:0016174	GO:MF	NAD(P)H oxidase H2O2-forming activity	17906	2726	GO:0050664
1751	Xylem_Up	TRUE	0.00691146	9553	138	94	0.681159	0.00983984	GO:0003824	GO:MF	catalytic activity	17906	368	GO:0003674
1752	Xylem_Up	TRUE	0.00720212	3288	138	42	0.304348	0.0127737	GO:0043169	GO:MF	cation binding	17906	5723	GO:0043167
1753	Xylem_Up	TRUE	0.00904803	5	138	2	0.0144928	0.4	GO:0004634	GO:MF	phosphopyruvate hydratase activity	17906	942	GO:0016836
1754	Xylem_Up	TRUE	0.00904803	5	138	2	0.0144928	0.4	GO:0000293	GO:MF	ferric-chelate reductase activity	17906	60	GO:0016722
1755	Xylem_Up	TRUE	0.00904803	5	138	2	0.0144928	0.4	GO:0140487	GO:MF	metal ion sequestering activity	17906	10511	GO:0140313
1756	Xylem_Up	TRUE	0.00466635	67	47	6	0.12766	0.0895522	KEGG:00710	KEGG	Carbon fixation in photosynthetic organisms	3695	116	KEGG:00000
1757	Xylem_Up	TRUE	0.00466635	121	47	8	0.170213	0.0661157	KEGG:00010	KEGG	Glycolysis / Gluconeogenesis	3695	2	KEGG:00000
