# Supplementary material for: Single-cell transcriptomics reveal how root tissues adapt to soil stress
Source: Nature. 2025 Apr 30;642(8068):721–9. doi: 10.1038/s41586-025-08941-z (PMC12176638; doi:10.1038/s41586-025-08941-z)
Supplement: Supplementary file 11 — DEG list in each cell type in the comparison of Xkitaake scRNA-seq data between non-compacted-soil-grown roots and compacted-soil-grown roots. [file 41586_2025_8941_MOESM11_ESM.xlsx]

## Sheet: Description
The differentially expressed gene list for the comparison between non-compacted-soils-based scRNA-seq data and compacted-soil-based scRNA-seq data, generated by muscat R package
Relevant columns
Cluster_id:	cell type
sc_XXX.frq:	the proportion of cells with detected expression of the gene in individual scRNA-seq dataset
gel.frq/soil.frq:	the proportion of cells with detected expression of the gene in individual experimental conditions
logFC:	Log2 (foldchange)
logCPM:	Log 2(Counts per Million reads)
p_adj.glb:	The adjusted p-value used for filtering the significant DEGs. We used >0.05 as the threshold.
Contrast:	Means "non-compacted compared to compacted", thus negative log FC means up-regulated in compacted Soils

## Sheet: DEG_Xkitaake_NCvsCMP
	gene	cluster_id	sc_199.frq	sc_200.frq	sc_201.frq	sc_202.frq	noncompact.frq	compact.frq	logFC	logCPM	F	p_val	p_adj.loc	p_adj.glb	contrast	up_dn_label	clust_up_dn
1	LOC-Os01g01060	Meristem	0.799	0.705	0.433	0.449	0.736	0.439	1.47	8.02	23.1	1.57e-06	2.65e-05	6.78e-05	noncompact-compact	Down	Meristem_Down
2	LOC-Os01g01080	Meristem	0.363	0.31	0.608	0.514	0.328	0.573	-1.32	6.25	15.4	8.52e-05	0.000866	0.00196	noncompact-compact	Up	Meristem_Up
3	LOC-Os01g01150	Meristem	0.104	0.0884	0.2	0.186	0.0938	0.195	-1.35	3.81	12.1	0.000514	0.00398	0.00842	noncompact-compact	Up	Meristem_Up
4	LOC-Os01g01307	Meristem	0.806	0.913	0.702	0.598	0.877	0.664	1.65	8.15	29.1	6.92e-08	1.67e-06	4.46e-06	noncompact-compact	Down	Meristem_Down
5	LOC-Os01g01450	Meristem	0.659	0.756	0.601	0.559	0.724	0.586	0.989	7.56	10.1	0.0015	0.00982	0.0193	noncompact-compact	Down	Meristem_Down
6	LOC-Os01g01640	Meristem	0.607	0.768	0.525	0.352	0.715	0.461	1.57	6.93	23	1.61e-06	2.7e-05	6.91e-05	noncompact-compact	Down	Meristem_Down
7	LOC-Os01g01800	Meristem	0.092	0.0573	0.198	0.223	0.0689	0.207	-1.81	3.77	20.9	4.84e-06	7.23e-05	0.000179	noncompact-compact	Up	Meristem_Up
8	LOC-Os01g01870	Meristem	0.488	0.699	0.384	0.352	0.628	0.372	2.03	7.86	41.5	1.17e-10	5.05e-09	1.44e-08	noncompact-compact	Down	Meristem_Down
9	LOC-Os01g02020	Meristem	0.376	0.279	0.451	0.451	0.311	0.451	-1	5.68	8.89	0.00287	0.0167	0.0316	noncompact-compact	Up	Meristem_Up
10	LOC-Os01g02880	Meristem	0.838	0.883	0.82	0.685	0.868	0.77	0.89	8	8.63	0.0033	0.0188	0.0351	noncompact-compact	Down	Meristem_Down
11	LOC-Os01g02884	Meristem	0.0796	0.0648	0.203	0.164	0.0697	0.189	-1.73	3.51	18	2.26e-05	0.000277	0.000651	noncompact-compact	Up	Meristem_Up
12	LOC-Os01g03520	Meristem	0.303	0.188	0.416	0.367	0.227	0.398	-1.11	5.1	10.4	0.00127	0.00853	0.017	noncompact-compact	Up	Meristem_Up
13	LOC-Os01g03710	Meristem	0.0746	0.0423	0.172	0.136	0.0531	0.159	-1.71	3.42	17.2	3.36e-05	0.000391	0.000907	noncompact-compact	Up	Meristem_Up
14	LOC-Os01g03830	Meristem	0	0	0.549	0.288	0	0.452	-12.7	5.38	269	3.07e-60	2.31e-56	3.37e-56	noncompact-compact	Up	Meristem_Up
15	LOC-Os01g04010	Meristem	0.341	0.267	0.582	0.457	0.291	0.536	-1.05	6.14	9.82	0.00173	0.011	0.0215	noncompact-compact	Up	Meristem_Up
16	LOC-Os01g04260	Meristem	0.786	0.846	0.656	0.526	0.826	0.608	1.19	7.35	14.2	0.000168	0.00155	0.00342	noncompact-compact	Down	Meristem_Down
17	LOC-Os01g04280	Meristem	0.301	0.425	0.175	0.0972	0.383	0.146	2	5.5	33.4	7.51e-09	2.22e-07	6.17e-07	noncompact-compact	Down	Meristem_Down
18	LOC-Os01g04590	Meristem	0.124	0.0535	0.196	0.122	0.0772	0.169	-1.5	3.9	15.2	9.54e-05	0.000953	0.00216	noncompact-compact	Up	Meristem_Up
19	LOC-Os01g04620	Meristem	0.172	0.228	0.275	0.285	0.209	0.279	-1.36	5.8	16.2	5.82e-05	0.00063	0.00144	noncompact-compact	Up	Meristem_Up
20	LOC-Os01g04710	Meristem	0.159	0.311	0.0483	0.0352	0.261	0.0434	2.8	3.93	47.7	4.98e-12	2.8e-10	8.13e-10	noncompact-compact	Down	Meristem_Down
21	LOC-Os01g04730	Meristem	0.9	0.853	0.779	0.764	0.869	0.774	0.881	8.65	9.2	0.00242	0.0145	0.0277	noncompact-compact	Down	Meristem_Down
22	LOC-Os01g04800	Meristem	0.415	0.666	0.167	0.0637	0.583	0.128	3.82	6.8	111	5.04e-26	1.89e-23	4.82e-23	noncompact-compact	Down	Meristem_Down
23	LOC-Os01g04910	Meristem	0.418	0.299	0.151	0.184	0.339	0.163	1.17	4.88	11.3	0.000772	0.00562	0.0116	noncompact-compact	Down	Meristem_Down
24	LOC-Os01g04950	Meristem	0.0572	0.0548	0.264	0.188	0.0556	0.236	-2.92	4.22	54.1	1.89e-13	1.34e-11	3.95e-11	noncompact-compact	Up	Meristem_Up
25	LOC-Os01g05150	Meristem	0.0871	0.0324	0.107	0.104	0.0506	0.106	-1.19	2.87	7.54	0.00602	0.0307	0.0546	noncompact-compact	Up	Meristem_Up
26	LOC-Os01g05500	Meristem	0.269	0.164	0.444	0.442	0.199	0.444	-1.58	5.26	21	4.5e-06	6.77e-05	0.000167	noncompact-compact	Up	Meristem_Up
27	LOC-Os01g05630	Meristem	0.169	0.0822	0.315	0.181	0.111	0.266	-1.17	4.3	10.4	0.00129	0.00864	0.0172	noncompact-compact	Up	Meristem_Up
28	LOC-Os01g05710	Meristem	0.266	0.296	0.0818	0.0318	0.286	0.0633	2.74	4.56	52.6	4.04e-13	2.69e-11	7.97e-11	noncompact-compact	Down	Meristem_Down
29	LOC-Os01g05820	Meristem	0.097	0.136	0.0443	0.0369	0.123	0.0416	1.62	2.9	13.8	0.0002	0.00181	0.00396	noncompact-compact	Down	Meristem_Down
30	LOC-Os01g05830	Meristem	0.234	0.173	0.357	0.295	0.193	0.334	-1.13	4.76	10.3	0.00135	0.00897	0.0178	noncompact-compact	Up	Meristem_Up
31	LOC-Os01g06010	Meristem	0.341	0.29	0.577	0.467	0.307	0.537	-1.3	7.07	16.2	5.76e-05	0.000625	0.00143	noncompact-compact	Up	Meristem_Up
32	LOC-Os01g06640	Meristem	0.184	0.0909	0.454	0.379	0.122	0.426	-2.36	5.84	45.1	1.92e-11	9.5e-10	2.78e-09	noncompact-compact	Up	Meristem_Up
33	LOC-Os01g07070	Meristem	0.174	0.169	0.299	0.313	0.171	0.304	-1.15	4.66	10.5	0.00118	0.00802	0.016	noncompact-compact	Up	Meristem_Up
34	LOC-Os01g07100	Meristem	0.0697	0.0498	0.117	0.0754	0.0564	0.102	-1.15	2.83	7.06	0.0079	0.0383	0.0665	noncompact-compact	Up	Meristem_Up
35	LOC-Os01g07120	Meristem	0.184	0.131	0.405	0.317	0.149	0.372	-1.76	4.93	24.7	6.62e-07	1.23e-05	3.22e-05	noncompact-compact	Up	Meristem_Up
36	LOC-Os01g07200	Meristem	0.0697	0.0959	0.169	0.168	0.0871	0.169	-1.23	3.56	9.57	0.00198	0.0123	0.0238	noncompact-compact	Up	Meristem_Up
37	LOC-Os01g07300	Meristem	0.246	0.232	0.402	0.432	0.237	0.413	-0.909	6.58	7.68	0.0056	0.0289	0.0518	noncompact-compact	Up	Meristem_Up
38	LOC-Os01g07400	Meristem	0.114	0.113	0.266	0.204	0.114	0.243	-1.29	4	11.7	0.000622	0.0047	0.00976	noncompact-compact	Up	Meristem_Up
39	LOC-Os01g07870	Meristem	0.0522	0.0274	0.224	0.275	0.0357	0.243	-3.33	4.11	64.9	8.22e-16	8.29e-14	2.43e-13	noncompact-compact	Up	Meristem_Up
40	LOC-Os01g08090	Meristem	0.144	0.128	0.327	0.437	0.134	0.368	-2.28	5.19	40.8	1.67e-10	6.96e-09	1.99e-08	noncompact-compact	Up	Meristem_Up
41	LOC-Os01g08170	Meristem	0.0174	0.061	0.148	0.186	0.0465	0.162	-2.77	4.42	51.8	6.34e-13	4.14e-11	1.2e-10	noncompact-compact	Up	Meristem_Up
42	LOC-Os01g08350	Meristem	0.403	0.264	0.494	0.437	0.31	0.473	-0.869	5.58	6.69	0.00968	0.0452	0.0769	noncompact-compact	Up	Meristem_Up
43	LOC-Os01g08420	Meristem	0.0224	0.0262	0.109	0.122	0.0249	0.114	-2.44	2.57	25.7	3.95e-07	7.85e-06	2.06e-05	noncompact-compact	Up	Meristem_Up
44	LOC-Os01g08430	Meristem	0.189	0.103	0.391	0.323	0.132	0.366	-1.71	4.7	22.5	2.08e-06	3.38e-05	8.62e-05	noncompact-compact	Up	Meristem_Up
45	LOC-Os01g08750	Meristem	0.224	0.177	0.349	0.332	0.193	0.342	-1.16	4.78	10.9	0.00095	0.00668	0.0136	noncompact-compact	Up	Meristem_Up
46	LOC-Os01g09020	Meristem	0.266	0.154	0.473	0.36	0.192	0.431	-1.49	5.4	19.1	1.26e-05	0.000166	0.000398	noncompact-compact	Up	Meristem_Up
47	LOC-Os01g09080	Meristem	0.246	0.198	0.406	0.382	0.214	0.397	-1.74	6.37	26.3	2.96e-07	6.09e-06	1.61e-05	noncompact-compact	Up	Meristem_Up
48	LOC-Os01g09220	Meristem	0.667	0.821	0.72	0.556	0.769	0.659	0.879	8.98	9.59	0.00196	0.0122	0.0236	noncompact-compact	Down	Meristem_Down
49	LOC-Os01g09246	Meristem	0.182	0.126	0.331	0.345	0.144	0.336	-1.5	4.68	17.7	2.61e-05	0.000314	0.000734	noncompact-compact	Up	Meristem_Up
50	LOC-Os01g09510	Meristem	0.955	0.979	0.924	0.869	0.971	0.904	0.929	9.93	12.2	0.000472	0.00373	0.00787	noncompact-compact	Down	Meristem_Down
51	LOC-Os01g09570	Meristem	0.251	0.173	0.4	0.419	0.199	0.407	-1.29	5.41	14.3	0.000152	0.00143	0.00316	noncompact-compact	Up	Meristem_Up
52	LOC-Os01g09760	Meristem	0.117	0.0934	0.198	0.159	0.101	0.184	-1.14	3.77	8.72	0.00314	0.018	0.0338	noncompact-compact	Up	Meristem_Up
53	LOC-Os01g10080	Meristem	0.0746	0.0299	0.103	0.136	0.0448	0.115	-1.49	2.9	11.6	0.00066	0.00494	0.0102	noncompact-compact	Up	Meristem_Up
54	LOC-Os01g10350	Meristem	0.159	0.0909	0.0424	0.0402	0.114	0.0416	1.58	2.93	13.2	0.000277	0.00239	0.00515	noncompact-compact	Down	Meristem_Down
55	LOC-Os01g10850	Meristem	0.187	0.143	0.0956	0.0536	0.158	0.08	1.21	4.24	11.1	0.00088	0.00626	0.0128	noncompact-compact	Down	Meristem_Down
56	LOC-Os01g11920	Meristem	0.204	0.324	0.153	0.0972	0.284	0.132	1.1	4.23	9.12	0.00253	0.015	0.0287	noncompact-compact	Down	Meristem_Down
57	LOC-Os01g11980	Meristem	0.164	0.136	0.0719	0.0385	0.145	0.0596	1.33	3.1	10	0.00156	0.0101	0.0198	noncompact-compact	Down	Meristem_Down
58	LOC-Os01g12200	Meristem	0.154	0.0934	0.298	0.191	0.114	0.258	-1.33	4.08	12.5	0.0004	0.00325	0.0069	noncompact-compact	Up	Meristem_Up
59	LOC-Os01g12464	Meristem	0.378	0.179	0.137	0.134	0.246	0.136	0.994	4.5	7.79	0.00525	0.0275	0.0495	noncompact-compact	Down	Meristem_Down
60	LOC-Os01g12530	Meristem	0.184	0.132	0.268	0.226	0.149	0.252	-1.1	4.29	9.18	0.00245	0.0146	0.028	noncompact-compact	Up	Meristem_Up
61	LOC-Os01g12650	Meristem	0.886	0.934	0.698	0.7	0.918	0.699	1.53	8.54	26.5	2.67e-07	5.54e-06	1.46e-05	noncompact-compact	Down	Meristem_Down
62	LOC-Os01g12730	Meristem	0.587	0.676	0.451	0.313	0.646	0.4	1.28	6.27	14.5	0.000137	0.0013	0.0029	noncompact-compact	Down	Meristem_Down
63	LOC-Os01g12740	Meristem	0.0149	0.0423	0.144	0.119	0.0332	0.135	-1.87	3.16	19.1	1.22e-05	0.000161	0.000386	noncompact-compact	Up	Meristem_Up
64	LOC-Os01g12860	Meristem	0.0721	0.0399	0.127	0.0972	0.0506	0.116	-1.4	2.99	10.7	0.00108	0.00743	0.0149	noncompact-compact	Up	Meristem_Up
65	LOC-Os01g13030	Meristem	0.56	0.477	0.327	0.24	0.505	0.295	1.26	5.85	14	0.000184	0.00167	0.00368	noncompact-compact	Down	Meristem_Down
66	LOC-Os01g13040	Meristem	0.189	0.152	0.0355	0.0235	0.164	0.031	3.14	3.9	57.1	4.27e-14	3.33e-12	9.81e-12	noncompact-compact	Down	Meristem_Down
67	LOC-Os01g13090	Meristem	0.269	0.166	0.107	0.0771	0.2	0.0962	1.16	3.75	9.01	0.00269	0.0158	0.0301	noncompact-compact	Down	Meristem_Down
68	LOC-Os01g13490	Meristem	0.388	0.542	0.305	0.189	0.49	0.262	1.39	5.5	16.8	4.2e-05	0.000476	0.00109	noncompact-compact	Down	Meristem_Down
69	LOC-Os01g13530	Meristem	0.0846	0.0199	0.147	0.137	0.0415	0.143	-1.97	3.09	20.5	5.92e-06	8.57e-05	0.000211	noncompact-compact	Up	Meristem_Up
70	LOC-Os01g13540	Meristem	0.152	0.183	0.299	0.248	0.173	0.28	-0.958	4.44	7.19	0.00732	0.036	0.0629	noncompact-compact	Up	Meristem_Up
71	LOC-Os01g14020	Meristem	0.378	0.257	0.135	0.0687	0.297	0.11	1.52	4.43	17.7	2.66e-05	0.000319	0.000745	noncompact-compact	Down	Meristem_Down
72	LOC-Os01g14070	Meristem	0.694	0.684	0.542	0.374	0.687	0.48	1.02	6.55	9.65	0.00189	0.0119	0.023	noncompact-compact	Down	Meristem_Down
73	LOC-Os01g14440	Meristem	0.542	0.633	0.843	0.774	0.602	0.818	-0.844	8.69	8.49	0.00358	0.0202	0.0373	noncompact-compact	Up	Meristem_Up
74	LOC-Os01g14840	Meristem	0.0348	0.0436	0.118	0.127	0.0407	0.122	-1.87	2.8	17.4	2.96e-05	0.000352	0.000816	noncompact-compact	Up	Meristem_Up
75	LOC-Os01g15000	Meristem	0.127	0.12	0.48	0.305	0.122	0.415	-2.29	5.54	42.6	6.89e-11	3.08e-09	8.87e-09	noncompact-compact	Up	Meristem_Up
76	LOC-Os01g15260	Meristem	0.677	0.598	0.48	0.407	0.624	0.453	0.932	6.35	7.89	0.00498	0.0264	0.0476	noncompact-compact	Down	Meristem_Down
77	LOC-Os01g15470	Meristem	0.139	0.0785	0.46	0.442	0.0988	0.453	-2.82	5.52	60.9	6.13e-15	5.43e-13	1.62e-12	noncompact-compact	Up	Meristem_Up
78	LOC-Os01g15830	Meristem	0.791	0.741	0.562	0.419	0.758	0.509	1.61	9.71	34.7	3.95e-09	1.23e-07	3.47e-07	noncompact-compact	Down	Meristem_Down
79	LOC-Os01g15979	Meristem	0.701	0.629	0.532	0.432	0.653	0.495	0.843	6.5	6.57	0.0104	0.0479	0.0809	noncompact-compact	Down	Meristem_Down
80	LOC-Os01g16140	Meristem	0.0398	0.0311	0.0887	0.121	0.034	0.1	-2.1	3.02	22.6	2.04e-06	3.32e-05	8.48e-05	noncompact-compact	Up	Meristem_Up
81	LOC-Os01g16190	Meristem	0.91	0.918	0.852	0.772	0.915	0.823	0.838	8.13	7.79	0.00526	0.0275	0.0495	noncompact-compact	Down	Meristem_Down
82	LOC-Os01g16450	Meristem	0.488	0.565	0.194	0.142	0.539	0.175	2.11	6.14	37.4	9.79e-10	3.46e-08	9.9e-08	noncompact-compact	Down	Meristem_Down
83	LOC-Os01g17020	Meristem	0.361	0.446	0.263	0.203	0.417	0.241	1.04	5.09	9.2	0.00241	0.0145	0.0277	noncompact-compact	Down	Meristem_Down
84	LOC-Os01g17190	Meristem	0.98	0.994	0.975	0.951	0.989	0.967	0.941	9.94	12.6	0.000393	0.0032	0.0068	noncompact-compact	Down	Meristem_Down
85	LOC-Os01g18210	Meristem	0.296	0.289	0.0916	0.0972	0.291	0.0937	1.81	4.3	23.9	1.02e-06	1.8e-05	4.66e-05	noncompact-compact	Down	Meristem_Down
86	LOC-Os01g18660	Meristem	0.169	0.183	0.064	0.0352	0.178	0.0533	1.89	3.35	20.6	5.59e-06	8.16e-05	0.000201	noncompact-compact	Down	Meristem_Down
87	LOC-Os01g18800	Meristem	0.266	0.229	0.673	0.628	0.241	0.656	-2.67	6.88	60.9	6.07e-15	5.39e-13	1.6e-12	noncompact-compact	Up	Meristem_Up
88	LOC-Os01g19330	Meristem	0.134	0.112	0.109	0.0503	0.12	0.0875	1.59	4.1	17.9	2.34e-05	0.000286	0.000671	noncompact-compact	Down	Meristem_Down
89	LOC-Os01g19940	Meristem	0.201	0.0785	0.378	0.367	0.12	0.374	-1.79	5.78	27.1	1.9e-07	4.07e-06	1.08e-05	noncompact-compact	Up	Meristem_Up
90	LOC-Os01g20780	Meristem	0.597	0.736	0.643	0.491	0.69	0.587	1.13	7.93	13.7	0.00021	0.00188	0.00411	noncompact-compact	Down	Meristem_Down
91	LOC-Os01g21120	Meristem	0.356	0.233	0.516	0.573	0.274	0.537	-1.63	7.03	25	5.84e-07	1.11e-05	2.89e-05	noncompact-compact	Up	Meristem_Up
92	LOC-Os01g21450	Meristem	0.197	0.182	0.379	0.302	0.187	0.35	-1.29	4.92	13.5	0.000235	0.00207	0.00451	noncompact-compact	Up	Meristem_Up
93	LOC-Os01g21560	Meristem	0.0348	0.0461	0.119	0.0787	0.0423	0.104	-1.72	2.84	15.1	0.000103	0.00102	0.0023	noncompact-compact	Up	Meristem_Up
94	LOC-Os01g22336	Meristem	0.0697	0.056	0.154	0.109	0.0606	0.137	-1.4	3.34	11.6	0.000646	0.00485	0.0101	noncompact-compact	Up	Meristem_Up
95	LOC-Os01g22352	Meristem	0.0299	0.0237	0.141	0.137	0.0257	0.14	-3.41	4.32	71.2	3.33e-17	4.31e-15	1.24e-14	noncompact-compact	Up	Meristem_Up
96	LOC-Os01g22370	Meristem	0.276	0.274	0.402	0.337	0.275	0.378	-1.63	6.82	24.4	7.85e-07	1.44e-05	3.74e-05	noncompact-compact	Up	Meristem_Up
97	LOC-Os01g22630	Meristem	0.132	0.0897	0.33	0.278	0.104	0.311	-1.81	4.41	24.2	8.62e-07	1.56e-05	4.05e-05	noncompact-compact	Up	Meristem_Up
98	LOC-Os01g22900	Meristem	0.512	0.619	0.781	0.637	0.583	0.728	-1.04	7.69	11.2	0.000824	0.00592	0.0121	noncompact-compact	Up	Meristem_Up
99	LOC-Os01g23620	Meristem	0.774	0.889	0.785	0.665	0.851	0.741	1.38	8.21	20.8	5.01e-06	7.45e-05	0.000184	noncompact-compact	Down	Meristem_Down
100	LOC-Os01g24030	Meristem	0.0199	0.0112	0.225	0.169	0.0141	0.204	-4.68	3.93	99.2	2.44e-23	6.85e-21	1.82e-20	noncompact-compact	Up	Meristem_Up
101	LOC-Os01g24690	Meristem	0.881	0.883	0.697	0.688	0.882	0.694	1.04	8.63	12.7	0.000357	0.00296	0.00631	noncompact-compact	Down	Meristem_Down
102	LOC-Os01g24880	Meristem	0.172	0.125	0.235	0.206	0.14	0.225	-0.985	4.02	6.95	0.00839	0.0402	0.0694	noncompact-compact	Up	Meristem_Up
103	LOC-Os01g25330	Meristem	0.179	0.157	0.289	0.288	0.164	0.288	-1.11	4.52	9.65	0.00189	0.0119	0.023	noncompact-compact	Up	Meristem_Up
104	LOC-Os01g25610	Meristem	0.871	0.761	0.706	0.687	0.798	0.699	1.09	8.4	13.6	0.000232	0.00206	0.00447	noncompact-compact	Down	Meristem_Down
105	LOC-Os01g26070	Meristem	0.48	0.559	0.334	0.246	0.533	0.301	1.27	5.72	14.2	0.000168	0.00155	0.00342	noncompact-compact	Down	Meristem_Down
106	LOC-Os01g27860	Meristem	0.0945	0.0336	0.355	0.261	0.0539	0.32	-3.3	5.9	80.8	2.56e-19	4.75e-17	1.26e-16	noncompact-compact	Up	Meristem_Up
107	LOC-Os01g28790	Meristem	0.602	0.791	0.704	0.554	0.728	0.649	1.64	8.89	31.8	1.7e-08	4.65e-07	1.27e-06	noncompact-compact	Down	Meristem_Down
108	LOC-Os01g29230	Meristem	0.0448	0.0274	0.114	0.141	0.0332	0.124	-2.29	2.86	25.3	4.95e-07	9.55e-06	2.51e-05	noncompact-compact	Up	Meristem_Up
109	LOC-Os01g29409	Meristem	0.092	0.0648	0.208	0.208	0.0739	0.208	-1.86	3.8	22	2.76e-06	4.36e-05	0.00011	noncompact-compact	Up	Meristem_Up
110	LOC-Os01g31360	Meristem	0.109	0.0461	0.351	0.347	0.0672	0.349	-2.85	4.66	55.9	7.7e-14	5.82e-12	1.7e-11	noncompact-compact	Up	Meristem_Up
111	LOC-Os01g31450	Meristem	0.249	0.197	0.481	0.389	0.214	0.447	-1.09	6.82	11.2	0.000837	0.006	0.0123	noncompact-compact	Up	Meristem_Up
112	LOC-Os01g32130	Meristem	0.269	0.143	0.0798	0.0603	0.185	0.0726	1.69	3.78	18.5	1.69e-05	0.000215	0.00051	noncompact-compact	Down	Meristem_Down
113	LOC-Os01g32380	Meristem	0.607	0.689	0.725	0.583	0.661	0.672	0.922	8.46	9.81	0.00173	0.0111	0.0215	noncompact-compact	Down	Meristem_Down
114	LOC-Os01g33784	Meristem	0.0274	0.0137	0.167	0.122	0.0183	0.151	-3.07	2.95	41.9	9.46e-11	4.12e-09	1.18e-08	noncompact-compact	Up	Meristem_Up
115	LOC-Os01g34614	Meristem	0.704	0.619	0.544	0.442	0.647	0.506	0.965	6.78	8.82	0.00299	0.0173	0.0326	noncompact-compact	Down	Meristem_Down
116	LOC-Os01g34970	Meristem	0.0796	0.0324	0.129	0.117	0.0481	0.125	-1.88	3.21	19.5	1.03e-05	0.000139	0.000337	noncompact-compact	Up	Meristem_Up
117	LOC-Os01g36070	Meristem	0.361	0.399	0.301	0.141	0.386	0.242	0.936	5.14	7.56	0.00596	0.0305	0.0542	noncompact-compact	Down	Meristem_Down
118	LOC-Os01g36220	Meristem	0.164	0.111	0.389	0.238	0.129	0.333	-2	5.57	33.3	7.94e-09	2.33e-07	6.48e-07	noncompact-compact	Up	Meristem_Up
119	LOC-Os01g36229	Meristem	0.114	0.193	0.067	0.0302	0.167	0.0533	1.77	3.19	17.7	2.64e-05	0.000317	0.000741	noncompact-compact	Down	Meristem_Down
120	LOC-Os01g37090	Meristem	0.679	0.507	0.431	0.37	0.564	0.408	1.12	6.67	11.7	0.000628	0.00473	0.00983	noncompact-compact	Down	Meristem_Down
121	LOC-Os01g37810	Meristem	0.0572	0.0199	0.193	0.141	0.0324	0.174	-2.62	3.4	36.3	1.67e-09	5.68e-08	1.61e-07	noncompact-compact	Up	Meristem_Up
122	LOC-Os01g37825	Meristem	0.189	0.122	0.307	0.26	0.144	0.29	-1.25	4.38	12	0.000542	0.00417	0.00877	noncompact-compact	Up	Meristem_Up
123	LOC-Os01g37832	Meristem	0.299	0.335	0.698	0.578	0.323	0.653	-1.99	6.64	34.8	3.63e-09	1.14e-07	3.22e-07	noncompact-compact	Up	Meristem_Up
124	LOC-Os01g37950	Meristem	0.808	0.883	0.641	0.486	0.858	0.584	1.36	8.67	21.5	3.63e-06	5.58e-05	0.000139	noncompact-compact	Down	Meristem_Down
125	LOC-Os01g38990	Meristem	0.167	0.13	0.265	0.228	0.142	0.251	-1.02	4.21	7.79	0.00524	0.0275	0.0494	noncompact-compact	Up	Meristem_Up
126	LOC-Os01g39260	Meristem	0.343	0.285	0.494	0.404	0.305	0.46	-0.963	5.46	8.17	0.00427	0.0233	0.0425	noncompact-compact	Up	Meristem_Up
127	LOC-Os01g39770	Meristem	0.0672	0.0635	0.158	0.0888	0.0647	0.132	-1.31	3.43	10.5	0.00121	0.0082	0.0164	noncompact-compact	Up	Meristem_Up
128	LOC-Os01g39780	Meristem	0.498	0.346	0.229	0.169	0.397	0.207	1.23	5.11	12.7	0.000366	0.00302	0.00643	noncompact-compact	Down	Meristem_Down
129	LOC-Os01g39860	Meristem	0.0323	0.0311	0.202	0.157	0.0315	0.185	-3.31	4.15	65.1	7.37e-16	7.53e-14	2.2e-13	noncompact-compact	Up	Meristem_Up
130	LOC-Os01g40070	Meristem	0.659	0.843	0.854	0.747	0.782	0.815	0.817	9.19	8.53	0.0035	0.0198	0.0367	noncompact-compact	Down	Meristem_Down
131	LOC-Os01g40094	Meristem	0.408	0.476	0.654	0.561	0.453	0.62	-0.949	6.35	8.17	0.00426	0.0232	0.0425	noncompact-compact	Up	Meristem_Up
132	LOC-Os01g40280	Meristem	0.266	0.176	0.601	0.538	0.206	0.578	-2.07	5.83	35.5	2.6e-09	8.43e-08	2.38e-07	noncompact-compact	Up	Meristem_Up
133	LOC-Os01g40330	Meristem	0.147	0.0722	0.404	0.382	0.0971	0.396	-2.51	4.88	46.3	1.01e-11	5.32e-10	1.56e-09	noncompact-compact	Up	Meristem_Up
134	LOC-Os01g40340	Meristem	0.199	0.194	0.34	0.302	0.196	0.326	-1.07	4.73	9.25	0.00236	0.0141	0.0272	noncompact-compact	Up	Meristem_Up
135	LOC-Os01g40700	Meristem	0.229	0.362	0.175	0.142	0.318	0.163	1.1	4.55	9.66	0.00188	0.0118	0.0229	noncompact-compact	Down	Meristem_Down
136	LOC-Os01g40710	Meristem	0.0348	0.0299	0.118	0.0921	0.0315	0.109	-2.09	2.69	20.4	6.21e-06	8.94e-05	0.00022	noncompact-compact	Up	Meristem_Up
137	LOC-Os01g40820	Meristem	0.0423	0.0324	0.103	0.151	0.0357	0.121	-2.19	2.95	23.8	1.07e-06	1.87e-05	4.86e-05	noncompact-compact	Up	Meristem_Up
138	LOC-Os01g40990	Meristem	0.164	0.105	0.269	0.229	0.124	0.254	-1.33	4.21	13	0.000308	0.0026	0.0056	noncompact-compact	Up	Meristem_Up
139	LOC-Os01g41010	Meristem	0.187	0.071	0.194	0.183	0.11	0.19	-0.962	4.06	6.68	0.00978	0.0456	0.0775	noncompact-compact	Up	Meristem_Up
140	LOC-Os01g41220	Meristem	0.271	0.199	0.439	0.41	0.223	0.429	-1.41	5.31	16.9	3.88e-05	0.000443	0.00102	noncompact-compact	Up	Meristem_Up
141	LOC-Os01g41430	Meristem	0.458	0.507	0.427	0.3	0.49	0.38	1.36	6.95	17.6	2.71e-05	0.000324	0.000756	noncompact-compact	Down	Meristem_Down
142	LOC-Os01g41870	Meristem	0.102	0.112	0.261	0.224	0.109	0.248	-1.56	4.15	17.3	3.16e-05	0.000372	0.000862	noncompact-compact	Up	Meristem_Up
143	LOC-Os01g41900	Meristem	0.201	0.0946	0.514	0.39	0.13	0.468	-2.14	6.64	39.7	2.96e-10	1.17e-08	3.36e-08	noncompact-compact	Up	Meristem_Up
144	LOC-Os01g42024	Meristem	0.147	0.205	0.0433	0.0369	0.186	0.0409	2.22	3.36	27.3	1.71e-07	3.71e-06	9.89e-06	noncompact-compact	Down	Meristem_Down
145	LOC-Os01g42120	Meristem	0.179	0.0785	0.0414	0.0352	0.112	0.0391	1.63	2.81	13.6	0.000225	0.002	0.00435	noncompact-compact	Down	Meristem_Down
146	LOC-Os01g42234	Meristem	0.333	0.25	0.427	0.392	0.278	0.414	-1.03	5.58	9.37	0.00221	0.0134	0.0258	noncompact-compact	Up	Meristem_Up
147	LOC-Os01g42470	Meristem	0.607	0.401	0.373	0.295	0.47	0.344	0.897	6	7.23	0.00718	0.0355	0.062	noncompact-compact	Down	Meristem_Down
148	LOC-Os01g42520	Meristem	0.547	0.736	0.528	0.296	0.673	0.442	3.29	9.22	118	1.97e-27	8.5e-25	2.19e-24	noncompact-compact	Down	Meristem_Down
149	LOC-Os01g42860	Meristem	0.48	0.494	0.759	0.724	0.49	0.746	-3.6	10.2	157	4.67e-36	6.38e-33	1.12e-32	noncompact-compact	Up	Meristem_Up
150	LOC-Os01g42960	Meristem	0.147	0.187	0.067	0.0385	0.173	0.0565	1.73	3.28	17.4	3.11e-05	0.000367	0.000851	noncompact-compact	Down	Meristem_Down
151	LOC-Os01g43050	Meristem	0.0821	0.0324	0.179	0.188	0.049	0.182	-2.15	3.6	27.3	1.79e-07	3.87e-06	1.03e-05	noncompact-compact	Up	Meristem_Up
152	LOC-Os01g43160	Meristem	0.308	0.258	0.177	0.124	0.275	0.158	1.06	4.7	9.18	0.00245	0.0146	0.028	noncompact-compact	Down	Meristem_Down
153	LOC-Os01g43370	Meristem	0.361	0.308	0.456	0.499	0.325	0.472	-0.953	5.68	8.04	0.00457	0.0246	0.0447	noncompact-compact	Up	Meristem_Up
154	LOC-Os01g43650	Meristem	0.0721	0.0573	0.186	0.137	0.0622	0.168	-1.56	3.95	16.5	4.82e-05	0.000535	0.00123	noncompact-compact	Up	Meristem_Up
155	LOC-Os01g43700	Meristem	0.114	0.0212	0.181	0.111	0.0523	0.155	-1.64	3.34	15.6	7.87e-05	0.000811	0.00184	noncompact-compact	Up	Meristem_Up
156	LOC-Os01g43750	Meristem	0.328	0.406	0.585	0.442	0.38	0.532	-1.15	7.58	13.5	0.000244	0.00214	0.00465	noncompact-compact	Up	Meristem_Up
157	LOC-Os01g43870	Meristem	0.284	0.356	0.108	0.0988	0.332	0.105	1.75	4.44	22.9	1.71e-06	2.85e-05	7.29e-05	noncompact-compact	Down	Meristem_Down
158	LOC-Os01g45110	Meristem	0.341	0.242	0.535	0.456	0.275	0.506	-1.2	6.62	13.4	0.000256	0.00223	0.00483	noncompact-compact	Up	Meristem_Up
159	LOC-Os01g45274	Meristem	0.425	0.491	0.632	0.688	0.469	0.653	-1.37	7.62	19.2	1.15e-05	0.000153	0.000369	noncompact-compact	Up	Meristem_Up
160	LOC-Os01g45390	Meristem	0.284	0.326	0.141	0.132	0.312	0.138	1.41	4.49	15.3	9.05e-05	0.000911	0.00206	noncompact-compact	Down	Meristem_Down
161	LOC-Os01g45640	Meristem	0.112	0.0697	0.21	0.194	0.0838	0.204	-1.64	4.01	18.4	1.76e-05	0.000223	0.000527	noncompact-compact	Up	Meristem_Up
162	LOC-Os01g45900	Meristem	0.0323	0.0149	0.105	0.132	0.0207	0.115	-2.97	2.85	38.7	5.05e-10	1.9e-08	5.44e-08	noncompact-compact	Up	Meristem_Up
163	LOC-Os01g46500	Meristem	0.104	0.0959	0.212	0.162	0.0988	0.194	-1.2	3.77	9.68	0.00186	0.0117	0.0227	noncompact-compact	Up	Meristem_Up
164	LOC-Os01g46580	Meristem	0.343	0.46	0.317	0.218	0.421	0.28	1.05	5.56	9.69	0.00185	0.0117	0.0226	noncompact-compact	Down	Meristem_Down
165	LOC-Os01g46700	Meristem	0.144	0.105	0.319	0.295	0.118	0.31	-1.73	4.44	22.4	2.26e-06	3.65e-05	9.28e-05	noncompact-compact	Up	Meristem_Up
166	LOC-Os01g47070	Meristem	0.0323	0.0125	0.14	0.162	0.0191	0.148	-4.01	5.15	103	2.97e-24	9.21e-22	2.43e-21	noncompact-compact	Up	Meristem_Up
167	LOC-Os01g47262	Meristem	0.109	0.0361	0.407	0.379	0.0606	0.396	-3.32	5.08	76.6	2.17e-18	3.43e-16	9.47e-16	noncompact-compact	Up	Meristem_Up
168	LOC-Os01g47400	Meristem	0.134	0.0834	0.462	0.203	0.1	0.366	-2.32	4.86	40.4	2.09e-10	8.56e-09	2.45e-08	noncompact-compact	Up	Meristem_Up
169	LOC-Os01g47460	Meristem	0.0398	0.0423	0.118	0.0972	0.0415	0.11	-1.67	2.74	13.9	0.000198	0.00179	0.00391	noncompact-compact	Up	Meristem_Up
170	LOC-Os01g47530	Meristem	0.433	0.331	0.536	0.484	0.365	0.517	-0.854	5.87	6.52	0.0107	0.0489	0.0825	noncompact-compact	Up	Meristem_Up
171	LOC-Os01g47570	Meristem	0.321	0.22	0.537	0.447	0.254	0.504	-0.842	6.97	6.88	0.00874	0.0415	0.0714	noncompact-compact	Up	Meristem_Up
172	LOC-Os01g48360	Meristem	0.139	0.0946	0.335	0.25	0.11	0.303	-2.05	5.07	33.3	7.76e-09	2.28e-07	6.34e-07	noncompact-compact	Up	Meristem_Up
173	LOC-Os01g48444	Meristem	0.669	0.635	0.467	0.409	0.646	0.445	0.908	6.27	7.47	0.00629	0.0318	0.0563	noncompact-compact	Down	Meristem_Down
174	LOC-Os01g48530	Meristem	0.259	0.197	0.0512	0.0285	0.217	0.0428	2.49	3.72	37.2	1.05e-09	3.7e-08	1.06e-07	noncompact-compact	Down	Meristem_Down
175	LOC-Os01g48690	Meristem	0.229	0.209	0.114	0.0972	0.216	0.108	1.08	3.89	8.03	0.0046	0.0247	0.0449	noncompact-compact	Down	Meristem_Down
176	LOC-Os01g49026	Meristem	0.808	0.897	0.613	0.491	0.867	0.568	1.75	7.68	30.8	2.89e-08	7.52e-07	2.07e-06	noncompact-compact	Down	Meristem_Down
177	LOC-Os01g49160	Meristem	0.289	0.148	0.475	0.285	0.195	0.404	-1.09	6.4	10.8	0.001	0.007	0.0141	noncompact-compact	Up	Meristem_Up
178	LOC-Os01g49210	Meristem	0.142	0.123	0.064	0.0151	0.129	0.0459	1.63	3.36	15.9	6.75e-05	0.000713	0.00162	noncompact-compact	Down	Meristem_Down
179	LOC-Os01g49290	Meristem	0.891	0.903	0.698	0.648	0.899	0.679	1.2	8.2	15.8	7.09e-05	0.000743	0.00169	noncompact-compact	Down	Meristem_Down
180	LOC-Os01g49440	Meristem	0.152	0.173	0.1	0.0637	0.166	0.0868	1.02	3.45	6.49	0.0109	0.0497	0.0837	noncompact-compact	Down	Meristem_Down
181	LOC-Os01g49820	Meristem	0.169	0.0996	0.333	0.29	0.123	0.317	-1.33	4.95	14.4	0.000148	0.00139	0.00309	noncompact-compact	Up	Meristem_Up
182	LOC-Os01g50030	Meristem	0.361	0.579	0.362	0.248	0.506	0.319	1.38	6.19	16.9	3.91e-05	0.000447	0.00103	noncompact-compact	Down	Meristem_Down
183	LOC-Os01g50160	Meristem	0.383	0.355	0.689	0.648	0.364	0.674	-1.61	6.95	24.2	8.67e-07	1.56e-05	4.06e-05	noncompact-compact	Up	Meristem_Up
184	LOC-Os01g50370	Meristem	0.368	0.597	0.182	0.151	0.52	0.171	2.98	6.72	72.6	1.61e-17	2.18e-15	6.25e-15	noncompact-compact	Down	Meristem_Down
185	LOC-Os01g50400	Meristem	0.157	0.341	0.0335	0.0536	0.28	0.0409	3.33	4.59	72	2.17e-17	2.89e-15	8.29e-15	noncompact-compact	Down	Meristem_Down
186	LOC-Os01g50450	Meristem	0.358	0.359	0.211	0.162	0.359	0.193	1.92	5.85	31.3	2.23e-08	5.93e-07	1.63e-06	noncompact-compact	Down	Meristem_Down
187	LOC-Os01g51010	Meristem	0.299	0.22	0.47	0.363	0.246	0.431	-1.05	5.29	9.56	0.00199	0.0124	0.0239	noncompact-compact	Up	Meristem_Up
188	LOC-Os01g51020	Meristem	0.405	0.333	0.153	0.126	0.357	0.143	1.72	4.92	23.6	1.17e-06	2.03e-05	5.25e-05	noncompact-compact	Down	Meristem_Down
189	LOC-Os01g51030	Meristem	0.0622	0.0249	0.158	0.137	0.0373	0.15	-2.05	3.25	22.9	1.73e-06	2.87e-05	7.35e-05	noncompact-compact	Up	Meristem_Up
190	LOC-Os01g51220	Meristem	0.726	0.808	0.584	0.564	0.781	0.577	1.01	7.01	9.96	0.0016	0.0103	0.0202	noncompact-compact	Down	Meristem_Down
191	LOC-Os01g51250	Meristem	0.199	0.179	0.363	0.268	0.186	0.328	-1	4.72	8.19	0.00422	0.023	0.0422	noncompact-compact	Up	Meristem_Up
192	LOC-Os01g51310	Meristem	0.308	0.568	0.341	0.166	0.481	0.276	2.23	6.99	44.7	2.37e-11	1.15e-09	3.37e-09	noncompact-compact	Down	Meristem_Down
193	LOC-Os01g51754	Meristem	0.0547	0.0349	0.173	0.188	0.0415	0.179	-2.46	3.47	33.4	7.48e-09	2.21e-07	6.14e-07	noncompact-compact	Up	Meristem_Up
194	LOC-Os01g51870	Meristem	0.182	0.153	0.387	0.412	0.163	0.396	-2.29	6.36	43.9	3.56e-11	1.68e-09	4.88e-09	noncompact-compact	Up	Meristem_Up
195	LOC-Os01g52610	Meristem	0.216	0.3	0.0404	0.0318	0.272	0.0372	3.19	3.99	59.7	1.12e-14	9.4e-13	2.81e-12	noncompact-compact	Down	Meristem_Down
196	LOC-Os01g52810	Meristem	0.159	0.141	0.264	0.229	0.147	0.251	-0.959	4.18	6.86	0.00884	0.0419	0.072	noncompact-compact	Up	Meristem_Up
197	LOC-Os01g53620	Meristem	0.716	0.66	0.502	0.394	0.679	0.462	1.03	6.73	9.9	0.00165	0.0106	0.0207	noncompact-compact	Down	Meristem_Down
198	LOC-Os01g53710	Meristem	0.169	0.187	0.111	0.0771	0.181	0.0986	1.07	3.81	7.84	0.00512	0.027	0.0486	noncompact-compact	Down	Meristem_Down
199	LOC-Os01g54190	Meristem	0.137	0.188	0.0818	0.0536	0.171	0.0713	1.36	3.38	11.1	0.000855	0.00611	0.0125	noncompact-compact	Down	Meristem_Down
200	LOC-Os01g54340	Meristem	0.286	0.232	0.436	0.238	0.25	0.363	-0.861	5.6	6.58	0.0103	0.0478	0.0807	noncompact-compact	Up	Meristem_Up
201	LOC-Os01g54510	Meristem	0.415	0.326	0.616	0.543	0.356	0.589	-1.22	6.24	13.2	0.000283	0.00243	0.00524	noncompact-compact	Up	Meristem_Up
202	LOC-Os01g54530	Meristem	0.211	0.262	0.114	0.0519	0.245	0.0912	1.63	3.86	17.9	2.34e-05	0.000285	0.00067	noncompact-compact	Down	Meristem_Down
203	LOC-Os01g54590	Meristem	0.269	0.506	0.0828	0.0486	0.427	0.0701	3.14	4.85	68.6	1.24e-16	1.42e-14	4.18e-14	noncompact-compact	Down	Meristem_Down
204	LOC-Os01g54784	Meristem	0.878	0.869	0.918	0.98	0.872	0.941	-0.921	8.42	9.73	0.00181	0.0115	0.0223	noncompact-compact	Up	Meristem_Up
205	LOC-Os01g55110	Meristem	0.179	0.0996	0.0877	0.0218	0.126	0.0633	1.48	4.61	17.2	3.28e-05	0.000385	0.000891	noncompact-compact	Down	Meristem_Down
206	LOC-Os01g55150	Meristem	0.48	0.738	0.165	0.0419	0.652	0.119	3.82	6.53	108	2.6e-25	8.88e-23	2.34e-22	noncompact-compact	Down	Meristem_Down
207	LOC-Os01g55190	Meristem	0.276	0.176	0.0975	0.0955	0.209	0.0968	1.08	4.2	8.76	0.00308	0.0178	0.0333	noncompact-compact	Down	Meristem_Down
208	LOC-Os01g55240	Meristem	0.174	0.13	0.316	0.273	0.144	0.3	-1.48	5.5	18.8	1.49e-05	0.000191	0.000456	noncompact-compact	Up	Meristem_Up
209	LOC-Os01g56180	Meristem	0.157	0.146	0.297	0.288	0.149	0.293	-1.28	4.67	13.1	0.0003	0.00254	0.00548	noncompact-compact	Up	Meristem_Up
210	LOC-Os01g56190	Meristem	0.132	0.0897	0.221	0.206	0.104	0.215	-1.4	3.94	13.4	0.000251	0.0022	0.00476	noncompact-compact	Up	Meristem_Up
211	LOC-Os01g56310	Meristem	0.192	0.239	0.139	0.0838	0.223	0.118	1.11	4	8.87	0.0029	0.0169	0.0319	noncompact-compact	Down	Meristem_Down
212	LOC-Os01g56420	Meristem	0.167	0.214	0.0581	0.0151	0.198	0.0422	2.39	3.92	36.5	1.54e-09	5.31e-08	1.49e-07	noncompact-compact	Down	Meristem_Down
213	LOC-Os01g56580	Meristem	0.358	0.291	0.578	0.553	0.314	0.569	-1.63	6.07	23	1.65e-06	2.76e-05	7.05e-05	noncompact-compact	Up	Meristem_Up
214	LOC-Os01g56660	Meristem	0.251	0.0785	0.068	0.0402	0.136	0.0577	1.78	4.44	23.6	1.19e-06	2.07e-05	5.35e-05	noncompact-compact	Down	Meristem_Down
215	LOC-Os01g56930	Meristem	0.393	0.248	0.523	0.504	0.296	0.516	-0.989	6.03	8.74	0.00312	0.018	0.0337	noncompact-compact	Up	Meristem_Up
216	LOC-Os01g56969	Meristem	0.299	0.443	0.169	0.129	0.395	0.154	1.87	4.98	28	1.22e-07	2.78e-06	7.37e-06	noncompact-compact	Down	Meristem_Down
217	LOC-Os01g57030	Meristem	0.328	0.153	0.13	0.109	0.212	0.122	1.7	6.03	24.8	6.41e-07	1.19e-05	3.13e-05	noncompact-compact	Down	Meristem_Down
218	LOC-Os01g57220	Meristem	0.348	0.199	0.552	0.454	0.249	0.516	-1.35	5.77	15.9	6.63e-05	0.000703	0.0016	noncompact-compact	Up	Meristem_Up
219	LOC-Os01g57840	Meristem	0.308	0.161	0.13	0.126	0.21	0.128	1.05	5.62	9.66	0.00189	0.0118	0.0229	noncompact-compact	Down	Meristem_Down
220	LOC-Os01g58010	Meristem	0.311	0.167	0.371	0.342	0.215	0.36	-0.997	4.96	8.3	0.00396	0.0219	0.0402	noncompact-compact	Up	Meristem_Up
221	LOC-Os01g58320	Meristem	0.129	0.0847	0.337	0.333	0.0996	0.336	-1.58	5.59	21.4	3.71e-06	5.69e-05	0.000142	noncompact-compact	Up	Meristem_Up
222	LOC-Os01g58340	Meristem	0.0423	0.0125	0.146	0.067	0.0224	0.117	-2.74	3.36	38.7	5e-10	1.89e-08	5.39e-08	noncompact-compact	Up	Meristem_Up
223	LOC-Os01g58420	Meristem	0.488	0.613	0.613	0.491	0.571	0.568	0.811	7.64	6.88	0.00873	0.0414	0.0714	noncompact-compact	Down	Meristem_Down
224	LOC-Os01g58550	Meristem	0.192	0.326	0.0749	0.0235	0.281	0.0558	2.55	4.4	45.7	1.36e-11	7e-10	2.04e-09	noncompact-compact	Down	Meristem_Down
225	LOC-Os01g58890	Meristem	0.383	0.323	0.7	0.663	0.343	0.687	-2.59	8.08	66.4	3.74e-16	4.09e-14	1.17e-13	noncompact-compact	Up	Meristem_Up
226	LOC-Os01g59150	Meristem	0.905	0.945	0.84	0.725	0.932	0.798	1.54	9.21	29.3	6.27e-08	1.53e-06	4.09e-06	noncompact-compact	Down	Meristem_Down
227	LOC-Os01g59870	Meristem	0.0423	0.0299	0.191	0.127	0.034	0.167	-1.93	3.57	22.3	2.39e-06	3.83e-05	9.73e-05	noncompact-compact	Up	Meristem_Up
228	LOC-Os01g60309	Meristem	0.119	0.0523	0.29	0.223	0.0747	0.265	-1.95	4.13	26.2	3.13e-07	6.41e-06	1.69e-05	noncompact-compact	Up	Meristem_Up
229	LOC-Os01g60330	Meristem	0.149	0.222	0.0552	0.0318	0.198	0.0465	2.4	3.47	32.6	1.13e-08	3.22e-07	8.87e-07	noncompact-compact	Down	Meristem_Down
230	LOC-Os01g60410	Meristem	0.958	0.959	0.839	0.784	0.959	0.819	1.42	8.87	24.1	9.26e-07	1.66e-05	4.31e-05	noncompact-compact	Down	Meristem_Down
231	LOC-Os01g60770	Meristem	0.353	0.498	0.679	0.553	0.45	0.632	-1.89	8.16	37.6	8.95e-10	3.2e-08	9.12e-08	noncompact-compact	Up	Meristem_Up
232	LOC-Os01g60790	Meristem	0.935	0.951	0.799	0.717	0.946	0.769	1.12	8.89	15.2	9.54e-05	0.000953	0.00215	noncompact-compact	Down	Meristem_Down
233	LOC-Os01g61080	Meristem	0.328	0.288	0.468	0.332	0.301	0.417	-1.14	6.36	11.8	0.000605	0.00459	0.00956	noncompact-compact	Up	Meristem_Up
234	LOC-Os01g61460	Meristem	0.221	0.152	0.321	0.295	0.175	0.311	-1	4.94	8.34	0.00388	0.0216	0.0396	noncompact-compact	Up	Meristem_Up
235	LOC-Os01g61610	Meristem	0.00249	0.0174	0.159	0.213	0.0124	0.179	-4.53	4.27	106	8.66e-25	2.86e-22	7.43e-22	noncompact-compact	Up	Meristem_Up
236	LOC-Os01g61620	Meristem	0.169	0.112	0.29	0.235	0.131	0.269	-1.16	4.34	10.3	0.00132	0.00884	0.0175	noncompact-compact	Up	Meristem_Up
237	LOC-Os01g61920	Meristem	0.453	0.4	0.648	0.544	0.417	0.61	-1.06	7.41	11.4	0.000722	0.00531	0.011	noncompact-compact	Up	Meristem_Up
238	LOC-Os01g61930	Meristem	0.0945	0.0672	0.181	0.152	0.0763	0.171	-1.42	3.46	12.3	0.000465	0.00368	0.00777	noncompact-compact	Up	Meristem_Up
239	LOC-Os01g62020	Meristem	0.59	0.716	0.464	0.318	0.674	0.41	1.6	6.55	22.9	1.67e-06	2.79e-05	7.14e-05	noncompact-compact	Down	Meristem_Down
240	LOC-Os01g62040	Meristem	0.249	0.133	0.111	0.0704	0.172	0.0962	1.24	3.78	10.4	0.00126	0.00851	0.0169	noncompact-compact	Down	Meristem_Down
241	LOC-Os01g62210	Meristem	0.512	0.309	0.256	0.198	0.377	0.234	1.43	5.58	17.6	2.68e-05	0.000321	0.000751	noncompact-compact	Down	Meristem_Down
242	LOC-Os01g62410	Meristem	0.206	0.111	0.431	0.335	0.143	0.395	-1.78	4.91	25	5.82e-07	1.1e-05	2.88e-05	noncompact-compact	Up	Meristem_Up
243	LOC-Os01g62420	Meristem	0.858	0.902	0.762	0.631	0.887	0.713	0.931	7.85	9.26	0.00234	0.0141	0.027	noncompact-compact	Down	Meristem_Down
244	LOC-Os01g62660	Meristem	0.172	0.137	0.367	0.248	0.149	0.323	-1.19	4.83	11.6	0.000661	0.00495	0.0102	noncompact-compact	Up	Meristem_Up
245	LOC-Os01g62760	Meristem	0.393	0.476	0.716	0.6	0.448	0.673	-1.31	6.85	16.2	5.85e-05	0.000632	0.00144	noncompact-compact	Up	Meristem_Up
246	LOC-Os01g62810	Meristem	0.104	0.0672	0.239	0.141	0.0797	0.203	-1.45	3.71	13.6	0.000222	0.00198	0.00431	noncompact-compact	Up	Meristem_Up
247	LOC-Os01g62840	Meristem	0.338	0.239	0.515	0.436	0.272	0.486	-1.1	5.71	10.7	0.00105	0.0073	0.0147	noncompact-compact	Up	Meristem_Up
248	LOC-Os01g62870	Meristem	0.114	0.0386	0.199	0.127	0.0639	0.172	-1.34	3.52	11.2	0.000826	0.00594	0.0122	noncompact-compact	Up	Meristem_Up
249	LOC-Os01g63380	Meristem	0.102	0.117	0.0374	0.0436	0.112	0.0397	1.29	2.65	8.35	0.00386	0.0215	0.0394	noncompact-compact	Down	Meristem_Down
250	LOC-Os01g63420	Meristem	0.211	0.225	0.125	0.0838	0.221	0.11	1.03	3.79	7.2	0.00728	0.0358	0.0626	noncompact-compact	Down	Meristem_Down
251	LOC-Os01g63470	Meristem	0.169	0.164	0.259	0.268	0.166	0.262	-1.06	4.42	8.77	0.00307	0.0177	0.0332	noncompact-compact	Up	Meristem_Up
252	LOC-Os01g63620	Meristem	0.0796	0.0872	0.152	0.169	0.0846	0.158	-1.17	3.59	8.79	0.00303	0.0175	0.0329	noncompact-compact	Up	Meristem_Up
253	LOC-Os01g64010	Meristem	0.162	0.157	0.312	0.273	0.159	0.298	-1.23	4.43	11.8	0.000608	0.00461	0.0096	noncompact-compact	Up	Meristem_Up
254	LOC-Os01g64110	Meristem	0.104	0.0324	0.281	0.206	0.0564	0.253	-3.85	5.64	102	5.75e-24	1.71e-21	4.56e-21	noncompact-compact	Up	Meristem_Up
255	LOC-Os01g64170	Meristem	0.313	0.254	0.689	0.653	0.274	0.676	-2.59	7.95	65.4	6.19e-16	6.5e-14	1.89e-13	noncompact-compact	Up	Meristem_Up
256	LOC-Os01g64300	Meristem	0.149	0.13	0.339	0.266	0.136	0.312	-1.63	4.49	20.1	7.24e-06	0.000102	0.00025	noncompact-compact	Up	Meristem_Up
257	LOC-Os01g64630	Meristem	0.565	0.493	0.768	0.67	0.517	0.732	-1.11	7.28	12.2	0.000475	0.00375	0.00792	noncompact-compact	Up	Meristem_Up
258	LOC-Os01g64650	Meristem	0.716	0.772	0.601	0.479	0.754	0.556	1.08	6.91	11.2	0.00083	0.00595	0.0122	noncompact-compact	Down	Meristem_Down
259	LOC-Os01g64700	Meristem	0.246	0.189	0.425	0.295	0.208	0.377	-1.1	4.94	10.1	0.00146	0.00956	0.0189	noncompact-compact	Up	Meristem_Up
260	LOC-Os01g65080	Meristem	0.129	0.134	0.253	0.216	0.133	0.239	-1.08	4.1	8.55	0.00346	0.0196	0.0363	noncompact-compact	Up	Meristem_Up
261	LOC-Os01g65210	Meristem	0.119	0.107	0.0611	0.0352	0.111	0.0515	1.16	2.79	7.16	0.00746	0.0366	0.0637	noncompact-compact	Down	Meristem_Down
262	LOC-Os01g65370	Meristem	0.236	0.259	0.1	0.0921	0.251	0.0974	1.64	4.33	19.9	7.99e-06	0.000112	0.000271	noncompact-compact	Down	Meristem_Down
263	LOC-Os01g65410	Meristem	0.333	0.33	0.655	0.613	0.331	0.64	-1.87	6.49	30.5	3.33e-08	8.57e-07	2.34e-06	noncompact-compact	Up	Meristem_Up
264	LOC-Os01g65480	Meristem	0.149	0.267	0.0404	0.0419	0.227	0.0409	2.87	3.93	49.3	2.17e-12	1.31e-10	3.77e-10	noncompact-compact	Down	Meristem_Down
265	LOC-Os01g65780	Meristem	0.433	0.428	0.64	0.556	0.43	0.609	-0.981	6.61	8.94	0.0028	0.0164	0.031	noncompact-compact	Up	Meristem_Up
266	LOC-Os01g65950	Meristem	0.0896	0.0311	0.34	0.201	0.0506	0.288	-3.34	5.01	76.4	2.33e-18	3.62e-16	1.01e-15	noncompact-compact	Up	Meristem_Up
267	LOC-Os01g66530	Meristem	0.239	0.242	0.166	0.0955	0.241	0.14	1.11	4.41	9.7	0.00184	0.0116	0.0225	noncompact-compact	Down	Meristem_Down
268	LOC-Os01g66720	Meristem	0.174	0.171	0.0788	0.0586	0.172	0.0713	1.32	3.32	10.4	0.00127	0.00853	0.017	noncompact-compact	Down	Meristem_Down
269	LOC-Os01g67010	Meristem	0.677	0.846	0.796	0.64	0.789	0.738	0.916	8.75	10.1	0.00152	0.00988	0.0194	noncompact-compact	Down	Meristem_Down
270	LOC-Os01g67030	Meristem	0.689	0.862	0.844	0.714	0.804	0.796	0.954	9.24	11.7	0.000635	0.00478	0.00992	noncompact-compact	Down	Meristem_Down
271	LOC-Os01g67420	Meristem	0.0697	0.0473	0.13	0.139	0.0548	0.133	-1.57	2.99	13.2	0.000274	0.00236	0.0051	noncompact-compact	Up	Meristem_Up
272	LOC-Os01g67730	Meristem	0.167	0.133	0.0473	0.0469	0.144	0.0471	1.68	3.02	15.2	9.61e-05	0.000958	0.00217	noncompact-compact	Down	Meristem_Down
273	LOC-Os01g67810	Meristem	0.388	0.437	0.267	0.151	0.421	0.224	1.5	5.47	19.4	1.05e-05	0.000141	0.000341	noncompact-compact	Down	Meristem_Down
274	LOC-Os01g67820	Meristem	0.358	0.32	0.202	0.112	0.333	0.169	1.3	4.91	13.8	0.000202	0.00182	0.00399	noncompact-compact	Down	Meristem_Down
275	LOC-Os01g67850	Meristem	0.224	0.0648	0.292	0.266	0.118	0.282	-0.938	5.05	7.44	0.00639	0.0322	0.057	noncompact-compact	Up	Meristem_Up
276	LOC-Os01g67950	Meristem	0.201	0.225	0.18	0.0988	0.217	0.15	0.981	4.87	8.01	0.00466	0.0251	0.0454	noncompact-compact	Down	Meristem_Down
277	LOC-Os01g68770	Meristem	0.415	0.443	0.653	0.585	0.434	0.628	-1.29	6.77	15.4	8.69e-05	0.00088	0.00199	noncompact-compact	Up	Meristem_Up
278	LOC-Os01g68790	Meristem	0.689	0.473	0.34	0.369	0.545	0.35	1.35	7.04	17.4	3.03e-05	0.000359	0.000832	noncompact-compact	Down	Meristem_Down
279	LOC-Os01g69100	Meristem	0.0945	0.0996	0.167	0.189	0.0979	0.176	-1.13	3.92	8.87	0.0029	0.0169	0.0318	noncompact-compact	Up	Meristem_Up
280	LOC-Os01g69870	Meristem	0.582	0.545	0.762	0.683	0.558	0.733	-0.812	8.64	7.81	0.00521	0.0273	0.0492	noncompact-compact	Up	Meristem_Up
281	LOC-Os01g70110	Meristem	0.264	0.158	0.621	0.571	0.193	0.602	-2.21	7.33	45.6	1.48e-11	7.55e-10	2.2e-09	noncompact-compact	Up	Meristem_Up
282	LOC-Os01g70470	Meristem	0.478	0.479	0.754	0.663	0.479	0.72	-0.846	7.53	7.37	0.00662	0.0332	0.0585	noncompact-compact	Up	Meristem_Up
283	LOC-Os01g71000	Meristem	0.0995	0.152	0.246	0.203	0.134	0.23	-1.2	4.06	10.2	0.00137	0.00909	0.018	noncompact-compact	Up	Meristem_Up
284	LOC-Os01g71170	Meristem	0.47	0.628	0.233	0.109	0.575	0.187	2.83	6.46	64.6	9.11e-16	9.13e-14	2.67e-13	noncompact-compact	Down	Meristem_Down
285	LOC-Os01g71200	Meristem	0.336	0.435	0.123	0.0586	0.402	0.0993	2.44	4.74	43.9	3.49e-11	1.65e-09	4.8e-09	noncompact-compact	Down	Meristem_Down
286	LOC-Os01g71230	Meristem	0.935	0.887	0.799	0.794	0.903	0.797	0.896	8.65	9.5	0.00205	0.0127	0.0244	noncompact-compact	Down	Meristem_Down
287	LOC-Os01g71624	Meristem	0.159	0.105	0.399	0.43	0.123	0.411	-2.94	6.69	70.6	4.55e-17	5.68e-15	1.65e-14	noncompact-compact	Up	Meristem_Up
288	LOC-Os01g71630	Meristem	0.308	0.224	0.38	0.342	0.252	0.366	-0.888	5.18	6.8	0.00914	0.0431	0.0738	noncompact-compact	Up	Meristem_Up
289	LOC-Os01g71780	Meristem	0.169	0.0897	0.113	0.0302	0.116	0.0825	1.08	3.88	8.12	0.00438	0.0238	0.0433	noncompact-compact	Down	Meristem_Down
290	LOC-Os01g71830	Meristem	0.204	0.154	0.29	0.246	0.171	0.274	-1.65	6.89	25.3	5.02e-07	9.67e-06	2.54e-05	noncompact-compact	Up	Meristem_Up
291	LOC-Os01g71970	Meristem	0.0697	0.0112	0.177	0.067	0.0307	0.136	-2.06	2.95	21.3	3.94e-06	6.01e-05	0.000149	noncompact-compact	Up	Meristem_Up
292	LOC-Os01g72080	Meristem	0.48	0.527	0.282	0.209	0.511	0.255	1.53	6.46	21	4.59e-06	6.89e-05	0.00017	noncompact-compact	Down	Meristem_Down
293	LOC-Os01g72130	Meristem	0.251	0.188	0.498	0.533	0.209	0.511	-1.87	6.75	31.4	2.08e-08	5.56e-07	1.53e-06	noncompact-compact	Up	Meristem_Up
294	LOC-Os01g72150	Meristem	0.147	0.136	0.353	0.412	0.139	0.375	-2.23	6.04	41.3	1.35e-10	5.73e-09	1.64e-08	noncompact-compact	Up	Meristem_Up
295	LOC-Os01g72160	Meristem	0.0672	0.0448	0.14	0.193	0.0523	0.159	-2.28	3.91	32.6	1.14e-08	3.23e-07	8.91e-07	noncompact-compact	Up	Meristem_Up
296	LOC-Os01g72190	Meristem	0.0846	0.147	0.0384	0.0302	0.126	0.0354	1.98	3.03	20.7	5.26e-06	7.75e-05	0.000191	noncompact-compact	Down	Meristem_Down
297	LOC-Os01g72810	Meristem	0.0746	0.0299	0.279	0.196	0.0448	0.248	-2.94	5.03	62.2	3.08e-15	2.85e-13	8.42e-13	noncompact-compact	Up	Meristem_Up
298	LOC-Os01g72860	Meristem	0.271	0.22	0.444	0.353	0.237	0.411	-1.19	5.35	12.3	0.000448	0.00357	0.00755	noncompact-compact	Up	Meristem_Up
299	LOC-Os01g72970	Meristem	0.197	0.0797	0.378	0.332	0.119	0.361	-1.42	4.89	16.3	5.29e-05	0.000581	0.00133	noncompact-compact	Up	Meristem_Up
300	LOC-Os01g73100	Meristem	0.117	0.0922	0.212	0.174	0.1	0.198	-1.28	3.83	11.1	0.000866	0.00618	0.0126	noncompact-compact	Up	Meristem_Up
301	LOC-Os01g73530	Meristem	0.381	0.345	0.701	0.62	0.357	0.671	-1.72	6.87	27.2	1.81e-07	3.89e-06	1.04e-05	noncompact-compact	Up	Meristem_Up
302	LOC-Os01g73620	Meristem	0.167	0.0971	0.25	0.219	0.12	0.239	-1.25	4.09	11.2	0.000828	0.00594	0.0122	noncompact-compact	Up	Meristem_Up
303	LOC-Os01g73990	Meristem	0.948	0.944	0.889	0.863	0.945	0.879	0.768	8.89	7.24	0.00713	0.0352	0.0617	noncompact-compact	Down	Meristem_Down
304	LOC-Os01g74040	Meristem	0.415	0.442	0.129	0.0637	0.433	0.105	2.83	5.55	62.3	3.08e-15	2.85e-13	8.42e-13	noncompact-compact	Down	Meristem_Down
305	LOC-Os01g74152	Meristem	0.445	0.432	0.786	0.739	0.437	0.769	-1.62	8.03	27.6	1.53e-07	3.38e-06	9e-06	noncompact-compact	Up	Meristem_Up
306	LOC-Os01g74490	Meristem	0.256	0.193	0.376	0.382	0.214	0.378	-1.21	5.76	12.9	0.000326	0.00273	0.00586	noncompact-compact	Up	Meristem_Up
307	LOC-Os01g74640	Meristem	0.346	0.549	0.334	0.238	0.481	0.298	1.11	5.72	10.8	0.00103	0.00715	0.0144	noncompact-compact	Down	Meristem_Down
308	LOC-Os01g01350	Meristem	0.393	0.285	0.198	0.149	0.321	0.18	1.14	4.87	10.7	0.00105	0.00731	0.0147	noncompact-compact	Down	Meristem_Down
309	LOC-Os01g01520	Meristem	0.221	0.249	0.0571	0.0285	0.24	0.0465	2.62	3.88	42.3	7.77e-11	3.43e-09	9.88e-09	noncompact-compact	Down	Meristem_Down
310	LOC-Os01g01660	Meristem	0.261	0.271	0.495	0.449	0.268	0.478	-1.82	7.28	31.7	1.82e-08	4.93e-07	1.35e-06	noncompact-compact	Up	Meristem_Up
311	LOC-Os01g01740	Meristem	0.249	0.288	0.135	0.0838	0.275	0.116	1.31	4.15	12.6	0.00039	0.00318	0.00676	noncompact-compact	Down	Meristem_Down
312	LOC-Os01g01790	Meristem	0.142	0.11	0.288	0.285	0.12	0.287	-1.71	4.34	21.6	3.33e-06	5.17e-05	0.000129	noncompact-compact	Up	Meristem_Up
313	LOC-Os01g01960	Meristem	0.418	0.359	0.64	0.585	0.378	0.62	-1.57	6.46	21.9	2.89e-06	4.54e-05	0.000115	noncompact-compact	Up	Meristem_Up
314	LOC-Os01g02200	Meristem	0.276	0.173	0.35	0.477	0.207	0.397	-1.51	5.71	19.6	9.57e-06	0.00013	0.000316	noncompact-compact	Up	Meristem_Up
315	LOC-Os01g02390	Meristem	0.0199	0.0125	0.144	0.183	0.0149	0.158	-3.92	3.26	65.1	7.34e-16	7.52e-14	2.19e-13	noncompact-compact	Up	Meristem_Up
316	LOC-Os01g02780	Meristem	0	0	0.2	0	0	0.126	-9.52	2.34	90.8	1.63e-21	3.69e-19	9.96e-19	noncompact-compact	Up	Meristem_Up
317	LOC-Os01g02920	Meristem	0.326	0.164	0.527	0.399	0.218	0.48	-1.21	6.45	13.2	0.000285	0.00244	0.00527	noncompact-compact	Up	Meristem_Up
318	LOC-Os01g02930	Meristem	0.0796	0.061	0.318	0.327	0.0672	0.321	-2.92	4.99	61.3	4.94e-15	4.45e-13	1.32e-12	noncompact-compact	Up	Meristem_Up
319	LOC-Os01g02940	Meristem	0.182	0.125	0.351	0.266	0.144	0.319	-1.44	4.69	16.4	5.16e-05	0.000569	0.0013	noncompact-compact	Up	Meristem_Up
320	LOC-Os01g03110	Meristem	0.256	0.202	0.404	0.328	0.22	0.376	-1.12	5.18	10.6	0.0011	0.00758	0.0152	noncompact-compact	Up	Meristem_Up
321	LOC-Os01g03130	Meristem	0.575	0.72	0.638	0.432	0.671	0.562	1.08	8.01	12.7	0.000367	0.00302	0.00644	noncompact-compact	Down	Meristem_Down
322	LOC-Os01g03144	Meristem	0.57	0.75	0.65	0.414	0.69	0.563	1.57	8.57	28.1	1.14e-07	2.6e-06	6.91e-06	noncompact-compact	Down	Meristem_Down
323	LOC-Os01g03330	Meristem	0.112	0.126	0.359	0.38	0.121	0.367	-3	6.05	69.4	8.36e-17	9.8e-15	2.9e-14	noncompact-compact	Up	Meristem_Up
324	LOC-Os01g03340	Meristem	0.445	0.615	0.7	0.675	0.559	0.69	-1.71	9.48	37.4	9.73e-10	3.44e-08	9.84e-08	noncompact-compact	Up	Meristem_Up
325	LOC-Os01g03360	Meristem	0.246	0.484	0.564	0.608	0.405	0.58	-1.74	8.43	33.3	7.8e-09	2.29e-07	6.38e-07	noncompact-compact	Up	Meristem_Up
326	LOC-Os01g03390	Meristem	0.0746	0.0324	0.166	0.166	0.0465	0.166	-1.99	4.62	29.6	5.26e-08	1.3e-06	3.5e-06	noncompact-compact	Up	Meristem_Up
327	LOC-Os01g03630	Meristem	0.435	0.651	0.601	0.514	0.579	0.569	1.41	9.35	25.5	4.47e-07	8.76e-06	2.3e-05	noncompact-compact	Down	Meristem_Down
328	LOC-Os01g03640	Meristem	0.157	0.198	0.0867	0.062	0.184	0.0775	1.73	3.75	19.2	1.17e-05	0.000155	0.000373	noncompact-compact	Down	Meristem_Down
329	LOC-Os01g04050	Meristem	0.642	0.741	0.788	0.742	0.708	0.771	-2.24	10	66.7	3.15e-16	3.48e-14	1e-13	noncompact-compact	Up	Meristem_Up
330	LOC-Os01g04110	Meristem	0.291	0.191	0.121	0.114	0.224	0.118	1.1	4.07	8.69	0.00319	0.0183	0.0342	noncompact-compact	Down	Meristem_Down
331	LOC-Os01g04409	Meristem	0.274	0.153	0.5	0.405	0.193	0.465	-1.49	5.66	19	1.3e-05	0.00017	0.000407	noncompact-compact	Up	Meristem_Up
332	LOC-Os01g04630	Meristem	0.44	0.578	0.439	0.298	0.532	0.387	0.914	6.13	7.53	0.00608	0.031	0.055	noncompact-compact	Down	Meristem_Down
333	LOC-Os01g04930	Meristem	0.179	0.178	0.361	0.302	0.178	0.339	-1.23	4.85	12.3	0.000455	0.00362	0.00765	noncompact-compact	Up	Meristem_Up
334	LOC-Os01g05010	Meristem	0.303	0.125	0.0975	0.0821	0.184	0.0918	1.48	4.27	16.3	5.32e-05	0.000583	0.00133	noncompact-compact	Down	Meristem_Down
335	LOC-Os01g05070	Meristem	0.408	0.516	0.291	0.174	0.48	0.248	1.34	5.48	15.6	7.74e-05	0.000799	0.00182	noncompact-compact	Down	Meristem_Down
336	LOC-Os01g05540	Meristem	0.164	0.134	0.0591	0.057	0.144	0.0583	1.11	3.11	7.07	0.00785	0.0381	0.0662	noncompact-compact	Down	Meristem_Down
337	LOC-Os01g05850	Meristem	0.211	0.0374	0.103	0.106	0.0954	0.104	1.42	4.25	14.9	0.000112	0.0011	0.00246	noncompact-compact	Down	Meristem_Down
338	LOC-Os01g05970	Meristem	0.637	0.619	0.833	0.781	0.625	0.813	-1.47	8.76	25.4	4.6e-07	8.99e-06	2.35e-05	noncompact-compact	Up	Meristem_Up
339	LOC-Os01g06270	Meristem	0.107	0.0897	0.2	0.199	0.0954	0.2	-1.33	3.81	11.7	0.000622	0.0047	0.00976	noncompact-compact	Up	Meristem_Up
340	LOC-Os01g06660	Meristem	0.284	0.199	0.596	0.605	0.227	0.599	-2.27	6.79	44.9	2.07e-11	1.02e-09	2.97e-09	noncompact-compact	Up	Meristem_Up
341	LOC-Os01g06740	Meristem	0.127	0.0922	0.268	0.288	0.104	0.275	-2.04	5.59	34.4	4.4e-09	1.36e-07	3.83e-07	noncompact-compact	Up	Meristem_Up
342	LOC-Os01g07240	Meristem	0.172	0.248	0.107	0.107	0.222	0.107	1.42	4.25	15	0.000108	0.00106	0.00238	noncompact-compact	Down	Meristem_Down
343	LOC-Os01g07310	Meristem	0.562	0.661	0.463	0.29	0.628	0.399	1.26	6.33	14.2	0.000162	0.0015	0.00331	noncompact-compact	Down	Meristem_Down
344	LOC-Os01g07420	Meristem	0.483	0.181	0.1	0.0754	0.281	0.0912	2.43	5.03	45.2	1.78e-11	8.89e-10	2.59e-09	noncompact-compact	Down	Meristem_Down
345	LOC-Os01g07490	Meristem	0.159	0.102	0.242	0.236	0.121	0.24	-1.16	4.08	9.74	0.0018	0.0114	0.0222	noncompact-compact	Up	Meristem_Up
346	LOC-Os01g07530	Meristem	0.393	0.349	0.633	0.479	0.363	0.576	-1.8	7.44	31.4	2.16e-08	5.76e-07	1.59e-06	noncompact-compact	Up	Meristem_Up
347	LOC-Os01g07570	Meristem	0.0622	0.125	0.0463	0.0201	0.104	0.0366	1.9	2.96	19.2	1.2e-05	0.000158	0.00038	noncompact-compact	Down	Meristem_Down
348	LOC-Os01g07720	Meristem	0.284	0.313	0.207	0.134	0.303	0.18	0.923	4.45	6.73	0.00949	0.0445	0.0759	noncompact-compact	Down	Meristem_Down
349	LOC-Os01g07760	Meristem	0.607	0.752	0.842	0.794	0.704	0.824	-1.35	8.53	20.9	4.93e-06	7.34e-05	0.000181	noncompact-compact	Up	Meristem_Up
350	LOC-Os01g07810	Meristem	0.878	0.885	0.719	0.675	0.883	0.703	1.03	7.71	11.2	0.000815	0.00588	0.0121	noncompact-compact	Down	Meristem_Down
351	LOC-Os01g07910	Meristem	0.662	0.549	0.444	0.357	0.587	0.412	0.935	6.13	7.87	0.00503	0.0266	0.0479	noncompact-compact	Down	Meristem_Down
352	LOC-Os01g07920	Meristem	0.184	0.234	0.0611	0.0235	0.217	0.0471	2.36	3.46	31.9	1.66e-08	4.57e-07	1.25e-06	noncompact-compact	Down	Meristem_Down
353	LOC-Os01g08320	Meristem	0.465	0.333	0.191	0.161	0.377	0.18	1.35	4.99	15	0.000108	0.00106	0.00239	noncompact-compact	Down	Meristem_Down
354	LOC-Os01g08670	Meristem	0.224	0.222	0.546	0.467	0.222	0.517	-1.85	5.81	28.9	7.73e-08	1.84e-06	4.93e-06	noncompact-compact	Up	Meristem_Up
355	LOC-Os01g08680	Meristem	0.152	0.0747	0.24	0.209	0.1	0.229	-1.38	4.03	13.4	0.00025	0.00219	0.00474	noncompact-compact	Up	Meristem_Up
356	LOC-Os01g08700	Meristem	0.318	0.235	0.636	0.626	0.263	0.633	-2.14	6.31	38.5	5.54e-10	2.06e-08	5.91e-08	noncompact-compact	Up	Meristem_Up
357	LOC-Os01g08780	Meristem	0.0871	0.0872	0.318	0.223	0.0871	0.283	-2.23	4.55	36.1	1.92e-09	6.42e-08	1.81e-07	noncompact-compact	Up	Meristem_Up
358	LOC-Os01g08890	Meristem	0.167	0.0623	0.218	0.211	0.0971	0.215	-1.32	3.95	12.1	0.000513	0.00398	0.0084	noncompact-compact	Up	Meristem_Up
359	LOC-Os01g09200	Meristem	0.512	0.664	0.455	0.337	0.613	0.411	1.32	6.41	15.6	7.99e-05	0.000822	0.00186	noncompact-compact	Down	Meristem_Down
360	LOC-Os01g09620	Meristem	0.299	0.41	0.533	0.446	0.373	0.501	-1	6.83	9.56	0.00198	0.0123	0.0238	noncompact-compact	Up	Meristem_Up
361	LOC-Os01g09800	Meristem	0.199	0.0822	0.362	0.36	0.121	0.361	-2.01	5	31.7	1.81e-08	4.92e-07	1.35e-06	noncompact-compact	Up	Meristem_Up
362	LOC-Os01g09880	Meristem	0.129	0.178	0.0355	0.0067	0.162	0.0248	2.87	2.95	39.4	3.46e-10	1.36e-08	3.86e-08	noncompact-compact	Down	Meristem_Down
363	LOC-Os01g10180	Meristem	0.174	0.107	0.064	0.0184	0.129	0.0471	2.12	4.25	32.1	1.44e-08	4e-07	1.1e-06	noncompact-compact	Down	Meristem_Down
364	LOC-Os01g10250	Meristem	0.341	0.151	0.453	0.446	0.214	0.45	-1.2	5.47	12.4	0.000426	0.00342	0.00725	noncompact-compact	Up	Meristem_Up
365	LOC-Os01g10290	Meristem	0.199	0.169	0.405	0.394	0.179	0.401	-1.73	5.1	24.3	8.48e-07	1.54e-05	3.99e-05	noncompact-compact	Up	Meristem_Up
366	LOC-Os01g10340	Meristem	0.5	0.6	0.349	0.27	0.567	0.319	1.33	5.87	15.5	8.37e-05	0.000854	0.00193	noncompact-compact	Down	Meristem_Down
367	LOC-Os01g10610	Meristem	0.328	0.367	0.536	0.489	0.354	0.519	-1.05	6.01	9.84	0.00171	0.0109	0.0213	noncompact-compact	Up	Meristem_Up
368	LOC-Os01g11230	Meristem	0.0249	0.0125	0.12	0.159	0.0166	0.135	-3.14	3.39	48.4	3.58e-12	2.06e-10	5.98e-10	noncompact-compact	Up	Meristem_Up
369	LOC-Os01g11340	Meristem	0.361	0.518	0.285	0.273	0.466	0.28	0.994	5.76	8.76	0.00307	0.0177	0.0332	noncompact-compact	Down	Meristem_Down
370	LOC-Os01g11350	Meristem	0.246	0.366	0.168	0.0603	0.326	0.128	1.56	4.52	18.9	1.4e-05	0.000181	0.000432	noncompact-compact	Down	Meristem_Down
371	LOC-Os01g11360	Meristem	0.199	0.237	0.0749	0.0235	0.224	0.0558	2.13	3.64	27.7	1.4e-07	3.13e-06	8.33e-06	noncompact-compact	Down	Meristem_Down
372	LOC-Os01g11810	Meristem	0.109	0.212	0.0532	0.0218	0.178	0.0416	2.65	3.56	39.9	2.74e-10	1.09e-08	3.12e-08	noncompact-compact	Down	Meristem_Down
373	LOC-Os01g12110	Meristem	0.159	0.157	0.419	0.328	0.158	0.385	-2.43	6.41	49.1	2.5e-12	1.49e-10	4.29e-10	noncompact-compact	Up	Meristem_Up
374	LOC-Os01g12260	Meristem	0.619	0.757	0.655	0.466	0.711	0.585	0.85	7.29	7.25	0.00709	0.0351	0.0614	noncompact-compact	Down	Meristem_Down
375	LOC-Os01g12580	Meristem	0.0846	0.0386	0.15	0.114	0.0539	0.136	-1.33	3.29	10.4	0.00124	0.00835	0.0166	noncompact-compact	Up	Meristem_Up
376	LOC-Os01g12840	Meristem	0.0871	0.0448	0.185	0.0972	0.0589	0.153	-1.34	3.2	10.3	0.00133	0.00889	0.0176	noncompact-compact	Up	Meristem_Up
377	LOC-Os01g13080	Meristem	0.935	0.956	0.73	0.7	0.949	0.719	1.53	8.99	28.3	1.06e-07	2.45e-06	6.52e-06	noncompact-compact	Down	Meristem_Down
378	LOC-Os01g13460	Meristem	0.261	0.253	0.456	0.43	0.256	0.447	-1.36	5.59	16	6.34e-05	0.000678	0.00154	noncompact-compact	Up	Meristem_Up
379	LOC-Os01g13720	Meristem	0.5	0.335	0.239	0.248	0.39	0.243	0.89	5.26	6.9	0.0086	0.041	0.0706	noncompact-compact	Down	Meristem_Down
380	LOC-Os01g14040	Meristem	0.388	0.314	0.174	0.166	0.339	0.171	0.994	4.61	7.91	0.00491	0.0261	0.0471	noncompact-compact	Down	Meristem_Down
381	LOC-Os01g14050	Meristem	0.107	0.0548	0.16	0.156	0.0722	0.158	-1.2	3.36	8.71	0.00317	0.0182	0.034	noncompact-compact	Up	Meristem_Up
382	LOC-Os01g14140	Meristem	0.612	0.75	0.628	0.412	0.704	0.548	1.52	8.11	24.8	6.36e-07	1.19e-05	3.11e-05	noncompact-compact	Down	Meristem_Down
383	LOC-Os01g14370	Meristem	0.172	0.0934	0.274	0.201	0.12	0.247	-1.19	4.09	10.2	0.00137	0.00907	0.018	noncompact-compact	Up	Meristem_Up
384	LOC-Os01g14420	Meristem	0.109	0.0797	0.172	0.156	0.0896	0.166	-1.12	3.54	7.98	0.00472	0.0253	0.0458	noncompact-compact	Up	Meristem_Up
385	LOC-Os01g14650	Meristem	0.0398	0.0274	0.379	0.338	0.0315	0.364	-5.21	6.48	169	1.64e-38	3.29e-35	4.79e-35	noncompact-compact	Up	Meristem_Up
386	LOC-Os01g14980	Meristem	0.423	0.25	0.167	0.151	0.308	0.161	1.36	4.89	15	0.000107	0.00105	0.00236	noncompact-compact	Down	Meristem_Down
387	LOC-Os01g15029	Meristem	0.92	0.965	0.894	0.765	0.95	0.846	1.43	9.01	24.8	6.22e-07	1.17e-05	3.05e-05	noncompact-compact	Down	Meristem_Down
388	LOC-Os01g15270	Meristem	0.995	0.988	0.991	0.998	0.99	0.994	-1.08	11.8	22.2	2.46e-06	3.94e-05	9.98e-05	noncompact-compact	Up	Meristem_Up
389	LOC-Os01g15350	Meristem	0.174	0.117	0.267	0.229	0.136	0.253	-1.14	4.16	9.6	0.00195	0.0121	0.0235	noncompact-compact	Up	Meristem_Up
390	LOC-Os01g15460	Meristem	0.336	0.298	0.541	0.491	0.31	0.522	-1.27	5.8	14	0.000179	0.00164	0.0036	noncompact-compact	Up	Meristem_Up
391	LOC-Os01g15810	Meristem	0.266	0.101	0.0424	0.0235	0.156	0.0354	3.18	6.83	82.2	1.28e-19	2.43e-17	6.46e-17	noncompact-compact	Down	Meristem_Down
392	LOC-Os01g16030	Meristem	0.774	0.88	0.715	0.499	0.845	0.635	1.63	8	28	1.23e-07	2.79e-06	7.39e-06	noncompact-compact	Down	Meristem_Down
393	LOC-Os01g16350	Meristem	0.174	0.0984	0.282	0.307	0.124	0.291	-1.71	4.49	21.9	2.91e-06	4.56e-05	0.000115	noncompact-compact	Up	Meristem_Up
394	LOC-Os01g16530	Meristem	0.214	0.142	0.0857	0.0653	0.166	0.0782	1.17	3.42	8.39	0.00377	0.0211	0.0388	noncompact-compact	Down	Meristem_Down
395	LOC-Os01g16810	Meristem	0.194	0.106	0.29	0.188	0.135	0.252	-0.995	4.92	8.24	0.00409	0.0225	0.0412	noncompact-compact	Up	Meristem_Up
396	LOC-Os01g17010	Meristem	0.0721	0.0299	0.152	0.0955	0.044	0.131	-1.52	2.9	12.1	0.000501	0.00391	0.00826	noncompact-compact	Up	Meristem_Up
397	LOC-Os01g17050	Meristem	0.57	0.757	0.636	0.432	0.695	0.561	1.91	8.3	39.1	3.96e-10	1.53e-08	4.37e-08	noncompact-compact	Down	Meristem_Down
398	LOC-Os01g17250	Meristem	0.418	0.496	0.267	0.208	0.47	0.245	1.25	5.33	13.6	0.000226	0.00201	0.00437	noncompact-compact	Down	Meristem_Down
399	LOC-Os01g17330	Meristem	0.269	0.115	0.58	0.36	0.166	0.499	-0.853	6.9	7	0.00814	0.0392	0.0679	noncompact-compact	Up	Meristem_Up
400	LOC-Os01g18050	Meristem	0.731	0.874	0.544	0.422	0.827	0.499	2.38	8.45	59.9	1.02e-14	8.65e-13	2.58e-12	noncompact-compact	Down	Meristem_Down
401	LOC-Os01g18530	Meristem	0.214	0.197	0.247	0.245	0.202	0.246	-1.21	6.94	14	0.00018	0.00164	0.00362	noncompact-compact	Up	Meristem_Up
402	LOC-Os01g18670	Meristem	0.097	0.0722	0.295	0.204	0.0805	0.261	-2.21	4.18	33.1	8.58e-09	2.5e-07	6.95e-07	noncompact-compact	Up	Meristem_Up
403	LOC-Os01g18744	Meristem	0.318	0.296	0.0512	0.0452	0.304	0.049	3.31	5.06	76.7	1.99e-18	3.17e-16	8.74e-16	noncompact-compact	Down	Meristem_Down
404	LOC-Os01g19020	Meristem	0.577	0.704	0.368	0.152	0.661	0.288	3.18	8.28	97.7	4.97e-23	1.33e-20	3.61e-20	noncompact-compact	Down	Meristem_Down
405	LOC-Os01g19840	Meristem	0.935	0.915	0.824	0.794	0.922	0.813	0.895	8.92	9.83	0.00172	0.011	0.0214	noncompact-compact	Down	Meristem_Down
406	LOC-Os01g21160	Meristem	0.129	0.0473	0.398	0.377	0.0747	0.39	-3.22	5.22	74.4	6.5e-18	9.3e-16	2.68e-15	noncompact-compact	Up	Meristem_Up
407	LOC-Os01g21180	Meristem	0.826	0.826	0.608	0.568	0.826	0.593	1.04	7.19	10.6	0.00114	0.00783	0.0156	noncompact-compact	Down	Meristem_Down
408	LOC-Os01g21320	Meristem	0.343	0.293	0.48	0.425	0.31	0.46	-0.938	5.45	7.75	0.00537	0.028	0.0503	noncompact-compact	Up	Meristem_Up
409	LOC-Os01g21410	Meristem	0.381	0.284	0.564	0.414	0.316	0.508	-1.06	5.73	9.86	0.00169	0.0108	0.0211	noncompact-compact	Up	Meristem_Up
410	LOC-Os01g22010	Meristem	0.838	0.91	0.89	0.849	0.886	0.875	1.09	9.48	15.7	7.39e-05	0.000771	0.00175	noncompact-compact	Down	Meristem_Down
411	LOC-Os01g22490	Meristem	0.988	0.993	0.982	0.961	0.991	0.975	0.649	10.5	6.61	0.0101	0.047	0.0795	noncompact-compact	Down	Meristem_Down
412	LOC-Os01g23590	Meristem	0.251	0.171	0.367	0.317	0.198	0.348	-1.12	4.83	10.2	0.00144	0.00944	0.0187	noncompact-compact	Up	Meristem_Up
413	LOC-Os01g23680	Meristem	0.197	0.143	0.07	0.0804	0.161	0.0738	1.24	3.45	9.45	0.00211	0.013	0.0249	noncompact-compact	Down	Meristem_Down
414	LOC-Os01g24480	Meristem	0.112	0.061	0.169	0.137	0.078	0.158	-1.17	3.43	8.36	0.00384	0.0213	0.0393	noncompact-compact	Up	Meristem_Up
415	LOC-Os01g24710	Meristem	0.189	0.0697	0.601	0.564	0.11	0.587	-4.77	8.78	201	1.68e-45	6.22e-42	7.4e-42	noncompact-compact	Up	Meristem_Up
416	LOC-Os01g25370	Meristem	0.152	0.0946	0.22	0.214	0.114	0.218	-1.2	3.94	9.94	0.00162	0.0104	0.0204	noncompact-compact	Up	Meristem_Up
417	LOC-Os01g25810	Meristem	0.097	0.117	0.0355	0.0285	0.11	0.0329	1.91	2.65	17.4	3.07e-05	0.000363	0.000842	noncompact-compact	Down	Meristem_Down
418	LOC-Os01g26039	Meristem	0.0423	0.0648	0.153	0.139	0.0573	0.148	-1.66	3.22	15.5	8.19e-05	0.000838	0.0019	noncompact-compact	Up	Meristem_Up
419	LOC-Os01g27210	Meristem	0.376	0.214	0.595	0.533	0.268	0.572	-1.61	6.83	23.8	1.09e-06	1.91e-05	4.96e-05	noncompact-compact	Up	Meristem_Up
420	LOC-Os01g27230	Meristem	0.0249	0.0187	0.112	0.134	0.0207	0.12	-3.34	3.46	54.6	1.53e-13	1.1e-11	3.23e-11	noncompact-compact	Up	Meristem_Up
421	LOC-Os01g27730	Meristem	0.179	0.0772	0.0631	0.0486	0.111	0.0577	1.12	3.23	7.45	0.00635	0.0321	0.0567	noncompact-compact	Down	Meristem_Down
422	LOC-Os01g28970	Meristem	0.0448	0.0212	0.136	0.129	0.029	0.133	-2.79	3.53	41.8	1.03e-10	4.47e-09	1.28e-08	noncompact-compact	Up	Meristem_Up
423	LOC-Os01g29180	Meristem	0.114	0.143	0.0286	0.0268	0.134	0.0279	2.33	2.76	25.6	4.18e-07	8.23e-06	2.17e-05	noncompact-compact	Down	Meristem_Down
424	LOC-Os01g29469	Meristem	0.159	0.213	0.0709	0.0821	0.195	0.0751	1.19	3.56	9.03	0.00266	0.0157	0.0298	noncompact-compact	Down	Meristem_Down
425	LOC-Os01g31370	Meristem	0.174	0.0697	0.329	0.231	0.105	0.293	-0.966	4.79	7.63	0.00575	0.0295	0.0528	noncompact-compact	Up	Meristem_Up
426	LOC-Os01g31629	Meristem	0.391	0.415	0.295	0.179	0.407	0.252	1.04	5.08	9.18	0.00244	0.0146	0.0279	noncompact-compact	Down	Meristem_Down
427	LOC-Os01g31980	Meristem	0.229	0.144	0.325	0.283	0.173	0.31	-1.24	4.75	12.3	0.000447	0.00357	0.00753	noncompact-compact	Up	Meristem_Up
428	LOC-Os01g32560	Meristem	0.144	0.207	0.066	0.0134	0.186	0.0465	2.25	3.39	28.8	8.01e-08	1.9e-06	5.09e-06	noncompact-compact	Down	Meristem_Down
429	LOC-Os01g32750	Meristem	0.152	0.143	0.27	0.231	0.146	0.256	-1.06	4.23	8.49	0.00358	0.0202	0.0373	noncompact-compact	Up	Meristem_Up
430	LOC-Os01g32780	Meristem	0.383	0.274	0.65	0.601	0.31	0.632	-1.72	6.99	27.5	1.61e-07	3.53e-06	9.42e-06	noncompact-compact	Up	Meristem_Up
431	LOC-Os01g33020	Meristem	0.801	0.854	0.713	0.581	0.837	0.664	0.931	7.43	8.81	0.00299	0.0174	0.0327	noncompact-compact	Down	Meristem_Down
432	LOC-Os01g33030	Meristem	0.229	0.113	0.0828	0.0921	0.152	0.0862	1.32	3.91	11.9	0.000559	0.00429	0.009	noncompact-compact	Down	Meristem_Down
433	LOC-Os01g35050	Meristem	0.368	0.27	0.679	0.595	0.303	0.648	-1.92	6.69	32.8	1.02e-08	2.92e-07	8.05e-07	noncompact-compact	Up	Meristem_Up
434	LOC-Os01g35184	Meristem	0.0771	0.0648	0.188	0.147	0.0689	0.173	-1.64	3.43	15.9	6.6e-05	0.0007	0.00159	noncompact-compact	Up	Meristem_Up
435	LOC-Os01g36840	Meristem	0.162	0.113	0.222	0.251	0.129	0.233	-1.12	4.14	9.16	0.00247	0.0147	0.0282	noncompact-compact	Up	Meristem_Up
436	LOC-Os01g36950	Meristem	0.799	0.763	0.939	0.911	0.775	0.929	-1.33	9.4	22.8	1.76e-06	2.92e-05	7.46e-05	noncompact-compact	Up	Meristem_Up
437	LOC-Os01g37120	Meristem	0.0522	0.0423	0.103	0.117	0.0456	0.109	-1.4	2.71	9.91	0.00164	0.0106	0.0206	noncompact-compact	Up	Meristem_Up
438	LOC-Os01g37200	Meristem	0.246	0.181	0.325	0.337	0.202	0.329	-0.947	5.44	7.89	0.00498	0.0264	0.0476	noncompact-compact	Up	Meristem_Up
439	LOC-Os01g37480	Meristem	0.515	0.68	0.421	0.362	0.625	0.399	1.21	6.24	13.1	0.000295	0.00251	0.00542	noncompact-compact	Down	Meristem_Down
440	LOC-Os01g38244	Meristem	0.211	0.232	0.107	0.0787	0.225	0.0968	1.36	3.84	12.6	0.000389	0.00318	0.00675	noncompact-compact	Down	Meristem_Down
441	LOC-Os01g38530	Meristem	0.318	0.243	0.482	0.4	0.268	0.452	-1.02	5.5	9.15	0.00249	0.0148	0.0283	noncompact-compact	Up	Meristem_Up
442	LOC-Os01g38660	Meristem	0.229	0.138	0.563	0.405	0.168	0.504	-1.68	5.8	24	9.62e-07	1.72e-05	4.45e-05	noncompact-compact	Up	Meristem_Up
443	LOC-Os01g39000	Meristem	0.328	0.204	0.15	0.0838	0.246	0.125	1.73	5.21	24.9	5.93e-07	1.12e-05	2.93e-05	noncompact-compact	Down	Meristem_Down
444	LOC-Os01g39134	Meristem	0.199	0.279	0.0897	0.0704	0.252	0.0825	1.69	3.92	19.2	1.17e-05	0.000155	0.000374	noncompact-compact	Down	Meristem_Down
445	LOC-Os01g39136	Meristem	0.184	0.171	0.285	0.29	0.175	0.287	-1.25	5.61	13.6	0.000232	0.00206	0.00447	noncompact-compact	Up	Meristem_Up
446	LOC-Os01g39290	Meristem	0.154	0.242	0.0788	0.0536	0.212	0.0695	1.76	3.69	19.7	8.97e-06	0.000124	0.000299	noncompact-compact	Down	Meristem_Down
447	LOC-Os01g39890	Meristem	0.296	0.227	0.513	0.394	0.25	0.469	-1.34	5.71	15.6	7.68e-05	0.000795	0.00181	noncompact-compact	Up	Meristem_Up
448	LOC-Os01g40570	Meristem	0.806	0.821	0.688	0.539	0.816	0.633	0.972	7.3	9.45	0.00212	0.013	0.025	noncompact-compact	Down	Meristem_Down
449	LOC-Os01g40580	Meristem	0.0572	0.0149	0.154	0.114	0.029	0.139	-2.42	3.29	30.8	2.88e-08	7.51e-07	2.06e-06	noncompact-compact	Up	Meristem_Up
450	LOC-Os01g41610	Meristem	0.98	0.988	0.936	0.873	0.985	0.913	1.06	9.22	14.4	0.000148	0.00139	0.00308	noncompact-compact	Down	Meristem_Down
451	LOC-Os01g41810	Meristem	0.0323	0.0112	0.116	0.0988	0.0183	0.11	-2.57	3.24	33.6	6.87e-09	2.03e-07	5.69e-07	noncompact-compact	Up	Meristem_Up
452	LOC-Os01g41880	Meristem	0.49	0.264	0.226	0.206	0.339	0.218	1.1	5.49	10.6	0.00115	0.00785	0.0157	noncompact-compact	Down	Meristem_Down
453	LOC-Os01g42260	Meristem	0.256	0.286	0.5	0.499	0.276	0.499	-1.5	5.64	19.4	1.04e-05	0.00014	0.000337	noncompact-compact	Up	Meristem_Up
454	LOC-Os01g42294	Meristem	0.376	0.295	0.0808	0.0436	0.322	0.067	2.46	4.56	43.6	3.98e-11	1.85e-09	5.4e-09	noncompact-compact	Down	Meristem_Down
455	LOC-Os01g42380	Meristem	0.624	0.669	0.885	0.831	0.654	0.865	-2.15	9.5	57.4	3.63e-14	2.86e-12	8.45e-12	noncompact-compact	Up	Meristem_Up
456	LOC-Os01g42400	Meristem	0.229	0.224	0.0542	0.0134	0.226	0.0391	3.34	4.86	76.8	1.89e-18	3.03e-16	8.35e-16	noncompact-compact	Down	Meristem_Down
457	LOC-Os01g42480	Meristem	0.42	0.621	0.395	0.275	0.554	0.35	1.21	5.98	12.9	0.000335	0.00279	0.00599	noncompact-compact	Down	Meristem_Down
458	LOC-Os01g42850	Meristem	0.194	0.126	0.592	0.503	0.149	0.559	-2.82	5.78	61.7	4.16e-15	3.8e-13	1.12e-12	noncompact-compact	Up	Meristem_Up
459	LOC-Os01g42880	Meristem	0.756	0.824	0.747	0.566	0.802	0.68	1.1	7.7	12.7	0.000373	0.00307	0.00653	noncompact-compact	Down	Meristem_Down
460	LOC-Os01g43060	Meristem	0.187	0.0897	0.0631	0.057	0.122	0.0608	1.21	3.14	8.38	0.0038	0.0212	0.039	noncompact-compact	Down	Meristem_Down
461	LOC-Os01g43150	Meristem	0.117	0.0847	0.166	0.183	0.0954	0.172	-1.03	3.73	7.01	0.00813	0.0392	0.0679	noncompact-compact	Up	Meristem_Up
462	LOC-Os01g43390	Meristem	0.127	0.149	0.0522	0.0469	0.142	0.0502	1.56	3.03	13.3	0.000265	0.0023	0.00497	noncompact-compact	Down	Meristem_Down
463	LOC-Os01g43710	Meristem	0.134	0.0573	0.394	0.363	0.083	0.383	-2.89	5.27	62.6	2.55e-15	2.4e-13	7.08e-13	noncompact-compact	Up	Meristem_Up
464	LOC-Os01g43720	Meristem	0.331	0.395	0.254	0.157	0.373	0.218	1.01	6.33	9.15	0.00249	0.0148	0.0283	noncompact-compact	Down	Meristem_Down
465	LOC-Os01g43910	Meristem	0.41	0.385	0.625	0.575	0.393	0.606	-1.13	6.27	11.4	0.000734	0.00539	0.0111	noncompact-compact	Up	Meristem_Up
466	LOC-Os01g43950	Meristem	0.216	0.489	0.0916	0.0436	0.398	0.0738	3.08	5.16	69.6	7.29e-17	8.62e-15	2.54e-14	noncompact-compact	Down	Meristem_Down
467	LOC-Os01g44990	Meristem	0.0398	0.0262	0.143	0.142	0.0307	0.143	-2.45	3.05	29.9	4.66e-08	1.16e-06	3.15e-06	noncompact-compact	Up	Meristem_Up
468	LOC-Os01g45830	Meristem	0.0423	0.0311	0.124	0.117	0.0349	0.122	-1.96	2.81	19	1.33e-05	0.000173	0.000414	noncompact-compact	Up	Meristem_Up
469	LOC-Os01g46400	Meristem	0.182	0.237	0.0768	0.0318	0.218	0.0602	2.04	4.04	28.2	1.07e-07	2.47e-06	6.56e-06	noncompact-compact	Down	Meristem_Down
470	LOC-Os01g46710	Meristem	0.251	0.207	0.492	0.425	0.222	0.467	-1.52	5.45	19.6	9.5e-06	0.00013	0.000314	noncompact-compact	Up	Meristem_Up
471	LOC-Os01g46810	Meristem	0.366	0.425	0.346	0.184	0.405	0.286	1.15	5.67	11.6	0.000658	0.00492	0.0102	noncompact-compact	Down	Meristem_Down
472	LOC-Os01g46970	Meristem	0.112	0.118	0.342	0.246	0.116	0.306	-1.83	4.63	25.4	4.72e-07	9.17e-06	2.4e-05	noncompact-compact	Up	Meristem_Up
473	LOC-Os01g47270	Meristem	0.0622	0.0349	0.117	0.0888	0.044	0.107	-1.37	2.71	9.45	0.00211	0.013	0.025	noncompact-compact	Up	Meristem_Up
474	LOC-Os01g47300	Meristem	0.132	0.113	0.319	0.466	0.12	0.373	-1.9	5.75	30.2	3.91e-08	9.94e-07	2.71e-06	noncompact-compact	Up	Meristem_Up
475	LOC-Os01g47430	Meristem	0.189	0.192	0.404	0.375	0.191	0.393	-1.51	5.07	18.7	1.53e-05	0.000197	0.000468	noncompact-compact	Up	Meristem_Up
476	LOC-Os01g47540	Meristem	0.338	0.296	0.646	0.566	0.31	0.617	-1.49	6.25	19.5	1.03e-05	0.000139	0.000336	noncompact-compact	Up	Meristem_Up
477	LOC-Os01g47560	Meristem	0.266	0.203	0.721	0.682	0.224	0.707	-3.12	7.66	87.2	1.04e-20	2.2e-18	5.88e-18	noncompact-compact	Up	Meristem_Up
478	LOC-Os01g47660	Meristem	0.843	0.76	0.623	0.677	0.788	0.643	1.07	8.4	13.1	0.000292	0.00249	0.00537	noncompact-compact	Down	Meristem_Down
479	LOC-Os01g47680	Meristem	0.333	0.437	0.271	0.121	0.402	0.215	1.28	5.27	14.2	0.000166	0.00153	0.00339	noncompact-compact	Down	Meristem_Down
480	LOC-Os01g47690	Meristem	0.687	0.732	0.843	0.786	0.717	0.822	-1.17	8.43	15.5	8.47e-05	0.000862	0.00195	noncompact-compact	Up	Meristem_Up
481	LOC-Os01g47740	Meristem	0.388	0.356	0.559	0.472	0.367	0.527	-1.05	5.83	9.73	0.00181	0.0115	0.0223	noncompact-compact	Up	Meristem_Up
482	LOC-Os01g47760	Meristem	0.701	0.818	0.851	0.729	0.779	0.806	0.855	9.39	9.59	0.00195	0.0122	0.0235	noncompact-compact	Down	Meristem_Down
483	LOC-Os01g47780	Meristem	0.602	0.529	0.13	0.0821	0.554	0.112	2.74	7.13	65.6	5.59e-16	5.89e-14	1.71e-13	noncompact-compact	Down	Meristem_Down
484	LOC-Os01g48200	Meristem	0.194	0.191	0.479	0.399	0.192	0.449	-1.71	5.21	24.1	9.3e-07	1.66e-05	4.32e-05	noncompact-compact	Up	Meristem_Up
485	LOC-Os01g48300	Meristem	0.54	0.692	0.621	0.466	0.641	0.563	0.964	7.45	9.46	0.0021	0.0129	0.0249	noncompact-compact	Down	Meristem_Down
486	LOC-Os01g48330	Meristem	0.289	0.283	0.457	0.397	0.285	0.435	-0.972	5.34	8.28	0.00401	0.0221	0.0406	noncompact-compact	Up	Meristem_Up
487	LOC-Os01g48420	Meristem	0.51	0.502	0.718	0.757	0.505	0.733	-1.17	7.2	13.4	0.000256	0.00223	0.00483	noncompact-compact	Up	Meristem_Up
488	LOC-Os01g48446	Meristem	0.318	0.356	0.185	0.121	0.344	0.161	1.43	4.94	16.7	4.47e-05	0.000502	0.00115	noncompact-compact	Down	Meristem_Down
489	LOC-Os01g48700	Meristem	0.246	0.168	0.0916	0.0787	0.194	0.0868	1.11	3.58	7.89	0.00496	0.0263	0.0475	noncompact-compact	Down	Meristem_Down
490	LOC-Os01g48710	Meristem	0.0796	0.168	0.0374	0.0151	0.139	0.0292	2.61	3.17	35.1	3.2e-09	1.01e-07	2.87e-07	noncompact-compact	Down	Meristem_Down
491	LOC-Os01g48850	Meristem	0.391	0.6	0.251	0.129	0.53	0.206	2.28	5.78	42.5	6.95e-11	3.1e-09	8.94e-09	noncompact-compact	Down	Meristem_Down
492	LOC-Os01g48960	Meristem	0.54	0.601	0.806	0.755	0.581	0.787	-1.89	8.22	38	6.97e-10	2.55e-08	7.26e-08	noncompact-compact	Up	Meristem_Up
493	LOC-Os01g49350	Meristem	0.271	0.281	0.157	0.107	0.278	0.138	1.1	4.19	9	0.00271	0.0159	0.0302	noncompact-compact	Down	Meristem_Down
494	LOC-Os01g49529	Meristem	0.0771	0.0349	0.15	0.124	0.049	0.14	-1.65	3.12	14.9	0.000113	0.00111	0.00247	noncompact-compact	Up	Meristem_Up
495	LOC-Os01g49900	Meristem	0.172	0.101	0.0453	0.0419	0.124	0.044	1.59	2.81	13	0.000306	0.00258	0.00556	noncompact-compact	Down	Meristem_Down
496	LOC-Os01g49940	Meristem	0.326	0.247	0.512	0.425	0.273	0.48	-1.11	5.57	10.7	0.00107	0.0074	0.0149	noncompact-compact	Up	Meristem_Up
497	LOC-Os01g50410	Meristem	0.216	0.401	0.0483	0.0553	0.339	0.0509	3.04	4.94	65.2	6.81e-16	7.06e-14	2.05e-13	noncompact-compact	Down	Meristem_Down
498	LOC-Os01g50420	Meristem	0.498	0.717	0.219	0.184	0.644	0.206	3.83	8.1	130	3.84e-30	2.31e-27	5.76e-27	noncompact-compact	Down	Meristem_Down
499	LOC-Os01g50870	Meristem	0.0945	0.0324	0.135	0.102	0.0531	0.123	-1.18	3.14	7.93	0.00487	0.0259	0.0468	noncompact-compact	Up	Meristem_Up
500	LOC-Os01g50910	Meristem	0.127	0.0598	0.412	0.536	0.0822	0.458	-4.11	7.2	130	5.06e-30	2.87e-27	7.33e-27	noncompact-compact	Up	Meristem_Up
501	LOC-Os01g51210	Meristem	0.112	0.0573	0.135	0.144	0.0755	0.138	-1.14	3.4	7.9	0.00495	0.0262	0.0474	noncompact-compact	Up	Meristem_Up
502	LOC-Os01g51540	Meristem	0.142	0.204	0.0749	0.0637	0.183	0.0707	1.37	3.75	12.4	0.000441	0.00353	0.00746	noncompact-compact	Down	Meristem_Down
503	LOC-Os01g51630	Meristem	0.127	0.0623	0.205	0.159	0.0838	0.188	-1.22	3.62	9.51	0.00205	0.0126	0.0244	noncompact-compact	Up	Meristem_Up
504	LOC-Os01g51632	Meristem	0.132	0.056	0.238	0.159	0.0813	0.209	-1.56	3.85	16	6.22e-05	0.000667	0.00152	noncompact-compact	Up	Meristem_Up
505	LOC-Os01g51640	Meristem	0.0597	0.0511	0.104	0.101	0.0539	0.103	-1.15	2.72	6.8	0.00911	0.043	0.0736	noncompact-compact	Up	Meristem_Up
506	LOC-Os01g51840	Meristem	0.179	0.223	0.0916	0.0335	0.208	0.0701	1.85	3.59	21.2	4.22e-06	6.4e-05	0.000158	noncompact-compact	Down	Meristem_Down
507	LOC-Os01g51920	Meristem	0.42	0.34	0.805	0.742	0.367	0.782	-2.51	8.93	70.1	5.63e-17	6.84e-15	2.01e-14	noncompact-compact	Up	Meristem_Up
508	LOC-Os01g52214	Meristem	0.955	0.99	0.933	0.918	0.978	0.927	0.763	9.2	7.47	0.00629	0.0318	0.0563	noncompact-compact	Down	Meristem_Down
509	LOC-Os01g52230	Meristem	0.48	0.633	0.366	0.233	0.582	0.316	1.97	7	35.7	2.35e-09	7.66e-08	2.17e-07	noncompact-compact	Down	Meristem_Down
510	LOC-Os01g52390	Meristem	0.714	0.598	0.396	0.342	0.637	0.376	1.57	6.99	23.2	1.43e-06	2.43e-05	6.25e-05	noncompact-compact	Down	Meristem_Down
511	LOC-Os01g52490	Meristem	0.746	0.603	0.327	0.318	0.651	0.324	1.9	7.6	35.5	2.55e-09	8.26e-08	2.34e-07	noncompact-compact	Down	Meristem_Down
512	LOC-Os01g52890	Meristem	0.348	0.422	0.204	0.186	0.398	0.197	1.17	4.99	11.4	0.000729	0.00536	0.0111	noncompact-compact	Down	Meristem_Down
513	LOC-Os01g53730	Meristem	0.092	0.113	0.0631	0.0235	0.106	0.0484	1.13	2.71	6.68	0.00978	0.0456	0.0775	noncompact-compact	Down	Meristem_Down
514	LOC-Os01g53810	Meristem	0.182	0.115	0.393	0.377	0.137	0.387	-2.19	5.22	38.2	6.42e-10	2.36e-08	6.76e-08	noncompact-compact	Up	Meristem_Up
515	LOC-Os01g54100	Meristem	0.351	0.279	0.515	0.457	0.303	0.494	-1.09	5.58	10.4	0.00127	0.00852	0.0169	noncompact-compact	Up	Meristem_Up
516	LOC-Os01g54300	Meristem	0.766	0.667	0.826	0.915	0.7	0.859	-0.955	7.48	9.3	0.00229	0.0138	0.0266	noncompact-compact	Up	Meristem_Up
517	LOC-Os01g54600	Meristem	0.386	0.491	0.631	0.568	0.456	0.607	-1	6.67	9.37	0.0022	0.0134	0.0258	noncompact-compact	Up	Meristem_Up
518	LOC-Os01g54670	Meristem	0.391	0.299	0.613	0.38	0.329	0.527	-1.42	6.61	18.3	1.93e-05	0.000242	0.000571	noncompact-compact	Up	Meristem_Up
519	LOC-Os01g54870	Meristem	0.843	0.87	0.663	0.65	0.861	0.658	1.16	8.25	14.9	0.000111	0.00109	0.00245	noncompact-compact	Down	Meristem_Down
520	LOC-Os01g55050	Meristem	0.279	0.189	0.414	0.387	0.219	0.404	-1.23	5.26	12.9	0.000332	0.00277	0.00596	noncompact-compact	Up	Meristem_Up
521	LOC-Os01g55580	Meristem	0.0647	0.0473	0.155	0.166	0.0531	0.159	-1.83	3.32	18.9	1.36e-05	0.000176	0.000421	noncompact-compact	Up	Meristem_Up
522	LOC-Os01g55650	Meristem	0.0746	0.0411	0.166	0.144	0.0523	0.158	-1.92	3.27	20.5	5.88e-06	8.54e-05	0.00021	noncompact-compact	Up	Meristem_Up
523	LOC-Os01g55730	Meristem	0.306	0.166	0.117	0.101	0.212	0.111	1.64	4.47	20.3	6.61e-06	9.44e-05	0.000232	noncompact-compact	Down	Meristem_Down
524	LOC-Os01g55820	Meristem	0.522	0.26	0.173	0.184	0.348	0.177	1.11	6.86	11.7	0.000619	0.00468	0.00973	noncompact-compact	Down	Meristem_Down
525	LOC-Os01g55830	Meristem	0.953	0.933	0.916	0.923	0.939	0.919	0.937	9.82	12.3	0.000465	0.00369	0.00778	noncompact-compact	Down	Meristem_Down
526	LOC-Os01g56070	Meristem	0.0547	0.0411	0.123	0.0771	0.0456	0.106	-1.24	2.66	7.76	0.00533	0.0278	0.05	noncompact-compact	Up	Meristem_Up
527	LOC-Os01g56080	Meristem	0.0871	0.0585	0.341	0.348	0.068	0.344	-2.49	5.32	48.6	3.12e-12	1.82e-10	5.26e-10	noncompact-compact	Up	Meristem_Up
528	LOC-Os01g56130	Meristem	0.281	0.377	0.247	0.162	0.345	0.216	1.25	5.15	13.2	0.000277	0.00239	0.00515	noncompact-compact	Down	Meristem_Down
529	LOC-Os01g56220	Meristem	0.224	0.178	0.105	0.0586	0.193	0.0881	1.41	3.8	13.3	0.000272	0.00235	0.00508	noncompact-compact	Down	Meristem_Down
530	LOC-Os01g56764	Meristem	0	0.0473	0.144	0.124	0.0315	0.136	-2.4	2.86	27.7	1.45e-07	3.22e-06	8.59e-06	noncompact-compact	Up	Meristem_Up
531	LOC-Os01g56820	Meristem	0.169	0.179	0.0709	0.0804	0.176	0.0744	1.23	3.43	9.3	0.0023	0.0139	0.0266	noncompact-compact	Down	Meristem_Down
532	LOC-Os01g56880	Meristem	0.177	0.205	0.382	0.345	0.196	0.368	-1.3	5.03	14.1	0.000175	0.0016	0.00353	noncompact-compact	Up	Meristem_Up
533	LOC-Os01g57110	Meristem	0.433	0.403	0.72	0.6	0.413	0.676	-1.31	6.62	15.6	7.71e-05	0.000797	0.00181	noncompact-compact	Up	Meristem_Up
534	LOC-Os01g57230	Meristem	0.0473	0.0174	0.108	0.0972	0.0274	0.104	-1.95	2.77	18.4	1.75e-05	0.000222	0.000526	noncompact-compact	Up	Meristem_Up
535	LOC-Os01g57420	Meristem	0.396	0.366	0.563	0.489	0.376	0.535	-0.988	6.65	9.1	0.00256	0.0151	0.0289	noncompact-compact	Up	Meristem_Up
536	LOC-Os01g57720	Meristem	0.179	0.105	0.421	0.39	0.129	0.409	-2.06	4.99	33.2	8.3e-09	2.43e-07	6.75e-07	noncompact-compact	Up	Meristem_Up
537	LOC-Os01g58114	Meristem	0.174	0.103	0.443	0.417	0.127	0.434	-2.34	5.13	42.5	6.99e-11	3.11e-09	8.99e-09	noncompact-compact	Up	Meristem_Up
538	LOC-Os01g58130	Meristem	0.498	0.521	0.814	0.725	0.513	0.781	-1.39	8.87	22.9	1.69e-06	2.82e-05	7.19e-05	noncompact-compact	Up	Meristem_Up
539	LOC-Os01g58220	Meristem	0.741	0.848	0.63	0.528	0.812	0.592	1.3	7.54	17.1	3.62e-05	0.000418	0.000966	noncompact-compact	Down	Meristem_Down
540	LOC-Os01g59130	Meristem	0.398	0.271	0.552	0.477	0.314	0.524	-0.987	5.83	8.66	0.00326	0.0186	0.0347	noncompact-compact	Up	Meristem_Up
541	LOC-Os01g59160	Meristem	0.254	0.273	0.157	0.0921	0.266	0.133	1.16	4.2	10	0.00157	0.0102	0.0199	noncompact-compact	Down	Meristem_Down
542	LOC-Os01g59500	Meristem	0.403	0.235	0.207	0.193	0.291	0.202	0.917	5.04	7.14	0.00755	0.0369	0.0643	noncompact-compact	Down	Meristem_Down
543	LOC-Os01g59630	Meristem	0.114	0.202	0.0798	0.0486	0.173	0.0682	1.37	3.29	11.2	0.000805	0.00582	0.0119	noncompact-compact	Down	Meristem_Down
544	LOC-Os01g59730	Meristem	0.303	0.106	0.0837	0.0905	0.172	0.0862	1.5	4.27	16.6	4.53e-05	0.000509	0.00117	noncompact-compact	Down	Meristem_Down
545	LOC-Os01g59740	Meristem	0.495	0.456	0.237	0.298	0.469	0.26	1.04	5.55	9.44	0.00212	0.013	0.0251	noncompact-compact	Down	Meristem_Down
546	LOC-Os01g59910	Meristem	0.124	0.0859	0.177	0.159	0.0988	0.171	-1.05	3.65	7.25	0.0071	0.0351	0.0615	noncompact-compact	Up	Meristem_Up
547	LOC-Os01g59950	Meristem	0.134	0.137	0.323	0.255	0.136	0.298	-1.56	4.55	18.7	1.5e-05	0.000193	0.000459	noncompact-compact	Up	Meristem_Up
548	LOC-Os01g60040	Meristem	0.502	0.534	0.72	0.621	0.524	0.684	-0.897	6.86	7.69	0.00555	0.0287	0.0515	noncompact-compact	Up	Meristem_Up
549	LOC-Os01g60280	Meristem	0.281	0.168	0.459	0.427	0.206	0.447	-1.44	5.58	17.9	2.3e-05	0.000281	0.00066	noncompact-compact	Up	Meristem_Up
550	LOC-Os01g60600	Meristem	0.132	0.286	0.0315	0.0184	0.235	0.0267	3.99	4.12	87.2	9.92e-21	2.11e-18	5.63e-18	noncompact-compact	Down	Meristem_Down
551	LOC-Os01g60700	Meristem	0.224	0.122	0.5	0.363	0.156	0.45	-1.76	5.64	26.1	3.21e-07	6.54e-06	1.72e-05	noncompact-compact	Up	Meristem_Up
552	LOC-Os01g61400	Meristem	0.119	0.0984	0.175	0.199	0.105	0.184	-1.08	3.7	7.75	0.00537	0.028	0.0502	noncompact-compact	Up	Meristem_Up
553	LOC-Os01g61420	Meristem	0.0846	0.0946	0.188	0.191	0.0913	0.189	-1.53	3.76	15.3	9.41e-05	0.000941	0.00213	noncompact-compact	Up	Meristem_Up
554	LOC-Os01g61440	Meristem	0.184	0.0685	0.0414	0.0369	0.107	0.0397	1.71	2.86	15.2	9.85e-05	0.000979	0.00221	noncompact-compact	Down	Meristem_Down
555	LOC-Os01g61690	Meristem	0.383	0.522	0.316	0.146	0.476	0.253	1.68	5.64	24.1	9.16e-07	1.64e-05	4.26e-05	noncompact-compact	Down	Meristem_Down
556	LOC-Os01g61810	Meristem	0.423	0.458	0.282	0.181	0.446	0.244	1.16	5.37	11.7	0.000621	0.00469	0.00975	noncompact-compact	Down	Meristem_Down
557	LOC-Os01g61814	Meristem	0.983	0.991	0.972	0.966	0.988	0.97	0.805	10.5	10.1	0.00149	0.00972	0.0191	noncompact-compact	Down	Meristem_Down
558	LOC-Os01g62070	Meristem	0.0672	0.0324	0.129	0.127	0.044	0.128	-1.55	3.04	13	0.000319	0.00269	0.00577	noncompact-compact	Up	Meristem_Up
559	LOC-Os01g62110	Meristem	0.435	0.742	0.335	0.347	0.64	0.339	2.34	7.97	54.5	1.54e-13	1.1e-11	3.25e-11	noncompact-compact	Down	Meristem_Down
560	LOC-Os01g62130	Meristem	0.167	0.116	0.317	0.281	0.133	0.304	-2.09	5.93	36.4	1.61e-09	5.52e-08	1.56e-07	noncompact-compact	Up	Meristem_Up
561	LOC-Os01g62230	Meristem	0.706	0.629	0.858	0.814	0.655	0.842	-1.45	8.66	24.3	8.07e-07	1.47e-05	3.83e-05	noncompact-compact	Up	Meristem_Up
562	LOC-Os01g62350	Meristem	0.619	0.396	0.228	0.231	0.471	0.229	2.04	7.28	39.1	4.1e-10	1.58e-08	4.5e-08	noncompact-compact	Down	Meristem_Down
563	LOC-Os01g62390	Meristem	0.0398	0.00623	0.103	0.114	0.0174	0.107	-2.95	2.6	34.9	3.43e-09	1.08e-07	3.06e-07	noncompact-compact	Up	Meristem_Up
564	LOC-Os01g62620	Meristem	0.333	0.421	0.278	0.183	0.392	0.243	1.01	5.02	8.63	0.0033	0.0188	0.0351	noncompact-compact	Down	Meristem_Down
565	LOC-Os01g62820	Meristem	0.197	0.142	0.298	0.302	0.16	0.299	-1.3	4.51	13.1	0.000295	0.00251	0.00541	noncompact-compact	Up	Meristem_Up
566	LOC-Os01g62850	Meristem	0.187	0.102	0.298	0.266	0.13	0.286	-1.15	4.63	10.4	0.00123	0.00831	0.0166	noncompact-compact	Up	Meristem_Up
567	LOC-Os01g63250	Meristem	0.231	0.238	0.102	0.0704	0.236	0.0906	1.43	3.82	13.8	0.000209	0.00188	0.0041	noncompact-compact	Down	Meristem_Down
568	LOC-Os01g64030	Meristem	0.0846	0.0548	0.142	0.122	0.0647	0.135	-1.3	3.07	9.44	0.00212	0.013	0.0251	noncompact-compact	Up	Meristem_Up
569	LOC-Os01g64180	Meristem	0.092	0.123	0.0217	0.0201	0.113	0.0211	2.59	2.68	30	4.35e-08	1.1e-06	2.97e-06	noncompact-compact	Down	Meristem_Down
570	LOC-Os01g64190	Meristem	0.338	0.173	0.147	0.126	0.228	0.139	1.04	4.34	8.42	0.00371	0.0208	0.0383	noncompact-compact	Down	Meristem_Down
571	LOC-Os01g64256	Meristem	0.107	0.123	0.0433	0.0251	0.118	0.0366	1.78	2.72	15.8	7.02e-05	0.000737	0.00168	noncompact-compact	Down	Meristem_Down
572	LOC-Os01g64470	Meristem	0.194	0.153	0.334	0.298	0.167	0.321	-1.43	6.32	18.1	2.15e-05	0.000266	0.000625	noncompact-compact	Up	Meristem_Up
573	LOC-Os01g64520	Meristem	0.692	0.762	0.833	0.744	0.739	0.8	-1.08	8.69	13.8	0.000208	0.00187	0.00409	noncompact-compact	Up	Meristem_Up
574	LOC-Os01g64690	Meristem	0.704	0.628	0.453	0.405	0.653	0.435	1.26	6.76	14.8	0.000119	0.00116	0.00259	noncompact-compact	Down	Meristem_Down
575	LOC-Os01g64730	Meristem	0.244	0.191	0.552	0.501	0.208	0.533	-2.05	6.02	35.3	2.86e-09	9.17e-08	2.6e-07	noncompact-compact	Up	Meristem_Up
576	LOC-Os01g64810	Meristem	0.0746	0.0399	0.108	0.0972	0.0515	0.104	-1.27	2.82	8.48	0.00359	0.0203	0.0374	noncompact-compact	Up	Meristem_Up
577	LOC-Os01g64920	Meristem	0.194	0.232	0.117	0.0804	0.219	0.104	1	3.77	6.85	0.00888	0.0421	0.0723	noncompact-compact	Down	Meristem_Down
578	LOC-Os01g65220	Meristem	0.219	0.157	0.458	0.392	0.178	0.434	-1.58	5.12	20.5	6.11e-06	8.81e-05	0.000217	noncompact-compact	Up	Meristem_Up
579	LOC-Os01g65230	Meristem	0.229	0.356	0.168	0.0988	0.314	0.143	1.3	4.43	13.2	0.000281	0.00241	0.0052	noncompact-compact	Down	Meristem_Down
580	LOC-Os01g65450	Meristem	0.169	0.177	0.0946	0.057	0.174	0.0806	1.32	3.4	10.7	0.00108	0.00744	0.0149	noncompact-compact	Down	Meristem_Down
581	LOC-Os01g65520	Meristem	0.383	0.466	0.676	0.519	0.438	0.618	-0.865	6.5	6.92	0.00853	0.0407	0.0702	noncompact-compact	Up	Meristem_Up
582	LOC-Os01g65670	Meristem	0.00995	0.0125	0.133	0.0804	0.0116	0.114	-3.59	2.75	49.7	1.79e-12	1.09e-10	3.15e-10	noncompact-compact	Up	Meristem_Up
583	LOC-Os01g65920	Meristem	0.107	0.0448	0.17	0.156	0.0656	0.165	-1.35	3.54	11.3	0.000772	0.00562	0.0116	noncompact-compact	Up	Meristem_Up
584	LOC-Os01g66150	Meristem	0.139	0.0996	0.215	0.186	0.113	0.204	-1.14	3.87	8.96	0.00276	0.0162	0.0307	noncompact-compact	Up	Meristem_Up
585	LOC-Os01g66280	Meristem	0.132	0.103	0.18	0.191	0.113	0.184	-1.02	3.84	7.18	0.00738	0.0362	0.0633	noncompact-compact	Up	Meristem_Up
586	LOC-Os01g66544	Meristem	0.256	0.22	0.53	0.477	0.232	0.511	-1.23	7.06	14.5	0.000138	0.00131	0.00291	noncompact-compact	Up	Meristem_Up
587	LOC-Os01g66900	Meristem	0.393	0.545	0.75	0.652	0.495	0.713	-1.21	7.9	15.6	7.72e-05	0.000798	0.00181	noncompact-compact	Up	Meristem_Up
588	LOC-Os01g66990	Meristem	0.0572	0.0237	0.13	0.106	0.0349	0.121	-2.21	4.03	31.7	1.78e-08	4.84e-07	1.33e-06	noncompact-compact	Up	Meristem_Up
589	LOC-Os01g67180	Meristem	0.341	0.412	0.258	0.191	0.388	0.233	1.09	5.11	10.2	0.00142	0.00938	0.0185	noncompact-compact	Down	Meristem_Down
590	LOC-Os01g67190	Meristem	0.102	0.153	0.0562	0.0251	0.136	0.0447	1.81	2.89	17.2	3.41e-05	0.000396	0.000918	noncompact-compact	Down	Meristem_Down
591	LOC-Os01g67250	Meristem	0.157	0.161	0.371	0.345	0.159	0.362	-1.55	4.79	18.9	1.37e-05	0.000178	0.000426	noncompact-compact	Up	Meristem_Up
592	LOC-Os01g67560	Meristem	0.453	0.451	0.263	0.233	0.451	0.252	1.34	5.44	15.6	8.01e-05	0.000823	0.00187	noncompact-compact	Down	Meristem_Down
593	LOC-Os01g67920	Meristem	0.117	0.0872	0.172	0.174	0.0971	0.173	-1.13	3.56	8.14	0.00432	0.0235	0.0429	noncompact-compact	Up	Meristem_Up
594	LOC-Os01g68650	Meristem	0.51	0.633	0.579	0.449	0.592	0.531	0.852	7.47	7.44	0.00639	0.0322	0.057	noncompact-compact	Down	Meristem_Down
595	LOC-Os01g68700	Meristem	0.333	0.458	0.165	0.151	0.417	0.159	1.67	5.01	22.7	1.86e-06	3.07e-05	7.83e-05	noncompact-compact	Down	Meristem_Down
596	LOC-Os01g68710	Meristem	0.888	0.922	0.774	0.765	0.91	0.771	0.804	8.46	7.48	0.00624	0.0316	0.056	noncompact-compact	Down	Meristem_Down
597	LOC-Os01g68810	Meristem	0.184	0.144	0.339	0.312	0.158	0.329	-1.45	4.72	16.5	4.85e-05	0.000538	0.00124	noncompact-compact	Up	Meristem_Up
598	LOC-Os01g68840	Meristem	0.0945	0.106	0.0384	0.0335	0.102	0.0366	1.62	2.58	12.6	0.000389	0.00317	0.00674	noncompact-compact	Down	Meristem_Down
599	LOC-Os01g68890	Meristem	0.321	0.245	0.0591	0.0335	0.271	0.0496	3.43	4.88	79.7	4.42e-19	7.95e-17	2.13e-16	noncompact-compact	Down	Meristem_Down
600	LOC-Os01g68930	Meristem	0.139	0.193	0.0493	0.0285	0.175	0.0416	2.27	3.32	28.5	9.5e-08	2.22e-06	5.9e-06	noncompact-compact	Down	Meristem_Down
601	LOC-Os01g68950	Meristem	0.754	0.671	0.878	0.817	0.699	0.855	-1.12	8.53	14.5	0.000141	0.00134	0.00297	noncompact-compact	Up	Meristem_Up
602	LOC-Os01g69080	Meristem	0.199	0.209	0.108	0.0754	0.206	0.0962	1.42	3.95	13.9	0.000189	0.00172	0.00377	noncompact-compact	Down	Meristem_Down
603	LOC-Os01g69290	Meristem	0.109	0.138	0.0424	0.0285	0.129	0.0372	1.93	2.91	19.3	1.14e-05	0.000151	0.000365	noncompact-compact	Down	Meristem_Down
604	LOC-Os01g69920	Meristem	0.206	0.125	0.367	0.385	0.152	0.374	-1.54	5	19.2	1.15e-05	0.000153	0.000368	noncompact-compact	Up	Meristem_Up
605	LOC-Os01g69970	Meristem	0.311	0.152	0.123	0.111	0.205	0.118	1.29	4.62	13.1	0.000297	0.00252	0.00543	noncompact-compact	Down	Meristem_Down
606	LOC-Os01g69990	Meristem	0.174	0.149	0.323	0.281	0.158	0.308	-1.29	4.57	13.1	0.000303	0.00257	0.00553	noncompact-compact	Up	Meristem_Up
607	LOC-Os01g70010	Meristem	0.299	0.0859	0.0867	0.0905	0.157	0.0881	1.05	3.66	7.19	0.00734	0.0361	0.063	noncompact-compact	Down	Meristem_Down
608	LOC-Os01g70130	Meristem	0.0448	0.0125	0.117	0.0821	0.0232	0.104	-2.11	2.51	19.5	1e-05	0.000136	0.000328	noncompact-compact	Up	Meristem_Up
609	LOC-Os01g70180	Meristem	0.313	0.339	0.138	0.111	0.33	0.128	1.57	4.55	19.1	1.27e-05	0.000166	0.000399	noncompact-compact	Down	Meristem_Down
610	LOC-Os01g70200	Meristem	0.577	0.537	0.433	0.194	0.55	0.344	1.1	6.33	10.9	0.000985	0.0069	0.0139	noncompact-compact	Down	Meristem_Down
611	LOC-Os01g70690	Meristem	0.119	0.11	0.0256	0.0184	0.113	0.023	2.34	2.48	23.8	1.09e-06	1.91e-05	4.96e-05	noncompact-compact	Down	Meristem_Down
612	LOC-Os01g70710	Meristem	0.219	0.164	0.107	0.0586	0.183	0.0893	1.78	5.42	26.7	2.4e-07	5.03e-06	1.33e-05	noncompact-compact	Down	Meristem_Down
613	LOC-Os01g70740	Meristem	0.194	0.253	0.0936	0.122	0.233	0.104	1.04	4.01	7.75	0.00538	0.028	0.0503	noncompact-compact	Down	Meristem_Down
614	LOC-Os01g70790	Meristem	0.734	0.853	0.866	0.765	0.813	0.829	0.947	9.55	12	0.000526	0.00407	0.00858	noncompact-compact	Down	Meristem_Down
615	LOC-Os01g70970	Meristem	0.383	0.499	0.151	0.0402	0.461	0.11	2.83	5.33	62.1	3.31e-15	3.05e-13	9.01e-13	noncompact-compact	Down	Meristem_Down
616	LOC-Os01g71010	Meristem	0.109	0.0573	0.26	0.213	0.0747	0.243	-2.15	4	30.2	3.95e-08	9.99e-07	2.73e-06	noncompact-compact	Up	Meristem_Up
617	LOC-Os01g71070	Meristem	0.0124	0.0187	0.36	0.456	0.0166	0.395	-7	6.99	261	1.44e-58	8.66e-55	1.48e-54	noncompact-compact	Up	Meristem_Up
618	LOC-Os01g71080	Meristem	0.0522	0.0884	0.599	0.472	0.0763	0.552	-3.48	6.83	95.7	1.4e-22	3.58e-20	9.66e-20	noncompact-compact	Up	Meristem_Up
619	LOC-Os01g71090	Meristem	0.0572	0.0585	0.575	0.613	0.0581	0.589	-5.02	6.82	167	3.03e-38	5.69e-35	8.59e-35	noncompact-compact	Up	Meristem_Up
620	LOC-Os01g71094	Meristem	0.0249	0.0473	0.43	0.548	0.0398	0.473	-4.94	6.37	155	1.51e-35	1.97e-32	3.49e-32	noncompact-compact	Up	Meristem_Up
621	LOC-Os01g71114	Meristem	0.0846	0.147	0.0394	0.0402	0.126	0.0397	1.51	2.85	12	0.000543	0.00418	0.00879	noncompact-compact	Down	Meristem_Down
622	LOC-Os01g72009	Meristem	0.803	0.817	0.804	0.807	0.812	0.805	-1.2	10.2	21	4.66e-06	6.98e-05	0.000173	noncompact-compact	Up	Meristem_Up
623	LOC-Os01g72049	Meristem	0.157	0.0423	0.118	0.178	0.0805	0.14	-1.12	3.71	8.24	0.00411	0.0225	0.0413	noncompact-compact	Up	Meristem_Up
624	LOC-Os01g72090	Meristem	0.251	0.164	0.07	0.0586	0.193	0.0658	1.54	3.59	15	0.00011	0.00108	0.00242	noncompact-compact	Down	Meristem_Down
625	LOC-Os01g72100	Meristem	0.174	0.205	0.07	0.0151	0.195	0.0496	2.5	4.04	40.8	1.69e-10	7.02e-09	2.01e-08	noncompact-compact	Down	Meristem_Down
626	LOC-Os01g72430	Meristem	0.562	0.344	0.3	0.305	0.417	0.302	0.96	5.98	8.24	0.00409	0.0225	0.0412	noncompact-compact	Down	Meristem_Down
627	LOC-Os01g72520	Meristem	0.199	0.171	0.401	0.26	0.18	0.349	-1.59	5.18	21.1	4.35e-06	6.58e-05	0.000163	noncompact-compact	Up	Meristem_Up
628	LOC-Os01g72530	Meristem	0.642	0.762	0.635	0.578	0.722	0.614	1.14	9.12	16.2	5.7e-05	0.00062	0.00141	noncompact-compact	Down	Meristem_Down
629	LOC-Os01g72610	Meristem	0.0473	0.0224	0.116	0.106	0.0307	0.112	-2.07	3.21	23	1.63e-06	2.73e-05	7e-05	noncompact-compact	Up	Meristem_Up
630	LOC-Os01g72900	Meristem	0.284	0.166	0.416	0.322	0.205	0.381	-1	6.76	9.5	0.00205	0.0127	0.0244	noncompact-compact	Up	Meristem_Up
631	LOC-Os01g72990	Meristem	0.0672	0.0237	0.122	0.0854	0.0382	0.109	-1.36	2.8	9.55	0.002	0.0124	0.0239	noncompact-compact	Up	Meristem_Up
632	LOC-Os01g73000	Meristem	0.0498	0.0386	0.145	0.161	0.0423	0.151	-2.35	3.49	30.9	2.73e-08	7.17e-07	1.96e-06	noncompact-compact	Up	Meristem_Up
633	LOC-Os01g73160	Meristem	0.326	0.0884	0.102	0.101	0.168	0.102	1.08	3.96	8.25	0.00408	0.0224	0.0411	noncompact-compact	Down	Meristem_Down
634	LOC-Os01g73514	Meristem	0.192	0.157	0.393	0.34	0.168	0.373	-1.72	4.94	23.7	1.11e-06	1.94e-05	5.04e-05	noncompact-compact	Up	Meristem_Up
635	LOC-Os01g73790	Meristem	0.371	0.44	0.304	0.184	0.417	0.26	1.11	5.32	10.7	0.00106	0.00736	0.0148	noncompact-compact	Down	Meristem_Down
636	LOC-Os01g73970	Meristem	0.249	0.157	0.355	0.286	0.188	0.329	-0.958	4.78	7.51	0.00614	0.0312	0.0553	noncompact-compact	Up	Meristem_Up
637	LOC-Os01g74020	Meristem	0.124	0.0548	0.197	0.149	0.078	0.179	-1.15	3.64	8.52	0.00352	0.0199	0.0368	noncompact-compact	Up	Meristem_Up
638	LOC-Os01g74200	Meristem	0.142	0.0598	0.308	0.235	0.0871	0.281	-2.15	4.71	34.5	4.32e-09	1.34e-07	3.76e-07	noncompact-compact	Up	Meristem_Up
639	LOC-Os01g74310	Meristem	0.102	0.0648	0.177	0.156	0.0772	0.169	-1.46	3.43	12.9	0.000329	0.00275	0.00591	noncompact-compact	Up	Meristem_Up
640	LOC-Os01g74450	Meristem	0.112	0.0747	0.248	0.226	0.0871	0.24	-1.55	5.1	19.7	8.91e-06	0.000123	0.000298	noncompact-compact	Up	Meristem_Up
641	LOC-Os01g74610	Meristem	0.127	0.0747	0.176	0.179	0.0921	0.177	-1.21	3.65	9.39	0.00218	0.0133	0.0256	noncompact-compact	Up	Meristem_Up
642	LOC-Os10g01100	Meristem	0.149	0.0984	0.276	0.189	0.115	0.244	-1.34	4.18	13.1	0.00029	0.00248	0.00534	noncompact-compact	Up	Meristem_Up
643	LOC-Os10g02980	Meristem	0.0896	0.0386	0.176	0.164	0.0556	0.172	-1.86	3.35	19.7	9.18e-06	0.000126	0.000305	noncompact-compact	Up	Meristem_Up
644	LOC-Os10g03220	Meristem	0	0	0.214	0.266	0	0.233	-10.8	3.48	145	2.05e-33	1.93e-30	3.96e-30	noncompact-compact	Up	Meristem_Up
645	LOC-Os10g04020	Meristem	0.303	0.244	0.526	0.461	0.264	0.502	-0.997	6.18	8.92	0.00282	0.0165	0.0312	noncompact-compact	Up	Meristem_Up
646	LOC-Os10g04130	Meristem	0.107	0.152	0.0404	0.0302	0.137	0.0366	1.89	2.8	17.9	2.36e-05	0.000287	0.000675	noncompact-compact	Down	Meristem_Down
647	LOC-Os10g04342	Meristem	0.134	0.0872	0.245	0.206	0.103	0.231	-1.24	3.98	10.7	0.00105	0.00729	0.0147	noncompact-compact	Up	Meristem_Up
648	LOC-Os10g04620	Meristem	0.132	0.0859	0.194	0.25	0.101	0.215	-1.37	3.95	12.8	0.000339	0.00282	0.00605	noncompact-compact	Up	Meristem_Up
649	LOC-Os10g06680	Meristem	0.296	0.125	0.0453	0.0385	0.182	0.0428	3.2	7.45	88.9	4.4e-21	9.57e-19	2.58e-18	noncompact-compact	Down	Meristem_Down
650	LOC-Os10g08599	Meristem	0.0846	0.112	0.0433	0.0419	0.103	0.0428	1.24	2.55	7.51	0.00612	0.0312	0.0553	noncompact-compact	Down	Meristem_Down
651	LOC-Os10g08780	Meristem	0.408	0.653	0.443	0.265	0.571	0.377	3.5	9.21	130	3.94e-30	2.32e-27	5.87e-27	noncompact-compact	Down	Meristem_Down
652	LOC-Os10g08930	Meristem	0.97	0.983	0.947	0.93	0.978	0.94	0.958	9.94	13	0.00031	0.00261	0.00563	noncompact-compact	Down	Meristem_Down
653	LOC-Os10g10500	Meristem	0.562	0.567	0.764	0.673	0.565	0.73	-0.886	6.98	7.6	0.00583	0.0299	0.0533	noncompact-compact	Up	Meristem_Up
654	LOC-Os10g10580	Meristem	0.206	0.27	0.0985	0.121	0.249	0.107	1.25	4.08	11.2	0.000801	0.0058	0.0119	noncompact-compact	Down	Meristem_Down
655	LOC-Os10g10720	Meristem	0.0896	0.0498	0.226	0.183	0.0631	0.21	-1.74	4.41	22.6	2.05e-06	3.34e-05	8.52e-05	noncompact-compact	Up	Meristem_Up
656	LOC-Os10g10870	Meristem	0.0572	0.0498	0.187	0.159	0.0523	0.177	-2.15	3.42	26.1	3.19e-07	6.51e-06	1.72e-05	noncompact-compact	Up	Meristem_Up
657	LOC-Os10g11034	Meristem	0.0622	0.0785	0.124	0.141	0.073	0.13	-1.15	3.19	7.71	0.00549	0.0285	0.051	noncompact-compact	Up	Meristem_Up
658	LOC-Os10g11060	Meristem	0.276	0.262	0.172	0.104	0.266	0.147	0.962	4.2	6.98	0.00825	0.0397	0.0686	noncompact-compact	Down	Meristem_Down
659	LOC-Os10g11354	Meristem	0.0821	0.113	0.189	0.191	0.103	0.19	-1.39	4.02	13.6	0.000232	0.00206	0.00447	noncompact-compact	Up	Meristem_Up
660	LOC-Os10g13940	Meristem	0.109	0.0299	0.142	0.139	0.0564	0.141	-1.25	3.28	9.14	0.0025	0.0149	0.0285	noncompact-compact	Up	Meristem_Up
661	LOC-Os10g14180	Meristem	0.107	0.0847	0.182	0.199	0.0921	0.189	-2.06	4.66	31.6	1.86e-08	5.05e-07	1.39e-06	noncompact-compact	Up	Meristem_Up
662	LOC-Os10g17489	Meristem	0.0473	0.0311	0.207	0.245	0.0365	0.221	-2.93	4.04	51.8	6.15e-13	4.04e-11	1.17e-10	noncompact-compact	Up	Meristem_Up
663	LOC-Os10g17940	Meristem	0.0398	0.0125	0.198	0.152	0.0216	0.181	-3.32	3.5	54.5	1.54e-13	1.1e-11	3.25e-11	noncompact-compact	Up	Meristem_Up
664	LOC-Os10g19860	Meristem	0.164	0.106	0.237	0.209	0.125	0.227	-1.02	4.09	7.5	0.00617	0.0313	0.0555	noncompact-compact	Up	Meristem_Up
665	LOC-Os10g19919	Meristem	0.241	0.234	0.422	0.414	0.237	0.419	-1.42	6.45	18	2.2e-05	0.000271	0.000638	noncompact-compact	Up	Meristem_Up
666	LOC-Os10g19970	Meristem	0.139	0.2	0.0966	0.0687	0.18	0.0862	1.08	3.53	7.37	0.00662	0.0332	0.0585	noncompact-compact	Down	Meristem_Down
667	LOC-Os10g20600	Meristem	0.391	0.519	0.353	0.224	0.476	0.305	1.01	5.5	8.92	0.00282	0.0165	0.0312	noncompact-compact	Down	Meristem_Down
668	LOC-Os10g21190	Meristem	0.0995	0.0448	0.145	0.104	0.0631	0.13	-1.07	3.12	6.57	0.0104	0.0479	0.0809	noncompact-compact	Up	Meristem_Up
669	LOC-Os10g21230	Meristem	0.498	0.372	0.673	0.575	0.414	0.636	-0.943	6.56	8.23	0.00413	0.0226	0.0415	noncompact-compact	Up	Meristem_Up
670	LOC-Os10g21670	Meristem	0.0448	0.0423	0.151	0.116	0.0432	0.138	-2.63	4.91	50.9	1e-12	6.41e-11	1.85e-10	noncompact-compact	Up	Meristem_Up
671	LOC-Os10g21790	Meristem	0.0945	0.0448	0.449	0.474	0.0614	0.458	-4.93	8.36	199	3.93e-45	1.18e-41	1.69e-41	noncompact-compact	Up	Meristem_Up
672	LOC-Os10g21910	Meristem	0.299	0.271	0.481	0.419	0.28	0.458	-1.03	5.58	9.28	0.00232	0.014	0.0269	noncompact-compact	Up	Meristem_Up
673	LOC-Os10g21930	Meristem	0.214	0.238	0.55	0.518	0.23	0.538	-1.95	6.07	32.2	1.37e-08	3.84e-07	1.05e-06	noncompact-compact	Up	Meristem_Up
674	LOC-Os10g22590	Meristem	0.938	0.914	0.793	0.672	0.922	0.748	1.29	9.22	20.9	4.8e-06	7.18e-05	0.000177	noncompact-compact	Down	Meristem_Down
675	LOC-Os10g22630	Meristem	0.0547	0.0436	0.114	0.156	0.0473	0.13	-1.75	3.25	17.2	3.39e-05	0.000395	0.000915	noncompact-compact	Up	Meristem_Up
676	LOC-Os10g22950	Meristem	0.316	0.249	0.519	0.424	0.271	0.484	-1.14	5.55	11.3	0.000769	0.0056	0.0115	noncompact-compact	Up	Meristem_Up
677	LOC-Os10g22960	Meristem	0.109	0.108	0.066	0.0302	0.109	0.0527	1.18	2.66	7.14	0.00753	0.0368	0.0641	noncompact-compact	Down	Meristem_Down
678	LOC-Os10g23060	Meristem	0.256	0.172	0.121	0.0771	0.2	0.105	1.96	5.91	32.6	1.13e-08	3.22e-07	8.88e-07	noncompact-compact	Down	Meristem_Down
679	LOC-Os10g23090	Meristem	0.234	0.295	0.478	0.302	0.275	0.413	-1.08	5.46	10.2	0.00144	0.00942	0.0186	noncompact-compact	Up	Meristem_Up
680	LOC-Os10g23204	Meristem	0.741	0.664	0.508	0.432	0.69	0.48	0.915	6.42	7.67	0.00563	0.029	0.052	noncompact-compact	Down	Meristem_Down
681	LOC-Os10g24070	Meristem	0.112	0.0971	0.362	0.355	0.102	0.359	-2.29	4.66	38.3	6.25e-10	2.31e-08	6.6e-08	noncompact-compact	Up	Meristem_Up
682	LOC-Os10g24940	Meristem	0.0846	0.0436	0.116	0.0988	0.0573	0.11	-1.14	2.99	7.24	0.00713	0.0352	0.0617	noncompact-compact	Up	Meristem_Up
683	LOC-Os10g25130	Meristem	0.582	0.645	0.73	0.702	0.624	0.72	-0.933	7.38	8.79	0.00303	0.0175	0.0329	noncompact-compact	Up	Meristem_Up
684	LOC-Os10g25200	Meristem	0.184	0.168	0.336	0.271	0.173	0.312	-1.15	4.57	10.4	0.00129	0.00865	0.0172	noncompact-compact	Up	Meristem_Up
685	LOC-Os10g25600	Meristem	0.301	0.23	0.105	0.106	0.254	0.105	1.36	4.06	13.1	0.000289	0.00247	0.00532	noncompact-compact	Down	Meristem_Down
686	LOC-Os10g26050	Meristem	0.0896	0.0735	0.181	0.149	0.0788	0.169	-1.27	3.66	10.4	0.00126	0.0085	0.0169	noncompact-compact	Up	Meristem_Up
687	LOC-Os10g26500	Meristem	0.363	0.496	0.0808	0.0318	0.451	0.0627	3.44	5.11	83.1	7.88e-20	1.52e-17	4.08e-17	noncompact-compact	Down	Meristem_Down
688	LOC-Os10g26520	Meristem	0.129	0.131	0.0502	0.0519	0.13	0.0509	1.3	2.93	9.13	0.00251	0.0149	0.0286	noncompact-compact	Down	Meristem_Down
689	LOC-Os10g26540	Meristem	0.403	0.273	0.619	0.581	0.316	0.605	-1.2	6.64	13.3	0.000263	0.00228	0.00494	noncompact-compact	Up	Meristem_Up
690	LOC-Os10g27050	Meristem	0.473	0.594	0.421	0.323	0.554	0.385	0.89	5.9	7.08	0.00778	0.0378	0.0657	noncompact-compact	Down	Meristem_Down
691	LOC-Os10g28050	Meristem	0.48	0.548	0.674	0.591	0.525	0.643	-1.42	9.33	25.6	4.22e-07	8.3e-06	2.18e-05	noncompact-compact	Up	Meristem_Up
692	LOC-Os10g28120	Meristem	0.0299	0.0137	0.111	0.144	0.0191	0.123	-3.47	3.45	57.5	3.49e-14	2.76e-12	8.13e-12	noncompact-compact	Up	Meristem_Up
693	LOC-Os10g28230	Meristem	0.201	0.122	0.0867	0.0905	0.149	0.0881	1.57	4.4	18.6	1.59e-05	0.000204	0.000483	noncompact-compact	Down	Meristem_Down
694	LOC-Os10g28320	Meristem	0.0945	0.117	0.0443	0.0419	0.11	0.0434	1.33	2.64	8.81	0.003	0.0174	0.0327	noncompact-compact	Down	Meristem_Down
695	LOC-Os10g30010	Meristem	0.0174	0.00374	0.109	0.139	0.0083	0.12	-4.32	3.38	76	2.86e-18	4.39e-16	1.23e-15	noncompact-compact	Up	Meristem_Up
696	LOC-Os10g30330	Meristem	0.0846	0.0311	0.378	0.223	0.049	0.321	-3.88	6.01	105	1.09e-24	3.56e-22	9.33e-22	noncompact-compact	Up	Meristem_Up
697	LOC-Os10g30530	Meristem	0.254	0.3	0.19	0.104	0.285	0.158	1.14	4.72	10.5	0.0012	0.00813	0.0162	noncompact-compact	Down	Meristem_Down
698	LOC-Os10g30860	Meristem	0.117	0.122	0.0611	0.0385	0.12	0.0527	1.35	2.94	9.97	0.00159	0.0103	0.0202	noncompact-compact	Down	Meristem_Down
699	LOC-Os10g30910	Meristem	0.112	0.061	0.191	0.151	0.078	0.176	-1.4	3.66	12.6	0.000381	0.00312	0.00664	noncompact-compact	Up	Meristem_Up
700	LOC-Os10g31240	Meristem	0.112	0.243	0.0798	0.0603	0.199	0.0726	1.75	4.18	21.7	3.15e-06	4.92e-05	0.000124	noncompact-compact	Down	Meristem_Down
701	LOC-Os10g31820	Meristem	0.0672	0.0585	0.157	0.136	0.0614	0.149	-1.52	3.25	13.3	0.000271	0.00234	0.00506	noncompact-compact	Up	Meristem_Up
702	LOC-Os10g31970	Meristem	0.104	0.0523	0.185	0.211	0.0697	0.195	-1.75	3.68	19.1	1.22e-05	0.00016	0.000385	noncompact-compact	Up	Meristem_Up
703	LOC-Os10g32550	Meristem	0.632	0.433	0.463	0.318	0.5	0.409	0.891	6.6	7.4	0.00651	0.0327	0.0578	noncompact-compact	Down	Meristem_Down
704	LOC-Os10g32940	Meristem	0.236	0.179	0.0818	0.0352	0.198	0.0645	2.07	3.99	28.7	8.4e-08	1.99e-06	5.31e-06	noncompact-compact	Down	Meristem_Down
705	LOC-Os10g34400	Meristem	0.139	0.116	0.262	0.266	0.124	0.264	-1.44	4.26	15.3	9.28e-05	0.000932	0.00211	noncompact-compact	Up	Meristem_Up
706	LOC-Os10g34670	Meristem	0.774	0.711	0.525	0.457	0.732	0.5	1.03	6.69	9.86	0.00169	0.0108	0.0211	noncompact-compact	Down	Meristem_Down
707	LOC-Os10g34710	Meristem	0.264	0.207	0.48	0.439	0.226	0.465	-1.61	5.44	22.1	2.66e-06	4.22e-05	0.000107	noncompact-compact	Up	Meristem_Up
708	LOC-Os10g35110	Meristem	0.711	0.649	0.556	0.481	0.67	0.528	1.25	7.54	15.9	6.86e-05	0.000722	0.00164	noncompact-compact	Down	Meristem_Down
709	LOC-Os10g35380	Meristem	0.149	0.133	0.343	0.313	0.139	0.332	-1.58	4.6	19.3	1.12e-05	0.00015	0.00036	noncompact-compact	Up	Meristem_Up
710	LOC-Os10g35500	Meristem	0.102	0.136	0.069	0.0268	0.124	0.0533	1.5	2.92	12.2	0.000485	0.00381	0.00804	noncompact-compact	Down	Meristem_Down
711	LOC-Os10g35560	Meristem	0.127	0.0822	0.232	0.218	0.0971	0.226	-1.66	4.07	19.1	1.24e-05	0.000163	0.000391	noncompact-compact	Up	Meristem_Up
712	LOC-Os10g35630	Meristem	0.647	0.811	0.824	0.637	0.756	0.754	1	8.45	11.6	0.000671	0.00501	0.0104	noncompact-compact	Down	Meristem_Down
713	LOC-Os10g35644	Meristem	0.291	0.237	0.103	0.0972	0.255	0.101	1.36	4.15	13.4	0.000257	0.00224	0.00485	noncompact-compact	Down	Meristem_Down
714	LOC-Os10g35710	Meristem	0.187	0.146	0.295	0.263	0.159	0.283	-1.01	4.45	8.03	0.0046	0.0247	0.0449	noncompact-compact	Up	Meristem_Up
715	LOC-Os10g35770	Meristem	0.657	0.682	0.861	0.772	0.674	0.828	-1.08	8.98	14.4	0.000148	0.00139	0.00308	noncompact-compact	Up	Meristem_Up
716	LOC-Os10g35820	Meristem	0.363	0.344	0.154	0.0838	0.35	0.128	1.8	4.75	25.2	5.29e-07	1.01e-05	2.65e-05	noncompact-compact	Down	Meristem_Down
717	LOC-Os10g36060	Meristem	0.299	0.294	0.198	0.109	0.295	0.165	1.12	4.6	10.1	0.00151	0.00985	0.0194	noncompact-compact	Down	Meristem_Down
718	LOC-Os10g36550	Meristem	0.662	0.711	0.811	0.789	0.695	0.803	-0.775	8.09	6.65	0.00994	0.0463	0.0785	noncompact-compact	Up	Meristem_Up
719	LOC-Os10g36650	Meristem	0.637	0.477	0.385	0.278	0.53	0.346	1.73	7.48	29.5	5.54e-08	1.36e-06	3.67e-06	noncompact-compact	Down	Meristem_Down
720	LOC-Os10g36810	Meristem	0.0846	0.0448	0.199	0.214	0.0581	0.205	-2.16	3.72	28.3	1.04e-07	2.41e-06	6.39e-06	noncompact-compact	Up	Meristem_Up
721	LOC-Os10g37210	Meristem	0.104	0.0772	0.168	0.178	0.0863	0.172	-1.36	3.64	11.8	0.000607	0.00461	0.00959	noncompact-compact	Up	Meristem_Up
722	LOC-Os10g37280	Meristem	0.214	0.182	0.391	0.33	0.193	0.368	-1.17	4.91	11.3	0.000777	0.00565	0.0116	noncompact-compact	Up	Meristem_Up
723	LOC-Os10g37480	Meristem	0.239	0.223	0.407	0.36	0.228	0.39	-0.893	5.14	6.84	0.0089	0.0421	0.0724	noncompact-compact	Up	Meristem_Up
724	LOC-Os10g37520	Meristem	0.246	0.286	0.105	0.0653	0.273	0.0906	1.97	4.17	27.1	1.94e-07	4.16e-06	1.11e-05	noncompact-compact	Down	Meristem_Down
725	LOC-Os10g37710	Meristem	0.0572	0.0299	0.115	0.121	0.039	0.117	-1.74	3.15	16.6	4.71e-05	0.000526	0.00121	noncompact-compact	Up	Meristem_Up
726	LOC-Os10g37760	Meristem	0.49	0.555	0.268	0.111	0.534	0.21	1.93	5.97	31.7	1.78e-08	4.84e-07	1.33e-06	noncompact-compact	Down	Meristem_Down
727	LOC-Os10g37830	Meristem	0.279	0.265	0.432	0.367	0.27	0.408	-0.895	5.37	7.06	0.00791	0.0383	0.0665	noncompact-compact	Up	Meristem_Up
728	LOC-Os10g37899	Meristem	0.299	0.134	0.0857	0.0469	0.189	0.0713	1.7	3.72	18.7	1.57e-05	0.000201	0.000478	noncompact-compact	Down	Meristem_Down
729	LOC-Os10g38340	Meristem	0.144	0.13	0.331	0.317	0.134	0.326	-1.83	5.62	28.2	1.08e-07	2.5e-06	6.63e-06	noncompact-compact	Up	Meristem_Up
730	LOC-Os10g38360	Meristem	0.463	0.395	0.739	0.685	0.417	0.719	-1.42	7.79	20.8	5.05e-06	7.5e-05	0.000185	noncompact-compact	Up	Meristem_Up
731	LOC-Os10g38489	Meristem	0.935	0.951	0.962	0.951	0.946	0.958	-0.601	11.4	6.5	0.0108	0.0493	0.0831	noncompact-compact	Up	Meristem_Up
732	LOC-Os10g38720	Meristem	0.415	0.613	0.458	0.31	0.547	0.403	0.889	7.08	7.74	0.0054	0.0281	0.0505	noncompact-compact	Down	Meristem_Down
733	LOC-Os10g38740	Meristem	0.664	0.686	0.79	0.784	0.679	0.788	-1.4	9.22	24.6	7.1e-07	1.31e-05	3.43e-05	noncompact-compact	Up	Meristem_Up
734	LOC-Os10g38850	Meristem	0.0771	0.0623	0.198	0.156	0.0672	0.182	-1.76	3.61	19	1.31e-05	0.00017	0.000408	noncompact-compact	Up	Meristem_Up
735	LOC-Os10g39100	Meristem	0.356	0.341	0.523	0.533	0.346	0.527	-0.907	6.67	7.71	0.0055	0.0285	0.0511	noncompact-compact	Up	Meristem_Up
736	LOC-Os10g39170	Meristem	0.552	0.664	0.206	0.111	0.627	0.171	2.77	6.66	63.7	1.5e-15	1.47e-13	4.3e-13	noncompact-compact	Down	Meristem_Down
737	LOC-Os10g39260	Meristem	0.0299	0.0423	0.124	0.0955	0.0382	0.114	-2	3.79	25.1	5.34e-07	1.02e-05	2.67e-05	noncompact-compact	Up	Meristem_Up
738	LOC-Os10g39300	Meristem	0.0199	0.0237	0.165	0.122	0.0224	0.149	-3.36	4.07	65.2	6.93e-16	7.15e-14	2.09e-13	noncompact-compact	Up	Meristem_Up
739	LOC-Os10g39440	Meristem	0.46	0.658	0.37	0.241	0.592	0.323	1.66	6.29	24.1	9.01e-07	1.62e-05	4.2e-05	noncompact-compact	Down	Meristem_Down
740	LOC-Os10g39640	Meristem	0.396	0.43	0.763	0.61	0.418	0.706	-1.1	7.67	12.6	0.000376	0.00309	0.00657	noncompact-compact	Up	Meristem_Up
741	LOC-Os10g39670	Meristem	0.142	0.107	0.291	0.303	0.119	0.295	-1.95	4.56	28.3	1.03e-07	2.39e-06	6.35e-06	noncompact-compact	Up	Meristem_Up
742	LOC-Os10g39680	Meristem	0.0498	0.0399	0.323	0.283	0.0432	0.308	-4.2	6.17	120	5.92e-28	2.96e-25	7.04e-25	noncompact-compact	Up	Meristem_Up
743	LOC-Os10g39760	Meristem	0.231	0.194	0.42	0.389	0.207	0.408	-1.31	5.06	14.3	0.000157	0.00146	0.00323	noncompact-compact	Up	Meristem_Up
744	LOC-Os10g39810	Meristem	0.664	0.788	0.477	0.342	0.747	0.427	1.63	6.81	24.4	7.97e-07	1.46e-05	3.79e-05	noncompact-compact	Down	Meristem_Down
745	LOC-Os10g40220	Meristem	0.714	0.558	0.763	0.933	0.61	0.826	-1.28	7.23	16	6.44e-05	0.000686	0.00156	noncompact-compact	Up	Meristem_Up
746	LOC-Os10g40360	Meristem	0.266	0.304	0.524	0.375	0.291	0.469	-1.83	6.86	30.3	3.65e-08	9.34e-07	2.55e-06	noncompact-compact	Up	Meristem_Up
747	LOC-Os10g40580	Meristem	0.149	0.111	0.302	0.223	0.124	0.273	-1.37	4.32	14.2	0.000166	0.00153	0.00338	noncompact-compact	Up	Meristem_Up
748	LOC-Os10g40730	Meristem	0.617	0.786	0.522	0.328	0.729	0.45	2.2	7.86	48	4.2e-12	2.4e-10	6.94e-10	noncompact-compact	Down	Meristem_Down
749	LOC-Os10g40810	Meristem	0.194	0.44	0.0985	0.0988	0.358	0.0986	2.18	5.04	37	1.17e-09	4.1e-08	1.17e-07	noncompact-compact	Down	Meristem_Down
750	LOC-Os10g41190	Meristem	0.092	0.0648	0.19	0.126	0.0739	0.166	-1.39	3.53	12	0.000542	0.00417	0.00877	noncompact-compact	Up	Meristem_Up
751	LOC-Os10g41430	Meristem	0.279	0.503	0.145	0.072	0.428	0.118	2.51	5.17	49	2.57e-12	1.52e-10	4.4e-10	noncompact-compact	Down	Meristem_Down
752	LOC-Os10g41710	Meristem	0.512	0.39	0.309	0.263	0.431	0.292	0.865	5.6	6.64	0.00997	0.0464	0.0786	noncompact-compact	Down	Meristem_Down
753	LOC-Os10g41940	Meristem	0.415	0.396	0.284	0.213	0.402	0.257	0.922	5.15	7.31	0.00685	0.0341	0.0599	noncompact-compact	Down	Meristem_Down
754	LOC-Os10g42090	Meristem	0.43	0.367	0.231	0.194	0.388	0.217	1.04	4.9	8.9	0.00285	0.0166	0.0314	noncompact-compact	Down	Meristem_Down
755	LOC-Os10g42100	Meristem	0.453	0.605	0.466	0.33	0.554	0.416	0.852	6.22	6.57	0.0104	0.0478	0.0808	noncompact-compact	Down	Meristem_Down
756	LOC-Os10g42110	Meristem	0.139	0.188	0.0601	0.0771	0.172	0.0664	1.37	3.37	11.2	0.000833	0.00597	0.0122	noncompact-compact	Down	Meristem_Down
757	LOC-Os10g42190	Meristem	0.313	0.357	0.561	0.469	0.343	0.527	-1.1	6.2	10.9	0.000958	0.00673	0.0136	noncompact-compact	Up	Meristem_Up
758	LOC-Os10g42900	Meristem	0.0398	0.071	0.158	0.154	0.0606	0.156	-1.74	3.52	18.2	1.95e-05	0.000243	0.000574	noncompact-compact	Up	Meristem_Up
759	LOC-Os10g42940	Meristem	0.562	0.587	0.338	0.278	0.578	0.316	1.2	5.79	12.8	0.000352	0.00292	0.00624	noncompact-compact	Down	Meristem_Down
760	LOC-Os10g02360	Meristem	0.0622	0.0374	0.149	0.147	0.0456	0.148	-1.77	3.29	17.8	2.46e-05	0.000298	0.000697	noncompact-compact	Up	Meristem_Up
761	LOC-Os10g02930	Meristem	0.209	0.183	0.426	0.278	0.192	0.371	-1.18	4.94	11.4	0.00072	0.00531	0.011	noncompact-compact	Up	Meristem_Up
762	LOC-Os10g03830	Meristem	0.172	0.128	0.264	0.243	0.143	0.256	-1.02	4.2	7.74	0.0054	0.0281	0.0504	noncompact-compact	Up	Meristem_Up
763	LOC-Os10g03850	Meristem	0.279	0.219	0.437	0.392	0.239	0.421	-2.02	6.13	34.3	4.75e-09	1.46e-07	4.1e-07	noncompact-compact	Up	Meristem_Up
764	LOC-Os10g05730	Meristem	0.348	0.337	0.137	0.0771	0.341	0.115	1.96	4.72	29.6	5.45e-08	1.34e-06	3.61e-06	noncompact-compact	Down	Meristem_Down
765	LOC-Os10g07114	Meristem	0.333	0.384	0.635	0.648	0.367	0.64	-2.04	7.37	39.3	3.65e-10	1.42e-08	4.06e-08	noncompact-compact	Up	Meristem_Up
766	LOC-Os10g07290	Meristem	0.249	0.273	0.0995	0.0854	0.265	0.0943	1.88	4.25	25.3	4.9e-07	9.47e-06	2.48e-05	noncompact-compact	Down	Meristem_Down
767	LOC-Os10g07440	Meristem	0.662	0.822	0.769	0.626	0.768	0.717	1.27	8.53	18.6	1.64e-05	0.000209	0.000497	noncompact-compact	Down	Meristem_Down
768	LOC-Os10g07450	Meristem	0.117	0.204	0.0197	0.0168	0.175	0.0186	3.34	3.46	55.3	1.04e-13	7.67e-12	2.24e-11	noncompact-compact	Down	Meristem_Down
769	LOC-Os10g07546	Meristem	0.488	0.58	0.288	0.151	0.549	0.237	1.73	5.93	25.8	3.81e-07	7.6e-06	2e-05	noncompact-compact	Down	Meristem_Down
770	LOC-Os10g08011	Meristem	0.4	0.499	0.339	0.214	0.466	0.293	0.854	5.59	6.48	0.0109	0.0498	0.0838	noncompact-compact	Down	Meristem_Down
771	LOC-Os10g10080	Meristem	0.226	0.163	0.35	0.256	0.184	0.315	-0.928	4.63	6.92	0.00851	0.0406	0.07	noncompact-compact	Up	Meristem_Up
772	LOC-Os10g10990	Meristem	0.373	0.284	0.507	0.424	0.314	0.476	-0.948	5.54	7.93	0.00487	0.0259	0.0468	noncompact-compact	Up	Meristem_Up
773	LOC-Os10g13700	Meristem	0.177	0.0859	0.213	0.285	0.116	0.239	-1.32	4.08	12.5	0.000417	0.00336	0.00712	noncompact-compact	Up	Meristem_Up
774	LOC-Os10g13810	Meristem	0.154	0.0847	0.354	0.255	0.108	0.317	-1.68	4.69	21.8	3.07e-06	4.8e-05	0.000121	noncompact-compact	Up	Meristem_Up
775	LOC-Os10g16640	Meristem	0.0473	0.0423	0.123	0.0921	0.044	0.112	-1.46	2.73	10.7	0.00104	0.00725	0.0146	noncompact-compact	Up	Meristem_Up
776	LOC-Os10g19190	Meristem	0.114	0.161	0.0443	0.0251	0.145	0.0372	2.11	2.91	22.6	2e-06	3.26e-05	8.32e-05	noncompact-compact	Down	Meristem_Down
777	LOC-Os10g19880	Meristem	0.097	0.056	0.149	0.124	0.0697	0.14	-1.22	3.19	8.53	0.00349	0.0198	0.0366	noncompact-compact	Up	Meristem_Up
778	LOC-Os10g20310	Meristem	0.149	0.0971	0.0512	0.0369	0.115	0.0459	1.34	2.75	9.32	0.00227	0.0137	0.0264	noncompact-compact	Down	Meristem_Down
779	LOC-Os10g20470	Meristem	0.0373	0.0311	0.228	0.281	0.0332	0.248	-3.51	4.07	69.6	7.25e-17	8.61e-15	2.54e-14	noncompact-compact	Up	Meristem_Up
780	LOC-Os10g20770	Meristem	0.142	0.249	0.0483	0.0117	0.213	0.0347	3.11	3.67	53.6	2.51e-13	1.72e-11	5.08e-11	noncompact-compact	Down	Meristem_Down
781	LOC-Os10g21314	Meristem	0.328	0.184	0.446	0.437	0.232	0.443	-1.06	5.33	9.73	0.00181	0.0115	0.0222	noncompact-compact	Up	Meristem_Up
782	LOC-Os10g21590	Meristem	0.0348	0.0112	0.161	0.112	0.0191	0.143	-3.16	3.88	56	7.27e-14	5.53e-12	1.61e-11	noncompact-compact	Up	Meristem_Up
783	LOC-Os10g21940	Meristem	0.403	0.392	0.601	0.506	0.396	0.566	-1.02	6.26	9.29	0.00231	0.0139	0.0267	noncompact-compact	Up	Meristem_Up
784	LOC-Os10g22410	Meristem	0.169	0.143	0.0847	0.0519	0.152	0.0726	1.09	3.2	6.96	0.00832	0.0399	0.0689	noncompact-compact	Down	Meristem_Down
785	LOC-Os10g22430	Meristem	0.0721	0.0448	0.165	0.156	0.0539	0.161	-1.74	3.33	17.3	3.14e-05	0.00037	0.000858	noncompact-compact	Up	Meristem_Up
786	LOC-Os10g22460	Meristem	0.0945	0.0523	0.209	0.151	0.0664	0.187	-1.53	3.51	14.3	0.000159	0.00148	0.00327	noncompact-compact	Up	Meristem_Up
787	LOC-Os10g22520	Meristem	0.199	0.141	0.283	0.243	0.16	0.268	-1.07	5.31	10	0.00153	0.00995	0.0195	noncompact-compact	Up	Meristem_Up
788	LOC-Os10g22570	Meristem	0.0423	0.0635	0.116	0.137	0.0564	0.124	-2.08	4.21	30	4.35e-08	1.1e-06	2.97e-06	noncompact-compact	Up	Meristem_Up
789	LOC-Os10g23100	Meristem	0.704	0.827	0.574	0.409	0.786	0.513	1.94	7.49	36.4	1.61e-09	5.5e-08	1.55e-07	noncompact-compact	Down	Meristem_Down
790	LOC-Os10g24900	Meristem	0.109	0.118	0.212	0.186	0.115	0.202	-1.12	3.82	8.5	0.00355	0.02	0.037	noncompact-compact	Up	Meristem_Up
791	LOC-Os10g25090	Meristem	0.348	0.258	0.196	0.136	0.288	0.174	0.924	4.69	6.95	0.0084	0.0402	0.0694	noncompact-compact	Down	Meristem_Down
792	LOC-Os10g25210	Meristem	0.182	0.122	0.273	0.308	0.142	0.286	-1.45	4.67	16.5	4.87e-05	0.00054	0.00124	noncompact-compact	Up	Meristem_Up
793	LOC-Os10g25230	Meristem	0.597	0.75	0.638	0.424	0.699	0.559	1.88	8.48	39	4.22e-10	1.62e-08	4.62e-08	noncompact-compact	Down	Meristem_Down
794	LOC-Os10g25290	Meristem	0.517	0.452	0.716	0.692	0.474	0.707	-1.1	8.17	13.4	0.000249	0.00218	0.00473	noncompact-compact	Up	Meristem_Up
795	LOC-Os10g25674	Meristem	0.301	0.116	0.0591	0.0469	0.178	0.0546	2.64	4.4	48	4.2e-12	2.4e-10	6.94e-10	noncompact-compact	Down	Meristem_Down
796	LOC-Os10g26570	Meristem	0.291	0.184	0.573	0.503	0.22	0.547	-1.81	6.08	28.1	1.14e-07	2.61e-06	6.93e-06	noncompact-compact	Up	Meristem_Up
797	LOC-Os10g26630	Meristem	0.823	0.681	0.862	0.926	0.729	0.886	-0.939	7.67	9.2	0.00242	0.0145	0.0278	noncompact-compact	Up	Meristem_Up
798	LOC-Os10g26680	Meristem	0.445	0.325	0.569	0.497	0.365	0.543	-0.931	6.07	7.78	0.00528	0.0277	0.0497	noncompact-compact	Up	Meristem_Up
799	LOC-Os10g27060	Meristem	0.246	0.188	0.118	0.0804	0.207	0.104	1.07	3.76	7.75	0.00538	0.028	0.0503	noncompact-compact	Down	Meristem_Down
800	LOC-Os10g27174	Meristem	0.97	0.989	0.914	0.856	0.983	0.893	1.26	10.3	23.3	1.36e-06	2.34e-05	6.01e-05	noncompact-compact	Down	Meristem_Down
801	LOC-Os10g27310	Meristem	0.346	0.367	0.196	0.101	0.36	0.161	1.48	4.73	17.4	3.01e-05	0.000357	0.000827	noncompact-compact	Down	Meristem_Down
802	LOC-Os10g28000	Meristem	0.149	0.0685	0.273	0.245	0.0954	0.262	-1.66	4.17	19.6	9.49e-06	0.00013	0.000313	noncompact-compact	Up	Meristem_Up
803	LOC-Os10g28240	Meristem	0.137	0.105	0.269	0.194	0.115	0.241	-1.44	4.68	16.4	5.24e-05	0.000577	0.00132	noncompact-compact	Up	Meristem_Up
804	LOC-Os10g28610	Meristem	0.286	0.276	0.462	0.439	0.28	0.453	-1.16	5.63	11.8	0.000578	0.00441	0.00923	noncompact-compact	Up	Meristem_Up
805	LOC-Os10g29540	Meristem	0.129	0.0834	0.194	0.171	0.0988	0.185	-1.13	3.62	8.21	0.00417	0.0228	0.0417	noncompact-compact	Up	Meristem_Up
806	LOC-Os10g30790	Meristem	0.547	0.679	0.811	0.776	0.635	0.798	-1.53	9.67	31.1	2.45e-08	6.5e-07	1.78e-06	noncompact-compact	Up	Meristem_Up
807	LOC-Os10g30870	Meristem	0.726	0.874	0.645	0.462	0.825	0.578	1.64	7.59	26.9	2.2e-07	4.66e-06	1.24e-05	noncompact-compact	Down	Meristem_Down
808	LOC-Os10g31500	Meristem	0.0249	0.0598	0.176	0.275	0.0481	0.213	-2.48	7.39	56.4	6.08e-14	4.66e-12	1.37e-11	noncompact-compact	Up	Meristem_Up
809	LOC-Os10g31510	Meristem	0.0249	0.0847	0.188	0.31	0.0647	0.233	-3.24	6.76	83.9	5.47e-20	1.07e-17	2.88e-17	noncompact-compact	Up	Meristem_Up
810	LOC-Os10g31530	Meristem	0.0199	0.0772	0.198	0.318	0.0581	0.243	-1.68	8.98	33.6	6.8e-09	2.02e-07	5.65e-07	noncompact-compact	Up	Meristem_Up
811	LOC-Os10g31620	Meristem	0.0149	0.0174	0.137	0.3	0.0166	0.197	-4.51	6.78	143	7.97e-33	6.65e-30	1.44e-29	noncompact-compact	Up	Meristem_Up
812	LOC-Os10g31710	Meristem	0.0174	0.076	0.189	0.223	0.0564	0.202	-2.05	8.2	44.3	2.9e-11	1.39e-09	4.04e-09	noncompact-compact	Up	Meristem_Up
813	LOC-Os10g31830	Meristem	0.244	0.269	0.17	0.0988	0.261	0.144	1	4.2	7.6	0.00585	0.0299	0.0534	noncompact-compact	Down	Meristem_Down
814	LOC-Os10g31850	Meristem	0.343	0.387	0.641	0.566	0.373	0.614	-1.27	7.01	15.3	8.95e-05	0.000903	0.00204	noncompact-compact	Up	Meristem_Up
815	LOC-Os10g32170	Meristem	0.00995	0.0149	0.188	0.32	0.0133	0.237	-5.41	4.79	145	2.48e-33	2.26e-30	4.75e-30	noncompact-compact	Up	Meristem_Up
816	LOC-Os10g32680	Meristem	0.162	0.071	0.459	0.504	0.101	0.476	-3.02	5.61	68.9	1.06e-16	1.22e-14	3.6e-14	noncompact-compact	Up	Meristem_Up
817	LOC-Os10g32820	Meristem	0.811	0.568	0.487	0.492	0.649	0.489	0.898	7.15	7.95	0.00481	0.0256	0.0464	noncompact-compact	Down	Meristem_Down
818	LOC-Os10g32850	Meristem	0.0846	0.0598	0.159	0.137	0.068	0.151	-1.26	3.42	9.66	0.00189	0.0118	0.023	noncompact-compact	Up	Meristem_Up
819	LOC-Os10g32880	Meristem	0.381	0.22	0.219	0.127	0.274	0.185	0.929	4.7	7.03	0.00803	0.0388	0.0672	noncompact-compact	Down	Meristem_Down
820	LOC-Os10g32920	Meristem	0.978	0.994	0.967	0.972	0.988	0.968	0.683	10.5	7.27	0.00703	0.0349	0.0611	noncompact-compact	Down	Meristem_Down
821	LOC-Os10g33275	Meristem	0.169	0.118	0.249	0.211	0.135	0.235	-1.14	4.14	9.45	0.00211	0.013	0.0249	noncompact-compact	Up	Meristem_Up
822	LOC-Os10g33420	Meristem	0.206	0.118	0.355	0.318	0.148	0.341	-1.4	4.79	15.6	7.66e-05	0.000794	0.0018	noncompact-compact	Up	Meristem_Up
823	LOC-Os10g33810	Meristem	0.306	0.262	0.163	0.176	0.276	0.167	1.03	5.04	8.92	0.00283	0.0165	0.0312	noncompact-compact	Down	Meristem_Down
824	LOC-Os10g34030	Meristem	0.873	0.842	0.731	0.647	0.852	0.7	0.809	7.44	6.68	0.00973	0.0454	0.0772	noncompact-compact	Down	Meristem_Down
825	LOC-Os10g34170	Meristem	0.119	0.0697	0.325	0.29	0.0863	0.312	-2.12	4.56	33	9.38e-09	2.72e-07	7.52e-07	noncompact-compact	Up	Meristem_Up
826	LOC-Os10g34180	Meristem	0.784	0.724	0.611	0.581	0.744	0.6	1.03	7.81	11.2	0.000798	0.00578	0.0119	noncompact-compact	Down	Meristem_Down
827	LOC-Os10g34920	Meristem	0.0622	0.0448	0.183	0.179	0.0506	0.182	-2.27	4.76	38.1	6.71e-10	2.46e-08	7.03e-08	noncompact-compact	Up	Meristem_Up
828	LOC-Os10g35100	Meristem	0.525	0.56	0.29	0.275	0.549	0.284	1.63	5.97	23	1.61e-06	2.71e-05	6.93e-05	noncompact-compact	Down	Meristem_Down
829	LOC-Os10g35150	Meristem	0.0896	0.0648	0.292	0.265	0.073	0.282	-2.65	4.45	48.1	4e-12	2.29e-10	6.63e-10	noncompact-compact	Up	Meristem_Up
830	LOC-Os10g35550	Meristem	0.209	0.151	0.328	0.285	0.17	0.312	-1.27	4.61	12.7	0.000366	0.00301	0.00642	noncompact-compact	Up	Meristem_Up
831	LOC-Os10g35840	Meristem	0.649	0.697	0.833	0.739	0.681	0.798	-0.994	7.79	10.5	0.00123	0.00829	0.0165	noncompact-compact	Up	Meristem_Up
832	LOC-Os10g35990	Meristem	0.279	0.279	0.457	0.419	0.279	0.443	-1.13	5.38	11.1	0.000882	0.00627	0.0128	noncompact-compact	Up	Meristem_Up
833	LOC-Os10g36500	Meristem	0.0771	0.0672	0.142	0.109	0.0705	0.13	-1.31	3.71	11.2	0.000798	0.00578	0.0119	noncompact-compact	Up	Meristem_Up
834	LOC-Os10g36580	Meristem	0.109	0.061	0.536	0.563	0.0772	0.546	-4.28	6.75	131	2.73e-30	1.68e-27	4.13e-27	noncompact-compact	Up	Meristem_Up
835	LOC-Os10g36710	Meristem	0.102	0.071	0.228	0.204	0.0813	0.219	-1.88	3.95	23.4	1.35e-06	2.31e-05	5.95e-05	noncompact-compact	Up	Meristem_Up
836	LOC-Os10g36870	Meristem	0.483	0.563	0.348	0.224	0.536	0.302	1.24	5.7	13.6	0.000232	0.00205	0.00446	noncompact-compact	Down	Meristem_Down
837	LOC-Os10g36924	Meristem	0.527	0.706	0.656	0.441	0.646	0.576	0.822	8.01	7.39	0.00657	0.033	0.0581	noncompact-compact	Down	Meristem_Down
838	LOC-Os10g37100	Meristem	0.264	0.291	0.105	0.0603	0.282	0.0887	2.45	4.57	43.4	4.49e-11	2.06e-09	6.02e-09	noncompact-compact	Down	Meristem_Down
839	LOC-Os10g37260	Meristem	0.0697	0.0423	0.131	0.0787	0.0515	0.112	-1.22	2.81	7.82	0.00518	0.0272	0.049	noncompact-compact	Up	Meristem_Up
840	LOC-Os10g37500	Meristem	0.256	0.121	0.458	0.4	0.166	0.437	-1.57	5.76	21	4.49e-06	6.76e-05	0.000167	noncompact-compact	Up	Meristem_Up
841	LOC-Os10g37660	Meristem	0.0771	0.0672	0.487	0.506	0.0705	0.494	-3.56	5.7	90.4	1.99e-21	4.46e-19	1.2e-18	noncompact-compact	Up	Meristem_Up
842	LOC-Os10g37670	Meristem	0.0721	0.0785	0.471	0.39	0.0763	0.441	-3.17	5.44	74.2	7.35e-18	1.04e-15	3.01e-15	noncompact-compact	Up	Meristem_Up
843	LOC-Os10g37740	Meristem	0.154	0.146	0.284	0.211	0.149	0.257	-0.954	4.2	6.83	0.00898	0.0424	0.0728	noncompact-compact	Up	Meristem_Up
844	LOC-Os10g37980	Meristem	0.286	0.356	0.519	0.543	0.333	0.528	-1.53	6.31	20.4	6.14e-06	8.86e-05	0.000218	noncompact-compact	Up	Meristem_Up
845	LOC-Os10g38090	Meristem	0.182	0.12	0.423	0.405	0.14	0.416	-2.54	6.09	52.1	5.3e-13	3.49e-11	1.02e-10	noncompact-compact	Up	Meristem_Up
846	LOC-Os10g39200	Meristem	0.107	0.066	0.199	0.208	0.0797	0.202	-1.67	3.72	17.8	2.45e-05	0.000298	0.000696	noncompact-compact	Up	Meristem_Up
847	LOC-Os10g39410	Meristem	0.634	0.6	0.856	0.772	0.612	0.825	-2.13	8.62	49.8	1.68e-12	1.03e-10	2.97e-10	noncompact-compact	Up	Meristem_Up
848	LOC-Os10g39450	Meristem	0.162	0.151	0.0808	0.062	0.154	0.0738	1.09	3.26	7.14	0.00753	0.0368	0.0641	noncompact-compact	Down	Meristem_Down
849	LOC-Os10g39920	Meristem	0.0771	0.0336	0.279	0.246	0.0481	0.267	-3.2	4.63	67.4	2.29e-16	2.56e-14	7.42e-14	noncompact-compact	Up	Meristem_Up
850	LOC-Os10g40430	Meristem	0.328	0.258	0.0936	0.0854	0.281	0.0906	3.01	7.25	78.5	8.03e-19	1.39e-16	3.75e-16	noncompact-compact	Down	Meristem_Down
851	LOC-Os10g40470	Meristem	0.134	0.0909	0.0384	0.0168	0.105	0.0304	2.28	3.82	32.9	9.95e-09	2.87e-07	7.92e-07	noncompact-compact	Down	Meristem_Down
852	LOC-Os10g40480	Meristem	0.174	0.159	0.1	0.0804	0.164	0.0931	1.68	5.25	23.7	1.11e-06	1.94e-05	5.03e-05	noncompact-compact	Down	Meristem_Down
853	LOC-Os10g40510	Meristem	0.269	0.263	0.0808	0.119	0.265	0.0949	2.03	6.86	36.9	1.26e-09	4.39e-08	1.25e-07	noncompact-compact	Down	Meristem_Down
854	LOC-Os10g40520	Meristem	0.234	0.275	0.146	0.164	0.261	0.153	2.02	7.59	39.9	2.66e-10	1.07e-08	3.05e-08	noncompact-compact	Down	Meristem_Down
855	LOC-Os10g40530	Meristem	0.341	0.427	0.25	0.198	0.398	0.231	3.1	9.83	116	4.18e-27	1.72e-24	4.47e-24	noncompact-compact	Down	Meristem_Down
856	LOC-Os10g40550	Meristem	0.408	0.381	0.741	0.603	0.39	0.69	-2.15	7.81	45.7	1.41e-11	7.24e-10	2.11e-09	noncompact-compact	Up	Meristem_Up
857	LOC-Os10g40710	Meristem	0.0398	0.071	0.368	0.307	0.0606	0.346	-3.19	6	77.2	1.59e-18	2.57e-16	7.16e-16	noncompact-compact	Up	Meristem_Up
858	LOC-Os10g40820	Meristem	0.152	0.169	0.0837	0.0603	0.163	0.0751	1.13	3.36	7.79	0.00526	0.0275	0.0495	noncompact-compact	Down	Meristem_Down
859	LOC-Os10g41030	Meristem	0.239	0.191	0.335	0.315	0.207	0.328	-1	4.83	8.29	0.004	0.0221	0.0405	noncompact-compact	Up	Meristem_Up
860	LOC-Os10g41240	Meristem	0.271	0.279	0.479	0.419	0.276	0.457	-1.18	5.39	12.1	0.000494	0.00386	0.00816	noncompact-compact	Up	Meristem_Up
861	LOC-Os10g41250	Meristem	0.274	0.391	0.167	0.0503	0.352	0.124	2.04	4.88	32.6	1.12e-08	3.18e-07	8.75e-07	noncompact-compact	Down	Meristem_Down
862	LOC-Os10g41310	Meristem	0.177	0.133	0.0946	0.062	0.148	0.0825	1.07	3.45	7.14	0.00753	0.0368	0.0642	noncompact-compact	Down	Meristem_Down
863	LOC-Os10g41360	Meristem	0.296	0.268	0.521	0.494	0.277	0.511	-1.45	5.68	18.1	2.15e-05	0.000266	0.000624	noncompact-compact	Up	Meristem_Up
864	LOC-Os10g41470	Meristem	0.933	0.874	0.813	0.802	0.894	0.809	0.792	9.18	8	0.00467	0.0251	0.0455	noncompact-compact	Down	Meristem_Down
865	LOC-Os10g41550	Meristem	0.413	0.573	0.791	0.7	0.52	0.757	-2.57	9.34	77.8	1.17e-18	1.96e-16	5.34e-16	noncompact-compact	Up	Meristem_Up
866	LOC-Os10g41560	Meristem	0.0746	0.0286	0.139	0.139	0.044	0.139	-1.84	3	17.7	2.6e-05	0.000313	0.000732	noncompact-compact	Up	Meristem_Up
867	LOC-Os10g41580	Meristem	0.0697	0.0237	0.194	0.171	0.039	0.185	-2.46	3.58	34.3	4.81e-09	1.47e-07	4.15e-07	noncompact-compact	Up	Meristem_Up
868	LOC-Os10g42196	Meristem	0.159	0.132	0.415	0.363	0.141	0.396	-2	4.94	31.3	2.25e-08	5.98e-07	1.64e-06	noncompact-compact	Up	Meristem_Up
869	LOC-Os10g42320	Meristem	0.284	0.232	0.362	0.352	0.249	0.358	-1.06	5.29	9.82	0.00172	0.011	0.0214	noncompact-compact	Up	Meristem_Up
870	LOC-Os10g42439	Meristem	0.224	0.205	0.42	0.353	0.212	0.395	-1.28	5.07	13.7	0.000216	0.00193	0.00421	noncompact-compact	Up	Meristem_Up
871	LOC-Os10g42610	Meristem	0.0398	0.116	0.182	0.276	0.0905	0.217	-2.51	4.64	45.2	1.78e-11	8.86e-10	2.58e-09	noncompact-compact	Up	Meristem_Up
872	LOC-Os10g42630	Meristem	0.274	0.198	0.351	0.355	0.223	0.352	-1.09	5.05	10.1	0.00152	0.00992	0.0195	noncompact-compact	Up	Meristem_Up
873	LOC-Os10g42650	Meristem	0.119	0.13	0.234	0.235	0.126	0.234	-1.09	4.04	8.55	0.00346	0.0196	0.0363	noncompact-compact	Up	Meristem_Up
874	LOC-Os10g42790	Meristem	0.321	0.496	0.16	0.106	0.437	0.14	2.15	5.23	37.4	9.6e-10	3.41e-08	9.74e-08	noncompact-compact	Down	Meristem_Down
875	LOC-Os10g42840	Meristem	0.933	0.945	0.804	0.73	0.941	0.777	1.16	8.29	15.2	9.87e-05	0.000981	0.00222	noncompact-compact	Down	Meristem_Down
876	LOC-Os10g42860	Meristem	0.764	0.628	0.444	0.447	0.673	0.445	1.06	6.67	10.5	0.00118	0.00806	0.0161	noncompact-compact	Down	Meristem_Down
877	LOC-Os10g43075	Meristem	0.209	0.133	0.349	0.26	0.159	0.316	-1.15	4.58	10.5	0.00119	0.00808	0.0161	noncompact-compact	Up	Meristem_Up
878	LOC-Os11g01550	Meristem	0.0473	0.0361	0.482	0.317	0.0398	0.421	-4.71	5.7	138	6.87e-32	4.8e-29	1.12e-28	noncompact-compact	Up	Meristem_Up
879	LOC-Os11g02150	Meristem	0.172	0.0722	0.383	0.34	0.105	0.367	-1.98	4.73	29.8	4.7e-08	1.17e-06	3.18e-06	noncompact-compact	Up	Meristem_Up
880	LOC-Os11g02190	Meristem	0.097	0.066	0.179	0.161	0.0763	0.172	-1.45	3.43	12.6	0.000389	0.00317	0.00674	noncompact-compact	Up	Meristem_Up
881	LOC-Os11g02379	Meristem	0.194	0.148	0.318	0.266	0.163	0.299	-1.82	5.46	27.7	1.4e-07	3.12e-06	8.3e-06	noncompact-compact	Up	Meristem_Up
882	LOC-Os11g02760	Meristem	0.391	0.276	0.208	0.164	0.315	0.192	0.994	4.72	8.03	0.00461	0.0248	0.045	noncompact-compact	Down	Meristem_Down
883	LOC-Os11g03300	Meristem	0.0373	0.0162	0.276	0.353	0.0232	0.305	-5.05	5.35	147	8.64e-34	8.95e-31	1.73e-30	noncompact-compact	Up	Meristem_Up
884	LOC-Os11g03370	Meristem	0.122	0.0399	0.186	0.157	0.0672	0.176	-1.47	4.59	16.7	4.43e-05	0.000498	0.00114	noncompact-compact	Up	Meristem_Up
885	LOC-Os11g04520	Meristem	0.0721	0.0834	0.136	0.127	0.0797	0.133	-1.15	3.35	7.99	0.00471	0.0253	0.0458	noncompact-compact	Up	Meristem_Up
886	LOC-Os11g04560	Meristem	0.485	0.372	0.638	0.628	0.41	0.635	-1.58	7.57	24.9	5.96e-07	1.13e-05	2.94e-05	noncompact-compact	Up	Meristem_Up
887	LOC-Os11g04670	Meristem	0.167	0.0971	0.243	0.256	0.12	0.248	-1.28	4.24	12.1	0.000498	0.00389	0.00821	noncompact-compact	Up	Meristem_Up
888	LOC-Os11g04720	Meristem	0.157	0.194	0.0719	0.0235	0.182	0.054	2.31	3.66	32.3	1.3e-08	3.67e-07	1.01e-06	noncompact-compact	Down	Meristem_Down
889	LOC-Os11g05170	Meristem	0.408	0.533	0.763	0.673	0.491	0.73	-1.55	8.24	26	3.35e-07	6.77e-06	1.79e-05	noncompact-compact	Up	Meristem_Up
890	LOC-Os11g05320	Meristem	0.192	0.209	0.0394	0.0218	0.203	0.0329	2.79	3.59	43.4	4.55e-11	2.09e-09	6.1e-09	noncompact-compact	Down	Meristem_Down
891	LOC-Os11g05410	Meristem	0.0821	0.0809	0.173	0.107	0.0813	0.149	-1.03	3.47	6.64	0.00995	0.0463	0.0785	noncompact-compact	Up	Meristem_Up
892	LOC-Os11g05650	Meristem	0.184	0.25	0.116	0.0687	0.228	0.0986	1.28	3.79	11.1	0.000867	0.00619	0.0126	noncompact-compact	Down	Meristem_Down
893	LOC-Os11g05930	Meristem	0.147	0.115	0.296	0.286	0.125	0.292	-1.57	4.38	18.4	1.79e-05	0.000226	0.000534	noncompact-compact	Up	Meristem_Up
894	LOC-Os11g05990	Meristem	0.0945	0.0685	0.223	0.213	0.0772	0.219	-1.86	3.83	22.3	2.36e-06	3.79e-05	9.63e-05	noncompact-compact	Up	Meristem_Up
895	LOC-Os11g06390	Meristem	0.928	0.965	0.87	0.807	0.953	0.847	1.22	9.03	18.3	1.9e-05	0.000238	0.000562	noncompact-compact	Down	Meristem_Down
896	LOC-Os11g06740	Meristem	0.57	0.705	0.397	0.27	0.66	0.35	1.59	6.29	22.1	2.6e-06	4.15e-05	0.000105	noncompact-compact	Down	Meristem_Down
897	LOC-Os11g06750	Meristem	0.891	0.903	0.804	0.742	0.899	0.781	0.832	8.64	8.2	0.00418	0.0229	0.0419	noncompact-compact	Down	Meristem_Down
898	LOC-Os11g06934	Meristem	0.408	0.263	0.495	0.596	0.311	0.532	-1.1	5.66	10.7	0.00109	0.00752	0.0151	noncompact-compact	Up	Meristem_Up
899	LOC-Os11g07450	Meristem	0.0522	0.0336	0.107	0.114	0.0398	0.11	-1.49	2.71	11	0.000897	0.00636	0.013	noncompact-compact	Up	Meristem_Up
900	LOC-Os11g07916	Meristem	0.358	0.257	0.458	0.508	0.29	0.476	-1.32	5.66	15.1	0.000103	0.00102	0.00229	noncompact-compact	Up	Meristem_Up
901	LOC-Os11g08300	Meristem	0.229	0.168	0.602	0.616	0.188	0.607	-2.95	6.43	69.2	9.05e-17	1.06e-14	3.12e-14	noncompact-compact	Up	Meristem_Up
902	LOC-Os11g09010	Meristem	0.368	0.387	0.241	0.171	0.381	0.215	1.16	5.25	11.7	0.000635	0.00478	0.00991	noncompact-compact	Down	Meristem_Down
903	LOC-Os11g11580	Meristem	0.0821	0.0672	0.186	0.189	0.0722	0.187	-1.59	3.68	16	6.46e-05	0.000688	0.00157	noncompact-compact	Up	Meristem_Up
904	LOC-Os11g11980	Meristem	0.724	0.706	0.649	0.477	0.712	0.586	1.08	7.45	11.7	0.000622	0.0047	0.00976	noncompact-compact	Down	Meristem_Down
905	LOC-Os11g12000	Meristem	0.167	0.0872	0.0601	0.0486	0.114	0.0558	1.12	2.99	6.98	0.00825	0.0397	0.0686	noncompact-compact	Down	Meristem_Down
906	LOC-Os11g12040	Meristem	0.194	0.198	0.0916	0.0385	0.197	0.072	2.11	4.32	32.2	1.37e-08	3.83e-07	1.05e-06	noncompact-compact	Down	Meristem_Down
907	LOC-Os11g12590	Meristem	0.236	0.186	0.127	0.0938	0.202	0.115	1.28	4.22	12.2	0.000468	0.00371	0.00782	noncompact-compact	Down	Meristem_Down
908	LOC-Os11g13820	Meristem	0.112	0.0909	0.105	0.181	0.0979	0.133	-0.959	4.2	6.86	0.0088	0.0417	0.0718	noncompact-compact	Up	Meristem_Up
909	LOC-Os11g14220	Meristem	0.998	0.999	0.998	0.988	0.998	0.994	0.772	11.7	11.2	0.000819	0.00591	0.0121	noncompact-compact	Down	Meristem_Down
910	LOC-Os11g14420	Meristem	0.159	0.162	0.287	0.261	0.161	0.277	-1.08	4.44	9.15	0.00249	0.0148	0.0283	noncompact-compact	Up	Meristem_Up
911	LOC-Os11g16280	Meristem	0.114	0.0785	0.172	0.164	0.0905	0.169	-1.04	3.66	7.02	0.00805	0.0389	0.0674	noncompact-compact	Up	Meristem_Up
912	LOC-Os11g16320	Meristem	0.689	0.783	0.646	0.529	0.752	0.603	0.989	7.04	9.52	0.00204	0.0126	0.0243	noncompact-compact	Down	Meristem_Down
913	LOC-Os11g17799	Meristem	0.137	0.198	0.065	0.0402	0.178	0.0558	1.75	3.35	17.9	2.35e-05	0.000286	0.000671	noncompact-compact	Down	Meristem_Down
914	LOC-Os11g19149	Meristem	0.418	0.579	0.327	0.255	0.525	0.3	1.27	5.73	14.1	0.000175	0.00161	0.00354	noncompact-compact	Down	Meristem_Down
915	LOC-Os11g19700	Meristem	0.445	0.629	0.455	0.348	0.568	0.416	1.39	6.44	17.4	3.09e-05	0.000365	0.000846	noncompact-compact	Down	Meristem_Down
916	LOC-Os11g20790	Meristem	0.754	0.833	0.615	0.486	0.807	0.567	1.32	7.26	17.1	3.49e-05	0.000405	0.000937	noncompact-compact	Down	Meristem_Down
917	LOC-Os11g23880	Meristem	0.132	0.0934	0.0601	0.0402	0.106	0.0527	1.16	2.75	7.1	0.00771	0.0376	0.0653	noncompact-compact	Down	Meristem_Down
918	LOC-Os11g25060	Meristem	0.109	0.0548	0.3	0.0988	0.073	0.226	-1.72	4.75	23	1.62e-06	2.71e-05	6.94e-05	noncompact-compact	Up	Meristem_Up
919	LOC-Os11g26860	Meristem	0.878	0.927	0.761	0.653	0.91	0.721	1.68	8.3	30.7	2.99e-08	7.74e-07	2.13e-06	noncompact-compact	Down	Meristem_Down
920	LOC-Os11g28130	Meristem	0.306	0.529	0.155	0.0854	0.455	0.129	2.47	5.25	47.9	4.49e-12	2.54e-10	7.39e-10	noncompact-compact	Down	Meristem_Down
921	LOC-Os11g28340	Meristem	0.393	0.595	0.324	0.188	0.528	0.274	1.49	5.6	19.2	1.19e-05	0.000157	0.000378	noncompact-compact	Down	Meristem_Down
922	LOC-Os11g29780	Meristem	0.236	0.215	0.492	0.392	0.222	0.455	-1.26	5.5	13.7	0.000215	0.00193	0.00421	noncompact-compact	Up	Meristem_Up
923	LOC-Os11g29870	Meristem	0.00995	0.0199	0.117	0.114	0.0166	0.116	-3.46	3.02	51.3	7.89e-13	5.1e-11	1.48e-10	noncompact-compact	Up	Meristem_Up
924	LOC-Os11g30484	Meristem	0.102	0.056	0.134	0.156	0.0714	0.142	-1.23	3.25	8.86	0.00291	0.0169	0.0319	noncompact-compact	Up	Meristem_Up
925	LOC-Os11g30500	Meristem	0.0796	0.0598	0.605	0.467	0.0664	0.554	-4.07	6.17	115	1.06e-26	4.2e-24	1.1e-23	noncompact-compact	Up	Meristem_Up
926	LOC-Os11g31650	Meristem	0.624	0.689	0.448	0.343	0.667	0.409	1.23	6.35	13.5	0.000237	0.00209	0.00454	noncompact-compact	Down	Meristem_Down
927	LOC-Os11g31770	Meristem	0.0945	0.0461	0.132	0.0938	0.0622	0.118	-1.2	3.18	8.27	0.00403	0.0222	0.0407	noncompact-compact	Up	Meristem_Up
928	LOC-Os11g31880	Meristem	0.211	0.275	0.0946	0.0586	0.254	0.0813	1.75	3.84	20.2	6.91e-06	9.81e-05	0.000241	noncompact-compact	Down	Meristem_Down
929	LOC-Os11g31950	Meristem	0.343	0.28	0.624	0.534	0.301	0.591	-1.43	6.15	17.9	2.33e-05	0.000284	0.000666	noncompact-compact	Up	Meristem_Up
930	LOC-Os11g32030	Meristem	0.219	0.222	0.0552	0.0184	0.221	0.0416	3.12	4.12	60.1	9.27e-15	7.89e-13	2.35e-12	noncompact-compact	Down	Meristem_Down
931	LOC-Os11g32240	Meristem	0.463	0.757	0.449	0.358	0.659	0.416	1.84	6.87	30.8	2.87e-08	7.51e-07	2.06e-06	noncompact-compact	Down	Meristem_Down
932	LOC-Os11g32750	Meristem	0.0871	0.108	0.0394	0.0268	0.101	0.0347	1.59	2.59	12.2	0.000473	0.00373	0.00789	noncompact-compact	Down	Meristem_Down
933	LOC-Os11g33270	Meristem	0.463	0.666	0.581	0.449	0.598	0.532	2.91	9.43	98.1	4.16e-23	1.14e-20	3.03e-20	noncompact-compact	Down	Meristem_Down
934	LOC-Os11g34080	Meristem	0.241	0.263	0.177	0.129	0.256	0.159	0.969	4.38	7.34	0.00676	0.0338	0.0594	noncompact-compact	Down	Meristem_Down
935	LOC-Os11g35360	Meristem	0.59	0.634	0.41	0.358	0.619	0.391	1.17	6.13	12.1	0.000503	0.00392	0.00828	noncompact-compact	Down	Meristem_Down
936	LOC-Os11g36050	Meristem	0.46	0.357	0.264	0.245	0.392	0.257	0.964	5.24	8.06	0.00452	0.0244	0.0444	noncompact-compact	Down	Meristem_Down
937	LOC-Os11g37080	Meristem	0.639	0.309	0.279	0.39	0.419	0.32	0.999	7.06	9.71	0.00183	0.0116	0.0224	noncompact-compact	Down	Meristem_Down
938	LOC-Os11g37960	Meristem	0.00746	0.00125	0.138	0.208	0.00332	0.164	-5.28	4.89	142	8.6e-33	6.98e-30	1.53e-29	noncompact-compact	Up	Meristem_Up
939	LOC-Os11g38440	Meristem	0.0821	0.178	0.0414	0.0268	0.146	0.036	2.12	2.91	22.9	1.71e-06	2.85e-05	7.29e-05	noncompact-compact	Down	Meristem_Down
940	LOC-Os11g38959	Meristem	0.955	0.979	0.903	0.851	0.971	0.884	1.25	9.77	21.2	4.16e-06	6.32e-05	0.000156	noncompact-compact	Down	Meristem_Down
941	LOC-Os11g39140	Meristem	0.274	0.299	0.181	0.106	0.29	0.153	1.16	4.35	10.4	0.00127	0.00852	0.0169	noncompact-compact	Down	Meristem_Down
942	LOC-Os11g39254	Meristem	0.316	0.285	0.175	0.119	0.295	0.154	1.09	4.41	9.21	0.00241	0.0144	0.0277	noncompact-compact	Down	Meristem_Down
943	LOC-Os11g40070	Meristem	0.256	0.159	0.416	0.296	0.192	0.372	-0.985	5.1	8.25	0.00408	0.0224	0.0411	noncompact-compact	Up	Meristem_Up
944	LOC-Os11g42370	Meristem	0.0224	0.00498	0.116	0.0988	0.0108	0.11	-4.59	3.87	94.6	2.36e-22	5.78e-20	1.58e-19	noncompact-compact	Up	Meristem_Up
945	LOC-Os11g43320	Meristem	0.0547	0.0473	0.214	0.184	0.0498	0.203	-2.66	4.02	44.2	3.03e-11	1.45e-09	4.21e-09	noncompact-compact	Up	Meristem_Up
946	LOC-Os11g43510	Meristem	0.0995	0.0598	0.34	0.275	0.073	0.316	-2.42	4.44	41	1.55e-10	6.52e-09	1.86e-08	noncompact-compact	Up	Meristem_Up
947	LOC-Os11g43620	Meristem	0.604	0.318	0.259	0.246	0.413	0.254	1.39	6.18	17	3.77e-05	0.000432	0.001	noncompact-compact	Down	Meristem_Down
948	LOC-Os11g44340	Meristem	0.214	0.131	0.375	0.256	0.159	0.331	-1.06	5.2	9.7	0.00184	0.0116	0.0225	noncompact-compact	Up	Meristem_Up
949	LOC-Os11g44600	Meristem	0.162	0.136	0.105	0.0536	0.144	0.0862	1.29	3.83	11.3	0.000786	0.0057	0.0117	noncompact-compact	Down	Meristem_Down
950	LOC-Os11g44920	Meristem	0.306	0.451	0.167	0.147	0.402	0.16	1.54	5.35	20.3	6.65e-06	9.49e-05	0.000233	noncompact-compact	Down	Meristem_Down
951	LOC-Os11g44960	Meristem	0.112	0.106	0.065	0.0285	0.108	0.0515	1.31	2.9	9.36	0.00222	0.0135	0.026	noncompact-compact	Down	Meristem_Down
952	LOC-Os11g45090	Meristem	0.164	0.188	0.0493	0.0184	0.18	0.0378	2.65	3.38	38	7.23e-10	2.63e-08	7.52e-08	noncompact-compact	Down	Meristem_Down
953	LOC-Os11g45130	Meristem	0.124	0.0959	0.0207	0.00168	0.105	0.0136	3.25	2.53	42.4	7.5e-11	3.32e-09	9.58e-09	noncompact-compact	Down	Meristem_Down
954	LOC-Os11g47520	Meristem	0.097	0.122	0.723	0.742	0.114	0.73	-4.85	9.25	221	8.19e-50	4.1e-46	4.26e-46	noncompact-compact	Up	Meristem_Up
955	LOC-Os11g47574	Meristem	0.328	0.512	0.268	0.223	0.451	0.251	1.23	5.6	13.2	0.000285	0.00244	0.00527	noncompact-compact	Down	Meristem_Down
956	LOC-Os11g47680	Meristem	0.306	0.193	0.195	0.102	0.231	0.161	1.05	5.21	9.46	0.00211	0.0129	0.0249	noncompact-compact	Down	Meristem_Down
957	LOC-Os11g47809	Meristem	0.577	0.461	0.841	0.779	0.5	0.818	-2.82	10.2	103	2.86e-24	8.94e-22	2.34e-21	noncompact-compact	Up	Meristem_Up
958	LOC-Os11g01300	Meristem	0.724	0.838	0.688	0.511	0.8	0.622	1.23	7.51	15.4	8.68e-05	0.000879	0.00199	noncompact-compact	Down	Meristem_Down
959	LOC-Os11g01530	Meristem	0.647	0.619	0.793	0.715	0.628	0.764	-1.12	7.86	13.4	0.000255	0.00223	0.00482	noncompact-compact	Up	Meristem_Up
960	LOC-Os11g02080	Meristem	0.45	0.504	0.701	0.61	0.486	0.667	-0.928	7.32	8.63	0.0033	0.0188	0.0351	noncompact-compact	Up	Meristem_Up
961	LOC-Os11g02240	Meristem	0.313	0.346	0.488	0.335	0.335	0.431	-0.939	6.45	8.09	0.00446	0.0241	0.0439	noncompact-compact	Up	Meristem_Up
962	LOC-Os11g02320	Meristem	0.0945	0.0735	0.18	0.149	0.0805	0.169	-1.26	3.42	9.64	0.00191	0.0119	0.0231	noncompact-compact	Up	Meristem_Up
963	LOC-Os11g02600	Meristem	0.0647	0.0299	0.17	0.129	0.0415	0.155	-2.06	3.13	22.4	2.21e-06	3.58e-05	9.1e-05	noncompact-compact	Up	Meristem_Up
964	LOC-Os11g02730	Meristem	0.0224	0.0149	0.129	0.104	0.0174	0.12	-2.74	2.67	31.9	1.6e-08	4.43e-07	1.21e-06	noncompact-compact	Up	Meristem_Up
965	LOC-Os11g02830	Meristem	0.137	0.174	0.0493	0.0218	0.162	0.0391	2.09	3.01	23	1.6e-06	2.69e-05	6.89e-05	noncompact-compact	Down	Meristem_Down
966	LOC-Os11g03400	Meristem	0.97	0.975	0.958	0.94	0.973	0.951	0.895	9.84	11.2	0.000813	0.00587	0.012	noncompact-compact	Down	Meristem_Down
967	LOC-Os11g03540	Meristem	0.0945	0.161	0.0394	0.0302	0.139	0.036	2.14	3.04	23.8	1.05e-06	1.84e-05	4.77e-05	noncompact-compact	Down	Meristem_Down
968	LOC-Os11g04070	Meristem	0.358	0.147	0.117	0.0955	0.217	0.109	1.61	4.57	20	7.64e-06	0.000107	0.000262	noncompact-compact	Down	Meristem_Down
969	LOC-Os11g04104	Meristem	0.286	0.347	0.571	0.516	0.327	0.551	-1.52	6.7	21	4.49e-06	6.76e-05	0.000167	noncompact-compact	Up	Meristem_Up
970	LOC-Os11g04174	Meristem	0.435	0.298	0.196	0.181	0.344	0.19	1.08	4.88	9.67	0.00187	0.0118	0.0228	noncompact-compact	Down	Meristem_Down
971	LOC-Os11g04370	Meristem	0.535	0.4	0.289	0.263	0.445	0.279	1.08	5.65	10.2	0.00139	0.00919	0.0182	noncompact-compact	Down	Meristem_Down
972	LOC-Os11g04409	Meristem	0.517	0.635	0.806	0.705	0.596	0.769	-0.93	8.78	10.4	0.00126	0.0085	0.0169	noncompact-compact	Up	Meristem_Up
973	LOC-Os11g04440	Meristem	0.167	0.112	0.0502	0.0268	0.13	0.0416	1.65	2.85	14.3	0.000159	0.00147	0.00326	noncompact-compact	Down	Meristem_Down
974	LOC-Os11g04480	Meristem	0.46	0.328	0.712	0.593	0.372	0.668	-1.35	6.57	16.6	4.6e-05	0.000514	0.00118	noncompact-compact	Up	Meristem_Up
975	LOC-Os11g04980	Meristem	0.224	0.196	0.425	0.362	0.205	0.401	-1.18	5.09	11.8	0.000589	0.00449	0.00936	noncompact-compact	Up	Meristem_Up
976	LOC-Os11g05050	Meristem	0.204	0.139	0.297	0.305	0.161	0.3	-1.43	4.95	16.6	4.53e-05	0.000509	0.00117	noncompact-compact	Up	Meristem_Up
977	LOC-Os11g05070	Meristem	0.0647	0.0461	0.132	0.067	0.0523	0.108	-1.13	2.86	6.82	0.009	0.0425	0.0729	noncompact-compact	Up	Meristem_Up
978	LOC-Os11g05130	Meristem	0.129	0.0685	0.249	0.201	0.0888	0.231	-1.67	3.95	18.7	1.53e-05	0.000197	0.000468	noncompact-compact	Up	Meristem_Up
979	LOC-Os11g05370	Meristem	0.886	0.89	0.668	0.615	0.889	0.648	1.32	8.19	19	1.32e-05	0.000172	0.000411	noncompact-compact	Down	Meristem_Down
980	LOC-Os11g05530	Meristem	0.192	0.0996	0.423	0.302	0.13	0.378	-0.929	5.69	7.64	0.0057	0.0293	0.0525	noncompact-compact	Up	Meristem_Up
981	LOC-Os11g05660	Meristem	0.189	0.0946	0.537	0.424	0.126	0.495	-1.85	6.25	29.4	5.86e-08	1.43e-06	3.85e-06	noncompact-compact	Up	Meristem_Up
982	LOC-Os11g05700	Meristem	0.124	0.113	0.336	0.307	0.117	0.325	-1.88	4.75	27.3	1.78e-07	3.86e-06	1.03e-05	noncompact-compact	Up	Meristem_Up
983	LOC-Os11g05780	Meristem	0.107	0.192	0.476	0.41	0.163	0.452	-1.76	5.8	26.3	2.89e-07	5.98e-06	1.57e-05	noncompact-compact	Up	Meristem_Up
984	LOC-Os11g05860	Meristem	0.617	0.65	0.822	0.74	0.639	0.792	-1.13	8.29	14.2	0.000167	0.00154	0.0034	noncompact-compact	Up	Meristem_Up
985	LOC-Os11g05880	Meristem	0.159	0.139	0.385	0.328	0.146	0.364	-1.67	4.75	21.7	3.17e-06	4.94e-05	0.000124	noncompact-compact	Up	Meristem_Up
986	LOC-Os11g06130	Meristem	0.0896	0.0635	0.253	0.188	0.0722	0.229	-2.04	3.9	26.8	2.31e-07	4.84e-06	1.29e-05	noncompact-compact	Up	Meristem_Up
987	LOC-Os11g06770	Meristem	0.537	0.514	0.811	0.771	0.522	0.796	-1.51	9.12	28.1	1.15e-07	2.62e-06	6.97e-06	noncompact-compact	Up	Meristem_Up
988	LOC-Os11g06930	Meristem	0.0672	0.0511	0.187	0.198	0.0564	0.191	-2.04	3.61	24.8	6.42e-07	1.19e-05	3.14e-05	noncompact-compact	Up	Meristem_Up
989	LOC-Os11g07440	Meristem	0.219	0.247	0.146	0.121	0.237	0.136	0.976	4.5	7.54	0.00603	0.0307	0.0546	noncompact-compact	Down	Meristem_Down
990	LOC-Os11g07580	Meristem	0.241	0.111	0.443	0.342	0.154	0.406	-1.82	5.36	27.7	1.42e-07	3.17e-06	8.43e-06	noncompact-compact	Up	Meristem_Up
991	LOC-Os11g07670	Meristem	0.522	0.431	0.441	0.253	0.461	0.372	0.967	6.39	8.53	0.0035	0.0198	0.0366	noncompact-compact	Down	Meristem_Down
992	LOC-Os11g07680	Meristem	0.241	0.101	0.0325	0.00838	0.148	0.0236	2.99	4.2	56.9	4.71e-14	3.65e-12	1.07e-11	noncompact-compact	Down	Meristem_Down
993	LOC-Os11g07950	Meristem	0.0597	0.0735	0.192	0.0804	0.0689	0.151	-1.04	4.16	7.97	0.00475	0.0254	0.046	noncompact-compact	Up	Meristem_Up
994	LOC-Os11g08210	Meristem	0.555	0.704	0.549	0.422	0.654	0.502	1.57	7.35	24.1	8.97e-07	1.61e-05	4.19e-05	noncompact-compact	Down	Meristem_Down
995	LOC-Os11g08380	Meristem	0.239	0.196	0.129	0.107	0.21	0.121	0.969	5.42	8.29	0.00398	0.022	0.0404	noncompact-compact	Down	Meristem_Down
996	LOC-Os11g08950	Meristem	0.0896	0.108	0.244	0.171	0.102	0.217	-1.34	3.9	12.2	0.000469	0.00371	0.00784	noncompact-compact	Up	Meristem_Up
997	LOC-Os11g09350	Meristem	0.137	0.0872	0.245	0.255	0.104	0.249	-1.4	4.91	15.8	6.88e-05	0.000724	0.00165	noncompact-compact	Up	Meristem_Up
998	LOC-Os11g10470	Meristem	0.418	0.462	0.443	0.283	0.447	0.384	1.16	7.93	14.3	0.000158	0.00147	0.00325	noncompact-compact	Down	Meristem_Down
999	LOC-Os11g10530	Meristem	0.189	0.0822	0.0552	0.0419	0.118	0.0502	1.42	3.11	11.3	0.000755	0.00552	0.0114	noncompact-compact	Down	Meristem_Down
1000	LOC-Os11g10760	Meristem	0.104	0.0971	0.221	0.231	0.0996	0.225	-1.45	3.97	14.4	0.000146	0.00138	0.00305	noncompact-compact	Up	Meristem_Up
1001	LOC-Os11g10780	Meristem	0.0871	0.0535	0.181	0.122	0.0647	0.159	-1.5	3.34	13.2	0.000276	0.00238	0.00514	noncompact-compact	Up	Meristem_Up
1002	LOC-Os11g11020	Meristem	0.291	0.108	0.106	0.0938	0.169	0.102	1.16	4.08	9.69	0.00185	0.0117	0.0226	noncompact-compact	Down	Meristem_Down
1003	LOC-Os11g11070	Meristem	0.119	0.0648	0.224	0.191	0.083	0.212	-1.58	3.76	16.1	6.15e-05	0.000661	0.0015	noncompact-compact	Up	Meristem_Up
1004	LOC-Os11g14070	Meristem	0.0871	0.121	0.298	0.213	0.11	0.266	-1.86	4.54	25.9	3.54e-07	7.11e-06	1.87e-05	noncompact-compact	Up	Meristem_Up
1005	LOC-Os11g14140	Meristem	0.557	0.726	0.822	0.747	0.67	0.794	-0.743	8.64	6.55	0.0105	0.0484	0.0816	noncompact-compact	Up	Meristem_Up
1006	LOC-Os11g14544	Meristem	0.363	0.278	0.644	0.623	0.306	0.636	-1.82	6.49	29.1	7.06e-08	1.7e-06	4.54e-06	noncompact-compact	Up	Meristem_Up
1007	LOC-Os11g15230	Meristem	0.139	0.154	0.0345	0.0134	0.149	0.0267	2.81	2.92	37.4	9.86e-10	3.48e-08	9.96e-08	noncompact-compact	Down	Meristem_Down
1008	LOC-Os11g16290	Meristem	0.0746	0.0672	0.139	0.149	0.0697	0.143	-1.32	3.31	10.3	0.00134	0.00891	0.0177	noncompact-compact	Up	Meristem_Up
1009	LOC-Os11g16420	Meristem	0.187	0.207	0.118	0.0804	0.2	0.104	1.07	3.75	7.73	0.00542	0.0282	0.0506	noncompact-compact	Down	Meristem_Down
1010	LOC-Os11g16480	Meristem	0.333	0.141	0.12	0.137	0.205	0.127	0.929	4.35	6.71	0.00961	0.0449	0.0765	noncompact-compact	Down	Meristem_Down
1011	LOC-Os11g17610	Meristem	0.164	0.125	0.252	0.255	0.138	0.253	-1.21	4.32	11.1	0.000854	0.0061	0.0125	noncompact-compact	Up	Meristem_Up
1012	LOC-Os11g18947	Meristem	0.192	0.121	0.303	0.325	0.144	0.311	-1.75	4.93	24.3	8.11e-07	1.48e-05	3.84e-05	noncompact-compact	Up	Meristem_Up
1013	LOC-Os11g19290	Meristem	0.119	0.0685	0.277	0.166	0.0855	0.236	-1.92	5.12	29.7	5.16e-08	1.28e-06	3.45e-06	noncompact-compact	Up	Meristem_Up
1014	LOC-Os11g19810	Meristem	0.127	0.0946	0.214	0.191	0.105	0.205	-1.29	4.01	11.6	0.000665	0.00498	0.0103	noncompact-compact	Up	Meristem_Up
1015	LOC-Os11g19840	Meristem	0.0249	0.00498	0.138	0.117	0.0116	0.13	-4.19	3.58	77.4	1.45e-18	2.4e-16	6.59e-16	noncompact-compact	Up	Meristem_Up
1016	LOC-Os11g19864	Meristem	0.246	0.267	0.588	0.672	0.26	0.619	-2.65	7.55	64.9	8.08e-16	8.18e-14	2.39e-13	noncompact-compact	Up	Meristem_Up
1017	LOC-Os11g23080	Meristem	0.224	0.237	0.324	0.444	0.232	0.368	-1.42	6.89	18.8	1.47e-05	0.000189	0.000452	noncompact-compact	Up	Meristem_Up
1018	LOC-Os11g25454	Meristem	0.241	0.134	0.449	0.348	0.17	0.412	-1.77	5.48	26.3	3e-07	6.17e-06	1.63e-05	noncompact-compact	Up	Meristem_Up
1019	LOC-Os11g25560	Meristem	0.229	0.156	0.0719	0.0352	0.18	0.0583	1.83	3.72	21.3	3.87e-06	5.91e-05	0.000147	noncompact-compact	Down	Meristem_Down
1020	LOC-Os11g26760	Meristem	0.231	0.173	0.411	0.265	0.193	0.357	-0.843	7.06	6.97	0.00831	0.0399	0.0689	noncompact-compact	Up	Meristem_Up
1021	LOC-Os11g26780	Meristem	0.0124	0.00498	0.161	0.0888	0.00747	0.134	-6.12	4.42	152	7.85e-35	9.06e-32	1.69e-31	noncompact-compact	Up	Meristem_Up
1022	LOC-Os11g26790	Meristem	0.0373	0.0199	0.251	0.191	0.0257	0.229	-3.92	6.42	110	1.06e-25	3.77e-23	9.83e-23	noncompact-compact	Up	Meristem_Up
1023	LOC-Os11g26850	Meristem	0.975	0.985	0.953	0.925	0.982	0.942	1.02	10.3	15.3	8.94e-05	0.000903	0.00204	noncompact-compact	Down	Meristem_Down
1024	LOC-Os11g26880	Meristem	0.0473	0.142	0.0128	0.0184	0.11	0.0149	2.62	2.53	29.1	6.87e-08	1.66e-06	4.43e-06	noncompact-compact	Down	Meristem_Down
1025	LOC-Os11g28270	Meristem	0.4	0.305	0.507	0.499	0.337	0.504	-0.952	5.64	8.02	0.00464	0.0249	0.0452	noncompact-compact	Up	Meristem_Up
1026	LOC-Os11g28480	Meristem	0.789	0.756	0.537	0.367	0.767	0.474	1.57	6.94	23	1.6e-06	2.69e-05	6.88e-05	noncompact-compact	Down	Meristem_Down
1027	LOC-Os11g28530	Meristem	0.0821	0.0237	0.172	0.107	0.0432	0.148	-2.29	4.62	38.1	6.91e-10	2.53e-08	7.22e-08	noncompact-compact	Up	Meristem_Up
1028	LOC-Os11g28600	Meristem	0.358	0.559	0.258	0.209	0.492	0.24	1.6	5.78	22	2.67e-06	4.24e-05	0.000107	noncompact-compact	Down	Meristem_Down
1029	LOC-Os11g29120	Meristem	0.182	0.234	0.124	0.0704	0.217	0.104	1.22	3.78	10	0.00154	0.01	0.0196	noncompact-compact	Down	Meristem_Down
1030	LOC-Os11g29240	Meristem	0.0672	0.0411	0.122	0.0938	0.0498	0.112	-1.28	2.82	8.61	0.00334	0.019	0.0354	noncompact-compact	Up	Meristem_Up
1031	LOC-Os11g29370	Meristem	0.124	0.113	0.245	0.181	0.117	0.221	-1.01	4.21	7.7	0.00552	0.0286	0.0513	noncompact-compact	Up	Meristem_Up
1032	LOC-Os11g29420	Meristem	0.318	0.223	0.104	0.0117	0.255	0.0701	4.45	6.92	144	4.08e-33	3.5e-30	7.62e-30	noncompact-compact	Down	Meristem_Down
1033	LOC-Os11g29700	Meristem	0.318	0.178	0.13	0.126	0.225	0.128	0.971	4.14	6.98	0.00827	0.0397	0.0687	noncompact-compact	Down	Meristem_Down
1034	LOC-Os11g31060	Meristem	0.289	0.189	0.444	0.296	0.222	0.39	-1.32	5.69	15.3	9.35e-05	0.000938	0.00212	noncompact-compact	Up	Meristem_Up
1035	LOC-Os11g31570	Meristem	0.254	0.41	0.222	0.214	0.358	0.219	1.09	5.35	10.4	0.00126	0.00851	0.0169	noncompact-compact	Down	Meristem_Down
1036	LOC-Os11g31890	Meristem	0.137	0.111	0.249	0.241	0.12	0.246	-1.25	4.08	11.2	0.000814	0.00588	0.012	noncompact-compact	Up	Meristem_Up
1037	LOC-Os11g32280	Meristem	0.294	0.28	0.17	0.126	0.285	0.154	1.04	4.39	8.43	0.00369	0.0207	0.0382	noncompact-compact	Down	Meristem_Down
1038	LOC-Os11g33050	Meristem	0.56	0.725	0.664	0.519	0.67	0.61	0.935	7.95	9.45	0.00211	0.013	0.0249	noncompact-compact	Down	Meristem_Down
1039	LOC-Os11g34390	Meristem	0.0323	0.00872	0.19	0.315	0.0166	0.236	-4.92	4.37	119	1.15e-27	5.29e-25	1.31e-24	noncompact-compact	Up	Meristem_Up
1040	LOC-Os11g34650	Meristem	0.0846	0.066	0.147	0.169	0.0722	0.155	-1.31	3.38	10.3	0.0013	0.00873	0.0173	noncompact-compact	Up	Meristem_Up
1041	LOC-Os11g34770	Meristem	0.174	0.133	0.069	0.0536	0.147	0.0633	1.31	3.14	9.89	0.00167	0.0107	0.0209	noncompact-compact	Down	Meristem_Down
1042	LOC-Os11g35020	Meristem	0.167	0.101	0.347	0.442	0.123	0.382	-2.4	5.34	45.6	1.5e-11	7.63e-10	2.22e-09	noncompact-compact	Up	Meristem_Up
1043	LOC-Os11g35040	Meristem	0.0995	0.0834	0.189	0.171	0.0888	0.182	-1.35	3.68	11.7	0.00062	0.00468	0.00973	noncompact-compact	Up	Meristem_Up
1044	LOC-Os11g35090	Meristem	0.0945	0.0436	0.15	0.157	0.0606	0.153	-1.56	3.38	14.3	0.000157	0.00146	0.00323	noncompact-compact	Up	Meristem_Up
1045	LOC-Os11g35350	Meristem	0.699	0.776	0.752	0.667	0.75	0.72	1.2	9.89	20.2	6.89e-06	9.8e-05	0.00024	noncompact-compact	Down	Meristem_Down
1046	LOC-Os11g36180	Meristem	0.619	0.696	0.837	0.769	0.671	0.812	-0.971	8.25	10.6	0.00116	0.00792	0.0158	noncompact-compact	Up	Meristem_Up
1047	LOC-Os11g36190	Meristem	0.109	0.0523	0.133	0.147	0.0714	0.138	-1.15	3.33	7.97	0.00476	0.0255	0.0461	noncompact-compact	Up	Meristem_Up
1048	LOC-Os11g36400	Meristem	0.139	0.178	0.0276	0.00335	0.165	0.0186	3.52	3.07	56	7.33e-14	5.56e-12	1.62e-11	noncompact-compact	Down	Meristem_Down
1049	LOC-Os11g37040	Meristem	0.0224	0.0361	0.113	0.129	0.0315	0.119	-2.51	3.13	31.8	1.72e-08	4.69e-07	1.29e-06	noncompact-compact	Up	Meristem_Up
1050	LOC-Os11g37560	Meristem	0.0323	0.0299	0.109	0.104	0.0307	0.107	-1.94	2.66	17.8	2.52e-05	0.000304	0.000712	noncompact-compact	Up	Meristem_Up
1051	LOC-Os11g37700	Meristem	0.281	0.31	0.658	0.615	0.3	0.642	-2.66	7.63	65.8	4.96e-16	5.36e-14	1.54e-13	noncompact-compact	Up	Meristem_Up
1052	LOC-Os11g39220	Meristem	0.236	0.181	0.556	0.543	0.199	0.551	-2.04	6.38	35.3	2.79e-09	8.96e-08	2.54e-07	noncompact-compact	Up	Meristem_Up
1053	LOC-Os11g40430	Meristem	0.154	0.0735	0.0433	0.0385	0.1	0.0416	1.25	2.68	8.04	0.00457	0.0246	0.0447	noncompact-compact	Down	Meristem_Down
1054	LOC-Os11g40590	Meristem	0.0572	0.0473	0.188	0.243	0.0506	0.208	-2.74	4.04	46.4	9.76e-12	5.16e-10	1.51e-09	noncompact-compact	Up	Meristem_Up
1055	LOC-Os11g41160	Meristem	0.413	0.479	0.251	0.134	0.457	0.208	1.81	5.39	27.7	1.45e-07	3.22e-06	8.58e-06	noncompact-compact	Down	Meristem_Down
1056	LOC-Os11g41410	Meristem	0.164	0.228	0.0473	0.0251	0.207	0.0391	2.45	3.38	33	9.38e-09	2.72e-07	7.52e-07	noncompact-compact	Down	Meristem_Down
1057	LOC-Os11g41820	Meristem	0.303	0.234	0.473	0.4	0.257	0.446	-1.07	5.34	10	0.00154	0.01	0.0197	noncompact-compact	Up	Meristem_Up
1058	LOC-Os11g41850	Meristem	0.0995	0.176	0.0404	0.0235	0.15	0.0341	2.19	3.22	26.3	2.97e-07	6.11e-06	1.61e-05	noncompact-compact	Down	Meristem_Down
1059	LOC-Os11g41990	Meristem	0.408	0.328	0.553	0.543	0.354	0.549	-1.18	5.91	12.2	0.00047	0.00372	0.00784	noncompact-compact	Up	Meristem_Up
1060	LOC-Os11g42790	Meristem	0.0796	0.0523	0.198	0.188	0.0614	0.194	-1.94	3.75	23.6	1.19e-06	2.07e-05	5.36e-05	noncompact-compact	Up	Meristem_Up
1061	LOC-Os11g43610	Meristem	0.229	0.224	0.108	0.0972	0.226	0.104	1.09	3.77	7.97	0.00475	0.0254	0.046	noncompact-compact	Down	Meristem_Down
1062	LOC-Os11g43970	Meristem	0.358	0.264	0.546	0.508	0.295	0.532	-1.18	5.74	12.3	0.000461	0.00366	0.00773	noncompact-compact	Up	Meristem_Up
1063	LOC-Os11g44380	Meristem	0.152	0.21	0.0601	0.0452	0.191	0.0546	2.35	3.91	34.8	3.61e-09	1.13e-07	3.2e-07	noncompact-compact	Down	Meristem_Down
1064	LOC-Os11g44430	Meristem	0.221	0.173	0.427	0.325	0.189	0.389	-1.36	5.18	15.6	8.03e-05	0.000824	0.00187	noncompact-compact	Up	Meristem_Up
1065	LOC-Os11g44940	Meristem	0.368	0.249	0.771	0.697	0.289	0.744	-2.19	7.3	44.7	2.27e-11	1.1e-09	3.23e-09	noncompact-compact	Up	Meristem_Up
1066	LOC-Os11g44950	Meristem	0.0945	0.0486	0.158	0.116	0.0639	0.142	-1.6	3.42	15.3	9.28e-05	0.000932	0.00211	noncompact-compact	Up	Meristem_Up
1067	LOC-Os11g45620	Meristem	0.393	0.452	0.308	0.196	0.432	0.267	1.14	5.35	11.3	0.000775	0.00564	0.0116	noncompact-compact	Down	Meristem_Down
1068	LOC-Os11g47600	Meristem	0.0547	0.0511	0.183	0.221	0.0523	0.197	-1.98	4.78	30	4.36e-08	1.1e-06	2.98e-06	noncompact-compact	Up	Meristem_Up
1069	LOC-Os11g47630	Meristem	0.241	0.319	0.132	0.0821	0.293	0.114	1.94	4.75	29	7.35e-08	1.76e-06	4.72e-06	noncompact-compact	Down	Meristem_Down
1070	LOC-Os11g47710	Meristem	0.585	0.704	0.652	0.459	0.664	0.581	0.8	7.66	6.71	0.00959	0.0449	0.0764	noncompact-compact	Down	Meristem_Down
1071	LOC-Os11g47820	Meristem	0.667	0.674	0.84	0.742	0.671	0.804	-0.823	7.72	7.14	0.00755	0.0369	0.0643	noncompact-compact	Up	Meristem_Up
1072	LOC-Os11g47840	Meristem	0.249	0.108	0.411	0.307	0.155	0.372	-1.21	5.12	12.4	0.000429	0.00345	0.0073	noncompact-compact	Up	Meristem_Up
1073	LOC-Os11g48020	Meristem	0.483	0.679	0.353	0.206	0.613	0.298	2.1	6.32	37.4	9.84e-10	3.47e-08	9.94e-08	noncompact-compact	Down	Meristem_Down
1074	LOC-Os12g01140	Meristem	0.998	0	0.99	1	0.333	0.994	-1.83	10.1	46.4	9.81e-12	5.18e-10	1.52e-09	noncompact-compact	Up	Meristem_Up
1075	LOC-Os12g01190	Meristem	0.179	0.138	0.339	0.342	0.152	0.34	-1.51	4.7	18	2.22e-05	0.000273	0.000642	noncompact-compact	Up	Meristem_Up
1076	LOC-Os12g01380	Meristem	0.199	0.232	0.143	0.0787	0.221	0.119	1.07	3.98	8.22	0.00414	0.0227	0.0415	noncompact-compact	Down	Meristem_Down
1077	LOC-Os12g01550	Meristem	0.0572	0.0299	0.449	0.248	0.039	0.375	-4.76	5.71	140	2.71e-32	1.98e-29	4.55e-29	noncompact-compact	Up	Meristem_Up
1078	LOC-Os12g01760	Meristem	0.0821	0.0697	0.168	0.139	0.0739	0.158	-1.26	3.36	9.56	0.00199	0.0124	0.0239	noncompact-compact	Up	Meristem_Up
1079	LOC-Os12g01980	Meristem	0.122	0.125	0.0729	0.0251	0.124	0.0552	1.31	2.81	9.22	0.0024	0.0144	0.0276	noncompact-compact	Down	Meristem_Down
1080	LOC-Os12g02094	Meristem	0.0771	0.0274	0.148	0.146	0.044	0.147	-2.07	3.25	23.3	1.4e-06	2.39e-05	6.15e-05	noncompact-compact	Up	Meristem_Up
1081	LOC-Os12g02130	Meristem	0.102	0.0573	0.145	0.107	0.0722	0.131	-1.1	3.12	6.98	0.00823	0.0396	0.0685	noncompact-compact	Up	Meristem_Up
1082	LOC-Os12g02589	Meristem	0.453	0.192	0.165	0.141	0.279	0.156	1.39	5.17	16.3	5.32e-05	0.000584	0.00133	noncompact-compact	Down	Meristem_Down
1083	LOC-Os12g02730	Meristem	0.398	0.273	0.213	0.151	0.315	0.19	0.92	4.67	6.87	0.00876	0.0416	0.0715	noncompact-compact	Down	Meristem_Down
1084	LOC-Os12g03040	Meristem	0.0547	0.0286	0.257	0.343	0.0373	0.289	-4.18	5.13	110	1.13e-25	4e-23	1.05e-22	noncompact-compact	Up	Meristem_Up
1085	LOC-Os12g03050	Meristem	0.256	0.274	0.544	0.487	0.268	0.523	-0.899	6.32	7.33	0.0068	0.0339	0.0596	noncompact-compact	Up	Meristem_Up
1086	LOC-Os12g04220	Meristem	0.0373	0.0573	0.138	0.0988	0.0506	0.123	-1.52	2.87	12.1	0.000513	0.00398	0.0084	noncompact-compact	Up	Meristem_Up
1087	LOC-Os12g04440	Meristem	0.112	0.0436	0.176	0.131	0.0664	0.159	-1.43	3.42	12.2	0.000474	0.00374	0.0079	noncompact-compact	Up	Meristem_Up
1088	LOC-Os12g05000	Meristem	0.236	0.162	0.348	0.328	0.187	0.341	-1.38	4.87	15.4	8.59e-05	0.000871	0.00197	noncompact-compact	Up	Meristem_Up
1089	LOC-Os12g05040	Meristem	0.0721	0.0548	0.175	0.191	0.0606	0.181	-1.98	3.76	24.5	7.46e-07	1.37e-05	3.57e-05	noncompact-compact	Up	Meristem_Up
1090	LOC-Os12g05080	Meristem	0.0945	0.0498	0.25	0.283	0.0647	0.262	-2.12	4.28	31.5	2.02e-08	5.42e-07	1.49e-06	noncompact-compact	Up	Meristem_Up
1091	LOC-Os12g05260	Meristem	0.54	0.58	0.725	0.648	0.567	0.697	-1.91	8.69	41.4	1.28e-10	5.43e-09	1.55e-08	noncompact-compact	Up	Meristem_Up
1092	LOC-Os12g05715	Meristem	0.184	0.258	0.0808	0.0603	0.233	0.0732	1.84	3.86	22.2	2.48e-06	3.97e-05	0.000101	noncompact-compact	Down	Meristem_Down
1093	LOC-Os12g05830	Meristem	0.184	0.2	0.106	0.0704	0.195	0.0931	1.02	3.59	6.72	0.00955	0.0447	0.0762	noncompact-compact	Down	Meristem_Down
1094	LOC-Os12g06410	Meristem	0.0846	0.0473	0.3	0.265	0.0598	0.287	-2.47	4.88	45.1	1.91e-11	9.45e-10	2.76e-09	noncompact-compact	Up	Meristem_Up
1095	LOC-Os12g06610	Meristem	0.182	0.0934	0.0601	0.0452	0.123	0.0546	1.62	3.45	15.8	6.91e-05	0.000726	0.00166	noncompact-compact	Down	Meristem_Down
1096	LOC-Os12g06780	Meristem	0.179	0.112	0.0798	0.0419	0.134	0.0658	1.16	3.16	7.85	0.00509	0.0269	0.0484	noncompact-compact	Down	Meristem_Down
1097	LOC-Os12g07010	Meristem	0.925	0.907	0.835	0.809	0.913	0.826	0.769	8.58	6.97	0.00831	0.0399	0.0689	noncompact-compact	Down	Meristem_Down
1098	LOC-Os12g07060	Meristem	0.194	0.105	0.0778	0.067	0.134	0.0738	1.11	3.48	7.68	0.00558	0.0288	0.0516	noncompact-compact	Down	Meristem_Down
1099	LOC-Os12g08200	Meristem	0.164	0.122	0.0542	0.0134	0.136	0.0391	2.15	3.22	25.6	4.13e-07	8.16e-06	2.14e-05	noncompact-compact	Down	Meristem_Down
1100	LOC-Os12g08564	Meristem	0.167	0.111	0.374	0.353	0.129	0.367	-2.6	6.05	54.3	1.78e-13	1.26e-11	3.71e-11	noncompact-compact	Up	Meristem_Up
1101	LOC-Os12g09250	Meristem	0.299	0.417	0.291	0.171	0.378	0.246	1.07	5.09	9.81	0.00174	0.0111	0.0215	noncompact-compact	Down	Meristem_Down
1102	LOC-Os12g09570	Meristem	0.0498	0.0461	0.179	0.127	0.0473	0.16	-1.83	3.2	18.5	1.72e-05	0.000219	0.000517	noncompact-compact	Up	Meristem_Up
1103	LOC-Os12g10650	Meristem	0.657	0.587	0.404	0.308	0.61	0.368	1.04	6.04	9.75	0.0018	0.0114	0.0221	noncompact-compact	Down	Meristem_Down
1104	LOC-Os12g10730	Meristem	0.0398	0.0361	0.149	0.101	0.0373	0.131	-1.86	2.94	17.9	2.3e-05	0.000281	0.00066	noncompact-compact	Up	Meristem_Up
1105	LOC-Os12g12080	Meristem	0.184	0.182	0.4	0.538	0.183	0.451	-2.64	7.17	61.4	4.64e-15	4.21e-13	1.25e-12	noncompact-compact	Up	Meristem_Up
1106	LOC-Os12g12170	Meristem	0.41	0.379	0.248	0.204	0.389	0.232	0.961	5.02	7.81	0.00521	0.0273	0.0492	noncompact-compact	Down	Meristem_Down
1107	LOC-Os12g12570	Meristem	0.373	0.513	0.194	0.121	0.466	0.167	2.21	5.42	39.7	2.91e-10	1.15e-08	3.31e-08	noncompact-compact	Down	Meristem_Down
1108	LOC-Os12g12720	Meristem	0.0199	0.0149	0.165	0.235	0.0166	0.19	-5.64	5.28	166	5.39e-38	9.52e-35	1.48e-34	noncompact-compact	Up	Meristem_Up
1109	LOC-Os12g12880	Meristem	0.139	0.286	0.1	0.109	0.237	0.104	1.12	4.29	9.57	0.00198	0.0123	0.0238	noncompact-compact	Down	Meristem_Down
1110	LOC-Os12g13130	Meristem	0.331	0.331	0.154	0.129	0.331	0.145	1.31	4.53	13.5	0.000243	0.00213	0.00463	noncompact-compact	Down	Meristem_Down
1111	LOC-Os12g14070	Meristem	0.229	0.107	0.347	0.288	0.148	0.325	-1.11	4.83	10	0.00155	0.0101	0.0198	noncompact-compact	Up	Meristem_Up
1112	LOC-Os12g14150	Meristem	0.224	0.179	0.0424	0.0184	0.194	0.0335	2.9	3.48	45.3	1.68e-11	8.43e-10	2.45e-09	noncompact-compact	Down	Meristem_Down
1113	LOC-Os12g15420	Meristem	0.149	0.115	0.259	0.218	0.126	0.244	-1.23	4.19	11.2	0.000826	0.00594	0.0122	noncompact-compact	Up	Meristem_Up
1114	LOC-Os12g15520	Meristem	0.162	0.102	0.262	0.246	0.122	0.256	-1.49	4.45	16.7	4.28e-05	0.000483	0.00111	noncompact-compact	Up	Meristem_Up
1115	LOC-Os12g16524	Meristem	0.58	0.63	0.327	0.233	0.613	0.292	1.56	5.93	21	4.49e-06	6.76e-05	0.000167	noncompact-compact	Down	Meristem_Down
1116	LOC-Os12g18729	Meristem	0.137	0.153	0.288	0.288	0.148	0.288	-1.32	4.5	13.5	0.000243	0.00213	0.00464	noncompact-compact	Up	Meristem_Up
1117	LOC-Os12g18880	Meristem	0.716	0.711	0.567	0.467	0.713	0.53	0.935	6.78	8.29	0.00399	0.022	0.0404	noncompact-compact	Down	Meristem_Down
1118	LOC-Os12g20144	Meristem	0.0871	0.0535	0.138	0.149	0.0647	0.142	-1.51	3.3	13.2	0.000281	0.00241	0.0052	noncompact-compact	Up	Meristem_Up
1119	LOC-Os12g21600	Meristem	0.0796	0.0473	0.135	0.117	0.0581	0.128	-1.07	3.19	6.68	0.00977	0.0456	0.0774	noncompact-compact	Up	Meristem_Up
1120	LOC-Os12g22970	Meristem	0.142	0.0822	0.41	0.425	0.102	0.416	-2.68	5.49	55.8	8.3e-14	6.26e-12	1.83e-11	noncompact-compact	Up	Meristem_Up
1121	LOC-Os12g23280	Meristem	0.154	0.108	0.067	0.0436	0.124	0.0583	1.36	3.63	11.9	0.000567	0.00434	0.00909	noncompact-compact	Down	Meristem_Down
1122	LOC-Os12g23700	Meristem	0.241	0.267	0.065	0.0318	0.258	0.0527	2.52	4.1	41.8	1.01e-10	4.37e-09	1.25e-08	noncompact-compact	Down	Meristem_Down
1123	LOC-Os12g24080	Meristem	0.368	0.263	0.547	0.531	0.298	0.541	-1.37	5.77	16.3	5.35e-05	0.000586	0.00134	noncompact-compact	Up	Meristem_Up
1124	LOC-Os12g24390	Meristem	0	0.0149	0.119	0.107	0.00996	0.115	-4.16	3.22	70.1	5.69e-17	6.89e-15	2.02e-14	noncompact-compact	Up	Meristem_Up
1125	LOC-Os12g24580	Meristem	0.0473	0.0249	0.134	0.0888	0.0324	0.117	-2.06	3.07	22.1	2.61e-06	4.16e-05	0.000105	noncompact-compact	Up	Meristem_Up
1126	LOC-Os12g25690	Meristem	0.848	0.903	0.874	0.69	0.885	0.806	1.08	8.63	13.7	0.000216	0.00193	0.00421	noncompact-compact	Down	Meristem_Down
1127	LOC-Os12g26030	Meristem	0.0821	0.0399	0.212	0.196	0.0539	0.206	-2.22	3.57	28.6	8.92e-08	2.1e-06	5.59e-06	noncompact-compact	Up	Meristem_Up
1128	LOC-Os12g26880	Meristem	0.664	0.809	0.433	0.211	0.761	0.35	2.78	7.51	70.4	4.89e-17	6.05e-15	1.76e-14	noncompact-compact	Down	Meristem_Down
1129	LOC-Os12g28015	Meristem	0.199	0.2	0.324	0.224	0.2	0.287	-0.933	4.79	7.15	0.0075	0.0367	0.064	noncompact-compact	Up	Meristem_Up
1130	LOC-Os12g29330	Meristem	0.274	0.144	0.621	0.549	0.188	0.594	-2.72	7.16	64.7	8.82e-16	8.86e-14	2.59e-13	noncompact-compact	Up	Meristem_Up
1131	LOC-Os12g31440	Meristem	0.206	0.13	0.391	0.333	0.155	0.37	-1.48	4.73	17.4	3.1e-05	0.000366	0.000848	noncompact-compact	Up	Meristem_Up
1132	LOC-Os12g31840	Meristem	0.159	0.144	0.241	0.241	0.149	0.241	-1.1	4.32	9.3	0.00229	0.0138	0.0266	noncompact-compact	Up	Meristem_Up
1133	LOC-Os12g32230	Meristem	0.0647	0.0399	0.143	0.173	0.0481	0.154	-2.18	3.37	26.3	2.94e-07	6.05e-06	1.6e-05	noncompact-compact	Up	Meristem_Up
1134	LOC-Os12g32250	Meristem	0.187	0.125	0.378	0.367	0.145	0.374	-1.84	4.99	27	2.02e-07	4.32e-06	1.15e-05	noncompact-compact	Up	Meristem_Up
1135	LOC-Os12g32620	Meristem	0.391	0.351	0.165	0.107	0.364	0.143	1.66	5.12	22.7	1.93e-06	3.16e-05	8.07e-05	noncompact-compact	Down	Meristem_Down
1136	LOC-Os12g33090	Meristem	0.0672	0.0386	0.185	0.224	0.0481	0.2	-2.53	3.75	37.5	8.99e-10	3.21e-08	9.16e-08	noncompact-compact	Up	Meristem_Up
1137	LOC-Os12g33240	Meristem	0.711	0.489	0.428	0.422	0.563	0.426	0.915	6.51	7.73	0.00545	0.0283	0.0507	noncompact-compact	Down	Meristem_Down
1138	LOC-Os12g33944	Meristem	0.194	0.0959	0.271	0.198	0.129	0.244	-1.01	4.07	7.41	0.0065	0.0327	0.0577	noncompact-compact	Up	Meristem_Up
1139	LOC-Os12g33956	Meristem	0.269	0.112	0.374	0.347	0.164	0.364	-1.42	4.8	16.1	5.96e-05	0.000642	0.00147	noncompact-compact	Up	Meristem_Up
1140	LOC-Os12g33958	Meristem	0.53	0.337	0.617	0.563	0.402	0.597	-0.946	6.35	8.11	0.00441	0.0239	0.0435	noncompact-compact	Up	Meristem_Up
1141	LOC-Os12g34010	Meristem	0.488	0.257	0.582	0.479	0.334	0.544	-0.853	5.97	6.53	0.0106	0.0488	0.0824	noncompact-compact	Up	Meristem_Up
1142	LOC-Os12g34045	Meristem	0.271	0.102	0.283	0.268	0.159	0.277	-1.08	4.44	8.99	0.00271	0.0159	0.0302	noncompact-compact	Up	Meristem_Up
1143	LOC-Os12g34054	Meristem	0.381	0.183	0.554	0.476	0.249	0.525	-1.39	5.71	16.8	4.12e-05	0.000468	0.00108	noncompact-compact	Up	Meristem_Up
1144	LOC-Os12g34094	Meristem	0.557	0.33	0.707	0.61	0.406	0.671	-1.05	6.68	10.3	0.00133	0.00887	0.0176	noncompact-compact	Up	Meristem_Up
1145	LOC-Os12g34124	Meristem	0.097	0.0324	0.11	0.0955	0.0539	0.105	-1.26	2.84	8.33	0.00389	0.0216	0.0397	noncompact-compact	Up	Meristem_Up
1146	LOC-Os12g34440	Meristem	0.0871	0.0648	0.207	0.245	0.0722	0.221	-3.23	4.86	70.9	3.75e-17	4.78e-15	1.38e-14	noncompact-compact	Up	Meristem_Up
1147	LOC-Os12g34900	Meristem	0.0821	0.143	0.0384	0.0352	0.123	0.0372	1.7	2.73	14.4	0.00015	0.00141	0.00312	noncompact-compact	Down	Meristem_Down
1148	LOC-Os12g35290	Meristem	0.259	0.3	0.202	0.0921	0.286	0.161	0.977	4.38	7.48	0.00625	0.0317	0.0561	noncompact-compact	Down	Meristem_Down
1149	LOC-Os12g35320	Meristem	0.393	0.326	0.193	0.106	0.349	0.161	1.37	4.57	14.8	0.000121	0.00117	0.00263	noncompact-compact	Down	Meristem_Down
1150	LOC-Os12g35610	Meristem	0.214	0.194	0.356	0.221	0.201	0.306	-0.957	5.08	7.8	0.00522	0.0274	0.0492	noncompact-compact	Up	Meristem_Up
1151	LOC-Os12g35670	Meristem	0.828	0.89	0.829	0.62	0.87	0.751	1.25	8.43	17.7	2.63e-05	0.000316	0.00074	noncompact-compact	Down	Meristem_Down
1152	LOC-Os12g36060	Meristem	0.124	0.11	0.0473	0.0436	0.115	0.0459	1.19	2.76	7.43	0.0064	0.0323	0.0571	noncompact-compact	Down	Meristem_Down
1153	LOC-Os12g36670	Meristem	0.299	0.291	0.481	0.42	0.294	0.458	-1.15	5.5	11.6	0.000658	0.00492	0.0102	noncompact-compact	Up	Meristem_Up
1154	LOC-Os12g36735	Meristem	0.219	0.258	0.0473	0.0251	0.245	0.0391	2.81	3.68	45.2	1.84e-11	9.13e-10	2.66e-09	noncompact-compact	Down	Meristem_Down
1155	LOC-Os12g36810	Meristem	0.149	0.198	0.0759	0.0251	0.182	0.0571	1.99	3.51	23.9	1.04e-06	1.83e-05	4.75e-05	noncompact-compact	Down	Meristem_Down
1156	LOC-Os12g36830	Meristem	0.726	0.808	0.757	0.776	0.781	0.764	-2.22	10.5	70.4	5.03e-17	6.19e-15	1.81e-14	noncompact-compact	Up	Meristem_Up
1157	LOC-Os12g36850	Meristem	0.731	0.818	0.662	0.759	0.789	0.698	-1.89	10	49.2	2.34e-12	1.4e-10	4.04e-10	noncompact-compact	Up	Meristem_Up
1158	LOC-Os12g36860	Meristem	0.092	0.0585	0.332	0.265	0.0697	0.307	-3.51	5.86	89.2	3.66e-21	8.15e-19	2.18e-18	noncompact-compact	Up	Meristem_Up
1159	LOC-Os12g36880	Meristem	0.577	0.677	0.58	0.616	0.644	0.594	-1.37	9.2	23.4	1.3e-06	2.24e-05	5.78e-05	noncompact-compact	Up	Meristem_Up
1160	LOC-Os12g36910	Meristem	0.209	0.167	0.493	0.322	0.181	0.429	-1.56	5.33	20.6	5.58e-06	8.15e-05	0.000201	noncompact-compact	Up	Meristem_Up
1161	LOC-Os12g36930	Meristem	0.403	0.339	0.192	0.161	0.36	0.181	1.42	5.12	16.9	4.05e-05	0.00046	0.00106	noncompact-compact	Down	Meristem_Down
1162	LOC-Os12g37410	Meristem	0.592	0.767	0.871	0.76	0.709	0.83	-1.2	8.99	17.8	2.49e-05	0.000301	0.000704	noncompact-compact	Up	Meristem_Up
1163	LOC-Os12g37519	Meristem	0.52	0.613	0.765	0.722	0.582	0.749	-1.51	8.73	26.6	2.46e-07	5.14e-06	1.36e-05	noncompact-compact	Up	Meristem_Up
1164	LOC-Os12g37550	Meristem	0.129	0.11	0.326	0.261	0.116	0.302	-1.74	4.36	22.4	2.27e-06	3.65e-05	9.29e-05	noncompact-compact	Up	Meristem_Up
1165	LOC-Os12g37590	Meristem	0.659	0.658	0.494	0.394	0.658	0.457	1.03	6.44	9.69	0.00186	0.0117	0.0227	noncompact-compact	Down	Meristem_Down
1166	LOC-Os12g37840	Meristem	0.313	0.498	0.199	0.067	0.437	0.15	1.95	5.32	31.5	1.97e-08	5.29e-07	1.45e-06	noncompact-compact	Down	Meristem_Down
1167	LOC-Os12g37860	Meristem	0.254	0.199	0.587	0.491	0.217	0.551	-2.02	5.79	34.1	5.29e-09	1.6e-07	4.5e-07	noncompact-compact	Up	Meristem_Up
1168	LOC-Os12g37880	Meristem	0.784	0.88	0.737	0.581	0.848	0.679	1.31	7.88	18.1	2.07e-05	0.000256	0.000605	noncompact-compact	Down	Meristem_Down
1169	LOC-Os12g37890	Meristem	0.182	0.139	0.342	0.312	0.154	0.331	-1.39	4.66	15.1	0.000102	0.00101	0.00227	noncompact-compact	Up	Meristem_Up
1170	LOC-Os12g37900	Meristem	0.246	0.116	0.0897	0.0637	0.159	0.08	1.81	4.23	23.4	1.32e-06	2.26e-05	5.83e-05	noncompact-compact	Down	Meristem_Down
1171	LOC-Os12g38140	Meristem	0.308	0.389	0.157	0.149	0.362	0.154	2.55	8.06	64.5	1e-15	9.95e-14	2.91e-13	noncompact-compact	Down	Meristem_Down
1172	LOC-Os12g38180	Meristem	0.286	0.111	0.103	0.0955	0.169	0.1	0.979	3.93	6.73	0.00949	0.0445	0.0759	noncompact-compact	Down	Meristem_Down
1173	LOC-Os12g38490	Meristem	0.276	0.361	0.567	0.558	0.333	0.564	-1.44	6.14	18.2	1.99e-05	0.000248	0.000585	noncompact-compact	Up	Meristem_Up
1174	LOC-Os12g39320	Meristem	0.0821	0.071	0.163	0.159	0.0747	0.161	-1.48	3.42	13.1	0.00029	0.00248	0.00534	noncompact-compact	Up	Meristem_Up
1175	LOC-Os12g39420	Meristem	0.122	0.12	0.27	0.235	0.12	0.257	-1.39	4.26	14.3	0.000153	0.00144	0.00317	noncompact-compact	Up	Meristem_Up
1176	LOC-Os12g39620	Meristem	0.197	0.0971	0.234	0.235	0.13	0.234	-1.02	4.27	7.89	0.00497	0.0263	0.0476	noncompact-compact	Up	Meristem_Up
1177	LOC-Os12g39640	Meristem	0.199	0.263	0.156	0.0871	0.241	0.13	1.02	4.15	7.75	0.00538	0.028	0.0503	noncompact-compact	Down	Meristem_Down
1178	LOC-Os12g40115	Meristem	0.851	0.689	0.62	0.59	0.743	0.609	1.14	8	14	0.000178	0.00163	0.00359	noncompact-compact	Down	Meristem_Down
1179	LOC-Os12g40180	Meristem	0.473	0.639	0.551	0.358	0.583	0.48	0.914	7.38	8.46	0.00363	0.0204	0.0377	noncompact-compact	Down	Meristem_Down
1180	LOC-Os12g40419	Meristem	0.0547	0.0324	0.145	0.124	0.0398	0.137	-2.02	3.29	22.4	2.16e-06	3.5e-05	8.93e-05	noncompact-compact	Up	Meristem_Up
1181	LOC-Os12g40530	Meristem	0.169	0.115	0.291	0.208	0.133	0.26	-1.26	4.19	11.7	0.000633	0.00477	0.0099	noncompact-compact	Up	Meristem_Up
1182	LOC-Os12g40900	Meristem	0.851	0.903	0.501	0.442	0.885	0.48	2.19	8.17	49.8	1.75e-12	1.07e-10	3.07e-10	noncompact-compact	Down	Meristem_Down
1183	LOC-Os12g41110	Meristem	0.281	0.259	0.407	0.412	0.266	0.409	-1.07	7.02	11.1	0.000858	0.00613	0.0125	noncompact-compact	Up	Meristem_Up
1184	LOC-Os12g41250	Meristem	0.149	0.0822	0.179	0.191	0.105	0.184	-1.09	3.78	7.94	0.00482	0.0257	0.0465	noncompact-compact	Up	Meristem_Up
1185	LOC-Os12g41380	Meristem	0.0846	0.0423	0.127	0.122	0.0564	0.125	-1.46	3.16	11.9	0.000556	0.00427	0.00895	noncompact-compact	Up	Meristem_Up
1186	LOC-Os12g41390	Meristem	0.134	0.0934	0.219	0.203	0.107	0.213	-1.23	4.3	11.5	0.000696	0.00516	0.0107	noncompact-compact	Up	Meristem_Up
1187	LOC-Os12g41930	Meristem	0.42	0.167	0.152	0.104	0.251	0.134	1.45	5.34	18	2.21e-05	0.000272	0.00064	noncompact-compact	Down	Meristem_Down
1188	LOC-Os12g42020	Meristem	0.119	0.178	0.0177	0.0168	0.159	0.0174	3.18	2.99	45.8	1.3e-11	6.75e-10	1.96e-09	noncompact-compact	Down	Meristem_Down
1189	LOC-Os12g42200	Meristem	0.114	0.0822	0.391	0.41	0.0929	0.398	-3.32	6.34	83.5	6.57e-20	1.27e-17	3.44e-17	noncompact-compact	Up	Meristem_Up
1190	LOC-Os12g42280	Meristem	0.112	0.144	0.219	0.28	0.134	0.241	-1.46	5.1	17.7	2.6e-05	0.000313	0.000732	noncompact-compact	Up	Meristem_Up
1191	LOC-Os12g42760	Meristem	0.159	0.219	0.0463	0.0419	0.199	0.0447	2.36	3.49	31.6	1.89e-08	5.1e-07	1.4e-06	noncompact-compact	Down	Meristem_Down
1192	LOC-Os12g43140	Meristem	0.0274	0.0137	0.19	0.178	0.0183	0.185	-3.9	4.09	81.8	1.55e-19	2.91e-17	7.8e-17	noncompact-compact	Up	Meristem_Up
1193	LOC-Os12g43363	Meristem	0.221	0.355	0.0818	0.062	0.31	0.0744	2.38	4.35	39.9	2.73e-10	1.09e-08	3.12e-08	noncompact-compact	Down	Meristem_Down
1194	LOC-Os12g43550	Meristem	0.587	0.513	0.78	0.69	0.538	0.747	-0.805	7.33	6.53	0.0106	0.0487	0.0821	noncompact-compact	Up	Meristem_Up
1195	LOC-Os12g43600	Meristem	0.98	0.984	0.955	0.93	0.983	0.945	1.2	10	20.5	5.94e-06	8.61e-05	0.000212	noncompact-compact	Down	Meristem_Down
1196	LOC-Os12g43640	Meristem	0.0846	0.0423	0.144	0.114	0.0564	0.133	-1.34	3.09	10.1	0.00147	0.00962	0.019	noncompact-compact	Up	Meristem_Up
1197	LOC-Os12g43870	Meristem	0.229	0.126	0.619	0.503	0.16	0.576	-2.47	7.02	53.7	2.36e-13	1.63e-11	4.81e-11	noncompact-compact	Up	Meristem_Up
1198	LOC-Os12g44060	Meristem	0.137	0.164	0.00296	0.0067	0.155	0.00434	5.25	2.98	86.8	1.24e-20	2.58e-18	6.95e-18	noncompact-compact	Down	Meristem_Down
1199	LOC-Os12g44150	Meristem	0.468	0.333	0.262	0.201	0.378	0.239	1.03	5.4	9.39	0.00218	0.0133	0.0256	noncompact-compact	Down	Meristem_Down
1200	LOC-Os12g44180	Meristem	0.0498	0.056	0.151	0.169	0.0539	0.158	-1.78	3.32	18	2.18e-05	0.000269	0.000632	noncompact-compact	Up	Meristem_Up
1201	LOC-Os12g44230	Meristem	0.119	0.178	0.0837	0.0419	0.159	0.0682	1.54	3.4	14.3	0.000157	0.00146	0.00324	noncompact-compact	Down	Meristem_Down
1202	LOC-Os12g44250	Meristem	0.092	0.0324	0.148	0.104	0.0523	0.132	-1.24	3.11	8.71	0.00317	0.0182	0.034	noncompact-compact	Up	Meristem_Up
1203	LOC-Os12g44320	Meristem	0.152	0.118	0.327	0.28	0.129	0.31	-1.52	4.66	18	2.27e-05	0.000278	0.000653	noncompact-compact	Up	Meristem_Up
1204	LOC-Os12g44340	Meristem	0.386	0.548	0.354	0.184	0.494	0.291	1.23	5.71	13.3	0.000267	0.00231	0.005	noncompact-compact	Down	Meristem_Down
1205	LOC-Os12g01260	Meristem	0.632	0.821	0.55	0.427	0.758	0.504	1.75	7.28	29.4	6.05e-08	1.48e-06	3.96e-06	noncompact-compact	Down	Meristem_Down
1206	LOC-Os12g01400	Meristem	0.547	0.74	0.592	0.441	0.676	0.536	1.55	8.86	28.3	1.03e-07	2.39e-06	6.34e-06	noncompact-compact	Down	Meristem_Down
1207	LOC-Os12g01480	Meristem	0.139	0.248	0.0985	0.0737	0.212	0.0893	1.56	3.96	16.7	4.39e-05	0.000494	0.00114	noncompact-compact	Down	Meristem_Down
1208	LOC-Os12g01530	Meristem	0.425	0.268	0.581	0.42	0.32	0.522	-0.987	6.19	8.77	0.00307	0.0177	0.0332	noncompact-compact	Up	Meristem_Up
1209	LOC-Os12g01930	Meristem	0.0672	0.0585	0.114	0.109	0.0614	0.112	-1.13	2.96	6.98	0.00825	0.0396	0.0686	noncompact-compact	Up	Meristem_Up
1210	LOC-Os12g02040	Meristem	0.453	0.569	0.706	0.62	0.53	0.674	-1.05	7.65	11.3	0.00076	0.00555	0.0114	noncompact-compact	Up	Meristem_Up
1211	LOC-Os12g02200	Meristem	0.246	0.222	0.509	0.283	0.23	0.426	-1.37	6.16	16.6	4.65e-05	0.00052	0.00119	noncompact-compact	Up	Meristem_Up
1212	LOC-Os12g02250	Meristem	0.114	0.0461	0.186	0.156	0.0689	0.175	-1.35	3.76	11.9	0.000555	0.00426	0.00894	noncompact-compact	Up	Meristem_Up
1213	LOC-Os12g02260	Meristem	0.144	0.0797	0.239	0.196	0.101	0.223	-1.22	3.85	10	0.00155	0.01	0.0197	noncompact-compact	Up	Meristem_Up
1214	LOC-Os12g02520	Meristem	0.0498	0.0224	0.18	0.117	0.0315	0.157	-2.55	3.09	32.2	1.43e-08	3.98e-07	1.09e-06	noncompact-compact	Up	Meristem_Up
1215	LOC-Os12g02540	Meristem	0.224	0.115	0.279	0.194	0.151	0.248	-0.991	4.48	7.73	0.00544	0.0283	0.0507	noncompact-compact	Up	Meristem_Up
1216	LOC-Os12g02570	Meristem	0.527	0.674	0.473	0.281	0.625	0.402	1.45	7.12	20.2	7.02e-06	9.95e-05	0.000244	noncompact-compact	Down	Meristem_Down
1217	LOC-Os12g02700	Meristem	0.0373	0.0137	0.122	0.122	0.0216	0.122	-2.71	2.75	32.2	1.38e-08	3.86e-07	1.06e-06	noncompact-compact	Up	Meristem_Up
1218	LOC-Os12g02720	Meristem	0.0348	0.0125	0.131	0.0586	0.0199	0.104	-3.02	2.99	41.1	1.47e-10	6.18e-09	1.77e-08	noncompact-compact	Up	Meristem_Up
1219	LOC-Os12g02810	Meristem	0.246	0.306	0.192	0.0905	0.286	0.154	1.05	4.48	8.76	0.00308	0.0178	0.0333	noncompact-compact	Down	Meristem_Down
1220	LOC-Os12g03080	Meristem	0.092	0.116	0.0404	0.0235	0.108	0.0341	1.58	2.56	12.1	0.000508	0.00395	0.00834	noncompact-compact	Down	Meristem_Down
1221	LOC-Os12g03090	Meristem	0.968	0.984	0.948	0.933	0.978	0.942	1.04	9.81	14.9	0.000115	0.00112	0.00251	noncompact-compact	Down	Meristem_Down
1222	LOC-Os12g03800	Meristem	0.512	0.563	0.369	0.29	0.546	0.34	1.08	6.01	10.4	0.00124	0.00836	0.0166	noncompact-compact	Down	Meristem_Down
1223	LOC-Os12g03870	Meristem	0.149	0.242	0.158	0.072	0.211	0.126	1.07	4.09	8.44	0.00367	0.0206	0.038	noncompact-compact	Down	Meristem_Down
1224	LOC-Os12g03880	Meristem	0.363	0.217	0.168	0.146	0.266	0.16	1.19	4.7	11.4	0.000716	0.00528	0.0109	noncompact-compact	Down	Meristem_Down
1225	LOC-Os12g04160	Meristem	0.368	0.258	0.161	0.114	0.295	0.143	1.44	4.59	16.2	5.76e-05	0.000625	0.00143	noncompact-compact	Down	Meristem_Down
1226	LOC-Os12g04204	Meristem	0.4	0.443	0.702	0.623	0.429	0.673	-0.864	7.66	7.8	0.00522	0.0274	0.0492	noncompact-compact	Up	Meristem_Up
1227	LOC-Os12g04740	Meristem	0.172	0.0797	0.0473	0.0385	0.11	0.044	1.51	2.97	12.4	0.000431	0.00346	0.00732	noncompact-compact	Down	Meristem_Down
1228	LOC-Os12g04990	Meristem	0.164	0.186	0.445	0.461	0.178	0.451	-2.04	5.4	34.1	5.14e-09	1.56e-07	4.39e-07	noncompact-compact	Up	Meristem_Up
1229	LOC-Os12g05050	Meristem	0.346	0.377	0.608	0.63	0.367	0.616	-2.04	7.26	38.9	4.58e-10	1.74e-08	4.98e-08	noncompact-compact	Up	Meristem_Up
1230	LOC-Os12g05370	Meristem	0.124	0.148	0.0374	0.0402	0.14	0.0385	1.88	2.93	18.4	1.82e-05	0.00023	0.000543	noncompact-compact	Down	Meristem_Down
1231	LOC-Os12g05840	Meristem	0.0398	0.0262	0.149	0.101	0.0307	0.131	-2.42	3.63	33.9	5.93e-09	1.78e-07	5e-07	noncompact-compact	Up	Meristem_Up
1232	LOC-Os12g06220	Meristem	0.463	0.608	0.298	0.119	0.559	0.231	2.35	6.38	46.2	1.08e-11	5.66e-10	1.66e-09	noncompact-compact	Down	Meristem_Down
1233	LOC-Os12g06260	Meristem	0.47	0.469	0.381	0.245	0.47	0.331	1.19	6.01	12.6	0.000377	0.00309	0.00658	noncompact-compact	Down	Meristem_Down
1234	LOC-Os12g06464	Meristem	0.0896	0.0672	0.257	0.151	0.0747	0.218	-1.58	3.95	17.1	3.64e-05	0.000419	0.00097	noncompact-compact	Up	Meristem_Up
1235	LOC-Os12g06510	Meristem	0.602	0.519	0.372	0.235	0.547	0.321	1.21	5.8	12.9	0.000328	0.00274	0.0059	noncompact-compact	Down	Meristem_Down
1236	LOC-Os12g06660	Meristem	0.234	0.115	0.0768	0.0302	0.154	0.0596	2.11	4.5	32.9	9.58e-09	2.77e-07	7.66e-07	noncompact-compact	Down	Meristem_Down
1237	LOC-Os12g07030	Meristem	0.356	0.267	0.606	0.504	0.296	0.568	-1.3	6.69	15.6	7.64e-05	0.000793	0.0018	noncompact-compact	Up	Meristem_Up
1238	LOC-Os12g07550	Meristem	0.124	0.117	0.284	0.181	0.12	0.246	-1.09	4.42	9.22	0.00239	0.0143	0.0275	noncompact-compact	Up	Meristem_Up
1239	LOC-Os12g07710	Meristem	0.622	0.671	0.404	0.32	0.655	0.373	1.29	6.35	14.9	0.000115	0.00112	0.00251	noncompact-compact	Down	Meristem_Down
1240	LOC-Os12g07950	Meristem	0.0697	0.0573	0.162	0.157	0.0614	0.16	-1.72	3.37	17.2	3.3e-05	0.000385	0.000894	noncompact-compact	Up	Meristem_Up
1241	LOC-Os12g08170	Meristem	0.396	0.526	0.341	0.206	0.482	0.291	1.1	5.56	10.7	0.00106	0.00733	0.0147	noncompact-compact	Down	Meristem_Down
1242	LOC-Os12g08810	Meristem	0.388	0.237	0.577	0.538	0.287	0.563	-1.53	6.33	20.7	5.51e-06	8.06e-05	0.000199	noncompact-compact	Up	Meristem_Up
1243	LOC-Os12g09640	Meristem	0.244	0.146	0.487	0.332	0.178	0.429	-1.42	5.95	17.7	2.61e-05	0.000314	0.000734	noncompact-compact	Up	Meristem_Up
1244	LOC-Os12g11420	Meristem	0.0746	0.0224	0.249	0.196	0.0398	0.23	-3.4	4.78	76	2.88e-18	4.39e-16	1.24e-15	noncompact-compact	Up	Meristem_Up
1245	LOC-Os12g11430	Meristem	0	0	0.288	0.223	0	0.264	-12.7	5.4	270	1.92e-60	1.92e-56	2.17e-56	noncompact-compact	Up	Meristem_Up
1246	LOC-Os12g12140	Meristem	0.0896	0.0834	0.199	0.204	0.0855	0.201	-1.65	3.95	18.4	1.83e-05	0.00023	0.000543	noncompact-compact	Up	Meristem_Up
1247	LOC-Os12g13570	Meristem	0.0423	0.0336	0.139	0.106	0.0365	0.127	-2.07	2.91	21.5	3.49e-06	5.4e-05	0.000135	noncompact-compact	Up	Meristem_Up
1248	LOC-Os12g13824	Meristem	0.448	0.283	0.189	0.191	0.338	0.19	0.894	4.8	6.59	0.0103	0.0476	0.0804	noncompact-compact	Down	Meristem_Down
1249	LOC-Os12g14699	Meristem	0.214	0.234	0.112	0.0704	0.227	0.0968	1.36	3.91	12.7	0.000363	0.003	0.00638	noncompact-compact	Down	Meristem_Down
1250	LOC-Os12g16720	Meristem	0.0572	0.0262	0.226	0.206	0.0365	0.218	-2.68	4.23	47	7.3e-12	3.98e-10	1.16e-09	noncompact-compact	Up	Meristem_Up
1251	LOC-Os12g17430	Meristem	0.0473	0.0411	0.107	0.119	0.0432	0.112	-1.66	2.93	14.5	0.000142	0.00134	0.00298	noncompact-compact	Up	Meristem_Up
1252	LOC-Os12g17804	Meristem	0.172	0.176	0.316	0.367	0.174	0.335	-1.73	6.06	25.7	4.08e-07	8.08e-06	2.12e-05	noncompact-compact	Up	Meristem_Up
1253	LOC-Os12g18120	Meristem	0.428	0.319	0.571	0.472	0.355	0.535	-0.885	5.96	7.01	0.0081	0.0391	0.0677	noncompact-compact	Up	Meristem_Up
1254	LOC-Os12g18630	Meristem	0.251	0.203	0.494	0.491	0.219	0.493	-1.66	5.52	23.3	1.42e-06	2.42e-05	6.22e-05	noncompact-compact	Up	Meristem_Up
1255	LOC-Os12g20150	Meristem	0.154	0.106	0.304	0.216	0.122	0.272	-1.32	4.25	12.9	0.000326	0.00273	0.00587	noncompact-compact	Up	Meristem_Up
1256	LOC-Os12g20390	Meristem	0.182	0.198	0.306	0.265	0.193	0.291	-1.02	4.75	8.47	0.00361	0.0204	0.0376	noncompact-compact	Up	Meristem_Up
1257	LOC-Os12g21798	Meristem	0.856	0.88	0.664	0.585	0.872	0.635	1.42	8.25	22.1	2.54e-06	4.06e-05	0.000103	noncompact-compact	Down	Meristem_Down
1258	LOC-Os12g22030	Meristem	0.408	0.194	0.174	0.152	0.266	0.166	1.09	4.95	9.88	0.00167	0.0107	0.0209	noncompact-compact	Down	Meristem_Down
1259	LOC-Os12g22145	Meristem	0.246	0.323	0.178	0.131	0.297	0.161	1.08	4.58	9.25	0.00235	0.0141	0.0271	noncompact-compact	Down	Meristem_Down
1260	LOC-Os12g23570	Meristem	0.888	0.867	0.943	0.866	0.874	0.914	-0.856	9.33	9.52	0.00203	0.0126	0.0242	noncompact-compact	Up	Meristem_Up
1261	LOC-Os12g23590	Meristem	0.172	0.0909	0.263	0.198	0.118	0.239	-1.09	4.02	8.38	0.0038	0.0212	0.039	noncompact-compact	Up	Meristem_Up
1262	LOC-Os12g23610	Meristem	0.246	0.0971	0.336	0.295	0.147	0.321	-1.18	4.67	11.1	0.000886	0.00629	0.0128	noncompact-compact	Up	Meristem_Up
1263	LOC-Os12g24550	Meristem	0.0547	0.0162	0.0975	0.139	0.029	0.113	-2.41	3.01	28.5	9.57e-08	2.23e-06	5.94e-06	noncompact-compact	Up	Meristem_Up
1264	LOC-Os12g25090	Meristem	0.192	0.0635	0.372	0.33	0.106	0.357	-3.8	8.33	132	1.31e-30	8.39e-28	2e-27	noncompact-compact	Up	Meristem_Up
1265	LOC-Os12g29410	Meristem	0.201	0.144	0.119	0.0436	0.163	0.0912	1.09	3.66	7.89	0.00497	0.0263	0.0475	noncompact-compact	Down	Meristem_Down
1266	LOC-Os12g29580	Meristem	0.231	0.188	0.434	0.307	0.202	0.387	-1.17	4.93	11.3	0.000784	0.00569	0.0117	noncompact-compact	Up	Meristem_Up
1267	LOC-Os12g29760	Meristem	0.433	0.4	0.279	0.191	0.411	0.246	1.02	5.07	8.79	0.00303	0.0175	0.0329	noncompact-compact	Down	Meristem_Down
1268	LOC-Os12g31290	Meristem	0.0498	0.0399	0.116	0.0787	0.0432	0.102	-1.36	2.9	9.9	0.00165	0.0106	0.0207	noncompact-compact	Up	Meristem_Up
1269	LOC-Os12g31790	Meristem	0.259	0.223	0.134	0.0938	0.235	0.119	1.18	3.98	9.78	0.00176	0.0112	0.0218	noncompact-compact	Down	Meristem_Down
1270	LOC-Os12g31820	Meristem	0.192	0.152	0.0847	0.0687	0.165	0.0788	1.07	3.36	7.01	0.00811	0.0391	0.0677	noncompact-compact	Down	Meristem_Down
1271	LOC-Os12g32610	Meristem	0.388	0.516	0.329	0.243	0.473	0.297	1.07	5.93	10.1	0.00145	0.00952	0.0188	noncompact-compact	Down	Meristem_Down
1272	LOC-Os12g33300	Meristem	0.0721	0.0361	0.211	0.119	0.0481	0.177	-1.96	3.51	22.5	2.13e-06	3.45e-05	8.79e-05	noncompact-compact	Up	Meristem_Up
1273	LOC-Os12g34092	Meristem	0.54	0.257	0.697	0.554	0.351	0.644	-1.16	6.38	12.2	0.000485	0.00381	0.00804	noncompact-compact	Up	Meristem_Up
1274	LOC-Os12g34108	Meristem	0.445	0.233	0.555	0.467	0.304	0.522	-0.885	5.92	7	0.00815	0.0392	0.068	noncompact-compact	Up	Meristem_Up
1275	LOC-Os12g34154	Meristem	0.219	0.0959	0.27	0.221	0.137	0.252	-1.07	4.21	8.53	0.0035	0.0198	0.0367	noncompact-compact	Up	Meristem_Up
1276	LOC-Os12g34330	Meristem	0.0796	0.0585	0.154	0.141	0.0656	0.149	-1.45	3.25	12.1	0.000518	0.00401	0.00847	noncompact-compact	Up	Meristem_Up
1277	LOC-Os12g34850	Meristem	0.0473	0.0299	0.135	0.147	0.0357	0.14	-2.19	3	24.1	9.18e-07	1.65e-05	4.27e-05	noncompact-compact	Up	Meristem_Up
1278	LOC-Os12g34854	Meristem	0.174	0.0809	0.0621	0.0469	0.112	0.0565	1.2	2.99	7.96	0.00478	0.0255	0.0462	noncompact-compact	Down	Meristem_Down
1279	LOC-Os12g34890	Meristem	0.289	0.502	0.16	0.131	0.431	0.149	2.07	5.21	34.5	4.19e-09	1.3e-07	3.66e-07	noncompact-compact	Down	Meristem_Down
1280	LOC-Os12g35395	Meristem	0.147	0.295	0.0759	0.0452	0.246	0.0645	2.05	3.95	27.8	1.34e-07	3.02e-06	8.03e-06	noncompact-compact	Down	Meristem_Down
1281	LOC-Os12g36210	Meristem	0.393	0.299	0.638	0.595	0.33	0.622	-3.65	9.19	139	4.23e-32	3.02e-29	7.03e-29	noncompact-compact	Up	Meristem_Up
1282	LOC-Os12g36220	Meristem	0.455	0.385	0.703	0.668	0.408	0.69	-3.78	9.78	161	7.46e-37	1.18e-33	1.91e-33	noncompact-compact	Up	Meristem_Up
1283	LOC-Os12g36240	Meristem	0.109	0.0498	0.417	0.318	0.0697	0.38	-3.67	5.61	94.8	2.18e-22	5.4e-20	1.47e-19	noncompact-compact	Up	Meristem_Up
1284	LOC-Os12g36770	Meristem	0.167	0.125	0.438	0.302	0.139	0.388	-1.56	4.86	19.5	9.97e-06	0.000135	0.000326	noncompact-compact	Up	Meristem_Up
1285	LOC-Os12g37530	Meristem	0.162	0.112	0.296	0.233	0.129	0.272	-1.64	4.87	21.4	3.72e-06	5.7e-05	0.000142	noncompact-compact	Up	Meristem_Up
1286	LOC-Os12g37720	Meristem	0.221	0.148	0.316	0.26	0.173	0.295	-0.912	4.58	6.65	0.00993	0.0462	0.0784	noncompact-compact	Up	Meristem_Up
1287	LOC-Os12g38010	Meristem	0.493	0.428	0.627	0.63	0.45	0.628	-1.2	8.04	15.6	7.65e-05	0.000794	0.0018	noncompact-compact	Up	Meristem_Up
1288	LOC-Os12g39160	Meristem	0.216	0.299	0.0936	0.0486	0.271	0.0769	2.05	4.24	29.7	4.97e-08	1.23e-06	3.34e-06	noncompact-compact	Down	Meristem_Down
1289	LOC-Os12g39380	Meristem	0.388	0.56	0.403	0.265	0.503	0.352	0.904	6.03	7.35	0.0067	0.0335	0.059	noncompact-compact	Down	Meristem_Down
1290	LOC-Os12g39930	Meristem	0.52	0.243	0.666	0.529	0.335	0.615	-1.27	6.1	14.2	0.000163	0.00151	0.00333	noncompact-compact	Up	Meristem_Up
1291	LOC-Os12g39980	Meristem	0.0498	0.0286	0.122	0.119	0.0357	0.121	-2.26	3.37	27.9	1.28e-07	2.89e-06	7.65e-06	noncompact-compact	Up	Meristem_Up
1292	LOC-Os12g40570	Meristem	0.206	0.249	0.397	0.317	0.235	0.367	-1.29	5.26	14.2	0.000161	0.00149	0.0033	noncompact-compact	Up	Meristem_Up
1293	LOC-Os12g40840	Meristem	0.652	0.751	0.671	0.581	0.718	0.638	0.983	7.51	9.89	0.00166	0.0107	0.0208	noncompact-compact	Down	Meristem_Down
1294	LOC-Os12g41200	Meristem	0.356	0.325	0.179	0.072	0.335	0.14	1.6	4.83	20.6	5.81e-06	8.43e-05	0.000208	noncompact-compact	Down	Meristem_Down
1295	LOC-Os12g41220	Meristem	0.826	0.877	0.707	0.663	0.86	0.691	0.966	7.52	9.57	0.00198	0.0123	0.0238	noncompact-compact	Down	Meristem_Down
1296	LOC-Os12g41230	Meristem	0.194	0.0897	0.231	0.218	0.124	0.226	-0.986	4.33	7.48	0.00623	0.0316	0.0559	noncompact-compact	Up	Meristem_Up
1297	LOC-Os12g41690	Meristem	0.0398	0.0286	0.136	0.0787	0.0324	0.115	-1.9	2.64	17	3.75e-05	0.00043	0.000996	noncompact-compact	Up	Meristem_Up
1298	LOC-Os12g41720	Meristem	0.0871	0.0946	0.176	0.162	0.0921	0.171	-1.18	3.6	8.86	0.00291	0.0169	0.0319	noncompact-compact	Up	Meristem_Up
1299	LOC-Os12g41800	Meristem	0.157	0.117	0.234	0.194	0.13	0.22	-1	4.07	7.28	0.00699	0.0347	0.0608	noncompact-compact	Up	Meristem_Up
1300	LOC-Os12g41900	Meristem	0.117	0.102	0.184	0.191	0.107	0.187	-1.23	3.74	9.98	0.00159	0.0103	0.0201	noncompact-compact	Up	Meristem_Up
1301	LOC-Os12g41950	Meristem	0.0821	0.0722	0.154	0.151	0.0755	0.153	-1.33	3.34	10.5	0.0012	0.00811	0.0162	noncompact-compact	Up	Meristem_Up
1302	LOC-Os12g42090	Meristem	0.627	0.636	0.512	0.4	0.633	0.471	0.963	6.43	8.48	0.0036	0.0203	0.0374	noncompact-compact	Down	Meristem_Down
1303	LOC-Os12g42140	Meristem	0.132	0.12	0.325	0.221	0.124	0.287	-1.49	4.31	16.5	4.88e-05	0.000541	0.00124	noncompact-compact	Up	Meristem_Up
1304	LOC-Os12g42370	Meristem	0.124	0.0946	0.203	0.209	0.105	0.205	-1.17	3.93	9.43	0.00214	0.0131	0.0252	noncompact-compact	Up	Meristem_Up
1305	LOC-Os12g42570	Meristem	0.206	0.192	0.456	0.328	0.197	0.409	-1.24	5.22	13.1	0.000293	0.00249	0.00538	noncompact-compact	Up	Meristem_Up
1306	LOC-Os12g42850	Meristem	0.45	0.42	0.776	0.698	0.43	0.748	-2.05	7.64	41	1.55e-10	6.52e-09	1.86e-08	noncompact-compact	Up	Meristem_Up
1307	LOC-Os12g42860	Meristem	0.316	0.193	0.567	0.454	0.234	0.525	-1.54	6.06	20.7	5.44e-06	7.96e-05	0.000197	noncompact-compact	Up	Meristem_Up
1308	LOC-Os12g42980	Meristem	0.774	0.501	0.431	0.365	0.592	0.406	1.18	6.63	12.9	0.000329	0.00275	0.00591	noncompact-compact	Down	Meristem_Down
1309	LOC-Os12g43130	Meristem	0.192	0.25	0.655	0.601	0.231	0.635	-2.9	6.91	70.8	4.1e-17	5.2e-15	1.5e-14	noncompact-compact	Up	Meristem_Up
1310	LOC-Os12g43670	Meristem	0.53	0.572	0.387	0.298	0.558	0.354	1.1	5.94	10.7	0.00107	0.00741	0.0149	noncompact-compact	Down	Meristem_Down
1311	LOC-Os12g43720	Meristem	0.0597	0.0249	0.175	0.127	0.0365	0.158	-2.28	3.15	27.1	1.99e-07	4.24e-06	1.13e-05	noncompact-compact	Up	Meristem_Up
1312	LOC-Os12g43830	Meristem	0.231	0.125	0.0956	0.0854	0.16	0.0918	1.03	3.66	6.97	0.0083	0.0399	0.0689	noncompact-compact	Down	Meristem_Down
1313	LOC-Os12g43890	Meristem	0.291	0.196	0.544	0.451	0.227	0.509	-0.901	6.43	7.43	0.00643	0.0324	0.0572	noncompact-compact	Up	Meristem_Up
1314	LOC-Os12g44170	Meristem	0.162	0.0934	0.237	0.193	0.116	0.221	-1.03	3.9	7.42	0.00647	0.0326	0.0575	noncompact-compact	Up	Meristem_Up
1315	LOC-Os12g44330	Meristem	0.246	0.227	0.502	0.424	0.233	0.473	-1.63	5.55	22.7	1.94e-06	3.17e-05	8.11e-05	noncompact-compact	Up	Meristem_Up
1316	LOC-Os12g44360	Meristem	0.209	0.22	0.408	0.353	0.217	0.388	-1.2	5.18	12.3	0.000462	0.00367	0.00774	noncompact-compact	Up	Meristem_Up
1317	LOC-Os02g01510	Meristem	0.607	0.664	0.836	0.742	0.645	0.801	-1.15	8.49	15.1	0.0001	0.000992	0.00224	noncompact-compact	Up	Meristem_Up
1318	LOC-Os02g01740	Meristem	0.311	0.23	0.461	0.394	0.257	0.436	-1.14	5.4	11.3	0.000762	0.00556	0.0114	noncompact-compact	Up	Meristem_Up
1319	LOC-Os02g02130	Meristem	0.794	0.682	0.662	0.586	0.72	0.634	0.802	7.43	6.57	0.0104	0.0479	0.0809	noncompact-compact	Down	Meristem_Down
1320	LOC-Os02g02490	Meristem	0.0323	0.0274	0.14	0.178	0.029	0.154	-3.02	3.48	46.9	7.54e-12	4.09e-10	1.19e-09	noncompact-compact	Up	Meristem_Up
1321	LOC-Os02g02500	Meristem	0.124	0.154	0.0739	0.0603	0.144	0.0689	1.19	3.22	8.32	0.00392	0.0217	0.0399	noncompact-compact	Down	Meristem_Down
1322	LOC-Os02g02524	Meristem	0.368	0.483	0.236	0.161	0.445	0.208	1.56	5.35	20.7	5.41e-06	7.93e-05	0.000196	noncompact-compact	Down	Meristem_Down
1323	LOC-Os02g02920	Meristem	0.129	0.0897	0.292	0.24	0.103	0.272	-1.81	4.21	23.2	1.47e-06	2.5e-05	6.42e-05	noncompact-compact	Up	Meristem_Up
1324	LOC-Os02g03060	Meristem	0.261	0.35	0.109	0.0787	0.32	0.098	1.94	4.39	27.7	1.39e-07	3.11e-06	8.26e-06	noncompact-compact	Down	Meristem_Down
1325	LOC-Os02g03294	Meristem	0.129	0.107	0.068	0.0385	0.115	0.0571	1.23	3.38	9.17	0.00246	0.0147	0.0281	noncompact-compact	Down	Meristem_Down
1326	LOC-Os02g03410	Meristem	0.478	0.34	0.675	0.519	0.386	0.617	-0.935	6.6	8.13	0.00435	0.0237	0.0431	noncompact-compact	Up	Meristem_Up
1327	LOC-Os02g03470	Meristem	0.597	0.758	0.491	0.374	0.705	0.447	1.43	6.72	18.8	1.44e-05	0.000186	0.000443	noncompact-compact	Down	Meristem_Down
1328	LOC-Os02g03575	Meristem	0.425	0.38	0.249	0.211	0.395	0.235	0.876	5.04	6.52	0.0107	0.0489	0.0825	noncompact-compact	Down	Meristem_Down
1329	LOC-Os02g03580	Meristem	0.157	0.127	0.0808	0.0486	0.137	0.0689	1.13	3.09	7.31	0.00684	0.0341	0.0599	noncompact-compact	Down	Meristem_Down
1330	LOC-Os02g03690	Meristem	0.0498	0.0598	0.134	0.122	0.0564	0.13	-1.45	2.97	11.3	0.000767	0.00559	0.0115	noncompact-compact	Up	Meristem_Up
1331	LOC-Os02g03840	Meristem	0.318	0.293	0.176	0.0637	0.301	0.135	1.23	5.54	13.3	0.000265	0.00229	0.00496	noncompact-compact	Down	Meristem_Down
1332	LOC-Os02g04450	Meristem	0.323	0.309	0.512	0.467	0.314	0.496	-1.18	5.84	12.2	0.000483	0.0038	0.00801	noncompact-compact	Up	Meristem_Up
1333	LOC-Os02g04490	Meristem	0.271	0.199	0.469	0.417	0.223	0.45	-1.4	5.35	16.9	4.04e-05	0.00046	0.00106	noncompact-compact	Up	Meristem_Up
1334	LOC-Os02g05040	Meristem	0.0721	0.0448	0.22	0.171	0.0539	0.202	-2.05	3.55	24.8	6.5e-07	1.21e-05	3.17e-05	noncompact-compact	Up	Meristem_Up
1335	LOC-Os02g05310	Meristem	0.149	0.103	0.23	0.206	0.119	0.221	-1.12	4.02	8.91	0.00284	0.0166	0.0313	noncompact-compact	Up	Meristem_Up
1336	LOC-Os02g05440	Meristem	0.259	0.146	0.103	0.0854	0.183	0.0968	1	3.6	6.5	0.0108	0.0494	0.0832	noncompact-compact	Down	Meristem_Down
1337	LOC-Os02g05450	Meristem	0.438	0.412	0.7	0.554	0.421	0.646	-0.961	6.61	8.59	0.00338	0.0192	0.0357	noncompact-compact	Up	Meristem_Up
1338	LOC-Os02g05490	Meristem	0.167	0.121	0.332	0.278	0.136	0.312	-1.41	4.52	15.4	8.54e-05	0.000868	0.00197	noncompact-compact	Up	Meristem_Up
1339	LOC-Os02g05680	Meristem	0.532	0.599	0.355	0.258	0.577	0.319	1.24	5.81	13.6	0.000226	0.00201	0.00437	noncompact-compact	Down	Meristem_Down
1340	LOC-Os02g05700	Meristem	0.187	0.115	0.266	0.251	0.139	0.261	-1.19	4.29	10.6	0.00111	0.00763	0.0153	noncompact-compact	Up	Meristem_Up
1341	LOC-Os02g05770	Meristem	0.132	0.0809	0.233	0.204	0.0979	0.223	-1.32	3.89	11.8	0.000593	0.00452	0.00942	noncompact-compact	Up	Meristem_Up
1342	LOC-Os02g06520	Meristem	0.216	0.186	0.373	0.343	0.196	0.362	-1.18	4.93	11.4	0.000719	0.0053	0.0109	noncompact-compact	Up	Meristem_Up
1343	LOC-Os02g06592	Meristem	0.197	0.137	0.359	0.288	0.157	0.333	-1.5	4.69	17.7	2.55e-05	0.000308	0.000721	noncompact-compact	Up	Meristem_Up
1344	LOC-Os02g06840	Meristem	0.358	0.445	0.296	0.188	0.416	0.256	0.998	5.21	8.61	0.00334	0.019	0.0354	noncompact-compact	Down	Meristem_Down
1345	LOC-Os02g06910	Meristem	0.137	0.0797	0.476	0.484	0.0988	0.479	-3.22	5.86	77.3	1.47e-18	2.42e-16	6.67e-16	noncompact-compact	Up	Meristem_Up
1346	LOC-Os02g07010	Meristem	0.44	0.468	0.725	0.588	0.459	0.674	-0.851	7.2	7.2	0.00729	0.0359	0.0627	noncompact-compact	Up	Meristem_Up
1347	LOC-Os02g07044	Meristem	0.291	0.164	0.148	0.0854	0.207	0.125	0.989	4.12	7.21	0.00723	0.0357	0.0623	noncompact-compact	Down	Meristem_Down
1348	LOC-Os02g07060	Meristem	0.759	0.852	0.664	0.503	0.821	0.604	1.44	7.61	20.9	4.78e-06	7.14e-05	0.000177	noncompact-compact	Down	Meristem_Down
1349	LOC-Os02g07200	Meristem	0.119	0.11	0.227	0.193	0.113	0.214	-1.21	3.85	10	0.00155	0.01	0.0197	noncompact-compact	Up	Meristem_Up
1350	LOC-Os02g07410	Meristem	0.943	0.9	0.769	0.678	0.915	0.736	1.66	8.75	31.9	1.61e-08	4.46e-07	1.22e-06	noncompact-compact	Down	Meristem_Down
1351	LOC-Os02g07490	Meristem	0.465	0.606	0.388	0.295	0.559	0.354	1.35	6.19	16.1	5.86e-05	0.000633	0.00145	noncompact-compact	Down	Meristem_Down
1352	LOC-Os02g07820	Meristem	0.239	0.131	0.0621	0.0318	0.167	0.0509	2.08	3.45	25.4	4.78e-07	9.27e-06	2.43e-05	noncompact-compact	Down	Meristem_Down
1353	LOC-Os02g08100	Meristem	0.478	0.339	0.288	0.201	0.385	0.256	1.01	5.57	8.94	0.00279	0.0164	0.031	noncompact-compact	Down	Meristem_Down
1354	LOC-Os02g08220	Meristem	0.179	0.319	0.00788	0	0.272	0.00496	6.24	4.2	153	3.6e-35	4.5e-32	8.22e-32	noncompact-compact	Down	Meristem_Down
1355	LOC-Os02g08360	Meristem	0.274	0.186	0.391	0.313	0.215	0.362	-0.989	5.07	8.29	0.00399	0.022	0.0404	noncompact-compact	Up	Meristem_Up
1356	LOC-Os02g08440	Meristem	0.602	0.757	0.701	0.595	0.705	0.662	0.904	8.39	9.35	0.00223	0.0135	0.026	noncompact-compact	Down	Meristem_Down
1357	LOC-Os02g09140	Meristem	0.654	0.747	0.575	0.464	0.716	0.534	1.01	6.82	9.62	0.00192	0.012	0.0232	noncompact-compact	Down	Meristem_Down
1358	LOC-Os02g09180	Meristem	0.286	0.227	0.423	0.352	0.246	0.396	-0.957	5.08	7.78	0.00528	0.0276	0.0497	noncompact-compact	Up	Meristem_Up
1359	LOC-Os02g09400	Meristem	0.0647	0.0112	0.196	0.159	0.029	0.182	-3.06	3.46	47.4	5.93e-12	3.29e-10	9.53e-10	noncompact-compact	Up	Meristem_Up
1360	LOC-Os02g09470	Meristem	0.271	0.242	0.114	0.126	0.251	0.118	1.22	4.2	11	0.000915	0.00647	0.0132	noncompact-compact	Down	Meristem_Down
1361	LOC-Os02g09690	Meristem	0.0672	0.0448	0.104	0.122	0.0523	0.111	-1.29	2.85	8.72	0.00314	0.018	0.0338	noncompact-compact	Up	Meristem_Up
1362	LOC-Os02g09920	Meristem	0.0746	0.0623	0.16	0.152	0.0664	0.157	-1.64	3.33	15.6	7.81e-05	0.000806	0.00183	noncompact-compact	Up	Meristem_Up
1363	LOC-Os02g09960	Meristem	0.172	0.166	0.345	0.268	0.168	0.316	-1.11	4.75	9.98	0.00158	0.0102	0.02	noncompact-compact	Up	Meristem_Up
1364	LOC-Os02g10650	Meristem	0.328	0.443	0.211	0.146	0.405	0.187	1.57	5.06	20.4	6.36e-06	9.14e-05	0.000225	noncompact-compact	Down	Meristem_Down
1365	LOC-Os02g10690	Meristem	0.356	0.402	0.239	0.134	0.387	0.2	1.35	4.99	15	0.000105	0.00104	0.00233	noncompact-compact	Down	Meristem_Down
1366	LOC-Os02g11760	Meristem	0.209	0.11	0.287	0.223	0.143	0.263	-0.996	4.97	8.29	0.004	0.0221	0.0405	noncompact-compact	Up	Meristem_Up
1367	LOC-Os02g11780	Meristem	0.142	0.0834	0.307	0.218	0.103	0.274	-1.52	4.16	16.6	4.58e-05	0.000513	0.00118	noncompact-compact	Up	Meristem_Up
1368	LOC-Os02g12650	Meristem	0.48	0.42	0.639	0.553	0.44	0.607	-0.944	6.34	8.07	0.0045	0.0243	0.0442	noncompact-compact	Up	Meristem_Up
1369	LOC-Os02g12750	Meristem	0.286	0.356	0.164	0.116	0.333	0.146	1.73	4.99	24	9.63e-07	1.72e-05	4.45e-05	noncompact-compact	Down	Meristem_Down
1370	LOC-Os02g12794	Meristem	0.811	0.797	0.536	0.479	0.802	0.515	1.44	7.46	20.6	5.71e-06	8.31e-05	0.000205	noncompact-compact	Down	Meristem_Down
1371	LOC-Os02g12800	Meristem	0.654	0.655	0.436	0.358	0.655	0.408	1.2	6.38	12.9	0.000327	0.00274	0.00588	noncompact-compact	Down	Meristem_Down
1372	LOC-Os02g13400	Meristem	0.0622	0.0535	0.155	0.171	0.0564	0.161	-1.88	3.35	20	7.6e-06	0.000107	0.000261	noncompact-compact	Up	Meristem_Up
1373	LOC-Os02g13650	Meristem	0.129	0.204	0.0985	0.0787	0.179	0.0912	1.01	3.56	6.54	0.0105	0.0485	0.0819	noncompact-compact	Down	Meristem_Down
1374	LOC-Os02g13840	Meristem	0.592	0.533	0.789	0.76	0.553	0.779	-2.07	7.94	43.5	4.25e-11	1.96e-09	5.73e-09	noncompact-compact	Up	Meristem_Up
1375	LOC-Os02g13890	Meristem	0.097	0.0535	0.226	0.208	0.068	0.219	-1.98	3.73	24.3	8.08e-07	1.48e-05	3.83e-05	noncompact-compact	Up	Meristem_Up
1376	LOC-Os02g13960	Meristem	0.174	0.11	0.384	0.343	0.131	0.369	-1.87	4.81	27.2	1.81e-07	3.89e-06	1.04e-05	noncompact-compact	Up	Meristem_Up
1377	LOC-Os02g14059	Meristem	0.861	0.742	0.681	0.677	0.782	0.679	0.787	7.72	6.55	0.0105	0.0484	0.0817	noncompact-compact	Down	Meristem_Down
1378	LOC-Os02g14160	Meristem	0.358	0.587	0.064	0.0318	0.51	0.0521	4.83	6.69	158	4.18e-36	5.97e-33	1.02e-32	noncompact-compact	Down	Meristem_Down
1379	LOC-Os02g14760	Meristem	0.505	0.499	0.663	0.625	0.501	0.649	-0.985	6.95	9.34	0.00225	0.0136	0.0262	noncompact-compact	Up	Meristem_Up
1380	LOC-Os02g14780	Meristem	0.291	0.208	0.387	0.374	0.236	0.382	-0.965	5.13	7.95	0.00482	0.0257	0.0465	noncompact-compact	Up	Meristem_Up
1381	LOC-Os02g14860	Meristem	0.587	0.604	0.425	0.392	0.598	0.413	0.863	6.16	6.73	0.00951	0.0445	0.076	noncompact-compact	Down	Meristem_Down
1382	LOC-Os02g14910	Meristem	0.336	0.43	0.0877	0.0151	0.398	0.0608	3.32	4.97	77.6	1.31e-18	2.19e-16	5.97e-16	noncompact-compact	Down	Meristem_Down
1383	LOC-Os02g15220	Meristem	0.097	0.0374	0.139	0.127	0.0573	0.135	-1.42	3.11	11.2	0.000829	0.00594	0.0122	noncompact-compact	Up	Meristem_Up
1384	LOC-Os02g16040	Meristem	0.786	0.885	0.911	0.846	0.852	0.887	-0.755	9.31	7.42	0.00644	0.0325	0.0573	noncompact-compact	Up	Meristem_Up
1385	LOC-Os02g16540	Meristem	0.122	0.0909	0.296	0.258	0.101	0.282	-2	4.65	30	4.33e-08	1.09e-06	2.96e-06	noncompact-compact	Up	Meristem_Up
1386	LOC-Os02g16600	Meristem	0.214	0.188	0.346	0.343	0.197	0.345	-1.24	4.86	12.5	0.000405	0.00329	0.00697	noncompact-compact	Up	Meristem_Up
1387	LOC-Os02g17390	Meristem	0.731	0.783	0.885	0.802	0.766	0.854	-0.872	8.87	9.27	0.00232	0.014	0.0269	noncompact-compact	Up	Meristem_Up
1388	LOC-Os02g17500	Meristem	0.284	0.314	0.523	0.474	0.304	0.505	-1.26	5.66	13.8	0.000204	0.00184	0.00402	noncompact-compact	Up	Meristem_Up
1389	LOC-Os02g17860	Meristem	0.368	0.328	0.325	0.384	0.341	0.347	-1.97	7.1	36	1.95e-09	6.5e-08	1.84e-07	noncompact-compact	Up	Meristem_Up
1390	LOC-Os02g18480	Meristem	0.164	0.161	0.0778	0.0603	0.162	0.0713	1.18	3.25	8.2	0.00418	0.0229	0.0419	noncompact-compact	Down	Meristem_Down
1391	LOC-Os02g18830	Meristem	0.246	0.136	0.115	0.109	0.173	0.113	1.04	4.09	7.88	0.00499	0.0264	0.0477	noncompact-compact	Down	Meristem_Down
1392	LOC-Os02g19170	Meristem	0.0398	0.0361	0.13	0.0988	0.0373	0.118	-1.85	2.69	16.5	4.92e-05	0.000545	0.00125	noncompact-compact	Up	Meristem_Up
1393	LOC-Os02g19210	Meristem	0.224	0.184	0.44	0.414	0.198	0.431	-1.59	5.1	20.7	5.44e-06	7.97e-05	0.000197	noncompact-compact	Up	Meristem_Up
1394	LOC-Os02g20394	Meristem	0.261	0.354	0.18	0.117	0.323	0.157	1.25	4.56	12.3	0.000448	0.00357	0.00755	noncompact-compact	Down	Meristem_Down
1395	LOC-Os02g21040	Meristem	0.577	0.771	0.706	0.534	0.706	0.643	1.15	7.79	13.9	0.00019	0.00173	0.00379	noncompact-compact	Down	Meristem_Down
1396	LOC-Os02g21080	Meristem	0.582	0.692	0.529	0.422	0.656	0.489	1.13	6.61	11.9	0.00057	0.00436	0.00914	noncompact-compact	Down	Meristem_Down
1397	LOC-Os02g21300	Meristem	0.294	0.217	0.542	0.464	0.242	0.513	-1.8	6.49	28.4	9.89e-08	2.3e-06	6.11e-06	noncompact-compact	Up	Meristem_Up
1398	LOC-Os02g21660	Meristem	0.928	0.953	0.795	0.714	0.944	0.765	1.24	9.2	19.4	1.07e-05	0.000143	0.000346	noncompact-compact	Down	Meristem_Down
1399	LOC-Os02g21700	Meristem	0.147	0.223	0.0768	0.0452	0.198	0.0651	1.71	4.09	20.7	5.51e-06	8.06e-05	0.000199	noncompact-compact	Down	Meristem_Down
1400	LOC-Os02g21890	Meristem	0.266	0.265	0.559	0.444	0.266	0.516	-0.977	6.36	8.65	0.00327	0.0186	0.0348	noncompact-compact	Up	Meristem_Up
1401	LOC-Os02g22020	Meristem	0.154	0.208	0.0502	0.0369	0.19	0.0453	2.14	3.55	27	2.03e-07	4.32e-06	1.15e-05	noncompact-compact	Down	Meristem_Down
1402	LOC-Os02g25230	Meristem	0.159	0.117	0.0611	0.0184	0.131	0.0453	1.65	3.27	15.8	6.9e-05	0.000726	0.00165	noncompact-compact	Down	Meristem_Down
1403	LOC-Os02g25780	Meristem	0.363	0.244	0.707	0.63	0.284	0.679	-1.41	7.09	19	1.29e-05	0.000169	0.000405	noncompact-compact	Up	Meristem_Up
1404	LOC-Os02g26440	Meristem	0.729	0.686	0.523	0.487	0.7	0.51	1	6.79	9.53	0.00203	0.0125	0.0242	noncompact-compact	Down	Meristem_Down
1405	LOC-Os02g26720	Meristem	0.343	0.198	0.242	0.0938	0.246	0.187	1.48	6.79	20.3	6.46e-06	9.27e-05	0.000227	noncompact-compact	Down	Meristem_Down
1406	LOC-Os02g26814	Meristem	0.433	0.447	0.236	0.171	0.442	0.212	1.28	5.11	13.8	0.000204	0.00184	0.00402	noncompact-compact	Down	Meristem_Down
1407	LOC-Os02g26860	Meristem	0.142	0.0996	0.212	0.166	0.114	0.195	-0.981	3.77	6.48	0.0109	0.0499	0.084	noncompact-compact	Up	Meristem_Up
1408	LOC-Os02g27060	Meristem	0.0373	0.0224	0.101	0.121	0.0274	0.109	-2.37	2.7	25.4	4.72e-07	9.17e-06	2.4e-05	noncompact-compact	Up	Meristem_Up
1409	LOC-Os02g27350	Meristem	0.0821	0.0498	0.198	0.159	0.0606	0.184	-1.61	3.68	16.3	5.34e-05	0.000585	0.00134	noncompact-compact	Up	Meristem_Up
1410	LOC-Os02g27400	Meristem	0.0995	0.0934	0.196	0.196	0.0954	0.196	-1.26	3.76	10.5	0.00117	0.00796	0.0159	noncompact-compact	Up	Meristem_Up
1411	LOC-Os02g27760	Meristem	0.945	0.936	0.906	0.881	0.939	0.897	0.807	9.05	8.15	0.0043	0.0234	0.0427	noncompact-compact	Down	Meristem_Down
1412	LOC-Os02g28810	Meristem	0.729	0.649	0.433	0.389	0.676	0.417	1.33	7.11	17.1	3.63e-05	0.000419	0.000968	noncompact-compact	Down	Meristem_Down
1413	LOC-Os02g29320	Meristem	0.388	0.432	0.273	0.206	0.417	0.248	1.04	5.19	9.34	0.00225	0.0136	0.0262	noncompact-compact	Down	Meristem_Down
1414	LOC-Os02g29400	Meristem	0.642	0.531	0.428	0.372	0.568	0.407	0.951	6.4	8.24	0.00409	0.0225	0.0412	noncompact-compact	Down	Meristem_Down
1415	LOC-Os02g30230	Meristem	0.124	0.0884	0.225	0.186	0.1	0.21	-1.3	3.92	11.5	0.00068	0.00506	0.0105	noncompact-compact	Up	Meristem_Up
1416	LOC-Os02g30610	Meristem	0.0821	0.157	0.0443	0.0385	0.132	0.0422	1.67	2.82	14.4	0.00015	0.00141	0.00312	noncompact-compact	Down	Meristem_Down
1417	LOC-Os02g31220	Meristem	0.291	0.239	0.633	0.543	0.256	0.6	-1.66	6.2	24	9.7e-07	1.73e-05	4.48e-05	noncompact-compact	Up	Meristem_Up
1418	LOC-Os02g32009	Meristem	0.318	0.204	0.146	0.137	0.242	0.143	1.24	6.43	13.9	0.000189	0.00171	0.00376	noncompact-compact	Down	Meristem_Down
1419	LOC-Os02g32020	Meristem	0.0846	0.164	0.0128	0.0101	0.138	0.0118	3.62	2.63	50.1	1.46e-12	9.1e-11	2.62e-10	noncompact-compact	Down	Meristem_Down
1420	LOC-Os02g32230	Meristem	0.0348	0.0274	0.106	0.117	0.0299	0.11	-2.19	2.78	22.8	1.85e-06	3.05e-05	7.78e-05	noncompact-compact	Up	Meristem_Up
1421	LOC-Os02g32520	Meristem	0.162	0.101	0.513	0.402	0.121	0.472	-2.83	5.69	61.8	3.89e-15	3.56e-13	1.05e-12	noncompact-compact	Up	Meristem_Up
1422	LOC-Os02g32730	Meristem	0.097	0.0672	0.271	0.238	0.0772	0.259	-2.02	4.1	27.5	1.54e-07	3.39e-06	9.03e-06	noncompact-compact	Up	Meristem_Up
1423	LOC-Os02g32970	Meristem	0.0995	0.0423	0.153	0.191	0.0614	0.167	-1.67	4.35	20.6	5.71e-06	8.31e-05	0.000205	noncompact-compact	Up	Meristem_Up
1424	LOC-Os02g33000	Meristem	0.294	0.376	0.119	0.0771	0.349	0.104	2.47	4.82	45.4	1.59e-11	8.04e-10	2.34e-09	noncompact-compact	Down	Meristem_Down
1425	LOC-Os02g33110	Meristem	0.284	0.222	0.526	0.497	0.242	0.516	-2.11	6.32	37.5	9.22e-10	3.28e-08	9.38e-08	noncompact-compact	Up	Meristem_Up
1426	LOC-Os02g33580	Meristem	0.286	0.187	0.557	0.439	0.22	0.513	-1.66	5.63	23.6	1.22e-06	2.1e-05	5.44e-05	noncompact-compact	Up	Meristem_Up
1427	LOC-Os02g33710	Meristem	0.595	0.682	0.804	0.765	0.653	0.79	-1.27	8.2	17.8	2.41e-05	0.000293	0.000687	noncompact-compact	Up	Meristem_Up
1428	LOC-Os02g33770	Meristem	0.0746	0.066	0.26	0.245	0.0689	0.254	-2.22	4.12	32.8	1.01e-08	2.9e-07	8e-07	noncompact-compact	Up	Meristem_Up
1429	LOC-Os02g33780	Meristem	0.565	0.32	0.18	0.183	0.402	0.181	1.77	7.05	29.3	6.3e-08	1.53e-06	4.11e-06	noncompact-compact	Down	Meristem_Down
1430	LOC-Os02g34460	Meristem	0.43	0.331	0.165	0.166	0.364	0.165	1.73	5.37	25.3	4.99e-07	9.62e-06	2.52e-05	noncompact-compact	Down	Meristem_Down
1431	LOC-Os02g34500	Meristem	0.0721	0.0685	0.206	0.193	0.0697	0.201	-1.81	3.61	20.1	7.4e-06	0.000104	0.000255	noncompact-compact	Up	Meristem_Up
1432	LOC-Os02g34850	Meristem	0.104	0.0834	0.274	0.245	0.0905	0.263	-1.87	4.14	24.3	8.4e-07	1.52e-05	3.96e-05	noncompact-compact	Up	Meristem_Up
1433	LOC-Os02g35080	Meristem	0.0622	0.056	0.124	0.0955	0.0581	0.114	-1.13	2.9	6.98	0.00824	0.0396	0.0685	noncompact-compact	Up	Meristem_Up
1434	LOC-Os02g35650	Meristem	0.159	0.0785	0.0532	0.0335	0.105	0.0459	1.16	3.65	8.75	0.0031	0.0178	0.0335	noncompact-compact	Down	Meristem_Down
1435	LOC-Os02g35700	Meristem	0.117	0.171	0.0404	0.0352	0.153	0.0385	2	2.98	20.8	5.13e-06	7.6e-05	0.000187	noncompact-compact	Down	Meristem_Down
1436	LOC-Os02g35940	Meristem	0.0796	0.0548	0.193	0.151	0.0631	0.177	-1.72	3.66	18.5	1.7e-05	0.000216	0.000512	noncompact-compact	Up	Meristem_Up
1437	LOC-Os02g35950	Meristem	0.716	0.763	0.626	0.479	0.748	0.571	0.965	6.93	8.97	0.00275	0.0161	0.0306	noncompact-compact	Down	Meristem_Down
1438	LOC-Os02g36590	Meristem	0.104	0.0822	0.156	0.122	0.0896	0.143	-1.1	3.66	7.97	0.00475	0.0254	0.046	noncompact-compact	Up	Meristem_Up
1439	LOC-Os02g36924	Meristem	0.254	0.228	0.425	0.305	0.237	0.38	-1.01	5.16	8.78	0.00305	0.0176	0.033	noncompact-compact	Up	Meristem_Up
1440	LOC-Os02g36974	Meristem	0.876	0.844	0.631	0.606	0.855	0.622	1.14	7.64	13.5	0.000241	0.00212	0.00461	noncompact-compact	Down	Meristem_Down
1441	LOC-Os02g38120	Meristem	0.194	0.162	0.0305	0.0268	0.173	0.0292	2.82	3.4	41.8	1.02e-10	4.41e-09	1.26e-08	noncompact-compact	Down	Meristem_Down
1442	LOC-Os02g38410	Meristem	0.301	0.278	0.128	0.0385	0.285	0.0949	2.03	4.61	31	2.54e-08	6.69e-07	1.84e-06	noncompact-compact	Down	Meristem_Down
1443	LOC-Os02g38890	Meristem	0.197	0.196	0.0897	0.0318	0.196	0.0682	2.09	4.23	30.9	2.68e-08	7.05e-07	1.93e-06	noncompact-compact	Down	Meristem_Down
1444	LOC-Os02g38970	Meristem	0.216	0.194	0.123	0.0653	0.202	0.102	1.06	4.14	8.32	0.00392	0.0217	0.0399	noncompact-compact	Down	Meristem_Down
1445	LOC-Os02g39140	Meristem	0.236	0.244	0.0867	0.067	0.241	0.0794	1.69	3.94	19.4	1.08e-05	0.000145	0.000349	noncompact-compact	Down	Meristem_Down
1446	LOC-Os02g39180	Meristem	0.654	0.406	0.368	0.392	0.489	0.377	0.994	6.39	8.98	0.00273	0.016	0.0304	noncompact-compact	Down	Meristem_Down
1447	LOC-Os02g39200	Meristem	0.366	0.509	0.302	0.162	0.461	0.251	1.18	5.28	12.1	0.000511	0.00397	0.00838	noncompact-compact	Down	Meristem_Down
1448	LOC-Os02g39360	Meristem	0.0323	0.0187	0.129	0.161	0.0232	0.141	-3.08	3.37	46.9	7.7e-12	4.16e-10	1.22e-09	noncompact-compact	Up	Meristem_Up
1449	LOC-Os02g39400	Meristem	0.448	0.361	0.66	0.61	0.39	0.641	-1.68	7.1	26.6	2.52e-07	5.26e-06	1.39e-05	noncompact-compact	Up	Meristem_Up
1450	LOC-Os02g39570	Meristem	0.216	0.173	0.302	0.271	0.188	0.291	-1.05	4.65	8.89	0.00287	0.0167	0.0316	noncompact-compact	Up	Meristem_Up
1451	LOC-Os02g39620	Meristem	0.587	0.623	0.285	0.198	0.611	0.252	2.01	6.36	34.6	4.08e-09	1.26e-07	3.57e-07	noncompact-compact	Down	Meristem_Down
1452	LOC-Os02g39710	Meristem	0.0771	0.152	0.0591	0.0519	0.127	0.0565	1.14	3.05	7.36	0.00668	0.0335	0.0589	noncompact-compact	Down	Meristem_Down
1453	LOC-Os02g39950	Meristem	0.139	0.143	0.288	0.209	0.142	0.259	-1.1	4.44	9.5	0.00206	0.0127	0.0245	noncompact-compact	Up	Meristem_Up
1454	LOC-Os02g40500	Meristem	0.378	0.311	0.645	0.576	0.334	0.62	-1.56	7.09	23	1.6e-06	2.69e-05	6.88e-05	noncompact-compact	Up	Meristem_Up
1455	LOC-Os02g40680	Meristem	0.097	0.0548	0.126	0.159	0.0689	0.138	-1.07	3.44	7.03	0.00801	0.0387	0.0671	noncompact-compact	Up	Meristem_Up
1456	LOC-Os02g40700	Meristem	0.338	0.349	0.299	0.194	0.345	0.26	0.976	5.4	8.38	0.00379	0.0211	0.0389	noncompact-compact	Down	Meristem_Down
1457	LOC-Os02g41520	Meristem	0.341	0.288	0.509	0.412	0.305	0.473	-1.11	5.64	10.8	0.00101	0.00708	0.0143	noncompact-compact	Up	Meristem_Up
1458	LOC-Os02g41860	Meristem	0.323	0.134	0.0473	0.0385	0.198	0.044	3.09	5.4	71.5	2.85e-17	3.7e-15	1.07e-14	noncompact-compact	Down	Meristem_Down
1459	LOC-Os02g42290	Meristem	0.58	0.553	0.717	0.653	0.562	0.694	-1.27	7.24	15.9	6.76e-05	0.000713	0.00162	noncompact-compact	Up	Meristem_Up
1460	LOC-Os02g42450	Meristem	0.241	0.147	0.618	0.514	0.178	0.579	-3.45	7.89	106	6.66e-25	2.22e-22	5.76e-22	noncompact-compact	Up	Meristem_Up
1461	LOC-Os02g42600	Meristem	0.137	0.0722	0.17	0.147	0.0938	0.162	-1.15	3.54	8.41	0.00374	0.0209	0.0385	noncompact-compact	Up	Meristem_Up
1462	LOC-Os02g42640	Meristem	0.144	0.146	0.374	0.31	0.145	0.35	-2.18	5.58	38.9	4.43e-10	1.69e-08	4.82e-08	noncompact-compact	Up	Meristem_Up
1463	LOC-Os02g42650	Meristem	0.129	0.102	0.0729	0.0603	0.111	0.0682	1.02	3.51	6.66	0.00985	0.0459	0.0779	noncompact-compact	Down	Meristem_Down
1464	LOC-Os02g42660	Meristem	0.284	0.413	0.206	0.127	0.37	0.177	1.47	4.85	17.4	3e-05	0.000356	0.000825	noncompact-compact	Down	Meristem_Down
1465	LOC-Os02g42850	Meristem	0.159	0.0822	0.292	0.26	0.108	0.28	-1.62	4.7	20.4	6.31e-06	9.07e-05	0.000223	noncompact-compact	Up	Meristem_Up
1466	LOC-Os02g42990	Meristem	0.555	0.726	0.564	0.521	0.669	0.548	1.93	8.17	39.3	3.69e-10	1.44e-08	4.09e-08	noncompact-compact	Down	Meristem_Down
1467	LOC-Os02g43690	Meristem	0.935	0.953	0.945	0.881	0.947	0.921	0.765	9.23	7.55	0.00601	0.0307	0.0545	noncompact-compact	Down	Meristem_Down
1468	LOC-Os02g43700	Meristem	0.321	0.152	0.438	0.352	0.208	0.406	-1.04	5.67	9.56	0.00199	0.0123	0.0239	noncompact-compact	Up	Meristem_Up
1469	LOC-Os02g43860	Meristem	0.264	0.189	0.367	0.315	0.214	0.348	-0.905	4.78	6.71	0.00958	0.0448	0.0764	noncompact-compact	Up	Meristem_Up
1470	LOC-Os02g43940	Meristem	0.197	0.199	0.0847	0.121	0.198	0.098	1.02	4.13	7.66	0.00565	0.0292	0.0521	noncompact-compact	Down	Meristem_Down
1471	LOC-Os02g44100	Meristem	0.736	0.629	0.543	0.456	0.665	0.511	1.01	6.87	9.76	0.00178	0.0113	0.022	noncompact-compact	Down	Meristem_Down
1472	LOC-Os02g44108	Meristem	0.169	0.132	0.0365	0.0184	0.144	0.0298	3.93	4.9	98.9	2.8e-23	7.78e-21	2.07e-20	noncompact-compact	Down	Meristem_Down
1473	LOC-Os02g44132	Meristem	0.204	0.179	0.066	0.0452	0.188	0.0583	1.81	3.37	19.2	1.18e-05	0.000156	0.000376	noncompact-compact	Down	Meristem_Down
1474	LOC-Os02g44310	Meristem	0.54	0.729	0.45	0.389	0.666	0.427	2.88	10.3	109	1.44e-25	5.01e-23	1.32e-22	noncompact-compact	Down	Meristem_Down
1475	LOC-Os02g44500	Meristem	0.923	0.936	0.95	0.923	0.932	0.94	-1.12	11	20.6	5.55e-06	8.12e-05	0.0002	noncompact-compact	Up	Meristem_Up
1476	LOC-Os02g44610	Meristem	0.0597	0.0249	0.251	0.191	0.0365	0.229	-2.91	4.04	51.1	8.87e-13	5.69e-11	1.65e-10	noncompact-compact	Up	Meristem_Up
1477	LOC-Os02g44630	Meristem	0.766	0.583	0.406	0.38	0.644	0.396	1.95	8.1	39.6	3.19e-10	1.25e-08	3.59e-08	noncompact-compact	Down	Meristem_Down
1478	LOC-Os02g44880	Meristem	0.488	0.659	0.266	0.214	0.602	0.247	2.52	6.93	55.6	9.23e-14	6.95e-12	2.02e-11	noncompact-compact	Down	Meristem_Down
1479	LOC-Os02g44940	Meristem	0.53	0.336	0.638	0.616	0.401	0.63	-1.03	6.74	10	0.00155	0.0101	0.0198	noncompact-compact	Up	Meristem_Up
1480	LOC-Os02g44980	Meristem	0.162	0.113	0.384	0.288	0.129	0.349	-1.88	5.07	28.4	9.81e-08	2.28e-06	6.07e-06	noncompact-compact	Up	Meristem_Up
1481	LOC-Os02g44990	Meristem	0.418	0.4	0.732	0.657	0.406	0.704	-1.48	8.27	24.1	9.39e-07	1.68e-05	4.36e-05	noncompact-compact	Up	Meristem_Up
1482	LOC-Os02g45000	Meristem	0.192	0.12	0.276	0.273	0.144	0.275	-1.03	4.51	8.28	0.004	0.0221	0.0405	noncompact-compact	Up	Meristem_Up
1483	LOC-Os02g45120	Meristem	0.42	0.244	0.203	0.178	0.303	0.194	0.898	4.74	6.6	0.0102	0.0473	0.08	noncompact-compact	Down	Meristem_Down
1484	LOC-Os02g45390	Meristem	0.147	0.186	0.0798	0.0603	0.173	0.0726	1.3	3.63	10.9	0.000938	0.00661	0.0134	noncompact-compact	Down	Meristem_Down
1485	LOC-Os02g45870	Meristem	0.219	0.252	0.133	0.0838	0.241	0.115	1.41	4.22	14.6	0.000132	0.00126	0.00281	noncompact-compact	Down	Meristem_Down
1486	LOC-Os02g46360	Meristem	0.221	0.136	0.0857	0.0369	0.164	0.0676	1.74	3.61	19	1.31e-05	0.000171	0.000409	noncompact-compact	Down	Meristem_Down
1487	LOC-Os02g46380	Meristem	0.127	0.0623	0.235	0.251	0.0838	0.241	-1.78	4.13	22	2.72e-06	4.29e-05	0.000109	noncompact-compact	Up	Meristem_Up
1488	LOC-Os02g46480	Meristem	0.254	0.171	0.526	0.521	0.198	0.524	-1.89	6.05	30.3	3.65e-08	9.34e-07	2.55e-06	noncompact-compact	Up	Meristem_Up
1489	LOC-Os02g46490	Meristem	0.124	0.0909	0.305	0.308	0.102	0.306	-2.07	4.49	31.2	2.35e-08	6.24e-07	1.71e-06	noncompact-compact	Up	Meristem_Up
1490	LOC-Os02g46500	Meristem	0.114	0.0809	0.2	0.203	0.0921	0.201	-1.24	4.55	12	0.000537	0.00414	0.00871	noncompact-compact	Up	Meristem_Up
1491	LOC-Os02g46620	Meristem	0.0796	0.0797	0.216	0.0988	0.0797	0.172	-1.34	3.68	11.7	0.000622	0.0047	0.00976	noncompact-compact	Up	Meristem_Up
1492	LOC-Os02g46650	Meristem	0.0821	0.0349	0.155	0.114	0.0506	0.14	-1.42	3.07	11.1	0.000869	0.0062	0.0127	noncompact-compact	Up	Meristem_Up
1493	LOC-Os02g46710	Meristem	0.189	0.133	0.263	0.231	0.152	0.251	-0.928	4.25	6.53	0.0106	0.0487	0.0821	noncompact-compact	Up	Meristem_Up
1494	LOC-Os02g46830	Meristem	0.311	0.215	0.513	0.414	0.247	0.476	-1.31	6.15	15.2	9.91e-05	0.000985	0.00222	noncompact-compact	Up	Meristem_Up
1495	LOC-Os02g46910	Meristem	0.279	0.254	0.423	0.308	0.262	0.38	-0.904	5.59	7.24	0.00715	0.0353	0.0618	noncompact-compact	Up	Meristem_Up
1496	LOC-Os02g46930	Meristem	0.199	0.123	0.448	0.407	0.149	0.433	-2.07	5.21	34.6	4.14e-09	1.28e-07	3.63e-07	noncompact-compact	Up	Meristem_Up
1497	LOC-Os02g47010	Meristem	0.572	0.711	0.556	0.434	0.665	0.511	0.992	6.67	9.21	0.00241	0.0144	0.0276	noncompact-compact	Down	Meristem_Down
1498	LOC-Os02g47140	Meristem	0.94	0.943	0.824	0.801	0.942	0.815	1.01	9	12.5	0.000408	0.0033	0.007	noncompact-compact	Down	Meristem_Down
1499	LOC-Os02g47310	Meristem	0.246	0.23	0.141	0.0905	0.236	0.122	1.43	4.24	15.1	0.000103	0.00102	0.0023	noncompact-compact	Down	Meristem_Down
1500	LOC-Os02g47470	Meristem	0.303	0.442	0.505	0.492	0.396	0.501	-0.926	6.56	7.95	0.00482	0.0257	0.0465	noncompact-compact	Up	Meristem_Up
1501	LOC-Os02g47970	Meristem	0.192	0.131	0.363	0.348	0.151	0.357	-1.71	4.81	22.9	1.71e-06	2.85e-05	7.27e-05	noncompact-compact	Up	Meristem_Up
1502	LOC-Os02g48080	Meristem	0.147	0.061	0.384	0.276	0.0896	0.344	-2.36	4.77	41	1.56e-10	6.55e-09	1.87e-08	noncompact-compact	Up	Meristem_Up
1503	LOC-Os02g48280	Meristem	0.206	0.141	0.0374	0.0101	0.163	0.0273	3.19	3.98	60.5	7.34e-15	6.41e-13	1.9e-12	noncompact-compact	Down	Meristem_Down
1504	LOC-Os02g48460	Meristem	0.194	0.183	0.0956	0.072	0.187	0.0868	1.14	3.51	8.19	0.0042	0.023	0.042	noncompact-compact	Down	Meristem_Down
1505	LOC-Os02g48470	Meristem	0.246	0.23	0.157	0.0519	0.236	0.118	1.51	4.15	16.5	4.81e-05	0.000535	0.00123	noncompact-compact	Down	Meristem_Down
1506	LOC-Os02g48590	Meristem	0.226	0.288	0.125	0.0838	0.267	0.11	1.43	4.11	14.7	0.000127	0.00122	0.00272	noncompact-compact	Down	Meristem_Down
1507	LOC-Os02g48630	Meristem	0.488	0.499	0.618	0.618	0.495	0.618	-1.24	6.79	14.4	0.000146	0.00138	0.00305	noncompact-compact	Up	Meristem_Up
1508	LOC-Os02g48690	Meristem	0.493	0.156	0.237	0.149	0.268	0.205	1.16	5.55	11.8	0.000602	0.00458	0.00953	noncompact-compact	Down	Meristem_Down
1509	LOC-Os02g48710	Meristem	0.48	0.423	0.713	0.655	0.442	0.692	-1.72	8.57	33.2	8.5e-09	2.49e-07	6.89e-07	noncompact-compact	Up	Meristem_Up
1510	LOC-Os02g48740	Meristem	0.112	0.116	0.32	0.251	0.115	0.295	-1.73	4.37	22	2.69e-06	4.26e-05	0.000108	noncompact-compact	Up	Meristem_Up
1511	LOC-Os02g48790	Meristem	0.184	0.123	0.434	0.434	0.144	0.434	-2.23	5.18	39.2	3.88e-10	1.51e-08	4.29e-08	noncompact-compact	Up	Meristem_Up
1512	LOC-Os02g48810	Meristem	0.0995	0.0411	0.193	0.199	0.0606	0.195	-1.91	3.67	22.3	2.29e-06	3.68e-05	9.37e-05	noncompact-compact	Up	Meristem_Up
1513	LOC-Os02g48830	Meristem	0.229	0.294	0.108	0.0838	0.272	0.0993	1.62	4.24	19.3	1.14e-05	0.000151	0.000364	noncompact-compact	Down	Meristem_Down
1514	LOC-Os02g49080	Meristem	0.331	0.359	0.145	0.152	0.349	0.148	1.41	4.7	15.7	7.27e-05	0.000759	0.00172	noncompact-compact	Down	Meristem_Down
1515	LOC-Os02g49620	Meristem	0.236	0.0872	0.0828	0.0402	0.137	0.067	1.48	3.58	14	0.000187	0.0017	0.00374	noncompact-compact	Down	Meristem_Down
1516	LOC-Os02g49760	Meristem	0.0871	0.0971	0.153	0.209	0.0938	0.174	-1.33	3.8	11.8	0.000599	0.00456	0.00949	noncompact-compact	Up	Meristem_Up
1517	LOC-Os02g49820	Meristem	0.114	0.0523	0.157	0.216	0.073	0.179	-1.54	3.52	14.5	0.000143	0.00135	0.003	noncompact-compact	Up	Meristem_Up
1518	LOC-Os02g50270	Meristem	0.256	0.196	0.387	0.332	0.216	0.367	-0.898	4.99	6.79	0.00917	0.0432	0.074	noncompact-compact	Up	Meristem_Up
1519	LOC-Os02g50540	Meristem	0.256	0.286	0.167	0.112	0.276	0.147	1.1	4.32	9.29	0.00231	0.0139	0.0267	noncompact-compact	Down	Meristem_Down
1520	LOC-Os02g50700	Meristem	0.122	0.0685	0.396	0.345	0.0863	0.377	-3.02	5.85	69.6	7.25e-17	8.61e-15	2.54e-14	noncompact-compact	Up	Meristem_Up
1521	LOC-Os02g50840	Meristem	0.388	0.3	0.662	0.586	0.329	0.634	-1.61	6.25	22.7	1.92e-06	3.16e-05	8.06e-05	noncompact-compact	Up	Meristem_Up
1522	LOC-Os02g50850	Meristem	0.291	0.182	0.529	0.511	0.218	0.522	-1.91	5.59	30.4	3.54e-08	9.08e-07	2.48e-06	noncompact-compact	Up	Meristem_Up
1523	LOC-Os02g51030	Meristem	0.0746	0.0262	0.105	0.129	0.0423	0.114	-1.76	3.44	18.2	1.98e-05	0.000247	0.000583	noncompact-compact	Up	Meristem_Up
1524	LOC-Os02g51400	Meristem	0.154	0.0922	0.252	0.209	0.113	0.236	-1.23	4.14	11	0.000926	0.00653	0.0133	noncompact-compact	Up	Meristem_Up
1525	LOC-Os02g51710	Meristem	0.746	0.841	0.819	0.744	0.809	0.791	0.821	8.99	8.37	0.00381	0.0212	0.0391	noncompact-compact	Down	Meristem_Down
1526	LOC-Os02g51840	Meristem	0.284	0.314	0.16	0.146	0.304	0.154	1.05	4.42	8.66	0.00326	0.0186	0.0347	noncompact-compact	Down	Meristem_Down
1527	LOC-Os02g51930	Meristem	0.187	0.105	0.639	0.626	0.132	0.635	-5.01	8.22	201	1.86e-45	6.22e-42	8.11e-42	noncompact-compact	Up	Meristem_Up
1528	LOC-Os02g52160	Meristem	0.174	0.146	0.348	0.253	0.155	0.313	-1.19	4.52	11.1	0.000846	0.00606	0.0124	noncompact-compact	Up	Meristem_Up
1529	LOC-Os02g52280	Meristem	0.323	0.326	0.621	0.489	0.325	0.572	-1.22	5.96	13.1	0.000296	0.00252	0.00543	noncompact-compact	Up	Meristem_Up
1530	LOC-Os02g52300	Meristem	0.124	0.159	0.0552	0.0486	0.148	0.0527	1.58	3.04	13.7	0.00022	0.00196	0.00428	noncompact-compact	Down	Meristem_Down
1531	LOC-Os02g52960	Meristem	0.162	0.122	0.375	0.328	0.135	0.358	-1.83	4.77	25.9	3.59e-07	7.2e-06	1.9e-05	noncompact-compact	Up	Meristem_Up
1532	LOC-Os02g53790	Meristem	0.674	0.859	0.616	0.394	0.798	0.533	1.96	7.96	39.4	3.43e-10	1.35e-08	3.83e-08	noncompact-compact	Down	Meristem_Down
1533	LOC-Os02g53870	Meristem	0.159	0.218	0.381	0.392	0.198	0.385	-1.68	5.35	23.8	1.08e-06	1.89e-05	4.9e-05	noncompact-compact	Up	Meristem_Up
1534	LOC-Os02g54150	Meristem	0.139	0.0834	0.334	0.291	0.102	0.318	-1.96	4.44	28.2	1.11e-07	2.54e-06	6.74e-06	noncompact-compact	Up	Meristem_Up
1535	LOC-Os02g54820	Meristem	0.49	0.555	0.772	0.69	0.534	0.742	-1.16	7.55	13.8	0.000204	0.00184	0.00402	noncompact-compact	Up	Meristem_Up
1536	LOC-Os02g55010	Meristem	0.164	0.157	0.0975	0.0503	0.159	0.08	1.05	3.33	6.73	0.00947	0.0444	0.0758	noncompact-compact	Down	Meristem_Down
1537	LOC-Os02g55370	Meristem	0.968	0.978	0.926	0.891	0.974	0.913	1.05	10.1	16	6.36e-05	0.00068	0.00155	noncompact-compact	Down	Meristem_Down
1538	LOC-Os02g55560	Meristem	0.458	0.328	0.681	0.603	0.371	0.652	-0.982	6.77	9.09	0.00257	0.0152	0.029	noncompact-compact	Up	Meristem_Up
1539	LOC-Os02g55600	Meristem	0.575	0.771	0.745	0.598	0.705	0.69	0.757	8.64	6.82	0.00902	0.0426	0.073	noncompact-compact	Down	Meristem_Down
1540	LOC-Os02g55870	Meristem	0.348	0.174	0.126	0.0754	0.232	0.107	1.51	4.69	18	2.23e-05	0.000274	0.000644	noncompact-compact	Down	Meristem_Down
1541	LOC-Os02g56020	Meristem	0.211	0.137	0.0798	0.109	0.162	0.0906	1.06	3.65	7.3	0.0069	0.0344	0.0603	noncompact-compact	Down	Meristem_Down
1542	LOC-Os02g56120	Meristem	0.522	0.717	0.294	0.194	0.652	0.257	2.91	7.64	77.2	1.57e-18	2.57e-16	7.1e-16	noncompact-compact	Down	Meristem_Down
1543	LOC-Os02g56130	Meristem	0.522	0.243	0.169	0.208	0.336	0.184	1.72	6.21	25.6	4.28e-07	8.41e-06	2.21e-05	noncompact-compact	Down	Meristem_Down
1544	LOC-Os02g56250	Meristem	0.485	0.706	0.541	0.424	0.632	0.498	1.1	7.06	11.8	0.00058	0.00443	0.00926	noncompact-compact	Down	Meristem_Down
1545	LOC-Os02g56320	Meristem	0.0672	0.0399	0.101	0.127	0.049	0.111	-1.66	3.37	16	6.2e-05	0.000665	0.00152	noncompact-compact	Up	Meristem_Up
1546	LOC-Os02g56820	Meristem	0.164	0.115	0.0749	0.0436	0.131	0.0633	1.16	3.02	7.6	0.00585	0.0299	0.0534	noncompact-compact	Down	Meristem_Down
1547	LOC-Os02g56850	Meristem	0.562	0.549	0.764	0.73	0.554	0.751	-1.1	7.17	11.9	0.000573	0.00438	0.00917	noncompact-compact	Up	Meristem_Up
1548	LOC-Os02g56960	Meristem	0.958	0.983	0.887	0.791	0.974	0.851	1.47	9.94	30	4.38e-08	1.1e-06	2.98e-06	noncompact-compact	Down	Meristem_Down
1549	LOC-Os02g56990	Meristem	0.953	0.93	0.902	0.851	0.938	0.883	0.761	9.1	7.32	0.00682	0.034	0.0598	noncompact-compact	Down	Meristem_Down
1550	LOC-Os02g57040	Meristem	0.813	0.765	0.62	0.441	0.781	0.553	1.01	7.26	10.1	0.0015	0.00982	0.0193	noncompact-compact	Down	Meristem_Down
1551	LOC-Os02g57150	Meristem	0.868	0.824	0.549	0.441	0.839	0.509	1.46	7.28	20.8	5.2e-06	7.67e-05	0.000189	noncompact-compact	Down	Meristem_Down
1552	LOC-Os02g57190	Meristem	0.415	0.311	0.768	0.63	0.346	0.717	-1.86	6.69	30.8	2.84e-08	7.44e-07	2.04e-06	noncompact-compact	Up	Meristem_Up
1553	LOC-Os02g57240	Meristem	0.818	0.893	0.783	0.69	0.868	0.749	1.22	8.2	16.4	5.19e-05	0.000572	0.00131	noncompact-compact	Down	Meristem_Down
1554	LOC-Os02g57350	Meristem	0.465	0.61	0.193	0.0821	0.562	0.152	2.95	7.21	75.4	3.96e-18	5.86e-16	1.67e-15	noncompact-compact	Down	Meristem_Down
1555	LOC-Os02g57380	Meristem	0.104	0.146	0.0414	0.0335	0.132	0.0385	1.8	2.8	16.5	4.84e-05	0.000538	0.00123	noncompact-compact	Down	Meristem_Down
1556	LOC-Os02g57390	Meristem	0.224	0.133	0.504	0.404	0.163	0.467	-1.87	5.31	29	7.08e-08	1.71e-06	4.56e-06	noncompact-compact	Up	Meristem_Up
1557	LOC-Os02g57530	Meristem	0.102	0.12	0.0404	0.0603	0.114	0.0478	1.25	2.84	8.31	0.00395	0.0219	0.0401	noncompact-compact	Down	Meristem_Down
1558	LOC-Os02g57590	Meristem	0.46	0.198	0.186	0.229	0.285	0.202	0.855	5.72	6.51	0.0107	0.0492	0.0829	noncompact-compact	Down	Meristem_Down
1559	LOC-Os02g57600	Meristem	0.157	0.121	0.338	0.355	0.133	0.344	-1.73	4.71	23.2	1.43e-06	2.44e-05	6.27e-05	noncompact-compact	Up	Meristem_Up
1560	LOC-Os02g57610	Meristem	0.373	0.38	0.599	0.516	0.378	0.568	-0.951	6.08	8.11	0.00441	0.0239	0.0436	noncompact-compact	Up	Meristem_Up
1561	LOC-Os02g57640	Meristem	0.495	0.579	0.386	0.302	0.551	0.355	0.935	5.87	7.81	0.0052	0.0273	0.0491	noncompact-compact	Down	Meristem_Down
1562	LOC-Os02g57710	Meristem	0.226	0.223	0.354	0.335	0.224	0.347	-0.943	4.94	7.43	0.00643	0.0324	0.0572	noncompact-compact	Up	Meristem_Up
1563	LOC-Os02g57750	Meristem	0.102	0.0772	0.286	0.245	0.0855	0.27	-2.04	4.14	28.4	1.01e-07	2.34e-06	6.23e-06	noncompact-compact	Up	Meristem_Up
1564	LOC-Os02g57810	Meristem	0.0871	0.0361	0.191	0.139	0.0531	0.172	-1.24	3.91	10.6	0.00112	0.0077	0.0154	noncompact-compact	Up	Meristem_Up
1565	LOC-Os02g58110	Meristem	0.229	0.125	0.436	0.293	0.159	0.383	-1.46	4.86	17.2	3.39e-05	0.000395	0.000915	noncompact-compact	Up	Meristem_Up
1566	LOC-Os02g58554	Meristem	0.167	0.118	0.298	0.26	0.134	0.283	-1.48	4.53	16.9	4.01e-05	0.000457	0.00106	noncompact-compact	Up	Meristem_Up
1567	LOC-Os02g58560	Meristem	0.246	0.188	0.498	0.424	0.207	0.47	-1.7	5.39	24.2	8.56e-07	1.55e-05	4.02e-05	noncompact-compact	Up	Meristem_Up
1568	LOC-Os02g58570	Meristem	0.127	0.0822	0.239	0.199	0.0971	0.225	-1.44	3.92	14.1	0.000174	0.0016	0.00351	noncompact-compact	Up	Meristem_Up
1569	LOC-Os02g58720	Meristem	0.271	0.334	0.0502	0.0402	0.313	0.0465	3.18	4.7	68.5	1.33e-16	1.51e-14	4.43e-14	noncompact-compact	Down	Meristem_Down
1570	LOC-Os02g58730	Meristem	0.59	0.719	0.442	0.382	0.676	0.42	1.39	6.5	17.4	3.03e-05	0.000359	0.000832	noncompact-compact	Down	Meristem_Down
1571	LOC-Os02g01170	Meristem	0.274	0.189	0.489	0.409	0.217	0.459	-1.59	5.31	21.5	3.59e-06	5.53e-05	0.000138	noncompact-compact	Up	Meristem_Up
1572	LOC-Os02g01250	Meristem	0.604	0.371	0.338	0.315	0.449	0.329	0.958	6.07	8.23	0.00412	0.0226	0.0414	noncompact-compact	Down	Meristem_Down
1573	LOC-Os02g01332	Meristem	0.823	0.831	0.647	0.605	0.828	0.632	1.11	8.02	13.3	0.000267	0.00231	0.005	noncompact-compact	Down	Meristem_Down
1574	LOC-Os02g01560	Meristem	0.955	0.974	0.937	0.906	0.968	0.926	0.71	9.53	6.78	0.00923	0.0435	0.0744	noncompact-compact	Down	Meristem_Down
1575	LOC-Os02g01730	Meristem	0.0995	0.113	0.26	0.218	0.109	0.244	-1.47	4.27	16	6.29e-05	0.000673	0.00153	noncompact-compact	Up	Meristem_Up
1576	LOC-Os02g02050	Meristem	0.0821	0.0448	0.161	0.183	0.0573	0.169	-1.75	3.51	18.3	1.89e-05	0.000237	0.000559	noncompact-compact	Up	Meristem_Up
1577	LOC-Os02g02140	Meristem	0.226	0.36	0.134	0.0335	0.315	0.0968	2.09	4.77	33.6	6.84e-09	2.03e-07	5.67e-07	noncompact-compact	Down	Meristem_Down
1578	LOC-Os02g02290	Meristem	0.261	0.219	0.437	0.372	0.233	0.413	-1.32	5.29	15	0.000106	0.00105	0.00236	noncompact-compact	Up	Meristem_Up
1579	LOC-Os02g02320	Meristem	0.117	0.0959	0.264	0.315	0.103	0.283	-2.12	4.52	32.7	1.08e-08	3.08e-07	8.5e-07	noncompact-compact	Up	Meristem_Up
1580	LOC-Os02g02780	Meristem	0.177	0.0996	0.258	0.355	0.125	0.294	-2.04	4.94	32.3	1.31e-08	3.67e-07	1.01e-06	noncompact-compact	Up	Meristem_Up
1581	LOC-Os02g02840	Meristem	0.789	0.817	0.646	0.494	0.807	0.59	1.25	7.22	15.3	9.32e-05	0.000934	0.00211	noncompact-compact	Down	Meristem_Down
1582	LOC-Os02g02870	Meristem	0.644	0.854	0.498	0.402	0.784	0.462	2.03	7.52	39.8	2.85e-10	1.13e-08	3.24e-08	noncompact-compact	Down	Meristem_Down
1583	LOC-Os02g02960	Meristem	0.709	0.605	0.464	0.392	0.64	0.437	1.09	6.44	10.8	0.000994	0.00695	0.014	noncompact-compact	Down	Meristem_Down
1584	LOC-Os02g03020	Meristem	0.296	0.264	0.465	0.375	0.275	0.432	-0.925	6.03	7.68	0.00559	0.0289	0.0517	noncompact-compact	Up	Meristem_Up
1585	LOC-Os02g03620	Meristem	0.376	0.315	0.141	0.0586	0.335	0.11	1.95	4.43	28.2	1.11e-07	2.55e-06	6.78e-06	noncompact-compact	Down	Meristem_Down
1586	LOC-Os02g03700	Meristem	0.525	0.595	0.745	0.682	0.572	0.721	-1.27	8.16	17.6	2.69e-05	0.000322	0.000752	noncompact-compact	Up	Meristem_Up
1587	LOC-Os02g03730	Meristem	0.308	0.125	0.0798	0.0955	0.186	0.0856	1.47	4.21	15.9	6.82e-05	0.000719	0.00164	noncompact-compact	Down	Meristem_Down
1588	LOC-Os02g03740	Meristem	0.328	0.136	0.367	0.387	0.2	0.374	-1.14	5.05	10.8	0.00101	0.00708	0.0143	noncompact-compact	Up	Meristem_Up
1589	LOC-Os02g03900	Meristem	0.0697	0.12	0.0453	0.0218	0.103	0.0366	1.69	2.55	13.6	0.000222	0.00198	0.00431	noncompact-compact	Down	Meristem_Down
1590	LOC-Os02g03960	Meristem	0.142	0.28	0.133	0.0519	0.234	0.103	1.7	4.44	22	2.67e-06	4.24e-05	0.000107	noncompact-compact	Down	Meristem_Down
1591	LOC-Os02g04040	Meristem	0.124	0.0909	0.233	0.189	0.102	0.217	-1.37	3.82	12.5	0.000401	0.00326	0.00691	noncompact-compact	Up	Meristem_Up
1592	LOC-Os02g04130	Meristem	0.647	0.846	0.585	0.454	0.779	0.537	2.15	8.82	52.2	4.98e-13	3.29e-11	9.68e-11	noncompact-compact	Down	Meristem_Down
1593	LOC-Os02g04420	Meristem	0.348	0.215	0.173	0.126	0.26	0.156	0.96	4.35	7.18	0.00738	0.0362	0.0633	noncompact-compact	Down	Meristem_Down
1594	LOC-Os02g04540	Meristem	0.351	0.526	0.267	0.168	0.467	0.23	1.64	5.66	23.1	1.52e-06	2.57e-05	6.61e-05	noncompact-compact	Down	Meristem_Down
1595	LOC-Os02g04640	Meristem	0.00498	0.00498	0.101	0.171	0.00498	0.127	-5.3	2.9	82.9	9.06e-20	1.73e-17	4.66e-17	noncompact-compact	Up	Meristem_Up
1596	LOC-Os02g04710	Meristem	0.0995	0.0847	0.178	0.126	0.0896	0.159	-1.12	3.46	7.79	0.00524	0.0275	0.0494	noncompact-compact	Up	Meristem_Up
1597	LOC-Os02g05710	Meristem	0.182	0.0772	0.329	0.308	0.112	0.321	-1.68	4.78	22	2.74e-06	4.33e-05	0.00011	noncompact-compact	Up	Meristem_Up
1598	LOC-Os02g06370	Meristem	0.428	0.21	0.175	0.171	0.283	0.174	0.961	4.98	7.75	0.00536	0.028	0.0502	noncompact-compact	Down	Meristem_Down
1599	LOC-Os02g06570	Meristem	0.201	0.299	0.137	0.0804	0.266	0.116	1.42	4.14	14.6	0.000132	0.00127	0.00281	noncompact-compact	Down	Meristem_Down
1600	LOC-Os02g06700	Meristem	0.97	0.981	0.963	0.958	0.978	0.961	0.702	9.86	6.96	0.00834	0.04	0.0691	noncompact-compact	Down	Meristem_Down
1601	LOC-Os02g06720	Meristem	0.134	0.0909	0.318	0.31	0.105	0.315	-1.97	4.46	28.5	9.23e-08	2.16e-06	5.76e-06	noncompact-compact	Up	Meristem_Up
1602	LOC-Os02g07070	Meristem	0.134	0.076	0.234	0.161	0.0954	0.207	-1.3	3.74	11.2	0.000831	0.00596	0.0122	noncompact-compact	Up	Meristem_Up
1603	LOC-Os02g07160	Meristem	0.0249	0.00125	0.138	0.141	0.00913	0.139	-4.2	2.99	65.3	6.72e-16	6.98e-14	2.03e-13	noncompact-compact	Up	Meristem_Up
1604	LOC-Os02g07170	Meristem	0.0199	0.00249	0.107	0.0888	0.0083	0.1	-3.76	2.88	54.5	1.59e-13	1.14e-11	3.35e-11	noncompact-compact	Up	Meristem_Up
1605	LOC-Os02g07210	Meristem	0.229	0.198	0.437	0.357	0.208	0.408	-1.3	5.08	14.2	0.000168	0.00155	0.00342	noncompact-compact	Up	Meristem_Up
1606	LOC-Os02g07630	Meristem	0.0846	0.0735	0.148	0.141	0.0772	0.145	-1.16	3.33	8.07	0.00451	0.0243	0.0442	noncompact-compact	Up	Meristem_Up
1607	LOC-Os02g07790	Meristem	0.299	0.249	0.438	0.4	0.266	0.424	-1.06	5.24	9.65	0.00189	0.0119	0.023	noncompact-compact	Up	Meristem_Up
1608	LOC-Os02g08010	Meristem	0.162	0.0834	0.226	0.238	0.11	0.23	-1.4	4.05	13.8	0.000208	0.00187	0.00408	noncompact-compact	Up	Meristem_Up
1609	LOC-Os02g08090	Meristem	0.92	0.798	0.758	0.729	0.839	0.747	0.767	8.06	6.48	0.0109	0.05	0.0841	noncompact-compact	Down	Meristem_Down
1610	LOC-Os02g08350	Meristem	0.0796	0.0461	0.277	0.281	0.0573	0.279	-2.73	4.13	47.4	5.83e-12	3.24e-10	9.38e-10	noncompact-compact	Up	Meristem_Up
1611	LOC-Os02g08500	Meristem	0.152	0.128	0.232	0.245	0.136	0.236	-1.08	4.26	8.81	0.00299	0.0173	0.0326	noncompact-compact	Up	Meristem_Up
1612	LOC-Os02g09359	Meristem	0.211	0.172	0.422	0.37	0.185	0.403	-1.49	5.05	18.3	1.87e-05	0.000235	0.000555	noncompact-compact	Up	Meristem_Up
1613	LOC-Os02g09460	Meristem	0.764	0.674	0.437	0.36	0.704	0.409	1.36	6.44	16.7	4.38e-05	0.000494	0.00113	noncompact-compact	Down	Meristem_Down
1614	LOC-Os02g09510	Meristem	0.132	0.139	0.306	0.358	0.137	0.326	-2.22	5.67	40.1	2.39e-10	9.66e-09	2.77e-08	noncompact-compact	Up	Meristem_Up
1615	LOC-Os02g09600	Meristem	0.649	0.565	0.398	0.422	0.593	0.407	0.854	6.4	6.67	0.00979	0.0457	0.0776	noncompact-compact	Down	Meristem_Down
1616	LOC-Os02g09650	Meristem	0.326	0.325	0.575	0.419	0.325	0.517	-1.03	5.87	9.5	0.00206	0.0127	0.0245	noncompact-compact	Up	Meristem_Up
1617	LOC-Os02g09770	Meristem	0.284	0.223	0.449	0.357	0.243	0.415	-1.15	5.36	11.4	0.000723	0.00532	0.011	noncompact-compact	Up	Meristem_Up
1618	LOC-Os02g09780	Meristem	0.56	0.493	0.351	0.285	0.515	0.326	0.968	5.66	8.31	0.00395	0.0219	0.0402	noncompact-compact	Down	Meristem_Down
1619	LOC-Os02g09810	Meristem	0.294	0.196	0.609	0.606	0.228	0.608	-1.76	7.04	28.9	7.75e-08	1.84e-06	4.94e-06	noncompact-compact	Up	Meristem_Up
1620	LOC-Os02g09840	Meristem	0.323	0.37	0.533	0.472	0.354	0.511	-0.932	5.89	7.75	0.00539	0.028	0.0503	noncompact-compact	Up	Meristem_Up
1621	LOC-Os02g10040	Meristem	0.117	0.106	0.227	0.183	0.11	0.21	-1.14	3.85	8.91	0.00284	0.0166	0.0313	noncompact-compact	Up	Meristem_Up
1622	LOC-Os02g10070	Meristem	0.662	0.676	0.847	0.759	0.671	0.815	-1.11	8.21	13.6	0.000232	0.00206	0.00447	noncompact-compact	Up	Meristem_Up
1623	LOC-Os02g10160	Meristem	0.132	0.139	0.065	0.0519	0.137	0.0602	1.22	2.97	8.3	0.00396	0.0219	0.0402	noncompact-compact	Down	Meristem_Down
1624	LOC-Os02g10310	Meristem	0.221	0.147	0.251	0.236	0.172	0.246	-1.07	4.62	9.15	0.00249	0.0148	0.0284	noncompact-compact	Up	Meristem_Up
1625	LOC-Os02g10540	Meristem	0.371	0.26	0.198	0.157	0.297	0.183	0.937	4.61	7.05	0.00792	0.0383	0.0665	noncompact-compact	Down	Meristem_Down
1626	LOC-Os02g10810	Meristem	0.609	0.311	0.305	0.352	0.411	0.323	1.01	6.65	9.59	0.00195	0.0122	0.0236	noncompact-compact	Down	Meristem_Down
1627	LOC-Os02g10820	Meristem	0.226	0.131	0.0778	0.0888	0.163	0.0819	1.12	3.43	7.7	0.00551	0.0286	0.0512	noncompact-compact	Down	Meristem_Down
1628	LOC-Os02g10920	Meristem	0.211	0.13	0.608	0.504	0.157	0.569	-2.36	5.79	45	2.02e-11	9.93e-10	2.9e-09	noncompact-compact	Up	Meristem_Up
1629	LOC-Os02g11070	Meristem	0.567	0.67	0.848	0.752	0.636	0.813	-0.825	8.92	8.37	0.00381	0.0212	0.0391	noncompact-compact	Up	Meristem_Up
1630	LOC-Os02g11870	Meristem	0.338	0.212	0.587	0.508	0.254	0.558	-1.46	6.78	19.7	9.03e-06	0.000124	0.000301	noncompact-compact	Up	Meristem_Up
1631	LOC-Os02g12360	Meristem	0.0896	0.0722	0.151	0.131	0.078	0.143	-1.13	3.27	7.55	0.00601	0.0307	0.0545	noncompact-compact	Up	Meristem_Up
1632	LOC-Os02g12480	Meristem	0.592	0.648	0.308	0.278	0.629	0.297	1.75	6.7	27.7	1.44e-07	3.2e-06	8.52e-06	noncompact-compact	Down	Meristem_Down
1633	LOC-Os02g12730	Meristem	0.0721	0.0386	0.129	0.114	0.0498	0.123	-1.14	3.4	7.96	0.00479	0.0256	0.0462	noncompact-compact	Up	Meristem_Up
1634	LOC-Os02g12740	Meristem	0.254	0.294	0.163	0.0972	0.28	0.138	1.19	4.21	10.5	0.00119	0.00807	0.0161	noncompact-compact	Down	Meristem_Down
1635	LOC-Os02g12810	Meristem	0.326	0.242	0.589	0.539	0.27	0.571	-1.72	5.96	25.4	4.67e-07	9.09e-06	2.38e-05	noncompact-compact	Up	Meristem_Up
1636	LOC-Os02g12850	Meristem	0.311	0.214	0.421	0.385	0.246	0.408	-1.01	5.28	8.8	0.00301	0.0174	0.0327	noncompact-compact	Up	Meristem_Up
1637	LOC-Os02g13200	Meristem	0.239	0.268	0.144	0.114	0.258	0.133	1.12	4.13	9.21	0.00241	0.0144	0.0277	noncompact-compact	Down	Meristem_Down
1638	LOC-Os02g13270	Meristem	0.177	0.235	0.069	0.0536	0.216	0.0633	1.96	3.68	23.8	1.05e-06	1.85e-05	4.81e-05	noncompact-compact	Down	Meristem_Down
1639	LOC-Os02g13530	Meristem	0.94	0.951	0.83	0.789	0.948	0.815	0.955	8.84	11	0.000888	0.0063	0.0129	noncompact-compact	Down	Meristem_Down
1640	LOC-Os02g14770	Meristem	0.749	0.782	0.902	0.801	0.771	0.865	-1.11	8.66	14.6	0.000134	0.00128	0.00284	noncompact-compact	Up	Meristem_Up
1641	LOC-Os02g15280	Meristem	0.137	0.113	0.0355	0.0134	0.121	0.0273	2.5	2.85	30.2	3.94e-08	9.98e-07	2.72e-06	noncompact-compact	Down	Meristem_Down
1642	LOC-Os02g15550	Meristem	0.348	0.286	0.584	0.553	0.307	0.573	-1.12	6.37	11.3	0.000759	0.00554	0.0114	noncompact-compact	Up	Meristem_Up
1643	LOC-Os02g15560	Meristem	0.204	0.161	0.359	0.405	0.175	0.376	-1.51	5.75	19.6	9.75e-06	0.000133	0.00032	noncompact-compact	Up	Meristem_Up
1644	LOC-Os02g15610	Meristem	0.629	0.44	0.336	0.352	0.503	0.342	0.871	6.06	6.83	0.00898	0.0424	0.0728	noncompact-compact	Down	Meristem_Down
1645	LOC-Os02g16500	Meristem	0.408	0.432	0.191	0.101	0.424	0.158	2.11	5.16	35.9	2.09e-09	6.88e-08	1.95e-07	noncompact-compact	Down	Meristem_Down
1646	LOC-Os02g17320	Meristem	0.306	0.238	0.483	0.405	0.261	0.454	-1.13	5.46	11.1	0.000875	0.00624	0.0127	noncompact-compact	Up	Meristem_Up
1647	LOC-Os02g17680	Meristem	0.144	0.0797	0.0374	0.0184	0.101	0.0304	1.98	2.76	19.5	9.91e-06	0.000134	0.000325	noncompact-compact	Down	Meristem_Down
1648	LOC-Os02g18090	Meristem	0.736	0.46	0.504	0.508	0.552	0.506	0.82	6.99	6.53	0.0106	0.0488	0.0823	noncompact-compact	Down	Meristem_Down
1649	LOC-Os02g18380	Meristem	0.928	0.951	0.818	0.739	0.944	0.788	1.28	9.14	20.3	6.65e-06	9.49e-05	0.000233	noncompact-compact	Down	Meristem_Down
1650	LOC-Os02g18390	Meristem	0.226	0.0922	0.0847	0.0704	0.137	0.0794	1.4	3.99	13.6	0.00022	0.00197	0.00429	noncompact-compact	Down	Meristem_Down
1651	LOC-Os02g19150	Meristem	0.179	0.117	0.3	0.288	0.138	0.296	-1.27	4.46	12.5	0.000412	0.00333	0.00707	noncompact-compact	Up	Meristem_Up
1652	LOC-Os02g22190	Meristem	0.343	0.645	0.234	0.164	0.544	0.208	2.38	6.09	46.7	8.24e-12	4.44e-10	1.3e-09	noncompact-compact	Down	Meristem_Down
1653	LOC-Os02g26700	Meristem	0.609	0.611	0.777	0.796	0.611	0.784	-1.53	8.17	25.1	5.33e-07	1.02e-05	2.67e-05	noncompact-compact	Up	Meristem_Up
1654	LOC-Os02g26770	Meristem	0.0796	0.0324	0.116	0.132	0.0481	0.122	-1.11	3.58	7.92	0.0049	0.026	0.0471	noncompact-compact	Up	Meristem_Up
1655	LOC-Os02g27110	Meristem	0.0796	0.0411	0.169	0.124	0.0539	0.153	-1.62	3.16	14.6	0.000136	0.0013	0.00288	noncompact-compact	Up	Meristem_Up
1656	LOC-Os02g27130	Meristem	0.0597	0.0324	0.14	0.0838	0.0415	0.119	-1.6	2.84	13.1	0.000289	0.00247	0.00533	noncompact-compact	Up	Meristem_Up
1657	LOC-Os02g27220	Meristem	0.343	0.304	0.513	0.404	0.317	0.473	-0.928	5.64	7.62	0.00576	0.0296	0.0528	noncompact-compact	Up	Meristem_Up
1658	LOC-Os02g27360	Meristem	0.478	0.499	0.763	0.665	0.492	0.726	-1.12	7.52	12.8	0.000345	0.00287	0.00613	noncompact-compact	Up	Meristem_Up
1659	LOC-Os02g27594	Meristem	0.174	0.0735	0.0542	0.0352	0.107	0.0471	1.64	2.99	14.6	0.000132	0.00126	0.00281	noncompact-compact	Down	Meristem_Down
1660	LOC-Os02g27960	Meristem	0.443	0.259	0.213	0.176	0.32	0.199	1	5	8.47	0.00361	0.0203	0.0375	noncompact-compact	Down	Meristem_Down
1661	LOC-Os02g28040	Meristem	0.124	0.0872	0.28	0.246	0.0996	0.267	-1.67	4.19	19.8	8.66e-06	0.00012	0.000291	noncompact-compact	Up	Meristem_Up
1662	LOC-Os02g28170	Meristem	0.311	0.218	0.185	0.122	0.249	0.162	1.08	5.02	9.85	0.0017	0.0109	0.0212	noncompact-compact	Down	Meristem_Down
1663	LOC-Os02g28720	Meristem	0.206	0.137	0.522	0.459	0.16	0.499	-2.06	5.65	34.9	3.47e-09	1.09e-07	3.09e-07	noncompact-compact	Up	Meristem_Up
1664	LOC-Os02g28830	Meristem	0.132	0.112	0.266	0.286	0.119	0.274	-1.53	4.26	17.2	3.3e-05	0.000385	0.000894	noncompact-compact	Up	Meristem_Up
1665	LOC-Os02g29030	Meristem	0	0	0.183	0	0	0.115	-9.38	2.22	85.9	2e-20	4.09e-18	1.09e-17	noncompact-compact	Up	Meristem_Up
1666	LOC-Os02g29480	Meristem	0.448	0.585	0.322	0.204	0.539	0.279	1.5	5.7	19.3	1.1e-05	0.000147	0.000354	noncompact-compact	Down	Meristem_Down
1667	LOC-Os02g30810	Meristem	0.0871	0.0897	0.176	0.191	0.0888	0.182	-1.38	4.36	14.5	0.000143	0.00135	0.003	noncompact-compact	Up	Meristem_Up
1668	LOC-Os02g31080	Meristem	0.338	0.184	0.604	0.437	0.236	0.542	-1.36	6.45	16.5	4.88e-05	0.000541	0.00124	noncompact-compact	Up	Meristem_Up
1669	LOC-Os02g32140	Meristem	0.0299	0.0187	0.335	0.328	0.0224	0.333	-5.1	5.23	146	1.14e-33	1.15e-30	2.27e-30	noncompact-compact	Up	Meristem_Up
1670	LOC-Os02g32469	Meristem	0.137	0.123	0.0493	0.0369	0.128	0.0447	1.49	2.9	11.9	0.000565	0.00433	0.00907	noncompact-compact	Down	Meristem_Down
1671	LOC-Os02g32580	Meristem	0.139	0.144	0.0562	0.0201	0.143	0.0428	2.23	3.58	29.7	5.09e-08	1.26e-06	3.41e-06	noncompact-compact	Down	Meristem_Down
1672	LOC-Os02g32690	Meristem	0.405	0.271	0.554	0.402	0.316	0.498	-1.05	5.87	9.77	0.00178	0.0113	0.0219	noncompact-compact	Up	Meristem_Up
1673	LOC-Os02g32760	Meristem	0.818	0.806	0.623	0.536	0.81	0.591	1.39	7.95	20.4	6.18e-06	8.91e-05	0.000219	noncompact-compact	Down	Meristem_Down
1674	LOC-Os02g32980	Meristem	0.353	0.234	0.243	0.144	0.274	0.207	1.49	5.73	19.2	1.17e-05	0.000155	0.000372	noncompact-compact	Down	Meristem_Down
1675	LOC-Os02g33070	Meristem	0.234	0.152	0.388	0.434	0.179	0.405	-1.73	5.75	25.5	4.55e-07	8.89e-06	2.33e-05	noncompact-compact	Up	Meristem_Up
1676	LOC-Os02g33140	Meristem	0.918	0.909	0.802	0.762	0.912	0.787	1.11	8.81	14.9	0.000114	0.00112	0.0025	noncompact-compact	Down	Meristem_Down
1677	LOC-Os02g33590	Meristem	0.254	0.142	0.367	0.29	0.179	0.339	-0.994	5.76	8.75	0.00309	0.0178	0.0334	noncompact-compact	Up	Meristem_Up
1678	LOC-Os02g34560	Meristem	0.642	0.68	0.846	0.764	0.667	0.816	-1.38	7.93	20.2	6.85e-06	9.75e-05	0.000239	noncompact-compact	Up	Meristem_Up
1679	LOC-Os02g34600	Meristem	0.206	0.146	0.543	0.553	0.166	0.547	-2.23	6.12	41.2	1.4e-10	5.91e-09	1.69e-08	noncompact-compact	Up	Meristem_Up
1680	LOC-Os02g34630	Meristem	0.172	0.136	0.27	0.208	0.148	0.247	-1.01	4.18	7.61	0.00581	0.0298	0.0532	noncompact-compact	Up	Meristem_Up
1681	LOC-Os02g34650	Meristem	0.0846	0.0498	0.308	0.337	0.0614	0.319	-2.92	4.7	58.9	1.73e-14	1.41e-12	4.2e-12	noncompact-compact	Up	Meristem_Up
1682	LOC-Os02g34730	Meristem	0.264	0.164	0.366	0.315	0.198	0.347	-1.14	4.91	10.7	0.00108	0.00747	0.015	noncompact-compact	Up	Meristem_Up
1683	LOC-Os02g34940	Meristem	0.199	0.279	0.211	0.276	0.252	0.235	-0.991	5.87	8.74	0.00312	0.0179	0.0336	noncompact-compact	Up	Meristem_Up
1684	LOC-Os02g35000	Meristem	0.356	0.3	0.204	0.104	0.319	0.167	1.5	4.98	18.6	1.64e-05	0.000209	0.000497	noncompact-compact	Down	Meristem_Down
1685	LOC-Os02g35144	Meristem	0.104	0.0797	0.185	0.154	0.088	0.174	-1.17	3.46	8.54	0.00348	0.0197	0.0365	noncompact-compact	Up	Meristem_Up
1686	LOC-Os02g35180	Meristem	0.393	0.295	0.0631	0.0302	0.328	0.0509	3.38	4.64	75.3	4.22e-18	6.21e-16	1.78e-15	noncompact-compact	Down	Meristem_Down
1687	LOC-Os02g35190	Meristem	0.159	0.106	0.259	0.196	0.124	0.236	-1.09	4.13	8.64	0.00329	0.0188	0.035	noncompact-compact	Up	Meristem_Up
1688	LOC-Os02g35220	Meristem	0.0697	0.056	0.146	0.136	0.0606	0.142	-1.41	3.15	11.3	0.00079	0.00572	0.0117	noncompact-compact	Up	Meristem_Up
1689	LOC-Os02g35720	Meristem	0.423	0.498	0.266	0.213	0.473	0.246	1.22	5.33	12.9	0.000326	0.00273	0.00586	noncompact-compact	Down	Meristem_Down
1690	LOC-Os02g35890	Meristem	0.612	0.656	0.465	0.37	0.641	0.43	0.87	6.17	6.84	0.00892	0.0422	0.0725	noncompact-compact	Down	Meristem_Down
1691	LOC-Os02g36360	Meristem	0.182	0.132	0.34	0.265	0.149	0.312	-1.4	4.59	15.2	9.7e-05	0.000966	0.00219	noncompact-compact	Up	Meristem_Up
1692	LOC-Os02g36400	Meristem	0.239	0.2	0.408	0.313	0.213	0.373	-1.09	4.95	9.88	0.00167	0.0107	0.0209	noncompact-compact	Up	Meristem_Up
1693	LOC-Os02g36500	Meristem	0.346	0.595	0.184	0.173	0.512	0.18	2.26	5.89	42	9e-11	3.94e-09	1.13e-08	noncompact-compact	Down	Meristem_Down
1694	LOC-Os02g36710	Meristem	0.602	0.396	0.273	0.28	0.465	0.275	1.32	6.34	15.5	8.4e-05	0.000856	0.00194	noncompact-compact	Down	Meristem_Down
1695	LOC-Os02g36990	Meristem	0.0721	0.0423	0.129	0.124	0.0523	0.127	-1.42	3.09	11.2	0.0008	0.00579	0.0119	noncompact-compact	Up	Meristem_Up
1696	LOC-Os02g37150	Meristem	0.306	0.242	0.128	0.121	0.263	0.125	1.22	4.26	11.2	0.000829	0.00595	0.0122	noncompact-compact	Down	Meristem_Down
1697	LOC-Os02g37290	Meristem	0.612	0.714	0.37	0.214	0.68	0.313	2.31	7.54	50.8	1.02e-12	6.49e-11	1.88e-10	noncompact-compact	Down	Meristem_Down
1698	LOC-Os02g37300	Meristem	0.346	0.379	0.122	0.0469	0.368	0.0943	2.44	4.99	45.6	1.46e-11	7.46e-10	2.17e-09	noncompact-compact	Down	Meristem_Down
1699	LOC-Os02g37309	Meristem	0.112	0.121	0.0453	0.0436	0.118	0.0447	1.42	2.73	10.3	0.00134	0.0089	0.0176	noncompact-compact	Down	Meristem_Down
1700	LOC-Os02g37320	Meristem	0.498	0.488	0.198	0.0603	0.491	0.147	2.2	6.15	40.4	2.03e-10	8.34e-09	2.39e-08	noncompact-compact	Down	Meristem_Down
1701	LOC-Os02g37330	Meristem	0.498	0.687	0.248	0.114	0.624	0.199	2.5	7.32	57.1	4.24e-14	3.32e-12	9.75e-12	noncompact-compact	Down	Meristem_Down
1702	LOC-Os02g37654	Meristem	0.114	0.0772	0.192	0.213	0.0896	0.2	-1.38	3.77	12.6	0.000394	0.00321	0.00681	noncompact-compact	Up	Meristem_Up
1703	LOC-Os02g37800	Meristem	0.0721	0.151	0.0591	0.0436	0.124	0.0533	1.43	3.01	11.2	0.000815	0.00588	0.012	noncompact-compact	Down	Meristem_Down
1704	LOC-Os02g37830	Meristem	0.336	0.184	0.48	0.471	0.235	0.476	-1.36	5.67	16.1	5.91e-05	0.000638	0.00146	noncompact-compact	Up	Meristem_Up
1705	LOC-Os02g37862	Meristem	0.92	0.925	0.779	0.725	0.924	0.759	1.21	8.69	17.1	3.54e-05	0.00041	0.000949	noncompact-compact	Down	Meristem_Down
1706	LOC-Os02g37870	Meristem	0.495	0.24	0.198	0.226	0.325	0.208	1.14	5.82	11.5	0.000705	0.00521	0.0108	noncompact-compact	Down	Meristem_Down
1707	LOC-Os02g38140	Meristem	0.475	0.646	0.306	0.199	0.589	0.267	1.81	6.18	28.2	1.11e-07	2.54e-06	6.76e-06	noncompact-compact	Down	Meristem_Down
1708	LOC-Os02g38160	Meristem	0.336	0.431	0.28	0.173	0.399	0.24	0.896	5.24	7	0.00816	0.0393	0.068	noncompact-compact	Down	Meristem_Down
1709	LOC-Os02g38440	Meristem	0.532	0.682	0.509	0.38	0.632	0.462	1.13	6.58	11.7	0.000615	0.00466	0.00969	noncompact-compact	Down	Meristem_Down
1710	LOC-Os02g38900	Meristem	0.507	0.39	0.648	0.605	0.429	0.632	-0.882	6.58	7.24	0.00713	0.0353	0.0617	noncompact-compact	Up	Meristem_Up
1711	LOC-Os02g39330	Meristem	0.627	0.74	0.785	0.797	0.702	0.79	-2.08	10.3	60.6	7.22e-15	6.32e-13	1.87e-12	noncompact-compact	Up	Meristem_Up
1712	LOC-Os02g39970	Meristem	0.0348	0.0311	0.221	0.283	0.0324	0.244	-3.62	4.16	74.6	5.78e-18	8.34e-16	2.4e-15	noncompact-compact	Up	Meristem_Up
1713	LOC-Os02g39990	Meristem	0.0647	0.0436	0.13	0.0905	0.0506	0.115	-1.34	2.81	9.41	0.00216	0.0132	0.0254	noncompact-compact	Up	Meristem_Up
1714	LOC-Os02g40040	Meristem	0.256	0.191	0.33	0.308	0.212	0.322	-0.904	4.87	6.78	0.00924	0.0435	0.0744	noncompact-compact	Up	Meristem_Up
1715	LOC-Os02g40664	Meristem	0.114	0.0922	0.221	0.201	0.0996	0.213	-1.47	4.09	15.2	9.6e-05	0.000958	0.00217	noncompact-compact	Up	Meristem_Up
1716	LOC-Os02g40840	Meristem	0.413	0.438	0.647	0.586	0.43	0.625	-1.11	6.94	11.8	0.000603	0.00458	0.00954	noncompact-compact	Up	Meristem_Up
1717	LOC-Os02g40880	Meristem	0.953	0.979	0.883	0.811	0.97	0.856	1.23	9.49	20	7.82e-06	0.00011	0.000267	noncompact-compact	Down	Meristem_Down
1718	LOC-Os02g41510	Meristem	0.323	0.334	0.263	0.151	0.33	0.221	1.2	5.7	12.6	0.000388	0.00317	0.00673	noncompact-compact	Down	Meristem_Down
1719	LOC-Os02g41590	Meristem	0.975	0.989	0.965	0.921	0.984	0.949	0.9	9.81	11.3	0.000782	0.00569	0.0117	noncompact-compact	Down	Meristem_Down
1720	LOC-Os02g41820	Meristem	0.557	0.392	0.829	0.762	0.447	0.804	-1.65	8.15	29.2	6.66e-08	1.62e-06	4.32e-06	noncompact-compact	Up	Meristem_Up
1721	LOC-Os02g41954	Meristem	0.214	0.207	0.413	0.342	0.209	0.386	-1.37	5.71	16.4	5.26e-05	0.000579	0.00132	noncompact-compact	Up	Meristem_Up
1722	LOC-Os02g42040	Meristem	0.204	0.172	0.31	0.313	0.183	0.311	-1.12	4.75	10.2	0.00142	0.00933	0.0184	noncompact-compact	Up	Meristem_Up
1723	LOC-Os02g42200	Meristem	0.124	0.0548	0.158	0.144	0.078	0.153	-1.13	3.43	7.78	0.00527	0.0276	0.0496	noncompact-compact	Up	Meristem_Up
1724	LOC-Os02g42520	Meristem	0.179	0.284	0.104	0.0754	0.249	0.0937	1.63	4.02	18.5	1.7e-05	0.000216	0.000512	noncompact-compact	Down	Meristem_Down
1725	LOC-Os02g42585	Meristem	0.137	0.245	0.0778	0.0302	0.209	0.0602	1.78	3.9	21.4	3.73e-06	5.72e-05	0.000143	noncompact-compact	Down	Meristem_Down
1726	LOC-Os02g42690	Meristem	0.0771	0.0336	0.103	0.104	0.0481	0.104	-1.21	2.88	7.86	0.00505	0.0266	0.0481	noncompact-compact	Up	Meristem_Up
1727	LOC-Os02g43040	Meristem	0.122	0.101	0.185	0.176	0.108	0.182	-1.04	3.66	7.07	0.00785	0.0381	0.0662	noncompact-compact	Up	Meristem_Up
1728	LOC-Os02g43290	Meristem	0.376	0.408	0.326	0.203	0.398	0.28	0.961	5.88	8.24	0.00409	0.0225	0.0412	noncompact-compact	Down	Meristem_Down
1729	LOC-Os02g43590	Meristem	0.318	0.281	0.205	0.119	0.294	0.173	1.17	4.67	11	0.000896	0.00635	0.013	noncompact-compact	Down	Meristem_Down
1730	LOC-Os02g43640	Meristem	0.154	0.113	0.0433	0.0235	0.127	0.036	1.59	3.43	15.4	8.74e-05	0.000884	0.002	noncompact-compact	Down	Meristem_Down
1731	LOC-Os02g43660	Meristem	0.356	0.156	0.0532	0.0302	0.222	0.0447	2.63	6.92	59.5	1.25e-14	1.04e-12	3.1e-12	noncompact-compact	Down	Meristem_Down
1732	LOC-Os02g43670	Meristem	0.348	0.396	0.265	0.178	0.38	0.233	1.07	5.09	9.73	0.00181	0.0115	0.0222	noncompact-compact	Down	Meristem_Down
1733	LOC-Os02g43870	Meristem	0.184	0.238	0.0384	0.0285	0.22	0.0347	2.79	3.63	43.9	3.5e-11	1.65e-09	4.8e-09	noncompact-compact	Down	Meristem_Down
1734	LOC-Os02g44010	Meristem	0.234	0.133	0.507	0.481	0.167	0.498	-2.15	5.62	37.7	8.12e-10	2.93e-08	8.36e-08	noncompact-compact	Up	Meristem_Up
1735	LOC-Os02g44080	Meristem	0.368	0.184	0.0995	0.116	0.246	0.105	2.72	7.72	69.2	9.16e-17	1.07e-14	3.16e-14	noncompact-compact	Down	Meristem_Down
1736	LOC-Os02g44470	Meristem	0.0721	0.0436	0.231	0.117	0.0531	0.189	-1.92	3.54	22	2.7e-06	4.27e-05	0.000108	noncompact-compact	Up	Meristem_Up
1737	LOC-Os02g44540	Meristem	0.306	0.309	0.133	0.0804	0.308	0.114	1.79	4.33	23.6	1.17e-06	2.04e-05	5.28e-05	noncompact-compact	Down	Meristem_Down
1738	LOC-Os02g44642	Meristem	0.102	0.118	0.264	0.224	0.113	0.249	-1.41	4.14	14.4	0.00015	0.00141	0.00312	noncompact-compact	Up	Meristem_Up
1739	LOC-Os02g44690	Meristem	0.51	0.699	0.433	0.256	0.636	0.368	1.53	6.32	20.7	5.27e-06	7.75e-05	0.000191	noncompact-compact	Down	Meristem_Down
1740	LOC-Os02g44704	Meristem	0.229	0.198	0.119	0.0821	0.208	0.105	1.06	3.77	7.63	0.00575	0.0295	0.0528	noncompact-compact	Down	Meristem_Down
1741	LOC-Os02g44710	Meristem	0.415	0.735	0.27	0.157	0.628	0.228	2.66	7.21	63.1	1.98e-15	1.9e-13	5.59e-13	noncompact-compact	Down	Meristem_Down
1742	LOC-Os02g44720	Meristem	0.194	0.248	0.408	0.196	0.23	0.329	-1.24	5.41	13.4	0.000253	0.00221	0.00478	noncompact-compact	Up	Meristem_Up
1743	LOC-Os02g44860	Meristem	0.261	0.149	0.0818	0.067	0.187	0.0763	2.08	4.56	32.1	1.47e-08	4.08e-07	1.12e-06	noncompact-compact	Down	Meristem_Down
1744	LOC-Os02g44870	Meristem	0.769	0.821	0.966	0.91	0.803	0.945	-1.21	10.8	23.1	1.52e-06	2.57e-05	6.6e-05	noncompact-compact	Up	Meristem_Up
1745	LOC-Os02g45070	Meristem	0.189	0.116	0.314	0.24	0.14	0.287	-1.17	4.36	10.5	0.00117	0.00797	0.0159	noncompact-compact	Up	Meristem_Up
1746	LOC-Os02g45200	Meristem	0.192	0.125	0.0749	0.0369	0.147	0.0608	1.57	3.81	16.5	4.98e-05	0.000551	0.00126	noncompact-compact	Down	Meristem_Down
1747	LOC-Os02g45250	Meristem	0.0547	0.066	0.0926	0.134	0.0622	0.108	-1.42	3.34	11.8	0.00058	0.00442	0.00925	noncompact-compact	Up	Meristem_Up
1748	LOC-Os02g45660	Meristem	0.142	0.115	0.243	0.243	0.124	0.243	-1.53	4.53	17.9	2.31e-05	0.000282	0.000662	noncompact-compact	Up	Meristem_Up
1749	LOC-Os02g45710	Meristem	0.418	0.624	0.175	0.154	0.555	0.167	2.86	6.44	65.8	5.07e-16	5.43e-14	1.57e-13	noncompact-compact	Down	Meristem_Down
1750	LOC-Os02g45760	Meristem	0.142	0.163	0.4	0.347	0.156	0.38	-1.94	5.15	30.3	3.77e-08	9.59e-07	2.62e-06	noncompact-compact	Up	Meristem_Up
1751	LOC-Os02g46210	Meristem	0.199	0.194	0.0847	0.0218	0.196	0.0614	1.81	4.3	24.3	8.22e-07	1.49e-05	3.88e-05	noncompact-compact	Down	Meristem_Down
1752	LOC-Os02g46350	Meristem	0.303	0.355	0.159	0.117	0.338	0.143	1.32	4.47	13.4	0.000248	0.00217	0.00471	noncompact-compact	Down	Meristem_Down
1753	LOC-Os02g46420	Meristem	0.124	0.0535	0.176	0.149	0.0772	0.166	-1.07	3.81	7.78	0.00527	0.0276	0.0496	noncompact-compact	Up	Meristem_Up
1754	LOC-Os02g46450	Meristem	0.0597	0.0336	0.137	0.109	0.0423	0.127	-1.83	2.89	17	3.66e-05	0.000421	0.000974	noncompact-compact	Up	Meristem_Up
1755	LOC-Os02g46660	Meristem	0.0771	0.0286	0.135	0.0988	0.0448	0.122	-1.75	3.28	17.3	3.28e-05	0.000384	0.00089	noncompact-compact	Up	Meristem_Up
1756	LOC-Os02g46920	Meristem	0.0821	0.0685	0.162	0.151	0.073	0.158	-1.25	3.42	9.5	0.00205	0.0127	0.0244	noncompact-compact	Up	Meristem_Up
1757	LOC-Os02g47150	Meristem	0.129	0.0623	0.205	0.193	0.0846	0.2	-1.51	4.29	16.7	4.27e-05	0.000483	0.00111	noncompact-compact	Up	Meristem_Up
1758	LOC-Os02g47170	Meristem	0.129	0.0897	0.294	0.221	0.103	0.267	-1.66	4.14	19.4	1.05e-05	0.000141	0.000341	noncompact-compact	Up	Meristem_Up
1759	LOC-Os02g47320	Meristem	0.199	0.186	0.0966	0.0771	0.19	0.0893	1.12	3.57	8	0.00469	0.0252	0.0456	noncompact-compact	Down	Meristem_Down
1760	LOC-Os02g47370	Meristem	0.0896	0.0672	0.297	0.223	0.0747	0.269	-1.88	5.59	29.5	5.58e-08	1.37e-06	3.69e-06	noncompact-compact	Up	Meristem_Up
1761	LOC-Os02g47560	Meristem	0.219	0.132	0.399	0.374	0.161	0.39	-1.74	5.08	24.6	7.25e-07	1.34e-05	3.49e-05	noncompact-compact	Up	Meristem_Up
1762	LOC-Os02g47600	Meristem	0.209	0.234	0.429	0.335	0.226	0.394	-1.11	5.1	10.5	0.00118	0.00804	0.0161	noncompact-compact	Up	Meristem_Up
1763	LOC-Os02g47660	Meristem	0.547	0.568	0.803	0.725	0.561	0.774	-1.62	8.45	29.2	6.72e-08	1.63e-06	4.35e-06	noncompact-compact	Up	Meristem_Up
1764	LOC-Os02g48000	Meristem	0.415	0.37	0.581	0.482	0.385	0.545	-0.927	6.17	7.74	0.0054	0.0281	0.0504	noncompact-compact	Up	Meristem_Up
1765	LOC-Os02g48150	Meristem	0.117	0.0909	0.276	0.174	0.0996	0.238	-1.55	4.57	18.6	1.63e-05	0.000209	0.000495	noncompact-compact	Up	Meristem_Up
1766	LOC-Os02g48184	Meristem	0.254	0.321	0.169	0.102	0.299	0.145	1.3	4.46	13.2	0.00028	0.00241	0.0052	noncompact-compact	Down	Meristem_Down
1767	LOC-Os02g48190	Meristem	0.371	0.21	0.567	0.454	0.264	0.525	-0.989	6.06	8.76	0.00309	0.0178	0.0334	noncompact-compact	Up	Meristem_Up
1768	LOC-Os02g48210	Meristem	0.44	0.399	0.681	0.635	0.412	0.664	-1.38	6.96	18	2.21e-05	0.000272	0.00064	noncompact-compact	Up	Meristem_Up
1769	LOC-Os02g48320	Meristem	0.197	0.21	0.335	0.288	0.206	0.318	-0.91	4.82	6.82	0.009	0.0425	0.0729	noncompact-compact	Up	Meristem_Up
1770	LOC-Os02g48350	Meristem	0.127	0.176	0.0759	0.0553	0.159	0.0682	1.32	3.28	10.4	0.00126	0.00851	0.0169	noncompact-compact	Down	Meristem_Down
1771	LOC-Os02g48360	Meristem	0.58	0.701	0.453	0.305	0.661	0.398	1.14	6.59	12	0.00052	0.00403	0.0085	noncompact-compact	Down	Meristem_Down
1772	LOC-Os02g48640	Meristem	0.159	0.113	0.332	0.295	0.129	0.318	-1.45	4.55	16.2	5.63e-05	0.000614	0.0014	noncompact-compact	Up	Meristem_Up
1773	LOC-Os02g48660	Meristem	0.968	0.99	0.953	0.928	0.983	0.944	0.973	10.3	14.2	0.000161	0.00149	0.0033	noncompact-compact	Down	Meristem_Down
1774	LOC-Os02g48980	Meristem	0.706	0.782	0.695	0.554	0.757	0.643	0.808	7.2	6.5	0.0108	0.0495	0.0833	noncompact-compact	Down	Meristem_Down
1775	LOC-Os02g49150	Meristem	0.341	0.197	0.145	0.129	0.245	0.139	0.948	4.33	6.96	0.00833	0.0399	0.069	noncompact-compact	Down	Meristem_Down
1776	LOC-Os02g49610	Meristem	0.244	0.0946	0.064	0.0486	0.144	0.0583	1.74	3.43	18	2.23e-05	0.000274	0.000644	noncompact-compact	Down	Meristem_Down
1777	LOC-Os02g49720	Meristem	0.0547	0.0324	0.118	0.156	0.0398	0.132	-1.36	3.67	11.9	0.000573	0.00438	0.00917	noncompact-compact	Up	Meristem_Up
1778	LOC-Os02g49780	Meristem	0.184	0.0971	0.069	0.0687	0.126	0.0689	1.18	3.22	8.2	0.00419	0.0229	0.042	noncompact-compact	Down	Meristem_Down
1779	LOC-Os02g50240	Meristem	0.878	0.923	0.895	0.821	0.908	0.867	1.11	9.62	16.5	4.75e-05	0.00053	0.00121	noncompact-compact	Down	Meristem_Down
1780	LOC-Os02g50340	Meristem	0.122	0.0922	0.372	0.255	0.102	0.329	-1.75	4.88	24.2	8.62e-07	1.56e-05	4.05e-05	noncompact-compact	Up	Meristem_Up
1781	LOC-Os02g50350	Meristem	0.572	0.635	0.777	0.714	0.614	0.754	-1.78	8.35	34.7	3.95e-09	1.23e-07	3.47e-07	noncompact-compact	Up	Meristem_Up
1782	LOC-Os02g50460	Meristem	0.142	0.0623	0.345	0.251	0.0888	0.31	-2.21	5.06	38	7.15e-10	2.6e-08	7.45e-08	noncompact-compact	Up	Meristem_Up
1783	LOC-Os02g50600	Meristem	0.657	0.818	0.634	0.538	0.764	0.599	1.24	8.3	17	3.66e-05	0.000421	0.000974	noncompact-compact	Down	Meristem_Down
1784	LOC-Os02g50640	Meristem	0.224	0.249	0.112	0.0871	0.241	0.103	1.32	3.92	12.1	0.000498	0.00389	0.00821	noncompact-compact	Down	Meristem_Down
1785	LOC-Os02g50790	Meristem	0.241	0.158	0.354	0.362	0.186	0.357	-1.19	4.91	11.6	0.000676	0.00504	0.0104	noncompact-compact	Up	Meristem_Up
1786	LOC-Os02g50799	Meristem	0.187	0.133	0.328	0.26	0.151	0.303	-1.27	4.65	12.7	0.000366	0.00301	0.00642	noncompact-compact	Up	Meristem_Up
1787	LOC-Os02g50810	Meristem	0.192	0.253	0.0739	0.0268	0.232	0.0565	2.46	3.86	37.9	7.44e-10	2.7e-08	7.71e-08	noncompact-compact	Down	Meristem_Down
1788	LOC-Os02g50860	Meristem	0.301	0.242	0.124	0.132	0.261	0.127	1.37	4.46	14.5	0.000142	0.00134	0.00297	noncompact-compact	Down	Meristem_Down
1789	LOC-Os02g50960	Meristem	0.274	0.188	0.0798	0.0335	0.217	0.0627	2.52	4.66	46.3	1.01e-11	5.29e-10	1.55e-09	noncompact-compact	Down	Meristem_Down
1790	LOC-Os02g51060	Meristem	0.192	0.308	0.0837	0.0268	0.269	0.0627	2.68	4.09	46.5	9.21e-12	4.91e-10	1.43e-09	noncompact-compact	Down	Meristem_Down
1791	LOC-Os02g51350	Meristem	0.405	0.341	0.617	0.514	0.363	0.579	-1.21	6.48	13.4	0.000253	0.00221	0.00479	noncompact-compact	Up	Meristem_Up
1792	LOC-Os02g51414	Meristem	0.445	0.538	0.271	0.132	0.507	0.22	1.81	5.5	27.8	1.38e-07	3.1e-06	8.21e-06	noncompact-compact	Down	Meristem_Down
1793	LOC-Os02g51780	Meristem	0.157	0.147	0.417	0.379	0.15	0.403	-1.87	4.98	27.7	1.46e-07	3.23e-06	8.6e-06	noncompact-compact	Up	Meristem_Up
1794	LOC-Os02g51860	Meristem	0.249	0.259	0.191	0.0921	0.256	0.154	0.958	4.35	7.17	0.00741	0.0363	0.0634	noncompact-compact	Down	Meristem_Down
1795	LOC-Os02g52314	Meristem	0.483	0.702	0.45	0.32	0.629	0.402	1.32	6.61	15.9	6.56e-05	0.000696	0.00159	noncompact-compact	Down	Meristem_Down
1796	LOC-Os02g52370	Meristem	0.182	0.295	0.0897	0.062	0.257	0.0794	1.94	4	25.4	4.79e-07	9.28e-06	2.44e-05	noncompact-compact	Down	Meristem_Down
1797	LOC-Os02g52490	Meristem	0.157	0.26	0.107	0.0637	0.226	0.0912	1.56	4.36	18.4	1.79e-05	0.000226	0.000534	noncompact-compact	Down	Meristem_Down
1798	LOC-Os02g52860	Meristem	0.953	0.978	0.951	0.899	0.969	0.932	0.768	9.37	7.75	0.00536	0.028	0.0502	noncompact-compact	Down	Meristem_Down
1799	LOC-Os02g52880	Meristem	0.679	0.578	0.444	0.402	0.612	0.429	0.986	6.34	8.81	0.003	0.0174	0.0327	noncompact-compact	Down	Meristem_Down
1800	LOC-Os02g52920	Meristem	0.453	0.572	0.274	0.204	0.532	0.248	1.61	5.7	22.1	2.58e-06	4.11e-05	0.000104	noncompact-compact	Down	Meristem_Down
1801	LOC-Os02g53140	Meristem	0.204	0.149	0.306	0.276	0.168	0.295	-1.08	4.61	9.35	0.00223	0.0135	0.026	noncompact-compact	Up	Meristem_Up
1802	LOC-Os02g53160	Meristem	0.0896	0.0548	0.226	0.157	0.0664	0.2	-2.08	4.08	28.9	7.6e-08	1.81e-06	4.85e-06	noncompact-compact	Up	Meristem_Up
1803	LOC-Os02g53200	Meristem	0.405	0.595	0.424	0.335	0.532	0.391	0.938	6.28	7.96	0.0048	0.0256	0.0463	noncompact-compact	Down	Meristem_Down
1804	LOC-Os02g53210	Meristem	0.294	0.291	0.6	0.471	0.292	0.552	-1.38	5.97	16.6	4.57e-05	0.000512	0.00118	noncompact-compact	Up	Meristem_Up
1805	LOC-Os02g53250	Meristem	0.219	0.169	0.489	0.286	0.186	0.414	-2.03	6.42	35.4	2.71e-09	8.72e-08	2.47e-07	noncompact-compact	Up	Meristem_Up
1806	LOC-Os02g53410	Meristem	0.4	0.289	0.793	0.663	0.326	0.745	-1.33	8.76	20.9	4.96e-06	7.39e-05	0.000182	noncompact-compact	Up	Meristem_Up
1807	LOC-Os02g53680	Meristem	0.0871	0.0573	0.196	0.154	0.0672	0.181	-1.64	3.5	16.2	5.68e-05	0.000618	0.00141	noncompact-compact	Up	Meristem_Up
1808	LOC-Os02g53700	Meristem	0.119	0.0884	0.202	0.213	0.0988	0.206	-1.38	3.84	12.8	0.000345	0.00287	0.00614	noncompact-compact	Up	Meristem_Up
1809	LOC-Os02g53750	Meristem	0.189	0.158	0.359	0.39	0.168	0.37	-1.89	5.88	30.2	3.96e-08	1e-06	2.74e-06	noncompact-compact	Up	Meristem_Up
1810	LOC-Os02g54280	Meristem	0.866	0.791	0.924	0.973	0.816	0.942	-1.04	8.18	12.1	0.000511	0.00397	0.00839	noncompact-compact	Up	Meristem_Up
1811	LOC-Os02g54730	Meristem	0.159	0.138	0.39	0.281	0.145	0.35	-1.36	4.99	15.3	9.37e-05	0.000939	0.00212	noncompact-compact	Up	Meristem_Up
1812	LOC-Os02g55080	Meristem	0.249	0.198	0.409	0.357	0.215	0.39	-0.97	5.29	8.21	0.00416	0.0228	0.0417	noncompact-compact	Up	Meristem_Up
1813	LOC-Os02g55320	Meristem	0.0871	0.0361	0.169	0.179	0.0531	0.173	-1.8	3.61	19.8	8.75e-06	0.000121	0.000293	noncompact-compact	Up	Meristem_Up
1814	LOC-Os02g55340	Meristem	0.0697	0.0473	0.194	0.189	0.0548	0.192	-2.18	3.58	27.9	1.3e-07	2.94e-06	7.8e-06	noncompact-compact	Up	Meristem_Up
1815	LOC-Os02g55520	Meristem	0.184	0.137	0.279	0.265	0.153	0.274	-1.11	4.34	9.49	0.00207	0.0127	0.0246	noncompact-compact	Up	Meristem_Up
1816	LOC-Os02g56014	Meristem	0.92	0.934	0.816	0.824	0.929	0.819	0.94	8.9	10.8	0.00101	0.00705	0.0142	noncompact-compact	Down	Meristem_Down
1817	LOC-Os02g56190	Meristem	0.159	0.184	0.064	0.0536	0.176	0.0602	1.59	3.35	15	0.000109	0.00107	0.00241	noncompact-compact	Down	Meristem_Down
1818	LOC-Os02g56280	Meristem	0.159	0.184	0.33	0.241	0.176	0.297	-1.32	4.7	13.9	0.000188	0.00171	0.00375	noncompact-compact	Up	Meristem_Up
1819	LOC-Os02g56310	Meristem	0.144	0.193	0.0483	0.0653	0.177	0.0546	1.77	3.55	19.1	1.26e-05	0.000166	0.000398	noncompact-compact	Down	Meristem_Down
1820	LOC-Os02g56900	Meristem	0.746	0.885	0.868	0.724	0.839	0.815	0.951	9.08	11.3	0.000762	0.00556	0.0114	noncompact-compact	Down	Meristem_Down
1821	LOC-Os02g57100	Meristem	0.129	0.12	0.0384	0.0352	0.123	0.0372	1.71	2.78	14.8	0.000118	0.00114	0.00256	noncompact-compact	Down	Meristem_Down
1822	LOC-Os02g57170	Meristem	0.259	0.265	0.105	0.0687	0.263	0.0918	1.8	4.05	22.4	2.2e-06	3.56e-05	9.06e-05	noncompact-compact	Down	Meristem_Down
1823	LOC-Os02g57260	Meristem	0.512	0.518	0.773	0.722	0.516	0.754	-2.26	7.97	51.1	8.76e-13	5.63e-11	1.63e-10	noncompact-compact	Up	Meristem_Up
1824	LOC-Os02g57400	Meristem	0.465	0.352	0.797	0.722	0.39	0.769	-2.36	7.84	54.7	1.42e-13	1.02e-11	3e-11	noncompact-compact	Up	Meristem_Up
1825	LOC-Os02g57410	Meristem	0.341	0.25	0.537	0.462	0.28	0.509	-1.02	5.76	9.24	0.00236	0.0142	0.0272	noncompact-compact	Up	Meristem_Up
1826	LOC-Os02g57490	Meristem	0.224	0.198	0.115	0.0653	0.207	0.0968	1.67	4.42	21	4.6e-06	6.89e-05	0.000171	noncompact-compact	Down	Meristem_Down
1827	LOC-Os02g57540	Meristem	0.918	0.938	0.798	0.749	0.931	0.78	1.12	8.94	15.2	9.63e-05	0.00096	0.00217	noncompact-compact	Down	Meristem_Down
1828	LOC-Os02g57830	Meristem	0.527	0.319	0.254	0.271	0.388	0.261	0.901	5.79	7.23	0.00716	0.0353	0.0618	noncompact-compact	Down	Meristem_Down
1829	LOC-Os02g57924	Meristem	0.251	0.218	0.14	0.114	0.229	0.13	1.02	4.17	7.66	0.00563	0.0291	0.052	noncompact-compact	Down	Meristem_Down
1830	LOC-Os02g58220	Meristem	0.197	0.0585	0.0483	0.0402	0.105	0.0453	1.61	3.07	14.3	0.000158	0.00147	0.00325	noncompact-compact	Down	Meristem_Down
1831	LOC-Os02g58500	Meristem	0.333	0.369	0.181	0.106	0.357	0.153	1.51	4.71	18.2	2.04e-05	0.000253	0.000598	noncompact-compact	Down	Meristem_Down
1832	LOC-Os02g58550	Meristem	0.328	0.232	0.169	0.141	0.264	0.159	1.03	4.58	8.41	0.00373	0.0209	0.0384	noncompact-compact	Down	Meristem_Down
1833	LOC-Os02g58650	Meristem	0.206	0.193	0.0601	0.062	0.198	0.0608	1.79	3.5	19.3	1.11e-05	0.000149	0.000358	noncompact-compact	Down	Meristem_Down
1834	LOC-Os03g01014	Meristem	0.0373	0.0286	0.0985	0.119	0.0315	0.106	-2.13	2.72	21.3	3.96e-06	6.03e-05	0.00015	noncompact-compact	Up	Meristem_Up
1835	LOC-Os03g01216	Meristem	0.356	0.438	0.2	0.127	0.411	0.173	1.52	5.05	19	1.3e-05	0.000169	0.000406	noncompact-compact	Down	Meristem_Down
1836	LOC-Os03g01360	Meristem	0.102	0.0436	0.167	0.162	0.0631	0.166	-1.63	3.4	15.6	8.01e-05	0.000823	0.00187	noncompact-compact	Up	Meristem_Up
1837	LOC-Os03g01530	Meristem	0.42	0.661	0.252	0.199	0.581	0.233	1.92	6.27	31.7	1.79e-08	4.85e-07	1.33e-06	noncompact-compact	Down	Meristem_Down
1838	LOC-Os03g01850	Meristem	0.189	0.182	0.0916	0.0603	0.184	0.08	1.34	3.59	11.5	0.000705	0.00521	0.0108	noncompact-compact	Down	Meristem_Down
1839	LOC-Os03g01990	Meristem	0.368	0.359	0.689	0.494	0.362	0.617	-1.34	6.39	15.9	6.54e-05	0.000695	0.00158	noncompact-compact	Up	Meristem_Up
1840	LOC-Os03g02160	Meristem	0.134	0.13	0.369	0.372	0.131	0.37	-1.98	4.73	29.8	4.76e-08	1.19e-06	3.21e-06	noncompact-compact	Up	Meristem_Up
1841	LOC-Os03g02270	Meristem	0.522	0.724	0.526	0.28	0.656	0.435	1.34	6.54	16.3	5.44e-05	0.000595	0.00136	noncompact-compact	Down	Meristem_Down
1842	LOC-Os03g02400	Meristem	0.418	0.62	0.376	0.231	0.553	0.323	1.62	6.46	23.4	1.31e-06	2.25e-05	5.81e-05	noncompact-compact	Down	Meristem_Down
1843	LOC-Os03g02480	Meristem	0.184	0.178	0.127	0.0603	0.18	0.102	1.11	3.63	8.11	0.0044	0.0239	0.0435	noncompact-compact	Down	Meristem_Down
1844	LOC-Os03g02514	Meristem	0.418	0.375	0.731	0.625	0.389	0.692	-1.61	6.85	24	9.91e-07	1.76e-05	4.57e-05	noncompact-compact	Up	Meristem_Up
1845	LOC-Os03g02530	Meristem	0.684	0.834	0.808	0.583	0.784	0.725	0.945	8.42	10.3	0.00136	0.00903	0.0179	noncompact-compact	Down	Meristem_Down
1846	LOC-Os03g02550	Meristem	0.154	0.0872	0.287	0.198	0.11	0.254	-1.3	4.67	13.4	0.000248	0.00217	0.00471	noncompact-compact	Up	Meristem_Up
1847	LOC-Os03g02610	Meristem	0.47	0.606	0.23	0.151	0.561	0.2	2.45	5.97	48.7	3.07e-12	1.8e-10	5.19e-10	noncompact-compact	Down	Meristem_Down
1848	LOC-Os03g02660	Meristem	0.0846	0.121	0.0227	0.0235	0.109	0.023	2.39	2.54	24.9	5.97e-07	1.13e-05	2.94e-05	noncompact-compact	Down	Meristem_Down
1849	LOC-Os03g02680	Meristem	0.634	0.624	0.409	0.338	0.627	0.383	1.13	6.14	11.4	0.000715	0.00528	0.0109	noncompact-compact	Down	Meristem_Down
1850	LOC-Os03g02780	Meristem	0.629	0.634	0.851	0.747	0.632	0.813	-2.02	9.76	53.3	2.97e-13	1.99e-11	5.93e-11	noncompact-compact	Up	Meristem_Up
1851	LOC-Os03g02980	Meristem	0.0249	0.0112	0.126	0.0938	0.0158	0.114	-3.02	2.56	36	2.02e-09	6.68e-08	1.9e-07	noncompact-compact	Up	Meristem_Up
1852	LOC-Os03g03320	Meristem	0.0547	0.0436	0.122	0.0637	0.0473	0.1	-1.27	2.83	8.55	0.00346	0.0196	0.0364	noncompact-compact	Up	Meristem_Up
1853	LOC-Os03g03334	Meristem	0.189	0.154	0.12	0.121	0.166	0.12	1	4.73	8.14	0.00434	0.0236	0.043	noncompact-compact	Down	Meristem_Down
1854	LOC-Os03g03390	Meristem	0.567	0.294	0.301	0.303	0.385	0.302	0.909	6.02	7.41	0.00648	0.0326	0.0576	noncompact-compact	Down	Meristem_Down
1855	LOC-Os03g03400	Meristem	0.189	0.207	0.114	0.0704	0.201	0.098	1.16	3.7	8.96	0.00276	0.0162	0.0306	noncompact-compact	Down	Meristem_Down
1856	LOC-Os03g03500	Meristem	0.0821	0.0336	0.189	0.159	0.0498	0.178	-2.01	3.79	25.2	5.16e-07	9.9e-06	2.59e-05	noncompact-compact	Up	Meristem_Up
1857	LOC-Os03g03570	Meristem	0.221	0.149	0.0532	0.0151	0.173	0.0391	3.22	4.6	68.9	1.03e-16	1.19e-14	3.52e-14	noncompact-compact	Down	Meristem_Down
1858	LOC-Os03g03660	Meristem	0.346	0.295	0.722	0.613	0.312	0.682	-2	6.79	35.7	2.36e-09	7.68e-08	2.18e-07	noncompact-compact	Up	Meristem_Up
1859	LOC-Os03g03790	Meristem	0.097	0.0635	0.323	0.141	0.0747	0.256	-1.96	4.64	28.8	7.91e-08	1.88e-06	5.03e-06	noncompact-compact	Up	Meristem_Up
1860	LOC-Os03g03810	Meristem	0.139	0.0548	0.144	0.121	0.083	0.135	-1.1	4.73	9.75	0.0018	0.0114	0.0221	noncompact-compact	Up	Meristem_Up
1861	LOC-Os03g03890	Meristem	0.0522	0.0311	0.112	0.0972	0.0382	0.107	-1.77	2.74	15.4	8.69e-05	0.000879	0.00199	noncompact-compact	Up	Meristem_Up
1862	LOC-Os03g04000	Meristem	0.582	0.628	0.781	0.714	0.612	0.756	-1.14	7.4	12.9	0.000323	0.00271	0.00582	noncompact-compact	Up	Meristem_Up
1863	LOC-Os03g04020	Meristem	0.119	0.0548	0.534	0.436	0.0763	0.498	-3.2	6.32	78.2	9.75e-19	1.65e-16	4.5e-16	noncompact-compact	Up	Meristem_Up
1864	LOC-Os03g04340	Meristem	0.485	0.778	0.437	0.286	0.68	0.382	1.98	7.24	36.7	1.37e-09	4.75e-08	1.34e-07	noncompact-compact	Down	Meristem_Down
1865	LOC-Os03g04450	Meristem	0.154	0.133	0.275	0.235	0.14	0.26	-1.18	4.2	10.3	0.00133	0.00889	0.0176	noncompact-compact	Up	Meristem_Up
1866	LOC-Os03g04470	Meristem	0.236	0.168	0.0798	0.0737	0.191	0.0775	1.43	3.75	13.5	0.000239	0.0021	0.00457	noncompact-compact	Down	Meristem_Down
1867	LOC-Os03g04590	Meristem	0.945	0.971	0.818	0.702	0.963	0.775	1.59	9.65	33.3	8e-09	2.35e-07	6.53e-07	noncompact-compact	Down	Meristem_Down
1868	LOC-Os03g04710	Meristem	0.211	0.263	0.136	0.0955	0.246	0.121	1.37	4.29	14.1	0.000174	0.0016	0.00351	noncompact-compact	Down	Meristem_Down
1869	LOC-Os03g04750	Meristem	0.958	0.97	0.932	0.866	0.966	0.908	0.881	9.9	11	0.00092	0.0065	0.0132	noncompact-compact	Down	Meristem_Down
1870	LOC-Os03g04770	Meristem	0.393	0.601	0.774	0.72	0.532	0.754	-1.34	8.11	19.6	9.74e-06	0.000132	0.00032	noncompact-compact	Up	Meristem_Up
1871	LOC-Os03g04890	Meristem	0.139	0.061	0.408	0.281	0.0871	0.361	-2.78	5.07	57.1	4.21e-14	3.3e-12	9.69e-12	noncompact-compact	Up	Meristem_Up
1872	LOC-Os03g05110	Meristem	0.0871	0.0922	0.206	0.186	0.0905	0.199	-1.39	3.68	12.5	0.000407	0.0033	0.00699	noncompact-compact	Up	Meristem_Up
1873	LOC-Os03g05270	Meristem	0.0149	0.00498	0.0926	0.151	0.0083	0.114	-4.08	2.83	60.2	8.72e-15	7.44e-13	2.22e-12	noncompact-compact	Up	Meristem_Up
1874	LOC-Os03g05310	Meristem	0.0323	0.0224	0.16	0.144	0.0257	0.154	-3.05	3.19	44.2	2.93e-11	1.4e-09	4.08e-09	noncompact-compact	Up	Meristem_Up
1875	LOC-Os03g05330	Meristem	0.0647	0.0523	0.167	0.142	0.0564	0.158	-1.75	3.26	17.2	3.29e-05	0.000385	0.000892	noncompact-compact	Up	Meristem_Up
1876	LOC-Os03g05500	Meristem	0.351	0.113	0.0798	0.129	0.193	0.098	1.62	5.86	22.4	2.2e-06	3.56e-05	9.06e-05	noncompact-compact	Down	Meristem_Down
1877	LOC-Os03g05690	Meristem	0.0672	0.0324	0.129	0.121	0.044	0.126	-1.71	2.99	15.5	8.24e-05	0.000843	0.00191	noncompact-compact	Up	Meristem_Up
1878	LOC-Os03g05910	Meristem	0.129	0.132	0.427	0.392	0.131	0.414	-2.07	5.54	35.2	3.03e-09	9.66e-08	2.73e-07	noncompact-compact	Up	Meristem_Up
1879	LOC-Os03g05920	Meristem	0.107	0.158	0.0502	0.0402	0.141	0.0465	1.71	3.02	15.9	6.84e-05	0.000721	0.00164	noncompact-compact	Down	Meristem_Down
1880	LOC-Os03g05980	Meristem	0.94	0.945	0.892	0.879	0.944	0.887	0.979	9.52	12.8	0.000353	0.00292	0.00624	noncompact-compact	Down	Meristem_Down
1881	LOC-Os03g06000	Meristem	0.0199	0.0623	0.248	0.342	0.0481	0.283	-3.57	5.73	91.5	1.15e-21	2.64e-19	7.1e-19	noncompact-compact	Up	Meristem_Up
1882	LOC-Os03g06120	Meristem	0.189	0.121	0.0729	0.0419	0.144	0.0614	1.63	3.39	15.8	7.17e-05	0.00075	0.00171	noncompact-compact	Down	Meristem_Down
1883	LOC-Os03g06250	Meristem	0.0846	0.139	0.0571	0.0436	0.121	0.0521	1.3	2.89	9.17	0.00247	0.0147	0.0281	noncompact-compact	Down	Meristem_Down
1884	LOC-Os03g06410	Meristem	0.361	0.252	0.608	0.564	0.288	0.592	-1.63	5.96	22.8	1.82e-06	3.02e-05	7.69e-05	noncompact-compact	Up	Meristem_Up
1885	LOC-Os03g06490	Meristem	0.256	0.318	0.153	0.124	0.297	0.142	1.2	4.47	11.3	0.000788	0.00571	0.0117	noncompact-compact	Down	Meristem_Down
1886	LOC-Os03g06570	Meristem	0.149	0.0897	0.0719	0.0369	0.11	0.0589	1.32	3	9.72	0.00182	0.0115	0.0223	noncompact-compact	Down	Meristem_Down
1887	LOC-Os03g06620	Meristem	0.341	0.217	0.441	0.441	0.258	0.441	-1.31	5.63	14.9	0.000116	0.00113	0.00253	noncompact-compact	Up	Meristem_Up
1888	LOC-Os03g06670	Meristem	0.259	0.131	0.137	0.173	0.173	0.15	1.04	5.8	9.54	0.00201	0.0125	0.0241	noncompact-compact	Down	Meristem_Down
1889	LOC-Os03g06680	Meristem	0.0647	0.156	0.0197	0.0101	0.125	0.0161	2.89	2.77	37.4	9.72e-10	3.44e-08	9.84e-08	noncompact-compact	Down	Meristem_Down
1890	LOC-Os03g07360	Meristem	0.0672	0.0286	0.161	0.0888	0.0415	0.134	-1.34	3.05	9.97	0.00159	0.0103	0.0202	noncompact-compact	Up	Meristem_Up
1891	LOC-Os03g07570	Meristem	0.127	0.112	0.241	0.186	0.117	0.221	-1.19	4.25	10.7	0.00108	0.00747	0.015	noncompact-compact	Up	Meristem_Up
1892	LOC-Os03g07790	Meristem	0.132	0.171	0.0473	0.0419	0.158	0.0453	1.77	3.08	17	3.68e-05	0.000422	0.000978	noncompact-compact	Down	Meristem_Down
1893	LOC-Os03g07890	Meristem	0.0846	0.0984	0.179	0.141	0.0938	0.165	-1	3.65	6.61	0.0101	0.047	0.0795	noncompact-compact	Up	Meristem_Up
1894	LOC-Os03g07910	Meristem	0.361	0.309	0.146	0.112	0.326	0.133	1.38	4.43	14.6	0.000136	0.0013	0.00289	noncompact-compact	Down	Meristem_Down
1895	LOC-Os03g07990	Meristem	0.229	0.139	0.372	0.288	0.169	0.341	-1.11	4.8	10	0.00155	0.0101	0.0197	noncompact-compact	Up	Meristem_Up
1896	LOC-Os03g08000	Meristem	0.177	0.107	0.301	0.275	0.13	0.292	-1.51	4.4	17.2	3.39e-05	0.000395	0.000915	noncompact-compact	Up	Meristem_Up
1897	LOC-Os03g08320	Meristem	0.716	0.589	0.778	0.76	0.632	0.772	-1.4	9.01	23.9	1.04e-06	1.84e-05	4.77e-05	noncompact-compact	Up	Meristem_Up
1898	LOC-Os03g08580	Meristem	0.0622	0.0747	0.278	0.218	0.0705	0.256	-2.08	4.29	30.7	3.01e-08	7.78e-07	2.14e-06	noncompact-compact	Up	Meristem_Up
1899	LOC-Os03g08600	Meristem	0.00249	0.0224	0.0946	0.156	0.0158	0.117	-3.67	2.99	55.4	9.88e-14	7.34e-12	2.15e-11	noncompact-compact	Up	Meristem_Up
1900	LOC-Os03g08700	Meristem	0.0846	0.0598	0.234	0.226	0.068	0.231	-2.09	3.85	27.5	1.54e-07	3.39e-06	9.02e-06	noncompact-compact	Up	Meristem_Up
1901	LOC-Os03g08730	Meristem	0.137	0.136	0.068	0.0436	0.136	0.0589	1.22	2.99	8.28	0.00402	0.0221	0.0407	noncompact-compact	Down	Meristem_Down
1902	LOC-Os03g08820	Meristem	0.124	0.0747	0.149	0.174	0.0913	0.158	-1.04	3.57	6.9	0.00862	0.041	0.0707	noncompact-compact	Up	Meristem_Up
1903	LOC-Os03g08840	Meristem	0.269	0.263	0.155	0.112	0.265	0.139	1.11	4.5	9.63	0.00191	0.012	0.0232	noncompact-compact	Down	Meristem_Down
1904	LOC-Os03g08860	Meristem	0.764	0.873	0.801	0.687	0.837	0.759	0.945	8.97	11	0.000896	0.00635	0.013	noncompact-compact	Down	Meristem_Down
1905	LOC-Os03g08870	Meristem	0.587	0.664	0.535	0.345	0.638	0.465	0.867	6.41	6.9	0.00864	0.0411	0.0708	noncompact-compact	Down	Meristem_Down
1906	LOC-Os03g09220	Meristem	0.249	0.136	0.503	0.436	0.173	0.478	-1.81	5.78	27.6	1.53e-07	3.38e-06	8.99e-06	noncompact-compact	Up	Meristem_Up
1907	LOC-Os03g09860	Meristem	0.182	0.212	0.0778	0.0536	0.202	0.0689	1.63	3.57	16.5	4.75e-05	0.00053	0.00122	noncompact-compact	Down	Meristem_Down
1908	LOC-Os03g09880	Meristem	0.0448	0.0473	0.289	0.3	0.0465	0.293	-3.83	5.16	97.4	6e-23	1.58e-20	4.31e-20	noncompact-compact	Up	Meristem_Up
1909	LOC-Os03g09970	Meristem	0.0423	0.0274	0.0768	0.162	0.0324	0.109	-2.22	3.81	30.3	3.66e-08	9.34e-07	2.55e-06	noncompact-compact	Up	Meristem_Up
1910	LOC-Os03g10200	Meristem	0.376	0.395	0.143	0.122	0.388	0.135	1.85	4.8	26.8	2.24e-07	4.72e-06	1.25e-05	noncompact-compact	Down	Meristem_Down
1911	LOC-Os03g10340	Meristem	0.478	0.29	0.21	0.193	0.353	0.203	1.28	5.19	13.9	0.000194	0.00176	0.00384	noncompact-compact	Down	Meristem_Down
1912	LOC-Os03g10620	Meristem	0.124	0.0585	0.268	0.271	0.0805	0.269	-2.34	4.82	40.7	1.75e-10	7.24e-09	2.07e-08	noncompact-compact	Up	Meristem_Up
1913	LOC-Os03g10640	Meristem	0.306	0.169	0.581	0.441	0.215	0.529	-1.77	6.05	26.7	2.36e-07	4.94e-06	1.31e-05	noncompact-compact	Up	Meristem_Up
1914	LOC-Os03g10780	Meristem	0.129	0.0797	0.307	0.281	0.0963	0.298	-2	4.52	29.6	5.33e-08	1.31e-06	3.54e-06	noncompact-compact	Up	Meristem_Up
1915	LOC-Os03g10790	Meristem	0.192	0.258	0.101	0.0503	0.236	0.0825	1.77	3.8	20.5	6.09e-06	8.79e-05	0.000216	noncompact-compact	Down	Meristem_Down
1916	LOC-Os03g10800	Meristem	0.157	0.0859	0.0719	0.0419	0.11	0.0608	1.34	3.15	10.4	0.00127	0.00852	0.0169	noncompact-compact	Down	Meristem_Down
1917	LOC-Os03g10950	Meristem	0.236	0.123	0.373	0.248	0.161	0.327	-0.862	5.27	6.5	0.0108	0.0495	0.0834	noncompact-compact	Up	Meristem_Up
1918	LOC-Os03g11440	Meristem	0.527	0.7	0.536	0.407	0.642	0.488	1.02	6.63	9.67	0.00187	0.0118	0.0228	noncompact-compact	Down	Meristem_Down
1919	LOC-Os03g11460	Meristem	0.216	0.198	0.391	0.37	0.204	0.383	-1.26	4.96	13.1	0.000293	0.0025	0.00538	noncompact-compact	Up	Meristem_Up
1920	LOC-Os03g11520	Meristem	0.0995	0.115	0.178	0.206	0.11	0.189	-1.18	3.9	9.6	0.00195	0.0122	0.0235	noncompact-compact	Up	Meristem_Up
1921	LOC-Os03g12250	Meristem	0.629	0.751	0.412	0.261	0.71	0.356	1.93	6.88	33.7	6.4e-09	1.91e-07	5.35e-07	noncompact-compact	Down	Meristem_Down
1922	LOC-Os03g12530	Meristem	0.144	0.149	0.064	0.0402	0.148	0.0552	1.64	3.12	15.1	0.000102	0.00102	0.00228	noncompact-compact	Down	Meristem_Down
1923	LOC-Os03g12550	Meristem	0.341	0.319	0.552	0.481	0.326	0.525	-1.07	5.84	10.1	0.00145	0.00952	0.0188	noncompact-compact	Up	Meristem_Up
1924	LOC-Os03g12670	Meristem	0.542	0.648	0.752	0.675	0.612	0.723	-0.867	8.14	8.34	0.00387	0.0215	0.0396	noncompact-compact	Up	Meristem_Up
1925	LOC-Os03g12820	Meristem	0.597	0.645	0.865	0.787	0.629	0.836	-1.8	9.63	42	9.17e-11	4.01e-09	1.15e-08	noncompact-compact	Up	Meristem_Up
1926	LOC-Os03g13050	Meristem	0.177	0.136	0.405	0.298	0.149	0.365	-1.31	6.38	15.2	9.43e-05	0.000943	0.00213	noncompact-compact	Up	Meristem_Up
1927	LOC-Os03g13300	Meristem	0.463	0.477	0.63	0.561	0.472	0.604	-1.02	7.52	10.5	0.00117	0.00795	0.0159	noncompact-compact	Up	Meristem_Up
1928	LOC-Os03g13800	Meristem	0.709	0.433	0.424	0.481	0.525	0.445	0.918	8.21	9.41	0.00216	0.0132	0.0254	noncompact-compact	Down	Meristem_Down
1929	LOC-Os03g13860	Meristem	0.0547	0.0461	0.128	0.116	0.049	0.123	-1.61	2.98	13.7	0.00021	0.00188	0.00411	noncompact-compact	Up	Meristem_Up
1930	LOC-Os03g14000	Meristem	0.104	0.0436	0.242	0.181	0.0639	0.22	-2.02	3.75	25.2	5.13e-07	9.87e-06	2.58e-05	noncompact-compact	Up	Meristem_Up
1931	LOC-Os03g14020	Meristem	0.162	0.192	0.0719	0.0821	0.182	0.0757	1.25	3.42	9.51	0.00204	0.0126	0.0244	noncompact-compact	Down	Meristem_Down
1932	LOC-Os03g14050	Meristem	0.505	0.371	0.733	0.692	0.416	0.718	-1.78	7.55	31.4	2.12e-08	5.67e-07	1.56e-06	noncompact-compact	Up	Meristem_Up
1933	LOC-Os03g14110	Meristem	0.097	0.0785	0.227	0.255	0.0846	0.237	-1.81	4.14	22.8	1.76e-06	2.92e-05	7.47e-05	noncompact-compact	Up	Meristem_Up
1934	LOC-Os03g14290	Meristem	0.102	0.0847	0.209	0.176	0.0905	0.197	-1.29	3.66	10.7	0.00109	0.00752	0.0151	noncompact-compact	Up	Meristem_Up
1935	LOC-Os03g14530	Meristem	0.781	0.709	0.427	0.457	0.733	0.438	1.36	7.57	18.8	1.48e-05	0.000191	0.000455	noncompact-compact	Down	Meristem_Down
1936	LOC-Os03g14840	Meristem	0.149	0.321	0.0404	0.0184	0.264	0.0323	3.43	4.08	69.2	9.27e-17	1.08e-14	3.19e-14	noncompact-compact	Down	Meristem_Down
1937	LOC-Os03g14950	Meristem	0.139	0.0498	0.379	0.357	0.0797	0.371	-2.53	5.01	48	4.33e-12	2.45e-10	7.13e-10	noncompact-compact	Up	Meristem_Up
1938	LOC-Os03g15340	Meristem	0.209	0.0884	0.0335	0.0168	0.129	0.0273	2.58	4.6	47.2	6.37e-12	3.52e-10	1.02e-09	noncompact-compact	Down	Meristem_Down
1939	LOC-Os03g15940	Meristem	0.853	0.809	0.684	0.568	0.824	0.641	1.06	7.5	11.4	0.000719	0.0053	0.0109	noncompact-compact	Down	Meristem_Down
1940	LOC-Os03g16010	Meristem	0.308	0.276	0.194	0.101	0.287	0.159	1.04	4.46	8.61	0.00335	0.019	0.0355	noncompact-compact	Down	Meristem_Down
1941	LOC-Os03g16030	Meristem	0.0945	0.0535	0.162	0.142	0.0672	0.154	-1.39	5.23	16.2	5.6e-05	0.00061	0.00139	noncompact-compact	Up	Meristem_Up
1942	LOC-Os03g16060	Meristem	0.226	0.209	0.377	0.26	0.215	0.334	-0.919	5.07	7.19	0.00735	0.0361	0.0631	noncompact-compact	Up	Meristem_Up
1943	LOC-Os03g16080	Meristem	0.0597	0.0336	0.153	0.159	0.0423	0.155	-2.23	3.3	26.9	2.14e-07	4.53e-06	1.21e-05	noncompact-compact	Up	Meristem_Up
1944	LOC-Os03g16334	Meristem	0.0547	0.0187	0.189	0.161	0.0307	0.179	-2.92	3.49	44.6	2.44e-11	1.18e-09	3.45e-09	noncompact-compact	Up	Meristem_Up
1945	LOC-Os03g16350	Meristem	0.0821	0.0361	0.185	0.146	0.0515	0.171	-2.26	4.35	35.7	2.26e-09	7.38e-08	2.09e-07	noncompact-compact	Up	Meristem_Up
1946	LOC-Os03g16910	Meristem	0.0597	0.0785	0.207	0.226	0.0722	0.214	-2.4	4.06	37.2	1.08e-09	3.78e-08	1.08e-07	noncompact-compact	Up	Meristem_Up
1947	LOC-Os03g17000	Meristem	0.5	0.645	0.754	0.623	0.597	0.705	-0.833	7.27	6.95	0.0084	0.0402	0.0694	noncompact-compact	Up	Meristem_Up
1948	LOC-Os03g17084	Meristem	0.642	0.674	0.819	0.745	0.663	0.792	-0.848	7.98	7.83	0.00515	0.0271	0.0488	noncompact-compact	Up	Meristem_Up
1949	LOC-Os03g17240	Meristem	0.351	0.37	0.212	0.107	0.363	0.173	1.47	4.89	17.5	2.81e-05	0.000336	0.00078	noncompact-compact	Down	Meristem_Down
1950	LOC-Os03g17540	Meristem	0.119	0.0822	0.167	0.169	0.0946	0.167	-1.09	3.79	7.94	0.00484	0.0258	0.0466	noncompact-compact	Up	Meristem_Up
1951	LOC-Os03g17670	Meristem	0.358	0.575	0.221	0.134	0.503	0.189	1.64	6.4	23.8	1.09e-06	1.91e-05	4.95e-05	noncompact-compact	Down	Meristem_Down
1952	LOC-Os03g17730	Meristem	0.167	0.0946	0.358	0.4	0.119	0.373	-2.28	5.06	40.3	2.23e-10	9.06e-09	2.59e-08	noncompact-compact	Up	Meristem_Up
1953	LOC-Os03g17870	Meristem	0.0224	0.0249	0.236	0.204	0.0241	0.225	-4.21	4.58	102	7.38e-24	2.13e-21	5.79e-21	noncompact-compact	Up	Meristem_Up
1954	LOC-Os03g17980	Meristem	0.276	0.148	0.468	0.446	0.191	0.46	-1.81	5.34	27.4	1.64e-07	3.57e-06	9.52e-06	noncompact-compact	Up	Meristem_Up
1955	LOC-Os03g18110	Meristem	0.132	0.139	0.065	0.0352	0.137	0.054	1.63	3.44	16.1	5.86e-05	0.000633	0.00145	noncompact-compact	Down	Meristem_Down
1956	LOC-Os03g18140	Meristem	0.251	0.203	0.108	0.0519	0.219	0.0875	1.6	3.84	17.2	3.45e-05	0.0004	0.000927	noncompact-compact	Down	Meristem_Down
1957	LOC-Os03g18150	Meristem	0.552	0.72	0.603	0.477	0.664	0.556	1.05	7.67	11.6	0.000673	0.00502	0.0104	noncompact-compact	Down	Meristem_Down
1958	LOC-Os03g18510	Meristem	0.674	0.616	0.433	0.405	0.636	0.422	1.07	6.53	10.5	0.00117	0.00799	0.016	noncompact-compact	Down	Meristem_Down
1959	LOC-Os03g18550	Meristem	0.221	0.164	0.32	0.332	0.183	0.324	-1.05	4.93	9.2	0.00242	0.0145	0.0277	noncompact-compact	Up	Meristem_Up
1960	LOC-Os03g19000	Meristem	0.0821	0.0785	0.24	0.208	0.0797	0.228	-1.96	4.12	26.3	2.93e-07	6.05e-06	1.59e-05	noncompact-compact	Up	Meristem_Up
1961	LOC-Os03g19010	Meristem	0.184	0.13	0.337	0.348	0.148	0.341	-1.79	4.78	25	5.75e-07	1.09e-05	2.85e-05	noncompact-compact	Up	Meristem_Up
1962	LOC-Os03g19020	Meristem	0.405	0.384	0.655	0.531	0.391	0.609	-1.07	6.49	10.5	0.00119	0.00806	0.0161	noncompact-compact	Up	Meristem_Up
1963	LOC-Os03g19070	Meristem	0.463	0.623	0.326	0.137	0.569	0.256	2.18	6.76	42	9.13e-11	3.99e-09	1.14e-08	noncompact-compact	Down	Meristem_Down
1964	LOC-Os03g19090	Meristem	0.144	0.288	0.0828	0.0754	0.24	0.08	1.68	4.06	19.7	8.99e-06	0.000124	0.0003	noncompact-compact	Down	Meristem_Down
1965	LOC-Os03g19330	Meristem	0.0846	0.146	0.0463	0.0268	0.125	0.0391	1.78	2.81	16.2	5.65e-05	0.000615	0.0014	noncompact-compact	Down	Meristem_Down
1966	LOC-Os03g19452	Meristem	0.433	0.501	0.312	0.281	0.478	0.301	1.15	5.73	11.7	0.000618	0.00468	0.00971	noncompact-compact	Down	Meristem_Down
1967	LOC-Os03g19680	Meristem	0.378	0.33	0.574	0.544	0.346	0.563	-1.39	6.12	17	3.7e-05	0.000424	0.000982	noncompact-compact	Up	Meristem_Up
1968	LOC-Os03g19720	Meristem	0.453	0.427	0.28	0.208	0.436	0.253	1.31	5.5	14.9	0.000114	0.00111	0.00249	noncompact-compact	Down	Meristem_Down
1969	LOC-Os03g19780	Meristem	0.219	0.364	0.066	0.072	0.315	0.0682	2.31	4.65	39	4.24e-10	1.62e-08	4.63e-08	noncompact-compact	Down	Meristem_Down
1970	LOC-Os03g20120	Meristem	0.104	0.112	0.176	0.126	0.11	0.158	-1.14	4.3	9.9	0.00165	0.0106	0.0207	noncompact-compact	Up	Meristem_Up
1971	LOC-Os03g20180	Meristem	0.0522	0.0286	0.13	0.106	0.0365	0.121	-1.92	2.78	18	2.18e-05	0.000269	0.000631	noncompact-compact	Up	Meristem_Up
1972	LOC-Os03g20370	Meristem	0.988	0.99	0.963	0.933	0.989	0.952	1.22	10.1	21.5	3.61e-06	5.55e-05	0.000138	noncompact-compact	Down	Meristem_Down
1973	LOC-Os03g20470	Meristem	0.44	0.324	0.165	0.184	0.363	0.172	1.24	4.91	12.7	0.000369	0.00303	0.00647	noncompact-compact	Down	Meristem_Down
1974	LOC-Os03g20500	Meristem	0.306	0.455	0.121	0.0787	0.405	0.105	1.93	5.59	31.1	2.52e-08	6.66e-07	1.83e-06	noncompact-compact	Down	Meristem_Down
1975	LOC-Os03g20550	Meristem	0.609	0.797	0.762	0.62	0.734	0.709	0.759	8.23	6.48	0.0109	0.0499	0.0839	noncompact-compact	Down	Meristem_Down
1976	LOC-Os03g20720	Meristem	0.425	0.405	0.7	0.647	0.412	0.68	-1.15	7.92	14.2	0.000164	0.00151	0.00335	noncompact-compact	Up	Meristem_Up
1977	LOC-Os03g20850	Meristem	0.271	0.289	0.114	0.0653	0.283	0.0962	1.88	4.16	24.8	6.3e-07	1.18e-05	3.09e-05	noncompact-compact	Down	Meristem_Down
1978	LOC-Os03g21710	Meristem	0.109	0.143	0.0414	0.00838	0.132	0.0292	2.38	3.01	29.2	6.62e-08	1.61e-06	4.29e-06	noncompact-compact	Down	Meristem_Down
1979	LOC-Os03g21720	Meristem	0.475	0.534	0.68	0.648	0.515	0.668	-0.906	6.75	7.75	0.00538	0.028	0.0503	noncompact-compact	Up	Meristem_Up
1980	LOC-Os03g21800	Meristem	0.336	0.468	0.268	0.198	0.424	0.242	1.06	5.24	9.69	0.00185	0.0117	0.0226	noncompact-compact	Down	Meristem_Down
1981	LOC-Os03g21830	Meristem	0.575	0.354	0.293	0.263	0.427	0.282	0.891	5.5	7.02	0.00806	0.0389	0.0674	noncompact-compact	Down	Meristem_Down
1982	LOC-Os03g21850	Meristem	0.0896	0.0286	0.226	0.0905	0.049	0.176	-1.69	3.55	17.5	2.93e-05	0.000349	0.00081	noncompact-compact	Up	Meristem_Up
1983	LOC-Os03g21900	Meristem	0.199	0.316	0.152	0.0888	0.277	0.128	1.42	4.17	14.8	0.000119	0.00116	0.00259	noncompact-compact	Down	Meristem_Down
1984	LOC-Os03g22160	Meristem	0.147	0.0697	0.345	0.303	0.0954	0.329	-2.31	4.58	38.5	5.65e-10	2.1e-08	6.02e-08	noncompact-compact	Up	Meristem_Up
1985	LOC-Os03g22770	Meristem	0.44	0.386	0.651	0.521	0.404	0.603	-0.977	6.38	8.67	0.00324	0.0185	0.0346	noncompact-compact	Up	Meristem_Up
1986	LOC-Os03g22790	Meristem	0.425	0.553	0.762	0.638	0.51	0.716	-0.973	7.71	9.93	0.00163	0.0105	0.0205	noncompact-compact	Up	Meristem_Up
1987	LOC-Os03g22900	Meristem	0.236	0.169	0.429	0.36	0.192	0.403	-1.47	5.1	18	2.19e-05	0.000271	0.000635	noncompact-compact	Up	Meristem_Up
1988	LOC-Os03g23010	Meristem	0.808	0.912	0.853	0.757	0.877	0.818	1.43	9.63	27.3	1.79e-07	3.86e-06	1.03e-05	noncompact-compact	Down	Meristem_Down
1989	LOC-Os03g23935	Meristem	0.139	0.107	0.251	0.251	0.118	0.251	-1.25	4.18	11.5	0.000714	0.00528	0.0109	noncompact-compact	Up	Meristem_Up
1990	LOC-Os03g23960	Meristem	0.199	0.331	0.068	0.0402	0.287	0.0577	2.6	4.09	43.8	3.68e-11	1.73e-09	5.03e-09	noncompact-compact	Down	Meristem_Down
1991	LOC-Os03g24380	Meristem	0.458	0.433	0.567	0.521	0.441	0.55	-0.852	6.24	6.57	0.0104	0.0478	0.0808	noncompact-compact	Up	Meristem_Up
1992	LOC-Os03g24600	Meristem	0.204	0.244	0.328	0.347	0.231	0.335	-1.08	5.56	10.2	0.00142	0.00936	0.0185	noncompact-compact	Up	Meristem_Up
1993	LOC-Os03g25040	Meristem	0.149	0.107	0.439	0.312	0.121	0.392	-2.12	5.57	36.8	1.35e-09	4.67e-08	1.32e-07	noncompact-compact	Up	Meristem_Up
1994	LOC-Os03g25270	Meristem	0.122	0.107	0.145	0.184	0.112	0.159	-1.12	3.84	8.61	0.00335	0.019	0.0355	noncompact-compact	Up	Meristem_Up
1995	LOC-Os03g25300	Meristem	0.363	0.273	0.175	0.0737	0.303	0.138	1.86	6.11	29.8	4.77e-08	1.19e-06	3.22e-06	noncompact-compact	Down	Meristem_Down
1996	LOC-Os03g25340	Meristem	0.209	0.134	0.0542	0.0402	0.159	0.049	2.98	5.21	66.2	4.24e-16	4.6e-14	1.32e-13	noncompact-compact	Down	Meristem_Down
1997	LOC-Os03g25400	Meristem	0.164	0.161	0.343	0.333	0.162	0.339	-1.61	4.76	20.4	6.4e-06	9.19e-05	0.000226	noncompact-compact	Up	Meristem_Up
1998	LOC-Os03g25600	Meristem	0.211	0.161	0.31	0.313	0.178	0.311	-1.06	4.82	9.18	0.00244	0.0146	0.0279	noncompact-compact	Up	Meristem_Up
1999	LOC-Os03g25790	Meristem	0.0572	0.0336	0.148	0.146	0.0415	0.147	-1.89	3.89	23.1	1.56e-06	2.63e-05	6.74e-05	noncompact-compact	Up	Meristem_Up
[truncated: 16,600 more rows]
