# Supplementary material for: Single-cell transcriptomics reveal how root tissues adapt to soil stress
Source: Nature. 2025 Apr 30;642(8068):721–9. doi: 10.1038/s41586-025-08941-z (PMC12176638; doi:10.1038/s41586-025-08941-z)
Supplement: Supplementary file 12 — Enriched GO term for DEGs in each cell type in the comparison of Xkitaake scRNA-seq data between non-compacted-soil-grown roots and compacted-soil-grown roots. [file 41586_2025_8941_MOESM12_ESM.xlsx]

## Sheet: Description
The Enriched GO term for differentially expressed genes in the comparison between non-compacted-soil-based scRNA-seq data and compacted-soil-based scRNA-seq data, generated by gProfiler2 R package
query	The group of DEGs used for GO term analysis
significant	Whether the GO term is significantly enriched
p_value	p-value for Whether the GO term is significantly enriched. We used 0.05 as the threshold.
term_size	Number of genes relevant to the GO term
query_size	Number of input genes for the GO term analysis
intersection_size	How many input genes overlap with the GO-term relevant gene group
term_id	GO term ID
source	GO term categories
term_name	GO term name

## Sheet: GO_Xkitaake_NCvsCMP
	query	significant	p_value	term_size	query_size	intersection_size	precision	recall	term_id	source	term_name	effective_domain_size	source_order	parents
1	Atrichoblast_Down	TRUE	0.0010502	1307	291	49	0.168385	0.0374904	GO:0042221	GO:BP	response to chemical	15906	10548	GO:0050896
2	Atrichoblast_Down	TRUE	0.00160939	14	291	5	0.0171821	0.357143	GO:0006544	GO:BP	glycine metabolic process	15906	2302	GO:0009069
3	Atrichoblast_Down	TRUE	0.00160939	805	291	34	0.116838	0.042236	GO:0070887	GO:BP	cellular response to chemical stimulus	15906	17162	c("GO:0042221"	"GO:0051716")
4	Atrichoblast_Down	TRUE	0.00222422	3125	291	88	0.302405	0.02816	GO:0044271	GO:BP	cellular nitrogen compound biosynthetic process	15906	11501	c("GO:0034641"	"GO:0044249")
5	Atrichoblast_Down	TRUE	0.00226745	468	291	23	0.0790378	0.0491453	GO:0032870	GO:BP	cellular response to hormone stimulus	15906	8238	c("GO:0009725"	"GO:0071310"	"GO:0071495")
6	Atrichoblast_Down	TRUE	0.00226745	642	291	28	0.0962199	0.0436137	GO:0009725	GO:BP	response to hormone	15906	3680	c("GO:0009719"	"GO:0010033")
7	Atrichoblast_Down	TRUE	0.00226745	460	291	23	0.0790378	0.05	GO:0009755	GO:BP	hormone-mediated signaling pathway	15906	3710	c("GO:0007165"	"GO:0032870")
8	Atrichoblast_Down	TRUE	0.00226745	473	291	23	0.0790378	0.0486258	GO:0071495	GO:BP	cellular response to endogenous stimulus	15906	17539	GO:0009719
9	Atrichoblast_Down	TRUE	0.00226745	647	291	28	0.0962199	0.0432767	GO:0009719	GO:BP	response to endogenous stimulus	15906	3674	GO:0050896
10	Atrichoblast_Down	TRUE	0.00226745	64	291	8	0.0274914	0.125	GO:0009069	GO:BP	serine family amino acid metabolic process	15906	3301	GO:1901605
11	Atrichoblast_Down	TRUE	0.00573434	801	291	31	0.106529	0.0387016	GO:0043604	GO:BP	amide biosynthetic process	15906	11312	c("GO:0043603"	"GO:0044271")
12	Atrichoblast_Down	TRUE	0.00573434	875	291	33	0.113402	0.0377143	GO:0010033	GO:BP	response to organic substance	15906	3903	GO:0042221
13	Atrichoblast_Down	TRUE	0.0059643	731	291	29	0.0996564	0.0396717	GO:0043043	GO:BP	peptide biosynthetic process	15906	10999	c("GO:0006518"	"GO:0043604"	"GO:1901566")
14	Atrichoblast_Down	TRUE	0.00680937	14	291	4	0.0137457	0.285714	GO:0009071	GO:BP	serine family amino acid catabolic process	15906	3303	c("GO:0009063"	"GO:0009069"	"GO:1901606")
15	Atrichoblast_Down	TRUE	0.00783109	266	291	15	0.0515464	0.056391	GO:0098754	GO:BP	detoxification	15906	19766	c("GO:0008150"	"GO:0009636")
16	Atrichoblast_Down	TRUE	0.00783109	62	291	7	0.024055	0.112903	GO:0070542	GO:BP	response to fatty acid	15906	16972	c("GO:0033993"	"GO:1901700")
17	Atrichoblast_Down	TRUE	0.00783109	62	291	7	0.024055	0.112903	GO:0009753	GO:BP	response to jasmonic acid	15906	3708	c("GO:0009725"	"GO:0070542")
18	Atrichoblast_Down	TRUE	0.007854	719	291	28	0.0962199	0.038943	GO:0006412	GO:BP	translation	15906	2205	c("GO:0009059"	"GO:0010467"	"GO:0019538"	"GO:0043043")
19	Atrichoblast_Down	TRUE	0.00786488	538	291	23	0.0790378	0.0427509	GO:0071310	GO:BP	cellular response to organic substance	15906	17376	c("GO:0010033"	"GO:0070887")
20	Atrichoblast_Down	TRUE	0.00839804	86	291	8	0.0274914	0.0930233	GO:0031347	GO:BP	regulation of defense response	15906	7484	c("GO:0006952"	"GO:0080134")
21	Atrichoblast_Down	TRUE	0.00839804	765	291	29	0.0996564	0.0379085	GO:0006518	GO:BP	peptide metabolic process	15906	2277	c("GO:0043603"	"GO:1901564")
22	Atrichoblast_Down	TRUE	0.00847846	892	291	32	0.109966	0.0358744	GO:0043603	GO:BP	amide metabolic process	15906	11311	GO:0006807
23	Atrichoblast_Down	TRUE	0.00847846	1051	291	36	0.123711	0.0342531	GO:0007165	GO:BP	signal transduction	15906	2776	c("GO:0007154"	"GO:0009987"	"GO:0023052"	"GO:0050794"	"GO:0051716")
24	Atrichoblast_Down	TRUE	0.00847846	7	291	3	0.0103093	0.428571	GO:0006546	GO:BP	glycine catabolic process	15906	2304	c("GO:0006544"	"GO:0009071")
25	Atrichoblast_Down	TRUE	0.00847846	7	291	3	0.0103093	0.428571	GO:0019464	GO:BP	glycine decarboxylation via glycine cleavage system	15906	6075	GO:0006546
26	Atrichoblast_Down	TRUE	0.00977011	1062	291	36	0.123711	0.0338983	GO:0023052	GO:BP	signaling	15906	6955	GO:0050789
27	Atrichoblast_Down	TRUE	0.0104838	288	291	15	0.0515464	0.0520833	GO:0009636	GO:BP	response to toxic substance	15906	3611	GO:0042221
28	Atrichoblast_Down	TRUE	0.0115372	2	291	2	0.00687285	1	GO:0051553	GO:BP	flavone biosynthetic process	15906	14472	c("GO:0009813"	"GO:0046148"	"GO:0051552")
29	Atrichoblast_Down	TRUE	0.0115372	2	291	2	0.00687285	1	GO:0051552	GO:BP	flavone metabolic process	15906	14471	c("GO:0009812"	"GO:0042440")
30	Atrichoblast_Down	TRUE	0.0118222	1814	291	53	0.182131	0.0292172	GO:0006355	GO:BP	regulation of DNA-templated transcription	15906	2165	c("GO:0006351"	"GO:0010468"	"GO:2001141")
31	Atrichoblast_Down	TRUE	0.0118222	147	291	10	0.0343643	0.0680272	GO:0080134	GO:BP	regulation of response to stress	15906	18659	c("GO:0006950"	"GO:0048583")
32	Atrichoblast_Down	TRUE	0.0118222	1814	291	53	0.182131	0.0292172	GO:2001141	GO:BP	regulation of RNA biosynthetic process	15906	27454	c("GO:0010556"	"GO:0032774"	"GO:0051252")
33	Atrichoblast_Down	TRUE	0.0127576	299	291	15	0.0515464	0.0501672	GO:0048583	GO:BP	regulation of response to stimulus	15906	13506	c("GO:0050789"	"GO:0050896")
34	Atrichoblast_Down	TRUE	0.0133303	1477	291	45	0.154639	0.0304672	GO:1901566	GO:BP	organonitrogen compound biosynthetic process	15906	22439	c("GO:1901564"	"GO:1901576")
35	Atrichoblast_Down	TRUE	0.0180402	1115	291	36	0.123711	0.032287	GO:0007154	GO:BP	cell communication	15906	2765	GO:0009987
36	Atrichoblast_Down	TRUE	0.0197908	1910	291	54	0.185567	0.0282723	GO:0051252	GO:BP	regulation of RNA metabolic process	15906	14280	c("GO:0016070"	"GO:0019219"	"GO:0060255")
37	Atrichoblast_Down	TRUE	0.0236775	24	291	4	0.0137457	0.166667	GO:2000022	GO:BP	regulation of jasmonic acid mediated signaling pathway	15906	26442	c("GO:0009867"	"GO:0009966")
38	Atrichoblast_Down	TRUE	0.0244774	25	291	4	0.0137457	0.16	GO:0051275	GO:BP	beta-glucan catabolic process	15906	14293	c("GO:0009251"	"GO:0051273")
39	Atrichoblast_Down	TRUE	0.0244774	25	291	4	0.0137457	0.16	GO:0009809	GO:BP	lignin biosynthetic process	15906	3751	c("GO:0009699"	"GO:0009808")
40	Atrichoblast_Down	TRUE	0.0244774	25	291	4	0.0137457	0.16	GO:0030245	GO:BP	cellulose catabolic process	15906	7057	c("GO:0030243"	"GO:0051275")
41	Atrichoblast_Down	TRUE	0.0244774	3	291	2	0.00687285	0.666667	GO:0010200	GO:BP	response to chitin	15906	4046	c("GO:0010243"	"GO:1901700")
42	Atrichoblast_Down	TRUE	0.0244774	1984	291	55	0.189003	0.0277218	GO:0006351	GO:BP	DNA-templated transcription	15906	2161	c("GO:0010467"	"GO:0032774")
43	Atrichoblast_Down	TRUE	0.0249275	2501	291	66	0.226804	0.0263894	GO:0019438	GO:BP	aromatic compound biosynthetic process	15906	6052	c("GO:0006725"	"GO:0044249")
44	Atrichoblast_Down	TRUE	0.0253678	1993	291	55	0.189003	0.0275966	GO:0032774	GO:BP	RNA biosynthetic process	15906	8184	c("GO:0009059"	"GO:0016070"	"GO:0034654")
45	Atrichoblast_Down	TRUE	0.0257627	141	291	9	0.0309278	0.0638298	GO:0042743	GO:BP	hydrogen peroxide metabolic process	15906	10839	c("GO:0071704"	"GO:0072593")
46	Atrichoblast_Down	TRUE	0.0275175	1958	291	54	0.185567	0.0275792	GO:0019219	GO:BP	regulation of nucleobase-containing compound metabolic process	15906	5852	c("GO:0006139"	"GO:0031323"	"GO:0051171"	"GO:0080090")
47	Atrichoblast_Down	TRUE	0.0307051	46	291	5	0.0171821	0.108696	GO:0009611	GO:BP	response to wounding	15906	3596	GO:0006950
48	Atrichoblast_Down	TRUE	0.0307051	445	291	18	0.0618557	0.0404494	GO:0071554	GO:BP	cell wall organization or biogenesis	15906	17570	GO:0009987
49	Atrichoblast_Down	TRUE	0.0325151	148	291	9	0.0309278	0.0608108	GO:0010646	GO:BP	regulation of cell communication	15906	4364	c("GO:0007154"	"GO:0050794")
50	Atrichoblast_Down	TRUE	0.0325151	47	291	5	0.0171821	0.106383	GO:0009070	GO:BP	serine family amino acid biosynthetic process	15906	3302	c("GO:0009069"	"GO:1901607")
51	Atrichoblast_Down	TRUE	0.0328047	308	291	14	0.04811	0.0454545	GO:0045229	GO:BP	external encapsulating structure organization	15906	11950	GO:0016043
52	Atrichoblast_Down	TRUE	0.0351341	3723	291	90	0.309278	0.0241741	GO:0050896	GO:BP	response to stimulus	15906	14004	GO:0008150
53	Atrichoblast_Down	TRUE	0.0356211	4	291	2	0.00687285	0.5	GO:0032107	GO:BP	regulation of response to nutrient levels	15906	7730	c("GO:0031667"	"GO:0032104")
54	Atrichoblast_Down	TRUE	0.0356211	4	291	2	0.00687285	0.5	GO:0009938	GO:BP	negative regulation of gibberellic acid mediated signaling pathway	15906	3836	c("GO:0009740"	"GO:0009937"	"GO:0009968")
55	Atrichoblast_Down	TRUE	0.0356211	4	291	2	0.00687285	0.5	GO:0032104	GO:BP	regulation of response to extracellular stimulus	15906	7727	c("GO:0009991"	"GO:0032101")
56	Atrichoblast_Down	TRUE	0.036244	72	291	6	0.0206186	0.0833333	GO:0030243	GO:BP	cellulose metabolic process	15906	7055	GO:0051273
57	Atrichoblast_Down	TRUE	0.0388057	283	291	13	0.0446735	0.0459364	GO:0071555	GO:BP	cell wall organization	15906	17571	c("GO:0045229"	"GO:0071554")
58	Atrichoblast_Down	TRUE	0.0404528	31	291	4	0.0137457	0.129032	GO:0006563	GO:BP	L-serine metabolic process	15906	2320	GO:0009069
59	Atrichoblast_Down	TRUE	0.0413956	220	291	11	0.0378007	0.05	GO:0097237	GO:BP	cellular response to toxic substance	15906	19434	c("GO:0009636"	"GO:0070887")
60	Atrichoblast_Down	TRUE	0.0413956	220	291	11	0.0378007	0.05	GO:1990748	GO:BP	cellular detoxification	15906	26328	c("GO:0009987"	"GO:0097237"	"GO:0098754")
61	Atrichoblast_Down	TRUE	0.0437472	190	291	10	0.0343643	0.0526316	GO:0008652	GO:BP	amino acid biosynthetic process	15906	3279	c("GO:0006520"	"GO:0046394"	"GO:1901566")
62	Atrichoblast_Down	TRUE	0.0439079	160	291	9	0.0309278	0.05625	GO:0072593	GO:BP	reactive oxygen species metabolic process	15906	18293	GO:0044237
63	Atrichoblast_Down	TRUE	0.0439079	2596	291	66	0.226804	0.0254237	GO:1901362	GO:BP	organic cyclic compound biosynthetic process	15906	22266	c("GO:1901360"	"GO:1901576")
64	Atrichoblast_Down	TRUE	0.0455244	3431	291	83	0.285223	0.0241912	GO:0050794	GO:BP	regulation of cellular process	15906	13920	c("GO:0009987"	"GO:0050789")
65	Atrichoblast_Down	TRUE	0.0464637	54	291	5	0.0171821	0.0925926	GO:0009867	GO:BP	jasmonic acid mediated signaling pathway	15906	3795	c("GO:0009755"	"GO:0071395")
66	Atrichoblast_Down	TRUE	0.0491688	3743	291	89	0.305842	0.0237777	GO:0050789	GO:BP	regulation of biological process	15906	13916	c("GO:0008150"	"GO:0065007")
67	Atrichoblast_Down	TRUE	0.0494023	34	291	4	0.0137457	0.117647	GO:0009751	GO:BP	response to salicylic acid	15906	3706	c("GO:0014070"	"GO:1901700")
68	Atrichoblast_Down	TRUE	0.0494023	80	291	6	0.0206186	0.075	GO:1901606	GO:BP	alpha-amino acid catabolic process	15906	22465	c("GO:0046395"	"GO:1901565"	"GO:1901605")
69	Atrichoblast_Down	TRUE	0.0494023	80	291	6	0.0206186	0.075	GO:0002181	GO:BP	cytoplasmic translation	15906	742	GO:0006412
70	Atrichoblast_Down	TRUE	0.0494023	80	291	6	0.0206186	0.075	GO:0009063	GO:BP	amino acid catabolic process	15906	3295	c("GO:0006520"	"GO:0046395"	"GO:1901565")
71	Atrichoblast_Down	TRUE	1.30336e-08	198	298	21	0.0704698	0.106061	GO:0022626	GO:CC	cytosolic ribosome	16399	860	c("GO:0005829"	"GO:0005840")
72	Atrichoblast_Down	TRUE	1.15649e-06	263	298	21	0.0704698	0.0798479	GO:0044391	GO:CC	ribosomal subunit	16399	2081	c("GO:0005840"	"GO:1990904")
73	Atrichoblast_Down	TRUE	1.59969e-06	409	298	26	0.0872483	0.0635697	GO:0005840	GO:CC	ribosome	16399	389	GO:0043232
74	Atrichoblast_Down	TRUE	1.59969e-06	121	298	14	0.0469799	0.115702	GO:0022625	GO:CC	cytosolic large ribosomal subunit	16399	859	c("GO:0015934"	"GO:0022626")
75	Atrichoblast_Down	TRUE	1.05509e-05	1702	298	60	0.201342	0.0352526	GO:0071944	GO:CC	cell periphery	16399	2799	GO:0110165
76	Atrichoblast_Down	TRUE	2.53581e-05	156	298	14	0.0469799	0.0897436	GO:0015934	GO:CC	large ribosomal subunit	16399	711	GO:0044391
77	Atrichoblast_Down	TRUE	2.9039e-05	96	298	11	0.0369128	0.114583	GO:0030312	GO:CC	external encapsulating structure	16399	930	c("GO:0071944"	"GO:0110165")
78	Atrichoblast_Down	TRUE	6.6799e-05	87	298	10	0.033557	0.114943	GO:0009505	GO:CC	plant-type cell wall	16399	588	GO:0005618
79	Atrichoblast_Down	TRUE	6.6799e-05	87	298	10	0.033557	0.114943	GO:0005618	GO:CC	cell wall	16399	234	GO:0030312
80	Atrichoblast_Down	TRUE	0.00148194	745	298	29	0.0973154	0.0389262	GO:1990904	GO:CC	ribonucleoprotein complex	16399	4039	GO:0032991
81	Atrichoblast_Down	TRUE	0.00335673	1530	298	47	0.157718	0.030719	GO:0005886	GO:CC	plasma membrane	16399	424	c("GO:0016020"	"GO:0071944")
82	Atrichoblast_Down	TRUE	0.00439578	729	298	27	0.090604	0.037037	GO:0005576	GO:CC	extracellular region	16399	198	GO:0110165
83	Atrichoblast_Down	TRUE	0.00439578	965	298	33	0.110738	0.0341969	GO:0005829	GO:CC	cytosol	16399	380	c("GO:0005737"	"GO:0110165")
84	Atrichoblast_Down	TRUE	0.0054047	77	298	7	0.0234899	0.0909091	GO:0022627	GO:CC	cytosolic small ribosomal subunit	16399	861	c("GO:0015935"	"GO:0022626")
85	Atrichoblast_Down	TRUE	0.0345145	107	298	7	0.0234899	0.0654206	GO:0015935	GO:CC	small ribosomal subunit	16399	712	GO:0044391
86	Atrichoblast_Down	TRUE	0.044589	6	298	2	0.00671141	0.333333	GO:0005960	GO:CC	glycine cleavage complex	16399	479	c("GO:0005737"	"GO:1990204")
87	Atrichoblast_Down	TRUE	0.044589	176	298	9	0.0302013	0.0511364	GO:0048046	GO:CC	apoplast	16399	2220	GO:0005576
88	Atrichoblast_Down	TRUE	2.12609e-05	372	322	25	0.0776398	0.0672043	GO:0003735	GO:MF	structural constituent of ribosome	16978	353	GO:0005198
89	Atrichoblast_Down	TRUE	0.000653188	495	322	26	0.0807453	0.0525253	GO:0005198	GO:MF	structural molecule activity	16978	1350	GO:0003674
90	Atrichoblast_Down	TRUE	0.0359062	1020	322	36	0.111801	0.0352941	GO:0003700	GO:MF	DNA-binding transcription factor activity	16978	338	GO:0140110
91	Atrichoblast_Down	TRUE	2.87914e-06	205	85	20	0.235294	0.097561	KEGG:03010	KEGG	Ribosome	3467	208	KEGG:00000
92	Atrichoblast_Down	TRUE	0.00262293	136	85	12	0.141176	0.0882353	KEGG:00940	KEGG	Phenylpropanoid biosynthesis	3467	142	KEGG:00000
93	Atrichoblast_Up	TRUE	1.6585e-05	1307	358	62	0.173184	0.0474369	GO:0042221	GO:BP	response to chemical	15906	10548	GO:0050896
94	Atrichoblast_Up	TRUE	2.26799e-05	633	358	38	0.106145	0.0600316	GO:0044248	GO:BP	cellular catabolic process	15906	11493	c("GO:0009056"	"GO:0044237")
95	Atrichoblast_Up	TRUE	0.000357092	805	358	41	0.114525	0.0509317	GO:0070887	GO:BP	cellular response to chemical stimulus	15906	17162	c("GO:0042221"	"GO:0051716")
96	Atrichoblast_Up	TRUE	0.000721173	1581	358	64	0.178771	0.0404807	GO:0009056	GO:BP	catabolic process	15906	3288	GO:0008152
97	Atrichoblast_Up	TRUE	0.00101512	506	358	29	0.0810056	0.0573123	GO:1901700	GO:BP	response to oxygen-containing compound	15906	22529	GO:0042221
98	Atrichoblast_Up	TRUE	0.00229802	161	358	14	0.0391061	0.0869565	GO:0097305	GO:BP	response to alcohol	15906	19472	c("GO:0010033"	"GO:1901700")
99	Atrichoblast_Up	TRUE	0.00229802	66	358	9	0.0251397	0.136364	GO:0006914	GO:BP	autophagy	15906	2603	c("GO:0044248"	"GO:0061919")
100	Atrichoblast_Up	TRUE	0.00229802	64	358	9	0.0251397	0.140625	GO:0009664	GO:BP	plant-type cell wall organization	15906	3636	c("GO:0071555"	"GO:0071669")
101	Atrichoblast_Up	TRUE	0.00229802	66	358	9	0.0251397	0.136364	GO:0061919	GO:BP	process utilizing autophagic mechanism	15906	16513	GO:0009987
102	Atrichoblast_Up	TRUE	0.00688581	157	358	13	0.0363128	0.0828025	GO:0009737	GO:BP	response to abscisic acid	15906	3692	c("GO:0009725"	"GO:0033993"	"GO:0097305")
103	Atrichoblast_Up	TRUE	0.00888639	875	358	38	0.106145	0.0434286	GO:0010033	GO:BP	response to organic substance	15906	3903	GO:0042221
104	Atrichoblast_Up	TRUE	0.0094447	82	358	9	0.0251397	0.109756	GO:0006749	GO:BP	glutathione metabolic process	15906	2486	GO:0071704
105	Atrichoblast_Up	TRUE	0.0105288	84	358	9	0.0251397	0.107143	GO:0009414	GO:BP	response to water deprivation	15906	3534	c("GO:0006950"	"GO:0009415")
106	Atrichoblast_Up	TRUE	0.0112354	220	358	15	0.0418994	0.0681818	GO:0097237	GO:BP	cellular response to toxic substance	15906	19434	c("GO:0009636"	"GO:0070887")
107	Atrichoblast_Up	TRUE	0.0112354	220	358	15	0.0418994	0.0681818	GO:1990748	GO:BP	cellular detoxification	15906	26328	c("GO:0009987"	"GO:0097237"	"GO:0098754")
108	Atrichoblast_Up	TRUE	0.0112354	87	358	9	0.0251397	0.103448	GO:0009415	GO:BP	response to water	15906	3535	c("GO:0001101"	"GO:0009628"	"GO:0010033"	"GO:0010035"	"GO:1901700"	"GO:1902074")
109	Atrichoblast_Up	TRUE	0.0113603	273	358	17	0.047486	0.0622711	GO:1901701	GO:BP	cellular response to oxygen-containing compound	15906	22530	c("GO:0070887"	"GO:1901700")
110	Atrichoblast_Up	TRUE	0.0119642	302	358	18	0.0502793	0.0596026	GO:0033993	GO:BP	response to lipid	15906	8755	GO:0010033
111	Atrichoblast_Up	TRUE	0.0122809	90	358	9	0.0251397	0.1	GO:0001101	GO:BP	response to acid chemical	15906	296	GO:0042221
112	Atrichoblast_Up	TRUE	0.0126951	91	358	9	0.0251397	0.0989011	GO:0044242	GO:BP	cellular lipid catabolic process	15906	11491	c("GO:0016042"	"GO:0044248"	"GO:0044255")
113	Atrichoblast_Up	TRUE	0.0136027	136	358	11	0.0307263	0.0808824	GO:0016042	GO:BP	lipid catabolic process	15906	5162	c("GO:0006629"	"GO:1901575")
114	Atrichoblast_Up	TRUE	0.0136027	93	358	9	0.0251397	0.0967742	GO:0071215	GO:BP	cellular response to abscisic acid stimulus	15906	17285	c("GO:0009737"	"GO:0032870"	"GO:0071396"	"GO:0097306")
115	Atrichoblast_Up	TRUE	0.0136027	93	358	9	0.0251397	0.0967742	GO:0097306	GO:BP	cellular response to alcohol	15906	19473	c("GO:0071310"	"GO:0097305"	"GO:1901701")
116	Atrichoblast_Up	TRUE	0.0144552	15	358	4	0.0111732	0.266667	GO:0043562	GO:BP	cellular response to nitrogen levels	15906	11287	GO:0031669
117	Atrichoblast_Up	TRUE	0.0185415	190	358	13	0.0363128	0.0684211	GO:0044282	GO:BP	small molecule catabolic process	15906	11507	c("GO:0009056"	"GO:0044281")
118	Atrichoblast_Up	TRUE	0.0186456	216	358	14	0.0391061	0.0648148	GO:0071396	GO:BP	cellular response to lipid	15906	17458	c("GO:0033993"	"GO:0071310")
119	Atrichoblast_Up	TRUE	0.0196239	1514	358	54	0.150838	0.0356671	GO:1901575	GO:BP	organic substance catabolic process	15906	22444	c("GO:0009056"	"GO:0071704")
120	Atrichoblast_Up	TRUE	0.0196239	145	358	11	0.0307263	0.0758621	GO:0071669	GO:BP	plant-type cell wall organization or biogenesis	15906	17656	GO:0071554
121	Atrichoblast_Up	TRUE	0.0221925	3723	358	111	0.310056	0.0298147	GO:0050896	GO:BP	response to stimulus	15906	14004	GO:0008150
122	Atrichoblast_Up	TRUE	0.0289226	203	358	13	0.0363128	0.0640394	GO:0098869	GO:BP	cellular oxidant detoxification	15906	19820	GO:1990748
123	Atrichoblast_Up	TRUE	0.0292765	108	358	9	0.0251397	0.0833333	GO:0051336	GO:BP	regulation of hydrolase activity	15906	14344	GO:0050790
124	Atrichoblast_Up	TRUE	0.0299691	109	358	9	0.0251397	0.0825688	GO:1902074	GO:BP	response to salt	15906	22878	GO:0042221
125	Atrichoblast_Up	TRUE	0.0299691	259	358	15	0.0418994	0.0579151	GO:0006979	GO:BP	response to oxidative stress	15906	2646	GO:0006950
126	Atrichoblast_Up	TRUE	0.0307464	288	358	16	0.0446927	0.0555556	GO:0009636	GO:BP	response to toxic substance	15906	3611	GO:0042221
127	Atrichoblast_Up	TRUE	0.0321869	20	358	4	0.0111732	0.2	GO:0009395	GO:BP	phospholipid catabolic process	15906	3520	c("GO:0006644"	"GO:0044242"	"GO:0046434")
128	Atrichoblast_Up	TRUE	0.0359833	266	358	15	0.0418994	0.056391	GO:0098754	GO:BP	detoxification	15906	19766	c("GO:0008150"	"GO:0009636")
129	Atrichoblast_Up	TRUE	0.0363001	92	358	8	0.0223464	0.0869565	GO:0009738	GO:BP	abscisic acid-activated signaling pathway	15906	3693	c("GO:0009755"	"GO:0071215")
130	Atrichoblast_Up	TRUE	0.0373694	72	358	7	0.0195531	0.0972222	GO:0031667	GO:BP	response to nutrient levels	15906	7622	GO:0009991
131	Atrichoblast_Up	TRUE	0.0373773	1839	358	61	0.170391	0.0331702	GO:0051716	GO:BP	cellular response to stimulus	15906	14605	c("GO:0009987"	"GO:0050896")
132	Atrichoblast_Up	TRUE	0.0446431	3	358	2	0.00558659	0.666667	GO:0061709	GO:BP	reticulophagy	15906	16410	c("GO:0061912"	"GO:1903008")
133	Atrichoblast_Up	TRUE	0.0446431	3	358	2	0.00558659	0.666667	GO:0009660	GO:BP	amyloplast organization	15906	3632	GO:0009657
134	Atrichoblast_Up	TRUE	0.0110357	5	351	3	0.00854701	0.6	GO:0000421	GO:CC	autophagosome membrane	16399	74	c("GO:0005774"	"GO:0005776")
135	Atrichoblast_Up	TRUE	0.0110357	254	351	16	0.045584	0.0629921	GO:0005773	GO:CC	vacuole	16399	340	c("GO:0005737"	"GO:0043231")
136	Atrichoblast_Up	TRUE	0.0110357	14	351	4	0.011396	0.285714	GO:0005776	GO:CC	autophagosome	16399	343	GO:0005773
137	Atrichoblast_Up	TRUE	0.0185485	729	351	30	0.0854701	0.0411523	GO:0005576	GO:CC	extracellular region	16399	198	GO:0110165
138	Atrichoblast_Up	TRUE	0.0185485	128	351	10	0.02849	0.078125	GO:0005774	GO:CC	vacuolar membrane	16399	341	c("GO:0005773"	"GO:0098588")
139	Atrichoblast_Up	TRUE	0.0286636	31	375	6	0.016	0.193548	GO:0042562	GO:MF	hormone binding	16978	5652	GO:0005488
140	Atrichoblast_Up	TRUE	0.00187915	115	109	13	0.119266	0.113043	KEGG:00010	KEGG	Glycolysis / Gluconeogenesis	3467	2	KEGG:00000
141	Atrichoblast_Up	TRUE	0.00187915	42	109	8	0.0733945	0.190476	KEGG:00071	KEGG	Fatty acid degradation	3467	11	KEGG:00000
142	Atrichoblast_Up	TRUE	0.00441505	39	109	7	0.0642202	0.179487	KEGG:00592	KEGG	alpha-Linolenic acid metabolism	3467	94	KEGG:00000
143	Atrichoblast_Up	TRUE	0.00656972	1722	109	72	0.66055	0.0418118	KEGG:01100	KEGG	Metabolic pathways	3467	181	KEGG:00000
144	Atrichoblast_Up	TRUE	0.00871841	34	109	6	0.0550459	0.176471	KEGG:04136	KEGG	Autophagy - other	3467	268	KEGG:00000
145	Atrichoblast_Up	TRUE	0.0211147	17	109	4	0.0366972	0.235294	KEGG:00565	KEGG	Ether lipid metabolism	3467	89	KEGG:00000
146	Atrichoblast_Up	TRUE	0.0295381	991	109	45	0.412844	0.0454087	KEGG:01110	KEGG	Biosynthesis of secondary metabolites	3467	182	KEGG:00000
147	Atrichoblast_Up	TRUE	0.0350177	64	109	7	0.0642202	0.109375	KEGG:00710	KEGG	Carbon fixation in photosynthetic organisms	3467	116	KEGG:00000
148	Atrichoblast_Up	TRUE	0.0387205	84	109	8	0.0733945	0.0952381	KEGG:00620	KEGG	Pyruvate metabolism	3467	99	KEGG:00000
149	Cortex_Down	TRUE	0.000111994	129	580	19	0.0327586	0.147287	GO:0048364	GO:BP	root development	15906	13350	c("GO:0022622"	"GO:0099402")
150	Cortex_Down	TRUE	0.000111994	129	580	19	0.0327586	0.147287	GO:0022622	GO:BP	root system development	15906	6943	GO:0048731
151	Cortex_Down	TRUE	0.000111994	56	580	13	0.0224138	0.232143	GO:0070972	GO:BP	protein localization to endoplasmic reticulum	15906	17214	GO:0033365
152	Cortex_Down	TRUE	0.000583598	137	580	18	0.0310345	0.131387	GO:0042744	GO:BP	hydrogen peroxide catabolic process	15906	10840	c("GO:0042743"	"GO:0044248"	"GO:1901575")
153	Cortex_Down	TRUE	0.000583598	391	580	34	0.0586207	0.0869565	GO:0032787	GO:BP	monocarboxylic acid metabolic process	15906	8193	GO:0019752
154	Cortex_Down	TRUE	0.000583598	160	580	20	0.0344828	0.125	GO:0072593	GO:BP	reactive oxygen species metabolic process	15906	18293	GO:0044237
155	Cortex_Down	TRUE	0.000583598	805	580	56	0.0965517	0.0695652	GO:0070887	GO:BP	cellular response to chemical stimulus	15906	17162	c("GO:0042221"	"GO:0051716")
156	Cortex_Down	TRUE	0.000664869	488	580	39	0.0672414	0.079918	GO:0016192	GO:BP	vesicle-mediated transport	15906	5255	c("GO:0006810"	"GO:0009987")
157	Cortex_Down	TRUE	0.000664869	141	580	18	0.0310345	0.12766	GO:0042743	GO:BP	hydrogen peroxide metabolic process	15906	10839	c("GO:0071704"	"GO:0072593")
158	Cortex_Down	TRUE	0.00112011	1307	580	78	0.134483	0.0596787	GO:0042221	GO:BP	response to chemical	15906	10548	GO:0050896
159	Cortex_Down	TRUE	0.00112011	22	580	7	0.012069	0.318182	GO:0006833	GO:BP	water transport	15906	2544	c("GO:0042044"	"GO:0071702")
160	Cortex_Down	TRUE	0.00112011	95	580	14	0.0241379	0.147368	GO:0006888	GO:BP	endoplasmic reticulum to Golgi vesicle-mediated transport	15906	2584	c("GO:0046907"	"GO:0048193")
161	Cortex_Down	TRUE	0.00112011	22	580	7	0.012069	0.318182	GO:0042044	GO:BP	fluid transport	15906	10430	GO:0006810
162	Cortex_Down	TRUE	0.00169524	127	580	16	0.0275862	0.125984	GO:0006633	GO:BP	fatty acid biosynthetic process	15906	2382	c("GO:0006631"	"GO:0008610"	"GO:0072330")
163	Cortex_Down	TRUE	0.00180931	220	580	22	0.037931	0.1	GO:1990748	GO:BP	cellular detoxification	15906	26328	c("GO:0009987"	"GO:0097237"	"GO:0098754")
164	Cortex_Down	TRUE	0.00180931	220	580	22	0.037931	0.1	GO:0097237	GO:BP	cellular response to toxic substance	15906	19434	c("GO:0009636"	"GO:0070887")
165	Cortex_Down	TRUE	0.00255917	259	580	24	0.0413793	0.0926641	GO:0006979	GO:BP	response to oxidative stress	15906	2646	GO:0006950
166	Cortex_Down	TRUE	0.00412539	506	580	37	0.0637931	0.0731225	GO:1901700	GO:BP	response to oxygen-containing compound	15906	22529	GO:0042221
167	Cortex_Down	TRUE	0.00435867	7	580	4	0.00689655	0.571429	GO:0006621	GO:BP	protein retention in ER lumen	15906	2373	GO:0035437
168	Cortex_Down	TRUE	0.00435867	187	580	19	0.0327586	0.101604	GO:0048193	GO:BP	Golgi vesicle transport	15906	13218	GO:0016192
169	Cortex_Down	TRUE	0.00455338	39	580	8	0.0137931	0.205128	GO:0045047	GO:BP	protein targeting to ER	15906	11851	c("GO:0006605"	"GO:0072599")
170	Cortex_Down	TRUE	0.00455338	39	580	8	0.0137931	0.205128	GO:0072599	GO:BP	establishment of protein localization to endoplasmic reticulum	15906	18299	c("GO:0070972"	"GO:0072594")
171	Cortex_Down	TRUE	0.00455338	532	580	38	0.0655172	0.0714286	GO:0008610	GO:BP	lipid biosynthetic process	15906	3261	c("GO:0006629"	"GO:1901576")
172	Cortex_Down	TRUE	0.00624627	14	580	5	0.00862069	0.357143	GO:0006086	GO:BP	acetyl-CoA biosynthetic process from pyruvate	15906	1980	c("GO:0006085"	"GO:0006090")
173	Cortex_Down	TRUE	0.00677251	8	580	4	0.00689655	0.5	GO:0035437	GO:BP	maintenance of protein localization in endoplasmic reticulum	15906	9462	c("GO:0070972"	"GO:0072595")
174	Cortex_Down	TRUE	0.00723537	650	580	43	0.0741379	0.0661538	GO:0046907	GO:BP	intracellular transport	15906	13070	c("GO:0006810"	"GO:0051641"	"GO:0051649")
175	Cortex_Down	TRUE	0.00821298	907	580	55	0.0948276	0.0606395	GO:0051641	GO:BP	cellular localization	15906	14550	c("GO:0009987"	"GO:0051179")
176	Cortex_Down	TRUE	0.00828185	185	580	18	0.0310345	0.0972973	GO:0072330	GO:BP	monocarboxylic acid biosynthetic process	15906	18185	c("GO:0032787"	"GO:0046394")
177	Cortex_Down	TRUE	0.00881476	203	580	19	0.0327586	0.0935961	GO:0098869	GO:BP	cellular oxidant detoxification	15906	19820	GO:1990748
178	Cortex_Down	TRUE	0.00974108	875	580	53	0.0913793	0.0605714	GO:0010033	GO:BP	response to organic substance	15906	3903	GO:0042221
179	Cortex_Down	TRUE	0.00974108	34	580	7	0.012069	0.205882	GO:0016126	GO:BP	sterol biosynthetic process	15906	5231	c("GO:0006694"	"GO:0016125"	"GO:1901617")
180	Cortex_Down	TRUE	0.0108239	731	580	46	0.0793103	0.0629275	GO:0070727	GO:BP	cellular macromolecule localization	15906	17079	c("GO:0033036"	"GO:0051641")
181	Cortex_Down	TRUE	0.0112374	468	580	33	0.0568966	0.0705128	GO:0032870	GO:BP	cellular response to hormone stimulus	15906	8238	c("GO:0009725"	"GO:0071310"	"GO:0071495")
182	Cortex_Down	TRUE	0.0115473	99	580	12	0.0206897	0.121212	GO:0006090	GO:BP	pyruvate metabolic process	15906	1982	GO:0032787
183	Cortex_Down	TRUE	0.0118318	674	580	43	0.0741379	0.0637982	GO:0051649	GO:BP	establishment of localization in cell	15906	14558	c("GO:0051234"	"GO:0051641")
184	Cortex_Down	TRUE	0.0124868	473	580	33	0.0568966	0.0697674	GO:0071495	GO:BP	cellular response to endogenous stimulus	15906	17539	GO:0009719
185	Cortex_Down	TRUE	0.0129989	266	580	22	0.037931	0.0827068	GO:0098754	GO:BP	detoxification	15906	19766	c("GO:0008150"	"GO:0009636")
186	Cortex_Down	TRUE	0.014925	18	580	5	0.00862069	0.277778	GO:0006085	GO:BP	acetyl-CoA biosynthetic process	15906	1979	c("GO:0006084"	"GO:0071616")
187	Cortex_Down	TRUE	0.014925	460	580	32	0.0551724	0.0695652	GO:0009755	GO:BP	hormone-mediated signaling pathway	15906	3710	c("GO:0007165"	"GO:0032870")
188	Cortex_Down	TRUE	0.0154077	235	580	20	0.0344828	0.0851064	GO:0007010	GO:BP	cytoskeleton organization	15906	2665	GO:0006996
189	Cortex_Down	TRUE	0.0154485	730	580	45	0.0775862	0.0616438	GO:0008104	GO:BP	protein localization	15906	3176	GO:0070727
190	Cortex_Down	TRUE	0.0163825	273	580	22	0.037931	0.0805861	GO:1901701	GO:BP	cellular response to oxygen-containing compound	15906	22530	c("GO:0070887"	"GO:1901700")
191	Cortex_Down	TRUE	0.016747	1403	580	75	0.12931	0.0534569	GO:0044281	GO:BP	small molecule metabolic process	15906	11506	GO:0008152
192	Cortex_Down	TRUE	0.016747	11	580	4	0.00689655	0.363636	GO:0072595	GO:BP	maintenance of protein localization in organelle	15906	18295	c("GO:0032507"	"GO:0033365")
193	Cortex_Down	TRUE	0.0183472	29	580	6	0.0103448	0.206897	GO:0032956	GO:BP	regulation of actin cytoskeleton organization	15906	8312	c("GO:0030036"	"GO:0032970"	"GO:0051493")
194	Cortex_Down	TRUE	0.0197556	555	580	36	0.062069	0.0648649	GO:1901135	GO:BP	carbohydrate derivative metabolic process	15906	22080	GO:0071704
195	Cortex_Down	TRUE	0.0197556	94	580	11	0.0189655	0.117021	GO:0014070	GO:BP	response to organic cyclic compound	15906	4719	GO:0010033
196	Cortex_Down	TRUE	0.0197556	20	580	5	0.00862069	0.25	GO:0010647	GO:BP	positive regulation of cell communication	15906	4365	c("GO:0007154"	"GO:0010646"	"GO:0048522")
197	Cortex_Down	TRUE	0.0197556	658	580	41	0.0706897	0.06231	GO:0015031	GO:BP	protein transport	15906	4880	c("GO:0045184"	"GO:0071702"	"GO:0071705")
198	Cortex_Down	TRUE	0.0200116	30	580	6	0.0103448	0.2	GO:0032970	GO:BP	regulation of actin filament-based process	15906	8325	c("GO:0030029"	"GO:0050794")
199	Cortex_Down	TRUE	0.0216244	858	580	50	0.0862069	0.0582751	GO:0019752	GO:BP	carboxylic acid metabolic process	15906	6321	GO:0043436
200	Cortex_Down	TRUE	0.0216272	21	580	5	0.00862069	0.238095	GO:0035384	GO:BP	thioester biosynthetic process	15906	9439	c("GO:0035383"	"GO:0044272"	"GO:1901576")
201	Cortex_Down	TRUE	0.0216272	666	580	41	0.0706897	0.0615616	GO:0045184	GO:BP	establishment of protein localization	15906	11918	c("GO:0008104"	"GO:0051234")
202	Cortex_Down	TRUE	0.0216272	31	580	6	0.0103448	0.193548	GO:0034033	GO:BP	purine nucleoside bisphosphate biosynthetic process	15906	8761	c("GO:0033866"	"GO:0034032"	"GO:0072522")
203	Cortex_Down	TRUE	0.0216272	31	580	6	0.0103448	0.193548	GO:0033866	GO:BP	nucleoside bisphosphate biosynthetic process	15906	8748	c("GO:0033865"	"GO:1901293")
204	Cortex_Down	TRUE	0.0216272	31	580	6	0.0103448	0.193548	GO:0034030	GO:BP	ribonucleoside bisphosphate biosynthetic process	15906	8758	c("GO:0033866"	"GO:0033875")
205	Cortex_Down	TRUE	0.0216272	21	580	5	0.00862069	0.238095	GO:0071616	GO:BP	acyl-CoA biosynthetic process	15906	17614	c("GO:0006637"	"GO:0009152"	"GO:0034030"	"GO:0034033"	"GO:0035384"	"GO:0043604")
206	Cortex_Down	TRUE	0.0223482	69	580	9	0.0155172	0.130435	GO:0034032	GO:BP	purine nucleoside bisphosphate metabolic process	15906	8760	c("GO:0033865"	"GO:0072521")
207	Cortex_Down	TRUE	0.0223482	69	580	9	0.0155172	0.130435	GO:0033865	GO:BP	nucleoside bisphosphate metabolic process	15906	8747	GO:0006753
208	Cortex_Down	TRUE	0.0223482	69	580	9	0.0155172	0.130435	GO:0033875	GO:BP	ribonucleoside bisphosphate metabolic process	15906	8750	GO:0033865
209	Cortex_Down	TRUE	0.0230837	288	580	22	0.037931	0.0763889	GO:0009636	GO:BP	response to toxic substance	15906	3611	GO:0042221
210	Cortex_Down	TRUE	0.0232099	425	580	29	0.05	0.0682353	GO:0046394	GO:BP	carboxylic acid biosynthetic process	15906	12741	c("GO:0016053"	"GO:0019752")
211	Cortex_Down	TRUE	0.0232099	425	580	29	0.05	0.0682353	GO:0016053	GO:BP	organic acid biosynthetic process	15906	5171	c("GO:0006082"	"GO:0044249"	"GO:0044283"	"GO:1901576")
212	Cortex_Down	TRUE	0.0235701	216	580	18	0.0310345	0.0833333	GO:0071396	GO:BP	cellular response to lipid	15906	17458	c("GO:0033993"	"GO:0071310")
213	Cortex_Down	TRUE	0.0235701	871	580	50	0.0862069	0.0574053	GO:0043436	GO:BP	oxoacid metabolic process	15906	11204	GO:0006082
214	Cortex_Down	TRUE	0.0237956	872	580	50	0.0862069	0.0573394	GO:0006082	GO:BP	organic acid metabolic process	15906	1976	c("GO:0044237"	"GO:0044281"	"GO:0071704")
215	Cortex_Down	TRUE	0.0241325	148	580	14	0.0241379	0.0945946	GO:0010646	GO:BP	regulation of cell communication	15906	4364	c("GO:0007154"	"GO:0050794")
216	Cortex_Down	TRUE	0.0294914	2	580	2	0.00344828	1	GO:0051016	GO:BP	barbed-end actin filament capping	15906	14110	GO:0051693
217	Cortex_Down	TRUE	0.0294914	204	580	17	0.0293103	0.0833333	GO:0006631	GO:BP	fatty acid metabolic process	15906	2381	c("GO:0032787"	"GO:0044255")
218	Cortex_Down	TRUE	0.0294914	538	580	34	0.0586207	0.063197	GO:0071310	GO:BP	cellular response to organic substance	15906	17376	c("GO:0010033"	"GO:0070887")
219	Cortex_Down	TRUE	0.0294914	455	580	30	0.0517241	0.0659341	GO:0006886	GO:BP	intracellular protein transport	15906	2582	c("GO:0008104"	"GO:0015031"	"GO:0046907")
220	Cortex_Down	TRUE	0.0464668	289	580	21	0.0362069	0.0726644	GO:0099402	GO:BP	plant organ development	15906	19996	c("GO:0048731"	"GO:0048856")
221	Cortex_Down	TRUE	0.0464668	64	580	8	0.0137931	0.125	GO:0071407	GO:BP	cellular response to organic cyclic compound	15906	17469	c("GO:0014070"	"GO:0071310")
222	Cortex_Down	TRUE	0.0476035	8	580	3	0.00517241	0.375	GO:0006048	GO:BP	UDP-N-acetylglucosamine biosynthetic process	15906	1943	c("GO:0006047"	"GO:0009226"	"GO:0046349")
223	Cortex_Down	TRUE	0.0476035	8	580	3	0.00517241	0.375	GO:0046349	GO:BP	amino sugar biosynthetic process	15906	12699	c("GO:0006040"	"GO:1901137")
224	Cortex_Down	TRUE	0.0476035	144	580	13	0.0224138	0.0902778	GO:0009966	GO:BP	regulation of signal transduction	15906	3862	c("GO:0007165"	"GO:0010646"	"GO:0023051"	"GO:0048583")
225	Cortex_Down	TRUE	0.0476035	642	580	38	0.0655172	0.05919	GO:0009725	GO:BP	response to hormone	15906	3680	c("GO:0009719"	"GO:0010033")
226	Cortex_Down	TRUE	0.0497087	145	580	13	0.0224138	0.0896552	GO:0023051	GO:BP	regulation of signaling	15906	6954	c("GO:0023052"	"GO:0050789")
227	Cortex_Down	TRUE	0.0497087	372	580	25	0.0431034	0.0672043	GO:1901137	GO:BP	carbohydrate derivative biosynthetic process	15906	22082	c("GO:1901135"	"GO:1901576")
228	Cortex_Down	TRUE	3.09546e-14	369	607	51	0.0840198	0.138211	GO:0098827	GO:CC	endoplasmic reticulum subcompartment	16399	3276	c("GO:0005783"	"GO:0031984")
229	Cortex_Down	TRUE	3.09546e-14	366	607	51	0.0840198	0.139344	GO:0005789	GO:CC	endoplasmic reticulum membrane	16399	354	c("GO:0031090"	"GO:0042175"	"GO:0098827")
230	Cortex_Down	TRUE	3.09546e-14	369	607	51	0.0840198	0.138211	GO:0042175	GO:CC	nuclear outer membrane-endoplasmic reticulum membrane network	16399	1781	c("GO:0012505"	"GO:0016020")
231	Cortex_Down	TRUE	1.51442e-13	470	607	57	0.0939044	0.121277	GO:0031984	GO:CC	organelle subcompartment	16399	1233	c("GO:0043227"	"GO:0043229"	"GO:0110165")
232	Cortex_Down	TRUE	2.1395e-13	1581	607	121	0.199341	0.0765338	GO:0012505	GO:CC	endomembrane system	16399	689	GO:0110165
233	Cortex_Down	TRUE	1.2389e-12	733	607	72	0.118616	0.0982265	GO:0005783	GO:CC	endoplasmic reticulum	16399	348	c("GO:0005737"	"GO:0012505"	"GO:0043231")
234	Cortex_Down	TRUE	1.23768e-10	1517	607	110	0.181219	0.0725115	GO:0031090	GO:CC	organelle membrane	16399	1048	c("GO:0016020"	"GO:0043227")
235	Cortex_Down	TRUE	2.64675e-06	85	607	16	0.0263591	0.188235	GO:0140534	GO:CC	endoplasmic reticulum protein-containing complex	16399	3567	c("GO:0005783"	"GO:0032991")
236	Cortex_Down	TRUE	3.60679e-06	738	607	57	0.0939044	0.0772358	GO:0005794	GO:CC	Golgi apparatus	16399	358	c("GO:0005737"	"GO:0012505"	"GO:0043231")
237	Cortex_Down	TRUE	4.26176e-06	6414	607	299	0.492586	0.0466168	GO:0005737	GO:CC	cytoplasm	16399	309	c("GO:0005622"	"GO:0110165")
238	Cortex_Down	TRUE	0.000195792	9	607	5	0.00823723	0.555556	GO:0072546	GO:CC	EMC complex	16399	2816	c("GO:0005789"	"GO:0098796"	"GO:0140534")
239	Cortex_Down	TRUE	0.000255675	290	607	27	0.0444811	0.0931034	GO:0031966	GO:CC	mitochondrial membrane	16399	1217	c("GO:0005740"	"GO:0031090")
240	Cortex_Down	TRUE	0.000271515	227	607	23	0.0378913	0.101322	GO:0005743	GO:CC	mitochondrial inner membrane	16399	314	c("GO:0019866"	"GO:0031966")
241	Cortex_Down	TRUE	0.000271533	23	607	7	0.0115321	0.304348	GO:0005793	GO:CC	endoplasmic reticulum-Golgi intermediate compartment	16399	357	c("GO:0005737"	"GO:0043231")
242	Cortex_Down	TRUE	0.000535472	306	607	27	0.0444811	0.0882353	GO:0005740	GO:CC	mitochondrial envelope	16399	311	c("GO:0005739"	"GO:0031967")
243	Cortex_Down	TRUE	0.00067342	260	607	24	0.0395387	0.0923077	GO:0019866	GO:CC	organelle inner membrane	16399	826	c("GO:0031090"	"GO:0031967")
244	Cortex_Down	TRUE	0.000792167	8552	607	364	0.599671	0.0425631	GO:0043226	GO:CC	organelle	16399	1882	GO:0110165
245	Cortex_Down	TRUE	0.000861532	7860	607	338	0.556837	0.0430025	GO:0043227	GO:CC	membrane-bounded organelle	16399	1883	GO:0043226
246	Cortex_Down	TRUE	0.000861532	7837	607	337	0.555189	0.0430011	GO:0043231	GO:CC	intracellular membrane-bounded organelle	16399	1887	c("GO:0043227"	"GO:0043229")
247	Cortex_Down	TRUE	0.000861532	8540	607	363	0.598023	0.0425059	GO:0043229	GO:CC	intracellular organelle	16399	1885	c("GO:0005622"	"GO:0043226")
248	Cortex_Down	TRUE	0.00139615	14	607	5	0.00823723	0.357143	GO:0030008	GO:CC	TRAPP complex	16399	864	c("GO:0099023"	"GO:0140535")
249	Cortex_Down	TRUE	0.00250527	271	607	23	0.0378913	0.0848708	GO:0005856	GO:CC	cytoskeleton	16399	401	GO:0043232
250	Cortex_Down	TRUE	0.0042894	530	607	36	0.0593081	0.0679245	GO:0098796	GO:CC	membrane protein complex	16399	3265	c("GO:0016020"	"GO:0032991")
251	Cortex_Down	TRUE	0.00651353	29	607	6	0.00988468	0.206897	GO:0005747	GO:CC	mitochondrial respiratory chain complex I	16399	318	c("GO:0005746"	"GO:0045271"	"GO:0098800")
252	Cortex_Down	TRUE	0.00651353	29	607	6	0.00988468	0.206897	GO:0045271	GO:CC	respiratory chain complex I	16399	2176	c("GO:0030964"	"GO:0098803"	"GO:1902495")
253	Cortex_Down	TRUE	0.00753841	10084	607	411	0.6771	0.0407576	GO:0005622	GO:CC	intracellular anatomical structure	16399	237	GO:0110165
254	Cortex_Down	TRUE	0.00877883	31	607	6	0.00988468	0.193548	GO:0030964	GO:CC	NADH dehydrogenase complex	16399	1017	c("GO:0098796"	"GO:1990204")
255	Cortex_Down	TRUE	0.00913871	360	607	26	0.0428336	0.0722222	GO:0031410	GO:CC	cytoplasmic vesicle	16399	1109	c("GO:0005737"	"GO:0097708")
256	Cortex_Down	TRUE	0.00913871	360	607	26	0.0428336	0.0722222	GO:0097708	GO:CC	intracellular vesicle	16399	3144	c("GO:0031982"	"GO:0043231")
257	Cortex_Down	TRUE	0.0118451	87	607	10	0.0164745	0.114943	GO:0009505	GO:CC	plant-type cell wall	16399	588	GO:0005618
258	Cortex_Down	TRUE	0.0118451	87	607	10	0.0164745	0.114943	GO:0005618	GO:CC	cell wall	16399	234	GO:0030312
259	Cortex_Down	TRUE	0.0118451	2	607	2	0.00329489	1	GO:0008290	GO:CC	F-actin capping protein complex	16399	506	c("GO:0015629"	"GO:0032991")
260	Cortex_Down	TRUE	0.0118451	117	607	12	0.0197694	0.102564	GO:0098800	GO:CC	inner mitochondrial membrane protein complex	16399	3269	c("GO:0005743"	"GO:0098796"	"GO:0098798")
261	Cortex_Down	TRUE	0.0131488	7	607	3	0.00494234	0.428571	GO:0005885	GO:CC	Arp2/3 protein complex	16399	423	c("GO:0015629"	"GO:0032991")
262	Cortex_Down	TRUE	0.0148053	15	607	4	0.00658979	0.266667	GO:0005801	GO:CC	cis-Golgi network	16399	363	c("GO:0005794"	"GO:0043231")
263	Cortex_Down	TRUE	0.0153537	62	607	8	0.0131796	0.129032	GO:0098803	GO:CC	respiratory chain complex	16399	3271	c("GO:0070469"	"GO:0098796")
264	Cortex_Down	TRUE	0.0159787	381	607	26	0.0428336	0.0682415	GO:0031982	GO:CC	vesicle	16399	1231	GO:0043227
265	Cortex_Down	TRUE	0.0215786	96	607	10	0.0164745	0.104167	GO:0030312	GO:CC	external encapsulating structure	16399	930	c("GO:0071944"	"GO:0110165")
266	Cortex_Down	TRUE	0.0242437	114	607	11	0.0181219	0.0964912	GO:1990204	GO:CC	oxidoreductase complex	16399	3819	GO:1902494
267	Cortex_Down	TRUE	0.0245666	9	607	3	0.00494234	0.333333	GO:0005787	GO:CC	signal peptidase complex	16399	352	c("GO:0005789"	"GO:0098796"	"GO:0140534"	"GO:1905368")
268	Cortex_Down	TRUE	0.0245666	1702	607	84	0.138386	0.0493537	GO:0071944	GO:CC	cell periphery	16399	2799	GO:0110165
269	Cortex_Down	TRUE	0.0245666	9	607	3	0.00494234	0.333333	GO:0042721	GO:CC	TIM22 mitochondrial import inner membrane insertion complex	16399	1836	GO:0098800
270	Cortex_Down	TRUE	0.0317735	10	607	3	0.00494234	0.3	GO:0071256	GO:CC	translocon complex	16399	2734	c("GO:0030867"	"GO:0098796"	"GO:0140534")
271	Cortex_Down	TRUE	0.0317735	57	607	7	0.0115321	0.122807	GO:0005746	GO:CC	mitochondrial respirasome	16399	317	c("GO:0005743"	"GO:0070469")
272	Cortex_Down	TRUE	0.0317735	155	607	13	0.0214168	0.083871	GO:0005874	GO:CC	microtubule	16399	414	c("GO:0015630"	"GO:0099513")
273	Cortex_Down	TRUE	0.0331476	157	607	13	0.0214168	0.0828025	GO:0099512	GO:CC	supramolecular fiber	16399	3372	GO:0099081
274	Cortex_Down	TRUE	0.0331476	157	607	13	0.0214168	0.0828025	GO:0099081	GO:CC	supramolecular polymer	16399	3349	GO:0099080
275	Cortex_Down	TRUE	0.0331476	157	607	13	0.0214168	0.0828025	GO:0099513	GO:CC	polymeric cytoskeletal fiber	16399	3373	c("GO:0005856"	"GO:0099512")
276	Cortex_Down	TRUE	0.000143319	15	565	7	0.0123894	0.466667	GO:0005200	GO:MF	structural constituent of cytoskeleton	16978	1352	GO:0005198
277	Cortex_Down	TRUE	0.000255029	187	565	21	0.0371681	0.112299	GO:0003924	GO:MF	GTPase activity	16978	448	GO:0017111
278	Cortex_Down	TRUE	0.000255029	128	565	17	0.0300885	0.132812	GO:0140825	GO:MF	lactoperoxidase activity	16978	10758	GO:0004601
279	Cortex_Down	TRUE	0.000372848	57	565	11	0.019469	0.192982	GO:0019900	GO:MF	kinase binding	16978	3751	GO:0019899
280	Cortex_Down	TRUE	0.000495304	243	565	23	0.040708	0.0946502	GO:0032561	GO:MF	guanyl ribonucleotide binding	16978	4487	c("GO:0019001"	"GO:0032555")
281	Cortex_Down	TRUE	0.000495304	243	565	23	0.040708	0.0946502	GO:0005525	GO:MF	GTP binding	16978	1504	c("GO:0032561"	"GO:0035639")
282	Cortex_Down	TRUE	0.000495304	22	565	7	0.0123894	0.318182	GO:0015250	GO:MF	water channel activity	16978	2446	c("GO:0005372"	"GO:0015267")
283	Cortex_Down	TRUE	0.000495304	22	565	7	0.0123894	0.318182	GO:0005372	GO:MF	water transmembrane transporter activity	16978	1453	c("GO:0015318"	"GO:1901702")
284	Cortex_Down	TRUE	0.000495304	243	565	23	0.040708	0.0946502	GO:0019001	GO:MF	guanyl nucleotide binding	16978	3601	GO:0017076
285	Cortex_Down	TRUE	0.00178668	179	565	18	0.0318584	0.100559	GO:0016684	GO:MF	oxidoreductase activity	acting on peroxide as acceptor	16978	2911	GO:0016491
286	Cortex_Down	TRUE	0.00178668	178	565	18	0.0318584	0.101124	GO:0004601	GO:MF	peroxidase activity	16978	916	c("GO:0016209"	"GO:0016684")
287	Cortex_Down	TRUE	0.00251472	202	565	19	0.0336283	0.0940594	GO:0016209	GO:MF	antioxidant activity	16978	2741	GO:0003674
288	Cortex_Down	TRUE	0.00436974	44	565	8	0.0141593	0.181818	GO:0019901	GO:MF	protein kinase binding	16978	3752	GO:0019900
289	Cortex_Down	TRUE	0.00645438	1135	565	61	0.107965	0.0537445	GO:0140110	GO:MF	transcription regulator activity	16978	10515	GO:0003674
290	Cortex_Down	TRUE	0.0120041	19	565	5	0.00884956	0.263158	GO:0071771	GO:MF	aldehyde decarbonylase activity	16978	8859	GO:0016830
291	Cortex_Down	TRUE	0.0120041	19	565	5	0.00884956	0.263158	GO:1990465	GO:MF	aldehyde oxygenase (deformylating) activity	16978	11138	GO:0016830
292	Cortex_Down	TRUE	0.0120041	19	565	5	0.00884956	0.263158	GO:0009924	GO:MF	octadecanal decarbonylase activity	16978	2173	GO:0071771
293	Cortex_Down	TRUE	0.0124945	5	565	3	0.00530973	0.6	GO:0046923	GO:MF	ER retention sequence binding	16978	6292	GO:0005048
294	Cortex_Down	TRUE	0.0166689	1020	565	54	0.0955752	0.0529412	GO:0003700	GO:MF	DNA-binding transcription factor activity	16978	338	GO:0140110
295	Cortex_Down	TRUE	0.0356526	7	565	3	0.00530973	0.428571	GO:0004739	GO:MF	pyruvate dehydrogenase (acetyl-transferring) activity	16978	1025	c("GO:0004738"	"GO:0016624")
296	Cortex_Down	TRUE	0.0356526	7	565	3	0.00530973	0.428571	GO:0004738	GO:MF	pyruvate dehydrogenase activity	16978	1024	GO:0016903
297	Cortex_Down	TRUE	0.0414078	16	565	4	0.00707965	0.25	GO:0044620	GO:MF	ACP phosphopantetheine attachment site binding	16978	6063	GO:0051192
298	Cortex_Down	TRUE	0.0414078	16	565	4	0.00707965	0.25	GO:0140414	GO:MF	phosphopantetheine-dependent carrier activity	16978	10586	GO:0140104
299	Cortex_Down	TRUE	0.0414078	16	565	4	0.00707965	0.25	GO:0051192	GO:MF	prosthetic group binding	16978	8015	GO:0005488
300	Cortex_Down	TRUE	0.0414078	16	565	4	0.00707965	0.25	GO:0000036	GO:MF	acyl carrier activity	16978	13	c("GO:0044620"	"GO:0140414")
301	Cortex_Down	TRUE	0.000101502	65	188	15	0.0797872	0.230769	KEGG:04145	KEGG	Phagosome	3467	276	KEGG:00000
302	Cortex_Down	TRUE	0.00376971	112	188	17	0.0904255	0.151786	KEGG:04144	KEGG	Endocytosis	3467	275	KEGG:00000
303	Cortex_Up	TRUE	2.37698e-05	1006	444	60	0.135135	0.0596421	GO:0005975	GO:BP	carbohydrate metabolic process	15906	1872	c("GO:0044238"	"GO:0071704")
304	Cortex_Up	TRUE	0.000708036	299	444	25	0.0563063	0.083612	GO:0016052	GO:BP	carbohydrate catabolic process	15906	5170	c("GO:0005975"	"GO:1901575")
305	Cortex_Up	TRUE	0.00744988	1661	444	75	0.168919	0.0451535	GO:0016310	GO:BP	phosphorylation	15906	5287	GO:0006796
306	Cortex_Up	TRUE	0.00962837	45	444	8	0.018018	0.177778	GO:0045861	GO:BP	negative regulation of proteolysis	15906	12290	c("GO:0006508"	"GO:0030162"	"GO:0051248")
307	Cortex_Up	TRUE	0.0160653	2307	444	94	0.211712	0.0407456	GO:0006793	GO:BP	phosphorus metabolic process	15906	2518	GO:0044237
308	Cortex_Up	TRUE	0.0160653	2273	444	93	0.209459	0.0409151	GO:0006796	GO:BP	phosphate-containing compound metabolic process	15906	2521	GO:0006793
309	Cortex_Up	TRUE	0.0192776	258	444	19	0.0427928	0.0736434	GO:0016051	GO:BP	carbohydrate biosynthetic process	15906	5169	c("GO:0005975"	"GO:1901576")
310	Cortex_Up	TRUE	0.0192776	40	444	7	0.0157658	0.175	GO:0016998	GO:BP	cell wall macromolecule catabolic process	15906	5357	c("GO:0009057"	"GO:0044036")
311	Cortex_Up	TRUE	0.0228534	44	444	7	0.0157658	0.159091	GO:0052547	GO:BP	regulation of peptidase activity	15906	14860	c("GO:0030162"	"GO:0051336")
312	Cortex_Up	TRUE	0.0228534	108	444	11	0.0247748	0.101852	GO:0051336	GO:BP	regulation of hydrolase activity	15906	14344	GO:0050790
313	Cortex_Up	TRUE	0.0228534	453	444	27	0.0608108	0.0596026	GO:0005976	GO:BP	polysaccharide metabolic process	15906	1873	c("GO:0005975"	"GO:0043170")
314	Cortex_Up	TRUE	0.0228534	44	444	7	0.0157658	0.159091	GO:0010466	GO:BP	negative regulation of peptidase activity	15906	4228	c("GO:0045861"	"GO:0051346"	"GO:0052547")
315	Cortex_Up	TRUE	0.026899	391	444	24	0.0540541	0.0613811	GO:0032787	GO:BP	monocarboxylic acid metabolic process	15906	8193	GO:0019752
316	Cortex_Up	TRUE	0.0404352	25	444	5	0.0112613	0.2	GO:0045493	GO:BP	xylan catabolic process	15906	12027	c("GO:0045491"	"GO:2000895")
317	Cortex_Up	TRUE	0.0404352	25	444	5	0.0112613	0.2	GO:2000895	GO:BP	hemicellulose catabolic process	15906	27238	c("GO:0010410"	"GO:0044347")
318	Cortex_Up	TRUE	0.0404352	25	444	5	0.0112613	0.2	GO:0044347	GO:BP	cell wall polysaccharide catabolic process	15906	11534	c("GO:0000272"	"GO:0010383"	"GO:0016998")
319	Cortex_Up	TRUE	0.0404352	52	444	7	0.0157658	0.134615	GO:0051346	GO:BP	negative regulation of hydrolase activity	15906	14354	c("GO:0043086"	"GO:0051336")
320	Cortex_Up	TRUE	0.0404352	858	444	41	0.0923423	0.0477855	GO:0019752	GO:BP	carboxylic acid metabolic process	15906	6321	GO:0043436
321	Cortex_Up	TRUE	0.0443172	7	444	3	0.00675676	0.428571	GO:0033617	GO:BP	mitochondrial cytochrome c oxidase assembly	15906	8700	c("GO:0008535"	"GO:0033108")
322	Cortex_Up	TRUE	0.0443172	872	444	41	0.0923423	0.0470183	GO:0006082	GO:BP	organic acid metabolic process	15906	1976	c("GO:0044237"	"GO:0044281"	"GO:0071704")
323	Cortex_Up	TRUE	0.0443172	871	444	41	0.0923423	0.0470723	GO:0043436	GO:BP	oxoacid metabolic process	15906	11204	GO:0006082
324	Cortex_Up	TRUE	0.0443172	7	444	3	0.00675676	0.428571	GO:0008535	GO:BP	respiratory chain complex IV assembly	15906	3244	GO:0017004
325	Cortex_Up	TRUE	2.59259e-05	121	472	17	0.0360169	0.140496	GO:0005516	GO:MF	calmodulin binding	16978	1496	GO:0005515
326	Cortex_Up	TRUE	0.00151329	2649	472	110	0.233051	0.0415251	GO:0005524	GO:MF	ATP binding	16978	1503	c("GO:0032559"	"GO:0035639")
327	Cortex_Up	TRUE	0.00151329	3599	472	140	0.29661	0.0388997	GO:0036094	GO:MF	small molecule binding	16978	5425	GO:0005488
328	Cortex_Up	TRUE	0.00156916	1666	472	76	0.161017	0.0456182	GO:0016301	GO:MF	kinase activity	16978	2774	GO:0016772
329	Cortex_Up	TRUE	0.00157336	3540	472	137	0.290254	0.0387006	GO:0043168	GO:MF	anion binding	16978	5754	GO:0043167
330	Cortex_Up	TRUE	0.00169446	2801	472	113	0.239407	0.0403427	GO:0032559	GO:MF	adenyl ribonucleotide binding	16978	4485	c("GO:0030554"	"GO:0032555")
331	Cortex_Up	TRUE	0.00333921	1878	472	81	0.17161	0.043131	GO:0016772	GO:MF	transferase activity	transferring phosphorus-containing groups	16978	2979	GO:0016740
332	Cortex_Up	TRUE	0.00459061	3385	472	128	0.271186	0.0378139	GO:1901265	GO:MF	nucleoside phosphate binding	16978	10946	c("GO:0097159"	"GO:1901363")
333	Cortex_Up	TRUE	0.00459061	2950	472	115	0.243644	0.0389831	GO:0030554	GO:MF	adenyl nucleotide binding	16978	3971	GO:0017076
334	Cortex_Up	TRUE	0.00459061	3385	472	128	0.271186	0.0378139	GO:0000166	GO:MF	nucleotide binding	16978	31	c("GO:0036094"	"GO:1901265")
335	Cortex_Up	TRUE	0.00459061	9549	472	306	0.648305	0.0320452	GO:0003824	GO:MF	catalytic activity	16978	368	GO:0003674
336	Cortex_Up	TRUE	0.00459061	2880	472	112	0.237288	0.0388889	GO:0035639	GO:MF	purine ribonucleoside triphosphate binding	16978	5380	c("GO:0043168"	"GO:1901265")
337	Cortex_Up	TRUE	0.00573283	3094	472	118	0.25	0.0381383	GO:0097367	GO:MF	carbohydrate derivative binding	16978	9171	GO:0005488
338	Cortex_Up	TRUE	0.00573283	3065	472	117	0.247881	0.0381729	GO:0032553	GO:MF	ribonucleotide binding	16978	4479	c("GO:0000166"	"GO:0097367")
339	Cortex_Up	TRUE	0.00681636	105	472	11	0.0233051	0.104762	GO:0140359	GO:MF	ABC-type transporter activity	16978	10568	GO:0042626
340	Cortex_Up	TRUE	0.00762185	3032	472	115	0.243644	0.0379288	GO:0032555	GO:MF	purine ribonucleotide binding	16978	4481	c("GO:0017076"	"GO:0032553")
341	Cortex_Up	TRUE	0.00787092	185	472	15	0.0317797	0.0810811	GO:0042626	GO:MF	ATPase-coupled transmembrane transporter activity	16978	5664	c("GO:0015399"	"GO:0140657")
342	Cortex_Up	TRUE	0.00999205	1516	472	65	0.137712	0.042876	GO:0016773	GO:MF	phosphotransferase activity	alcohol group as acceptor	16978	2980	GO:0016772
343	Cortex_Up	TRUE	0.0127247	49	472	7	0.0148305	0.142857	GO:0004867	GO:MF	serine-type endopeptidase inhibitor activity	16978	1139	GO:0004866
344	Cortex_Up	TRUE	0.0127247	65	472	8	0.0169492	0.123077	GO:0030414	GO:MF	peptidase inhibitor activity	16978	3950	c("GO:0004857"	"GO:0061134")
345	Cortex_Up	TRUE	0.0127247	65	472	8	0.0169492	0.123077	GO:0004866	GO:MF	endopeptidase inhibitor activity	16978	1138	c("GO:0030414"	"GO:0061135")
346	Cortex_Up	TRUE	0.0132862	408	472	24	0.0508475	0.0588235	GO:0004553	GO:MF	hydrolase activity	hydrolyzing O-glycosyl compounds	16978	876	GO:0016798
347	Cortex_Up	TRUE	0.0132862	66	472	8	0.0169492	0.121212	GO:0061135	GO:MF	endopeptidase regulator activity	16978	8464	GO:0061134
348	Cortex_Up	TRUE	0.0137087	67	472	8	0.0169492	0.119403	GO:0061134	GO:MF	peptidase regulator activity	16978	8463	GO:0030234
349	Cortex_Up	TRUE	0.0144416	3181	472	117	0.247881	0.0367809	GO:0017076	GO:MF	purine nucleotide binding	16978	3148	GO:0000166
350	Cortex_Up	TRUE	0.0147122	226	472	16	0.0338983	0.0707965	GO:0015399	GO:MF	primary active transmembrane transporter activity	16978	2530	GO:0022804
351	Cortex_Up	TRUE	0.0184485	473	472	26	0.0550847	0.0549683	GO:0016798	GO:MF	hydrolase activity	acting on glycosyl bonds	16978	3001	GO:0016787
352	Cortex_Up	TRUE	0.0277749	198	472	14	0.029661	0.0707071	GO:0004857	GO:MF	enzyme inhibitor activity	16978	1130	c("GO:0030234"	"GO:0140678")
353	Cortex_Up	TRUE	0.0277749	44	472	6	0.0127119	0.136364	GO:0004568	GO:MF	chitinase activity	16978	889	GO:0004553
354	Cortex_Up	TRUE	0.0277749	198	472	14	0.029661	0.0707071	GO:0140678	GO:MF	molecular function inhibitor activity	16978	10670	GO:0098772
355	Cortex_Up	TRUE	0.0325711	497	472	26	0.0550847	0.0523139	GO:0022804	GO:MF	active transmembrane transporter activity	16978	3788	GO:0022857
356	Cortex_Up	TRUE	0.0347702	32	472	5	0.0105932	0.15625	GO:0015085	GO:MF	calcium ion transmembrane transporter activity	16978	2310	c("GO:0046873"	"GO:1901702")
357	Cortex_Up	TRUE	0.0399868	10	472	3	0.00635593	0.3	GO:0016161	GO:MF	beta-amylase activity	16978	2725	GO:0016160
358	Cortex_Up	TRUE	0.0399868	10	472	3	0.00635593	0.3	GO:0102229	GO:MF	amylopectin maltohydrolase activity	16978	9499	GO:0004553
359	Cortex_Up	TRUE	0.0399868	10	472	3	0.00635593	0.3	GO:0003843	GO:MF	1	3-beta-D-glucan synthase activity	16978	385	GO:0035251
360	Cortex_Up	TRUE	0.00661901	115	115	12	0.104348	0.104348	KEGG:00010	KEGG	Glycolysis / Gluconeogenesis	3467	2	KEGG:00000
361	Cortex_Up	TRUE	0.00661901	122	115	13	0.113043	0.106557	KEGG:00520	KEGG	Amino sugar and nucleotide sugar metabolism	3467	69	KEGG:00000
362	Cortex_Up	TRUE	0.00661901	113	115	12	0.104348	0.106195	KEGG:00500	KEGG	Starch and sucrose metabolism	3467	62	KEGG:00000
363	Cortex_Up	TRUE	0.00661901	39	115	7	0.0608696	0.179487	KEGG:00250	KEGG	Alanine	aspartate and glutamate metabolism	3467	25	KEGG:00000
364	Cortex_Up	TRUE	0.013729	1722	115	74	0.643478	0.0429733	KEGG:01100	KEGG	Metabolic pathways	3467	181	KEGG:00000
365	Cortex_Up	TRUE	0.0475153	46	115	6	0.0521739	0.130435	KEGG:00051	KEGG	Fructose and mannose metabolism	3467	6	KEGG:00000
366	Endodermis_Down	TRUE	9.33521e-12	449	750	63	0.084	0.140312	GO:0065003	GO:BP	protein-containing complex assembly	15906	16679	c("GO:0022607"	"GO:0043933")
367	Endodermis_Down	TRUE	1.19848e-09	1307	750	118	0.157333	0.0902831	GO:0042221	GO:BP	response to chemical	15906	10548	GO:0050896
368	Endodermis_Down	TRUE	1.19848e-09	1033	750	100	0.133333	0.0968054	GO:0044085	GO:BP	cellular component biogenesis	15906	11459	GO:0071840
369	Endodermis_Down	TRUE	1.19848e-09	627	750	72	0.096	0.114833	GO:0022607	GO:BP	cellular component assembly	15906	6930	c("GO:0016043"	"GO:0044085")
370	Endodermis_Down	TRUE	3.27659e-09	719	750	77	0.102667	0.107093	GO:0006412	GO:BP	translation	15906	2205	c("GO:0009059"	"GO:0010467"	"GO:0019538"	"GO:0043043")
371	Endodermis_Down	TRUE	6.16302e-09	731	750	77	0.102667	0.105335	GO:0043043	GO:BP	peptide biosynthetic process	15906	10999	c("GO:0006518"	"GO:0043604"	"GO:1901566")
372	Endodermis_Down	TRUE	7.60013e-09	765	750	79	0.105333	0.103268	GO:0006518	GO:BP	peptide metabolic process	15906	2277	c("GO:0043603"	"GO:1901564")
373	Endodermis_Down	TRUE	9.02685e-09	197	750	34	0.0453333	0.172589	GO:0022900	GO:BP	electron transport chain	15906	6945	GO:0006091
374	Endodermis_Down	TRUE	1.69619e-08	45	750	16	0.0213333	0.355556	GO:0006334	GO:BP	nucleosome assembly	15906	2155	c("GO:0006325"	"GO:0034728"	"GO:0065004")
375	Endodermis_Down	TRUE	2.05189e-08	801	750	80	0.106667	0.0998752	GO:0043604	GO:BP	amide biosynthetic process	15906	11312	c("GO:0043603"	"GO:0044271")
376	Endodermis_Down	TRUE	4.23713e-08	48	750	16	0.0213333	0.333333	GO:0034728	GO:BP	nucleosome organization	15906	9130	GO:0006338
377	Endodermis_Down	TRUE	1.05462e-07	892	750	84	0.112	0.0941704	GO:0043603	GO:BP	amide metabolic process	15906	11311	GO:0006807
378	Endodermis_Down	TRUE	2.04394e-07	259	750	37	0.0493333	0.142857	GO:0006979	GO:BP	response to oxidative stress	15906	2646	GO:0006950
379	Endodermis_Down	TRUE	8.64936e-07	160	750	27	0.036	0.16875	GO:0072593	GO:BP	reactive oxygen species metabolic process	15906	18293	GO:0044237
380	Endodermis_Down	TRUE	2.24535e-06	309	750	39	0.052	0.126214	GO:0051604	GO:BP	protein maturation	15906	14517	c("GO:0010467"	"GO:0019538")
381	Endodermis_Down	TRUE	2.60308e-06	416	750	47	0.0626667	0.112981	GO:0006091	GO:BP	generation of precursor metabolites and energy	15906	1983	GO:0044237
382	Endodermis_Down	TRUE	3.2201e-06	119	750	22	0.0293333	0.184874	GO:0045333	GO:BP	cellular respiration	15906	11974	GO:0015980
383	Endodermis_Down	TRUE	3.47203e-06	723	750	68	0.0906667	0.0940526	GO:0043933	GO:BP	protein-containing complex organization	15906	11384	GO:0016043
384	Endodermis_Down	TRUE	3.9023e-06	220	750	31	0.0413333	0.140909	GO:1990748	GO:BP	cellular detoxification	15906	26328	c("GO:0009987"	"GO:0097237"	"GO:0098754")
385	Endodermis_Down	TRUE	3.9023e-06	220	750	31	0.0413333	0.140909	GO:0097237	GO:BP	cellular response to toxic substance	15906	19434	c("GO:0009636"	"GO:0070887")
386	Endodermis_Down	TRUE	4.07592e-06	805	750	73	0.0973333	0.0906832	GO:0070887	GO:BP	cellular response to chemical stimulus	15906	17162	c("GO:0042221"	"GO:0051716")
387	Endodermis_Down	TRUE	6.0175e-06	52	750	14	0.0186667	0.269231	GO:0022904	GO:BP	respiratory electron transport chain	15906	6946	c("GO:0022900"	"GO:0045333")
388	Endodermis_Down	TRUE	6.79132e-06	203	750	29	0.0386667	0.142857	GO:0098869	GO:BP	cellular oxidant detoxification	15906	19820	GO:1990748
389	Endodermis_Down	TRUE	8.61097e-06	32	750	11	0.0146667	0.34375	GO:0042775	GO:BP	mitochondrial ATP synthesis coupled electron transport	15906	10863	GO:0042773
390	Endodermis_Down	TRUE	1.14308e-05	33	750	11	0.0146667	0.333333	GO:0019646	GO:BP	aerobic electron transport chain	15906	6241	c("GO:0006119"	"GO:0009060"	"GO:0022904")
391	Endodermis_Down	TRUE	1.14308e-05	141	750	23	0.0306667	0.163121	GO:0042743	GO:BP	hydrogen peroxide metabolic process	15906	10839	c("GO:0071704"	"GO:0072593")
392	Endodermis_Down	TRUE	1.37927e-05	132	750	22	0.0293333	0.166667	GO:0015980	GO:BP	energy derivation by oxidation of organic compounds	15906	5146	GO:0006091
393	Endodermis_Down	TRUE	1.80813e-05	22	750	9	0.012	0.409091	GO:0042044	GO:BP	fluid transport	15906	10430	GO:0006810
394	Endodermis_Down	TRUE	1.80813e-05	22	750	9	0.012	0.409091	GO:0006833	GO:BP	water transport	15906	2544	c("GO:0042044"	"GO:0071702")
395	Endodermis_Down	TRUE	2.41779e-05	137	750	22	0.0293333	0.160584	GO:0042744	GO:BP	hydrogen peroxide catabolic process	15906	10840	c("GO:0042743"	"GO:0044248"	"GO:1901575")
396	Endodermis_Down	TRUE	3.8208e-05	223	750	29	0.0386667	0.130045	GO:0006457	GO:BP	protein folding	15906	2238	c("GO:0009987"	"GO:0051604")
397	Endodermis_Down	TRUE	4.15827e-05	288	750	34	0.0453333	0.118056	GO:0009636	GO:BP	response to toxic substance	15906	3611	GO:0042221
398	Endodermis_Down	TRUE	4.25099e-05	110	750	19	0.0253333	0.172727	GO:0009060	GO:BP	aerobic respiration	15906	3292	GO:0045333
399	Endodermis_Down	TRUE	4.25099e-05	90	750	17	0.0226667	0.188889	GO:0065004	GO:BP	protein-DNA complex assembly	15906	16680	c("GO:0065003"	"GO:0071824")
400	Endodermis_Down	TRUE	7.39337e-05	435	750	44	0.0586667	0.101149	GO:0022613	GO:BP	ribonucleoprotein complex biogenesis	15906	6935	GO:0044085
401	Endodermis_Down	TRUE	9.52524e-05	41	750	11	0.0146667	0.268293	GO:0042773	GO:BP	ATP synthesis coupled electron transport	15906	10861	c("GO:0006119"	"GO:0022904")
402	Endodermis_Down	TRUE	0.000143893	266	750	31	0.0413333	0.116541	GO:0098754	GO:BP	detoxification	15906	19766	c("GO:0008150"	"GO:0009636")
403	Endodermis_Down	TRUE	0.000552686	192	750	24	0.032	0.125	GO:0010035	GO:BP	response to inorganic substance	15906	3905	GO:0042221
404	Endodermis_Down	TRUE	0.000574244	49	750	11	0.0146667	0.22449	GO:0006119	GO:BP	oxidative phosphorylation	15906	2006	GO:0009060
405	Endodermis_Down	TRUE	0.000795617	42	750	10	0.0133333	0.238095	GO:0035304	GO:BP	regulation of protein dephosphorylation	15906	9381	c("GO:0006470"	"GO:0031399"	"GO:0035303")
406	Endodermis_Down	TRUE	0.000807912	80	750	14	0.0186667	0.175	GO:0002181	GO:BP	cytoplasmic translation	15906	742	GO:0006412
407	Endodermis_Down	TRUE	0.000835365	148	750	20	0.0266667	0.135135	GO:0022618	GO:BP	protein-RNA complex assembly	15906	6940	c("GO:0022613"	"GO:0065003"	"GO:0071826")
408	Endodermis_Down	TRUE	0.000876085	5	750	4	0.00533333	0.8	GO:1901475	GO:BP	pyruvate transmembrane transport	15906	22369	c("GO:0006848"	"GO:1905039")
409	Endodermis_Down	TRUE	0.000876085	5	750	4	0.00533333	0.8	GO:0006848	GO:BP	pyruvate transport	15906	2554	GO:0015718
410	Endodermis_Down	TRUE	0.000876085	5	750	4	0.00533333	0.8	GO:0006850	GO:BP	mitochondrial pyruvate transmembrane transport	15906	2556	GO:1901475
411	Endodermis_Down	TRUE	0.00096206	82	750	14	0.0186667	0.170732	GO:0006749	GO:BP	glutathione metabolic process	15906	2486	GO:0071704
412	Endodermis_Down	TRUE	0.0010041	151	750	20	0.0266667	0.13245	GO:0071826	GO:BP	protein-RNA complex organization	15906	17748	GO:0043933
413	Endodermis_Down	TRUE	0.00104837	1477	750	103	0.137333	0.069736	GO:1901566	GO:BP	organonitrogen compound biosynthetic process	15906	22439	c("GO:1901564"	"GO:1901576")
414	Endodermis_Down	TRUE	0.00112476	506	750	45	0.06	0.0889328	GO:1901700	GO:BP	response to oxygen-containing compound	15906	22529	GO:0042221
415	Endodermis_Down	TRUE	0.00174028	66	750	12	0.016	0.181818	GO:0000302	GO:BP	response to reactive oxygen species	15906	93	c("GO:0006979"	"GO:1901700")
416	Endodermis_Down	TRUE	0.00187225	875	750	67	0.0893333	0.0765714	GO:0010033	GO:BP	response to organic substance	15906	3903	GO:0042221
417	Endodermis_Down	TRUE	0.00210557	48	750	10	0.0133333	0.208333	GO:0035303	GO:BP	regulation of dephosphorylation	15906	9380	c("GO:0016311"	"GO:0019220")
418	Endodermis_Down	TRUE	0.00242213	90	750	14	0.0186667	0.155556	GO:0042273	GO:BP	ribosomal large subunit biogenesis	15906	10570	c("GO:0022613"	"GO:0042254")
419	Endodermis_Down	TRUE	0.00259093	11	750	5	0.00666667	0.454545	GO:0009695	GO:BP	jasmonic acid biosynthetic process	15906	3655	c("GO:0009694"	"GO:0042759")
420	Endodermis_Down	TRUE	0.00261714	24	750	7	0.00933333	0.291667	GO:0080163	GO:BP	regulation of protein serine/threonine phosphatase activity	15906	18681	GO:0043666
421	Endodermis_Down	TRUE	0.0029545	346	750	33	0.044	0.0953757	GO:0042254	GO:BP	ribosome biogenesis	15906	10559	GO:0022613
422	Endodermis_Down	TRUE	0.00366464	488	750	42	0.056	0.0860656	GO:0016192	GO:BP	vesicle-mediated transport	15906	5255	c("GO:0006810"	"GO:0009987")
423	Endodermis_Down	TRUE	0.00412594	34	750	8	0.0106667	0.235294	GO:0016126	GO:BP	sterol biosynthetic process	15906	5231	c("GO:0006694"	"GO:0016125"	"GO:1901617")
424	Endodermis_Down	TRUE	0.00450046	108	750	15	0.02	0.138889	GO:0051336	GO:BP	regulation of hydrolase activity	15906	14344	GO:0050790
425	Endodermis_Down	TRUE	0.00450046	2300	750	144	0.192	0.0626087	GO:0071840	GO:BP	cellular component organization or biogenesis	15906	17759	GO:0009987
426	Endodermis_Down	TRUE	0.00452682	907	750	67	0.0893333	0.0738699	GO:0051641	GO:BP	cellular localization	15906	14550	c("GO:0009987"	"GO:0051179")
427	Endodermis_Down	TRUE	0.00479869	35	750	8	0.0106667	0.228571	GO:0043666	GO:BP	regulation of phosphoprotein phosphatase activity	15906	11354	c("GO:0010921"	"GO:0035304")
428	Endodermis_Down	TRUE	0.00712384	113	750	15	0.02	0.132743	GO:0009651	GO:BP	response to salt stress	15906	3626	GO:0006970
429	Endodermis_Down	TRUE	0.00718798	3882	750	224	0.298667	0.0577022	GO:0010467	GO:BP	gene expression	15906	4229	GO:0009059
430	Endodermis_Down	TRUE	0.00746692	12603	750	631	0.841333	0.0500674	GO:0009987	GO:BP	cellular process	15906	3869	GO:0008150
431	Endodermis_Down	TRUE	0.00746692	57	750	10	0.0133333	0.175439	GO:0006099	GO:BP	tricarboxylic acid cycle	15906	1988	c("GO:0009060"	"GO:0044238")
432	Endodermis_Down	TRUE	0.00802166	38	750	8	0.0106667	0.210526	GO:0010921	GO:BP	regulation of phosphatase activity	15906	4590	c("GO:0035303"	"GO:0051336")
433	Endodermis_Down	TRUE	0.00802166	14	750	5	0.00666667	0.357143	GO:0042759	GO:BP	long-chain fatty acid biosynthetic process	15906	10854	c("GO:0001676"	"GO:0006633")
434	Endodermis_Down	TRUE	0.00958362	30	750	7	0.00933333	0.233333	GO:0051259	GO:BP	protein complex oligomerization	15906	14287	GO:0065003
435	Endodermis_Down	TRUE	0.0106011	131	750	16	0.0213333	0.122137	GO:0006970	GO:BP	response to osmotic stress	15906	2639	c("GO:0006950"	"GO:0009628")
436	Endodermis_Down	TRUE	0.0118221	95	750	13	0.0173333	0.136842	GO:0006888	GO:BP	endoplasmic reticulum to Golgi vesicle-mediated transport	15906	2584	c("GO:0046907"	"GO:0048193")
437	Endodermis_Down	TRUE	0.014327	261	750	25	0.0333333	0.0957854	GO:0065009	GO:BP	regulation of molecular function	15906	16684	GO:0065007
438	Endodermis_Down	TRUE	0.014327	122	750	15	0.02	0.122951	GO:0043086	GO:BP	negative regulation of catalytic activity	15906	11025	c("GO:0044092"	"GO:0050790")
439	Endodermis_Down	TRUE	0.0144312	1291	750	86	0.114667	0.066615	GO:0071702	GO:BP	organic substance transport	15906	17684	GO:0006810
440	Endodermis_Down	TRUE	0.0150032	123	750	15	0.02	0.121951	GO:0044092	GO:BP	negative regulation of molecular function	15906	11465	GO:0065009
441	Endodermis_Down	TRUE	0.0167573	64	750	10	0.0133333	0.15625	GO:0042255	GO:BP	ribosome assembly	15906	10560	c("GO:0042254"	"GO:0140694")
442	Endodermis_Down	TRUE	0.0167573	250	750	24	0.032	0.096	GO:0050790	GO:BP	regulation of catalytic activity	15906	13917	GO:0065009
443	Endodermis_Down	TRUE	0.0188985	25	750	6	0.008	0.24	GO:0000387	GO:BP	spliceosomal snRNP assembly	15906	119	c("GO:0000398"	"GO:0022618")
444	Endodermis_Down	TRUE	0.022693	26	750	6	0.008	0.230769	GO:0015718	GO:BP	monocarboxylic acid transport	15906	4923	GO:0046942
445	Endodermis_Down	TRUE	0.022693	642	750	48	0.064	0.0747664	GO:0009725	GO:BP	response to hormone	15906	3680	c("GO:0009719"	"GO:0010033")
446	Endodermis_Down	TRUE	0.022693	116	750	14	0.0186667	0.12069	GO:0019220	GO:BP	regulation of phosphate metabolic process	15906	5853	c("GO:0006796"	"GO:0051174")
447	Endodermis_Down	TRUE	0.022693	116	750	14	0.0186667	0.12069	GO:0051174	GO:BP	regulation of phosphorus metabolic process	15906	14231	c("GO:0006793"	"GO:0031323")
448	Endodermis_Down	TRUE	0.0238054	11	750	4	0.00533333	0.363636	GO:0071450	GO:BP	cellular response to oxygen radical	15906	17495	c("GO:0000305"	"GO:0034614")
449	Endodermis_Down	TRUE	0.0238054	11	750	4	0.00533333	0.363636	GO:0071451	GO:BP	cellular response to superoxide	15906	17496	c("GO:0000303"	"GO:0071450")
450	Endodermis_Down	TRUE	0.0238054	11	750	4	0.00533333	0.363636	GO:0000305	GO:BP	response to oxygen radical	15906	96	c("GO:0000302"	"GO:0010035")
451	Endodermis_Down	TRUE	0.0238054	11	750	4	0.00533333	0.363636	GO:0000303	GO:BP	response to superoxide	15906	94	GO:0000305
452	Endodermis_Down	TRUE	0.0238054	11	750	4	0.00533333	0.363636	GO:0019430	GO:BP	removal of superoxide radicals	15906	6045	c("GO:0006801"	"GO:0071451"	"GO:0098869")
453	Endodermis_Down	TRUE	0.0240137	647	750	48	0.064	0.0741886	GO:0009719	GO:BP	response to endogenous stimulus	15906	3674	GO:0050896
454	Endodermis_Down	TRUE	0.028376	2365	750	141	0.188	0.0596195	GO:0006810	GO:BP	transport	15906	2530	GO:0051234
455	Endodermis_Down	TRUE	0.0292251	161	750	17	0.0226667	0.10559	GO:0097305	GO:BP	response to alcohol	15906	19472	c("GO:0010033"	"GO:1901700")
456	Endodermis_Down	TRUE	0.0305295	48	750	8	0.0106667	0.166667	GO:0010038	GO:BP	response to metal ion	15906	3908	GO:0010035
457	Endodermis_Down	TRUE	0.0307576	108	750	13	0.0173333	0.12037	GO:1902600	GO:BP	proton transmembrane transport	15906	23278	c("GO:0098655"	"GO:0098662")
458	Endodermis_Down	TRUE	0.030916	220	750	21	0.028	0.0954545	GO:0009733	GO:BP	response to auxin	15906	3688	GO:0009725
459	Endodermis_Down	TRUE	0.0314876	658	750	48	0.064	0.0729483	GO:0015031	GO:BP	protein transport	15906	4880	c("GO:0045184"	"GO:0071702"	"GO:0071705")
460	Endodermis_Down	TRUE	0.0314876	12	750	4	0.00533333	0.333333	GO:0006801	GO:BP	superoxide metabolic process	15906	2525	GO:0072593
461	Endodermis_Down	TRUE	0.0319706	6	750	3	0.004	0.5	GO:0006880	GO:BP	intracellular sequestering of iron ion	15906	2576	GO:0097577
462	Endodermis_Down	TRUE	0.0319706	6	750	3	0.004	0.5	GO:0006121	GO:BP	mitochondrial electron transport	succinate to ubiquinone	15906	2008	c("GO:0019646"	"GO:0042775")
463	Endodermis_Down	TRUE	0.0319706	6	750	3	0.004	0.5	GO:0006123	GO:BP	mitochondrial electron transport	cytochrome c to oxygen	15906	2010	c("GO:0019646"	"GO:0042775")
464	Endodermis_Down	TRUE	0.0327584	72	750	10	0.0133333	0.138889	GO:0061077	GO:BP	chaperone-mediated protein folding	15906	15946	GO:0006457
465	Endodermis_Down	TRUE	0.0336686	29	750	6	0.008	0.206897	GO:0042542	GO:BP	response to hydrogen peroxide	15906	10736	c("GO:0000302"	"GO:0010033"	"GO:0010035")
466	Endodermis_Down	TRUE	0.036715	2	750	2	0.00266667	1	GO:2000068	GO:BP	regulation of defense response to insect	15906	26487	c("GO:0002213"	"GO:0002831"	"GO:0031347"	"GO:0032101")
467	Endodermis_Down	TRUE	0.0373315	666	750	48	0.064	0.0720721	GO:0045184	GO:BP	establishment of protein localization	15906	11918	c("GO:0008104"	"GO:0051234")
468	Endodermis_Down	TRUE	0.0379966	2392	750	141	0.188	0.0589465	GO:0051234	GO:BP	establishment of localization	15906	14265	GO:0051179
469	Endodermis_Down	TRUE	0.0379966	650	750	47	0.0626667	0.0723077	GO:0046907	GO:BP	intracellular transport	15906	13070	c("GO:0006810"	"GO:0051641"	"GO:0051649")
470	Endodermis_Down	TRUE	0.0414324	917	750	62	0.0826667	0.0676118	GO:0033036	GO:BP	macromolecule localization	15906	8369	GO:0051179
471	Endodermis_Down	TRUE	0.0417827	127	750	14	0.0186667	0.110236	GO:0006633	GO:BP	fatty acid biosynthetic process	15906	2382	c("GO:0006631"	"GO:0008610"	"GO:0072330")
472	Endodermis_Down	TRUE	0.0426425	468	750	36	0.048	0.0769231	GO:0032870	GO:BP	cellular response to hormone stimulus	15906	8238	c("GO:0009725"	"GO:0071310"	"GO:0071495")
473	Endodermis_Down	TRUE	0.0434102	101	750	12	0.016	0.118812	GO:0006413	GO:BP	translational initiation	15906	2206	c("GO:0006412"	"GO:0044237")
474	Endodermis_Down	TRUE	0.0441917	31	750	6	0.008	0.193548	GO:0033108	GO:BP	mitochondrial respiratory chain complex assembly	15906	8415	c("GO:0007005"	"GO:0065003")
475	Endodermis_Down	TRUE	0.0456006	538	750	40	0.0533333	0.0743494	GO:0071310	GO:BP	cellular response to organic substance	15906	17376	c("GO:0010033"	"GO:0070887")
476	Endodermis_Down	TRUE	0.0460103	7	750	3	0.004	0.428571	GO:0051238	GO:BP	sequestering of metal ion	15906	14269	GO:0051235
477	Endodermis_Down	TRUE	0.0460103	7	750	3	0.004	0.428571	GO:0006546	GO:BP	glycine catabolic process	15906	2304	c("GO:0006544"	"GO:0009071")
478	Endodermis_Down	TRUE	0.0460103	7	750	3	0.004	0.428571	GO:0006120	GO:BP	mitochondrial electron transport	NADH to ubiquinone	15906	2007	c("GO:0019646"	"GO:0042775")
479	Endodermis_Down	TRUE	0.0460103	7	750	3	0.004	0.428571	GO:0097577	GO:BP	sequestering of iron ion	15906	19591	c("GO:0006879"	"GO:0051238"	"GO:0051651")
480	Endodermis_Down	TRUE	0.0460103	7	750	3	0.004	0.428571	GO:0019464	GO:BP	glycine decarboxylation via glycine cleavage system	15906	6075	GO:0006546
481	Endodermis_Down	TRUE	0.0468296	473	750	36	0.048	0.0761099	GO:0071495	GO:BP	cellular response to endogenous stimulus	15906	17539	GO:0009719
482	Endodermis_Down	TRUE	0.0475393	14	750	4	0.00533333	0.285714	GO:0006544	GO:BP	glycine metabolic process	15906	2302	GO:0009069
483	Endodermis_Down	TRUE	0.0475393	14	750	4	0.00533333	0.285714	GO:0009071	GO:BP	serine family amino acid catabolic process	15906	3303	c("GO:0009063"	"GO:0009069"	"GO:1901606")
484	Endodermis_Down	TRUE	1.14579e-14	306	831	56	0.0673887	0.183007	GO:0005740	GO:CC	mitochondrial envelope	16399	311	c("GO:0005739"	"GO:0031967")
485	Endodermis_Down	TRUE	2.51911e-14	409	831	65	0.078219	0.158924	GO:0005840	GO:CC	ribosome	16399	389	GO:0043232
486	Endodermis_Down	TRUE	3.29772e-14	198	831	43	0.0517449	0.217172	GO:0022626	GO:CC	cytosolic ribosome	16399	860	c("GO:0005829"	"GO:0005840")
487	Endodermis_Down	TRUE	6.4947e-14	80	831	27	0.032491	0.3375	GO:0070469	GO:CC	respirasome	16399	2503	c("GO:0016020"	"GO:0110165")
488	Endodermis_Down	TRUE	6.4947e-14	62	831	24	0.0288809	0.387097	GO:0098803	GO:CC	respiratory chain complex	16399	3271	c("GO:0070469"	"GO:0098796")
489	Endodermis_Down	TRUE	6.4947e-14	290	831	52	0.0625752	0.17931	GO:0031966	GO:CC	mitochondrial membrane	16399	1217	c("GO:0005740"	"GO:0031090")
490	Endodermis_Down	TRUE	7.4217e-14	63	831	24	0.0288809	0.380952	GO:0000786	GO:CC	nucleosome	16399	93	c("GO:0000785"	"GO:0032993")
491	Endodermis_Down	TRUE	1.40526e-13	745	831	91	0.109507	0.122148	GO:1990904	GO:CC	ribonucleoprotein complex	16399	4039	GO:0032991
492	Endodermis_Down	TRUE	1.43241e-13	2786	831	229	0.275572	0.0821967	GO:0032991	GO:CC	protein-containing complex	16399	1343	GO:0005575
493	Endodermis_Down	TRUE	2.4946e-13	263	831	48	0.0577617	0.18251	GO:0044391	GO:CC	ribosomal subunit	16399	2081	c("GO:0005840"	"GO:1990904")
494	Endodermis_Down	TRUE	1.41682e-12	227	831	43	0.0517449	0.189427	GO:0005743	GO:CC	mitochondrial inner membrane	16399	314	c("GO:0019866"	"GO:0031966")
495	Endodermis_Down	TRUE	1.41682e-12	6414	831	429	0.516245	0.0668849	GO:0005737	GO:CC	cytoplasm	16399	309	c("GO:0005622"	"GO:0110165")
496	Endodermis_Down	TRUE	2.32822e-12	260	831	46	0.055355	0.176923	GO:0019866	GO:CC	organelle inner membrane	16399	826	c("GO:0031090"	"GO:0031967")
497	Endodermis_Down	TRUE	4.86802e-12	57	831	21	0.0252708	0.368421	GO:0005746	GO:CC	mitochondrial respirasome	16399	317	c("GO:0005743"	"GO:0070469")
498	Endodermis_Down	TRUE	3.54751e-11	121	831	29	0.0348977	0.239669	GO:0022625	GO:CC	cytosolic large ribosomal subunit	16399	859	c("GO:0015934"	"GO:0022626")
499	Endodermis_Down	TRUE	3.54751e-11	841	831	92	0.11071	0.109394	GO:0005739	GO:CC	mitochondrion	16399	310	c("GO:0005737"	"GO:0043231")
500	Endodermis_Down	TRUE	8.00042e-11	530	831	67	0.0806258	0.126415	GO:0098796	GO:CC	membrane protein complex	16399	3265	c("GO:0016020"	"GO:0032991")
501	Endodermis_Down	TRUE	1.88626e-10	156	831	32	0.0385078	0.205128	GO:0015934	GO:CC	large ribosomal subunit	16399	711	GO:0044391
502	Endodermis_Down	TRUE	2.47827e-09	117	831	26	0.0312876	0.222222	GO:0098800	GO:CC	inner mitochondrial membrane protein complex	16399	3269	c("GO:0005743"	"GO:0098796"	"GO:0098798")
503	Endodermis_Down	TRUE	7.38012e-09	29	831	13	0.0156438	0.448276	GO:0005747	GO:CC	mitochondrial respiratory chain complex I	16399	318	c("GO:0005746"	"GO:0045271"	"GO:0098800")
504	Endodermis_Down	TRUE	7.38012e-09	29	831	13	0.0156438	0.448276	GO:0045271	GO:CC	respiratory chain complex I	16399	2176	c("GO:0030964"	"GO:0098803"	"GO:1902495")
505	Endodermis_Down	TRUE	1.74643e-08	1517	831	130	0.156438	0.0856955	GO:0031090	GO:CC	organelle membrane	16399	1048	c("GO:0016020"	"GO:0043227")
506	Endodermis_Down	TRUE	1.86308e-08	31	831	13	0.0156438	0.419355	GO:0030964	GO:CC	NADH dehydrogenase complex	16399	1017	c("GO:0098796"	"GO:1990204")
507	Endodermis_Down	TRUE	3.8398e-08	10084	831	590	0.709988	0.0585085	GO:0005622	GO:CC	intracellular anatomical structure	16399	237	GO:0110165
508	Endodermis_Down	TRUE	1.70656e-07	1562	831	129	0.155235	0.0825864	GO:0043232	GO:CC	intracellular non-membrane-bounded organelle	16399	1888	c("GO:0043228"	"GO:0043229")
509	Endodermis_Down	TRUE	1.70656e-07	1562	831	129	0.155235	0.0825864	GO:0043228	GO:CC	non-membrane-bounded organelle	16399	1884	GO:0043226
510	Endodermis_Down	TRUE	3.34637e-07	8552	831	510	0.613718	0.0596352	GO:0043226	GO:CC	organelle	16399	1882	GO:0110165
511	Endodermis_Down	TRUE	3.79928e-07	8540	831	509	0.612515	0.0596019	GO:0043229	GO:CC	intracellular organelle	16399	1885	c("GO:0005622"	"GO:0043226")
512	Endodermis_Down	TRUE	4.14722e-07	53	831	15	0.0180505	0.283019	GO:1902495	GO:CC	transmembrane transporter complex	16399	3632	c("GO:0098796"	"GO:1990351")
513	Endodermis_Down	TRUE	4.14722e-07	181	831	29	0.0348977	0.160221	GO:0098798	GO:CC	mitochondrial protein-containing complex	16399	3267	c("GO:0005739"	"GO:0032991")
514	Endodermis_Down	TRUE	5.54504e-07	965	831	88	0.105897	0.0911917	GO:0005829	GO:CC	cytosol	16399	380	c("GO:0005737"	"GO:0110165")
515	Endodermis_Down	TRUE	6.01746e-07	114	831	22	0.0264741	0.192982	GO:1990204	GO:CC	oxidoreductase complex	16399	3819	GO:1902494
516	Endodermis_Down	TRUE	5.68257e-06	64	831	15	0.0180505	0.234375	GO:1990351	GO:CC	transporter complex	16399	3879	GO:0032991
517	Endodermis_Down	TRUE	7.45707e-06	185	831	27	0.032491	0.145946	GO:0000785	GO:CC	chromatin	16399	92	c("GO:0005694"	"GO:0032993")
518	Endodermis_Down	TRUE	4.18353e-05	366	831	40	0.0481348	0.10929	GO:0005789	GO:CC	endoplasmic reticulum membrane	16399	354	c("GO:0031090"	"GO:0042175"	"GO:0098827")
519	Endodermis_Down	TRUE	4.83197e-05	369	831	40	0.0481348	0.108401	GO:0098827	GO:CC	endoplasmic reticulum subcompartment	16399	3276	c("GO:0005783"	"GO:0031984")
520	Endodermis_Down	TRUE	4.83197e-05	369	831	40	0.0481348	0.108401	GO:0042175	GO:CC	nuclear outer membrane-endoplasmic reticulum membrane network	16399	1781	c("GO:0012505"	"GO:0016020")
521	Endodermis_Down	TRUE	6.06962e-05	700	831	63	0.0758123	0.09	GO:0031967	GO:CC	organelle envelope	16399	1218	c("GO:0031975"	"GO:0043227"	"GO:0043229")
522	Endodermis_Down	TRUE	6.06962e-05	700	831	63	0.0758123	0.09	GO:0031975	GO:CC	envelope	16399	1225	GO:0110165
523	Endodermis_Down	TRUE	0.000192613	13	831	6	0.00722022	0.461538	GO:0045273	GO:CC	respiratory chain complex II	16399	2178	c("GO:0098803"	"GO:1902494")
524	Endodermis_Down	TRUE	0.000239076	77	831	14	0.0168472	0.181818	GO:0022627	GO:CC	cytosolic small ribosomal subunit	16399	861	c("GO:0015935"	"GO:0022626")
525	Endodermis_Down	TRUE	0.000239076	225	831	27	0.032491	0.12	GO:0032993	GO:CC	protein-DNA complex	16399	1345	GO:0032991
526	Endodermis_Down	TRUE	0.000239076	87	831	15	0.0180505	0.172414	GO:0005618	GO:CC	cell wall	16399	234	GO:0030312
527	Endodermis_Down	TRUE	0.000239076	87	831	15	0.0180505	0.172414	GO:0009505	GO:CC	plant-type cell wall	16399	588	GO:0005618
528	Endodermis_Down	TRUE	0.000286019	9	831	5	0.00601685	0.555556	GO:0072546	GO:CC	EMC complex	16399	2816	c("GO:0005789"	"GO:0098796"	"GO:0140534")
529	Endodermis_Down	TRUE	0.000314618	27	831	8	0.00962696	0.296296	GO:0071011	GO:CC	precatalytic spliceosome	16399	2609	GO:0005681
530	Endodermis_Down	TRUE	0.000570018	22	831	7	0.00842359	0.318182	GO:0033176	GO:CC	proton-transporting V-type ATPase complex	16399	1396	GO:0016469
531	Endodermis_Down	TRUE	0.000700773	96	831	15	0.0180505	0.15625	GO:0030312	GO:CC	external encapsulating structure	16399	930	c("GO:0071944"	"GO:0110165")
532	Endodermis_Down	TRUE	0.000700773	107	831	16	0.0192539	0.149533	GO:0015935	GO:CC	small ribosomal subunit	16399	712	GO:0044391
533	Endodermis_Down	TRUE	0.000971704	470	831	43	0.0517449	0.0914894	GO:0031984	GO:CC	organelle subcompartment	16399	1233	c("GO:0043227"	"GO:0043229"	"GO:0110165")
534	Endodermis_Down	TRUE	0.00135413	33	831	8	0.00962696	0.242424	GO:0097526	GO:CC	spliceosomal tri-snRNP complex	16399	3053	GO:0097525
535	Endodermis_Down	TRUE	0.00142992	7	831	4	0.00481348	0.571429	GO:0046930	GO:CC	pore complex	16399	2219	GO:0098796
536	Endodermis_Down	TRUE	0.00147012	61	831	11	0.0132371	0.180328	GO:0030532	GO:CC	small nuclear ribonucleoprotein complex	16399	949	c("GO:0120114"	"GO:0140513"	"GO:1990904")
537	Endodermis_Down	TRUE	0.00147012	61	831	11	0.0132371	0.180328	GO:0097525	GO:CC	spliceosomal snRNP complex	16399	3052	GO:0030532
538	Endodermis_Down	TRUE	0.00246106	8	831	4	0.00481348	0.5	GO:0005749	GO:CC	mitochondrial respiratory chain complex II	succinate dehydrogenase complex (ubiquinone)	16399	319	c("GO:0005746"	"GO:0045257"	"GO:0045283"	"GO:0098800")
539	Endodermis_Down	TRUE	0.00246106	8	831	4	0.00481348	0.5	GO:0045257	GO:CC	succinate dehydrogenase complex (ubiquinone)	16399	2162	GO:0045281
540	Endodermis_Down	TRUE	0.00246106	8	831	4	0.00481348	0.5	GO:0045281	GO:CC	succinate dehydrogenase complex	16399	2184	c("GO:0005622"	"GO:0045273"	"GO:0098803"	"GO:1990204")
541	Endodermis_Down	TRUE	0.00246106	8	831	4	0.00481348	0.5	GO:0045283	GO:CC	fumarate reductase complex	16399	2186	c("GO:0045273"	"GO:0098803"	"GO:1902494")
542	Endodermis_Down	TRUE	0.00271274	14	831	5	0.00601685	0.357143	GO:0030008	GO:CC	TRAPP complex	16399	864	c("GO:0099023"	"GO:0140535")
543	Endodermis_Down	TRUE	0.00271274	66	831	11	0.0132371	0.166667	GO:0120114	GO:CC	Sm-like protein family complex	16399	3470	GO:0032991
544	Endodermis_Down	TRUE	0.00271274	56	831	10	0.0120337	0.178571	GO:0016469	GO:CC	proton-transporting two-sector ATPase complex	16399	745	c("GO:0098796"	"GO:1904949")
545	Endodermis_Down	TRUE	0.00277122	21	831	6	0.00722022	0.285714	GO:0005686	GO:CC	U2 snRNP	16399	276	GO:0097525
546	Endodermis_Down	TRUE	0.0028618	4	831	3	0.00361011	0.75	GO:0042788	GO:CC	polysomal ribosome	16399	1844	c("GO:0005840"	"GO:0005844")
547	Endodermis_Down	TRUE	0.0028618	733	831	58	0.0697954	0.0791269	GO:0005783	GO:CC	endoplasmic reticulum	16399	348	c("GO:0005737"	"GO:0012505"	"GO:0043231")
548	Endodermis_Down	TRUE	0.00365615	15	831	5	0.00601685	0.333333	GO:0005682	GO:CC	U5 snRNP	16399	272	GO:0097525
549	Endodermis_Down	TRUE	0.00706698	7837	831	440	0.529483	0.0561439	GO:0043231	GO:CC	intracellular membrane-bounded organelle	16399	1887	c("GO:0043227"	"GO:0043229")
550	Endodermis_Down	TRUE	0.00724012	7860	831	441	0.530686	0.0561069	GO:0043227	GO:CC	membrane-bounded organelle	16399	1883	GO:0043226
551	Endodermis_Down	TRUE	0.00875519	11	831	4	0.00481348	0.363636	GO:0033179	GO:CC	proton-transporting V-type ATPase	V0 domain	16399	1399	c("GO:0033176"	"GO:0033177")
552	Endodermis_Down	TRUE	0.010473	27	831	6	0.00722022	0.222222	GO:0033177	GO:CC	proton-transporting two-sector ATPase complex	proton-transporting domain	16399	1397	c("GO:0016469"	"GO:0098796")
553	Endodermis_Down	TRUE	0.0111014	19	831	5	0.00601685	0.263158	GO:0005758	GO:CC	mitochondrial intermembrane space	16399	326	c("GO:0005740"	"GO:0031970")
554	Endodermis_Down	TRUE	0.0136083	20	831	5	0.00601685	0.25	GO:0005689	GO:CC	U12-type spliceosomal complex	16399	279	GO:0005681
555	Endodermis_Down	TRUE	0.0136083	20	831	5	0.00601685	0.25	GO:0005685	GO:CC	U1 snRNP	16399	275	GO:0097525
556	Endodermis_Down	TRUE	0.0136083	20	831	5	0.00601685	0.25	GO:0005771	GO:CC	multivesicular body	16399	339	GO:0005770
557	Endodermis_Down	TRUE	0.0168939	21	831	5	0.00601685	0.238095	GO:0031970	GO:CC	organelle envelope lumen	16399	1221	c("GO:0031967"	"GO:0070013")
558	Endodermis_Down	TRUE	0.0190426	7	831	3	0.00361011	0.428571	GO:0045277	GO:CC	respiratory chain complex IV	16399	2182	c("GO:0070069"	"GO:0098803")
559	Endodermis_Down	TRUE	0.020412	22	831	5	0.00601685	0.227273	GO:0070069	GO:CC	cytochrome complex	16399	2428	GO:1902494
560	Endodermis_Down	TRUE	0.0207639	14	831	4	0.00481348	0.285714	GO:0000815	GO:CC	ESCRT III complex	16399	114	c("GO:0010008"	"GO:0036452"	"GO:0098796")
561	Endodermis_Down	TRUE	0.0225887	88	831	11	0.0132371	0.125	GO:1904949	GO:CC	ATPase complex	16399	3709	GO:1902494
562	Endodermis_Down	TRUE	0.025375	43	831	7	0.00842359	0.162791	GO:0005741	GO:CC	mitochondrial outer membrane	16399	312	c("GO:0031966"	"GO:0031968")
563	Endodermis_Down	TRUE	0.0268227	8	831	3	0.00361011	0.375	GO:0005687	GO:CC	U4 snRNP	16399	277	GO:0097525
564	Endodermis_Down	TRUE	0.0268227	8	831	3	0.00361011	0.375	GO:0005688	GO:CC	U6 snRNP	16399	278	GO:0097525
565	Endodermis_Down	TRUE	0.0268227	8	831	3	0.00361011	0.375	GO:0031414	GO:CC	N-terminal protein acetyltransferase complex	16399	1111	c("GO:0005737"	"GO:0031248")
566	Endodermis_Down	TRUE	0.0289276	1043	831	71	0.0854392	0.0680729	GO:1902494	GO:CC	catalytic complex	16399	3631	GO:0032991
567	Endodermis_Down	TRUE	0.0317299	3	831	2	0.00240674	0.666667	GO:0120115	GO:CC	Lsm2-8 complex	16399	3471	GO:0120114
568	Endodermis_Down	TRUE	0.0317299	3	831	2	0.00240674	0.666667	GO:0031415	GO:CC	NatA complex	16399	1112	GO:0031414
569	Endodermis_Down	TRUE	0.0317299	3	831	2	0.00240674	0.666667	GO:0005751	GO:CC	mitochondrial respiratory chain complex IV	16399	321	c("GO:0005746"	"GO:0045277"	"GO:0098800")
570	Endodermis_Down	TRUE	0.0443523	27	831	5	0.00601685	0.185185	GO:0046540	GO:CC	U4/U6 x U5 tri-snRNP complex	16399	2197	GO:0097526
571	Endodermis_Down	TRUE	0.0443541	85	831	10	0.0120337	0.117647	GO:0140534	GO:CC	endoplasmic reticulum protein-containing complex	16399	3567	c("GO:0005783"	"GO:0032991")
572	Endodermis_Down	TRUE	0.0467848	99	831	11	0.0132371	0.111111	GO:0042579	GO:CC	microbody	16399	1797	c("GO:0005737"	"GO:0043231")
573	Endodermis_Down	TRUE	0.0467848	99	831	11	0.0132371	0.111111	GO:0005777	GO:CC	peroxisome	16399	344	GO:0042579
574	Endodermis_Down	TRUE	1.21927e-26	495	744	87	0.116935	0.175758	GO:0005198	GO:MF	structural molecule activity	16978	1350	GO:0003674
575	Endodermis_Down	TRUE	4.15918e-16	372	744	60	0.0806452	0.16129	GO:0003735	GO:MF	structural constituent of ribosome	16978	353	GO:0005198
576	Endodermis_Down	TRUE	4.78076e-15	55	744	23	0.030914	0.418182	GO:0030527	GO:MF	structural constituent of chromatin	16978	3959	GO:0005198
577	Endodermis_Down	TRUE	2.57317e-09	104	744	24	0.0322581	0.230769	GO:0046982	GO:MF	protein heterodimerization activity	16978	6316	GO:0046983
578	Endodermis_Down	TRUE	2.93261e-06	157	744	25	0.0336022	0.159236	GO:0009055	GO:MF	electron transfer activity	16978	2136	GO:0016491
579	Endodermis_Down	TRUE	7.77431e-06	202	744	28	0.0376344	0.138614	GO:0016209	GO:MF	antioxidant activity	16978	2741	GO:0003674
580	Endodermis_Down	TRUE	1.48668e-05	22	744	9	0.0120968	0.409091	GO:0005372	GO:MF	water transmembrane transporter activity	16978	1453	c("GO:0015318"	"GO:1901702")
581	Endodermis_Down	TRUE	1.48668e-05	22	744	9	0.0120968	0.409091	GO:0015250	GO:MF	water channel activity	16978	2446	c("GO:0005372"	"GO:0015267")
582	Endodermis_Down	TRUE	3.4327e-05	82	744	16	0.0215054	0.195122	GO:0004364	GO:MF	glutathione transferase activity	16978	728	GO:0016765
583	Endodermis_Down	TRUE	8.71406e-05	34	744	10	0.0134409	0.294118	GO:0010181	GO:MF	FMN binding	16978	2194	c("GO:0032553"	"GO:0043168")
584	Endodermis_Down	TRUE	0.000214188	178	744	23	0.030914	0.129213	GO:0004601	GO:MF	peroxidase activity	16978	916	c("GO:0016209"	"GO:0016684")
585	Endodermis_Down	TRUE	0.000216165	179	744	23	0.030914	0.128492	GO:0016684	GO:MF	oxidoreductase activity	acting on peroxide as acceptor	16978	2911	GO:0016491
586	Endodermis_Down	TRUE	0.000400394	1725	744	113	0.151882	0.0655072	GO:0016491	GO:MF	oxidoreductase activity	16978	2825	GO:0003824
587	Endodermis_Down	TRUE	0.000596822	128	744	18	0.0241935	0.140625	GO:0140825	GO:MF	lactoperoxidase activity	16978	10758	GO:0004601
588	Endodermis_Down	TRUE	0.0015238	30	744	8	0.0107527	0.266667	GO:0004864	GO:MF	protein phosphatase inhibitor activity	16978	1136	c("GO:0019212"	"GO:0019888")
589	Endodermis_Down	TRUE	0.0015596	31	744	8	0.0107527	0.258065	GO:0046961	GO:MF	proton-transporting ATPase activity	rotational mechanism	16978	6300	c("GO:0015078"	"GO:0019829"	"GO:0044769")
590	Endodermis_Down	TRUE	0.0015596	31	744	8	0.0107527	0.258065	GO:0044769	GO:MF	ATPase activity	coupled to transmembrane movement of ions	rotational mechanism	16978	6087	GO:0042625
591	Endodermis_Down	TRUE	0.0015596	31	744	8	0.0107527	0.258065	GO:0042625	GO:MF	ATPase-coupled ion transmembrane transporter activity	16978	5663	GO:0042626
592	Endodermis_Down	TRUE	0.0015596	31	744	8	0.0107527	0.258065	GO:0019212	GO:MF	phosphatase inhibitor activity	16978	3680	c("GO:0004857"	"GO:0019208")
593	Endodermis_Down	TRUE	0.0016123	181	744	21	0.0282258	0.116022	GO:0016765	GO:MF	transferase activity	transferring alkyl or aryl (other than methyl) groups	16978	2975	GO:0016740
594	Endodermis_Down	TRUE	0.00181965	24	744	7	0.0094086	0.291667	GO:0010427	GO:MF	abscisic acid binding	16978	2240	c("GO:0019840"	"GO:0033293"	"GO:0042562"	"GO:0043178")
595	Endodermis_Down	TRUE	0.0023217	25	744	7	0.0094086	0.28	GO:0019840	GO:MF	isoprenoid binding	16978	3733	GO:0008289
596	Endodermis_Down	TRUE	0.00270834	176	744	20	0.0268817	0.113636	GO:0015267	GO:MF	channel activity	16978	2452	GO:0022803
597	Endodermis_Down	TRUE	0.00270834	176	744	20	0.0268817	0.113636	GO:0022803	GO:MF	passive transmembrane transporter activity	16978	3787	GO:0022857
598	Endodermis_Down	TRUE	0.003118	7	744	4	0.00537634	0.571429	GO:0022829	GO:MF	wide pore channel activity	16978	3796	GO:0015267
599	Endodermis_Down	TRUE	0.003118	7	744	4	0.00537634	0.571429	GO:0015288	GO:MF	porin activity	16978	2464	GO:0022829
600	Endodermis_Down	TRUE	0.00357512	127	744	16	0.0215054	0.125984	GO:0051082	GO:MF	unfolded protein binding	16978	8005	GO:0005515
601	Endodermis_Down	TRUE	0.00405742	243	744	24	0.0322581	0.0987654	GO:0005525	GO:MF	GTP binding	16978	1504	c("GO:0032561"	"GO:0035639")
602	Endodermis_Down	TRUE	0.00405742	57	744	10	0.0134409	0.175439	GO:0019888	GO:MF	protein phosphatase regulator activity	16978	3748	GO:0019208
603	Endodermis_Down	TRUE	0.00405742	243	744	24	0.0322581	0.0987654	GO:0032561	GO:MF	guanyl ribonucleotide binding	16978	4487	c("GO:0019001"	"GO:0032555")
604	Endodermis_Down	TRUE	0.00405742	243	744	24	0.0322581	0.0987654	GO:0019001	GO:MF	guanyl nucleotide binding	16978	3601	GO:0017076
605	Endodermis_Down	TRUE	0.00418461	58	744	10	0.0134409	0.172414	GO:0019208	GO:MF	phosphatase regulator activity	16978	3676	GO:0030234
606	Endodermis_Down	TRUE	0.00469693	59	744	10	0.0134409	0.169492	GO:0051087	GO:MF	protein-folding chaperone binding	16978	8006	GO:0005515
607	Endodermis_Down	TRUE	0.0047485	14	744	5	0.00672043	0.357143	GO:0008198	GO:MF	ferrous iron binding	16978	1610	GO:0005506
608	Endodermis_Down	TRUE	0.00495617	71	744	11	0.0147849	0.15493	GO:0016651	GO:MF	oxidoreductase activity	acting on NAD(P)H	16978	2889	GO:0016491
609	Endodermis_Down	TRUE	0.00600345	31	744	7	0.0094086	0.225806	GO:0042562	GO:MF	hormone binding	16978	5652	GO:0005488
610	Endodermis_Down	TRUE	0.00600345	123	744	15	0.0201613	0.121951	GO:0015078	GO:MF	proton transmembrane transporter activity	16978	2305	c("GO:0008324"	"GO:0022890")
611	Endodermis_Down	TRUE	0.00683863	23	744	6	0.00806452	0.26087	GO:0008308	GO:MF	voltage-gated monoatomic anion channel activity	16978	1652	c("GO:0005244"	"GO:0005253")
612	Endodermis_Down	TRUE	0.00855777	24	744	6	0.00806452	0.25	GO:0005253	GO:MF	monoatomic anion channel activity	16978	1384	c("GO:0005216"	"GO:0008509")
613	Endodermis_Down	TRUE	0.0101301	187	744	19	0.0255376	0.101604	GO:0003924	GO:MF	GTPase activity	16978	448	GO:0017111
614	Endodermis_Down	TRUE	0.011896	35	744	7	0.0094086	0.2	GO:0043178	GO:MF	alcohol binding	16978	5759	GO:0036094
615	Endodermis_Down	TRUE	0.015805	11	744	4	0.00537634	0.363636	GO:0004017	GO:MF	adenylate kinase activity	16978	511	GO:0050145
616	Endodermis_Down	TRUE	0.0184024	198	744	19	0.0255376	0.0959596	GO:0140678	GO:MF	molecular function inhibitor activity	16978	10670	GO:0098772
617	Endodermis_Down	TRUE	0.0184024	198	744	19	0.0255376	0.0959596	GO:0004857	GO:MF	enzyme inhibitor activity	16978	1130	c("GO:0030234"	"GO:0140678")
618	Endodermis_Down	TRUE	0.0237411	6	744	3	0.00403226	0.5	GO:0000104	GO:MF	succinate dehydrogenase activity	16978	22	GO:0016627
619	Endodermis_Down	TRUE	0.0270487	403	744	31	0.0416667	0.0769231	GO:0015318	GO:MF	inorganic molecular entity transmembrane transporter activity	16978	2482	GO:0022857
620	Endodermis_Down	TRUE	0.0272642	41	744	7	0.0094086	0.170732	GO:0033293	GO:MF	monocarboxylic acid binding	16978	4557	GO:0031406
621	Endodermis_Down	TRUE	0.0272642	474	744	35	0.047043	0.0738397	GO:0098772	GO:MF	molecular function regulator activity	16978	9253	GO:0003674
622	Endodermis_Down	TRUE	0.0275544	2	744	2	0.00268817	1	GO:0008753	GO:MF	NADPH dehydrogenase (quinone) activity	16978	1889	GO:0003955
623	Endodermis_Down	TRUE	0.0317462	92	744	11	0.0147849	0.119565	GO:0003743	GO:MF	translation initiation factor activity	16978	354	GO:0008135
624	Endodermis_Down	TRUE	0.0341285	7	744	3	0.00403226	0.428571	GO:0004784	GO:MF	superoxide dismutase activity	16978	1063	c("GO:0016209"	"GO:0016721")
625	Endodermis_Down	TRUE	0.0341285	7	744	3	0.00403226	0.428571	GO:0016721	GO:MF	oxidoreductase activity	acting on superoxide radicals as acceptor	16978	2939	GO:0016491
626	Endodermis_Down	TRUE	0.0341285	7	744	3	0.00403226	0.428571	GO:0004596	GO:MF	peptide alpha-N-acetyltransferase activity	16978	914	GO:0034212
627	Endodermis_Down	TRUE	0.0441979	15	744	4	0.00537634	0.266667	GO:0005200	GO:MF	structural constituent of cytoskeleton	16978	1352	GO:0005198
628	Endodermis_Down	TRUE	0.0486554	127	744	13	0.0174731	0.102362	GO:0022853	GO:MF	active monoatomic ion transmembrane transporter activity	16978	3812	c("GO:0015075"	"GO:0022804")
629	Endodermis_Down	TRUE	0.0491263	8	744	3	0.00403226	0.375	GO:0008199	GO:MF	ferric iron binding	16978	1611	c("GO:0005506"	"GO:1901681")
630	Endodermis_Down	TRUE	0.0491263	8	744	3	0.00403226	0.375	GO:0016722	GO:MF	oxidoreductase activity	acting on metal ions	16978	2940	GO:0016491
631	Endodermis_Down	TRUE	2.96611e-07	95	264	26	0.0984848	0.273684	KEGG:00190	KEGG	Oxidative phosphorylation	3467	18	KEGG:00000
632	Endodermis_Down	TRUE	4.24304e-05	205	264	36	0.136364	0.17561	KEGG:03010	KEGG	Ribosome	3467	208	KEGG:00000
633	Endodermis_Down	TRUE	0.0022241	65	264	15	0.0568182	0.230769	KEGG:04145	KEGG	Phagosome	3467	276	KEGG:00000
634	Endodermis_Down	TRUE	0.0387176	112	264	18	0.0681818	0.160714	KEGG:04144	KEGG	Endocytosis	3467	275	KEGG:00000
635	Endodermis_Up	TRUE	0.00081682	2307	626	136	0.217252	0.058951	GO:0006793	GO:BP	phosphorus metabolic process	15906	2518	GO:0044237
636	Endodermis_Up	TRUE	0.000862213	2273	626	133	0.21246	0.058513	GO:0006796	GO:BP	phosphate-containing compound metabolic process	15906	2521	GO:0006793
637	Endodermis_Up	TRUE	0.00187873	1006	626	69	0.110224	0.0685885	GO:0005975	GO:BP	carbohydrate metabolic process	15906	1872	c("GO:0044238"	"GO:0071704")
638	Endodermis_Up	TRUE	0.00187873	1581	626	98	0.15655	0.0619861	GO:0009056	GO:BP	catabolic process	15906	3288	GO:0008152
639	Endodermis_Up	TRUE	0.00400772	258	626	26	0.0415335	0.100775	GO:0016051	GO:BP	carbohydrate biosynthetic process	15906	5169	c("GO:0005975"	"GO:1901576")
640	Endodermis_Up	TRUE	0.00451634	1661	626	99	0.158147	0.0596026	GO:0016310	GO:BP	phosphorylation	15906	5287	GO:0006796
641	Endodermis_Up	TRUE	0.00467651	25	626	7	0.0111821	0.28	GO:0006094	GO:BP	gluconeogenesis	15906	1984	c("GO:0006006"	"GO:0019319")
642	Endodermis_Up	TRUE	0.00467651	6	626	4	0.00638978	0.666667	GO:0034727	GO:BP	piecemeal microautophagy of the nucleus	15906	9129	c("GO:0016237"	"GO:0044804")
643	Endodermis_Up	TRUE	0.00467651	25	626	7	0.0111821	0.28	GO:2000895	GO:BP	hemicellulose catabolic process	15906	27238	c("GO:0010410"	"GO:0044347")
644	Endodermis_Up	TRUE	0.00467651	6	626	4	0.00638978	0.666667	GO:0061912	GO:BP	selective autophagy	15906	16510	GO:0016236
645	Endodermis_Up	TRUE	0.00467651	25	626	7	0.0111821	0.28	GO:0044347	GO:BP	cell wall polysaccharide catabolic process	15906	11534	c("GO:0000272"	"GO:0010383"	"GO:0016998")
646	Endodermis_Up	TRUE	0.00467651	73	626	12	0.0191693	0.164384	GO:0009311	GO:BP	oligosaccharide metabolic process	15906	3513	GO:0005975
647	Endodermis_Up	TRUE	0.00467651	6	626	4	0.00638978	0.666667	GO:0016237	GO:BP	lysosomal microautophagy	15906	5267	GO:0006914
648	Endodermis_Up	TRUE	0.00467651	25	626	7	0.0111821	0.28	GO:0045493	GO:BP	xylan catabolic process	15906	12027	c("GO:0045491"	"GO:2000895")
649	Endodermis_Up	TRUE	0.00509232	66	626	11	0.0175719	0.166667	GO:0006914	GO:BP	autophagy	15906	2603	c("GO:0044248"	"GO:0061919")
650	Endodermis_Up	TRUE	0.00509232	66	626	11	0.0175719	0.166667	GO:0061919	GO:BP	process utilizing autophagic mechanism	15906	16513	GO:0009987
651	Endodermis_Up	TRUE	0.00509232	26	626	7	0.0111821	0.269231	GO:0019319	GO:BP	hexose biosynthetic process	15906	5939	c("GO:0019318"	"GO:0046364")
652	Endodermis_Up	TRUE	0.00552155	67	626	11	0.0175719	0.164179	GO:0005984	GO:BP	disaccharide metabolic process	15906	1881	GO:0009311
653	Endodermis_Up	TRUE	0.00571659	3	626	3	0.00479233	1	GO:0061709	GO:BP	reticulophagy	15906	16410	c("GO:0061912"	"GO:1903008")
654	Endodermis_Up	TRUE	0.0105563	1514	626	88	0.140575	0.0581242	GO:1901575	GO:BP	organic substance catabolic process	15906	22444	c("GO:0009056"	"GO:0071704")
655	Endodermis_Up	TRUE	0.0112793	40	626	8	0.0127796	0.2	GO:0016998	GO:BP	cell wall macromolecule catabolic process	15906	5357	c("GO:0009057"	"GO:0044036")
656	Endodermis_Up	TRUE	0.0112793	40	626	8	0.0127796	0.2	GO:0046364	GO:BP	monosaccharide biosynthetic process	15906	12713	c("GO:0005996"	"GO:0016051"	"GO:0044283")
657	Endodermis_Up	TRUE	0.0125369	63	626	10	0.0159744	0.15873	GO:0006006	GO:BP	glucose metabolic process	15906	1903	GO:0019318
658	Endodermis_Up	TRUE	0.0137637	633	626	44	0.0702875	0.0695103	GO:0044248	GO:BP	cellular catabolic process	15906	11493	c("GO:0009056"	"GO:0044237")
659	Endodermis_Up	TRUE	0.0260163	35	626	7	0.0111821	0.2	GO:0009312	GO:BP	oligosaccharide biosynthetic process	15906	3514	c("GO:0009311"	"GO:0016051")
660	Endodermis_Up	TRUE	0.0273646	10	626	4	0.00638978	0.4	GO:0006074	GO:BP	(1->3)-beta-D-glucan metabolic process	15906	1968	GO:0051273
661	Endodermis_Up	TRUE	0.0273646	10	626	4	0.00638978	0.4	GO:0006075	GO:BP	(1->3)-beta-D-glucan biosynthetic process	15906	1969	c("GO:0006074"	"GO:0051274")
662	Endodermis_Up	TRUE	0.0286733	1403	626	80	0.127796	0.0570207	GO:0044281	GO:BP	small molecule metabolic process	15906	11506	GO:0008152
663	Endodermis_Up	TRUE	0.0291873	1384	626	79	0.126198	0.0570809	GO:0006468	GO:BP	protein phosphorylation	15906	2242	c("GO:0016310"	"GO:0036211")
664	Endodermis_Up	TRUE	0.0300497	190	626	18	0.028754	0.0947368	GO:0044282	GO:BP	small molecule catabolic process	15906	11507	c("GO:0009056"	"GO:0044281")
665	Endodermis_Up	TRUE	0.0300497	37	626	7	0.0111821	0.189189	GO:0016441	GO:BP	post-transcriptional gene silencing	15906	5311	c("GO:0010608"	"GO:0010629")
666	Endodermis_Up	TRUE	0.0310099	5	626	3	0.00479233	0.6	GO:0019375	GO:BP	galactolipid biosynthetic process	15906	5993	c("GO:0009247"	"GO:0019374")
667	Endodermis_Up	TRUE	0.0310099	5	626	3	0.00479233	0.6	GO:0019374	GO:BP	galactolipid metabolic process	15906	5992	GO:0006664
668	Endodermis_Up	TRUE	0.0330881	11	626	4	0.00638978	0.363636	GO:0090110	GO:BP	COPII-coated vesicle cargo loading	15906	18884	c("GO:0035459"	"GO:0046907"	"GO:0090114")
669	Endodermis_Up	TRUE	0.035328	2698	626	137	0.21885	0.0507784	GO:0036211	GO:BP	protein modification process	15906	9953	c("GO:0019538"	"GO:0043412")
670	Endodermis_Up	TRUE	0.0360579	39	626	7	0.0111821	0.179487	GO:0016236	GO:BP	macroautophagy	15906	5266	GO:0006914
671	Endodermis_Up	TRUE	0.0366273	10872	626	464	0.741214	0.0426784	GO:0071704	GO:BP	organic substance metabolic process	15906	17686	GO:0008152
672	Endodermis_Up	TRUE	0.0374051	29	626	6	0.00958466	0.206897	GO:0035194	GO:BP	regulatory ncRNA-mediated post-transcriptional gene silencing	15906	9305	c("GO:0016441"	"GO:0031047")
673	Endodermis_Up	TRUE	0.0408795	12	626	4	0.00638978	0.333333	GO:0009803	GO:BP	cinnamic acid metabolic process	15906	3745	c("GO:0009698"	"GO:0032787"	"GO:0042537"	"GO:0120254")
674	Endodermis_Up	TRUE	0.0408795	12	626	4	0.00638978	0.333333	GO:0009800	GO:BP	cinnamic acid biosynthetic process	15906	3742	c("GO:0009699"	"GO:0009803"	"GO:0072330"	"GO:0120255")
675	Endodermis_Up	TRUE	0.0440893	871	626	53	0.0846645	0.0608496	GO:0043436	GO:BP	oxoacid metabolic process	15906	11204	GO:0006082
676	Endodermis_Up	TRUE	0.0440893	750	626	47	0.0750799	0.0626667	GO:1901565	GO:BP	organonitrogen compound catabolic process	15906	22438	c("GO:1901564"	"GO:1901575")
677	Endodermis_Up	TRUE	0.0440893	10077	626	433	0.691693	0.0429691	GO:0044238	GO:BP	primary metabolic process	15906	11489	GO:0008152
678	Endodermis_Up	TRUE	0.0440893	66	626	9	0.014377	0.136364	GO:0046777	GO:BP	protein autophosphorylation	15906	12991	GO:0006468
679	Endodermis_Up	TRUE	0.0440893	872	626	53	0.0846645	0.0607798	GO:0006082	GO:BP	organic acid metabolic process	15906	1976	c("GO:0044237"	"GO:0044281"	"GO:0071704")
680	Endodermis_Up	TRUE	0.0441721	3431	626	167	0.266773	0.0486739	GO:0050794	GO:BP	regulation of cellular process	15906	13920	c("GO:0009987"	"GO:0050789")
681	Endodermis_Up	TRUE	0.0458927	3743	626	180	0.28754	0.0480898	GO:0050789	GO:BP	regulation of biological process	15906	13916	c("GO:0008150"	"GO:0065007")
682	Endodermis_Up	TRUE	0.0460658	156	626	15	0.0239617	0.0961538	GO:0006470	GO:BP	protein dephosphorylation	15906	2244	c("GO:0016311"	"GO:0036211")
683	Endodermis_Up	TRUE	0.0460658	13	626	4	0.00638978	0.307692	GO:0035459	GO:BP	vesicle cargo loading	15906	9473	c("GO:0006810"	"GO:0016192")
684	Endodermis_Up	TRUE	0.0460658	858	626	52	0.0830671	0.0606061	GO:0019752	GO:BP	carboxylic acid metabolic process	15906	6321	GO:0043436
685	Endodermis_Up	TRUE	0.04626	4036	626	192	0.306709	0.0475719	GO:0065007	GO:BP	biological regulation	15906	16682	GO:0008150
686	Endodermis_Up	TRUE	0.0471748	32	626	6	0.00958466	0.1875	GO:0009074	GO:BP	aromatic amino acid family catabolic process	15906	3306	c("GO:0009072"	"GO:0019439"	"GO:0046395"	"GO:1901361"	"GO:1901565")
687	Endodermis_Up	TRUE	0.0486759	1051	626	61	0.0974441	0.05804	GO:0007165	GO:BP	signal transduction	15906	2776	c("GO:0007154"	"GO:0009987"	"GO:0023052"	"GO:0050794"	"GO:0051716")
688	Endodermis_Up	TRUE	0.0494339	2	626	2	0.00319489	1	GO:0006990	GO:BP	positive regulation of transcription from RNA polymerase II promoter involved in unfolded protein response	15906	2651	c("GO:0030968"	"GO:1901522")
689	Endodermis_Up	TRUE	0.0494339	2	626	2	0.00319489	1	GO:0006531	GO:BP	aspartate metabolic process	15906	2289	c("GO:0009066"	"GO:0043648")
690	Endodermis_Up	TRUE	0.0494339	2	626	2	0.00319489	1	GO:1901522	GO:BP	positive regulation of transcription from RNA polymerase II promoter involved in cellular response to chemical stimulus	15906	22400	c("GO:0045944"	"GO:0070887")
691	Endodermis_Up	TRUE	2.40156e-08	121	656	24	0.0365854	0.198347	GO:0005516	GO:MF	calmodulin binding	16978	1496	GO:0005515
692	Endodermis_Up	TRUE	2.73474e-05	6411	656	313	0.477134	0.0488223	GO:0043167	GO:MF	ion binding	16978	5753	GO:0005488
693	Endodermis_Up	TRUE	3.94745e-05	2918	656	164	0.25	0.0562029	GO:0140096	GO:MF	catalytic activity	acting on a protein	16978	10506	GO:0003824
694	Endodermis_Up	TRUE	7.53495e-05	1666	656	104	0.158537	0.062425	GO:0016301	GO:MF	kinase activity	16978	2774	GO:0016772
695	Endodermis_Up	TRUE	7.53495e-05	2649	656	150	0.228659	0.0566251	GO:0005524	GO:MF	ATP binding	16978	1503	c("GO:0032559"	"GO:0035639")
696	Endodermis_Up	TRUE	7.90302e-05	2801	656	156	0.237805	0.0556944	GO:0032559	GO:MF	adenyl ribonucleotide binding	16978	4485	c("GO:0030554"	"GO:0032555")
697	Endodermis_Up	TRUE	0.000208796	1516	656	94	0.143293	0.0620053	GO:0016773	GO:MF	phosphotransferase activity	alcohol group as acceptor	16978	2980	GO:0016772
698	Endodermis_Up	TRUE	0.000208796	3599	656	188	0.286585	0.0522367	GO:0036094	GO:MF	small molecule binding	16978	5425	GO:0005488
699	Endodermis_Up	TRUE	0.000208796	1878	656	111	0.169207	0.0591054	GO:0016772	GO:MF	transferase activity	transferring phosphorus-containing groups	16978	2979	GO:0016740
700	Endodermis_Up	TRUE	0.000208796	2950	656	160	0.243902	0.0542373	GO:0030554	GO:MF	adenyl nucleotide binding	16978	3971	GO:0017076
701	Endodermis_Up	TRUE	0.000487692	3540	656	183	0.278963	0.0516949	GO:0043168	GO:MF	anion binding	16978	5754	GO:0043167
702	Endodermis_Up	TRUE	0.000518666	2880	656	154	0.234756	0.0534722	GO:0035639	GO:MF	purine ribonucleoside triphosphate binding	16978	5380	c("GO:0043168"	"GO:1901265")
703	Endodermis_Up	TRUE	0.000636552	3032	656	160	0.243902	0.0527704	GO:0032555	GO:MF	purine ribonucleotide binding	16978	4481	c("GO:0017076"	"GO:0032553")
704	Endodermis_Up	TRUE	0.000938337	3385	656	174	0.265244	0.0514032	GO:0000166	GO:MF	nucleotide binding	16978	31	c("GO:0036094"	"GO:1901265")
705	Endodermis_Up	TRUE	0.000938337	3385	656	174	0.265244	0.0514032	GO:1901265	GO:MF	nucleoside phosphate binding	16978	10946	c("GO:0097159"	"GO:1901363")
706	Endodermis_Up	TRUE	0.000939091	1364	656	83	0.126524	0.0608504	GO:0004672	GO:MF	protein kinase activity	16978	976	c("GO:0016301"	"GO:0016773"	"GO:0140096")
707	Endodermis_Up	TRUE	0.000939091	3065	656	160	0.243902	0.0522023	GO:0032553	GO:MF	ribonucleotide binding	16978	4479	c("GO:0000166"	"GO:0097367")
708	Endodermis_Up	TRUE	0.000939091	3094	656	161	0.245427	0.0520362	GO:0097367	GO:MF	carbohydrate derivative binding	16978	9171	GO:0005488
709	Endodermis_Up	TRUE	0.00121354	3181	656	164	0.25	0.0515561	GO:0017076	GO:MF	purine nucleotide binding	16978	3148	GO:0000166
710	Endodermis_Up	TRUE	0.00292167	435	656	34	0.0518293	0.0781609	GO:0019787	GO:MF	ubiquitin-like protein transferase activity	16978	3715	c("GO:0016755"	"GO:0140096")
711	Endodermis_Up	TRUE	0.00292167	417	656	33	0.0503049	0.0791367	GO:0004842	GO:MF	ubiquitin-protein transferase activity	16978	1115	GO:0019787
712	Endodermis_Up	TRUE	0.00347908	440	656	34	0.0518293	0.0772727	GO:0016755	GO:MF	aminoacyltransferase activity	16978	2966	GO:0016746
713	Endodermis_Up	TRUE	0.00442238	8	656	4	0.00609756	0.5	GO:0000285	GO:MF	1-phosphatidylinositol-3-phosphate 5-kinase activity	16978	57	GO:0052742
714	Endodermis_Up	TRUE	0.00495668	9549	656	414	0.631098	0.0433553	GO:0003824	GO:MF	catalytic activity	16978	368	GO:0003674
715	Endodermis_Up	TRUE	0.00704844	44	656	8	0.0121951	0.181818	GO:0004568	GO:MF	chitinase activity	16978	889	GO:0004553
716	Endodermis_Up	TRUE	0.00704844	9	656	4	0.00609756	0.444444	GO:0045548	GO:MF	phenylalanine ammonia-lyase activity	16978	6181	GO:0016841
717	Endodermis_Up	TRUE	0.00712491	875	656	55	0.0838415	0.0628571	GO:0004674	GO:MF	protein serine/threonine kinase activity	16978	978	GO:0004672
718	Endodermis_Up	TRUE	0.0073878	4080	656	196	0.29878	0.0480392	GO:0016740	GO:MF	transferase activity	16978	2952	GO:0003824
719	Endodermis_Up	TRUE	0.0098891	10	656	4	0.00609756	0.4	GO:0003843	GO:MF	1	3-beta-D-glucan synthase activity	16978	385	GO:0035251
720	Endodermis_Up	TRUE	0.0120536	10930	656	462	0.704268	0.042269	GO:0005488	GO:MF	binding	16978	1483	GO:0003674
721	Endodermis_Up	TRUE	0.0130176	5	656	3	0.00457317	0.6	GO:0046481	GO:MF	digalactosyldiacylglycerol synthase activity	16978	6211	GO:0035250
722	Endodermis_Up	TRUE	0.0132776	3272	656	160	0.243902	0.0488998	GO:0043169	GO:MF	cation binding	16978	5755	GO:0043167
723	Endodermis_Up	TRUE	0.017392	3246	656	158	0.240854	0.0486753	GO:0046872	GO:MF	metal ion binding	16978	6274	GO:0043169
724	Endodermis_Up	TRUE	0.017851	78	656	10	0.0152439	0.128205	GO:0016831	GO:MF	carboxy-lyase activity	16978	3026	GO:0016830
725	Endodermis_Up	TRUE	0.0181549	12	656	4	0.00609756	0.333333	GO:0016841	GO:MF	ammonia-lyase activity	16978	3034	GO:0016840
726	Endodermis_Up	TRUE	0.0213289	21	656	5	0.00762195	0.238095	GO:0004805	GO:MF	trehalose-phosphatase activity	16978	1081	GO:0019203
727	Endodermis_Up	TRUE	0.0238381	32	656	6	0.00914634	0.1875	GO:0015085	GO:MF	calcium ion transmembrane transporter activity	16978	2310	c("GO:0046873"	"GO:1901702")
728	Endodermis_Up	TRUE	0.0238381	32	656	6	0.00914634	0.1875	GO:0052742	GO:MF	phosphatidylinositol kinase activity	16978	8276	c("GO:0001727"	"GO:0016773")
729	Endodermis_Up	TRUE	0.0238381	13	656	4	0.00609756	0.307692	GO:0005388	GO:MF	P-type calcium transporter activity	16978	1458	c("GO:0015085"	"GO:0015662"	"GO:0019829")
730	Endodermis_Up	TRUE	0.0277648	2	656	2	0.00304878	1	GO:0140581	GO:MF	P-type monovalent copper transporter activity	16978	10631	c("GO:0005375"	"GO:0015662"	"GO:0019829")
731	Endodermis_Up	TRUE	0.0294648	14	656	4	0.00609756	0.285714	GO:0140326	GO:MF	ATPase-coupled intramembrane lipid transporter activity	16978	10549	c("GO:0140303"	"GO:0140657")
732	Endodermis_Up	TRUE	0.0340632	252	656	20	0.0304878	0.0793651	GO:0061659	GO:MF	ubiquitin-like protein ligase activity	16978	8511	GO:0019787
733	Endodermis_Up	TRUE	0.0351058	35	656	6	0.00914634	0.171429	GO:0019203	GO:MF	carbohydrate phosphatase activity	16978	3672	GO:0016791
734	Endodermis_Up	TRUE	0.0421659	37	656	6	0.00914634	0.162162	GO:0140358	GO:MF	P-type transmembrane transporter activity	16978	10567	GO:0042626
735	Endodermis_Up	TRUE	0.0421659	757	656	45	0.0685976	0.0594452	GO:0140657	GO:MF	ATP-dependent activity	16978	10657	GO:0003674
736	Endodermis_Up	TRUE	0.0421659	16	656	4	0.00609756	0.25	GO:0140303	GO:MF	intramembrane lipid transporter activity	16978	10539	GO:0005319
737	Endodermis_Up	TRUE	0.0421659	8	656	3	0.00457317	0.375	GO:0003825	GO:MF	alpha	alpha-trehalose-phosphate synthase (UDP-forming) activity	16978	369	GO:0035251
738	Endodermis_Up	TRUE	0.0421659	107	656	11	0.0167683	0.102804	GO:0008237	GO:MF	metallopeptidase activity	16978	1620	GO:0008233
739	Endodermis_Up	TRUE	0.0421659	37	656	6	0.00914634	0.162162	GO:0015662	GO:MF	P-type ion transporter activity	16978	2686	GO:0140358
740	Endodermis_Up	TRUE	0.0421659	8	656	3	0.00457317	0.375	GO:0035250	GO:MF	UDP-galactosyltransferase activity	16978	5315	c("GO:0008194"	"GO:0008378")
741	Endodermis_Up	TRUE	0.0424858	243	656	19	0.0289634	0.0781893	GO:0061630	GO:MF	ubiquitin protein ligase activity	16978	8497	c("GO:0004842"	"GO:0061659")
742	Endodermis_Up	TRUE	0.0431106	38	656	6	0.00914634	0.157895	GO:0004683	GO:MF	calmodulin-dependent protein kinase activity	16978	983	GO:0004674
743	Endodermis_Up	TRUE	0.0431106	38	656	6	0.00914634	0.157895	GO:0009931	GO:MF	calcium-dependent protein serine/threonine kinase activity	16978	2175	c("GO:0004674"	"GO:0010857")
744	Endodermis_Up	TRUE	0.0431106	38	656	6	0.00914634	0.157895	GO:0010857	GO:MF	calcium-dependent protein kinase activity	16978	2270	GO:0004672
745	Endodermis_Up	TRUE	0.0476214	17	656	4	0.00609756	0.235294	GO:0005504	GO:MF	fatty acid binding	16978	1491	c("GO:0008289"	"GO:0033293")
746	Endodermis_Up	TRUE	0.0487567	230	656	18	0.027439	0.0782609	GO:0046527	GO:MF	glucosyltransferase activity	16978	6221	GO:0016758
747	Endodermis_Up	TRUE	0.013488	122	163	16	0.0981595	0.131148	KEGG:00520	KEGG	Amino sugar and nucleotide sugar metabolism	3467	69	KEGG:00000
748	Endodermis_Up	TRUE	0.0384618	115	163	14	0.0858896	0.121739	KEGG:00010	KEGG	Glycolysis / Gluconeogenesis	3467	2	KEGG:00000
749	Exodermis_Down	TRUE	1.34245e-07	488	1089	74	0.0679522	0.151639	GO:0016192	GO:BP	vesicle-mediated transport	15906	5255	c("GO:0006810"	"GO:0009987")
750	Exodermis_Down	TRUE	4.41616e-05	187	1089	35	0.0321396	0.187166	GO:0048193	GO:BP	Golgi vesicle transport	15906	13218	GO:0016192
751	Exodermis_Down	TRUE	6.14012e-05	56	1089	17	0.0156107	0.303571	GO:0070972	GO:BP	protein localization to endoplasmic reticulum	15906	17214	GO:0033365
752	Exodermis_Down	TRUE	6.14012e-05	144	1089	29	0.0266299	0.201389	GO:0070085	GO:BP	glycosylation	15906	16698	GO:0008152
753	Exodermis_Down	TRUE	6.34041e-05	140	1089	28	0.0257117	0.2	GO:0043413	GO:BP	macromolecule glycosylation	15906	11191	c("GO:0043412"	"GO:0070085")
754	Exodermis_Down	TRUE	6.34041e-05	140	1089	28	0.0257117	0.2	GO:0006486	GO:BP	protein glycosylation	15906	2255	c("GO:0009101"	"GO:0036211"	"GO:0043413")
755	Exodermis_Down	TRUE	6.34041e-05	149	1089	29	0.0266299	0.194631	GO:0009100	GO:BP	glycoprotein metabolic process	15906	3328	c("GO:0019538"	"GO:1901135")
756	Exodermis_Down	TRUE	6.34041e-05	141	1089	28	0.0257117	0.198582	GO:0009101	GO:BP	glycoprotein biosynthetic process	15906	3329	c("GO:0009059"	"GO:0009100"	"GO:1901137"	"GO:1901566")
757	Exodermis_Down	TRUE	6.34041e-05	372	1089	53	0.0486685	0.142473	GO:1901137	GO:BP	carbohydrate derivative biosynthetic process	15906	22082	c("GO:1901135"	"GO:1901576")
758	Exodermis_Down	TRUE	7.16521e-05	1307	1089	136	0.124885	0.104055	GO:0042221	GO:BP	response to chemical	15906	10548	GO:0050896
759	Exodermis_Down	TRUE	9.46604e-05	37	1089	13	0.0119376	0.351351	GO:0006487	GO:BP	protein N-linked glycosylation	15906	2256	GO:0006486
760	Exodermis_Down	TRUE	0.000139144	39	1089	13	0.0119376	0.333333	GO:0072599	GO:BP	establishment of protein localization to endoplasmic reticulum	15906	18299	c("GO:0070972"	"GO:0072594")
761	Exodermis_Down	TRUE	0.000139144	86	1089	20	0.0183655	0.232558	GO:0031347	GO:BP	regulation of defense response	15906	7484	c("GO:0006952"	"GO:0080134")
762	Exodermis_Down	TRUE	0.000139144	2490	1089	228	0.209366	0.0915663	GO:0051179	GO:BP	localization	15906	14235	GO:0008150
763	Exodermis_Down	TRUE	0.000139144	39	1089	13	0.0119376	0.333333	GO:0045047	GO:BP	protein targeting to ER	15906	11851	c("GO:0006605"	"GO:0072599")
764	Exodermis_Down	TRUE	0.000146644	907	1089	100	0.0918274	0.110254	GO:0051641	GO:BP	cellular localization	15906	14550	c("GO:0009987"	"GO:0051179")
765	Exodermis_Down	TRUE	0.000149974	805	1089	91	0.0835629	0.113043	GO:0070887	GO:BP	cellular response to chemical stimulus	15906	17162	c("GO:0042221"	"GO:0051716")
766	Exodermis_Down	TRUE	0.000152078	95	1089	21	0.0192837	0.221053	GO:0006888	GO:BP	endoplasmic reticulum to Golgi vesicle-mediated transport	15906	2584	c("GO:0046907"	"GO:0048193")
767	Exodermis_Down	TRUE	0.000403581	555	1089	67	0.0615243	0.120721	GO:1901135	GO:BP	carbohydrate derivative metabolic process	15906	22080	GO:0071704
768	Exodermis_Down	TRUE	0.000542825	2392	1089	216	0.198347	0.090301	GO:0051234	GO:BP	establishment of localization	15906	14265	GO:0051179
769	Exodermis_Down	TRUE	0.000542825	2365	1089	214	0.196511	0.0904863	GO:0006810	GO:BP	transport	15906	2530	GO:0051234
770	Exodermis_Down	TRUE	0.000552151	129	1089	24	0.0220386	0.186047	GO:0022622	GO:BP	root system development	15906	6943	GO:0048731
771	Exodermis_Down	TRUE	0.000552151	129	1089	24	0.0220386	0.186047	GO:0048364	GO:BP	root development	15906	13350	c("GO:0022622"	"GO:0099402")
772	Exodermis_Down	TRUE	0.000579018	147	1089	26	0.0238751	0.176871	GO:0080134	GO:BP	regulation of response to stress	15906	18659	c("GO:0006950"	"GO:0048583")
773	Exodermis_Down	TRUE	0.00102124	875	1089	93	0.0853994	0.106286	GO:0010033	GO:BP	response to organic substance	15906	3903	GO:0042221
774	Exodermis_Down	TRUE	0.00137709	730	1089	80	0.0734619	0.109589	GO:0008104	GO:BP	protein localization	15906	3176	GO:0070727
775	Exodermis_Down	TRUE	0.00139282	731	1089	80	0.0734619	0.109439	GO:0070727	GO:BP	cellular macromolecule localization	15906	17079	c("GO:0033036"	"GO:0051641")
776	Exodermis_Down	TRUE	0.00219571	468	1089	56	0.0514233	0.119658	GO:0032870	GO:BP	cellular response to hormone stimulus	15906	8238	c("GO:0009725"	"GO:0071310"	"GO:0071495")
777	Exodermis_Down	TRUE	0.00277023	666	1089	73	0.067034	0.10961	GO:0045184	GO:BP	establishment of protein localization	15906	11918	c("GO:0008104"	"GO:0051234")
778	Exodermis_Down	TRUE	0.00277023	473	1089	56	0.0514233	0.118393	GO:0071495	GO:BP	cellular response to endogenous stimulus	15906	17539	GO:0009719
779	Exodermis_Down	TRUE	0.00280762	21	1089	8	0.00734619	0.380952	GO:0006465	GO:BP	signal peptide processing	15906	2241	c("GO:0006518"	"GO:0016485")
780	Exodermis_Down	TRUE	0.00309696	658	1089	72	0.0661157	0.109422	GO:0015031	GO:BP	protein transport	15906	4880	c("GO:0045184"	"GO:0071702"	"GO:0071705")
781	Exodermis_Down	TRUE	0.00413602	538	1089	61	0.0560147	0.113383	GO:0071310	GO:BP	cellular response to organic substance	15906	17376	c("GO:0010033"	"GO:0070887")
782	Exodermis_Down	TRUE	0.0041851	460	1089	54	0.0495868	0.117391	GO:0009755	GO:BP	hormone-mediated signaling pathway	15906	3710	c("GO:0007165"	"GO:0032870")
783	Exodermis_Down	TRUE	0.00450177	299	1089	39	0.0358127	0.130435	GO:0048583	GO:BP	regulation of response to stimulus	15906	13506	c("GO:0050789"	"GO:0050896")
784	Exodermis_Down	TRUE	0.0056776	65	1089	14	0.0128558	0.215385	GO:0032101	GO:BP	regulation of response to external stimulus	15906	7724	c("GO:0009605"	"GO:0048583")
785	Exodermis_Down	TRUE	0.0056776	5	1089	4	0.00367309	0.8	GO:0006044	GO:BP	N-acetylglucosamine metabolic process	15906	1939	GO:1901071
786	Exodermis_Down	TRUE	0.00597921	18	1089	7	0.00642792	0.388889	GO:0006620	GO:BP	post-translational protein targeting to endoplasmic reticulum membrane	15906	2372	c("GO:0006612"	"GO:0045047")
787	Exodermis_Down	TRUE	0.00597921	13	1089	6	0.00550964	0.461538	GO:0031204	GO:BP	post-translational protein targeting to membrane	translocation	15906	7425	c("GO:0006620"	"GO:0065002")
788	Exodermis_Down	TRUE	0.00620464	917	1089	92	0.0844812	0.100327	GO:0033036	GO:BP	macromolecule localization	15906	8369	GO:0051179
789	Exodermis_Down	TRUE	0.00739928	235	1089	32	0.0293848	0.13617	GO:0007010	GO:BP	cytoskeleton organization	15906	2665	GO:0006996
790	Exodermis_Down	TRUE	0.00810431	650	1089	69	0.0633609	0.106154	GO:0046907	GO:BP	intracellular transport	15906	13070	c("GO:0006810"	"GO:0051641"	"GO:0051649")
791	Exodermis_Down	TRUE	0.00810431	674	1089	71	0.0651974	0.105341	GO:0051649	GO:BP	establishment of localization in cell	15906	14558	c("GO:0051234"	"GO:0051641")
792	Exodermis_Down	TRUE	0.00810431	25	1089	8	0.00734619	0.32	GO:0090481	GO:BP	pyrimidine nucleotide-sugar transmembrane transport	15906	19188	GO:0015780
793	Exodermis_Down	TRUE	0.00810431	148	1089	23	0.0211203	0.155405	GO:0010646	GO:BP	regulation of cell communication	15906	4364	c("GO:0007154"	"GO:0050794")
794	Exodermis_Down	TRUE	0.00880781	1291	1089	121	0.111111	0.0937258	GO:0071702	GO:BP	organic substance transport	15906	17684	GO:0006810
795	Exodermis_Down	TRUE	0.00895095	642	1089	68	0.0624426	0.105919	GO:0009725	GO:BP	response to hormone	15906	3680	c("GO:0009719"	"GO:0010033")
796	Exodermis_Down	TRUE	0.00901625	32	1089	9	0.00826446	0.28125	GO:0015780	GO:BP	nucleotide-sugar transmembrane transport	15906	4983	c("GO:0015931"	"GO:0055085"	"GO:1901264")
797	Exodermis_Down	TRUE	0.00918737	39	1089	10	0.00918274	0.25641	GO:0006890	GO:BP	retrograde vesicle-mediated transport	Golgi to endoplasmic reticulum	15906	2585	GO:0048193
798	Exodermis_Down	TRUE	0.0103099	105	1089	18	0.0165289	0.171429	GO:0006643	GO:BP	membrane lipid metabolic process	15906	2392	GO:0044255
799	Exodermis_Down	TRUE	0.0103099	647	1089	68	0.0624426	0.1051	GO:0009719	GO:BP	response to endogenous stimulus	15906	3674	GO:0050896
800	Exodermis_Down	TRUE	0.012295	144	1089	22	0.020202	0.152778	GO:0009966	GO:BP	regulation of signal transduction	15906	3862	c("GO:0007165"	"GO:0010646"	"GO:0023051"	"GO:0048583")
801	Exodermis_Down	TRUE	0.0123215	309	1089	38	0.0348944	0.122977	GO:0051604	GO:BP	protein maturation	15906	14517	c("GO:0010467"	"GO:0019538")
802	Exodermis_Down	TRUE	0.0130748	145	1089	22	0.020202	0.151724	GO:0023051	GO:BP	regulation of signaling	15906	6954	c("GO:0023052"	"GO:0050789")
803	Exodermis_Down	TRUE	0.0188703	1006	1089	96	0.0881543	0.0954274	GO:0071705	GO:BP	nitrogen compound transport	15906	17687	GO:0006810
804	Exodermis_Down	TRUE	0.0205737	160	1089	23	0.0211203	0.14375	GO:0072593	GO:BP	reactive oxygen species metabolic process	15906	18293	GO:0044237
805	Exodermis_Down	TRUE	0.0215023	141	1089	21	0.0192837	0.148936	GO:0042743	GO:BP	hydrogen peroxide metabolic process	15906	10839	c("GO:0071704"	"GO:0072593")
806	Exodermis_Down	TRUE	0.026657	61	1089	12	0.0110193	0.196721	GO:0002831	GO:BP	regulation of response to biotic stimulus	15906	1355	c("GO:0009607"	"GO:0048583")
807	Exodermis_Down	TRUE	0.0283762	24	1089	7	0.00642792	0.291667	GO:2000022	GO:BP	regulation of jasmonic acid mediated signaling pathway	15906	26442	c("GO:0009867"	"GO:0009966")
808	Exodermis_Down	TRUE	0.0283762	70	1089	13	0.0119376	0.185714	GO:0016049	GO:BP	cell growth	15906	5167	c("GO:0009987"	"GO:0040007")
809	Exodermis_Down	TRUE	0.0283762	259	1089	32	0.0293848	0.123552	GO:0006979	GO:BP	response to oxidative stress	15906	2646	GO:0006950
810	Exodermis_Down	TRUE	0.0300649	46	1089	10	0.00918274	0.217391	GO:0009611	GO:BP	response to wounding	15906	3596	GO:0006950
811	Exodermis_Down	TRUE	0.033518	137	1089	20	0.0183655	0.145985	GO:0042744	GO:BP	hydrogen peroxide catabolic process	15906	10840	c("GO:0042743"	"GO:0044248"	"GO:1901575")
812	Exodermis_Down	TRUE	0.0350671	90	1089	15	0.0137741	0.166667	GO:0046467	GO:BP	membrane lipid biosynthetic process	15906	12799	c("GO:0006643"	"GO:0008610"	"GO:0044249")
813	Exodermis_Down	TRUE	0.0371053	64	1089	12	0.0110193	0.1875	GO:0009069	GO:BP	serine family amino acid metabolic process	15906	3301	GO:1901605
814	Exodermis_Down	TRUE	0.0425375	74	1089	13	0.0119376	0.175676	GO:1901264	GO:BP	carbohydrate derivative transport	15906	22181	GO:0071702
815	Exodermis_Down	TRUE	0.0425375	1051	1089	97	0.0890725	0.0922931	GO:0007165	GO:BP	signal transduction	15906	2776	c("GO:0007154"	"GO:0009987"	"GO:0023052"	"GO:0050794"	"GO:0051716")
816	Exodermis_Down	TRUE	0.0425375	391	1089	43	0.0394858	0.109974	GO:0032787	GO:BP	monocarboxylic acid metabolic process	15906	8193	GO:0019752
817	Exodermis_Down	TRUE	0.0438513	141	1089	20	0.0183655	0.141844	GO:0040007	GO:BP	growth	15906	10387	GO:0008150
818	Exodermis_Down	TRUE	0.0487601	14	1089	5	0.00459137	0.357143	GO:0006544	GO:BP	glycine metabolic process	15906	2302	GO:0009069
819	Exodermis_Down	TRUE	0.0487601	58	1089	11	0.010101	0.189655	GO:0061025	GO:BP	membrane fusion	15906	15895	GO:0061024
820	Exodermis_Down	TRUE	0.0487601	14	1089	5	0.00459137	0.357143	GO:0009071	GO:BP	serine family amino acid catabolic process	15906	3303	c("GO:0009063"	"GO:0009069"	"GO:1901606")
821	Exodermis_Down	TRUE	0.0487601	133	1089	19	0.0174472	0.142857	GO:0072657	GO:BP	protein localization to membrane	15906	18314	c("GO:0008104"	"GO:0051668")
822	Exodermis_Down	TRUE	0.0487601	34	1089	8	0.00734619	0.235294	GO:0006505	GO:BP	GPI anchor metabolic process	15906	2267	c("GO:0006664"	"GO:0046488")
823	Exodermis_Down	TRUE	0.0487821	50	1089	10	0.00918274	0.2	GO:0016485	GO:BP	protein processing	15906	5322	c("GO:0006508"	"GO:0051604")
824	Exodermis_Down	TRUE	0.0487821	27	1089	7	0.00642792	0.259259	GO:0007030	GO:BP	Golgi organization	15906	2678	c("GO:0006996"	"GO:0010256")
825	Exodermis_Down	TRUE	1.41046e-33	1581	1197	254	0.212197	0.160658	GO:0012505	GO:CC	endomembrane system	16399	689	GO:0110165
826	Exodermis_Down	TRUE	3.36287e-24	369	1197	92	0.0768588	0.249322	GO:0042175	GO:CC	nuclear outer membrane-endoplasmic reticulum membrane network	16399	1781	c("GO:0012505"	"GO:0016020")
827	Exodermis_Down	TRUE	5.2975e-24	366	1197	91	0.0760234	0.248634	GO:0005789	GO:CC	endoplasmic reticulum membrane	16399	354	c("GO:0031090"	"GO:0042175"	"GO:0098827")
828	Exodermis_Down	TRUE	7.54166e-24	369	1197	91	0.0760234	0.246612	GO:0098827	GO:CC	endoplasmic reticulum subcompartment	16399	3276	c("GO:0005783"	"GO:0031984")
829	Exodermis_Down	TRUE	4.83704e-23	733	1197	136	0.113617	0.185539	GO:0005783	GO:CC	endoplasmic reticulum	16399	348	c("GO:0005737"	"GO:0012505"	"GO:0043231")
830	Exodermis_Down	TRUE	1.23414e-20	470	1197	99	0.0827068	0.210638	GO:0031984	GO:CC	organelle subcompartment	16399	1233	c("GO:0043227"	"GO:0043229"	"GO:0110165")
831	Exodermis_Down	TRUE	1.37463e-19	1517	1197	211	0.176274	0.13909	GO:0031090	GO:CC	organelle membrane	16399	1048	c("GO:0016020"	"GO:0043227")
832	Exodermis_Down	TRUE	3.24387e-18	738	1197	126	0.105263	0.170732	GO:0005794	GO:CC	Golgi apparatus	16399	358	c("GO:0005737"	"GO:0012505"	"GO:0043231")
833	Exodermis_Down	TRUE	1.10091e-16	85	1197	35	0.0292398	0.411765	GO:0140534	GO:CC	endoplasmic reticulum protein-containing complex	16399	3567	c("GO:0005783"	"GO:0032991")
834	Exodermis_Down	TRUE	3.55522e-15	6414	1197	604	0.504595	0.094169	GO:0005737	GO:CC	cytoplasm	16399	309	c("GO:0005622"	"GO:0110165")
835	Exodermis_Down	TRUE	1.00109e-07	332	1197	56	0.0467836	0.168675	GO:0000139	GO:CC	Golgi membrane	16399	18	c("GO:0005794"	"GO:0098588")
836	Exodermis_Down	TRUE	1.09733e-05	9	1197	7	0.00584795	0.777778	GO:0072546	GO:CC	EMC complex	16399	2816	c("GO:0005789"	"GO:0098796"	"GO:0140534")
837	Exodermis_Down	TRUE	2.57364e-05	530	1197	70	0.0584795	0.132075	GO:0098796	GO:CC	membrane protein complex	16399	3265	c("GO:0016020"	"GO:0032991")
838	Exodermis_Down	TRUE	0.000125727	7955	1197	655	0.547201	0.0823382	GO:0016020	GO:CC	membrane	16399	722	GO:0110165
839	Exodermis_Down	TRUE	0.000135792	97	1197	21	0.0175439	0.216495	GO:1905368	GO:CC	peptidase complex	16399	3717	GO:1902494
840	Exodermis_Down	TRUE	0.000233944	9	1197	6	0.00501253	0.666667	GO:0005787	GO:CC	signal peptidase complex	16399	352	c("GO:0005789"	"GO:0098796"	"GO:0140534"	"GO:1905368")
841	Exodermis_Down	TRUE	0.000233944	838	1197	95	0.0793651	0.113365	GO:0098588	GO:CC	bounding membrane of organelle	16399	3223	GO:0031090
842	Exodermis_Down	TRUE	0.000388848	8540	1197	692	0.578112	0.0810304	GO:0043229	GO:CC	intracellular organelle	16399	1885	c("GO:0005622"	"GO:0043226")
843	Exodermis_Down	TRUE	0.000388848	23	1197	9	0.0075188	0.391304	GO:0005793	GO:CC	endoplasmic reticulum-Golgi intermediate compartment	16399	357	c("GO:0005737"	"GO:0043231")
844	Exodermis_Down	TRUE	0.000388848	8552	1197	693	0.578947	0.0810337	GO:0043226	GO:CC	organelle	16399	1882	GO:0110165
845	Exodermis_Down	TRUE	0.00141377	271	1197	38	0.031746	0.140221	GO:0005856	GO:CC	cytoskeleton	16399	401	GO:0043232
846	Exodermis_Down	TRUE	0.00149065	10084	1197	797	0.665831	0.0790361	GO:0005622	GO:CC	intracellular anatomical structure	16399	237	GO:0110165
847	Exodermis_Down	TRUE	0.00159413	8	1197	5	0.00417711	0.625	GO:0008250	GO:CC	oligosaccharyltransferase complex	16399	501	c("GO:0005789"	"GO:0098796"	"GO:0140534"	"GO:1990234")
848	Exodermis_Down	TRUE	0.00184371	306	1197	41	0.0342523	0.133987	GO:0005740	GO:CC	mitochondrial envelope	16399	311	c("GO:0005739"	"GO:0031967")
849	Exodermis_Down	TRUE	0.00209119	360	1197	46	0.0384294	0.127778	GO:0031410	GO:CC	cytoplasmic vesicle	16399	1109	c("GO:0005737"	"GO:0097708")
850	Exodermis_Down	TRUE	0.00209119	360	1197	46	0.0384294	0.127778	GO:0097708	GO:CC	intracellular vesicle	16399	3144	c("GO:0031982"	"GO:0043231")
851	Exodermis_Down	TRUE	0.00209119	87	1197	17	0.0142022	0.195402	GO:0009505	GO:CC	plant-type cell wall	16399	588	GO:0005618
852	Exodermis_Down	TRUE	0.00209119	290	1197	39	0.0325815	0.134483	GO:0031966	GO:CC	mitochondrial membrane	16399	1217	c("GO:0005740"	"GO:0031090")
853	Exodermis_Down	TRUE	0.00209119	87	1197	17	0.0142022	0.195402	GO:0005618	GO:CC	cell wall	16399	234	GO:0030312
854	Exodermis_Down	TRUE	0.00227037	96	1197	18	0.0150376	0.1875	GO:0030312	GO:CC	external encapsulating structure	16399	930	c("GO:0071944"	"GO:0110165")
855	Exodermis_Down	TRUE	0.00345419	7837	1197	630	0.526316	0.0803879	GO:0043231	GO:CC	intracellular membrane-bounded organelle	16399	1887	c("GO:0043227"	"GO:0043229")
856	Exodermis_Down	TRUE	0.0038912	7860	1197	631	0.527151	0.0802799	GO:0043227	GO:CC	membrane-bounded organelle	16399	1883	GO:0043226
857	Exodermis_Down	TRUE	0.00441586	10	1197	5	0.00417711	0.5	GO:0071256	GO:CC	translocon complex	16399	2734	c("GO:0030867"	"GO:0098796"	"GO:0140534")
858	Exodermis_Down	TRUE	0.00461724	15	1197	6	0.00501253	0.4	GO:0030867	GO:CC	rough endoplasmic reticulum membrane	16399	984	c("GO:0005789"	"GO:0005791"	"GO:0098588")
859	Exodermis_Down	TRUE	0.00461724	15	1197	6	0.00501253	0.4	GO:0005791	GO:CC	rough endoplasmic reticulum	16399	356	GO:0005783
860	Exodermis_Down	TRUE	0.005499	381	1197	46	0.0384294	0.120735	GO:0031982	GO:CC	vesicle	16399	1231	GO:0043227
861	Exodermis_Down	TRUE	0.00561008	227	1197	31	0.0258981	0.136564	GO:0005743	GO:CC	mitochondrial inner membrane	16399	314	c("GO:0019866"	"GO:0031966")
862	Exodermis_Down	TRUE	0.00667678	49	1197	11	0.00918964	0.22449	GO:0030134	GO:CC	COPII-coated ER to Golgi transport vesicle	16399	913	GO:0030135
863	Exodermis_Down	TRUE	0.00813737	7	1197	4	0.00334169	0.571429	GO:0005885	GO:CC	Arp2/3 protein complex	16399	423	c("GO:0015629"	"GO:0032991")
864	Exodermis_Down	TRUE	0.0119443	24	1197	7	0.00584795	0.291667	GO:0005788	GO:CC	endoplasmic reticulum lumen	16399	353	c("GO:0005783"	"GO:0070013")
865	Exodermis_Down	TRUE	0.0123611	260	1197	33	0.0275689	0.126923	GO:0019866	GO:CC	organelle inner membrane	16399	826	c("GO:0031090"	"GO:0031967")
866	Exodermis_Down	TRUE	0.0142393	8	1197	4	0.00334169	0.5	GO:0005784	GO:CC	Sec61 translocon complex	16399	349	GO:0071256
867	Exodermis_Down	TRUE	0.0149993	106	1197	17	0.0142022	0.160377	GO:0030135	GO:CC	coated vesicle	16399	914	GO:0031410
868	Exodermis_Down	TRUE	0.0302538	152	1197	21	0.0175439	0.138158	GO:0030659	GO:CC	cytoplasmic vesicle membrane	16399	951	c("GO:0012506"	"GO:0031410")
869	Exodermis_Down	TRUE	0.0345693	154	1197	21	0.0175439	0.136364	GO:0012506	GO:CC	vesicle membrane	16399	690	c("GO:0031090"	"GO:0031982")
870	Exodermis_Down	TRUE	0.0365402	1702	1197	152	0.126984	0.0893067	GO:0071944	GO:CC	cell periphery	16399	2799	GO:0110165
871	Exodermis_Down	TRUE	0.0434961	2	1197	2	0.00167084	1	GO:0008290	GO:CC	F-actin capping protein complex	16399	506	c("GO:0015629"	"GO:0032991")
872	Exodermis_Down	TRUE	3.01837e-06	187	1103	36	0.0326383	0.192513	GO:0003924	GO:MF	GTPase activity	16978	448	GO:0017111
873	Exodermis_Down	TRUE	3.54853e-06	243	1103	41	0.0371714	0.168724	GO:0019001	GO:MF	guanyl nucleotide binding	16978	3601	GO:0017076
874	Exodermis_Down	TRUE	3.54853e-06	243	1103	41	0.0371714	0.168724	GO:0005525	GO:MF	GTP binding	16978	1504	c("GO:0032561"	"GO:0035639")
875	Exodermis_Down	TRUE	3.54853e-06	243	1103	41	0.0371714	0.168724	GO:0032561	GO:MF	guanyl ribonucleotide binding	16978	4487	c("GO:0019001"	"GO:0032555")
876	Exodermis_Down	TRUE	1.2591e-05	15	1103	9	0.00815956	0.6	GO:0005200	GO:MF	structural constituent of cytoskeleton	16978	1352	GO:0005198
877	Exodermis_Down	TRUE	0.0158845	25	1103	8	0.00725295	0.32	GO:0015165	GO:MF	pyrimidine nucleotide-sugar transmembrane transporter activity	16978	2383	GO:0005338
878	Exodermis_Down	TRUE	0.0158845	31	1103	9	0.00815956	0.290323	GO:0005338	GO:MF	nucleotide-sugar transmembrane transporter activity	16978	1426	c("GO:0015932"	"GO:1901505")
879	Exodermis_Down	TRUE	0.0244944	57	1103	12	0.0108794	0.210526	GO:0019900	GO:MF	kinase binding	16978	3751	GO:0019899
880	Exodermis_Down	TRUE	0.0244944	65	1103	13	0.011786	0.2	GO:0015932	GO:MF	nucleobase-containing compound transmembrane transporter activity	16978	2700	GO:0022857
881	Exodermis_Down	TRUE	0.0244944	324	1103	38	0.0344515	0.117284	GO:0005509	GO:MF	calcium ion binding	16978	1494	GO:0046872
882	Exodermis_Down	TRUE	0.0244944	42	1103	10	0.00906618	0.238095	GO:0005484	GO:MF	SNAP receptor activity	16978	1482	GO:0030674
883	Exodermis_Down	TRUE	0.0313912	44	1103	10	0.00906618	0.227273	GO:0019901	GO:MF	protein kinase binding	16978	3752	GO:0019900
884	Exodermis_Down	TRUE	0.0385845	128	1103	19	0.0172257	0.148438	GO:0140825	GO:MF	lactoperoxidase activity	16978	10758	GO:0004601
885	Exodermis_Down	TRUE	0.0385845	71	1103	13	0.011786	0.183099	GO:1901505	GO:MF	carbohydrate derivative transmembrane transporter activity	16978	10954	GO:0022857
886	Exodermis_Down	TRUE	0.0401835	72	1103	13	0.011786	0.180556	GO:0030674	GO:MF	protein-macromolecule adaptor activity	16978	4013	GO:0060090
887	Exodermis_Down	TRUE	0.000782559	65	341	19	0.0557185	0.292308	KEGG:04145	KEGG	Phagosome	3467	276	KEGG:00000
888	Exodermis_Down	TRUE	0.00325341	40	341	13	0.0381232	0.325	KEGG:03060	KEGG	Protein export	3467	217	KEGG:00000
889	Exodermis_Down	TRUE	0.013484	112	341	23	0.0674487	0.205357	KEGG:04144	KEGG	Endocytosis	3467	275	KEGG:00000
890	Exodermis_Down	TRUE	0.0180452	27	341	9	0.026393	0.333333	KEGG:00510	KEGG	N-Glycan biosynthesis	3467	63	KEGG:00000
891	Exodermis_Down	TRUE	0.0353007	193	341	32	0.0938416	0.165803	KEGG:04075	KEGG	Plant hormone signal transduction	3467	257	KEGG:00000
892	Exodermis_Up	TRUE	0.000316946	1006	488	59	0.120902	0.0586481	GO:0005975	GO:BP	carbohydrate metabolic process	15906	1872	c("GO:0044238"	"GO:0071704")
893	Exodermis_Up	TRUE	0.000316946	44	488	10	0.0204918	0.227273	GO:0010466	GO:BP	negative regulation of peptidase activity	15906	4228	c("GO:0045861"	"GO:0051346"	"GO:0052547")
894	Exodermis_Up	TRUE	0.000316946	108	488	15	0.0307377	0.138889	GO:0051336	GO:BP	regulation of hydrolase activity	15906	14344	GO:0050790
895	Exodermis_Up	TRUE	0.000316946	44	488	10	0.0204918	0.227273	GO:0052547	GO:BP	regulation of peptidase activity	15906	14860	c("GO:0030162"	"GO:0051336")
896	Exodermis_Up	TRUE	0.000316946	45	488	10	0.0204918	0.222222	GO:0045861	GO:BP	negative regulation of proteolysis	15906	12290	c("GO:0006508"	"GO:0030162"	"GO:0051248")
897	Exodermis_Up	TRUE	0.000429786	159	488	18	0.0368852	0.113208	GO:1901607	GO:BP	alpha-amino acid biosynthetic process	15906	22466	c("GO:0008652"	"GO:1901605")
898	Exodermis_Up	TRUE	0.000651	52	488	10	0.0204918	0.192308	GO:0051346	GO:BP	negative regulation of hydrolase activity	15906	14354	c("GO:0043086"	"GO:0051336")
899	Exodermis_Up	TRUE	0.00107268	190	488	19	0.0389344	0.1	GO:0008652	GO:BP	amino acid biosynthetic process	15906	3279	c("GO:0006520"	"GO:0046394"	"GO:1901566")
900	Exodermis_Up	TRUE	0.00362725	40	488	8	0.0163934	0.2	GO:0016998	GO:BP	cell wall macromolecule catabolic process	15906	5357	c("GO:0009057"	"GO:0044036")
901	Exodermis_Up	TRUE	0.0139253	18	488	5	0.0102459	0.277778	GO:0046348	GO:BP	amino sugar catabolic process	15906	12698	c("GO:0006040"	"GO:1901136")
902	Exodermis_Up	TRUE	0.0139253	39	488	7	0.0143443	0.179487	GO:0009081	GO:BP	branched-chain amino acid metabolic process	15906	3310	GO:0006520
903	Exodermis_Up	TRUE	0.0139253	18	488	5	0.0102459	0.277778	GO:0006030	GO:BP	chitin metabolic process	15906	1925	c("GO:0006022"	"GO:1901071")
904	Exodermis_Up	TRUE	0.0139253	18	488	5	0.0102459	0.277778	GO:0006032	GO:BP	chitin catabolic process	15906	1927	c("GO:0006026"	"GO:0006030"	"GO:1901072")
905	Exodermis_Up	TRUE	0.0139253	198	488	17	0.0348361	0.0858586	GO:0016311	GO:BP	dephosphorylation	15906	5288	GO:0006796
906	Exodermis_Up	TRUE	0.0139253	18	488	5	0.0102459	0.277778	GO:1901072	GO:BP	glucosamine-containing compound catabolic process	15906	22020	c("GO:0046348"	"GO:1901071")
907	Exodermis_Up	TRUE	0.0139253	18	488	5	0.0102459	0.277778	GO:0006026	GO:BP	aminoglycan catabolic process	15906	1921	c("GO:0006022"	"GO:0009057"	"GO:1901136"	"GO:1901565")
908	Exodermis_Up	TRUE	0.0168097	266	488	20	0.0409836	0.075188	GO:1901605	GO:BP	alpha-amino acid metabolic process	15906	22464	GO:0006520
909	Exodermis_Up	TRUE	0.0168097	99	488	11	0.022541	0.111111	GO:0030162	GO:BP	regulation of proteolysis	15906	7005	c("GO:0006508"	"GO:0051246")
910	Exodermis_Up	TRUE	0.0168097	396	488	26	0.0532787	0.0656566	GO:0006520	GO:BP	amino acid metabolic process	15906	2278	c("GO:0019752"	"GO:0044238"	"GO:1901564")
911	Exodermis_Up	TRUE	0.0191149	858	488	45	0.0922131	0.0524476	GO:0019752	GO:BP	carboxylic acid metabolic process	15906	6321	GO:0043436
912	Exodermis_Up	TRUE	0.0191149	156	488	14	0.0286885	0.0897436	GO:0006470	GO:BP	protein dephosphorylation	15906	2244	c("GO:0016311"	"GO:0036211")
913	Exodermis_Up	TRUE	0.0191149	425	488	27	0.0553279	0.0635294	GO:0046394	GO:BP	carboxylic acid biosynthetic process	15906	12741	c("GO:0016053"	"GO:0019752")
914	Exodermis_Up	TRUE	0.0191149	425	488	27	0.0553279	0.0635294	GO:0016053	GO:BP	organic acid biosynthetic process	15906	5171	c("GO:0006082"	"GO:0044249"	"GO:0044283"	"GO:1901576")
915	Exodermis_Up	TRUE	0.0207167	73	488	9	0.0184426	0.123288	GO:0009311	GO:BP	oligosaccharide metabolic process	15906	3513	GO:0005975
916	Exodermis_Up	TRUE	0.0207167	299	488	21	0.0430328	0.0702341	GO:0016052	GO:BP	carbohydrate catabolic process	15906	5170	c("GO:0005975"	"GO:1901575")
917	Exodermis_Up	TRUE	0.0208103	871	488	45	0.0922131	0.0516648	GO:0043436	GO:BP	oxoacid metabolic process	15906	11204	GO:0006082
918	Exodermis_Up	TRUE	0.0208103	142	488	13	0.0266393	0.0915493	GO:0016054	GO:BP	organic acid catabolic process	15906	5172	c("GO:0006082"	"GO:0044248"	"GO:0044282"	"GO:1901575")
919	Exodermis_Up	TRUE	0.0208103	872	488	45	0.0922131	0.0516055	GO:0006082	GO:BP	organic acid metabolic process	15906	1976	c("GO:0044237"	"GO:0044281"	"GO:0071704")
920	Exodermis_Up	TRUE	0.0208103	142	488	13	0.0266393	0.0915493	GO:0046395	GO:BP	carboxylic acid catabolic process	15906	12742	c("GO:0016054"	"GO:0019752")
921	Exodermis_Up	TRUE	0.0256939	23	488	5	0.0102459	0.217391	GO:1901071	GO:BP	glucosamine-containing compound metabolic process	15906	22019	GO:0006040
922	Exodermis_Up	TRUE	0.0277025	1307	488	61	0.125	0.0466718	GO:0042221	GO:BP	response to chemical	15906	10548	GO:0050896
923	Exodermis_Up	TRUE	0.0279544	1581	488	71	0.145492	0.0449083	GO:0009056	GO:BP	catabolic process	15906	3288	GO:0008152
924	Exodermis_Up	TRUE	0.0329101	15	488	4	0.00819672	0.266667	GO:0046219	GO:BP	indolalkylamine biosynthetic process	15906	12601	c("GO:0006586"	"GO:0042401"	"GO:0042435")
925	Exodermis_Up	TRUE	0.0329101	15	488	4	0.00819672	0.266667	GO:0000162	GO:BP	tryptophan biosynthetic process	15906	58	c("GO:0006568"	"GO:0009073"	"GO:0046219"	"GO:1901607")
926	Exodermis_Up	TRUE	0.0329101	51	488	7	0.0143443	0.137255	GO:0005982	GO:BP	starch metabolic process	15906	1879	GO:0044042
927	Exodermis_Up	TRUE	0.0329101	576	488	32	0.0655738	0.0555556	GO:0044283	GO:BP	small molecule biosynthetic process	15906	11508	c("GO:0009058"	"GO:0044281")
928	Exodermis_Up	TRUE	0.0329101	193	488	15	0.0307377	0.0777202	GO:0000272	GO:BP	polysaccharide catabolic process	15906	79	c("GO:0005976"	"GO:0009057"	"GO:0016052")
929	Exodermis_Up	TRUE	0.0329101	82	488	9	0.0184426	0.109756	GO:0006749	GO:BP	glutathione metabolic process	15906	2486	GO:0071704
930	Exodermis_Up	TRUE	0.0344332	67	488	8	0.0163934	0.119403	GO:0005984	GO:BP	disaccharide metabolic process	15906	1881	GO:0009311
931	Exodermis_Up	TRUE	0.0349201	26	488	5	0.0102459	0.192308	GO:0009082	GO:BP	branched-chain amino acid biosynthetic process	15906	3311	c("GO:0009081"	"GO:0046394"	"GO:1901566")
932	Exodermis_Up	TRUE	0.0369412	157	488	13	0.0266393	0.0828025	GO:0009737	GO:BP	response to abscisic acid	15906	3692	c("GO:0009725"	"GO:0033993"	"GO:0097305")
933	Exodermis_Up	TRUE	0.0429856	122	488	11	0.022541	0.0901639	GO:0043086	GO:BP	negative regulation of catalytic activity	15906	11025	c("GO:0044092"	"GO:0050790")
934	Exodermis_Up	TRUE	0.0438483	161	488	13	0.0266393	0.0807453	GO:0097305	GO:BP	response to alcohol	15906	19472	c("GO:0010033"	"GO:1901700")
935	Exodermis_Up	TRUE	0.0438483	123	488	11	0.022541	0.0894309	GO:0044092	GO:BP	negative regulation of molecular function	15906	11465	GO:0065009
936	Exodermis_Up	TRUE	0.0440939	28	488	5	0.0102459	0.178571	GO:0006022	GO:BP	aminoglycan metabolic process	15906	1917	c("GO:0043170"	"GO:1901135"	"GO:1901564")
937	Exodermis_Up	TRUE	0.000779016	49	528	10	0.0189394	0.204082	GO:0004867	GO:MF	serine-type endopeptidase inhibitor activity	16978	1139	GO:0004866
938	Exodermis_Up	TRUE	0.000779016	65	528	11	0.0208333	0.169231	GO:0004866	GO:MF	endopeptidase inhibitor activity	16978	1138	c("GO:0030414"	"GO:0061135")
939	Exodermis_Up	TRUE	0.000779016	65	528	11	0.0208333	0.169231	GO:0030414	GO:MF	peptidase inhibitor activity	16978	3950	c("GO:0004857"	"GO:0061134")
940	Exodermis_Up	TRUE	0.000779016	66	528	11	0.0208333	0.166667	GO:0061135	GO:MF	endopeptidase regulator activity	16978	8464	GO:0061134
941	Exodermis_Up	TRUE	0.000779016	44	528	9	0.0170455	0.204545	GO:0004568	GO:MF	chitinase activity	16978	889	GO:0004553
942	Exodermis_Up	TRUE	0.000779016	67	528	11	0.0208333	0.164179	GO:0061134	GO:MF	peptidase regulator activity	16978	8463	GO:0030234
943	Exodermis_Up	TRUE	0.00983327	121	528	13	0.0246212	0.107438	GO:0005516	GO:MF	calmodulin binding	16978	1496	GO:0005515
944	Exodermis_Up	TRUE	0.0151333	473	528	30	0.0568182	0.0634249	GO:0016798	GO:MF	hydrolase activity	acting on glycosyl bonds	16978	3001	GO:0016787
945	Exodermis_Up	TRUE	0.0151333	408	528	27	0.0511364	0.0661765	GO:0004553	GO:MF	hydrolase activity	hydrolyzing O-glycosyl compounds	16978	876	GO:0016798
946	Exodermis_Up	TRUE	0.0297668	198	528	16	0.030303	0.0808081	GO:0140678	GO:MF	molecular function inhibitor activity	16978	10670	GO:0098772
947	Exodermis_Up	TRUE	0.0297668	198	528	16	0.030303	0.0808081	GO:0004857	GO:MF	enzyme inhibitor activity	16978	1130	c("GO:0030234"	"GO:0140678")
948	Exodermis_Up	TRUE	0.0445608	25	528	5	0.0094697	0.2	GO:0019840	GO:MF	isoprenoid binding	16978	3733	GO:0008289
949	Exodermis_Up	TRUE	0.0445608	2	528	2	0.00378788	1	GO:0003852	GO:MF	2-isopropylmalate synthase activity	16978	394	GO:0046912
950	Exodermis_Up	TRUE	0.0445608	9549	528	332	0.628788	0.034768	GO:0003824	GO:MF	catalytic activity	16978	368	GO:0003674
951	Exodermis_Up	TRUE	0.0445608	38	528	6	0.0113636	0.157895	GO:0016207	GO:MF	4-coumarate-CoA ligase activity	16978	2739	c("GO:0016405"	"GO:0016878")
952	Exodermis_Up	TRUE	0.0445608	38	528	6	0.0113636	0.157895	GO:0106290	GO:MF	trans-cinnamate-CoA ligase activity	16978	10333	GO:0016405
953	Exodermis_Up	TRUE	0.00366056	1722	139	92	0.661871	0.0534262	KEGG:01100	KEGG	Metabolic pathways	3467	181	KEGG:00000
954	Mature root cells_Down	TRUE	2.17386e-17	110	1147	42	0.0366173	0.381818	GO:0009060	GO:BP	aerobic respiration	15906	3292	GO:0045333
955	Mature root cells_Down	TRUE	2.17386e-17	119	1147	44	0.0383609	0.369748	GO:0045333	GO:BP	cellular respiration	15906	11974	GO:0015980
956	Mature root cells_Down	TRUE	1.24984e-16	132	1147	45	0.0392328	0.340909	GO:0015980	GO:BP	energy derivation by oxidation of organic compounds	15906	5146	GO:0006091
957	Mature root cells_Down	TRUE	1.27901e-16	449	1147	90	0.0784656	0.200445	GO:0065003	GO:BP	protein-containing complex assembly	15906	16679	c("GO:0022607"	"GO:0043933")
958	Mature root cells_Down	TRUE	8.56065e-16	32	1147	22	0.0191805	0.6875	GO:0042775	GO:BP	mitochondrial ATP synthesis coupled electron transport	15906	10863	GO:0042773
959	Mature root cells_Down	TRUE	1.99529e-15	33	1147	22	0.0191805	0.666667	GO:0019646	GO:BP	aerobic electron transport chain	15906	6241	c("GO:0006119"	"GO:0009060"	"GO:0022904")
960	Mature root cells_Down	TRUE	2.31005e-15	627	1147	108	0.0941587	0.172249	GO:0022607	GO:BP	cellular component assembly	15906	6930	c("GO:0016043"	"GO:0044085")
961	Mature root cells_Down	TRUE	4.24098e-13	52	1147	25	0.021796	0.480769	GO:0022904	GO:BP	respiratory electron transport chain	15906	6946	c("GO:0022900"	"GO:0045333")
962	Mature root cells_Down	TRUE	9.60055e-13	41	1147	22	0.0191805	0.536585	GO:0042773	GO:BP	ATP synthesis coupled electron transport	15906	10861	c("GO:0006119"	"GO:0022904")
963	Mature root cells_Down	TRUE	1.03032e-12	723	1147	112	0.097646	0.15491	GO:0043933	GO:BP	protein-containing complex organization	15906	11384	GO:0016043
964	Mature root cells_Down	TRUE	8.10817e-12	49	1147	23	0.0200523	0.469388	GO:0006119	GO:BP	oxidative phosphorylation	15906	2006	GO:0009060
965	Mature root cells_Down	TRUE	1.10666e-10	45	1147	21	0.0183086	0.466667	GO:0006334	GO:BP	nucleosome assembly	15906	2155	c("GO:0006325"	"GO:0034728"	"GO:0065004")
966	Mature root cells_Down	TRUE	4.89814e-10	48	1147	21	0.0183086	0.4375	GO:0034728	GO:BP	nucleosome organization	15906	9130	GO:0006338
967	Mature root cells_Down	TRUE	1.01963e-09	416	1147	71	0.0619006	0.170673	GO:0006091	GO:BP	generation of precursor metabolites and energy	15906	1983	GO:0044237
968	Mature root cells_Down	TRUE	1.06856e-08	1033	1147	131	0.114211	0.126815	GO:0044085	GO:BP	cellular component biogenesis	15906	11459	GO:0071840
969	Mature root cells_Down	TRUE	2.02871e-08	57	1147	21	0.0183086	0.368421	GO:0006099	GO:BP	tricarboxylic acid cycle	15906	1988	c("GO:0009060"	"GO:0044238")
970	Mature root cells_Down	TRUE	1.06185e-07	208	1147	42	0.0366173	0.201923	GO:0000398	GO:BP	mRNA splicing	via spliceosome	15906	126	c("GO:0000377"	"GO:0006397")
971	Mature root cells_Down	TRUE	1.06522e-07	1997	1147	213	0.185702	0.10666	GO:0016043	GO:BP	cellular component organization	15906	5163	GO:0071840
972	Mature root cells_Down	TRUE	2.87003e-07	90	1147	25	0.021796	0.277778	GO:0065004	GO:BP	protein-DNA complex assembly	15906	16680	c("GO:0065003"	"GO:0071824")
973	Mature root cells_Down	TRUE	2.87003e-07	650	1147	89	0.0775937	0.136923	GO:0046907	GO:BP	intracellular transport	15906	13070	c("GO:0006810"	"GO:0051641"	"GO:0051649")
974	Mature root cells_Down	TRUE	6.1763e-07	197	1147	39	0.0340017	0.19797	GO:0022900	GO:BP	electron transport chain	15906	6945	GO:0006091
975	Mature root cells_Down	TRUE	8.36844e-07	275	1147	48	0.0418483	0.174545	GO:0008380	GO:BP	RNA splicing	15906	3241	GO:0006396
976	Mature root cells_Down	TRUE	1.15236e-06	227	1147	42	0.0366173	0.185022	GO:0000375	GO:BP	RNA splicing	via transesterification reactions	15906	112	GO:0008380
977	Mature root cells_Down	TRUE	1.15236e-06	227	1147	42	0.0366173	0.185022	GO:0000377	GO:BP	RNA splicing	via transesterification reactions with bulged adenosine as nucleophile	15906	114	GO:0000375
978	Mature root cells_Down	TRUE	1.32279e-06	674	1147	89	0.0775937	0.132047	GO:0051649	GO:BP	establishment of localization in cell	15906	14558	c("GO:0051234"	"GO:0051641")
979	Mature root cells_Down	TRUE	1.72447e-06	2300	1147	232	0.202267	0.10087	GO:0071840	GO:BP	cellular component organization or biogenesis	15906	17759	GO:0009987
980	Mature root cells_Down	TRUE	1.15548e-05	154	1147	31	0.027027	0.201299	GO:0007005	GO:BP	mitochondrion organization	15906	2660	GO:0006996
981	Mature root cells_Down	TRUE	1.3194e-05	15	1147	9	0.00784656	0.6	GO:0006122	GO:BP	mitochondrial electron transport	ubiquinol to cytochrome c	15906	2009	c("GO:0019646"	"GO:0042775")
982	Mature root cells_Down	TRUE	1.59567e-05	907	1147	107	0.0932868	0.117971	GO:0051641	GO:BP	cellular localization	15906	14550	c("GO:0009987"	"GO:0051179")
983	Mature root cells_Down	TRUE	7.53511e-05	32	1147	12	0.0104621	0.375	GO:0016226	GO:BP	iron-sulfur cluster assembly	15906	5264	c("GO:0006790"	"GO:0031163")
984	Mature root cells_Down	TRUE	7.53511e-05	32	1147	12	0.0104621	0.375	GO:0031163	GO:BP	metallo-sulfur cluster assembly	15906	7414	GO:0022607
985	Mature root cells_Down	TRUE	9.62896e-05	1307	1147	139	0.121186	0.10635	GO:0042221	GO:BP	response to chemical	15906	10548	GO:0050896
986	Mature root cells_Down	TRUE	0.000152355	101	1147	22	0.0191805	0.217822	GO:0006413	GO:BP	translational initiation	15906	2206	c("GO:0006412"	"GO:0044237")
987	Mature root cells_Down	TRUE	0.000194453	95	1147	21	0.0183086	0.221053	GO:0006888	GO:BP	endoplasmic reticulum to Golgi vesicle-mediated transport	15906	2584	c("GO:0046907"	"GO:0048193")
988	Mature root cells_Down	TRUE	0.000219855	917	1147	103	0.0897995	0.112323	GO:0033036	GO:BP	macromolecule localization	15906	8369	GO:0051179
989	Mature root cells_Down	TRUE	0.00023588	666	1147	80	0.0697472	0.12012	GO:0045184	GO:BP	establishment of protein localization	15906	11918	c("GO:0008104"	"GO:0051234")
990	Mature root cells_Down	TRUE	0.000268935	658	1147	79	0.0688753	0.120061	GO:0015031	GO:BP	protein transport	15906	4880	c("GO:0045184"	"GO:0071702"	"GO:0071705")
991	Mature root cells_Down	TRUE	0.00032566	31	1147	11	0.00959024	0.354839	GO:0033108	GO:BP	mitochondrial respiratory chain complex assembly	15906	8415	c("GO:0007005"	"GO:0065003")
992	Mature root cells_Down	TRUE	0.000367852	372	1147	51	0.0444638	0.137097	GO:0006397	GO:BP	mRNA processing	15906	2192	c("GO:0006396"	"GO:0016071")
993	Mature root cells_Down	TRUE	0.000512453	1006	1147	109	0.0950305	0.10835	GO:0071705	GO:BP	nitrogen compound transport	15906	17687	GO:0006810
994	Mature root cells_Down	TRUE	0.000557991	309	1147	44	0.0383609	0.142395	GO:0051604	GO:BP	protein maturation	15906	14517	c("GO:0010467"	"GO:0019538")
995	Mature root cells_Down	TRUE	0.000557991	6	1147	5	0.0043592	0.833333	GO:0006121	GO:BP	mitochondrial electron transport	succinate to ubiquinone	15906	2008	c("GO:0019646"	"GO:0042775")
996	Mature root cells_Down	TRUE	0.000630078	731	1147	84	0.0732345	0.114911	GO:0070727	GO:BP	cellular macromolecule localization	15906	17079	c("GO:0033036"	"GO:0051641")
997	Mature root cells_Down	TRUE	0.000792708	18	1147	8	0.00697472	0.444444	GO:0032981	GO:BP	mitochondrial respiratory chain complex I assembly	15906	8335	c("GO:0010257"	"GO:0033108")
998	Mature root cells_Down	TRUE	0.000807719	488	1147	61	0.0531822	0.125	GO:0016192	GO:BP	vesicle-mediated transport	15906	5255	c("GO:0006810"	"GO:0009987")
999	Mature root cells_Down	TRUE	0.000845337	805	1147	90	0.0784656	0.111801	GO:0070887	GO:BP	cellular response to chemical stimulus	15906	17162	c("GO:0042221"	"GO:0051716")
1000	Mature root cells_Down	TRUE	0.000901524	1291	1147	132	0.115083	0.102246	GO:0071702	GO:BP	organic substance transport	15906	17684	GO:0006810
1001	Mature root cells_Down	TRUE	0.00093996	730	1147	83	0.0723627	0.113699	GO:0008104	GO:BP	protein localization	15906	3176	GO:0070727
1002	Mature root cells_Down	TRUE	0.00110336	108	1147	21	0.0183086	0.194444	GO:1902600	GO:BP	proton transmembrane transport	15906	23278	c("GO:0098655"	"GO:0098662")
1003	Mature root cells_Down	TRUE	0.00115602	4	1147	4	0.00348736	1	GO:0106035	GO:BP	protein maturation by [4Fe-4S] cluster transfer	15906	20126	GO:0097428
1004	Mature root cells_Down	TRUE	0.00138489	1070	1147	112	0.097646	0.104673	GO:0006996	GO:BP	organelle organization	15906	2654	GO:0016043
1005	Mature root cells_Down	TRUE	0.00148316	7	1147	5	0.0043592	0.714286	GO:0006120	GO:BP	mitochondrial electron transport	NADH to ubiquinone	15906	2007	c("GO:0019646"	"GO:0042775")
1006	Mature root cells_Down	TRUE	0.00173605	2365	1147	218	0.190061	0.0921776	GO:0006810	GO:BP	transport	15906	2530	GO:0051234
1007	Mature root cells_Down	TRUE	0.00184438	220	1147	33	0.0287707	0.15	GO:1990748	GO:BP	cellular detoxification	15906	26328	c("GO:0009987"	"GO:0097237"	"GO:0098754")
1008	Mature root cells_Down	TRUE	0.00184438	220	1147	33	0.0287707	0.15	GO:0097237	GO:BP	cellular response to toxic substance	15906	19434	c("GO:0009636"	"GO:0070887")
1009	Mature root cells_Down	TRUE	0.00190454	259	1147	37	0.0322581	0.142857	GO:0006979	GO:BP	response to oxidative stress	15906	2646	GO:0006950
1010	Mature root cells_Down	TRUE	0.00216044	455	1147	56	0.048823	0.123077	GO:0006886	GO:BP	intracellular protein transport	15906	2582	c("GO:0008104"	"GO:0015031"	"GO:0046907")
1011	Mature root cells_Down	TRUE	0.00228844	2392	1147	219	0.190933	0.0915552	GO:0051234	GO:BP	establishment of localization	15906	14265	GO:0051179
1012	Mature root cells_Down	TRUE	0.00228844	21	1147	8	0.00697472	0.380952	GO:0010257	GO:BP	NADH dehydrogenase complex assembly	15906	4092	GO:0065003
1013	Mature root cells_Down	TRUE	0.0039776	2490	1147	225	0.196164	0.0903614	GO:0051179	GO:BP	localization	15906	14235	GO:0008150
1014	Mature root cells_Down	TRUE	0.00398734	12603	1147	957	0.83435	0.0759343	GO:0009987	GO:BP	cellular process	15906	3869	GO:0008150
1015	Mature root cells_Down	TRUE	0.00466728	203	1147	30	0.0261552	0.147783	GO:0098869	GO:BP	cellular oxidant detoxification	15906	19820	GO:1990748
1016	Mature root cells_Down	TRUE	0.00482059	49	1147	12	0.0104621	0.244898	GO:0044743	GO:BP	protein transmembrane import into intracellular organelle	15906	11738	c("GO:0071806"	"GO:0072594")
1017	Mature root cells_Down	TRUE	0.00513945	13	1147	6	0.00523104	0.461538	GO:0097428	GO:BP	protein maturation by iron-sulfur cluster transfer	15906	19543	GO:0051604
1018	Mature root cells_Down	TRUE	0.00692506	90	1147	17	0.0148213	0.188889	GO:0071806	GO:BP	protein transmembrane transport	15906	17738	c("GO:0015031"	"GO:0055085")
1019	Mature root cells_Down	TRUE	0.00703036	82	1147	16	0.0139494	0.195122	GO:0006749	GO:BP	glutathione metabolic process	15906	2486	GO:0071704
1020	Mature root cells_Down	TRUE	0.00931403	282	1147	37	0.0322581	0.131206	GO:0010498	GO:BP	proteasomal protein catabolic process	15906	4246	c("GO:0030163"	"GO:0051603")
1021	Mature root cells_Down	TRUE	0.0113277	6	1147	4	0.00348736	0.666667	GO:0006123	GO:BP	mitochondrial electron transport	cytochrome c to oxygen	15906	2010	c("GO:0019646"	"GO:0042775")
1022	Mature root cells_Down	TRUE	0.0162171	41	1147	10	0.0087184	0.243902	GO:0006367	GO:BP	transcription initiation at RNA polymerase II promoter	15906	2175	c("GO:0006352"	"GO:0006366")
1023	Mature root cells_Down	TRUE	0.0165008	133	1147	21	0.0183086	0.157895	GO:0097435	GO:BP	supramolecular fiber organization	15906	19546	GO:0016043
1024	Mature root cells_Down	TRUE	0.0173166	261	1147	34	0.0296425	0.130268	GO:0006325	GO:BP	chromatin organization	15906	2154	GO:0071824
1025	Mature root cells_Down	TRUE	0.0188721	22	1147	7	0.00610288	0.318182	GO:0042044	GO:BP	fluid transport	15906	10430	GO:0006810
1026	Mature root cells_Down	TRUE	0.0188721	35	1147	9	0.00784656	0.257143	GO:0007031	GO:BP	peroxisome organization	15906	2679	GO:0006996
1027	Mature root cells_Down	TRUE	0.0188721	22	1147	7	0.00610288	0.318182	GO:0006833	GO:BP	water transport	15906	2544	c("GO:0042044"	"GO:0071702")
1028	Mature root cells_Down	TRUE	0.0195954	337	1147	41	0.0357454	0.121662	GO:0098660	GO:BP	inorganic ion transmembrane transport	15906	19708	GO:0055085
1029	Mature root cells_Down	TRUE	0.0229363	308	1147	38	0.0331299	0.123377	GO:0071824	GO:BP	protein-DNA complex organization	15906	17746	GO:0043933
1030	Mature root cells_Down	TRUE	0.0261895	187	1147	26	0.0226678	0.139037	GO:0048193	GO:BP	Golgi vesicle transport	15906	13218	GO:0016192
1031	Mature root cells_Down	TRUE	0.0346957	31	1147	8	0.00697472	0.258065	GO:0008154	GO:BP	actin polymerization or depolymerization	15906	3180	GO:0007015
1032	Mature root cells_Down	TRUE	0.0370629	46	1147	10	0.0087184	0.217391	GO:1990542	GO:BP	mitochondrial transmembrane transport	15906	26255	GO:0055085
1033	Mature root cells_Down	TRUE	0.0370805	4	1147	3	0.00261552	0.75	GO:0051131	GO:BP	chaperone-mediated protein complex assembly	15906	14189	GO:0065003
1034	Mature root cells_Down	TRUE	0.0370805	4	1147	3	0.00261552	0.75	GO:0032107	GO:BP	regulation of response to nutrient levels	15906	7730	c("GO:0031667"	"GO:0032104")
1035	Mature root cells_Down	TRUE	0.0370805	4	1147	3	0.00261552	0.75	GO:0032104	GO:BP	regulation of response to extracellular stimulus	15906	7727	c("GO:0009991"	"GO:0032101")
1036	Mature root cells_Down	TRUE	0.0378908	506	1147	55	0.0479512	0.108696	GO:1901700	GO:BP	response to oxygen-containing compound	15906	22529	GO:0042221
1037	Mature root cells_Down	TRUE	0.0385941	25	1147	7	0.00610288	0.28	GO:0000387	GO:BP	spliceosomal snRNP assembly	15906	119	c("GO:0000398"	"GO:0022618")
1038	Mature root cells_Down	TRUE	0.0399437	266	1147	33	0.0287707	0.12406	GO:0098754	GO:BP	detoxification	15906	19766	c("GO:0008150"	"GO:0009636")
1039	Mature root cells_Down	TRUE	0.041489	288	1147	35	0.0305144	0.121528	GO:0009636	GO:BP	response to toxic substance	15906	3611	GO:0042221
1040	Mature root cells_Down	TRUE	0.0473277	56	1147	11	0.00959024	0.196429	GO:0070972	GO:BP	protein localization to endoplasmic reticulum	15906	17214	GO:0033365
1041	Mature root cells_Down	TRUE	0.0493926	502	1147	54	0.0470793	0.10757	GO:0016071	GO:BP	mRNA metabolic process	15906	5185	GO:0016070
1042	Mature root cells_Down	TRUE	6.12636e-35	306	1291	101	0.0782339	0.330065	GO:0005740	GO:CC	mitochondrial envelope	16399	311	c("GO:0005739"	"GO:0031967")
1043	Mature root cells_Down	TRUE	1.56739e-33	290	1291	96	0.074361	0.331034	GO:0031966	GO:CC	mitochondrial membrane	16399	1217	c("GO:0005740"	"GO:0031090")
1044	Mature root cells_Down	TRUE	9.02722e-33	62	1291	44	0.0340821	0.709677	GO:0098803	GO:CC	respiratory chain complex	16399	3271	c("GO:0070469"	"GO:0098796")
1045	Mature root cells_Down	TRUE	4.90829e-32	80	1291	49	0.0379551	0.6125	GO:0070469	GO:CC	respirasome	16399	2503	c("GO:0016020"	"GO:0110165")
1046	Mature root cells_Down	TRUE	1.29343e-28	227	1291	78	0.0604183	0.343612	GO:0005743	GO:CC	mitochondrial inner membrane	16399	314	c("GO:0019866"	"GO:0031966")
1047	Mature root cells_Down	TRUE	2.9041e-28	57	1291	39	0.0302091	0.684211	GO:0005746	GO:CC	mitochondrial respirasome	16399	317	c("GO:0005743"	"GO:0070469")
1048	Mature root cells_Down	TRUE	1.53029e-26	260	1291	81	0.0627421	0.311538	GO:0019866	GO:CC	organelle inner membrane	16399	826	c("GO:0031090"	"GO:0031967")
1049	Mature root cells_Down	TRUE	3.23137e-25	117	1291	52	0.0402789	0.444444	GO:0098800	GO:CC	inner mitochondrial membrane protein complex	16399	3269	c("GO:0005743"	"GO:0098796"	"GO:0098798")
1050	Mature root cells_Down	TRUE	1.05266e-24	841	1291	159	0.12316	0.189061	GO:0005739	GO:CC	mitochondrion	16399	310	c("GO:0005737"	"GO:0043231")
1051	Mature root cells_Down	TRUE	2.63503e-20	2786	1291	351	0.271882	0.125987	GO:0032991	GO:CC	protein-containing complex	16399	1343	GO:0005575
1052	Mature root cells_Down	TRUE	2.32568e-18	53	1291	30	0.0232378	0.566038	GO:1902495	GO:CC	transmembrane transporter complex	16399	3632	c("GO:0098796"	"GO:1990351")
1053	Mature root cells_Down	TRUE	7.59189e-18	10084	1291	941	0.728892	0.0933161	GO:0005622	GO:CC	intracellular anatomical structure	16399	237	GO:0110165
1054	Mature root cells_Down	TRUE	1.30412e-17	530	1291	105	0.0813323	0.198113	GO:0098796	GO:CC	membrane protein complex	16399	3265	c("GO:0016020"	"GO:0032991")
1055	Mature root cells_Down	TRUE	1.45247e-17	181	1291	55	0.0426026	0.303867	GO:0098798	GO:CC	mitochondrial protein-containing complex	16399	3267	c("GO:0005739"	"GO:0032991")
1056	Mature root cells_Down	TRUE	1.47861e-17	64	1291	32	0.024787	0.5	GO:1990351	GO:CC	transporter complex	16399	3879	GO:0032991
1057	Mature root cells_Down	TRUE	9.01118e-17	63	1291	31	0.0240124	0.492063	GO:0000786	GO:CC	nucleosome	16399	93	c("GO:0000785"	"GO:0032993")
1058	Mature root cells_Down	TRUE	1.5691e-16	8540	1291	819	0.634392	0.0959016	GO:0043229	GO:CC	intracellular organelle	16399	1885	c("GO:0005622"	"GO:0043226")
1059	Mature root cells_Down	TRUE	1.5691e-16	8552	1291	820	0.635167	0.095884	GO:0043226	GO:CC	organelle	16399	1882	GO:0110165
1060	Mature root cells_Down	TRUE	2.86342e-16	29	1291	21	0.0162665	0.724138	GO:0005747	GO:CC	mitochondrial respiratory chain complex I	16399	318	c("GO:0005746"	"GO:0045271"	"GO:0098800")
1061	Mature root cells_Down	TRUE	2.86342e-16	29	1291	21	0.0162665	0.724138	GO:0045271	GO:CC	respiratory chain complex I	16399	2176	c("GO:0030964"	"GO:0098803"	"GO:1902495")
1062	Mature root cells_Down	TRUE	3.73866e-16	114	1291	41	0.0317583	0.359649	GO:1990204	GO:CC	oxidoreductase complex	16399	3819	GO:1902494
1063	Mature root cells_Down	TRUE	4.5254e-16	7837	1291	762	0.59024	0.0972311	GO:0043231	GO:CC	intracellular membrane-bounded organelle	16399	1887	c("GO:0043227"	"GO:0043229")
1064	Mature root cells_Down	TRUE	6.43718e-16	7860	1291	763	0.591015	0.0970738	GO:0043227	GO:CC	membrane-bounded organelle	16399	1883	GO:0043226
1065	Mature root cells_Down	TRUE	2.11454e-15	31	1291	21	0.0162665	0.677419	GO:0030964	GO:CC	NADH dehydrogenase complex	16399	1017	c("GO:0098796"	"GO:1990204")
1066	Mature root cells_Down	TRUE	2.50143e-15	700	1291	120	0.0929512	0.171429	GO:0031967	GO:CC	organelle envelope	16399	1218	c("GO:0031975"	"GO:0043227"	"GO:0043229")
1067	Mature root cells_Down	TRUE	2.50143e-15	700	1291	120	0.0929512	0.171429	GO:0031975	GO:CC	envelope	16399	1225	GO:0110165
1068	Mature root cells_Down	TRUE	4.97521e-15	6414	1291	643	0.498064	0.100249	GO:0005737	GO:CC	cytoplasm	16399	309	c("GO:0005622"	"GO:0110165")
1069	Mature root cells_Down	TRUE	9.11258e-14	1043	1291	154	0.119287	0.147651	GO:1902494	GO:CC	catalytic complex	16399	3631	GO:0032991
1070	Mature root cells_Down	TRUE	1.49282e-13	23	1291	17	0.0131681	0.73913	GO:0005839	GO:CC	proteasome core complex	16399	388	c("GO:0000502"	"GO:0140535"	"GO:1902494")
1071	Mature root cells_Down	TRUE	1.80235e-13	1517	1291	202	0.156468	0.133158	GO:0031090	GO:CC	organelle membrane	16399	1048	c("GO:0016020"	"GO:0043227")
1072	Mature root cells_Down	TRUE	4.90275e-12	68	1291	27	0.020914	0.397059	GO:0000502	GO:CC	proteasome complex	16399	84	c("GO:0140535"	"GO:1905369")
1073	Mature root cells_Down	TRUE	1.30232e-11	97	1291	32	0.024787	0.329897	GO:1905368	GO:CC	peptidase complex	16399	3717	GO:1902494
1074	Mature root cells_Down	TRUE	5.00114e-11	74	1291	27	0.020914	0.364865	GO:1905369	GO:CC	endopeptidase complex	16399	3718	GO:1905368
1075	Mature root cells_Down	TRUE	1.30115e-08	150	1291	36	0.0278854	0.24	GO:0005681	GO:CC	spliceosomal complex	16399	271	c("GO:0140513"	"GO:1990904")
1076	Mature root cells_Down	TRUE	1.33009e-08	22	1291	13	0.0100697	0.590909	GO:0070069	GO:CC	cytochrome complex	16399	2428	GO:1902494
1077	Mature root cells_Down	TRUE	2.39212e-08	13	1291	10	0.00774593	0.769231	GO:0019773	GO:CC	proteasome core complex	alpha-subunit complex	16399	814	c("GO:0005622"	"GO:0005839"	"GO:0032991")
1078	Mature root cells_Down	TRUE	2.39212e-08	13	1291	10	0.00774593	0.769231	GO:0045273	GO:CC	respiratory chain complex II	16399	2178	c("GO:0098803"	"GO:1902494")
1079	Mature root cells_Down	TRUE	1.24514e-06	185	1291	37	0.02866	0.2	GO:0000785	GO:CC	chromatin	16399	92	c("GO:0005694"	"GO:0032993")
1080	Mature root cells_Down	TRUE	5.99924e-06	12	1291	8	0.00619675	0.666667	GO:0005750	GO:CC	mitochondrial respiratory chain complex III	16399	320	c("GO:0005746"	"GO:0045275"	"GO:0098800")
1081	Mature root cells_Down	TRUE	6.37937e-06	61	1291	18	0.0139427	0.295082	GO:0097525	GO:CC	spliceosomal snRNP complex	16399	3052	GO:0030532
1082	Mature root cells_Down	TRUE	6.37937e-06	61	1291	18	0.0139427	0.295082	GO:0030532	GO:CC	small nuclear ribonucleoprotein complex	16399	949	c("GO:0120114"	"GO:0140513"	"GO:1990904")
1083	Mature root cells_Down	TRUE	9.16269e-06	225	1291	40	0.0309837	0.177778	GO:0032993	GO:CC	protein-DNA complex	16399	1345	GO:0032991
1084	Mature root cells_Down	TRUE	1.31663e-05	13	1291	8	0.00619675	0.615385	GO:0045275	GO:CC	respiratory chain complex III	16399	2180	c("GO:0070069"	"GO:0098803"	"GO:1902495"	"GO:1990204")
1085	Mature root cells_Down	TRUE	1.77443e-05	10	1291	7	0.00542215	0.7	GO:0019774	GO:CC	proteasome core complex	beta-subunit complex	16399	815	c("GO:0005622"	"GO:0005839"	"GO:0032991")
1086	Mature root cells_Down	TRUE	2.07725e-05	66	1291	18	0.0139427	0.272727	GO:0120114	GO:CC	Sm-like protein family complex	16399	3470	GO:0032991
1087	Mature root cells_Down	TRUE	3.8077e-05	33	1291	12	0.00929512	0.363636	GO:0097526	GO:CC	spliceosomal tri-snRNP complex	16399	3053	GO:0097525
1088	Mature root cells_Down	TRUE	5.00385e-05	8	1291	6	0.00464756	0.75	GO:0005749	GO:CC	mitochondrial respiratory chain complex II	succinate dehydrogenase complex (ubiquinone)	16399	319	c("GO:0005746"	"GO:0045257"	"GO:0045283"	"GO:0098800")
1089	Mature root cells_Down	TRUE	5.00385e-05	8	1291	6	0.00464756	0.75	GO:0045257	GO:CC	succinate dehydrogenase complex (ubiquinone)	16399	2162	GO:0045281
1090	Mature root cells_Down	TRUE	5.00385e-05	8	1291	6	0.00464756	0.75	GO:0045283	GO:CC	fumarate reductase complex	16399	2186	c("GO:0045273"	"GO:0098803"	"GO:1902494")
1091	Mature root cells_Down	TRUE	5.00385e-05	8	1291	6	0.00464756	0.75	GO:0045281	GO:CC	succinate dehydrogenase complex	16399	2184	c("GO:0005622"	"GO:0045273"	"GO:0098803"	"GO:1990204")
1092	Mature root cells_Down	TRUE	7.63997e-05	4214	1291	398	0.308288	0.0944471	GO:0005634	GO:CC	nucleus	16399	243	GO:0043231
1093	Mature root cells_Down	TRUE	0.000180032	27	1291	10	0.00774593	0.37037	GO:0046540	GO:CC	U4/U6 x U5 tri-snRNP complex	16399	2197	GO:0097526
1094	Mature root cells_Down	TRUE	0.000217728	51	1291	14	0.0108443	0.27451	GO:0071013	GO:CC	catalytic step 2 spliceosome	16399	2611	c("GO:0005681"	"GO:1902494")
1095	Mature root cells_Down	TRUE	0.0003673	366	1291	51	0.0395043	0.139344	GO:0005789	GO:CC	endoplasmic reticulum membrane	16399	354	c("GO:0031090"	"GO:0042175"	"GO:0098827")
1096	Mature root cells_Down	TRUE	0.000424147	7	1291	5	0.00387297	0.714286	GO:0046930	GO:CC	pore complex	16399	2219	GO:0098796
1097	Mature root cells_Down	TRUE	0.000424147	369	1291	51	0.0395043	0.138211	GO:0098827	GO:CC	endoplasmic reticulum subcompartment	16399	3276	c("GO:0005783"	"GO:0031984")
1098	Mature root cells_Down	TRUE	0.000424147	369	1291	51	0.0395043	0.138211	GO:0042175	GO:CC	nuclear outer membrane-endoplasmic reticulum membrane network	16399	1781	c("GO:0012505"	"GO:0016020")
1099	Mature root cells_Down	TRUE	0.000424147	7	1291	5	0.00387297	0.714286	GO:0045277	GO:CC	respiratory chain complex IV	16399	2182	c("GO:0070069"	"GO:0098803")
1100	Mature root cells_Down	TRUE	0.000501173	559	1291	70	0.0542215	0.125224	GO:0140535	GO:CC	intracellular protein-containing complex	16399	3568	GO:0032991
1101	Mature root cells_Down	TRUE	0.000501173	733	1291	87	0.0673896	0.11869	GO:0005783	GO:CC	endoplasmic reticulum	16399	348	c("GO:0005737"	"GO:0012505"	"GO:0043231")
1102	Mature root cells_Down	TRUE	0.000593138	43	1291	12	0.00929512	0.27907	GO:0005741	GO:CC	mitochondrial outer membrane	16399	312	c("GO:0031966"	"GO:0031968")
1103	Mature root cells_Down	TRUE	0.000756452	680	1291	81	0.0627421	0.119118	GO:0140513	GO:CC	nuclear protein-containing complex	16399	3565	c("GO:0005634"	"GO:0032991")
1104	Mature root cells_Down	TRUE	0.00117333	22	1291	8	0.00619675	0.363636	GO:0033176	GO:CC	proton-transporting V-type ATPase complex	16399	1396	GO:0016469
1105	Mature root cells_Down	TRUE	0.00196805	9	1291	5	0.00387297	0.555556	GO:0072546	GO:CC	EMC complex	16399	2816	c("GO:0005789"	"GO:0098796"	"GO:0140534")
1106	Mature root cells_Down	TRUE	0.00217021	56	1291	13	0.0100697	0.232143	GO:0016469	GO:CC	proton-transporting two-sector ATPase complex	16399	745	c("GO:0098796"	"GO:1904949")
1107	Mature root cells_Down	TRUE	0.00271614	470	1291	58	0.0449264	0.123404	GO:0031984	GO:CC	organelle subcompartment	16399	1233	c("GO:0043227"	"GO:0043229"	"GO:0110165")
1108	Mature root cells_Down	TRUE	0.00314914	745	1291	84	0.0650658	0.112752	GO:1990904	GO:CC	ribonucleoprotein complex	16399	4039	GO:0032991
1109	Mature root cells_Down	TRUE	0.00314914	3	1291	3	0.00232378	1	GO:0005751	GO:CC	mitochondrial respiratory chain complex IV	16399	321	c("GO:0005746"	"GO:0045277"	"GO:0098800")
1110	Mature root cells_Down	TRUE	0.00399821	15	1291	6	0.00464756	0.4	GO:0005682	GO:CC	U5 snRNP	16399	272	GO:0097525
1111	Mature root cells_Down	TRUE	0.00498719	21	1291	7	0.00542215	0.333333	GO:0005686	GO:CC	U2 snRNP	16399	276	GO:0097525
1112	Mature root cells_Down	TRUE	0.00506939	27	1291	8	0.00619675	0.296296	GO:0071011	GO:CC	precatalytic spliceosome	16399	2609	GO:0005681
1113	Mature root cells_Down	TRUE	0.0052626	85	1291	16	0.0123935	0.188235	GO:0140534	GO:CC	endoplasmic reticulum protein-containing complex	16399	3567	c("GO:0005783"	"GO:0032991")
1114	Mature root cells_Down	TRUE	0.00649583	7	1291	4	0.00309837	0.571429	GO:0005885	GO:CC	Arp2/3 protein complex	16399	423	c("GO:0015629"	"GO:0032991")
1115	Mature root cells_Down	TRUE	0.00649583	7	1291	4	0.00309837	0.571429	GO:0016272	GO:CC	prefoldin complex	16399	730	GO:0032991
1116	Mature root cells_Down	TRUE	0.00697845	358	1291	45	0.0348567	0.125698	GO:0005694	GO:CC	chromosome	16399	284	GO:0043232
1117	Mature root cells_Down	TRUE	0.00996273	99	1291	17	0.0131681	0.171717	GO:0005777	GO:CC	peroxisome	16399	344	GO:0042579
1118	Mature root cells_Down	TRUE	0.00996273	99	1291	17	0.0131681	0.171717	GO:0042579	GO:CC	microbody	16399	1797	c("GO:0005737"	"GO:0043231")
1119	Mature root cells_Down	TRUE	0.0115579	8	1291	4	0.00309837	0.5	GO:0005688	GO:CC	U6 snRNP	16399	278	GO:0097525
1120	Mature root cells_Down	TRUE	0.0140448	19	1291	6	0.00464756	0.315789	GO:0033290	GO:CC	eukaryotic 48S preinitiation complex	16399	1419	GO:0070993
1121	Mature root cells_Down	TRUE	0.0140448	19	1291	6	0.00464756	0.315789	GO:0070993	GO:CC	translation preinitiation complex	16399	2598	c("GO:0005737"	"GO:1990904")
1122	Mature root cells_Down	TRUE	0.0140448	19	1291	6	0.00464756	0.315789	GO:0005758	GO:CC	mitochondrial intermembrane space	16399	326	c("GO:0005740"	"GO:0031970")
1123	Mature root cells_Down	TRUE	0.0144112	1581	1291	154	0.119287	0.0974067	GO:0012505	GO:CC	endomembrane system	16399	689	GO:0110165
1124	Mature root cells_Down	TRUE	0.0144784	39	1291	9	0.00697134	0.230769	GO:0016592	GO:CC	mediator complex	16399	764	GO:0140513
1125	Mature root cells_Down	TRUE	0.022147	49	1291	10	0.00774593	0.204082	GO:0030134	GO:CC	COPII-coated ER to Golgi transport vesicle	16399	913	GO:0030135
1126	Mature root cells_Down	TRUE	0.0233632	21	1291	6	0.00464756	0.285714	GO:0031970	GO:CC	organelle envelope lumen	16399	1221	c("GO:0031967"	"GO:0070013")
1127	Mature root cells_Down	TRUE	0.0276692	10	1291	4	0.00309837	0.4	GO:0034518	GO:CC	RNA cap binding complex	16399	1504	GO:0140535
1128	Mature root cells_Down	TRUE	0.0303392	29	1291	7	0.00542215	0.241379	GO:0031903	GO:CC	microbody membrane	16399	1201	c("GO:0042579"	"GO:0098588")
1129	Mature root cells_Down	TRUE	0.0303392	2	1291	2	0.00154919	1	GO:0070765	GO:CC	gamma-secretase complex	16399	2562	c("GO:0098797"	"GO:1902494")
1130	Mature root cells_Down	TRUE	0.0303392	29	1291	7	0.00542215	0.241379	GO:0005778	GO:CC	peroxisomal membrane	16399	345	c("GO:0005777"	"GO:0031903")
1131	Mature root cells_Down	TRUE	0.0372156	87	1291	14	0.0108443	0.16092	GO:0009505	GO:CC	plant-type cell wall	16399	588	GO:0005618
1132	Mature root cells_Down	TRUE	0.0372156	87	1291	14	0.0108443	0.16092	GO:0005618	GO:CC	cell wall	16399	234	GO:0030312
1133	Mature root cells_Down	TRUE	0.0372972	96	1291	15	0.0116189	0.15625	GO:0030312	GO:CC	external encapsulating structure	16399	930	c("GO:0071944"	"GO:0110165")
1134	Mature root cells_Down	TRUE	0.0377255	11	1291	4	0.00309837	0.363636	GO:0033179	GO:CC	proton-transporting V-type ATPase	V0 domain	16399	1399	c("GO:0033176"	"GO:0033177")
1135	Mature root cells_Down	TRUE	0.0398278	88	1291	14	0.0108443	0.159091	GO:1904949	GO:CC	ATPase complex	16399	3709	GO:1902494
1136	Mature root cells_Down	TRUE	0.0399103	54	1291	10	0.00774593	0.185185	GO:0015629	GO:CC	actin cytoskeleton	16399	709	GO:0005856
1137	Mature root cells_Down	TRUE	0.0418787	24	1291	6	0.00464756	0.25	GO:0005744	GO:CC	TIM23 mitochondrial import inner membrane translocase complex	16399	315	GO:0098800
1138	Mature root cells_Down	TRUE	0.0480574	18	1291	5	0.00387297	0.277778	GO:0005753	GO:CC	mitochondrial proton-transporting ATP synthase complex	16399	322	c("GO:0045259"	"GO:0098800")
1139	Mature root cells_Down	TRUE	0.0480574	18	1291	5	0.00387297	0.277778	GO:0016282	GO:CC	eukaryotic 43S preinitiation complex	16399	732	GO:0070993
1140	Mature root cells_Down	TRUE	1.14364e-14	55	1150	27	0.0234783	0.490909	GO:0030527	GO:MF	structural constituent of chromatin	16978	3959	GO:0005198
1141	Mature root cells_Down	TRUE	1.38357e-08	104	1150	29	0.0252174	0.278846	GO:0046982	GO:MF	protein heterodimerization activity	16978	6316	GO:0046983
1142	Mature root cells_Down	TRUE	0.000580505	62	1150	16	0.013913	0.258065	GO:0051537	GO:MF	2 iron	2 sulfur cluster binding	16978	8063	GO:0051536
1143	Mature root cells_Down	TRUE	0.000580505	114	1150	23	0.02	0.201754	GO:0003712	GO:MF	transcription coregulator activity	16978	341	GO:0140110
1144	Mature root cells_Down	TRUE	0.00135967	82	1150	18	0.0156522	0.219512	GO:0004364	GO:MF	glutathione transferase activity	16978	728	GO:0016765
1145	Mature root cells_Down	TRUE	0.00154459	92	1150	19	0.0165217	0.206522	GO:0003743	GO:MF	translation initiation factor activity	16978	354	GO:0008135
1146	Mature root cells_Down	TRUE	0.00154459	403	1150	51	0.0443478	0.126551	GO:0015318	GO:MF	inorganic molecular entity transmembrane transporter activity	16978	2482	GO:0022857
1147	Mature root cells_Down	TRUE	0.00247371	123	1150	22	0.0191304	0.178862	GO:0015078	GO:MF	proton transmembrane transporter activity	16978	2305	c("GO:0008324"	"GO:0022890")
1148	Mature root cells_Down	TRUE	0.00247371	7	1150	5	0.00434783	0.714286	GO:0022829	GO:MF	wide pore channel activity	16978	3796	GO:0015267
1149	Mature root cells_Down	TRUE	0.00247371	7	1150	5	0.00434783	0.714286	GO:0015288	GO:MF	porin activity	16978	2464	GO:0022829
1150	Mature root cells_Down	TRUE	0.00312452	155	1150	25	0.0217391	0.16129	GO:0051536	GO:MF	iron-sulfur cluster binding	16978	8062	GO:0051540
1151	Mature root cells_Down	TRUE	0.00312452	202	1150	30	0.026087	0.148515	GO:0016209	GO:MF	antioxidant activity	16978	2741	GO:0003674
1152	Mature root cells_Down	TRUE	0.00312452	155	1150	25	0.0217391	0.16129	GO:0051540	GO:MF	metal cluster binding	16978	8066	GO:0005488
1153	Mature root cells_Down	TRUE	0.0036074	157	1150	25	0.0217391	0.159236	GO:0009055	GO:MF	electron transfer activity	16978	2136	GO:0016491
1154	Mature root cells_Down	TRUE	0.00550191	181	1150	27	0.0234783	0.149171	GO:0016765	GO:MF	transferase activity	transferring alkyl or aryl (other than methyl) groups	16978	2975	GO:0016740
1155	Mature root cells_Down	TRUE	0.00638539	59	1150	13	0.0113043	0.220339	GO:0051087	GO:MF	protein-folding chaperone binding	16978	8006	GO:0005515
1156	Mature root cells_Down	TRUE	0.00638539	9	1150	5	0.00434783	0.555556	GO:0008121	GO:MF	ubiquinol-cytochrome-c reductase activity	16978	1568	c("GO:0009055"	"GO:0015078"	"GO:0015453"	"GO:0016679"	"GO:0022853")
1157	Mature root cells_Down	TRUE	0.00638539	31	1150	9	0.00782609	0.290323	GO:0044769	GO:MF	ATPase activity	coupled to transmembrane movement of ions	rotational mechanism	16978	6087	GO:0042625
1158	Mature root cells_Down	TRUE	0.00638539	31	1150	9	0.00782609	0.290323	GO:0046961	GO:MF	proton-transporting ATPase activity	rotational mechanism	16978	6300	c("GO:0015078"	"GO:0019829"	"GO:0044769")
1159	Mature root cells_Down	TRUE	0.00638539	9	1150	5	0.00434783	0.555556	GO:0031492	GO:MF	nucleosomal DNA binding	16978	4160	c("GO:0031490"	"GO:0031491")
1160	Mature root cells_Down	TRUE	0.00638539	31	1150	9	0.00782609	0.290323	GO:0042625	GO:MF	ATPase-coupled ion transmembrane transporter activity	16978	5663	GO:0042626
1161	Mature root cells_Down	TRUE	0.00638539	31	1150	9	0.00782609	0.290323	GO:0003713	GO:MF	transcription coactivator activity	16978	342	GO:0003712
1162	Mature root cells_Down	TRUE	0.00801505	495	1150	55	0.0478261	0.111111	GO:0005198	GO:MF	structural molecule activity	16978	1350	GO:0003674
1163	Mature root cells_Down	TRUE	0.00970548	71	1150	14	0.0121739	0.197183	GO:0016651	GO:MF	oxidoreductase activity	acting on NAD(P)H	16978	2889	GO:0016491
1164	Mature root cells_Down	TRUE	0.0101132	6	1150	4	0.00347826	0.666667	GO:0000104	GO:MF	succinate dehydrogenase activity	16978	22	GO:0016627
1165	Mature root cells_Down	TRUE	0.0101132	1861	1150	163	0.141739	0.0875873	GO:0005515	GO:MF	protein binding	16978	1495	GO:0005488
1166	Mature root cells_Down	TRUE	0.0107356	3	1150	3	0.0026087	1	GO:0004449	GO:MF	isocitrate dehydrogenase (NAD+) activity	16978	788	GO:0004448
1167	Mature root cells_Down	TRUE	0.0123863	187	1150	26	0.0226087	0.139037	GO:0003924	GO:MF	GTPase activity	16978	448	GO:0017111
1168	Mature root cells_Down	TRUE	0.0138339	22	1150	7	0.00608696	0.318182	GO:0015250	GO:MF	water channel activity	16978	2446	c("GO:0005372"	"GO:0015267")
1169	Mature root cells_Down	TRUE	0.0138339	22	1150	7	0.00608696	0.318182	GO:0005372	GO:MF	water transmembrane transporter activity	16978	1453	c("GO:0015318"	"GO:1901702")
1170	Mature root cells_Down	TRUE	0.014166	243	1150	31	0.0269565	0.127572	GO:0005525	GO:MF	GTP binding	16978	1504	c("GO:0032561"	"GO:0035639")
1171	Mature root cells_Down	TRUE	0.014166	243	1150	31	0.0269565	0.127572	GO:0019001	GO:MF	guanyl nucleotide binding	16978	3601	GO:0017076
1172	Mature root cells_Down	TRUE	0.014166	243	1150	31	0.0269565	0.127572	GO:0032561	GO:MF	guanyl ribonucleotide binding	16978	4487	c("GO:0019001"	"GO:0032555")
1173	Mature root cells_Down	TRUE	0.0181587	30	1150	8	0.00695652	0.266667	GO:0004864	GO:MF	protein phosphatase inhibitor activity	16978	1136	c("GO:0019212"	"GO:0019888")
1174	Mature root cells_Down	TRUE	0.0184036	1725	1150	150	0.130435	0.0869565	GO:0016491	GO:MF	oxidoreductase activity	16978	2825	GO:0003824
1175	Mature root cells_Down	TRUE	0.0191044	136	1150	20	0.0173913	0.147059	GO:0008135	GO:MF	translation factor activity	RNA binding	16978	1575	GO:0090079
1176	Mature root cells_Down	TRUE	0.0191044	31	1150	8	0.00695652	0.258065	GO:0019212	GO:MF	phosphatase inhibitor activity	16978	3680	c("GO:0004857"	"GO:0019208")
1177	Mature root cells_Down	TRUE	0.0191044	176	1150	24	0.0208696	0.136364	GO:0015267	GO:MF	channel activity	16978	2452	GO:0022803
1178	Mature root cells_Down	TRUE	0.0191044	176	1150	24	0.0208696	0.136364	GO:0022803	GO:MF	passive transmembrane transporter activity	16978	3787	GO:0022857
1179	Mature root cells_Down	TRUE	0.0191044	38	1150	9	0.00782609	0.236842	GO:0019205	GO:MF	nucleobase-containing compound kinase activity	16978	3673	GO:0016301
1180	Mature root cells_Down	TRUE	0.0191044	136	1150	20	0.0173913	0.147059	GO:0090079	GO:MF	translation regulator activity	nucleic acid binding	16978	9042	c("GO:0003676"	"GO:0045182")
1181	Mature root cells_Down	TRUE	0.0194046	18	1150	6	0.00521739	0.333333	GO:0051879	GO:MF	Hsp90 protein binding	16978	8115	GO:0031072
1182	Mature root cells_Down	TRUE	0.022863	32	1150	8	0.00695652	0.25	GO:0016776	GO:MF	phosphotransferase activity	phosphate group as acceptor	16978	2983	GO:0016772
1183	Mature root cells_Down	TRUE	0.0247534	450	1150	48	0.0417391	0.106667	GO:0046983	GO:MF	protein dimerization activity	16978	6317	GO:0005515
1184	Mature root cells_Down	TRUE	0.0247534	8	1150	4	0.00347826	0.5	GO:0001671	GO:MF	ATPase activator activity	16978	234	c("GO:0060590"	"GO:0140677")
1185	Mature root cells_Down	TRUE	0.0315362	20	1150	6	0.00521739	0.3	GO:0015035	GO:MF	protein-disulfide reductase activity	16978	2283	c("GO:0015036"	"GO:0140096")
1186	Mature root cells_Down	TRUE	0.0315362	34	1150	8	0.00695652	0.235294	GO:0015453	GO:MF	oxidoreduction-driven active transmembrane transporter activity	16978	2569	GO:0015399
1187	Mature root cells_Down	TRUE	0.0315362	20	1150	6	0.00521739	0.3	GO:0060590	GO:MF	ATPase regulator activity	16978	8458	GO:0098772
1188	Mature root cells_Down	TRUE	0.0324847	144	1150	20	0.0173913	0.138889	GO:0045182	GO:MF	translation regulator activity	16978	6119	GO:0003674
1189	Mature root cells_Down	TRUE	0.0397407	178	1150	23	0.02	0.129213	GO:0004601	GO:MF	peroxidase activity	16978	916	c("GO:0016209"	"GO:0016684")
1190	Mature root cells_Down	TRUE	0.0411114	127	1150	18	0.0156522	0.141732	GO:0022853	GO:MF	active monoatomic ion transmembrane transporter activity	16978	3812	c("GO:0015075"	"GO:0022804")
1191	Mature root cells_Down	TRUE	0.0411114	179	1150	23	0.02	0.128492	GO:0016684	GO:MF	oxidoreductase activity	acting on peroxide as acceptor	16978	2911	GO:0016491
1192	Mature root cells_Down	TRUE	0.0472292	29	1150	7	0.00608696	0.241379	GO:0015036	GO:MF	disulfide oxidoreductase activity	16978	2284	GO:0016667
1193	Mature root cells_Down	TRUE	0.0483842	5	1150	3	0.0026087	0.6	GO:0004298	GO:MF	threonine-type endopeptidase activity	16978	667	c("GO:0004175"	"GO:0070003")
1194	Mature root cells_Down	TRUE	1.46842e-18	95	401	47	0.117207	0.494737	KEGG:00190	KEGG	Oxidative phosphorylation	3467	18	KEGG:00000
1195	Mature root cells_Down	TRUE	2.8182e-08	57	401	25	0.0623441	0.438596	KEGG:03050	KEGG	Proteasome	3467	216	KEGG:00000
1196	Mature root cells_Down	TRUE	3.19143e-05	137	401	36	0.0897756	0.262774	KEGG:03040	KEGG	Spliceosome	3467	215	KEGG:00000
1197	Mature root cells_Down	TRUE	0.00057296	50	401	17	0.042394	0.34	KEGG:00020	KEGG	Citrate cycle (TCA cycle)	3467	3	KEGG:00000
1198	Mature root cells_Up	TRUE	7.07822e-07	82	497	17	0.0342052	0.207317	GO:0009072	GO:BP	aromatic amino acid metabolic process	15906	3304	c("GO:0006520"	"GO:0006725"	"GO:1901360")
1199	Mature root cells_Up	TRUE	5.91522e-05	1403	497	80	0.160966	0.0570207	GO:0044281	GO:BP	small molecule metabolic process	15906	11506	GO:0008152
1200	Mature root cells_Up	TRUE	6.06566e-05	2307	497	115	0.231388	0.0498483	GO:0006793	GO:BP	phosphorus metabolic process	15906	2518	GO:0044237
1201	Mature root cells_Up	TRUE	0.00012797	2273	497	112	0.225352	0.0492741	GO:0006796	GO:BP	phosphate-containing compound metabolic process	15906	2521	GO:0006793
1202	Mature root cells_Up	TRUE	0.000171832	12	497	6	0.0120724	0.5	GO:0009803	GO:BP	cinnamic acid metabolic process	15906	3745	c("GO:0009698"	"GO:0032787"	"GO:0042537"	"GO:0120254")
1203	Mature root cells_Up	TRUE	0.000171832	12	497	6	0.0120724	0.5	GO:0009800	GO:BP	cinnamic acid biosynthetic process	15906	3742	c("GO:0009699"	"GO:0009803"	"GO:0072330"	"GO:0120255")
1204	Mature root cells_Up	TRUE	0.000370408	59	497	11	0.0221328	0.186441	GO:0042537	GO:BP	benzene-containing compound metabolic process	15906	10731	c("GO:0006725"	"GO:1901360")
1205	Mature root cells_Up	TRUE	0.000513886	15	497	6	0.0120724	0.4	GO:0006559	GO:BP	L-phenylalanine catabolic process	15906	2316	c("GO:0006558"	"GO:0009074"	"GO:1902222")
1206	Mature root cells_Up	TRUE	0.000513886	425	497	32	0.0643863	0.0752941	GO:0046394	GO:BP	carboxylic acid biosynthetic process	15906	12741	c("GO:0016053"	"GO:0019752")
1207	Mature root cells_Up	TRUE	0.000513886	425	497	32	0.0643863	0.0752941	GO:0016053	GO:BP	organic acid biosynthetic process	15906	5171	c("GO:0006082"	"GO:0044249"	"GO:0044283"	"GO:1901576")
1208	Mature root cells_Up	TRUE	0.000513886	15	497	6	0.0120724	0.4	GO:1902222	GO:BP	erythrose 4-phosphate/phosphoenolpyruvate family amino acid catabolic process	15906	23008	c("GO:0009063"	"GO:1901606"	"GO:1902221")
1209	Mature root cells_Up	TRUE	0.000513886	1661	497	85	0.171026	0.051174	GO:0016310	GO:BP	phosphorylation	15906	5287	GO:0006796
1210	Mature root cells_Up	TRUE	0.000519994	32	497	8	0.0160966	0.25	GO:0009074	GO:BP	aromatic amino acid family catabolic process	15906	3306	c("GO:0009072"	"GO:0019439"	"GO:0046395"	"GO:1901361"	"GO:1901565")
1211	Mature root cells_Up	TRUE	0.000620069	33	497	8	0.0160966	0.242424	GO:0120255	GO:BP	olefinic compound biosynthetic process	15906	20505	c("GO:0120254"	"GO:1901576")
1212	Mature root cells_Up	TRUE	0.00103139	576	497	38	0.0764588	0.0659722	GO:0044283	GO:BP	small molecule biosynthetic process	15906	11508	c("GO:0009058"	"GO:0044281")
1213	Mature root cells_Up	TRUE	0.00103139	11	497	5	0.0100604	0.454545	GO:0009423	GO:BP	chorismate biosynthetic process	15906	3537	c("GO:0043650"	"GO:0046417")
1214	Mature root cells_Up	TRUE	0.00103139	36	497	8	0.0160966	0.222222	GO:0120254	GO:BP	olefinic compound metabolic process	15906	20504	GO:0071704
1215	Mature root cells_Up	TRUE	0.0028638	1006	497	55	0.110664	0.054672	GO:0005975	GO:BP	carbohydrate metabolic process	15906	1872	c("GO:0044238"	"GO:0071704")
1216	Mature root cells_Up	TRUE	0.00319003	391	497	28	0.056338	0.0716113	GO:0032787	GO:BP	monocarboxylic acid metabolic process	15906	8193	GO:0019752
1217	Mature root cells_Up	TRUE	0.00340186	871	497	49	0.0985915	0.0562572	GO:0043436	GO:BP	oxoacid metabolic process	15906	11204	GO:0006082
1218	Mature root cells_Up	TRUE	0.00340186	872	497	49	0.0985915	0.0561927	GO:0006082	GO:BP	organic acid metabolic process	15906	1976	c("GO:0044237"	"GO:0044281"	"GO:0071704")
1219	Mature root cells_Up	TRUE	0.00445559	15	497	5	0.0100604	0.333333	GO:0046417	GO:BP	chorismate metabolic process	15906	12756	GO:0043648
1220	Mature root cells_Up	TRUE	0.0045004	185	497	17	0.0342052	0.0918919	GO:0072330	GO:BP	monocarboxylic acid biosynthetic process	15906	18185	c("GO:0032787"	"GO:0046394")
1221	Mature root cells_Up	TRUE	0.00475813	46	497	8	0.0160966	0.173913	GO:0009073	GO:BP	aromatic amino acid family biosynthetic process	15906	3305	c("GO:0009072"	"GO:0019438"	"GO:0046394"	"GO:1901362"	"GO:1901566")
1222	Mature root cells_Up	TRUE	0.00537469	25	497	6	0.0120724	0.24	GO:1902221	GO:BP	erythrose 4-phosphate/phosphoenolpyruvate family amino acid metabolic process	15906	23007	GO:1901605
1223	Mature root cells_Up	TRUE	0.00537469	25	497	6	0.0120724	0.24	GO:0006558	GO:BP	L-phenylalanine metabolic process	15906	2315	c("GO:0009072"	"GO:1902221")
1224	Mature root cells_Up	TRUE	0.00694083	858	497	47	0.0945674	0.0547786	GO:0019752	GO:BP	carboxylic acid metabolic process	15906	6321	GO:0043436
1225	Mature root cells_Up	TRUE	0.00721616	63	497	9	0.0181087	0.142857	GO:0006006	GO:BP	glucose metabolic process	15906	1903	GO:0019318
1226	Mature root cells_Up	TRUE	0.00946639	28	497	6	0.0120724	0.214286	GO:0043650	GO:BP	dicarboxylic acid biosynthetic process	15906	11349	c("GO:0043648"	"GO:0046394")
1227	Mature root cells_Up	TRUE	0.0150552	396	497	26	0.0523139	0.0656566	GO:0006520	GO:BP	amino acid metabolic process	15906	2278	c("GO:0019752"	"GO:0044238"	"GO:1901564")
1228	Mature root cells_Up	TRUE	0.017855	12	497	4	0.00804829	0.333333	GO:0030048	GO:BP	actin filament-based movement	15906	6982	GO:0030029
1229	Mature root cells_Up	TRUE	0.038097	25	497	5	0.0100604	0.2	GO:0044347	GO:BP	cell wall polysaccharide catabolic process	15906	11534	c("GO:0000272"	"GO:0010383"	"GO:0016998")
1230	Mature root cells_Up	TRUE	0.038097	1384	497	64	0.128773	0.0462428	GO:0006468	GO:BP	protein phosphorylation	15906	2242	c("GO:0016310"	"GO:0036211")
1231	Mature root cells_Up	TRUE	0.038097	37	497	6	0.0120724	0.162162	GO:0070588	GO:BP	calcium ion transmembrane transport	15906	16996	c("GO:0006816"	"GO:0098655"	"GO:0098662")
1232	Mature root cells_Up	TRUE	0.038097	25	497	5	0.0100604	0.2	GO:2000895	GO:BP	hemicellulose catabolic process	15906	27238	c("GO:0010410"	"GO:0044347")
1233	Mature root cells_Up	TRUE	0.038097	25	497	5	0.0100604	0.2	GO:0045493	GO:BP	xylan catabolic process	15906	12027	c("GO:0045491"	"GO:2000895")
1234	Mature root cells_Up	TRUE	0.0392111	1307	497	61	0.122736	0.0466718	GO:0042221	GO:BP	response to chemical	15906	10548	GO:0050896
1235	Mature root cells_Up	TRUE	0.0395324	153	497	13	0.0261569	0.0849673	GO:0005996	GO:BP	monosaccharide metabolic process	15906	1893	c("GO:0005975"	"GO:0044281")
1236	Mature root cells_Up	TRUE	0.039602	38	497	6	0.0120724	0.157895	GO:0006816	GO:BP	calcium ion transport	15906	2535	c("GO:0030001"	"GO:0071702")
1237	Mature root cells_Up	TRUE	0.040253	67	497	8	0.0160966	0.119403	GO:0005984	GO:BP	disaccharide metabolic process	15906	1881	GO:0009311
1238	Mature root cells_Up	TRUE	0.0430118	84	497	9	0.0181087	0.107143	GO:0043648	GO:BP	dicarboxylic acid metabolic process	15906	11347	GO:0019752
1239	Mature root cells_Up	TRUE	0.0432826	119	497	11	0.0221328	0.092437	GO:0019318	GO:BP	hexose metabolic process	15906	5938	GO:0005996
1240	Mature root cells_Up	TRUE	0.0449543	27	497	5	0.0100604	0.185185	GO:0046189	GO:BP	phenol-containing compound biosynthetic process	15906	12577	c("GO:0018958"	"GO:0019438"	"GO:1901362"	"GO:1901617")
1241	Mature root cells_Up	TRUE	0.046301	40	497	6	0.0120724	0.15	GO:0016998	GO:BP	cell wall macromolecule catabolic process	15906	5357	c("GO:0009057"	"GO:0044036")
1242	Mature root cells_Up	TRUE	0.0485265	633	497	34	0.0684105	0.0537125	GO:0044248	GO:BP	cellular catabolic process	15906	11493	c("GO:0009056"	"GO:0044237")
1243	Mature root cells_Up	TRUE	0.0485265	8	497	3	0.00603622	0.375	GO:2000377	GO:BP	regulation of reactive oxygen species metabolic process	15906	26775	c("GO:0031323"	"GO:0072593")
1244	Mature root cells_Up	TRUE	0.0468017	24	454	5	0.0110132	0.208333	GO:0005788	GO:CC	endoplasmic reticulum lumen	16399	353	c("GO:0005783"	"GO:0070013")
1245	Mature root cells_Up	TRUE	0.0468017	13	454	4	0.00881057	0.307692	GO:0016459	GO:CC	myosin complex	16399	741	c("GO:0015629"	"GO:0032991")
1246	Mature root cells_Up	TRUE	1.47311e-08	121	530	22	0.0415094	0.181818	GO:0005516	GO:MF	calmodulin binding	16978	1496	GO:0005515
1247	Mature root cells_Up	TRUE	2.41444e-05	9	530	6	0.0113208	0.666667	GO:0045548	GO:MF	phenylalanine ammonia-lyase activity	16978	6181	GO:0016841
1248	Mature root cells_Up	TRUE	5.21462e-05	2950	530	138	0.260377	0.0467797	GO:0030554	GO:MF	adenyl nucleotide binding	16978	3971	GO:0017076
1249	Mature root cells_Up	TRUE	5.21462e-05	3599	530	161	0.303774	0.0447346	GO:0036094	GO:MF	small molecule binding	16978	5425	GO:0005488
1250	Mature root cells_Up	TRUE	5.53514e-05	1666	530	88	0.166038	0.0528211	GO:0016301	GO:MF	kinase activity	16978	2774	GO:0016772
1251	Mature root cells_Up	TRUE	5.53514e-05	2649	530	125	0.235849	0.0471876	GO:0005524	GO:MF	ATP binding	16978	1503	c("GO:0032559"	"GO:0035639")
1252	Mature root cells_Up	TRUE	5.53514e-05	3385	530	152	0.286792	0.044904	GO:1901265	GO:MF	nucleoside phosphate binding	16978	10946	c("GO:0097159"	"GO:1901363")
1253	Mature root cells_Up	TRUE	5.53514e-05	3385	530	152	0.286792	0.044904	GO:0000166	GO:MF	nucleotide binding	16978	31	c("GO:0036094"	"GO:1901265")
1254	Mature root cells_Up	TRUE	5.53514e-05	12	530	6	0.0113208	0.5	GO:0016841	GO:MF	ammonia-lyase activity	16978	3034	GO:0016840
1255	Mature root cells_Up	TRUE	0.000101822	202	530	21	0.0396226	0.10396	GO:0106310	GO:MF	protein serine kinase activity	16978	10341	GO:0004672
1256	Mature root cells_Up	TRUE	0.000118902	9549	530	350	0.660377	0.0366531	GO:0003824	GO:MF	catalytic activity	16978	368	GO:0003674
1257	Mature root cells_Up	TRUE	0.000139125	3181	530	142	0.267925	0.0446401	GO:0017076	GO:MF	purine nucleotide binding	16978	3148	GO:0000166
1258	Mature root cells_Up	TRUE	0.000145296	2801	530	128	0.241509	0.045698	GO:0032559	GO:MF	adenyl ribonucleotide binding	16978	4485	c("GO:0030554"	"GO:0032555")
1259	Mature root cells_Up	TRUE	0.000145296	6411	530	251	0.473585	0.0391515	GO:0043167	GO:MF	ion binding	16978	5753	GO:0005488
1260	Mature root cells_Up	TRUE	0.000170753	1878	530	93	0.175472	0.0495208	GO:0016772	GO:MF	transferase activity	transferring phosphorus-containing groups	16978	2979	GO:0016740
1261	Mature root cells_Up	TRUE	0.000170753	1516	530	79	0.149057	0.0521108	GO:0016773	GO:MF	phosphotransferase activity	alcohol group as acceptor	16978	2980	GO:0016772
1262	Mature root cells_Up	TRUE	0.000290421	2880	530	129	0.243396	0.0447917	GO:0035639	GO:MF	purine ribonucleoside triphosphate binding	16978	5380	c("GO:0043168"	"GO:1901265")
1263	Mature root cells_Up	TRUE	0.000334888	3540	530	152	0.286792	0.0429379	GO:0043168	GO:MF	anion binding	16978	5754	GO:0043167
1264	Mature root cells_Up	TRUE	0.000561654	3065	530	134	0.25283	0.0437194	GO:0032553	GO:MF	ribonucleotide binding	16978	4479	c("GO:0000166"	"GO:0097367")
1265	Mature root cells_Up	TRUE	0.000781119	3032	530	132	0.249057	0.0435356	GO:0032555	GO:MF	purine ribonucleotide binding	16978	4481	c("GO:0017076"	"GO:0032553")
1266	Mature root cells_Up	TRUE	0.000814104	3094	530	134	0.25283	0.0433096	GO:0097367	GO:MF	carbohydrate derivative binding	16978	9171	GO:0005488
1267	Mature root cells_Up	TRUE	0.000956635	13	530	5	0.00943396	0.384615	GO:0005388	GO:MF	P-type calcium transporter activity	16978	1458	c("GO:0015085"	"GO:0015662"	"GO:0019829")
1268	Mature root cells_Up	TRUE	0.00130433	1364	530	69	0.130189	0.0505865	GO:0004672	GO:MF	protein kinase activity	16978	976	c("GO:0016301"	"GO:0016773"	"GO:0140096")
1269	Mature root cells_Up	TRUE	0.0015664	875	530	49	0.0924528	0.056	GO:0004674	GO:MF	protein serine/threonine kinase activity	16978	978	GO:0004672
1270	Mature root cells_Up	TRUE	0.00387318	38	530	7	0.0132075	0.184211	GO:0010857	GO:MF	calcium-dependent protein kinase activity	16978	2270	GO:0004672
1271	Mature root cells_Up	TRUE	0.00387318	38	530	7	0.0132075	0.184211	GO:0009931	GO:MF	calcium-dependent protein serine/threonine kinase activity	16978	2175	c("GO:0004674"	"GO:0010857")
1272	Mature root cells_Up	TRUE	0.00387318	38	530	7	0.0132075	0.184211	GO:0004683	GO:MF	calmodulin-dependent protein kinase activity	16978	983	GO:0004674
1273	Mature root cells_Up	TRUE	0.00727289	208	530	17	0.0320755	0.0817308	GO:0016616	GO:MF	oxidoreductase activity	acting on the CH-OH group of donors	NAD or NADP as acceptor	16978	2859	GO:0016614
1274	Mature root cells_Up	TRUE	0.00973956	32	530	6	0.0113208	0.1875	GO:0015085	GO:MF	calcium ion transmembrane transporter activity	16978	2310	c("GO:0046873"	"GO:1901702")
1275	Mature root cells_Up	TRUE	0.0128262	34	530	6	0.0113208	0.176471	GO:0016840	GO:MF	carbon-nitrogen lyase activity	16978	3033	GO:0016829
1276	Mature root cells_Up	TRUE	0.0128262	6	530	3	0.00566038	0.5	GO:0016661	GO:MF	oxidoreductase activity	acting on other nitrogenous compounds as donors	16978	2895	GO:0016491
1277	Mature root cells_Up	TRUE	0.0139794	243	530	18	0.0339623	0.0740741	GO:0016614	GO:MF	oxidoreductase activity	acting on CH-OH group of donors	16978	2857	GO:0016491
1278	Mature root cells_Up	TRUE	0.0315911	8	530	3	0.00566038	0.375	GO:0000285	GO:MF	1-phosphatidylinositol-3-phosphate 5-kinase activity	16978	57	GO:0052742
1279	Mature root cells_Up	TRUE	0.0392758	2918	530	117	0.220755	0.040096	GO:0140096	GO:MF	catalytic activity	acting on a protein	16978	10506	GO:0003824
1280	Mature root cells_Up	TRUE	0.0494369	3	530	2	0.00377358	0.666667	GO:0008940	GO:MF	nitrate reductase activity	16978	2054	GO:0016661
1281	Mature root cells_Up	TRUE	0.0494369	3	530	2	0.00377358	0.666667	GO:0004612	GO:MF	phosphoenolpyruvate carboxykinase (ATP) activity	16978	926	GO:0004611
1282	Mature root cells_Up	TRUE	0.0494369	3	530	2	0.00377358	0.666667	GO:0004765	GO:MF	shikimate kinase activity	16978	1045	c("GO:0016301"	"GO:0016773")
1283	Mature root cells_Up	TRUE	0.0494369	3	530	2	0.00377358	0.666667	GO:0009703	GO:MF	nitrate reductase (NADH) activity	16978	2158	GO:0050463
1284	Mature root cells_Up	TRUE	0.0494369	3	530	2	0.00377358	0.666667	GO:0050464	GO:MF	nitrate reductase (NADPH) activity	16978	7768	GO:0050463
1285	Mature root cells_Up	TRUE	0.0494369	3	530	2	0.00377358	0.666667	GO:0050463	GO:MF	nitrate reductase [NAD(P)H] activity	16978	7767	c("GO:0008940"	"GO:0046857")
1286	Mature root cells_Up	TRUE	0.0125712	22	138	6	0.0434783	0.272727	KEGG:00360	KEGG	Phenylalanine metabolism	3467	42	KEGG:00000
1287	Mature root cells_Up	TRUE	0.0344793	1722	138	87	0.630435	0.0505226	KEGG:01100	KEGG	Metabolic pathways	3467	181	KEGG:00000
1288	Meristem_Down	TRUE	1.12331e-39	719	1149	165	0.143603	0.229485	GO:0006412	GO:BP	translation	15906	2205	c("GO:0009059"	"GO:0010467"	"GO:0019538"	"GO:0043043")
1289	Meristem_Down	TRUE	4.11861e-39	801	1149	174	0.151436	0.217228	GO:0043604	GO:BP	amide biosynthetic process	15906	11312	c("GO:0043603"	"GO:0044271")
1290	Meristem_Down	TRUE	4.11861e-39	731	1149	165	0.143603	0.225718	GO:0043043	GO:BP	peptide biosynthetic process	15906	10999	c("GO:0006518"	"GO:0043604"	"GO:1901566")
1291	Meristem_Down	TRUE	5.1846e-39	765	1149	169	0.147084	0.220915	GO:0006518	GO:BP	peptide metabolic process	15906	2277	c("GO:0043603"	"GO:1901564")
1292	Meristem_Down	TRUE	6.64767e-38	892	1149	183	0.159269	0.205157	GO:0043603	GO:BP	amide metabolic process	15906	11311	GO:0006807
1293	Meristem_Down	TRUE	1.41704e-34	1477	1149	243	0.211488	0.164523	GO:1901566	GO:BP	organonitrogen compound biosynthetic process	15906	22439	c("GO:1901564"	"GO:1901576")
1294	Meristem_Down	TRUE	7.73858e-17	5580	1149	545	0.474326	0.0976703	GO:1901576	GO:BP	organic substance biosynthetic process	15906	22445	c("GO:0009058"	"GO:0071704")
1295	Meristem_Down	TRUE	3.79387e-16	5464	1149	533	0.463882	0.0975476	GO:0044249	GO:BP	cellular biosynthetic process	15906	11494	c("GO:0009058"	"GO:0044237")
1296	Meristem_Down	TRUE	7.71296e-16	5693	1149	549	0.477807	0.0964342	GO:0009058	GO:BP	biosynthetic process	15906	3290	GO:0008152
1297	Meristem_Down	TRUE	1.76746e-15	4318	1149	440	0.382942	0.101899	GO:0009059	GO:BP	macromolecule biosynthetic process	15906	3291	c("GO:0043170"	"GO:0044249"	"GO:1901576")
1298	Meristem_Down	TRUE	1.76746e-15	3125	1149	342	0.29765	0.10944	GO:0044271	GO:BP	cellular nitrogen compound biosynthetic process	15906	11501	c("GO:0034641"	"GO:0044249")
1299	Meristem_Down	TRUE	7.47765e-15	3882	1149	402	0.349869	0.103555	GO:0010467	GO:BP	gene expression	15906	4229	GO:0009059
1300	Meristem_Down	TRUE	2.48114e-14	435	1149	83	0.0722367	0.190805	GO:0022613	GO:BP	ribonucleoprotein complex biogenesis	15906	6935	GO:0044085
1301	Meristem_Down	TRUE	2.70755e-13	346	1149	70	0.0609225	0.202312	GO:0042254	GO:BP	ribosome biogenesis	15906	10559	GO:0022613
1302	Meristem_Down	TRUE	8.06043e-12	90	1149	31	0.02698	0.344444	GO:0042273	GO:BP	ribosomal large subunit biogenesis	15906	10570	c("GO:0022613"	"GO:0042254")
1303	Meristem_Down	TRUE	3.15985e-11	1033	1149	139	0.120975	0.13456	GO:0044085	GO:BP	cellular component biogenesis	15906	11459	GO:0071840
1304	Meristem_Down	TRUE	7.45459e-11	80	1149	28	0.024369	0.35	GO:0002181	GO:BP	cytoplasmic translation	15906	742	GO:0006412
1305	Meristem_Down	TRUE	7.45887e-08	12603	1149	988	0.859878	0.078394	GO:0009987	GO:BP	cellular process	15906	3869	GO:0008150
1306	Meristem_Down	TRUE	8.40931e-07	4727	1149	428	0.372498	0.0905437	GO:0034641	GO:BP	cellular nitrogen compound metabolic process	15906	9105	c("GO:0006807"	"GO:0044237")
1307	Meristem_Down	TRUE	5.96431e-05	449	1149	62	0.05396	0.138085	GO:0065003	GO:BP	protein-containing complex assembly	15906	16679	c("GO:0022607"	"GO:0043933")
1308	Meristem_Down	TRUE	6.06739e-05	241	1149	40	0.0348129	0.165975	GO:0006364	GO:BP	rRNA processing	15906	2173	c("GO:0016072"	"GO:0034470"	"GO:0042254")
1309	Meristem_Down	TRUE	6.53747e-05	80	1149	20	0.0174064	0.25	GO:0042274	GO:BP	ribosomal small subunit biogenesis	15906	10571	c("GO:0022613"	"GO:0042254")
1310	Meristem_Down	TRUE	0.000130261	44	1149	14	0.0121845	0.318182	GO:0000470	GO:BP	maturation of LSU-rRNA	15906	165	c("GO:0006364"	"GO:0042273")
1311	Meristem_Down	TRUE	0.000138988	250	1149	40	0.0348129	0.16	GO:0016072	GO:BP	rRNA metabolic process	15906	5186	GO:0034660
1312	Meristem_Down	TRUE	0.000183347	148	1149	28	0.024369	0.189189	GO:0022618	GO:BP	protein-RNA complex assembly	15906	6940	c("GO:0022613"	"GO:0065003"	"GO:0071826")
1313	Meristem_Down	TRUE	0.00019665	52	1149	15	0.0130548	0.288462	GO:0006414	GO:BP	translational elongation	15906	2207	c("GO:0006412"	"GO:0009059")
1314	Meristem_Down	TRUE	0.000255719	151	1149	28	0.024369	0.18543	GO:0071826	GO:BP	protein-RNA complex organization	15906	17748	GO:0043933
1315	Meristem_Down	TRUE	0.000373113	309	1149	45	0.0391645	0.145631	GO:0051604	GO:BP	protein maturation	15906	14517	c("GO:0010467"	"GO:0019538")
1316	Meristem_Down	TRUE	0.000637426	64	1149	16	0.0139252	0.25	GO:0042255	GO:BP	ribosome assembly	15906	10560	c("GO:0042254"	"GO:0140694")
1317	Meristem_Down	TRUE	0.00072336	5292	1149	449	0.390775	0.084845	GO:1901564	GO:BP	organonitrogen compound metabolic process	15906	22437	c("GO:0006807"	"GO:0071704")
1318	Meristem_Down	TRUE	0.000870588	4416	1149	382	0.332463	0.0865036	GO:0019538	GO:BP	protein metabolic process	15906	6144	c("GO:0043170"	"GO:0044238"	"GO:1901564")
1319	Meristem_Down	TRUE	0.000971984	129	1149	24	0.0208877	0.186047	GO:0022622	GO:BP	root system development	15906	6943	GO:0048731
1320	Meristem_Down	TRUE	0.000971984	129	1149	24	0.0208877	0.186047	GO:0048364	GO:BP	root development	15906	13350	c("GO:0022622"	"GO:0099402")
1321	Meristem_Down	TRUE	0.00197981	627	1149	73	0.0635335	0.116427	GO:0022607	GO:BP	cellular component assembly	15906	6930	c("GO:0016043"	"GO:0044085")
1322	Meristem_Down	TRUE	0.00236288	37	1149	11	0.00957354	0.297297	GO:0006487	GO:BP	protein N-linked glycosylation	15906	2256	GO:0006486
1323	Meristem_Down	TRUE	0.00290267	147	1149	25	0.0217581	0.170068	GO:0080134	GO:BP	regulation of response to stress	15906	18659	c("GO:0006950"	"GO:0048583")
1324	Meristem_Down	TRUE	0.00344031	2300	1149	212	0.184508	0.0921739	GO:0071840	GO:BP	cellular component organization or biogenesis	15906	17759	GO:0009987
1325	Meristem_Down	TRUE	0.00344031	372	1149	48	0.0417755	0.129032	GO:1901137	GO:BP	carbohydrate derivative biosynthetic process	15906	22082	c("GO:1901135"	"GO:1901576")
1326	Meristem_Down	TRUE	0.00344031	223	1149	33	0.0287206	0.147982	GO:0006457	GO:BP	protein folding	15906	2238	c("GO:0009987"	"GO:0051604")
1327	Meristem_Down	TRUE	0.00547247	127	1149	22	0.0191471	0.173228	GO:0006633	GO:BP	fatty acid biosynthetic process	15906	2382	c("GO:0006631"	"GO:0008610"	"GO:0072330")
1328	Meristem_Down	TRUE	0.00611217	86	1149	17	0.0147955	0.197674	GO:0031347	GO:BP	regulation of defense response	15906	7484	c("GO:0006952"	"GO:0080134")
1329	Meristem_Down	TRUE	0.00614142	5	1149	4	0.00348129	0.8	GO:0006044	GO:BP	N-acetylglucosamine metabolic process	15906	1939	GO:1901071
1330	Meristem_Down	TRUE	0.00614142	8978	1149	708	0.616188	0.0788594	GO:0044237	GO:BP	cellular metabolic process	15906	11488	c("GO:0008152"	"GO:0009987")
1331	Meristem_Down	TRUE	0.00614142	555	1149	64	0.0557006	0.115315	GO:1901135	GO:BP	carbohydrate derivative metabolic process	15906	22080	GO:0071704
1332	Meristem_Down	TRUE	0.00627884	907	1149	95	0.0826806	0.104741	GO:0051641	GO:BP	cellular localization	15906	14550	c("GO:0009987"	"GO:0051179")
1333	Meristem_Down	TRUE	0.00627884	56	1149	13	0.0113142	0.232143	GO:0070972	GO:BP	protein localization to endoplasmic reticulum	15906	17214	GO:0033365
1334	Meristem_Down	TRUE	0.00679922	64	1149	14	0.0121845	0.21875	GO:0009069	GO:BP	serine family amino acid metabolic process	15906	3301	GO:1901605
1335	Meristem_Down	TRUE	0.007929	65	1149	14	0.0121845	0.215385	GO:0032101	GO:BP	regulation of response to external stimulus	15906	7724	c("GO:0009605"	"GO:0048583")
1336	Meristem_Down	TRUE	0.0100841	299	1149	39	0.0339426	0.130435	GO:0048583	GO:BP	regulation of response to stimulus	15906	13506	c("GO:0050789"	"GO:0050896")
1337	Meristem_Down	TRUE	0.010164	14	1149	6	0.00522193	0.428571	GO:0009071	GO:BP	serine family amino acid catabolic process	15906	3303	c("GO:0009063"	"GO:0009069"	"GO:1901606")
1338	Meristem_Down	TRUE	0.010164	14	1149	6	0.00522193	0.428571	GO:0006544	GO:BP	glycine metabolic process	15906	2302	GO:0009069
1339	Meristem_Down	TRUE	0.010164	25	1149	8	0.00696258	0.32	GO:0090481	GO:BP	pyrimidine nucleotide-sugar transmembrane transport	15906	19188	GO:0015780
1340	Meristem_Down	TRUE	0.010164	31	1149	9	0.0078329	0.290323	GO:0006563	GO:BP	L-serine metabolic process	15906	2320	GO:0009069
1341	Meristem_Down	TRUE	0.012996	39	1149	10	0.00870322	0.25641	GO:0072599	GO:BP	establishment of protein localization to endoplasmic reticulum	15906	18299	c("GO:0070972"	"GO:0072594")
1342	Meristem_Down	TRUE	0.012996	39	1149	10	0.00870322	0.25641	GO:0045047	GO:BP	protein targeting to ER	15906	11851	c("GO:0006605"	"GO:0072599")
1343	Meristem_Down	TRUE	0.0140408	3	1149	3	0.00261097	1	GO:0070207	GO:BP	protein homotrimerization	15906	16783	c("GO:0051260"	"GO:0070206")
1344	Meristem_Down	TRUE	0.017827	141	1149	22	0.0191471	0.156028	GO:0042743	GO:BP	hydrogen peroxide metabolic process	15906	10839	c("GO:0071704"	"GO:0072593")
1345	Meristem_Down	TRUE	0.0185073	34	1149	9	0.0078329	0.264706	GO:0006505	GO:BP	GPI anchor metabolic process	15906	2267	c("GO:0006664"	"GO:0046488")
1346	Meristem_Down	TRUE	0.0185073	34	1149	9	0.0078329	0.264706	GO:0016126	GO:BP	sterol biosynthetic process	15906	5231	c("GO:0006694"	"GO:0016125"	"GO:1901617")
1347	Meristem_Down	TRUE	0.0226152	42	1149	10	0.00870322	0.238095	GO:0000154	GO:BP	rRNA modification	15906	55	c("GO:0006364"	"GO:0009451")
1348	Meristem_Down	TRUE	0.0250611	468	1149	53	0.0461271	0.113248	GO:0032870	GO:BP	cellular response to hormone stimulus	15906	8238	c("GO:0009725"	"GO:0071310"	"GO:0071495")
1349	Meristem_Down	TRUE	0.0256022	730	1149	76	0.0661445	0.10411	GO:0008104	GO:BP	protein localization	15906	3176	GO:0070727
1350	Meristem_Down	TRUE	0.0257896	29	1149	8	0.00696258	0.275862	GO:0000027	GO:BP	ribosomal large subunit assembly	15906	13	c("GO:0022618"	"GO:0042255"	"GO:0042273")
1351	Meristem_Down	TRUE	0.0257896	731	1149	76	0.0661445	0.103967	GO:0070727	GO:BP	cellular macromolecule localization	15906	17079	c("GO:0033036"	"GO:0051641")
1352	Meristem_Down	TRUE	0.0263023	235	1149	31	0.02698	0.131915	GO:0007010	GO:BP	cytoskeleton organization	15906	2665	GO:0006996
1353	Meristem_Down	TRUE	0.0274787	17	1149	6	0.00522193	0.352941	GO:0046940	GO:BP	nucleoside monophosphate phosphorylation	15906	13081	c("GO:0009123"	"GO:0009165")
1354	Meristem_Down	TRUE	0.029136	473	1149	53	0.0461271	0.112051	GO:0071495	GO:BP	cellular response to endogenous stimulus	15906	17539	GO:0009719
1355	Meristem_Down	TRUE	0.0291822	148	1149	22	0.0191471	0.148649	GO:0010646	GO:BP	regulation of cell communication	15906	4364	c("GO:0007154"	"GO:0050794")
1356	Meristem_Down	TRUE	0.0301235	30	1149	8	0.00696258	0.266667	GO:0006730	GO:BP	one-carbon metabolic process	15906	2473	c("GO:0044237"	"GO:0044281")
1357	Meristem_Down	TRUE	0.0301235	12	1149	5	0.00435161	0.416667	GO:0046620	GO:BP	regulation of organ growth	15906	12885	c("GO:0035265"	"GO:0048638"	"GO:0051239")
1358	Meristem_Down	TRUE	0.0329747	488	1149	54	0.0469974	0.110656	GO:0016192	GO:BP	vesicle-mediated transport	15906	5255	c("GO:0006810"	"GO:0009987")
1359	Meristem_Down	TRUE	0.0391466	4	1149	3	0.00261097	0.75	GO:0051131	GO:BP	chaperone-mediated protein complex assembly	15906	14189	GO:0065003
1360	Meristem_Down	TRUE	0.0391466	4	1149	3	0.00261097	0.75	GO:0032104	GO:BP	regulation of response to extracellular stimulus	15906	7727	c("GO:0009991"	"GO:0032101")
1361	Meristem_Down	TRUE	0.0391466	4	1149	3	0.00261097	0.75	GO:0070206	GO:BP	protein trimerization	15906	16782	GO:0051259
1362	Meristem_Down	TRUE	0.0391466	4	1149	3	0.00261097	0.75	GO:0032107	GO:BP	regulation of response to nutrient levels	15906	7730	c("GO:0031667"	"GO:0032104")
1363	Meristem_Down	TRUE	0.0391466	4	1149	3	0.00261097	0.75	GO:0002213	GO:BP	defense response to insect	15906	765	GO:0098542
1364	Meristem_Down	TRUE	0.0402868	666	1149	69	0.0600522	0.103604	GO:0045184	GO:BP	establishment of protein localization	15906	11918	c("GO:0008104"	"GO:0051234")
1365	Meristem_Down	TRUE	0.0427	32	1149	8	0.00696258	0.25	GO:0015780	GO:BP	nucleotide-sugar transmembrane transport	15906	4983	c("GO:0015931"	"GO:0055085"	"GO:1901264")
1366	Meristem_Down	TRUE	0.0429403	47	1149	10	0.00870322	0.212766	GO:0009070	GO:BP	serine family amino acid biosynthetic process	15906	3302	c("GO:0009069"	"GO:1901607")
1367	Meristem_Down	TRUE	0.0429403	47	1149	10	0.00870322	0.212766	GO:0030490	GO:BP	maturation of SSU-rRNA	15906	7132	c("GO:0006364"	"GO:0042274")
1368	Meristem_Down	TRUE	0.0440281	658	1149	68	0.0591819	0.103343	GO:0015031	GO:BP	protein transport	15906	4880	c("GO:0045184"	"GO:0071702"	"GO:0071705")
1369	Meristem_Down	TRUE	0.0456139	185	1149	25	0.0217581	0.135135	GO:0072330	GO:BP	monocarboxylic acid biosynthetic process	15906	18185	c("GO:0032787"	"GO:0046394")
1370	Meristem_Down	TRUE	0.0486028	33	1149	8	0.00696258	0.242424	GO:0006506	GO:BP	GPI anchor biosynthetic process	15906	2268	c("GO:0006497"	"GO:0006505"	"GO:0006661"	"GO:0009247")
1371	Meristem_Down	TRUE	0.0486028	137	1149	20	0.0174064	0.145985	GO:0042744	GO:BP	hydrogen peroxide catabolic process	15906	10840	c("GO:0042743"	"GO:0044248"	"GO:1901575")
1372	Meristem_Down	TRUE	0.0486028	26	1149	7	0.00609225	0.269231	GO:0000028	GO:BP	ribosomal small subunit assembly	15906	14	c("GO:0022618"	"GO:0042255"	"GO:0042274")
1373	Meristem_Down	TRUE	6.64043e-65	409	1266	154	0.121643	0.376528	GO:0005840	GO:CC	ribosome	16399	389	GO:0043232
1374	Meristem_Down	TRUE	2.76072e-58	198	1266	102	0.0805687	0.515152	GO:0022626	GO:CC	cytosolic ribosome	16399	860	c("GO:0005829"	"GO:0005840")
1375	Meristem_Down	TRUE	2.31289e-55	263	1266	114	0.0900474	0.43346	GO:0044391	GO:CC	ribosomal subunit	16399	2081	c("GO:0005840"	"GO:1990904")
1376	Meristem_Down	TRUE	5.82685e-54	745	1266	195	0.154028	0.261745	GO:1990904	GO:CC	ribonucleoprotein complex	16399	4039	GO:0032991
1377	Meristem_Down	TRUE	7.02328e-37	156	1266	72	0.056872	0.461538	GO:0015934	GO:CC	large ribosomal subunit	16399	711	GO:0044391
1378	Meristem_Down	TRUE	3.07357e-36	121	1266	63	0.049763	0.520661	GO:0022625	GO:CC	cytosolic large ribosomal subunit	16399	859	c("GO:0015934"	"GO:0022626")
1379	Meristem_Down	TRUE	1.0996e-30	1562	1266	253	0.199842	0.161972	GO:0043228	GO:CC	non-membrane-bounded organelle	16399	1884	GO:0043226
1380	Meristem_Down	TRUE	1.0996e-30	1562	1266	253	0.199842	0.161972	GO:0043232	GO:CC	intracellular non-membrane-bounded organelle	16399	1888	c("GO:0043228"	"GO:0043229")
1381	Meristem_Down	TRUE	2.75049e-26	2786	1266	365	0.28831	0.131012	GO:0032991	GO:CC	protein-containing complex	16399	1343	GO:0005575
1382	Meristem_Down	TRUE	7.64512e-25	965	1266	172	0.135861	0.178238	GO:0005829	GO:CC	cytosol	16399	380	c("GO:0005737"	"GO:0110165")
1383	Meristem_Down	TRUE	7.11816e-22	77	1266	39	0.0308057	0.506494	GO:0022627	GO:CC	cytosolic small ribosomal subunit	16399	861	c("GO:0015935"	"GO:0022626")
1384	Meristem_Down	TRUE	1.52094e-21	8552	1266	827	0.653239	0.0967025	GO:0043226	GO:CC	organelle	16399	1882	GO:0110165
1385	Meristem_Down	TRUE	1.52094e-21	8540	1266	826	0.652449	0.0967213	GO:0043229	GO:CC	intracellular organelle	16399	1885	c("GO:0005622"	"GO:0043226")
1386	Meristem_Down	TRUE	2.35805e-18	107	1266	42	0.0331754	0.392523	GO:0015935	GO:CC	small ribosomal subunit	16399	712	GO:0044391
1387	Meristem_Down	TRUE	4.32493e-18	6414	1266	647	0.511058	0.100873	GO:0005737	GO:CC	cytoplasm	16399	309	c("GO:0005622"	"GO:0110165")
1388	Meristem_Down	TRUE	1.15873e-17	10084	1266	923	0.729068	0.0915311	GO:0005622	GO:CC	intracellular anatomical structure	16399	237	GO:0110165
1389	Meristem_Down	TRUE	8.01693e-13	366	1266	73	0.0576619	0.199454	GO:0005789	GO:CC	endoplasmic reticulum membrane	16399	354	c("GO:0031090"	"GO:0042175"	"GO:0098827")
1390	Meristem_Down	TRUE	1.10946e-12	369	1266	73	0.0576619	0.197832	GO:0042175	GO:CC	nuclear outer membrane-endoplasmic reticulum membrane network	16399	1781	c("GO:0012505"	"GO:0016020")
1391	Meristem_Down	TRUE	1.10946e-12	369	1266	73	0.0576619	0.197832	GO:0098827	GO:CC	endoplasmic reticulum subcompartment	16399	3276	c("GO:0005783"	"GO:0031984")
1392	Meristem_Down	TRUE	5.57263e-11	1581	1266	197	0.155608	0.124605	GO:0012505	GO:CC	endomembrane system	16399	689	GO:0110165
1393	Meristem_Down	TRUE	2.39612e-10	470	1266	80	0.0631912	0.170213	GO:0031984	GO:CC	organelle subcompartment	16399	1233	c("GO:0043227"	"GO:0043229"	"GO:0110165")
1394	Meristem_Down	TRUE	1.40975e-09	733	1266	107	0.0845182	0.145975	GO:0005783	GO:CC	endoplasmic reticulum	16399	348	c("GO:0005737"	"GO:0012505"	"GO:0043231")
1395	Meristem_Down	TRUE	1.95448e-07	227	1266	44	0.0347551	0.193833	GO:0005730	GO:CC	nucleolus	16399	305	c("GO:0031981"	"GO:0043232")
1396	Meristem_Down	TRUE	7.13631e-06	1517	1266	169	0.133491	0.111404	GO:0031090	GO:CC	organelle membrane	16399	1048	c("GO:0016020"	"GO:0043227")
1397	Meristem_Down	TRUE	2.62847e-05	738	1266	93	0.0734597	0.126016	GO:0005794	GO:CC	Golgi apparatus	16399	358	c("GO:0005737"	"GO:0012505"	"GO:0043231")
1398	Meristem_Down	TRUE	8.81207e-05	85	1266	20	0.0157978	0.235294	GO:0140534	GO:CC	endoplasmic reticulum protein-containing complex	16399	3567	c("GO:0005783"	"GO:0032991")
1399	Meristem_Down	TRUE	0.00037855	86	1266	19	0.0150079	0.22093	GO:0030684	GO:CC	preribosome	16399	970	GO:1990904
1400	Meristem_Down	TRUE	0.000543093	4	1266	4	0.00315956	1	GO:0042788	GO:CC	polysomal ribosome	16399	1844	c("GO:0005840"	"GO:0005844")
1401	Meristem_Down	TRUE	0.000742538	7	1266	5	0.00394945	0.714286	GO:0016272	GO:CC	prefoldin complex	16399	730	GO:0032991
1402	Meristem_Down	TRUE	0.00132902	681	1266	80	0.0631912	0.117474	GO:0070013	GO:CC	intracellular organelle lumen	16399	2404	c("GO:0043229"	"GO:0043233")
1403	Meristem_Down	TRUE	0.00132902	681	1266	80	0.0631912	0.117474	GO:0043233	GO:CC	organelle lumen	16399	1889	c("GO:0031974"	"GO:0043226")
1404	Meristem_Down	TRUE	0.00132902	681	1266	80	0.0631912	0.117474	GO:0031974	GO:CC	membrane-enclosed lumen	16399	1224	GO:0110165
1405	Meristem_Down	TRUE	0.00162898	8	1266	5	0.00394945	0.625	GO:0005854	GO:CC	nascent polypeptide-associated complex	16399	400	c("GO:0005737"	"GO:0032991")
1406	Meristem_Down	TRUE	0.00201769	7837	1266	667	0.526856	0.0851091	GO:0043231	GO:CC	intracellular membrane-bounded organelle	16399	1887	c("GO:0043227"	"GO:0043229")
1407	Meristem_Down	TRUE	0.00233305	7860	1266	668	0.527646	0.0849873	GO:0043227	GO:CC	membrane-bounded organelle	16399	1883	GO:0043226
1408	Meristem_Down	TRUE	0.00314566	9	1266	5	0.00394945	0.555556	GO:0072546	GO:CC	EMC complex	16399	2816	c("GO:0005789"	"GO:0098796"	"GO:0140534")
1409	Meristem_Down	TRUE	0.00424842	14	1266	6	0.00473934	0.428571	GO:0030008	GO:CC	TRAPP complex	16399	864	c("GO:0099023"	"GO:0140535")
1410	Meristem_Down	TRUE	0.00519498	3	1266	3	0.00236967	1	GO:0005853	GO:CC	eukaryotic translation elongation factor 1 complex	16399	399	c("GO:0005737"	"GO:0032991")
1411	Meristem_Down	TRUE	0.00574365	32	1266	9	0.007109	0.28125	GO:0005732	GO:CC	sno(s)RNA-containing ribonucleoprotein complex	16399	307	GO:1990904
1412	Meristem_Down	TRUE	0.00587924	26	1266	8	0.00631912	0.307692	GO:0030687	GO:CC	preribosome	large subunit precursor	16399	973	GO:0030684
1413	Meristem_Down	TRUE	0.00938001	87	1266	16	0.0126382	0.183908	GO:0005618	GO:CC	cell wall	16399	234	GO:0030312
1414	Meristem_Down	TRUE	0.00938001	87	1266	16	0.0126382	0.183908	GO:0009505	GO:CC	plant-type cell wall	16399	588	GO:0005618
1415	Meristem_Down	TRUE	0.0102342	7	1266	4	0.00315956	0.571429	GO:0046930	GO:CC	pore complex	16399	2219	GO:0098796
1416	Meristem_Down	TRUE	0.0168829	18	1266	6	0.00473934	0.333333	GO:0005844	GO:CC	polysome	16399	390	GO:1990904
1417	Meristem_Down	TRUE	0.0183641	8	1266	4	0.00315956	0.5	GO:0031414	GO:CC	N-terminal protein acetyltransferase complex	16399	1111	c("GO:0005737"	"GO:0031248")
1418	Meristem_Down	TRUE	0.0193497	13	1266	5	0.00394945	0.384615	GO:0031428	GO:CC	box C/D RNP complex	16399	1117	GO:0005732
1419	Meristem_Down	TRUE	0.0229258	113	1266	18	0.014218	0.159292	GO:0005759	GO:CC	mitochondrial matrix	16399	327	c("GO:0005739"	"GO:0070013")
1420	Meristem_Down	TRUE	0.0238532	96	1266	16	0.0126382	0.166667	GO:0030312	GO:CC	external encapsulating structure	16399	930	c("GO:0071944"	"GO:0110165")
1421	Meristem_Down	TRUE	0.0252717	520	1266	58	0.0458136	0.111538	GO:0031981	GO:CC	nuclear lumen	16399	1230	c("GO:0005634"	"GO:0070013")
1422	Meristem_Down	TRUE	0.0268339	9	1266	4	0.00315956	0.444444	GO:0031429	GO:CC	box H/ACA snoRNP complex	16399	1118	c("GO:0005730"	"GO:0072588"	"GO:0140513"	"GO:1902494")
1423	Meristem_Down	TRUE	0.0268339	20	1266	6	0.00473934	0.3	GO:0005685	GO:CC	U1 snRNP	16399	275	GO:0097525
1424	Meristem_Down	TRUE	0.0268339	9	1266	4	0.00315956	0.444444	GO:0072588	GO:CC	box H/ACA RNP complex	16399	2822	GO:0005732
1425	Meristem_Down	TRUE	0.0268339	332	1266	40	0.0315956	0.120482	GO:0000139	GO:CC	Golgi membrane	16399	18	c("GO:0005794"	"GO:0098588")
1426	Meristem_Down	TRUE	0.0276212	65	1266	12	0.00947867	0.184615	GO:0005911	GO:CC	cell-cell junction	16399	441	GO:0070161
1427	Meristem_Down	TRUE	0.0276212	65	1266	12	0.00947867	0.184615	GO:0009506	GO:CC	plasmodesma	16399	589	c("GO:0005911"	"GO:0055044")
1428	Meristem_Down	TRUE	0.0276212	65	1266	12	0.00947867	0.184615	GO:0030054	GO:CC	cell junction	16399	871	GO:0110165
1429	Meristem_Down	TRUE	0.0276212	65	1266	12	0.00947867	0.184615	GO:0055044	GO:CC	symplast	16399	2263	GO:0110165
1430	Meristem_Down	TRUE	0.0276212	65	1266	12	0.00947867	0.184615	GO:0070161	GO:CC	anchoring junction	16399	2445	GO:0030054
1431	Meristem_Down	TRUE	0.0364463	10	1266	4	0.00315956	0.4	GO:0019774	GO:CC	proteasome core complex	beta-subunit complex	16399	815	c("GO:0005622"	"GO:0005839"	"GO:0032991")
1432	Meristem_Down	TRUE	0.0364463	10	1266	4	0.00315956	0.4	GO:0071256	GO:CC	translocon complex	16399	2734	c("GO:0030867"	"GO:0098796"	"GO:0140534")
1433	Meristem_Down	TRUE	0.0368817	22	1266	6	0.00473934	0.272727	GO:0005762	GO:CC	mitochondrial large ribosomal subunit	16399	330	c("GO:0000315"	"GO:0005761"	"GO:0098798")
1434	Meristem_Down	TRUE	0.0368817	22	1266	6	0.00473934	0.272727	GO:0000315	GO:CC	organellar large ribosomal subunit	16399	51	c("GO:0000313"	"GO:0015934")
1435	Meristem_Down	TRUE	0.0381255	290	1266	35	0.0276461	0.12069	GO:0031966	GO:CC	mitochondrial membrane	16399	1217	c("GO:0005740"	"GO:0031090")
1436	Meristem_Down	TRUE	0.0400133	2	1266	2	0.00157978	1	GO:0008290	GO:CC	F-actin capping protein complex	16399	506	c("GO:0015629"	"GO:0032991")
1437	Meristem_Down	TRUE	0.0404586	271	1266	33	0.0260664	0.121771	GO:0005856	GO:CC	cytoskeleton	16399	401	GO:0043232
1438	Meristem_Down	TRUE	0.043864	23	1266	6	0.00473934	0.26087	GO:0005793	GO:CC	endoplasmic reticulum-Golgi intermediate compartment	16399	357	c("GO:0005737"	"GO:0043231")
1439	Meristem_Down	TRUE	0.0478916	306	1266	36	0.028436	0.117647	GO:0005740	GO:CC	mitochondrial envelope	16399	311	c("GO:0005739"	"GO:0031967")
1440	Meristem_Down	TRUE	0.0487624	46	1266	9	0.007109	0.195652	GO:0032040	GO:CC	small-subunit processome	16399	1242	GO:0030684
1441	Meristem_Down	TRUE	5.00592e-68	372	1142	142	0.124343	0.38172	GO:0003735	GO:MF	structural constituent of ribosome	16978	353	GO:0005198
1442	Meristem_Down	TRUE	7.70204e-62	495	1142	156	0.136602	0.315152	GO:0005198	GO:MF	structural molecule activity	16978	1350	GO:0003674
1443	Meristem_Down	TRUE	1.28608e-11	107	1142	33	0.0288967	0.308411	GO:0019843	GO:MF	rRNA binding	16978	3736	GO:0003723
1444	Meristem_Down	TRUE	2.04331e-05	15	1142	9	0.00788091	0.6	GO:0005200	GO:MF	structural constituent of cytoskeleton	16978	1352	GO:0005198
1445	Meristem_Down	TRUE	5.30674e-05	1522	1142	152	0.1331	0.0998686	GO:0003723	GO:MF	RNA binding	16978	346	GO:0003676
1446	Meristem_Down	TRUE	0.000228966	11	1142	7	0.0061296	0.636364	GO:0070180	GO:MF	large ribosomal subunit rRNA binding	16978	8687	GO:0019843
1447	Meristem_Down	TRUE	0.00337223	59	1142	14	0.0122592	0.237288	GO:0051087	GO:MF	protein-folding chaperone binding	16978	8006	GO:0005515
1448	Meristem_Down	TRUE	0.00589411	187	1142	28	0.0245184	0.149733	GO:0003924	GO:MF	GTPase activity	16978	448	GO:0017111
1449	Meristem_Down	TRUE	0.00708477	243	1142	33	0.0288967	0.135802	GO:0005525	GO:MF	GTP binding	16978	1504	c("GO:0032561"	"GO:0035639")
1450	Meristem_Down	TRUE	0.00708477	243	1142	33	0.0288967	0.135802	GO:0019001	GO:MF	guanyl nucleotide binding	16978	3601	GO:0017076
1451	Meristem_Down	TRUE	0.00708477	243	1142	33	0.0288967	0.135802	GO:0032561	GO:MF	guanyl ribonucleotide binding	16978	4487	c("GO:0019001"	"GO:0032555")
1452	Meristem_Down	TRUE	0.00854313	44	1142	11	0.00963222	0.25	GO:0019901	GO:MF	protein kinase binding	16978	3752	GO:0019900
1453	Meristem_Down	TRUE	0.0225617	57	1142	12	0.0105079	0.210526	GO:0019900	GO:MF	kinase binding	16978	3751	GO:0019899
1454	Meristem_Down	TRUE	0.0326813	7	1142	4	0.00350263	0.571429	GO:0004596	GO:MF	peptide alpha-N-acetyltransferase activity	16978	914	GO:0034212
1455	Meristem_Down	TRUE	0.0326813	7	1142	4	0.00350263	0.571429	GO:0015288	GO:MF	porin activity	16978	2464	GO:0022829
1456	Meristem_Down	TRUE	0.0326813	7	1142	4	0.00350263	0.571429	GO:0022829	GO:MF	wide pore channel activity	16978	3796	GO:0015267
1457	Meristem_Down	TRUE	0.0348407	70	1142	13	0.0113835	0.185714	GO:0043021	GO:MF	ribonucleoprotein complex binding	16978	5735	GO:0044877
1458	Meristem_Down	TRUE	0.0348407	12	1142	5	0.00437828	0.416667	GO:0016018	GO:MF	cyclosporin A binding	16978	2705	GO:0042277
1459	Meristem_Down	TRUE	0.0349054	24	1142	7	0.0061296	0.291667	GO:0030515	GO:MF	snoRNA binding	16978	3957	GO:0003723
1460	Meristem_Down	TRUE	0.039421	128	1142	19	0.0166375	0.148438	GO:0140825	GO:MF	lactoperoxidase activity	16978	10758	GO:0004601
1461	Meristem_Down	TRUE	0.0413406	25	1142	7	0.0061296	0.28	GO:0015165	GO:MF	pyrimidine nucleotide-sugar transmembrane transporter activity	16978	2383	GO:0005338
1462	Meristem_Down	TRUE	0.0435676	4	1142	3	0.00262697	0.75	GO:0003830	GO:MF	beta-1	4-mannosylglycoprotein 4-beta-N-acetylglucosaminyltransferase activity	16978	373	c("GO:0008375"	"GO:0140103")
1463	Meristem_Down	TRUE	0.0435676	19	1142	6	0.00525394	0.315789	GO:0050145	GO:MF	nucleoside monophosphate kinase activity	16978	7474	c("GO:0016776"	"GO:0019205")
1464	Meristem_Down	TRUE	3.68127e-38	205	405	97	0.239506	0.473171	KEGG:03010	KEGG	Ribosome	3467	208	KEGG:00000
1465	Meristem_Down	TRUE	0.0174418	65	405	18	0.0444444	0.276923	KEGG:04145	KEGG	Phagosome	3467	276	KEGG:00000
1466	Meristem_Up	TRUE	4.92574e-07	222	1358	49	0.0360825	0.220721	GO:0006338	GO:BP	chromatin remodeling	15906	2158	GO:0006325
1467	Meristem_Up	TRUE	4.92574e-07	633	1358	101	0.0743741	0.159558	GO:0044248	GO:BP	cellular catabolic process	15906	11493	c("GO:0009056"	"GO:0044237")
1468	Meristem_Up	TRUE	5.35607e-07	261	1358	54	0.0397644	0.206897	GO:0006325	GO:BP	chromatin organization	15906	2154	GO:0071824
1469	Meristem_Up	TRUE	1.11675e-06	1581	1358	201	0.148012	0.127135	GO:0009056	GO:BP	catabolic process	15906	3288	GO:0008152
1470	Meristem_Up	TRUE	3.13224e-06	308	1358	58	0.0427099	0.188312	GO:0071824	GO:BP	protein-DNA complex organization	15906	17746	GO:0043933
1471	Meristem_Up	TRUE	3.93731e-06	66	1358	22	0.0162003	0.333333	GO:0061919	GO:BP	process utilizing autophagic mechanism	15906	16513	GO:0009987
1472	Meristem_Up	TRUE	3.93731e-06	66	1358	22	0.0162003	0.333333	GO:0006914	GO:BP	autophagy	15906	2603	c("GO:0044248"	"GO:0061919")
1473	Meristem_Up	TRUE	2.09282e-05	142	1358	33	0.0243004	0.232394	GO:0016054	GO:BP	organic acid catabolic process	15906	5172	c("GO:0006082"	"GO:0044248"	"GO:0044282"	"GO:1901575")
1474	Meristem_Up	TRUE	2.09282e-05	142	1358	33	0.0243004	0.232394	GO:0046395	GO:BP	carboxylic acid catabolic process	15906	12742	c("GO:0016054"	"GO:0019752")
1475	Meristem_Up	TRUE	0.000130459	190	1358	38	0.0279823	0.2	GO:0044282	GO:BP	small molecule catabolic process	15906	11507	c("GO:0009056"	"GO:0044281")
1476	Meristem_Up	TRUE	0.000249881	3743	1358	392	0.28866	0.104729	GO:0050789	GO:BP	regulation of biological process	15906	13916	c("GO:0008150"	"GO:0065007")
1477	Meristem_Up	TRUE	0.000286642	4036	1358	418	0.307806	0.103568	GO:0065007	GO:BP	biological regulation	15906	16682	GO:0008150
1478	Meristem_Up	TRUE	0.000291372	198	1358	38	0.0279823	0.191919	GO:0016311	GO:BP	dephosphorylation	15906	5288	GO:0006796
1479	Meristem_Up	TRUE	0.000415375	1514	1358	179	0.131811	0.11823	GO:1901575	GO:BP	organic substance catabolic process	15906	22444	c("GO:0009056"	"GO:0071704")
1480	Meristem_Up	TRUE	0.000527238	3431	1358	360	0.265096	0.104926	GO:0050794	GO:BP	regulation of cellular process	15906	13920	c("GO:0009987"	"GO:0050789")
1481	Meristem_Up	TRUE	0.000831014	91	1358	22	0.0162003	0.241758	GO:0044242	GO:BP	cellular lipid catabolic process	15906	11491	c("GO:0016042"	"GO:0044248"	"GO:0044255")
1482	Meristem_Up	TRUE	0.000845827	48	1358	15	0.0110457	0.3125	GO:0034728	GO:BP	nucleosome organization	15906	9130	GO:0006338
1483	Meristem_Up	TRUE	0.00150106	39	1358	13	0.0095729	0.333333	GO:0016236	GO:BP	macroautophagy	15906	5266	GO:0006914
1484	Meristem_Up	TRUE	0.00162766	45	1358	14	0.0103093	0.311111	GO:0006334	GO:BP	nucleosome assembly	15906	2155	c("GO:0006325"	"GO:0034728"	"GO:0065004")
1485	Meristem_Up	TRUE	0.00218853	156	1358	30	0.0220913	0.192308	GO:0006470	GO:BP	protein dephosphorylation	15906	2244	c("GO:0016311"	"GO:0036211")
1486	Meristem_Up	TRUE	0.00372086	750	1358	96	0.0706922	0.128	GO:1901565	GO:BP	organonitrogen compound catabolic process	15906	22438	c("GO:1901564"	"GO:1901575")
1487	Meristem_Up	TRUE	0.00546733	4	1358	4	0.00294551	1	GO:0030242	GO:BP	autophagy of peroxisome	15906	7054	GO:0006914
1488	Meristem_Up	TRUE	0.00588293	10	1358	6	0.00441826	0.6	GO:0006551	GO:BP	leucine metabolic process	15906	2309	c("GO:0009081"	"GO:1901605")
1489	Meristem_Up	TRUE	0.00598375	45	1358	13	0.0095729	0.288889	GO:0045861	GO:BP	negative regulation of proteolysis	15906	12290	c("GO:0006508"	"GO:0030162"	"GO:0051248")
1490	Meristem_Up	TRUE	0.00598375	39	1358	12	0.00883652	0.307692	GO:0048511	GO:BP	rhythmic process	15906	13446	GO:0008150
1491	Meristem_Up	TRUE	0.00629857	136	1358	26	0.0191458	0.191176	GO:0016042	GO:BP	lipid catabolic process	15906	5162	c("GO:0006629"	"GO:1901575")
1492	Meristem_Up	TRUE	0.00629857	266	1358	42	0.0309278	0.157895	GO:1901605	GO:BP	alpha-amino acid metabolic process	15906	22464	GO:0006520
1493	Meristem_Up	TRUE	0.00705257	1006	1358	120	0.0883652	0.119284	GO:0005975	GO:BP	carbohydrate metabolic process	15906	1872	c("GO:0044238"	"GO:0071704")
1494	Meristem_Up	TRUE	0.00705257	29	1358	10	0.00736377	0.344828	GO:1905037	GO:BP	autophagosome organization	15906	25317	c("GO:0007033"	"GO:0016236")
1495	Meristem_Up	TRUE	0.00750892	108	1358	22	0.0162003	0.203704	GO:0051336	GO:BP	regulation of hydrolase activity	15906	14344	GO:0050790
1496	Meristem_Up	TRUE	0.00761527	2602	1358	272	0.200295	0.104535	GO:0019222	GO:BP	regulation of metabolic process	15906	5855	c("GO:0008152"	"GO:0050789")
1497	Meristem_Up	TRUE	0.00761527	80	1358	18	0.0132548	0.225	GO:0009063	GO:BP	amino acid catabolic process	15906	3295	c("GO:0006520"	"GO:0046395"	"GO:1901565")
1498	Meristem_Up	TRUE	0.00761527	80	1358	18	0.0132548	0.225	GO:1901606	GO:BP	alpha-amino acid catabolic process	15906	22465	c("GO:0046395"	"GO:1901565"	"GO:1901605")
1499	Meristem_Up	TRUE	0.0140354	44	1358	12	0.00883652	0.272727	GO:0052547	GO:BP	regulation of peptidase activity	15906	14860	c("GO:0030162"	"GO:0051336")
1500	Meristem_Up	TRUE	0.0140354	44	1358	12	0.00883652	0.272727	GO:0010466	GO:BP	negative regulation of peptidase activity	15906	4228	c("GO:0045861"	"GO:0051346"	"GO:0052547")
1501	Meristem_Up	TRUE	0.0140354	2273	1358	239	0.175994	0.105147	GO:0006796	GO:BP	phosphate-containing compound metabolic process	15906	2521	GO:0006793
1502	Meristem_Up	TRUE	0.0140354	44	1358	12	0.00883652	0.272727	GO:0072329	GO:BP	monocarboxylic acid catabolic process	15906	18184	c("GO:0032787"	"GO:0046395")
1503	Meristem_Up	TRUE	0.0147484	5	1358	4	0.00294551	0.8	GO:0006552	GO:BP	leucine catabolic process	15906	2310	c("GO:0006551"	"GO:0009083"	"GO:1901606")
1504	Meristem_Up	TRUE	0.0149325	2527	1358	262	0.192931	0.10368	GO:0060255	GO:BP	regulation of macromolecule metabolic process	15906	15204	c("GO:0019222"	"GO:0043170")
1505	Meristem_Up	TRUE	0.0178514	2698	1358	277	0.203976	0.102669	GO:0036211	GO:BP	protein modification process	15906	9953	c("GO:0019538"	"GO:0043412")
1506	Meristem_Up	TRUE	0.0196665	46	1358	12	0.00883652	0.26087	GO:0009611	GO:BP	response to wounding	15906	3596	GO:0006950
1507	Meristem_Up	TRUE	0.0196665	28	1358	9	0.00662739	0.321429	GO:0000045	GO:BP	autophagosome assembly	15906	18	c("GO:0070925"	"GO:1905037")
1508	Meristem_Up	TRUE	0.019877	18	1358	7	0.00515464	0.388889	GO:0006026	GO:BP	aminoglycan catabolic process	15906	1921	c("GO:0006022"	"GO:0009057"	"GO:1901136"	"GO:1901565")
1509	Meristem_Up	TRUE	0.019877	18	1358	7	0.00515464	0.388889	GO:0006536	GO:BP	glutamate metabolic process	15906	2294	c("GO:0009064"	"GO:0043603"	"GO:0043648")
1510	Meristem_Up	TRUE	0.019877	2458	1358	254	0.18704	0.103336	GO:0031323	GO:BP	regulation of cellular metabolic process	15906	7461	c("GO:0019222"	"GO:0044237"	"GO:0050794")
1511	Meristem_Up	TRUE	0.019877	18	1358	7	0.00515464	0.388889	GO:1901072	GO:BP	glucosamine-containing compound catabolic process	15906	22020	c("GO:0046348"	"GO:1901071")
1512	Meristem_Up	TRUE	0.019877	18	1358	7	0.00515464	0.388889	GO:0006032	GO:BP	chitin catabolic process	15906	1927	c("GO:0006026"	"GO:0006030"	"GO:1901072")
1513	Meristem_Up	TRUE	0.019877	2307	1358	240	0.17673	0.104031	GO:0006793	GO:BP	phosphorus metabolic process	15906	2518	GO:0044237
1514	Meristem_Up	TRUE	0.019877	18	1358	7	0.00515464	0.388889	GO:0006030	GO:BP	chitin metabolic process	15906	1925	c("GO:0006022"	"GO:1901071")
1515	Meristem_Up	TRUE	0.019877	18	1358	7	0.00515464	0.388889	GO:0046348	GO:BP	amino sugar catabolic process	15906	12698	c("GO:0006040"	"GO:1901136")
1516	Meristem_Up	TRUE	0.019877	1115	1358	127	0.0935199	0.113901	GO:0007154	GO:BP	cell communication	15906	2765	GO:0009987
1517	Meristem_Up	TRUE	0.0213028	29	1358	9	0.00662739	0.310345	GO:0006635	GO:BP	fatty acid beta-oxidation	15906	2384	c("GO:0009062"	"GO:0019395")
1518	Meristem_Up	TRUE	0.0217101	90	1358	18	0.0132548	0.2	GO:0065004	GO:BP	protein-DNA complex assembly	15906	16680	c("GO:0065003"	"GO:0071824")
1519	Meristem_Up	TRUE	0.0217101	161	1358	27	0.0198822	0.167702	GO:0097305	GO:BP	response to alcohol	15906	19472	c("GO:0010033"	"GO:1901700")
1520	Meristem_Up	TRUE	0.0217101	2231	1358	232	0.170839	0.103989	GO:0010468	GO:BP	regulation of gene expression	15906	4230	c("GO:0010467"	"GO:0010556")
1521	Meristem_Up	TRUE	0.0222578	48	1358	12	0.00883652	0.25	GO:0007033	GO:BP	vacuole organization	15906	2681	GO:0006996
1522	Meristem_Up	TRUE	0.0238932	3	1358	3	0.00220913	1	GO:0009660	GO:BP	amyloplast organization	15906	3632	GO:0009657
1523	Meristem_Up	TRUE	0.0238932	3	1358	3	0.00220913	1	GO:0061709	GO:BP	reticulophagy	15906	16410	c("GO:0061912"	"GO:1903008")
1524	Meristem_Up	TRUE	0.0238932	42	1358	11	0.00810015	0.261905	GO:0008219	GO:BP	cell death	15906	3199	GO:0009987
1525	Meristem_Up	TRUE	0.0238932	14	1358	6	0.00441826	0.428571	GO:0044804	GO:BP	nucleophagy	15906	11766	GO:0006914
1526	Meristem_Up	TRUE	0.0241098	2240	1358	232	0.170839	0.103571	GO:0010556	GO:BP	regulation of macromolecule biosynthetic process	15906	4280	c("GO:0009059"	"GO:0031326"	"GO:0060255")
1527	Meristem_Up	TRUE	0.0241098	6	1358	4	0.00294551	0.666667	GO:0016237	GO:BP	lysosomal microautophagy	15906	5267	GO:0006914
1528	Meristem_Up	TRUE	0.0241098	6	1358	4	0.00294551	0.666667	GO:0061912	GO:BP	selective autophagy	15906	16510	GO:0016236
1529	Meristem_Up	TRUE	0.0241098	6	1358	4	0.00294551	0.666667	GO:0034727	GO:BP	piecemeal microautophagy of the nucleus	15906	9129	c("GO:0016237"	"GO:0044804")
1530	Meristem_Up	TRUE	0.0241098	6	1358	4	0.00294551	0.666667	GO:0072344	GO:BP	rescue of stalled ribosome	15906	18197	GO:0006414
1531	Meristem_Up	TRUE	0.0263711	1051	1358	119	0.0876289	0.113225	GO:0007165	GO:BP	signal transduction	15906	2776	c("GO:0007154"	"GO:0009987"	"GO:0023052"	"GO:0050794"	"GO:0051716")
1532	Meristem_Up	TRUE	0.026533	10077	1358	914	0.673049	0.0907016	GO:0044238	GO:BP	primary metabolic process	15906	11489	GO:0008152
1533	Meristem_Up	TRUE	0.026533	352	1358	48	0.0353461	0.136364	GO:0035556	GO:BP	intracellular signal transduction	15906	9527	GO:0007165
1534	Meristem_Up	TRUE	0.026533	10872	1358	980	0.721649	0.0901398	GO:0071704	GO:BP	organic substance metabolic process	15906	17686	GO:0008152
1535	Meristem_Up	TRUE	0.026533	101	1358	19	0.0139912	0.188119	GO:0030258	GO:BP	lipid modification	15906	7062	GO:0044255
1536	Meristem_Up	TRUE	0.028818	467	1358	60	0.0441826	0.12848	GO:0010605	GO:BP	negative regulation of macromolecule metabolic process	15906	4324	c("GO:0009892"	"GO:0043170"	"GO:0060255")
1537	Meristem_Up	TRUE	0.0291777	72	1358	15	0.0110457	0.208333	GO:0031667	GO:BP	response to nutrient levels	15906	7622	GO:0009991
1538	Meristem_Up	TRUE	0.0291777	20	1358	7	0.00515464	0.35	GO:0046352	GO:BP	disaccharide catabolic process	15906	12702	c("GO:0005984"	"GO:0009313")
1539	Meristem_Up	TRUE	0.0291777	15	1358	6	0.00441826	0.4	GO:0043562	GO:BP	cellular response to nitrogen levels	15906	11287	GO:0031669
1540	Meristem_Up	TRUE	0.0291777	15	1358	6	0.00441826	0.4	GO:0009863	GO:BP	salicylic acid mediated signaling pathway	15906	3791	c("GO:0007165"	"GO:0071446")
1541	Meristem_Up	TRUE	0.0291777	15	1358	6	0.00441826	0.4	GO:0009065	GO:BP	glutamine family amino acid catabolic process	15906	3297	c("GO:0009063"	"GO:0009064"	"GO:1901606")
1542	Meristem_Up	TRUE	0.0310874	32	1358	9	0.00662739	0.28125	GO:0009062	GO:BP	fatty acid catabolic process	15906	3294	c("GO:0006631"	"GO:0044242"	"GO:0072329")
1543	Meristem_Up	TRUE	0.0310874	2260	1358	232	0.170839	0.102655	GO:0031326	GO:BP	regulation of cellular biosynthetic process	15906	7464	c("GO:0009889"	"GO:0031323"	"GO:0044249")
1544	Meristem_Up	TRUE	0.0310874	32	1358	9	0.00662739	0.28125	GO:0019395	GO:BP	fatty acid oxidation	15906	6012	c("GO:0006631"	"GO:0034440")
1545	Meristem_Up	TRUE	0.0314472	73	1358	15	0.0110457	0.205479	GO:0009311	GO:BP	oligosaccharide metabolic process	15906	3513	GO:0005975
1546	Meristem_Up	TRUE	0.031502	1062	1358	119	0.0876289	0.112053	GO:0023052	GO:BP	signaling	15906	6955	GO:0050789
1547	Meristem_Up	TRUE	0.0324469	52	1358	12	0.00883652	0.230769	GO:0051346	GO:BP	negative regulation of hydrolase activity	15906	14354	c("GO:0043086"	"GO:0051336")
1548	Meristem_Up	TRUE	0.0324469	2264	1358	232	0.170839	0.102473	GO:0009889	GO:BP	regulation of biosynthetic process	15906	3807	c("GO:0009058"	"GO:0019222")
1549	Meristem_Up	TRUE	0.0353071	11	1358	5	0.00368189	0.454545	GO:0010951	GO:BP	negative regulation of endopeptidase activity	15906	4613	c("GO:0010466"	"GO:0052548")
1550	Meristem_Up	TRUE	0.0353071	67	1358	14	0.0103093	0.208955	GO:0005984	GO:BP	disaccharide metabolic process	15906	1881	GO:0009311
1551	Meristem_Up	TRUE	0.0353071	11	1358	5	0.00368189	0.454545	GO:0052548	GO:BP	regulation of endopeptidase activity	15906	14861	GO:0052547
1552	Meristem_Up	TRUE	0.0353071	1307	1358	142	0.104566	0.108646	GO:0042221	GO:BP	response to chemical	15906	10548	GO:0050896
1553	Meristem_Up	TRUE	0.0361006	60	1358	13	0.0095729	0.216667	GO:0010228	GO:BP	vegetative to reproductive phase transition of meristem	15906	4068	c("GO:0003006"	"GO:0009791"	"GO:0048608")
1554	Meristem_Up	TRUE	0.0395299	40	1358	10	0.00736377	0.25	GO:0016998	GO:BP	cell wall macromolecule catabolic process	15906	5357	c("GO:0009057"	"GO:0044036")
1555	Meristem_Up	TRUE	0.0395299	1661	1358	175	0.128866	0.105358	GO:0016310	GO:BP	phosphorylation	15906	5287	GO:0006796
1556	Meristem_Up	TRUE	0.0415926	479	1358	60	0.0441826	0.125261	GO:0009892	GO:BP	negative regulation of metabolic process	15906	3810	c("GO:0008152"	"GO:0019222"	"GO:0048519")
1557	Meristem_Up	TRUE	0.0429421	157	1358	25	0.0184094	0.159236	GO:0009737	GO:BP	response to abscisic acid	15906	3692	c("GO:0009725"	"GO:0033993"	"GO:0097305")
1558	Meristem_Up	TRUE	0.0473314	2307	1358	234	0.172312	0.10143	GO:0051171	GO:BP	regulation of nitrogen compound metabolic process	15906	14228	c("GO:0006807"	"GO:0019222")
1559	Meristem_Up	TRUE	0.0484262	396	1358	51	0.0375552	0.128788	GO:0006520	GO:BP	amino acid metabolic process	15906	2278	c("GO:0019752"	"GO:0044238"	"GO:1901564")
1560	Meristem_Up	TRUE	0.0491306	70	1358	14	0.0103093	0.2	GO:0031329	GO:BP	regulation of cellular catabolic process	15906	7467	c("GO:0009894"	"GO:0031323"	"GO:0044248")
1561	Meristem_Up	TRUE	0.0491306	17	1358	6	0.00441826	0.352941	GO:0061726	GO:BP	mitochondrion disassembly	15906	16421	c("GO:0007005"	"GO:1903008")
1562	Meristem_Up	TRUE	0.0491306	17	1358	6	0.00441826	0.352941	GO:0000422	GO:BP	autophagy of mitochondrion	15906	132	c("GO:0006914"	"GO:0061726")
1563	Meristem_Up	TRUE	2.18434e-08	185	1280	43	0.0335937	0.232432	GO:0000785	GO:CC	chromatin	16399	92	c("GO:0005694"	"GO:0032993")
1564	Meristem_Up	TRUE	2.37957e-06	4214	1280	415	0.324219	0.0984813	GO:0005634	GO:CC	nucleus	16399	243	GO:0043231
1565	Meristem_Up	TRUE	4.19513e-06	225	1280	43	0.0335937	0.191111	GO:0032993	GO:CC	protein-DNA complex	16399	1345	GO:0032991
1566	Meristem_Up	TRUE	1.69373e-05	63	1280	19	0.0148437	0.301587	GO:0000786	GO:CC	nucleosome	16399	93	c("GO:0000785"	"GO:0032993")
1567	Meristem_Up	TRUE	0.000349006	358	1280	53	0.0414062	0.148045	GO:0005694	GO:CC	chromosome	16399	284	GO:0043232
1568	Meristem_Up	TRUE	0.00131806	22	1280	9	0.00703125	0.409091	GO:0000407	GO:CC	phagophore assembly site	16399	69	c("GO:0005737"	"GO:0110165")
1569	Meristem_Up	TRUE	0.00171205	10084	1280	854	0.667188	0.0846886	GO:0005622	GO:CC	intracellular anatomical structure	16399	237	GO:0110165
1570	Meristem_Up	TRUE	0.00176666	14	1280	7	0.00546875	0.5	GO:0005776	GO:CC	autophagosome	16399	343	GO:0005773
1571	Meristem_Up	TRUE	0.0152973	10	1280	5	0.00390625	0.5	GO:0034045	GO:CC	phagophore assembly site membrane	16399	1454	c("GO:0000407"	"GO:0016020")
1572	Meristem_Up	TRUE	0.0152973	99	1280	18	0.0140625	0.181818	GO:0042579	GO:CC	microbody	16399	1797	c("GO:0005737"	"GO:0043231")
1573	Meristem_Up	TRUE	0.0152973	99	1280	18	0.0140625	0.181818	GO:0005777	GO:CC	peroxisome	16399	344	GO:0042579
1574	Meristem_Up	TRUE	0.0152973	6	1280	4	0.003125	0.666667	GO:0034272	GO:CC	phosphatidylinositol 3-kinase complex	class III	type II	16399	1467	GO:0035032
1575	Meristem_Up	TRUE	0.0152973	7837	1280	668	0.521875	0.0852367	GO:0043231	GO:CC	intracellular membrane-bounded organelle	16399	1887	c("GO:0043227"	"GO:0043229")
1576	Meristem_Up	TRUE	0.0152973	6	1280	4	0.003125	0.666667	GO:0034271	GO:CC	phosphatidylinositol 3-kinase complex	class III	type I	16399	1466	GO:0035032
1577	Meristem_Up	TRUE	0.0152973	7860	1280	671	0.524219	0.085369	GO:0043227	GO:CC	membrane-bounded organelle	16399	1883	GO:0043226
1578	Meristem_Up	TRUE	0.0242941	7	1280	4	0.003125	0.571429	GO:0005942	GO:CC	phosphatidylinositol 3-kinase complex	16399	464	c("GO:0019898"	"GO:0061695"	"GO:0098796")
1579	Meristem_Up	TRUE	0.0242941	7	1280	4	0.003125	0.571429	GO:0035032	GO:CC	phosphatidylinositol 3-kinase complex	class III	16399	1589	GO:0005942
1580	Meristem_Up	TRUE	0.0384235	4	1280	3	0.00234375	0.75	GO:0032777	GO:CC	Piccolo NuA4 histone acetyltransferase complex	16399	1327	GO:0035267
1581	Meristem_Up	TRUE	7.36728e-06	2918	1443	329	0.227997	0.112748	GO:0140096	GO:MF	catalytic activity	acting on a protein	16978	10506	GO:0003824
1582	Meristem_Up	TRUE	0.000179267	55	1443	18	0.012474	0.327273	GO:0030527	GO:MF	structural constituent of chromatin	16978	3959	GO:0005198
1583	Meristem_Up	TRUE	0.000285527	121	1443	28	0.019404	0.231405	GO:0005516	GO:MF	calmodulin binding	16978	1496	GO:0005515
1584	Meristem_Up	TRUE	0.00491263	252	1443	42	0.029106	0.166667	GO:0061659	GO:MF	ubiquitin-like protein ligase activity	16978	8511	GO:0019787
1585	Meristem_Up	TRUE	0.00528565	9549	1443	885	0.613306	0.0926799	GO:0003824	GO:MF	catalytic activity	16978	368	GO:0003674
1586	Meristem_Up	TRUE	0.00880224	44	1443	13	0.00900901	0.295455	GO:0004568	GO:MF	chitinase activity	16978	889	GO:0004553
1587	Meristem_Up	TRUE	0.010663	435	1443	61	0.042273	0.14023	GO:0019787	GO:MF	ubiquitin-like protein transferase activity	16978	3715	c("GO:0016755"	"GO:0140096")
1588	Meristem_Up	TRUE	0.0112946	243	1443	39	0.027027	0.160494	GO:0061630	GO:MF	ubiquitin protein ligase activity	16978	8497	c("GO:0004842"	"GO:0061659")
1589	Meristem_Up	TRUE	0.0115257	440	1443	61	0.042273	0.138636	GO:0016755	GO:MF	aminoacyltransferase activity	16978	2966	GO:0016746
1590	Meristem_Up	TRUE	0.0126952	11	1443	6	0.004158	0.545455	GO:0005227	GO:MF	calcium activated cation channel activity	16978	1366	c("GO:0005261"	"GO:0022839")
1591	Meristem_Up	TRUE	0.0126952	417	1443	58	0.040194	0.139089	GO:0004842	GO:MF	ubiquitin-protein transferase activity	16978	1115	GO:0019787
1592	Meristem_Up	TRUE	0.014958	757	1443	93	0.0644491	0.122853	GO:0140657	GO:MF	ATP-dependent activity	16978	10657	GO:0003674
1593	Meristem_Up	TRUE	0.014958	1666	1443	182	0.126126	0.109244	GO:0016301	GO:MF	kinase activity	16978	2774	GO:0016772
1594	Meristem_Up	TRUE	0.0154186	8	1443	5	0.003465	0.625	GO:0004602	GO:MF	glutathione peroxidase activity	16978	917	GO:0004601
1595	Meristem_Up	TRUE	0.0274501	2649	1443	271	0.187803	0.102303	GO:0005524	GO:MF	ATP binding	16978	1503	c("GO:0032559"	"GO:0035639")
1596	Meristem_Up	TRUE	0.0317461	3540	1443	351	0.243243	0.0991525	GO:0043168	GO:MF	anion binding	16978	5754	GO:0043167
1597	Meristem_Up	TRUE	0.0410562	6411	1443	601	0.416493	0.0937451	GO:0043167	GO:MF	ion binding	16978	5753	GO:0005488
1598	Meristem_Up	TRUE	0.0410562	124	1443	22	0.015246	0.177419	GO:0003682	GO:MF	chromatin binding	16978	328	GO:0044877
1599	Meristem_Up	TRUE	0.0410562	104	1443	19	0.013167	0.182692	GO:0046982	GO:MF	protein heterodimerization activity	16978	6316	GO:0046983
1600	Meristem_Up	TRUE	0.0410562	120	1443	21	0.014553	0.175	GO:0004722	GO:MF	protein serine/threonine phosphatase activity	16978	1010	GO:0004721
1601	Meristem_Up	TRUE	0.0410562	165	1443	27	0.018711	0.163636	GO:0004721	GO:MF	phosphoprotein phosphatase activity	16978	1009	c("GO:0016791"	"GO:0140096")
1602	Meristem_Up	TRUE	0.0410562	38	1443	10	0.00693001	0.263158	GO:0106290	GO:MF	trans-cinnamate-CoA ligase activity	16978	10333	GO:0016405
1603	Meristem_Up	TRUE	0.0410562	344	1443	47	0.032571	0.136628	GO:0016791	GO:MF	phosphatase activity	16978	2995	GO:0042578
1604	Meristem_Up	TRUE	0.0410562	143	1443	24	0.016632	0.167832	GO:0019842	GO:MF	vitamin binding	16978	3735	GO:0036094
1605	Meristem_Up	TRUE	0.0410562	404	1443	53	0.036729	0.131188	GO:0042578	GO:MF	phosphoric ester hydrolase activity	16978	5654	GO:0016788
1606	Meristem_Up	TRUE	0.0410562	1878	1443	196	0.135828	0.104366	GO:0016772	GO:MF	transferase activity	transferring phosphorus-containing groups	16978	2979	GO:0016740
1607	Meristem_Up	TRUE	0.0410562	38	1443	10	0.00693001	0.263158	GO:0016207	GO:MF	4-coumarate-CoA ligase activity	16978	2739	c("GO:0016405"	"GO:0016878")
1608	Meristem_Up	TRUE	0.0410562	3599	1443	354	0.245322	0.0983607	GO:0036094	GO:MF	small molecule binding	16978	5425	GO:0005488
1609	Meristem_Up	TRUE	0.0410562	38	1443	10	0.00693001	0.263158	GO:0140658	GO:MF	ATP-dependent chromatin remodeler activity	16978	10658	GO:0008094
1610	Meristem_Up	TRUE	0.0410562	3094	1443	307	0.212751	0.0992243	GO:0016787	GO:MF	hydrolase activity	16978	2992	GO:0003824
1611	Meristem_Up	TRUE	0.0413893	388	1443	51	0.035343	0.131443	GO:0016887	GO:MF	ATP hydrolysis activity	16978	3072	c("GO:0017111"	"GO:0140657")
1612	Meristem_Up	TRUE	0.0481246	114	1443	20	0.01386	0.175439	GO:0003712	GO:MF	transcription coregulator activity	16978	341	GO:0140110
1613	Meristem_Up	TRUE	0.0487434	1516	1443	161	0.111573	0.106201	GO:0016773	GO:MF	phosphotransferase activity	alcohol group as acceptor	16978	2980	GO:0016772
1614	Meristem_Up	TRUE	0.00069044	31	333	12	0.036036	0.387097	KEGG:00410	KEGG	beta-Alanine metabolism	3467	55	KEGG:00000
1615	Meristem_Up	TRUE	0.00069044	34	333	13	0.039039	0.382353	KEGG:04136	KEGG	Autophagy - other	3467	268	KEGG:00000
1616	Meristem_Up	TRUE	0.00190683	35	333	12	0.036036	0.342857	KEGG:00280	KEGG	Valine	leucine and isoleucine degradation	3467	31	KEGG:00000
1617	Meristem_Up	TRUE	0.00235793	42	333	13	0.039039	0.309524	KEGG:00071	KEGG	Fatty acid degradation	3467	11	KEGG:00000
1618	Meristem_Up	TRUE	0.0132653	22	333	8	0.024024	0.363636	KEGG:00640	KEGG	Propanoate metabolism	3467	109	KEGG:00000
1619	Meristem_Up	TRUE	0.0134556	84	333	18	0.0540541	0.214286	KEGG:00620	KEGG	Pyruvate metabolism	3467	99	KEGG:00000
1620	Meristem_Up	TRUE	0.0144915	40	333	11	0.033033	0.275	KEGG:00052	KEGG	Galactose metabolism	3467	7	KEGG:00000
1621	Meristem_Up	TRUE	0.0155805	35	333	10	0.03003	0.285714	KEGG:04712	KEGG	Circadian rhythm - plant	3467	341	KEGG:00000
1622	Meristem_Up	TRUE	0.0187115	111	333	21	0.0630631	0.189189	KEGG:04016	KEGG	MAPK signaling pathway - plant	3467	244	KEGG:00000
1623	Meristem_Up	TRUE	0.0195517	1722	333	191	0.573574	0.110918	KEGG:01100	KEGG	Metabolic pathways	3467	181	KEGG:00000
1624	Meristem_Up	TRUE	0.0242027	115	333	21	0.0630631	0.182609	KEGG:00010	KEGG	Glycolysis / Gluconeogenesis	3467	2	KEGG:00000
1625	Meristem_Up	TRUE	0.025387	39	333	10	0.03003	0.25641	KEGG:00330	KEGG	Arginine and proline metabolism	3467	36	KEGG:00000
1626	Meristem_Up	TRUE	0.0357434	23	333	7	0.021021	0.304348	KEGG:00310	KEGG	Lysine degradation	3467	34	KEGG:00000
1627	Meristem_Up	TRUE	0.0388145	42	333	10	0.03003	0.238095	KEGG:00562	KEGG	Inositol phosphate metabolism	3467	86	KEGG:00000
1628	Metaxylem_Down	TRUE	1.13421e-08	45	75	8	0.106667	0.177778	GO:0006334	GO:BP	nucleosome assembly	15906	2155	c("GO:0006325"	"GO:0034728"	"GO:0065004")
1629	Metaxylem_Down	TRUE	1.13421e-08	48	75	8	0.106667	0.166667	GO:0034728	GO:BP	nucleosome organization	15906	9130	GO:0006338
1630	Metaxylem_Down	TRUE	1.32664e-06	90	75	8	0.106667	0.0888889	GO:0065004	GO:BP	protein-DNA complex assembly	15906	16680	c("GO:0065003"	"GO:0071824")
1631	Metaxylem_Down	TRUE	0.000473561	24	75	4	0.0533333	0.166667	GO:0080163	GO:BP	regulation of protein serine/threonine phosphatase activity	15906	18681	GO:0043666
1632	Metaxylem_Down	TRUE	0.000805471	222	75	8	0.106667	0.036036	GO:0006338	GO:BP	chromatin remodeling	15906	2158	GO:0006325
1633	Metaxylem_Down	TRUE	0.00149576	35	75	4	0.0533333	0.114286	GO:0043666	GO:BP	regulation of phosphoprotein phosphatase activity	15906	11354	c("GO:0010921"	"GO:0035304")
1634	Metaxylem_Down	TRUE	0.00161788	261	75	8	0.106667	0.0306513	GO:0006325	GO:BP	chromatin organization	15906	2154	GO:0071824
1635	Metaxylem_Down	TRUE	0.00161788	38	75	4	0.0533333	0.105263	GO:0010921	GO:BP	regulation of phosphatase activity	15906	4590	c("GO:0035303"	"GO:0051336")
1636	Metaxylem_Down	TRUE	0.00170109	15	75	3	0.04	0.2	GO:0000162	GO:BP	tryptophan biosynthetic process	15906	58	c("GO:0006568"	"GO:0009073"	"GO:0046219"	"GO:1901607")
1637	Metaxylem_Down	TRUE	0.00170109	42	75	4	0.0533333	0.0952381	GO:0035304	GO:BP	regulation of protein dephosphorylation	15906	9381	c("GO:0006470"	"GO:0031399"	"GO:0035303")
1638	Metaxylem_Down	TRUE	0.00170109	15	75	3	0.04	0.2	GO:0046219	GO:BP	indolalkylamine biosynthetic process	15906	12601	c("GO:0006586"	"GO:0042401"	"GO:0042435")
1639	Metaxylem_Down	TRUE	0.0026534	48	75	4	0.0533333	0.0833333	GO:0035303	GO:BP	regulation of dephosphorylation	15906	9380	c("GO:0016311"	"GO:0019220")
1640	Metaxylem_Down	TRUE	0.00319093	308	75	8	0.106667	0.025974	GO:0071824	GO:BP	protein-DNA complex organization	15906	17746	GO:0043933
1641	Metaxylem_Down	TRUE	0.00457063	23	75	3	0.04	0.130435	GO:0006568	GO:BP	tryptophan metabolic process	15906	2325	c("GO:0006586"	"GO:0009072"	"GO:1901605")
1642	Metaxylem_Down	TRUE	0.00457063	250	75	7	0.0933333	0.028	GO:0050790	GO:BP	regulation of catalytic activity	15906	13917	GO:0065009
1643	Metaxylem_Down	TRUE	0.00457063	23	75	3	0.04	0.130435	GO:0006586	GO:BP	indolalkylamine metabolic process	15906	2343	c("GO:0006576"	"GO:0042430")
1644	Metaxylem_Down	TRUE	0.00468878	24	75	3	0.04	0.125	GO:0042435	GO:BP	indole-containing compound biosynthetic process	15906	10675	c("GO:0018130"	"GO:0019438"	"GO:0042430"	"GO:0044271"	"GO:1901362"	"GO:1901566")
1645	Metaxylem_Down	TRUE	0.00476068	116	75	5	0.0666667	0.0431034	GO:0051174	GO:BP	regulation of phosphorus metabolic process	15906	14231	c("GO:0006793"	"GO:0031323")
1646	Metaxylem_Down	TRUE	0.00476068	261	75	7	0.0933333	0.0268199	GO:0065009	GO:BP	regulation of molecular function	15906	16684	GO:0065007
1647	Metaxylem_Down	TRUE	0.00476068	116	75	5	0.0666667	0.0431034	GO:0019220	GO:BP	regulation of phosphate metabolic process	15906	5853	c("GO:0006796"	"GO:0051174")
1648	Metaxylem_Down	TRUE	0.0071767	805	75	12	0.16	0.0149068	GO:0070887	GO:BP	cellular response to chemical stimulus	15906	17162	c("GO:0042221"	"GO:0051716")
1649	Metaxylem_Down	TRUE	0.00751631	132	75	5	0.0666667	0.0378788	GO:0031399	GO:BP	regulation of protein modification process	15906	7503	c("GO:0036211"	"GO:0051246")
1650	Metaxylem_Down	TRUE	0.00751631	31	75	3	0.04	0.0967742	GO:0042430	GO:BP	indole-containing compound metabolic process	15906	10671	c("GO:0006725"	"GO:0034641"	"GO:0046483"	"GO:1901360"	"GO:1901564")
1651	Metaxylem_Down	TRUE	0.00911268	34	75	3	0.04	0.0882353	GO:0042401	GO:BP	biogenic amine biosynthetic process	15906	10648	c("GO:0006576"	"GO:0009309")
1652	Metaxylem_Down	TRUE	0.00911268	34	75	3	0.04	0.0882353	GO:0009309	GO:BP	amine biosynthetic process	15906	3511	c("GO:0009308"	"GO:0044271"	"GO:1901566")
1653	Metaxylem_Down	TRUE	0.0111965	627	75	10	0.133333	0.015949	GO:0022607	GO:BP	cellular component assembly	15906	6930	c("GO:0016043"	"GO:0044085")
1654	Metaxylem_Down	TRUE	0.0120299	156	75	5	0.0666667	0.0320513	GO:0006470	GO:BP	protein dephosphorylation	15906	2244	c("GO:0016311"	"GO:0036211")
1655	Metaxylem_Down	TRUE	0.0120299	647	75	10	0.133333	0.015456	GO:0009719	GO:BP	response to endogenous stimulus	15906	3674	GO:0050896
1656	Metaxylem_Down	TRUE	0.0120299	93	75	4	0.0533333	0.0430108	GO:0071215	GO:BP	cellular response to abscisic acid stimulus	15906	17285	c("GO:0009737"	"GO:0032870"	"GO:0071396"	"GO:0097306")
1657	Metaxylem_Down	TRUE	0.0120299	161	75	5	0.0666667	0.0310559	GO:0097305	GO:BP	response to alcohol	15906	19472	c("GO:0010033"	"GO:1901700")
1658	Metaxylem_Down	TRUE	0.0120299	92	75	4	0.0533333	0.0434783	GO:0009738	GO:BP	abscisic acid-activated signaling pathway	15906	3693	c("GO:0009755"	"GO:0071215")
1659	Metaxylem_Down	TRUE	0.0120299	157	75	5	0.0666667	0.0318471	GO:0009737	GO:BP	response to abscisic acid	15906	3692	c("GO:0009725"	"GO:0033993"	"GO:0097305")
1660	Metaxylem_Down	TRUE	0.0120299	642	75	10	0.133333	0.0155763	GO:0009725	GO:BP	response to hormone	15906	3680	c("GO:0009719"	"GO:0010033")
1661	Metaxylem_Down	TRUE	0.0120299	93	75	4	0.0533333	0.0430108	GO:0097306	GO:BP	cellular response to alcohol	15906	19473	c("GO:0071310"	"GO:0097305"	"GO:1901701")
1662	Metaxylem_Down	TRUE	0.012041	1307	75	15	0.2	0.0114767	GO:0042221	GO:BP	response to chemical	15906	10548	GO:0050896
1663	Metaxylem_Down	TRUE	0.0133243	11	75	2	0.0266667	0.181818	GO:0010497	GO:BP	plasmodesmata-mediated intercellular transport	15906	4245	GO:0010496
1664	Metaxylem_Down	TRUE	0.0133243	11	75	2	0.0266667	0.181818	GO:0010496	GO:BP	intercellular transport	15906	4244	c("GO:0006810"	"GO:0009987")
1665	Metaxylem_Down	TRUE	0.0134968	449	75	8	0.106667	0.0178174	GO:0065003	GO:BP	protein-containing complex assembly	15906	16679	c("GO:0022607"	"GO:0043933")
1666	Metaxylem_Down	TRUE	0.0142296	46	75	3	0.04	0.0652174	GO:0009073	GO:BP	aromatic amino acid family biosynthetic process	15906	3305	c("GO:0009072"	"GO:0019438"	"GO:0046394"	"GO:1901362"	"GO:1901566")
1667	Metaxylem_Down	TRUE	0.0149544	460	75	8	0.106667	0.0173913	GO:0009755	GO:BP	hormone-mediated signaling pathway	15906	3710	c("GO:0007165"	"GO:0032870")
1668	Metaxylem_Down	TRUE	0.0162087	468	75	8	0.106667	0.017094	GO:0032870	GO:BP	cellular response to hormone stimulus	15906	8238	c("GO:0009725"	"GO:0071310"	"GO:0071495")
1669	Metaxylem_Down	TRUE	0.0162087	108	75	4	0.0533333	0.037037	GO:0051336	GO:BP	regulation of hydrolase activity	15906	14344	GO:0050790
1670	Metaxylem_Down	TRUE	0.0162087	473	75	8	0.106667	0.0169133	GO:0071495	GO:BP	cellular response to endogenous stimulus	15906	17539	GO:0009719
1671	Metaxylem_Down	TRUE	0.0162087	50	75	3	0.04	0.06	GO:0006576	GO:BP	biogenic amine metabolic process	15906	2333	GO:0009308
1672	Metaxylem_Down	TRUE	0.0179612	14	75	2	0.0266667	0.142857	GO:0045910	GO:BP	negative regulation of DNA recombination	15906	12321	c("GO:0000018"	"GO:0006310"	"GO:0051053")
1673	Metaxylem_Down	TRUE	0.0221244	198	75	5	0.0666667	0.0252525	GO:0016311	GO:BP	dephosphorylation	15906	5288	GO:0006796
1674	Metaxylem_Down	TRUE	0.0225392	16	75	2	0.0266667	0.125	GO:0000018	GO:BP	regulation of DNA recombination	15906	7	c("GO:0006310"	"GO:0051052")
1675	Metaxylem_Down	TRUE	0.0230287	122	75	4	0.0533333	0.0327869	GO:0043086	GO:BP	negative regulation of catalytic activity	15906	11025	c("GO:0044092"	"GO:0050790")
1676	Metaxylem_Down	TRUE	0.0232348	123	75	4	0.0533333	0.0325203	GO:0044092	GO:BP	negative regulation of molecular function	15906	11465	GO:0065009
1677	Metaxylem_Down	TRUE	0.0239386	17	75	2	0.0266667	0.117647	GO:0030261	GO:BP	chromosome condensation	15906	7064	GO:0051276
1678	Metaxylem_Down	TRUE	0.0307588	538	75	8	0.106667	0.0148699	GO:0071310	GO:BP	cellular response to organic substance	15906	17376	c("GO:0010033"	"GO:0070887")
1679	Metaxylem_Down	TRUE	0.0307588	220	75	5	0.0666667	0.0227273	GO:0009733	GO:BP	response to auxin	15906	3688	GO:0009725
1680	Metaxylem_Down	TRUE	0.0310415	137	75	4	0.0533333	0.0291971	GO:0042744	GO:BP	hydrogen peroxide catabolic process	15906	10840	c("GO:0042743"	"GO:0044248"	"GO:1901575")
1681	Metaxylem_Down	TRUE	0.0310415	20	75	2	0.0266667	0.1	GO:0051053	GO:BP	negative regulation of DNA metabolic process	15906	14135	c("GO:0006259"	"GO:0010605"	"GO:0045934"	"GO:0051052")
1682	Metaxylem_Down	TRUE	0.0320897	139	75	4	0.0533333	0.028777	GO:0009734	GO:BP	auxin-activated signaling pathway	15906	3689	c("GO:0009755"	"GO:0071365")
1683	Metaxylem_Down	TRUE	0.0328243	142	75	4	0.0533333	0.028169	GO:0071365	GO:BP	cellular response to auxin stimulus	15906	17427	c("GO:0009733"	"GO:0032870")
1684	Metaxylem_Down	TRUE	0.0328243	22	75	2	0.0266667	0.0909091	GO:0042044	GO:BP	fluid transport	15906	10430	GO:0006810
1685	Metaxylem_Down	TRUE	0.0328243	22	75	2	0.0266667	0.0909091	GO:0006833	GO:BP	water transport	15906	2544	c("GO:0042044"	"GO:0071702")
1686	Metaxylem_Down	TRUE	0.0328243	1	75	1	0.0133333	1	GO:0080028	GO:BP	nitrile biosynthetic process	15906	18620	c("GO:0044271"	"GO:0050898"	"GO:1901566")
1687	Metaxylem_Down	TRUE	0.0328243	1	75	1	0.0133333	1	GO:0050898	GO:BP	nitrile metabolic process	15906	14005	GO:1901564
1688	Metaxylem_Down	TRUE	0.0328243	141	75	4	0.0533333	0.0283688	GO:0042743	GO:BP	hydrogen peroxide metabolic process	15906	10839	c("GO:0071704"	"GO:0072593")
1689	Metaxylem_Down	TRUE	0.044526	160	75	4	0.0533333	0.025	GO:0072593	GO:BP	reactive oxygen species metabolic process	15906	18293	GO:0044237
1690	Metaxylem_Down	TRUE	0.044526	159	75	4	0.0533333	0.0251572	GO:1901607	GO:BP	alpha-amino acid biosynthetic process	15906	22466	c("GO:0008652"	"GO:1901605")
1691	Metaxylem_Down	TRUE	0.044526	82	75	3	0.04	0.0365854	GO:0009072	GO:BP	aromatic amino acid metabolic process	15906	3304	c("GO:0006520"	"GO:0006725"	"GO:1901360")
1692	Metaxylem_Down	TRUE	0.044526	723	75	9	0.12	0.0124481	GO:0043933	GO:BP	protein-containing complex organization	15906	11384	GO:0016043
1693	Metaxylem_Down	TRUE	0.047204	164	75	4	0.0533333	0.0243902	GO:0009698	GO:BP	phenylpropanoid metabolic process	15906	3658	c("GO:0006725"	"GO:0019748"	"GO:1901360")
1694	Metaxylem_Down	TRUE	0.047204	259	75	5	0.0666667	0.019305	GO:0006979	GO:BP	response to oxidative stress	15906	2646	GO:0006950
1695	Metaxylem_Down	TRUE	0.0480512	875	75	10	0.133333	0.0114286	GO:0010033	GO:BP	response to organic substance	15906	3903	GO:0042221
1696	Metaxylem_Down	TRUE	1.68069e-09	63	82	9	0.109756	0.142857	GO:0000786	GO:CC	nucleosome	16399	93	c("GO:0000785"	"GO:0032993")
1697	Metaxylem_Down	TRUE	1.24773e-05	185	82	9	0.109756	0.0486486	GO:0000785	GO:CC	chromatin	16399	92	c("GO:0005694"	"GO:0032993")
1698	Metaxylem_Down	TRUE	1.2527e-05	729	82	16	0.195122	0.0219479	GO:0005576	GO:CC	extracellular region	16399	198	GO:0110165
1699	Metaxylem_Down	TRUE	3.20413e-05	225	82	9	0.109756	0.04	GO:0032993	GO:CC	protein-DNA complex	16399	1345	GO:0032991
1700	Metaxylem_Down	TRUE	0.000399134	176	82	7	0.0853659	0.0397727	GO:0048046	GO:CC	apoplast	16399	2220	GO:0005576
1701	Metaxylem_Down	TRUE	0.000868211	358	82	9	0.109756	0.0251397	GO:0005694	GO:CC	chromosome	16399	284	GO:0043232
1702	Metaxylem_Down	TRUE	4.0174e-10	55	74	9	0.121622	0.163636	GO:0030527	GO:MF	structural constituent of chromatin	16978	3959	GO:0005198
1703	Metaxylem_Down	TRUE	3.66297e-05	104	74	7	0.0945946	0.0673077	GO:0046982	GO:MF	protein heterodimerization activity	16978	6316	GO:0046983
1704	Metaxylem_Down	TRUE	0.000211897	25	74	4	0.0540541	0.16	GO:0019840	GO:MF	isoprenoid binding	16978	3733	GO:0008289
1705	Metaxylem_Down	TRUE	0.000211897	24	74	4	0.0540541	0.166667	GO:0010427	GO:MF	abscisic acid binding	16978	2240	c("GO:0019840"	"GO:0033293"	"GO:0042562"	"GO:0043178")
1706	Metaxylem_Down	TRUE	0.000295279	30	74	4	0.0540541	0.133333	GO:0004864	GO:MF	protein phosphatase inhibitor activity	16978	1136	c("GO:0019212"	"GO:0019888")
1707	Metaxylem_Down	TRUE	0.000295279	31	74	4	0.0540541	0.129032	GO:0042562	GO:MF	hormone binding	16978	5652	GO:0005488
1708	Metaxylem_Down	TRUE	0.000295279	31	74	4	0.0540541	0.129032	GO:0019212	GO:MF	phosphatase inhibitor activity	16978	3680	c("GO:0004857"	"GO:0019208")
1709	Metaxylem_Down	TRUE	0.000424313	35	74	4	0.0540541	0.114286	GO:0043178	GO:MF	alcohol binding	16978	5759	GO:0036094
1710	Metaxylem_Down	TRUE	0.000715204	41	74	4	0.0540541	0.097561	GO:0033293	GO:MF	monocarboxylic acid binding	16978	4557	GO:0031406
1711	Metaxylem_Down	TRUE	0.00118039	495	74	10	0.135135	0.020202	GO:0005198	GO:MF	structural molecule activity	16978	1350	GO:0003674
1712	Metaxylem_Down	TRUE	0.00212498	57	74	4	0.0540541	0.0701754	GO:0019888	GO:MF	protein phosphatase regulator activity	16978	3748	GO:0019208
1713	Metaxylem_Down	TRUE	0.00212498	58	74	4	0.0540541	0.0689655	GO:0019208	GO:MF	phosphatase regulator activity	16978	3676	GO:0030234
1714	Metaxylem_Down	TRUE	0.00226158	447	74	9	0.121622	0.0201342	GO:0030234	GO:MF	enzyme regulator activity	16978	3881	GO:0098772
1715	Metaxylem_Down	TRUE	0.00301822	198	74	6	0.0810811	0.030303	GO:0004857	GO:MF	enzyme inhibitor activity	16978	1130	c("GO:0030234"	"GO:0140678")
1716	Metaxylem_Down	TRUE	0.00301822	474	74	9	0.121622	0.0189873	GO:0098772	GO:MF	molecular function regulator activity	16978	9253	GO:0003674
1717	Metaxylem_Down	TRUE	0.00301822	198	74	6	0.0810811	0.030303	GO:0140678	GO:MF	molecular function inhibitor activity	16978	10670	GO:0098772
1718	Metaxylem_Down	TRUE	0.0075864	91	74	4	0.0540541	0.043956	GO:0031406	GO:MF	carboxylic acid binding	16978	4144	c("GO:0043168"	"GO:0043177")
1719	Metaxylem_Down	TRUE	0.0075864	91	74	4	0.0540541	0.043956	GO:0043177	GO:MF	organic acid binding	16978	5758	GO:0036094
1720	Metaxylem_Down	TRUE	0.0075864	9	74	2	0.027027	0.222222	GO:0031492	GO:MF	nucleosomal DNA binding	16978	4160	c("GO:0031490"	"GO:0031491")
1721	Metaxylem_Down	TRUE	0.00805913	450	74	8	0.108108	0.0177778	GO:0046983	GO:MF	protein dimerization activity	16978	6317	GO:0005515
1722	Metaxylem_Down	TRUE	0.00999318	174	74	5	0.0675676	0.0287356	GO:0038023	GO:MF	signaling receptor activity	16978	5536	GO:0060089
1723	Metaxylem_Down	TRUE	0.0116559	182	74	5	0.0675676	0.0274725	GO:0060089	GO:MF	molecular transducer activity	16978	8447	GO:0003674
1724	Metaxylem_Down	TRUE	0.0221632	128	74	4	0.0540541	0.03125	GO:0140825	GO:MF	lactoperoxidase activity	16978	10758	GO:0004601
1725	Metaxylem_Down	TRUE	0.0224984	62	74	3	0.0405405	0.0483871	GO:0030145	GO:MF	manganese ion binding	16978	3862	GO:0046914
1726	Metaxylem_Down	TRUE	0.0339921	22	74	2	0.027027	0.0909091	GO:0015250	GO:MF	water channel activity	16978	2446	c("GO:0005372"	"GO:0015267")
1727	Metaxylem_Down	TRUE	0.0339921	22	74	2	0.027027	0.0909091	GO:0005372	GO:MF	water transmembrane transporter activity	16978	1453	c("GO:0015318"	"GO:1901702")
1728	Metaxylem_Down	TRUE	0.0348687	1	74	1	0.0135135	1	GO:0004048	GO:MF	anthranilate phosphoribosyltransferase activity	16978	540	GO:0016763
1729	Metaxylem_Down	TRUE	0.0375014	24	74	2	0.027027	0.0833333	GO:0031491	GO:MF	nucleosome binding	16978	4159	GO:0003682
1730	Metaxylem_Down	TRUE	0.0474006	28	74	2	0.027027	0.0714286	GO:0031490	GO:MF	chromatin DNA binding	16978	4158	c("GO:0003677"	"GO:0003682")
1731	Metaxylem_Down	TRUE	0.0474006	28	74	2	0.027027	0.0714286	GO:0003954	GO:MF	NADH dehydrogenase activity	16978	469	GO:0016651
1732	Metaxylem_Down	TRUE	0.0109614	193	19	6	0.315789	0.0310881	KEGG:04075	KEGG	Plant hormone signal transduction	3467	257	KEGG:00000
1733	Metaxylem_Up	TRUE	5.249e-10	299	105	18	0.171429	0.0602007	GO:0016052	GO:BP	carbohydrate catabolic process	15906	5170	c("GO:0005975"	"GO:1901575")
1734	Metaxylem_Up	TRUE	3.92169e-09	1514	105	35	0.333333	0.0231176	GO:1901575	GO:BP	organic substance catabolic process	15906	22444	c("GO:0009056"	"GO:0071704")
1735	Metaxylem_Up	TRUE	4.95511e-09	872	105	26	0.247619	0.0298165	GO:0006082	GO:BP	organic acid metabolic process	15906	1976	c("GO:0044237"	"GO:0044281"	"GO:0071704")
1736	Metaxylem_Up	TRUE	4.95511e-09	858	105	26	0.247619	0.030303	GO:0019752	GO:BP	carboxylic acid metabolic process	15906	6321	GO:0043436
1737	Metaxylem_Up	TRUE	4.95511e-09	871	105	26	0.247619	0.0298507	GO:0043436	GO:BP	oxoacid metabolic process	15906	11204	GO:0006082
1738	Metaxylem_Up	TRUE	4.95511e-09	1581	105	35	0.333333	0.0221379	GO:0009056	GO:BP	catabolic process	15906	3288	GO:0008152
1739	Metaxylem_Up	TRUE	1.19713e-08	25	105	7	0.0666667	0.28	GO:0044347	GO:BP	cell wall polysaccharide catabolic process	15906	11534	c("GO:0000272"	"GO:0010383"	"GO:0016998")
1740	Metaxylem_Up	TRUE	1.19713e-08	25	105	7	0.0666667	0.28	GO:0045493	GO:BP	xylan catabolic process	15906	12027	c("GO:0045491"	"GO:2000895")
1741	Metaxylem_Up	TRUE	1.19713e-08	25	105	7	0.0666667	0.28	GO:2000895	GO:BP	hemicellulose catabolic process	15906	27238	c("GO:0010410"	"GO:0044347")
1742	Metaxylem_Up	TRUE	6.54245e-08	1006	105	26	0.247619	0.0258449	GO:0005975	GO:BP	carbohydrate metabolic process	15906	1872	c("GO:0044238"	"GO:0071704")
1743	Metaxylem_Up	TRUE	2.07744e-07	1403	105	30	0.285714	0.0213828	GO:0044281	GO:BP	small molecule metabolic process	15906	11506	GO:0008152
1744	Metaxylem_Up	TRUE	3.2111e-07	40	105	7	0.0666667	0.175	GO:0016998	GO:BP	cell wall macromolecule catabolic process	15906	5357	c("GO:0009057"	"GO:0044036")
1745	Metaxylem_Up	TRUE	1.62785e-06	77	105	8	0.0761905	0.103896	GO:0006096	GO:BP	glycolytic process	15906	1985	c("GO:0006090"	"GO:0006091"	"GO:0016052")
1746	Metaxylem_Up	TRUE	1.62785e-06	391	105	15	0.142857	0.0383632	GO:0032787	GO:BP	monocarboxylic acid metabolic process	15906	8193	GO:0019752
1747	Metaxylem_Up	TRUE	1.83296e-06	190	105	11	0.104762	0.0578947	GO:0044282	GO:BP	small molecule catabolic process	15906	11507	c("GO:0009056"	"GO:0044281")
1748	Metaxylem_Up	TRUE	9.93634e-06	99	105	8	0.0761905	0.0808081	GO:0006090	GO:BP	pyruvate metabolic process	15906	1982	GO:0032787
1749	Metaxylem_Up	TRUE	1.897e-05	193	105	10	0.0952381	0.0518135	GO:0000272	GO:BP	polysaccharide catabolic process	15906	79	c("GO:0005976"	"GO:0009057"	"GO:0016052")
1750	Metaxylem_Up	TRUE	0.000110453	63	105	6	0.0571429	0.0952381	GO:0006006	GO:BP	glucose metabolic process	15906	1903	GO:0019318
1751	Metaxylem_Up	TRUE	0.000181845	40	105	5	0.047619	0.125	GO:0046364	GO:BP	monosaccharide biosynthetic process	15906	12713	c("GO:0005996"	"GO:0016051"	"GO:0044283")
1752	Metaxylem_Up	TRUE	0.00042152	121	105	7	0.0666667	0.0578512	GO:0045491	GO:BP	xylan metabolic process	15906	12025	GO:0010410
1753	Metaxylem_Up	TRUE	0.000537747	25	105	4	0.0380952	0.16	GO:0006094	GO:BP	gluconeogenesis	15906	1984	c("GO:0006006"	"GO:0019319")
1754	Metaxylem_Up	TRUE	0.00060356	26	105	4	0.0380952	0.153846	GO:0019319	GO:BP	hexose biosynthetic process	15906	5939	c("GO:0019318"	"GO:0046364")
1755	Metaxylem_Up	TRUE	0.000605682	576	105	14	0.133333	0.0243056	GO:0044283	GO:BP	small molecule biosynthetic process	15906	11508	c("GO:0009058"	"GO:0044281")
1756	Metaxylem_Up	TRUE	0.00140067	396	105	11	0.104762	0.0277778	GO:0006520	GO:BP	amino acid metabolic process	15906	2278	c("GO:0019752"	"GO:0044238"	"GO:1901564")
1757	Metaxylem_Up	TRUE	0.00152315	153	105	7	0.0666667	0.0457516	GO:0005996	GO:BP	monosaccharide metabolic process	15906	1893	c("GO:0005975"	"GO:0044281")
1758	Metaxylem_Up	TRUE	0.00205633	14	105	3	0.0285714	0.214286	GO:0061615	GO:BP	glycolytic process through fructose-6-phosphate	15906	16369	GO:0006096
1759	Metaxylem_Up	TRUE	0.00253566	168	105	7	0.0666667	0.0416667	GO:0010410	GO:BP	hemicellulose metabolic process	15906	4182	GO:0010383
1760	Metaxylem_Up	TRUE	0.00269167	119	105	6	0.0571429	0.0504202	GO:0019318	GO:BP	hexose metabolic process	15906	5938	GO:0005996
1761	Metaxylem_Up	TRUE	0.00339479	17	105	3	0.0285714	0.176471	GO:0006002	GO:BP	fructose 6-phosphate metabolic process	15906	1899	c("GO:0006796"	"GO:0019637"	"GO:1901135")
1762	Metaxylem_Up	TRUE	0.00341402	80	105	5	0.047619	0.0625	GO:0009063	GO:BP	amino acid catabolic process	15906	3295	c("GO:0006520"	"GO:0046395"	"GO:1901565")
1763	Metaxylem_Up	TRUE	0.00350223	181	105	7	0.0666667	0.038674	GO:0010383	GO:BP	cell wall polysaccharide metabolic process	15906	4158	c("GO:0005976"	"GO:0044036")
1764	Metaxylem_Up	TRUE	0.00445091	47	105	4	0.0380952	0.0851064	GO:0006081	GO:BP	cellular aldehyde metabolic process	15906	1975	c("GO:0044237"	"GO:0071704")
1765	Metaxylem_Up	TRUE	0.00449978	633	105	13	0.12381	0.0205371	GO:0044248	GO:BP	cellular catabolic process	15906	11493	c("GO:0009056"	"GO:0044237")
1766	Metaxylem_Up	TRUE	0.00561917	142	105	6	0.0571429	0.0422535	GO:0046395	GO:BP	carboxylic acid catabolic process	15906	12742	c("GO:0016054"	"GO:0019752")
1767	Metaxylem_Up	TRUE	0.00561917	142	105	6	0.0571429	0.0422535	GO:0016054	GO:BP	organic acid catabolic process	15906	5172	c("GO:0006082"	"GO:0044248"	"GO:0044282"	"GO:1901575")
1768	Metaxylem_Up	TRUE	0.00605936	203	105	7	0.0666667	0.0344828	GO:0044036	GO:BP	cell wall macromolecule metabolic process	15906	11432	c("GO:0043170"	"GO:0071554")
1769	Metaxylem_Up	TRUE	0.00635282	416	105	10	0.0952381	0.0240385	GO:0006091	GO:BP	generation of precursor metabolites and energy	15906	1983	GO:0044237
1770	Metaxylem_Up	TRUE	0.00900129	59	105	4	0.0380952	0.0677966	GO:0042537	GO:BP	benzene-containing compound metabolic process	15906	10731	c("GO:0006725"	"GO:1901360")
1771	Metaxylem_Up	TRUE	0.00910024	288	105	8	0.0761905	0.0277778	GO:0009636	GO:BP	response to toxic substance	15906	3611	GO:0042221
1772	Metaxylem_Up	TRUE	0.0113622	453	105	10	0.0952381	0.0220751	GO:0005976	GO:BP	polysaccharide metabolic process	15906	1873	c("GO:0005975"	"GO:0043170")
1773	Metaxylem_Up	TRUE	0.0114288	7	105	2	0.0190476	0.285714	GO:0046174	GO:BP	polyol catabolic process	15906	12562	c("GO:0019751"	"GO:0046164")
1774	Metaxylem_Up	TRUE	0.0114288	7	105	2	0.0190476	0.285714	GO:0008535	GO:BP	respiratory chain complex IV assembly	15906	3244	GO:0017004
1775	Metaxylem_Up	TRUE	0.0114288	7	105	2	0.0190476	0.285714	GO:0033617	GO:BP	mitochondrial cytochrome c oxidase assembly	15906	8700	c("GO:0008535"	"GO:0033108")
1776	Metaxylem_Up	TRUE	0.0148505	32	105	3	0.0285714	0.09375	GO:0046835	GO:BP	carbohydrate phosphorylation	15906	13024	c("GO:0005975"	"GO:0016310")
1777	Metaxylem_Up	TRUE	0.0148505	32	105	3	0.0285714	0.09375	GO:0009074	GO:BP	aromatic amino acid family catabolic process	15906	3306	c("GO:0009072"	"GO:0019439"	"GO:0046395"	"GO:1901361"	"GO:1901565")
1778	Metaxylem_Up	TRUE	0.0159042	33	105	3	0.0285714	0.0909091	GO:0120255	GO:BP	olefinic compound biosynthetic process	15906	20505	c("GO:0120254"	"GO:1901576")
1779	Metaxylem_Up	TRUE	0.0190605	425	105	9	0.0857143	0.0211765	GO:0016053	GO:BP	organic acid biosynthetic process	15906	5171	c("GO:0006082"	"GO:0044249"	"GO:0044283"	"GO:1901576")
1780	Metaxylem_Up	TRUE	0.0190605	10	105	2	0.0190476	0.2	GO:0110096	GO:BP	cellular response to aldehyde	15906	20323	c("GO:0010033"	"GO:1901701")
1781	Metaxylem_Up	TRUE	0.0190605	36	105	3	0.0285714	0.0833333	GO:0120254	GO:BP	olefinic compound metabolic process	15906	20504	GO:0071704
1782	Metaxylem_Up	TRUE	0.0190605	266	105	7	0.0666667	0.0263158	GO:0098754	GO:BP	detoxification	15906	19766	c("GO:0008150"	"GO:0009636")
1783	Metaxylem_Up	TRUE	0.0190605	10	105	2	0.0190476	0.2	GO:0046292	GO:BP	formaldehyde metabolic process	15906	12650	c("GO:0006081"	"GO:0044281")
1784	Metaxylem_Up	TRUE	0.0190605	266	105	7	0.0666667	0.0263158	GO:1901605	GO:BP	alpha-amino acid metabolic process	15906	22464	GO:0006520
1785	Metaxylem_Up	TRUE	0.0190605	267	105	7	0.0666667	0.0262172	GO:1901615	GO:BP	organic hydroxy compound metabolic process	15906	22472	GO:0071704
1786	Metaxylem_Up	TRUE	0.0190605	80	105	4	0.0380952	0.05	GO:1901606	GO:BP	alpha-amino acid catabolic process	15906	22465	c("GO:0046395"	"GO:1901565"	"GO:1901605")
1787	Metaxylem_Up	TRUE	0.0190605	36	105	3	0.0285714	0.0833333	GO:0005985	GO:BP	sucrose metabolic process	15906	1882	GO:0005984
1788	Metaxylem_Up	TRUE	0.0190605	10	105	2	0.0190476	0.2	GO:0110095	GO:BP	cellular detoxification of aldehyde	15906	20322	c("GO:0110096"	"GO:1990748")
1789	Metaxylem_Up	TRUE	0.0190605	425	105	9	0.0857143	0.0211765	GO:0046394	GO:BP	carboxylic acid biosynthetic process	15906	12741	c("GO:0016053"	"GO:0019752")
1790	Metaxylem_Up	TRUE	0.0190605	10	105	2	0.0190476	0.2	GO:0046294	GO:BP	formaldehyde catabolic process	15906	12652	c("GO:0044282"	"GO:0046185"	"GO:0046292"	"GO:0110095")
1791	Metaxylem_Up	TRUE	0.0198306	82	105	4	0.0380952	0.0487805	GO:0009072	GO:BP	aromatic amino acid metabolic process	15906	3304	c("GO:0006520"	"GO:0006725"	"GO:1901360")
1792	Metaxylem_Up	TRUE	0.0198306	1307	105	18	0.171429	0.013772	GO:0042221	GO:BP	response to chemical	15906	10548	GO:0050896
1793	Metaxylem_Up	TRUE	0.0236185	12	105	2	0.0190476	0.166667	GO:0030388	GO:BP	fructose 1	6-bisphosphate metabolic process	15906	7100	c("GO:0006796"	"GO:0019637"	"GO:1901135")
1794	Metaxylem_Up	TRUE	0.0236185	12	105	2	0.0190476	0.166667	GO:0009803	GO:BP	cinnamic acid metabolic process	15906	3745	c("GO:0009698"	"GO:0032787"	"GO:0042537"	"GO:0120254")
1795	Metaxylem_Up	TRUE	0.0236185	12	105	2	0.0190476	0.166667	GO:0009800	GO:BP	cinnamic acid biosynthetic process	15906	3742	c("GO:0009699"	"GO:0009803"	"GO:0072330"	"GO:0120255")
1796	Metaxylem_Up	TRUE	0.0236185	12	105	2	0.0190476	0.166667	GO:0046164	GO:BP	alcohol catabolic process	15906	12552	c("GO:0006066"	"GO:0044282"	"GO:1901616")
1797	Metaxylem_Up	TRUE	0.0263056	91	105	4	0.0380952	0.043956	GO:0044242	GO:BP	cellular lipid catabolic process	15906	11491	c("GO:0016042"	"GO:0044248"	"GO:0044255")
1798	Metaxylem_Up	TRUE	0.0279276	220	105	6	0.0571429	0.0272727	GO:1990748	GO:BP	cellular detoxification	15906	26328	c("GO:0009987"	"GO:0097237"	"GO:0098754")
1799	Metaxylem_Up	TRUE	0.0279276	220	105	6	0.0571429	0.0272727	GO:0097237	GO:BP	cellular response to toxic substance	15906	19434	c("GO:0009636"	"GO:0070887")
1800	Metaxylem_Up	TRUE	0.0339135	15	105	2	0.0190476	0.133333	GO:1901616	GO:BP	organic hydroxy compound catabolic process	15906	22473	c("GO:1901575"	"GO:1901615")
1801	Metaxylem_Up	TRUE	0.0339135	15	105	2	0.0190476	0.133333	GO:0006559	GO:BP	L-phenylalanine catabolic process	15906	2316	c("GO:0006558"	"GO:0009074"	"GO:1902222")
1802	Metaxylem_Up	TRUE	0.0339135	15	105	2	0.0190476	0.133333	GO:1902222	GO:BP	erythrose 4-phosphate/phosphoenolpyruvate family amino acid catabolic process	15906	23008	c("GO:0009063"	"GO:1901606"	"GO:1902221")
1803	Metaxylem_Up	TRUE	0.0375201	16	105	2	0.0190476	0.125	GO:0106074	GO:BP	aminoacyl-tRNA metabolism involved in translational fidelity	15906	20147	c("GO:0006399"	"GO:0006450")
1804	Metaxylem_Up	TRUE	0.0375201	16	105	2	0.0190476	0.125	GO:0046185	GO:BP	aldehyde catabolic process	15906	12573	c("GO:0006081"	"GO:0044248"	"GO:1901575")
1805	Metaxylem_Up	TRUE	0.046886	1	105	1	0.00952381	1	GO:0045216	GO:BP	cell-cell junction organization	15906	11937	GO:0034330
1806	Metaxylem_Up	TRUE	0.046886	1	105	1	0.00952381	1	GO:0007043	GO:BP	cell-cell junction assembly	15906	2690	c("GO:0034329"	"GO:0045216")
1807	Metaxylem_Up	TRUE	0.046886	1	105	1	0.00952381	1	GO:0019310	GO:BP	inositol catabolic process	15906	5930	c("GO:0006020"	"GO:0046174")
1808	Metaxylem_Up	TRUE	0.046886	1	105	1	0.00952381	1	GO:0034330	GO:BP	cell junction organization	15906	8964	GO:0016043
1809	Metaxylem_Up	TRUE	0.046886	1	105	1	0.00952381	1	GO:0034329	GO:BP	cell junction assembly	15906	8963	c("GO:0022607"	"GO:0034330")
1810	Metaxylem_Up	TRUE	0.046886	112	105	4	0.0380952	0.0357143	GO:0006066	GO:BP	alcohol metabolic process	15906	1961	c("GO:0044281"	"GO:1901615")
1811	Metaxylem_Up	TRUE	3.83384e-06	44	112	7	0.0625	0.159091	GO:0004568	GO:MF	chitinase activity	16978	889	GO:0004553
1812	Metaxylem_Up	TRUE	0.00157346	9549	112	85	0.758929	0.00890146	GO:0003824	GO:MF	catalytic activity	16978	368	GO:0003674
1813	Metaxylem_Up	TRUE	0.00220484	10	112	3	0.0267857	0.3	GO:0102229	GO:MF	amylopectin maltohydrolase activity	16978	9499	GO:0004553
1814	Metaxylem_Up	TRUE	0.00220484	10	112	3	0.0267857	0.3	GO:0016161	GO:MF	beta-amylase activity	16978	2725	GO:0016160
1815	Metaxylem_Up	TRUE	0.00340265	473	112	12	0.107143	0.02537	GO:0016798	GO:MF	hydrolase activity	acting on glycosyl bonds	16978	3001	GO:0016787
1816	Metaxylem_Up	TRUE	0.00340265	3272	112	39	0.348214	0.0119193	GO:0043169	GO:MF	cation binding	16978	5755	GO:0043167
1817	Metaxylem_Up	TRUE	0.0037488	14	112	3	0.0267857	0.214286	GO:0003872	GO:MF	6-phosphofructokinase activity	16978	412	GO:0008443
1818	Metaxylem_Up	TRUE	0.00399851	16	112	3	0.0267857	0.1875	GO:0008443	GO:MF	phosphofructokinase activity	16978	1718	c("GO:0016773"	"GO:0019200")
1819	Metaxylem_Up	TRUE	0.00399851	3246	112	38	0.339286	0.0117067	GO:0046872	GO:MF	metal ion binding	16978	6274	GO:0043169
1820	Metaxylem_Up	TRUE	0.00399851	40	112	4	0.0357143	0.1	GO:0019200	GO:MF	carbohydrate kinase activity	16978	3670	GO:0016301
1821	Metaxylem_Up	TRUE	0.00890275	408	112	10	0.0892857	0.0245098	GO:0004553	GO:MF	hydrolase activity	hydrolyzing O-glycosyl compounds	16978	876	GO:0016798
1822	Metaxylem_Up	TRUE	0.00890275	22	112	3	0.0267857	0.136364	GO:0016160	GO:MF	amylase activity	16978	2724	GO:0004553
1823	Metaxylem_Up	TRUE	0.00890803	5	112	2	0.0178571	0.4	GO:0047334	GO:MF	diphosphate-fructose-6-phosphate 1-phosphotransferase activity	16978	6652	GO:0008443
1824	Metaxylem_Up	TRUE	0.0227641	324	112	8	0.0714286	0.0246914	GO:0005509	GO:MF	calcium ion binding	16978	1494	GO:0046872
1825	Metaxylem_Up	TRUE	0.0227641	9	112	2	0.0178571	0.222222	GO:0004024	GO:MF	alcohol dehydrogenase activity	zinc-dependent	16978	518	GO:0004022
1826	Metaxylem_Up	TRUE	0.0227641	121	112	5	0.0446429	0.0413223	GO:0005516	GO:MF	calmodulin binding	16978	1496	GO:0005515
1827	Metaxylem_Up	TRUE	0.0227641	9	112	2	0.0178571	0.222222	GO:0045548	GO:MF	phenylalanine ammonia-lyase activity	16978	6181	GO:0016841
1828	Metaxylem_Up	TRUE	0.0227641	9	112	2	0.0178571	0.222222	GO:0051903	GO:MF	S-(hydroxymethyl)glutathione dehydrogenase activity	16978	8117	GO:0016616
1829	Metaxylem_Up	TRUE	0.0242852	10	112	2	0.0178571	0.2	GO:0004022	GO:MF	alcohol dehydrogenase (NAD+) activity	16978	516	GO:0018455
1830	Metaxylem_Up	TRUE	0.0242852	10	112	2	0.0178571	0.2	GO:0018455	GO:MF	alcohol dehydrogenase [NAD(P)+] activity	16978	3223	GO:0016616
1831	Metaxylem_Up	TRUE	0.0242852	10	112	2	0.0178571	0.2	GO:0016157	GO:MF	sucrose synthase activity	16978	2721	GO:0035251
1832	Metaxylem_Up	TRUE	0.0337074	12	112	2	0.0178571	0.166667	GO:0016841	GO:MF	ammonia-lyase activity	16978	3034	GO:0016840
1833	Metaxylem_Up	TRUE	7.80924e-07	115	46	12	0.26087	0.104348	KEGG:00010	KEGG	Glycolysis / Gluconeogenesis	3467	2	KEGG:00000
1834	Metaxylem_Up	TRUE	0.000388441	1722	46	37	0.804348	0.0214866	KEGG:01100	KEGG	Metabolic pathways	3467	181	KEGG:00000
1835	Metaxylem_Up	TRUE	0.000425091	46	46	6	0.130435	0.130435	KEGG:00051	KEGG	Fructose and mannose metabolism	3467	6	KEGG:00000
1836	Metaxylem_Up	TRUE	0.00206111	122	46	8	0.173913	0.0655738	KEGG:00520	KEGG	Amino sugar and nucleotide sugar metabolism	3467	69	KEGG:00000
1837	Metaxylem_Up	TRUE	0.0169728	991	46	23	0.5	0.0232089	KEGG:01110	KEGG	Biosynthesis of secondary metabolites	3467	182	KEGG:00000
1838	Metaxylem_Up	TRUE	0.0216601	44	46	4	0.0869565	0.0909091	KEGG:00030	KEGG	Pentose phosphate pathway	3467	4	KEGG:00000
1839	Pericycle_Down	TRUE	0.00560817	1530	24	9	0.375	0.00588235	GO:0005886	GO:CC	plasma membrane	16399	424	c("GO:0016020"	"GO:0071944")
1840	Pericycle_Down	TRUE	0.00629278	1702	24	9	0.375	0.0052879	GO:0071944	GO:CC	cell periphery	16399	2799	GO:0110165
1841	Pericycle_Down	TRUE	0.0177173	24	24	2	0.0833333	0.0833333	GO:0010427	GO:MF	abscisic acid binding	16978	2240	c("GO:0019840"	"GO:0033293"	"GO:0042562"	"GO:0043178")
1842	Pericycle_Down	TRUE	0.0177173	31	24	2	0.0833333	0.0645161	GO:0042562	GO:MF	hormone binding	16978	5652	GO:0005488
1843	Pericycle_Down	TRUE	0.0177173	31	24	2	0.0833333	0.0645161	GO:0019212	GO:MF	phosphatase inhibitor activity	16978	3680	c("GO:0004857"	"GO:0019208")
1844	Pericycle_Down	TRUE	0.0177173	25	24	2	0.0833333	0.08	GO:0019840	GO:MF	isoprenoid binding	16978	3733	GO:0008289
1845	Pericycle_Down	TRUE	0.0177173	30	24	2	0.0833333	0.0666667	GO:0004864	GO:MF	protein phosphatase inhibitor activity	16978	1136	c("GO:0019212"	"GO:0019888")
1846	Pericycle_Down	TRUE	0.0188271	35	24	2	0.0833333	0.0571429	GO:0043178	GO:MF	alcohol binding	16978	5759	GO:0036094
1847	Pericycle_Down	TRUE	0.0221251	41	24	2	0.0833333	0.0487805	GO:0033293	GO:MF	monocarboxylic acid binding	16978	4557	GO:0031406
1848	Pericycle_Down	TRUE	0.0233034	174	24	3	0.125	0.0172414	GO:0038023	GO:MF	signaling receptor activity	16978	5536	GO:0060089
1849	Pericycle_Down	TRUE	0.0235478	182	24	3	0.125	0.0164835	GO:0060089	GO:MF	molecular transducer activity	16978	8447	GO:0003674
1850	Pericycle_Down	TRUE	0.0279697	58	24	2	0.0833333	0.0344828	GO:0019208	GO:MF	phosphatase regulator activity	16978	3676	GO:0030234
1851	Pericycle_Down	TRUE	0.0279697	57	24	2	0.0833333	0.0350877	GO:0019888	GO:MF	protein phosphatase regulator activity	16978	3748	GO:0019208
1852	Pericycle_Down	TRUE	0.0410569	5	24	1	0.0416667	0.2	GO:0016211	GO:MF	ammonia ligase activity	16978	2743	GO:0016880
1853	Pericycle_Down	TRUE	0.0410569	91	24	2	0.0833333	0.021978	GO:0043177	GO:MF	organic acid binding	16978	5758	GO:0036094
1854	Pericycle_Down	TRUE	0.0410569	6	24	1	0.0416667	0.166667	GO:0008878	GO:MF	glucose-1-phosphate adenylyltransferase activity	16978	1998	GO:0070566
1855	Pericycle_Down	TRUE	0.0410569	5	24	1	0.0416667	0.2	GO:0140487	GO:MF	metal ion sequestering activity	16978	10608	GO:0140313
1856	Pericycle_Down	TRUE	0.0410569	278	24	3	0.125	0.0107914	GO:0008289	GO:MF	lipid binding	16978	1646	GO:0005488
1857	Pericycle_Down	TRUE	0.0410569	6	24	1	0.0416667	0.166667	GO:0009882	GO:MF	blue light photoreceptor activity	16978	2163	GO:0009881
1858	Pericycle_Down	TRUE	0.0410569	5	24	1	0.0416667	0.2	GO:0004356	GO:MF	glutamine synthetase activity	16978	720	GO:0016211
1859	Pericycle_Down	TRUE	0.0410569	6	24	1	0.0416667	0.166667	GO:0016880	GO:MF	acid-ammonia (or amide) ligase activity	16978	3066	GO:0016879
1860	Pericycle_Down	TRUE	0.0410569	91	24	2	0.0833333	0.021978	GO:0031406	GO:MF	carboxylic acid binding	16978	4144	c("GO:0043168"	"GO:0043177")
1861	Pericycle_Down	TRUE	0.0410569	5	24	1	0.0416667	0.2	GO:0140313	GO:MF	molecular sequestering activity	16978	10543	GO:0003674
1862	Phloem_Down	TRUE	2.46851e-12	45	141	12	0.0851064	0.266667	GO:0006334	GO:BP	nucleosome assembly	15906	2155	c("GO:0006325"	"GO:0034728"	"GO:0065004")
1863	Phloem_Down	TRUE	2.92315e-12	48	141	12	0.0851064	0.25	GO:0034728	GO:BP	nucleosome organization	15906	9130	GO:0006338
1864	Phloem_Down	TRUE	5.58531e-09	90	141	12	0.0851064	0.133333	GO:0065004	GO:BP	protein-DNA complex assembly	15906	16680	c("GO:0065003"	"GO:0071824")
1865	Phloem_Down	TRUE	0.00012512	222	141	12	0.0851064	0.0540541	GO:0006338	GO:BP	chromatin remodeling	15906	2158	GO:0006325
1866	Phloem_Down	TRUE	0.000149226	22	141	5	0.035461	0.227273	GO:0042044	GO:BP	fluid transport	15906	10430	GO:0006810
1867	Phloem_Down	TRUE	0.000149226	22	141	5	0.035461	0.227273	GO:0006833	GO:BP	water transport	15906	2544	c("GO:0042044"	"GO:0071702")
1868	Phloem_Down	TRUE	0.000389128	261	141	12	0.0851064	0.045977	GO:0006325	GO:BP	chromatin organization	15906	2154	GO:0071824
1869	Phloem_Down	TRUE	0.00181348	308	141	12	0.0851064	0.038961	GO:0071824	GO:BP	protein-DNA complex organization	15906	17746	GO:0043933
1870	Phloem_Down	TRUE	0.0053414	113	141	7	0.0496454	0.0619469	GO:0009651	GO:BP	response to salt stress	15906	3626	GO:0006970
1871	Phloem_Down	TRUE	0.0053414	2	141	2	0.0141844	1	GO:2000068	GO:BP	regulation of defense response to insect	15906	26487	c("GO:0002213"	"GO:0002831"	"GO:0031347"	"GO:0032101")
1872	Phloem_Down	TRUE	0.0053414	1307	141	26	0.184397	0.0198929	GO:0042221	GO:BP	response to chemical	15906	10548	GO:0050896
1873	Phloem_Down	TRUE	0.00563897	875	141	20	0.141844	0.0228571	GO:0010033	GO:BP	response to organic substance	15906	3903	GO:0042221
1874	Phloem_Down	TRUE	0.00618645	11	141	3	0.0212766	0.272727	GO:0009695	GO:BP	jasmonic acid biosynthetic process	15906	3655	c("GO:0009694"	"GO:0042759")
1875	Phloem_Down	TRUE	0.00891077	131	141	7	0.0496454	0.0534351	GO:0006970	GO:BP	response to osmotic stress	15906	2639	c("GO:0006950"	"GO:0009628")
1876	Phloem_Down	TRUE	0.00907729	449	141	13	0.0921986	0.0289532	GO:0065003	GO:BP	protein-containing complex assembly	15906	16679	c("GO:0022607"	"GO:0043933")
1877	Phloem_Down	TRUE	0.0103082	14	141	3	0.0212766	0.214286	GO:0042759	GO:BP	long-chain fatty acid biosynthetic process	15906	10854	c("GO:0001676"	"GO:0006633")
1878	Phloem_Down	TRUE	0.0103082	3	141	2	0.0141844	0.666667	GO:0009625	GO:BP	response to insect	15906	3603	GO:0051707
1879	Phloem_Down	TRUE	0.0176568	40	141	4	0.0283688	0.1	GO:0000413	GO:BP	protein peptidyl-prolyl isomerization	15906	131	GO:0018208
1880	Phloem_Down	TRUE	0.0183388	4	141	2	0.0141844	0.5	GO:0002213	GO:BP	defense response to insect	15906	765	GO:0098542
1881	Phloem_Down	TRUE	0.0337978	84	141	5	0.035461	0.0595238	GO:0009723	GO:BP	response to ethylene	15906	3678	GO:0009725
1882	Phloem_Down	TRUE	0.0394203	52	141	4	0.0283688	0.0769231	GO:0018208	GO:BP	peptidyl-proline modification	15906	5528	GO:0018193
1883	Phloem_Down	TRUE	0.0394203	614	141	14	0.0992908	0.0228013	GO:0009628	GO:BP	response to abiotic stimulus	15906	3606	GO:0050896
1884	Phloem_Down	TRUE	0.0445069	25	141	3	0.0212766	0.12	GO:0009694	GO:BP	jasmonic acid metabolic process	15906	3654	GO:0001676
1885	Phloem_Down	TRUE	3.04624e-15	63	156	15	0.0961538	0.238095	GO:0000786	GO:CC	nucleosome	16399	93	c("GO:0000785"	"GO:0032993")
1886	Phloem_Down	TRUE	2.01128e-08	185	156	15	0.0961538	0.0810811	GO:0000785	GO:CC	chromatin	16399	92	c("GO:0005694"	"GO:0032993")
1887	Phloem_Down	TRUE	2.02883e-07	225	156	15	0.0961538	0.0666667	GO:0032993	GO:CC	protein-DNA complex	16399	1345	GO:0032991
1888	Phloem_Down	TRUE	1.22361e-05	358	156	16	0.102564	0.0446927	GO:0005694	GO:CC	chromosome	16399	284	GO:0043232
1889	Phloem_Down	TRUE	0.0422153	1562	156	27	0.173077	0.0172855	GO:0043228	GO:CC	non-membrane-bounded organelle	16399	1884	GO:0043226
1890	Phloem_Down	TRUE	0.0422153	1562	156	27	0.173077	0.0172855	GO:0043232	GO:CC	intracellular non-membrane-bounded organelle	16399	1888	c("GO:0043228"	"GO:0043229")
1891	Phloem_Down	TRUE	2.61746e-16	55	152	15	0.0986842	0.272727	GO:0030527	GO:MF	structural constituent of chromatin	16978	3959	GO:0005198
1892	Phloem_Down	TRUE	7.3341e-11	104	152	14	0.0921053	0.134615	GO:0046982	GO:MF	protein heterodimerization activity	16978	6316	GO:0046983
1893	Phloem_Down	TRUE	1.02045e-05	495	152	19	0.125	0.0383838	GO:0005198	GO:MF	structural molecule activity	16978	1350	GO:0003674
1894	Phloem_Down	TRUE	7.97529e-05	22	152	5	0.0328947	0.227273	GO:0015250	GO:MF	water channel activity	16978	2446	c("GO:0005372"	"GO:0015267")
1895	Phloem_Down	TRUE	7.97529e-05	22	152	5	0.0328947	0.227273	GO:0005372	GO:MF	water transmembrane transporter activity	16978	1453	c("GO:0015318"	"GO:1901702")
1896	Phloem_Down	TRUE	0.000680973	450	152	15	0.0986842	0.0333333	GO:0046983	GO:MF	protein dimerization activity	16978	6317	GO:0005515
1897	Phloem_Down	TRUE	0.00746021	176	152	8	0.0526316	0.0454545	GO:0022803	GO:MF	passive transmembrane transporter activity	16978	3787	GO:0022857
1898	Phloem_Down	TRUE	0.00746021	176	152	8	0.0526316	0.0454545	GO:0015267	GO:MF	channel activity	16978	2452	GO:0022803
1899	Phloem_Up	TRUE	0.0291579	10	159	3	0.0188679	0.3	GO:0006075	GO:BP	(1->3)-beta-D-glucan biosynthetic process	15906	1969	c("GO:0006074"	"GO:0051274")
1900	Phloem_Up	TRUE	0.0291579	10	159	3	0.0188679	0.3	GO:0006074	GO:BP	(1->3)-beta-D-glucan metabolic process	15906	1968	GO:0051273
1901	Phloem_Up	TRUE	0.0291579	66	159	6	0.0377358	0.0909091	GO:0046777	GO:BP	protein autophosphorylation	15906	12991	GO:0006468
1902	Phloem_Up	TRUE	0.0378844	2273	159	40	0.251572	0.0175979	GO:0006796	GO:BP	phosphate-containing compound metabolic process	15906	2521	GO:0006793
1903	Phloem_Up	TRUE	0.0415523	2307	159	40	0.251572	0.0173385	GO:0006793	GO:BP	phosphorus metabolic process	15906	2518	GO:0044237
1904	Phloem_Up	TRUE	0.00948459	10	142	3	0.0211268	0.3	GO:0000148	GO:CC	1	3-beta-D-glucan synthase complex	16399	22	c("GO:0098797"	"GO:1990234")
1905	Phloem_Up	TRUE	7.07779e-09	121	171	14	0.0818713	0.115702	GO:0005516	GO:MF	calmodulin binding	16978	1496	GO:0005515
1906	Phloem_Up	TRUE	0.003449	38	171	5	0.0292398	0.131579	GO:0009931	GO:MF	calcium-dependent protein serine/threonine kinase activity	16978	2175	c("GO:0004674"	"GO:0010857")
1907	Phloem_Up	TRUE	0.003449	38	171	5	0.0292398	0.131579	GO:0004683	GO:MF	calmodulin-dependent protein kinase activity	16978	983	GO:0004674
1908	Phloem_Up	TRUE	0.003449	38	171	5	0.0292398	0.131579	GO:0010857	GO:MF	calcium-dependent protein kinase activity	16978	2270	GO:0004672
1909	Phloem_Up	TRUE	0.00841762	10	171	3	0.0175439	0.3	GO:0003843	GO:MF	1	3-beta-D-glucan synthase activity	16978	385	GO:0035251
1910	Phloem_Up	TRUE	0.0143032	404	171	13	0.0760234	0.0321782	GO:0042578	GO:MF	phosphoric ester hydrolase activity	16978	5654	GO:0016788
1911	Phloem_Up	TRUE	0.0188441	2649	171	44	0.25731	0.01661	GO:0005524	GO:MF	ATP binding	16978	1503	c("GO:0032559"	"GO:0035639")
1912	Phloem_Up	TRUE	0.0188441	2801	171	46	0.269006	0.0164227	GO:0032559	GO:MF	adenyl ribonucleotide binding	16978	4485	c("GO:0030554"	"GO:0032555")
1913	Phloem_Up	TRUE	0.0217215	3094	171	49	0.28655	0.0158371	GO:0097367	GO:MF	carbohydrate derivative binding	16978	9171	GO:0005488
1914	Phloem_Up	TRUE	0.022763	2918	171	46	0.269006	0.0157642	GO:0140096	GO:MF	catalytic activity	acting on a protein	16978	10506	GO:0003824
1915	Phloem_Up	TRUE	0.022763	2880	171	46	0.269006	0.0159722	GO:0035639	GO:MF	purine ribonucleoside triphosphate binding	16978	5380	c("GO:0043168"	"GO:1901265")
1916	Phloem_Up	TRUE	0.022763	3065	171	48	0.280702	0.0156607	GO:0032553	GO:MF	ribonucleotide binding	16978	4479	c("GO:0000166"	"GO:0097367")
1917	Phloem_Up	TRUE	0.022763	980	171	21	0.122807	0.0214286	GO:0016788	GO:MF	hydrolase activity	acting on ester bonds	16978	2993	GO:0016787
1918	Phloem_Up	TRUE	0.022763	3032	171	48	0.280702	0.0158311	GO:0032555	GO:MF	purine ribonucleotide binding	16978	4481	c("GO:0017076"	"GO:0032553")
1919	Phloem_Up	TRUE	0.022763	6411	171	85	0.497076	0.0132585	GO:0043167	GO:MF	ion binding	16978	5753	GO:0005488
1920	Phloem_Up	TRUE	0.0269676	2950	171	46	0.269006	0.0155932	GO:0030554	GO:MF	adenyl nucleotide binding	16978	3971	GO:0017076
1921	Phloem_Up	TRUE	0.0390354	3181	171	48	0.280702	0.0150896	GO:0017076	GO:MF	purine nucleotide binding	16978	3148	GO:0000166
1922	Phloem_Up	TRUE	0.0497212	1666	171	29	0.169591	0.017407	GO:0016301	GO:MF	kinase activity	16978	2774	GO:0016772
1923	Protoxylem_Down	TRUE	0.00733476	9	1	1	1	0.111111	GO:0030522	GO:BP	intracellular receptor signaling pathway	15906	7153	GO:0007165
1924	Protoxylem_Down	TRUE	0.00733476	10	1	1	1	0.1	GO:0071483	GO:BP	cellular response to blue light	15906	17527	c("GO:0009637"	"GO:0071482")
1925	Protoxylem_Down	TRUE	0.00733476	9	1	1	1	0.111111	GO:0009785	GO:BP	blue light signaling pathway	15906	3730	c("GO:0030522"	"GO:0071483")
1926	Protoxylem_Down	TRUE	0.0126525	24	1	1	1	0.0416667	GO:0009637	GO:BP	response to blue light	15906	3612	GO:0009416
1927	Protoxylem_Down	TRUE	0.0126525	33	1	1	1	0.030303	GO:0071482	GO:BP	cellular response to light stimulus	15906	17526	c("GO:0009416"	"GO:0071478")
1928	Protoxylem_Down	TRUE	0.0126525	46	1	1	1	0.0217391	GO:0104004	GO:BP	cellular response to environmental stimulus	15906	20105	GO:0051716
1929	Protoxylem_Down	TRUE	0.0126525	35	1	1	1	0.0285714	GO:0071478	GO:BP	cellular response to radiation	15906	17522	c("GO:0009314"	"GO:0071214")
1930	Protoxylem_Down	TRUE	0.0126525	46	1	1	1	0.0217391	GO:0071214	GO:BP	cellular response to abiotic stimulus	15906	17284	c("GO:0009628"	"GO:0104004")
1931	Protoxylem_Down	TRUE	0.010602	6	1	1	1	0.166667	GO:0009882	GO:MF	blue light photoreceptor activity	16978	2163	GO:0009881
1932	Protoxylem_Down	TRUE	0.0132524	15	1	1	1	0.0666667	GO:0009881	GO:MF	photoreceptor activity	16978	2162	GO:0038023
1933	Sclerenchyma_Down	TRUE	1.2261e-06	372	660	43	0.0651515	0.115591	GO:1901137	GO:BP	carbohydrate derivative biosynthetic process	15906	22082	c("GO:1901135"	"GO:1901576")
1934	Sclerenchyma_Down	TRUE	1.2261e-06	1477	660	109	0.165152	0.0737982	GO:1901566	GO:BP	organonitrogen compound biosynthetic process	15906	22439	c("GO:1901564"	"GO:1901576")
1935	Sclerenchyma_Down	TRUE	1.93166e-05	555	660	52	0.0787879	0.0936937	GO:1901135	GO:BP	carbohydrate derivative metabolic process	15906	22080	GO:0071704
1936	Sclerenchyma_Down	TRUE	5.87692e-05	391	660	40	0.0606061	0.102302	GO:0032787	GO:BP	monocarboxylic acid metabolic process	15906	8193	GO:0019752
1937	Sclerenchyma_Down	TRUE	9.20393e-05	127	660	20	0.030303	0.15748	GO:0006633	GO:BP	fatty acid biosynthetic process	15906	2382	c("GO:0006631"	"GO:0008610"	"GO:0072330")
1938	Sclerenchyma_Down	TRUE	0.000167142	1403	660	96	0.145455	0.0684248	GO:0044281	GO:BP	small molecule metabolic process	15906	11506	GO:0008152
1939	Sclerenchyma_Down	TRUE	0.000410092	95	660	16	0.0242424	0.168421	GO:0006888	GO:BP	endoplasmic reticulum to Golgi vesicle-mediated transport	15906	2584	c("GO:0046907"	"GO:0048193")
1940	Sclerenchyma_Down	TRUE	0.000509255	56	660	12	0.0181818	0.214286	GO:0070972	GO:BP	protein localization to endoplasmic reticulum	15906	17214	GO:0033365
1941	Sclerenchyma_Down	TRUE	0.000509255	892	660	66	0.1	0.073991	GO:0043603	GO:BP	amide metabolic process	15906	11311	GO:0006807
1942	Sclerenchyma_Down	TRUE	0.000509255	5580	660	287	0.434848	0.0514337	GO:1901576	GO:BP	organic substance biosynthetic process	15906	22445	c("GO:0009058"	"GO:0071704")
1943	Sclerenchyma_Down	TRUE	0.000509255	99	660	16	0.0242424	0.161616	GO:0006090	GO:BP	pyruvate metabolic process	15906	1982	GO:0032787
1944	Sclerenchyma_Down	TRUE	0.000846455	5693	660	290	0.439394	0.0509398	GO:0009058	GO:BP	biosynthetic process	15906	3290	GO:0008152
1945	Sclerenchyma_Down	TRUE	0.000846455	801	660	60	0.0909091	0.0749064	GO:0043604	GO:BP	amide biosynthetic process	15906	11312	c("GO:0043603"	"GO:0044271")
1946	Sclerenchyma_Down	TRUE	0.00116995	5464	660	279	0.422727	0.0510615	GO:0044249	GO:BP	cellular biosynthetic process	15906	11494	c("GO:0009058"	"GO:0044237")
1947	Sclerenchyma_Down	TRUE	0.00119599	187	660	22	0.0333333	0.117647	GO:0048193	GO:BP	Golgi vesicle transport	15906	13218	GO:0016192
1948	Sclerenchyma_Down	TRUE	0.00161926	37	660	9	0.0136364	0.243243	GO:0006487	GO:BP	protein N-linked glycosylation	15906	2256	GO:0006486
1949	Sclerenchyma_Down	TRUE	0.00229985	129	660	17	0.0257576	0.131783	GO:0048364	GO:BP	root development	15906	13350	c("GO:0022622"	"GO:0099402")
1950	Sclerenchyma_Down	TRUE	0.00229985	129	660	17	0.0257576	0.131783	GO:0022622	GO:BP	root system development	15906	6943	GO:0048731
1951	Sclerenchyma_Down	TRUE	0.00261943	144	660	18	0.0272727	0.125	GO:0070085	GO:BP	glycosylation	15906	16698	GO:0008152
1952	Sclerenchyma_Down	TRUE	0.00282006	488	660	40	0.0606061	0.0819672	GO:0016192	GO:BP	vesicle-mediated transport	15906	5255	c("GO:0006810"	"GO:0009987")
1953	Sclerenchyma_Down	TRUE	0.00306526	3125	660	171	0.259091	0.05472	GO:0044271	GO:BP	cellular nitrogen compound biosynthetic process	15906	11501	c("GO:0034641"	"GO:0044249")
1954	Sclerenchyma_Down	TRUE	0.00319178	204	660	22	0.0333333	0.107843	GO:0006631	GO:BP	fatty acid metabolic process	15906	2381	c("GO:0032787"	"GO:0044255")
1955	Sclerenchyma_Down	TRUE	0.00369226	858	660	60	0.0909091	0.0699301	GO:0019752	GO:BP	carboxylic acid metabolic process	15906	6321	GO:0043436
1956	Sclerenchyma_Down	TRUE	0.00462211	872	660	60	0.0909091	0.0688073	GO:0006082	GO:BP	organic acid metabolic process	15906	1976	c("GO:0044237"	"GO:0044281"	"GO:0071704")
1957	Sclerenchyma_Down	TRUE	0.00462211	140	660	17	0.0257576	0.121429	GO:0006486	GO:BP	protein glycosylation	15906	2255	c("GO:0009101"	"GO:0036211"	"GO:0043413")
1958	Sclerenchyma_Down	TRUE	0.00462211	140	660	17	0.0257576	0.121429	GO:0043413	GO:BP	macromolecule glycosylation	15906	11191	c("GO:0043412"	"GO:0070085")
1959	Sclerenchyma_Down	TRUE	0.00462211	77	660	12	0.0181818	0.155844	GO:0006096	GO:BP	glycolytic process	15906	1985	c("GO:0006090"	"GO:0006091"	"GO:0016052")
1960	Sclerenchyma_Down	TRUE	0.00462211	871	660	60	0.0909091	0.0688863	GO:0043436	GO:BP	oxoacid metabolic process	15906	11204	GO:0006082
1961	Sclerenchyma_Down	TRUE	0.00462211	141	660	17	0.0257576	0.120567	GO:0009101	GO:BP	glycoprotein biosynthetic process	15906	3329	c("GO:0009059"	"GO:0009100"	"GO:1901137"	"GO:1901566")
1962	Sclerenchyma_Down	TRUE	0.00499904	185	660	20	0.030303	0.108108	GO:0072330	GO:BP	monocarboxylic acid biosynthetic process	15906	18185	c("GO:0032787"	"GO:0046394")
1963	Sclerenchyma_Down	TRUE	0.00516432	765	660	54	0.0818182	0.0705882	GO:0006518	GO:BP	peptide metabolic process	15906	2277	c("GO:0043603"	"GO:1901564")
1964	Sclerenchyma_Down	TRUE	0.00521533	1307	660	82	0.124242	0.0627391	GO:0042221	GO:BP	response to chemical	15906	10548	GO:0050896
1965	Sclerenchyma_Down	TRUE	0.00644557	235	660	23	0.0348485	0.0978723	GO:0007010	GO:BP	cytoskeleton organization	15906	2665	GO:0006996
1966	Sclerenchyma_Down	TRUE	0.00710005	666	660	48	0.0727273	0.0720721	GO:0045184	GO:BP	establishment of protein localization	15906	11918	c("GO:0008104"	"GO:0051234")
1967	Sclerenchyma_Down	TRUE	0.00740669	149	660	17	0.0257576	0.114094	GO:0009100	GO:BP	glycoprotein metabolic process	15906	3328	c("GO:0019538"	"GO:1901135")
1968	Sclerenchyma_Down	TRUE	0.00766365	39	660	8	0.0121212	0.205128	GO:0045047	GO:BP	protein targeting to ER	15906	11851	c("GO:0006605"	"GO:0072599")
1969	Sclerenchyma_Down	TRUE	0.00766365	39	660	8	0.0121212	0.205128	GO:0072599	GO:BP	establishment of protein localization to endoplasmic reticulum	15906	18299	c("GO:0070972"	"GO:0072594")
1970	Sclerenchyma_Down	TRUE	0.00773022	658	660	47	0.0712121	0.0714286	GO:0015031	GO:BP	protein transport	15906	4880	c("GO:0045184"	"GO:0071702"	"GO:0071705")
1971	Sclerenchyma_Down	TRUE	0.00773022	30	660	7	0.0106061	0.233333	GO:0006730	GO:BP	one-carbon metabolic process	15906	2473	c("GO:0044237"	"GO:0044281")
1972	Sclerenchyma_Down	TRUE	0.00773022	425	660	34	0.0515152	0.08	GO:0016053	GO:BP	organic acid biosynthetic process	15906	5171	c("GO:0006082"	"GO:0044249"	"GO:0044283"	"GO:1901576")
1973	Sclerenchyma_Down	TRUE	0.00773022	730	660	51	0.0772727	0.069863	GO:0008104	GO:BP	protein localization	15906	3176	GO:0070727
1974	Sclerenchyma_Down	TRUE	0.00773022	14	660	5	0.00757576	0.357143	GO:0006086	GO:BP	acetyl-CoA biosynthetic process from pyruvate	15906	1980	c("GO:0006085"	"GO:0006090")
1975	Sclerenchyma_Down	TRUE	0.00773022	425	660	34	0.0515152	0.08	GO:0046394	GO:BP	carboxylic acid biosynthetic process	15906	12741	c("GO:0016053"	"GO:0019752")
1976	Sclerenchyma_Down	TRUE	0.00773022	805	660	55	0.0833333	0.068323	GO:0070887	GO:BP	cellular response to chemical stimulus	15906	17162	c("GO:0042221"	"GO:0051716")
1977	Sclerenchyma_Down	TRUE	0.00773022	731	660	51	0.0772727	0.0697674	GO:0070727	GO:BP	cellular macromolecule localization	15906	17079	c("GO:0033036"	"GO:0051641")
1978	Sclerenchyma_Down	TRUE	0.00792863	532	660	40	0.0606061	0.075188	GO:0008610	GO:BP	lipid biosynthetic process	15906	3261	c("GO:0006629"	"GO:1901576")
1979	Sclerenchyma_Down	TRUE	0.00830675	907	660	60	0.0909091	0.0661521	GO:0051641	GO:BP	cellular localization	15906	14550	c("GO:0009987"	"GO:0051179")
1980	Sclerenchyma_Down	TRUE	0.00847733	12603	660	558	0.845455	0.0442752	GO:0009987	GO:BP	cellular process	15906	3869	GO:0008150
1981	Sclerenchyma_Down	TRUE	0.00847733	719	660	50	0.0757576	0.069541	GO:0006412	GO:BP	translation	15906	2205	c("GO:0009059"	"GO:0010467"	"GO:0019538"	"GO:0043043")
1982	Sclerenchyma_Down	TRUE	0.0116947	33	660	7	0.0106061	0.212121	GO:0009226	GO:BP	nucleotide-sugar biosynthetic process	15906	3448	c("GO:0009225"	"GO:0034654"	"GO:1901137")
1983	Sclerenchyma_Down	TRUE	0.0119783	731	660	50	0.0757576	0.0683995	GO:0043043	GO:BP	peptide biosynthetic process	15906	10999	c("GO:0006518"	"GO:0043604"	"GO:1901566")
1984	Sclerenchyma_Down	TRUE	0.0136592	34	660	7	0.0106061	0.205882	GO:0016126	GO:BP	sterol biosynthetic process	15906	5231	c("GO:0006694"	"GO:0016125"	"GO:1901617")
1985	Sclerenchyma_Down	TRUE	0.0161634	10	660	4	0.00606061	0.4	GO:0034314	GO:BP	Arp2/3 complex-mediated actin nucleation	15906	8960	GO:0045010
1986	Sclerenchyma_Down	TRUE	0.0161634	259	660	23	0.0348485	0.0888031	GO:0006979	GO:BP	response to oxidative stress	15906	2646	GO:0006950
1987	Sclerenchyma_Down	TRUE	0.0176395	137	660	15	0.0227273	0.109489	GO:0042744	GO:BP	hydrogen peroxide catabolic process	15906	10840	c("GO:0042743"	"GO:0044248"	"GO:1901575")
1988	Sclerenchyma_Down	TRUE	0.0195451	18	660	5	0.00757576	0.277778	GO:0030041	GO:BP	actin filament polymerization	15906	6977	c("GO:0008154"	"GO:0051258")
1989	Sclerenchyma_Down	TRUE	0.0195451	674	660	46	0.069697	0.0682493	GO:0051649	GO:BP	establishment of localization in cell	15906	14558	c("GO:0051234"	"GO:0051641")
1990	Sclerenchyma_Down	TRUE	0.0195451	18	660	5	0.00757576	0.277778	GO:0006085	GO:BP	acetyl-CoA biosynthetic process	15906	1979	c("GO:0006084"	"GO:0071616")
1991	Sclerenchyma_Down	TRUE	0.0222589	141	660	15	0.0227273	0.106383	GO:0042743	GO:BP	hydrogen peroxide metabolic process	15906	10839	c("GO:0071704"	"GO:0072593")
1992	Sclerenchyma_Down	TRUE	0.0238072	86	660	11	0.0166667	0.127907	GO:0031347	GO:BP	regulation of defense response	15906	7484	c("GO:0006952"	"GO:0080134")
1993	Sclerenchyma_Down	TRUE	0.0238613	220	660	20	0.030303	0.0909091	GO:1990748	GO:BP	cellular detoxification	15906	26328	c("GO:0009987"	"GO:0097237"	"GO:0098754")
1994	Sclerenchyma_Down	TRUE	0.0238613	220	660	20	0.030303	0.0909091	GO:0097237	GO:BP	cellular response to toxic substance	15906	19434	c("GO:0009636"	"GO:0070887")
1995	Sclerenchyma_Down	TRUE	0.0267322	650	660	44	0.0666667	0.0676923	GO:0046907	GO:BP	intracellular transport	15906	13070	c("GO:0006810"	"GO:0051641"	"GO:0051649")
1996	Sclerenchyma_Down	TRUE	0.0272542	160	660	16	0.0242424	0.1	GO:0072593	GO:BP	reactive oxygen species metabolic process	15906	18293	GO:0044237
1997	Sclerenchyma_Down	TRUE	0.0275859	29	660	6	0.00909091	0.206897	GO:0051205	GO:BP	protein insertion into membrane	15906	14243	c("GO:0008104"	"GO:0061024"	"GO:0090150")
1998	Sclerenchyma_Down	TRUE	0.0284881	12	660	4	0.00606061	0.333333	GO:0006490	GO:BP	oligosaccharide-lipid intermediate biosynthetic process	15906	2259	c("GO:0044255"	"GO:1901137")
1999	Sclerenchyma_Down	TRUE	0.0284881	360	660	28	0.0424242	0.0777778	GO:0090407	GO:BP	organophosphate biosynthetic process	15906	19147	c("GO:0019637"	"GO:1901576")
[truncated: 169 more rows]
