# Supplementary material for: Single-cell transcriptomics reveal how root tissues adapt to soil stress
Source: Nature. 2025 Apr 30;642(8068):721–9. doi: 10.1038/s41586-025-08941-z (PMC12176638; doi:10.1038/s41586-025-08941-z)
Supplement: Supplementary file 13 — The summary file of our bulk RNA-seq results, including (1) the normalized read counts for Xkitaake roots protoplasted for 2.5 h (P2.5 hours), Xkitaake roots protoplasted for 3 h (P3 hours), Xkitaake roots grown in gel conditions (Gel), Xkitaake roots grown in non-compacted soil conditions (NC) and Xkitaake roots grown in compacted soil conditions (CMP); (2) DEGs for comparison between Xkitaake roots P3 hours and P2.5 hours, DEGs for comparison between Xkitaake CMP and NC; (3) enriched GO terms for Xkitaake CMP and NC upregulated genes and Xkitaake CMP and NC downregulated genes. [file 41586_2025_8941_MOESM13_ESM.xlsx]

## Sheet: Description
The Summary of bulk RNA sequencing data including Xkitaake_gel, Xkitaake_NC, Xkitaake_CMP, Xkitaake_protoplast-for-2.5-hours, and Xkitaake_protoplast-for-3-hours
Normalized counts: FPKM (short for the expected number of Fragments Per Kilobase of transcript sequence per Millions base pairs sequenced)(Trapnell, Cole, et al., 2010) for gene Expression Quantification
DE analysis: DESeq2(Anders et al., 2014) was used to compare Xkitaake_CMPvsNC and Xkitaake_P3hoursvsP2.5hours
GO term analysis: GO Enrichment Analysis Powered by PANTHER (https://geneontology.org/) was used to do GO term analysis for DEGs
Relevant columns
Gene.ID	The locus ID of genes in MSU format
baseMean	The average normalized expression of a gene across all samples, computed as the mean of normalized counts.
log2FoldChange (LFC)	The logarithm (base 2) of the fold change in gene expression between two conditions. A positive value indicates upregulation, while a negative value indicates downregulation in the test condition relative to the reference.
lfcSE	The standard error of the log2 fold change, representing the variability or uncertainty associated with the LFC estimate.
stat	The test statistic used to assess differential expression, typically derived from a Wald test. It indicates the strength and direction of the relationship.
pvalue	The raw p-value for the statistical test, indicating the probability of observing the data (or something more extreme) under the null hypothesis of no differential expression.
padj	The adjusted p-value (or FDR, false discovery rate) after correcting for multiple testing, used to control the proportion of false positives among significant results.
GO biological process complete	The specific biological processes from the Gene Ontology (GO) database that the analysis identified as being significantly enriched or depleted in the dataset.
Oryza sativa - REFLIST	The reference list of genes used for comparison in the analysis, consisting of 43,658 genes in this case, representing the entire annotated genome of Oryza sativa.
upload_1	The input list of genes for the analysis, containing 1,593 genes of interest (e.g., differentially expressed genes)
upload_1 (expected)	The number of genes from the input list expected to be associated with a specific GO term, based on their representation in the reference list
upload_1 (over/under)	Indicates whether the GO term is overrepresented (enriched) or underrepresented (depleted) in the input gene list compared to the reference list.
upload_1 (fold enrichment)	The ratio of observed genes associated with a GO term to the expected number. A value >1 indicates enrichment, while <1 indicates depletion.
upload_1 (raw P-value)	The unadjusted p-value for the statistical test assessing whether the GO term is significantly enriched or depleted in the input gene list
upload_1 (FDR)	The false discovery rate, which is the adjusted p-value accounting for multiple testing. It indicates the proportion of false positives among significant results

## Sheet: Normalized Counts
Gene.ID	Xkit_gel1	Xkit_gel2	Xkit_gel3	Xkit_gel4	Protoplast_2_5H1	Protoplast_2_5H2	Protoplast_3H1	Protoplast_3H2	Protoplast_3H3	Xkit_NC1	Xkit_NC2	Xkit_NC3	Xkit_CMP1	Xkit_CMP2	Xkit_CMP3
LOC_Os11g14220	129415	94815.9	138403	143518	68266.7	67890.4	78119.8	73213.2	76627	218976	219440	207659	181756	136646	167685
LOC_Os03g05290	86514.1	44966.5	85057.7	87601.8	17660.6	16252.2	23751.3	22212.4	22977	206352	166559	156374	173988	98403.7	140616
LOC_Os03g28330	141090	123300	125895	128307	8312.56	8948.71	6521.25	6735.97	6605.57	146183	91601.6	127218	153850	110265	119671
LOC_Os02g44310	125508	77245.8	112887	113924	31058.2	30028.7	54342	53097.9	53217.1	177868	189742	169076	76518.5	50585	65936.1
LOC_Os01g55830	155318	85755	117895	116441	60355.6	61749	59312.7	55988.9	55547.6	130983	85181.7	123941	98740	79122.8	96601.1
LOC_Os11g26850	117293	82226.9	116239	116914	67149.6	65635.9	61122.9	60361.8	63317.7	163510	153481	146871	102978	83463.8	94685
LOC_Os02g41630	141585	75712.9	129767	131111	56088.4	54214.1	58389.1	52641.4	54056.2	120340	95471.7	120836	98995.2	56309.2	73692.1
LOC_Os02g44630	65163.7	36944.2	60783	62159.8	20275.9	20553	27411.5	26879.1	27028.8	144417	131818	115334	136844	97299.3	117492
LOC_Os12g42876	117568	100166	115321	112244	81856.1	84582.2	73418	71453.5	74076	140856	116475	136433	77927.4	70879.4	71453.2
LOC_Os05g04510	125348	78176.6	107061	108666	62038.7	58874.9	63953.5	62530.4	62836.3	128182	101449	120052	76244.9	57577.4	66325
LOC_Os03g53800	107975	84321.1	76926.8	77992.3	30244.5	29907.9	27302.8	27354.1	27425.5	184972	164546	151433	113852	99308.9	106219
LOC_Os02g48720	68798.9	75262.7	79011	77894.8	74875.7	73705.4	64950.1	65032.4	64697.5	103699	109415	111639	79710.4	82455.2	88282.3
LOC_Os11g47760	48857	47503.6	59240	60598	37309.2	35283.3	44376.5	44046.5	44043	105593	105609	99332.8	96353.5	90457.2	101336
LOC_Os04g40950	57817.4	55844.1	72740.7	70889.2	31466.4	31015.9	32098.7	31532.5	31802.8	119028	128367	125927	89951.4	79035.6	90250
LOC_Os04g47220	60531.5	29306.6	55440.4	56753.4	18445.8	18734.2	24639.2	23313.3	24012.4	116830	105540	108117	100003	78119.9	78103.7
LOC_Os03g46770	46433.5	28882.2	54393.1	53097.7	29919.2	31288.4	35988.1	35186.9	33037.3	74490.2	99302.2	93834.5	81667.5	64484.6	76559.9
LOC_Os01g42380	165.169	189.4	157.982	160.539	469303	466373	397705	390107	390745	2040	776.311	1013.46	700.071	830.472	489.971
LOC_Os03g51600	65181	48803.5	66544.9	67778.7	13298.2	13717.4	15511.3	15600.8	15635.8	125002	112876	110354	86879.4	71702.2	87628
LOC_Os12g42884	69732.9	66090.7	72349.3	72581	46079	45742.3	45252.5	43411.4	44722.1	105954	102867	104948	71327.9	70089.1	65484.1
LOC_Os06g09450	62147.1	57175.3	54118.1	54795.8	56295.2	55099.8	46124.5	46674.2	46093.8	67564	30157.3	53198.4	81586.3	77849.8	75469.2
LOC_Os07g26690	47748.1	27034.3	46129.9	46482.3	16433.3	16555.5	23824.2	23304	22755.1	123303	114834	107065	97081.7	61091.9	76483.1
LOC_Os02g06640	36785.4	24900.9	35035.9	33985.9	125555	126483	117140	109713	112369	49923.8	36316.8	41632.4	55123.8	35302.2	41250.9
LOC_Os09g01000	25538.9	75278.3	25156.8	28868	44980.9	41414.5	66497.9	79783.8	123093	49288.3	105492	43123.4	34222.3	101285	26612
LOC_Os02g02890	33743.3	23679.4	38730.4	38905.9	29572.3	31086.6	27518.8	25952.9	25499.8	66477.7	72390.8	64615.9	70141.5	63524.8	76480.2
LOC_Os02g32030	44745.1	54060.2	55008.2	54764	23413.7	24143	27477.8	25754.4	26478.8	76053.3	79934	76810.7	57782.9	66610.1	63252
LOC_Os11g36180	39718.7	47554.5	34726.4	34772	198738	200683	167649	169803	168571	37447.9	32589.4	34744.2	45861.4	49422.2	38139
LOC_Os04g40040	42624.9	31821.6	35252.4	36243.1	32405.3	31509.4	30747	29969.9	31761.1	78481.8	63149	60967.8	55945.7	40467	46386.9
LOC_Os02g38920	47645.3	44906.4	53106.8	51083.3	42582	43190.8	38435.7	37764.3	37008.4	61414.9	58746.4	69188.5	79275.3	47517.9	63815.8
LOC_Os04g56160	66030.9	57088.1	55679.4	57201.8	63153.2	62293.9	44338.1	43244.7	44057.8	55543.9	39888.9	57792.2	48228.5	43375.1	40017.2
LOC_Os10g33800	47843.5	52335	55318.6	54674	20353.5	20080	20227.7	19979	19947.2	72460.2	81939.9	78572.1	61332.6	55390.6	55494.1
LOC_Os03g40270	35756.1	35128	44070.6	46364.7	25099.6	25823	20254.2	19001.2	19347.4	74613.7	94480.7	81169.3	75055.5	63350.5	71875.1
LOC_Os01g67860	53566.6	45308.6	58038.7	59407.1	26793.7	26377	24060.1	24698.6	23357.5	57315.8	52182.7	61855.1	100365	43765.9	60573.7
LOC_Os03g17690	42582.8	28454	44806.7	43198.2	63349.1	60756.7	54791.2	51672.9	54938.4	61119.7	58335.9	51272.4	51925.1	40964.2	49410.3
LOC_Os03g16980	51778.3	48424.2	52251.1	50920.7	43537.2	44561	36718.3	36310.2	36592.9	69372.1	75526.2	73583.6	49691.5	49087.9	49408.3
LOC_Os10g08550	48068.7	55871	54284.9	53651.9	23046.3	22869.2	21358	21351.1	20797.1	66487.8	66207.4	70591.6	58179.4	53704.8	55552.4
LOC_Os05g33380	38606.8	28692.4	48659.3	48747.2	25330.9	24051.8	24123.7	24293.7	24267.9	75392.7	87658.6	79851	62346.9	46656.8	58951.1
LOC_Os06g22960	21348.9	14867.2	19420.6	21520.6	3482.05	3543.75	4646.11	3810.57	4055.86	88125.7	76371.3	66314.7	86864.9	52597.5	69437.9
LOC_Os07g14270	45352.4	54182.5	48466	46247.8	7819.99	6967.97	7258.05	7085.28	7210.72	74538.4	79341.1	74251.8	49764	54644.5	53151.2
LOC_Os08g03640	31020.3	33021.1	41726.5	40648.3	13257.4	13525.9	16555.6	15993.8	17179.6	64716.8	72374.1	71117.5	53452.9	52204.8	68592.1
LOC_Os11g43900	29849.8	28989.9	34255.6	34102.1	38698.5	40728.1	42704.2	39488.3	39255.5	48069.5	56600.9	53532.5	46502.5	43267.9	45824
LOC_Os03g08010	32678	30456.2	40638.3	40144.5	23125.2	24720.1	28264.9	29922.2	28149	58655.1	67026.4	64123.3	50380	46660.6	57113.7
LOC_Os05g08370	58255.1	58743.8	49301.6	49963.7	23737.5	23756.1	17030	15820.5	16464.2	77707.8	75666.9	65911	44836.4	50677.9	45510
LOC_Os02g44080	27630.5	17741.9	21026	23056.8	11861.3	11267.5	14061.6	14201	14780.5	89680.8	101577	71693.9	66875.1	58393.5	60633.9
LOC_Os06g08080	49872.1	52288.1	50652.1	50593.4	4667.23	4524.49	4508.29	4050.05	3903.9	75641.7	83556.1	73193.9	45254.2	50994	49183.8
LOC_Os03g50885	38681.1	39910.5	43429	43178.8	18639	17268.9	21494.5	20120.6	21076.8	62795.3	74980.2	70123.3	46721	41229.5	44449.3
LOC_Os02g02410	38716.4	34084.6	41997.5	42518	6508.27	6961.54	4952.22	5246.15	5009.31	81054.9	93765.9	83301.2	55790	59500.8	60431.7
LOC_Os05g15770	96385.9	66916.9	77666.2	72889.7	2603.03	2521.89	3107.56	2546.99	2403.13	44619	25364	44398.2	19900.8	10686.9	13984.6
LOC_Os03g08020	27440.6	26645.2	35294.9	33613.6	27705.4	27721.5	32847.4	32028.6	32292.3	52490.9	56213.3	54258.2	43633.6	38724.7	44068.2
LOC_Os01g59150	38187.8	34547.6	39547.6	39625.5	5402.01	4854.83	6184.65	6055.89	6175.24	74647.8	81150.1	80591.9	42951.9	39845.4	41137.2
LOC_Os01g49190	31950.5	31047.4	34559.6	34358.9	31520.8	32509.5	31434.8	32481.1	32199.5	55629.2	58563	54178.5	43605.5	38435.4	41385.1
LOC_Os07g10770	49151.3	46672.6	40762.6	41227.4	26200.4	25756.2	17742.9	16351	17164.8	61450	62652	55778.4	40059.7	43549.5	39204.5
LOC_Os02g14770	53785.8	48526	48190.1	48303.6	22978.3	21843.5	18844.2	18352.9	18150.5	51452.8	38408.1	46909.7	45651.6	43256.4	42052
LOC_Os08g13920	34793.6	20738.5	28193.8	30323.2	30670.4	30191.9	33032.9	32888.6	31602.4	61341.6	62075.7	56228.6	47872.7	32406.6	37518.8
LOC_Os01g36950	11775.1	7019.54	9838.19	9893.23	172893	167387	179542	169036	169195	7335.77	4616.19	5955.57	15451.8	14856.5	15728.7
LOC_Os05g07700	22402.9	18357.1	26917.9	25453.1	88850.1	87134.9	90300.9	87865.4	85951.8	30209.5	34334.8	33697.4	28323.9	26610.5	32703.6
LOC_Os02g07260	32759	35274.9	35744.8	36031.4	18281.1	18680.2	18610.9	18530.2	17583	56617.1	57680.4	58504.9	50944.7	43304.3	47561.2
LOC_Os07g24190	49289.5	47608.8	35518.7	36436.9	32838	33994.1	29216.4	27740.4	27569.4	50694.8	40134.8	40658.4	37764.2	50836	46244.9
LOC_Os04g32950	37642.8	43456.2	39861.2	39477.4	4867.25	4434.51	4024.59	4056.67	4139.24	68159.3	77363.3	71143.8	44404.2	49392.5	48069.7
LOC_Os03g04410	36291.4	34779.1	32368.7	32926.5	84276.8	80992.2	64738	66718	66043.6	38933.7	32048.6	36500.6	27702.1	24145	23765.5
LOC_Os01g46610	33740.3	33649.5	34153	33320.9	26112	26734.3	22761.4	21879	23700.4	48438	50283.1	52299	35804.2	36730.4	36822.7
LOC_Os06g46770	25219.1	15309.1	24684.5	22860.2	71800.5	78758.2	62270.6	60985	63632.4	36654.8	28322.3	34361.6	44909	32339.5	39773.2
LOC_Os03g05390	7193.87	7277.46	6652.89	6801.47	180193	179765	161254	156763	155887	4880.14	3858.63	3174.62	15337.7	15578.8	15929.9
LOC_Os08g06100	57388	25266	45371.3	45434	13948.6	14047.8	11860.4	12187.2	11713.1	66564.1	43026.4	57065.4	35919.2	25365.3	30608.6
LOC_Os08g03290	27492.4	23444.5	25079.8	24806.1	26788.3	26915.6	25566.8	25644.6	25526.7	40922.5	39476.2	41235.7	47289.6	46683.6	47124.7
LOC_Os02g17390	28895.6	30405.8	24394.2	25159	123857	123326	99481.8	98879	99099.7	24159.8	13600.6	20191.4	15934.3	14551.9	13760
LOC_Os07g14850	32503.8	36181.7	29762.4	29674.2	61241.4	58814.5	50677.8	47476	50935	48495.2	50556.1	45782.2	30593.3	32138.4	25856.7
LOC_Os01g22010	47188.1	28825.5	43715.3	45557.2	19942.5	18491.3	18005.3	17323.5	15997.5	52285.1	41647.8	44554.7	39724.2	19744.5	27685.3
LOC_Os02g50240	32909.2	28668.4	33242.8	31671.2	16093.1	15366.5	14929.6	14463	14195.5	48628.7	47562.4	51236	45362.5	39420.1	38802
LOC_Os01g19020	36455.1	23549.7	37433.7	38696.9	13092.7	13043.9	16636.4	15108.6	15431.4	74510.3	67450.5	75180.5	34914.6	17948.5	24276.9
LOC_Os07g38730	36532.4	33305	37678.3	36005.8	7805.02	8491.12	7813.3	7652.89	7813.19	65368.4	71903.1	75439.9	35606	31630.7	29660.8
LOC_Os04g44060	12755.6	7205.02	12122.9	13189.8	2816.66	2467.9	5147.03	4862.44	5404.68	38740	37070.2	28755.3	48871.5	55122.4	56443.9
LOC_Os08g39140	16720.4	14121.8	17834.3	18498	12008.2	11383.2	14794.4	14293.6	14703.9	84659.1	62671.8	64757.2	80714.1	74412	75598.5
LOC_Os09g00999	19727.9	70361.8	18135	16816.5	16483.6	11851.1	31257.2	26368.3	34508.5	35265.3	49116	34558.4	19452.1	38730.4	25310.3
LOC_Os01g18050	35534.6	27281.9	37022.3	36923.3	2707.81	2957.63	2706.03	2611.83	2569.88	58975.3	59914.6	60819.5	44360.7	36009.1	45692.7
LOC_Os05g47980	30844.6	32138.3	32233.1	33404.6	29779.1	28155.9	28341.8	27322.3	26981.7	47945.1	51186.5	48574.2	36369.8	36320.4	38039.8
LOC_Os06g04070	17737.7	9196.41	18244.1	19434.2	114369	114138	108586	103581	104086	20405	17113.2	15419.9	24241.4	13981	19240.1
LOC_Os06g50300	27475.9	30002.5	29584.3	29251.4	7175.01	7354.86	7377.32	7069.4	7296.79	64142.6	68255	60771	45425.3	49605.1	45987.3
LOC_Os03g55070	21737.8	17070.5	22870.5	23860.1	67964.6	70309.5	71048.6	67455	68480.4	35272.4	42257.4	35943.4	32817.3	26432.4	27535.6
LOC_Os03g08050	26271.6	22219.5	30393.5	31496.1	17393.9	16977.1	20613.3	19263.2	19884	45346.9	51823.2	49427.2	34398.2	33728.4	40248.6
LOC_Os07g35480	43476.3	36121.5	28921.9	28533.8	6038.82	5397.25	4059.05	4096.36	3944.25	73591.7	55246.3	66713.5	51244.4	35968.9	32195.2
LOC_Os03g16860	12651.2	10994.5	16034	16341.8	71099.7	71609	66513.8	66211.3	64634.3	53011.9	51793	49152.6	39449.6	37550.3	40735.7
LOC_Os01g15270	15383.3	6681.85	13728.4	15399.3	74931.5	76931.7	82194.7	84413.4	80670.8	7406.05	7331.71	5795.07	23148.8	13476.2	16784.4
LOC_Os01g15830	26819.7	18456.4	24122.3	23773.6	62679.6	60446.9	65082.6	62883.6	61903	55575	48437.7	39955.8	17840.2	11995.4	13367.3
LOC_Os10g25780	22377.4	27266.2	29701.4	28560.8	2547.24	2242.96	3609.81	3507.58	3434.57	64145.6	76870.4	64126.3	41285.8	36824.3	37465.3
LOC_Os03g50290	24106.4	27595.6	26452.8	27093.8	22273.4	23641.7	19211.2	20282	18938.6	40293	48579.4	45150.3	36470.4	41433.5	40795
LOC_Os02g41860	28292	16773.4	25284.3	24370.1	10076	9977.01	14004.6	13069.7	12545.5	50086.5	46409.9	44452.8	38664.4	32664.3	29953.4
LOC_Os01g18170	31891.9	16903.1	30756.8	32640.7	11821.8	11457.7	10308.6	8841.05	8325.55	72515.4	54171.9	57147.2	28659.4	15927.4	20405.7
LOC_Os02g01560	23375.2	24729.6	30107.2	30148.9	8603.75	8545.11	10573.7	10794	11027.2	41042	48066.7	48204.8	34999.7	36324.3	42702.3
LOC_Os08g33370	27978.9	30217.3	30626.1	30435.3	21553.6	21176.4	18441.3	19256.6	19944.5	44363	51601.3	49948	30471.5	31478.4	34823.9
LOC_Os11g09280	28146.3	35353.7	31735.9	30883.7	10597.2	10288.1	9790.48	9240.63	9144.52	55652.3	62022.6	57532.8	38567.7	39081	38821.5
LOC_Os09g31080	33270.3	15034.5	33258.8	31944.5	2790.81	3024.46	4451.3	4038.14	3768.08	33968.2	39967	40853.2	46988.9	37349.2	40496.5
LOC_Os05g35170	33807.9	38882.3	29743.1	29864.5	38690.4	37863	35451.4	34722.5	35775.2	29987.6	23389.4	26533.6	31759.4	30662.3	28645.8
LOC_Os11g47809	42328.3	33559.5	34141.8	32370.1	2860.21	3227.55	2429.07	2720.32	2672.08	26141.5	5031.96	15710.6	42954.8	41108.8	45153.2
LOC_Os12g25690	36449.1	31781	39469.8	39406.9	11874.9	11555.4	11095.8	10967.3	10193.5	46570.7	54374.1	53420.4	34172	30303.1	32135.9
LOC_Os07g37320	1314.6	915.188	1459.53	1604.7	188156	184246	163254	158259	154872	3444.51	3067.73	2284.31	3042.99	1614.01	2082.38
LOC_Os02g41590	41112.8	37101.3	36911.6	37420.2	21987.7	23371.8	23087.4	23563.3	23248.6	45040.7	42254.3	46643.2	25132	23828.9	26034.6
LOC_Os04g38870	30472.9	20597.6	26872.2	26531.2	18083.8	16784.3	18789.8	18494.5	19277.5	39730.8	39735.7	43387.8	39898.2	30040.7	31118
LOC_Os09g16330	3372.45	3867.77	2723.38	2753.39	154121	149845	134216	137329	135087	8392.92	6331.37	7906.77	12207.7	15056.7	10380.8
LOC_Os05g49200	35393.5	35857.2	29200.2	29459	23655.9	23910.4	21029.4	20937	22101.5	27926.5	21832.6	27517.7	32142.3	28328.9	27951.7
LOC_Os08g09200	31102.8	32579.2	32146.5	32509.9	21164.4	21781.8	18282.3	17802.5	17209.2	40775.9	41532.1	38139.9	31746.9	34801.3	30726.2
LOC_Os11g26860	43545.3	25283.7	38302.2	38537	21116.8	21385.9	18674.5	17380.4	18699.2	45383	43704.8	41679.9	30972.3	23168.9	29922.3
LOC_Os08g02120	33138.9	21541.2	34601.3	35360.2	7060.71	6843.29	8473.25	8155.67	8153.42	51704.8	47045.5	49079.9	40352.7	25467.8	35482.1
LOC_Os02g03280	9770.5	6178.25	9184.61	8889.17	127516	124486	131908	125602	127777	14322.2	11649.9	13062.9	10942	8242.45	9909.28
LOC_Os05g09440	2991.81	1459.41	2250.24	2343.04	201930	199496	149337	148177	148776	1831.18	1001.39	1073.01	1126.5	1307.49	1175.35
LOC_Os07g42960	20765.5	14716.9	18398.1	18572.7	112916	109228	91444.5	92045.1	89109.3	19348.9	14423.8	17565.9	14270.2	12968.6	12691.6
LOC_Os04g57560	40112.8	37291.2	36604.5	37182.8	18096.1	19040.1	14615.5	14280.4	14335.4	29515.8	30603.3	34062.8	22438	20004.1	21655.9
LOC_Os05g49890	16171.6	20977.4	19977.9	18269	61679.5	61359.5	53523	56242.9	54844.3	25411.7	27267.8	29469	23037.6	26449.6	27406.3
LOC_Os06g11290	2388.95	1737.39	2320.81	2471.75	179134	173775	166328	162171	161213	195.768	147.968	270.524	263.01	194.447	237.208
LOC_Os01g70170	34374.7	26872.3	30613.2	31021.4	43356.2	42710.1	31572.6	33277.6	31122.3	26118.4	22230.6	27033.2	29253.1	32064.6	31016.9
LOC_Os09g38030	24616.2	29478.8	28909.9	27639	10544.1	10898.6	8846.95	8530.12	9151.24	47476.2	51719	48490.4	37098.9	35707.4	36256.9
LOC_Os12g38000	18883.3	13648.5	25202.5	24894.7	14824.9	15409	19064.1	18458.8	17982.4	35113.7	41865.6	38492.1	33857.7	27809.8	40719.1
LOC_Os06g42720	31588.6	30805.6	25552.2	25335.4	9348.06	9370.31	7724.52	7672.74	7900.6	25297.2	20327.9	24049.4	40067.5	46298.5	45752
LOC_Os03g12670	23029.1	24626.4	20557.7	20328.3	22197.2	22266.4	20449	21074.6	20740.6	24244.1	21774.2	24313.9	43937.2	37955.5	35953.6
LOC_Os01g48960	32019.5	32589	25917.9	26548.5	92159.4	89907.5	70822	72613.8	69210.6	10850.6	8647.79	12461.3	13754.8	20359.5	13057.1
LOC_Os10g40530	22929.2	16878.1	26008.5	28058.4	7916.6	6953.83	14680.4	14609.8	14613.8	48639.8	65813.5	54828.6	29950.3	18002.2	22898.4
LOC_Os03g21040	33238	18313.1	28662.1	29318.5	68205.5	68399.4	80882.8	78181.5	78094.2	11606.5	10085.8	11393.3	20913.2	12605.5	17387.2
LOC_Os09g02700	18164.8	21580.8	21593.8	22311.5	16629.2	18011.8	19916.2	19321.4	18672.3	35677.9	41677	38658.7	30233.6	33469.8	35610.4
LOC_Os10g30580	24097.4	23884.4	22578.6	22219.5	33836.7	32351.4	32082.8	32657.1	32042.1	35348.6	32816.6	33680.2	28928.2	30364.4	27104
LOC_Os03g09900	3738.83	1799.54	3173.27	3291.05	135419	131984	146970	141887	139732	5807.78	3748.18	4708.94	4993.32	2991.42	2692.9
LOC_Os01g05490	25906	27017.6	25973.2	24102.3	15380.1	15549.1	13687.9	13665.1	13375.2	32667.1	34235.8	35400.3	34847.9	28566.5	32299.2
LOC_Os08g37444	11264.5	12455.4	10569.6	10631.6	103509	103827	90971.5	93048	93863.1	14351.3	13646.4	13410.1	14161	15371.9	14358.9
LOC_Os01g52500	29316.8	25061.5	23524.1	23989.5	25635.7	27472.1	20145.5	21814.2	20720.4	40475.8	31199.4	38981.7	30915.3	30204.5	27004.8
LOC_Os08g44340	4742.61	3833.51	4483.64	4452.2	141345	143730	124466	122617	119618	4542.82	4361.93	5071.32	10265.1	7354.51	6450.31
LOC_Os03g50480	24701.8	29273.3	24953.1	25248.3	17972.2	17447.6	15421.2	15725.2	14746.9	37450.9	45547.1	41463.9	31355.2	31391.3	28220
LOC_Os02g41650	37954.4	19436.2	29832.9	30851.9	51623.9	50888.9	50999.8	47665.2	47076.8	32494.5	24055.2	28863.3	15520.5	10368.9	12753.8
LOC_Os07g44140	1505.29	680.763	947.09	907.877	144836	144264	161233	161970	159838	693.721	460.577	639.971	1110.06	699.244	762.177
LOC_Os06g05880	23303.1	20802.7	23483.2	23445	24954	26889.8	27276.3	27868.8	26844.5	33023.5	40287.9	39268.4	26494.4	23348	24870.9
LOC_Os06g37180	26560.7	29298.2	25926.7	25323.7	24868.3	23770.3	20299.2	20305.8	21121.2	32968.3	34986.1	35860.6	29169.9	29359.6	27543.4
LOC_Os02g44870	2997.82	1482.9	2963.97	2677.96	90431.3	95271.3	98154	100271	96621.3	5153.21	9238.62	6967	29186.4	22767.6	25730.3
LOC_Os03g55240	1051.08	604.415	1060.16	1170.14	149719	143116	160508	154251	152506	1180.63	1122.26	1255.72	1364.36	731.811	907.03
LOC_Os04g57220	9441.67	9855.15	10252	10285.6	83335.2	81890.6	75233.5	74296.8	77316.9	13637.5	13880.9	14568.9	19678.4	17634.3	19766.1
LOC_Os08g08970	71717.2	71552	52227.1	49634.3	830.032	1113.13	1147.61	1180.22	845.868	12573.3	8438.35	21634.9	8870.79	8744.38	7859.95
LOC_Os07g34589	19431.4	16193.9	16406.1	15874	63372.2	68153.9	61195.8	65525.9	62364.3	15657.4	13306.7	15243.2	19324.5	18542.4	20248.3
LOC_Os02g51110	33947.5	19924.2	29929.2	29861.7	326.57	253.217	596.334	437.951	570.188	25722.9	13144.1	19289	33276.6	30294.5	23785
LOC_Os06g43660	25954.8	24509.4	22722.9	22702.5	44726.5	47025.1	35377.2	35319.2	35031.6	30986.5	32894.8	29900	18198	19393	16459.7
LOC_Os06g04270	28677.1	21890.6	25873	25365.2	38423.7	34551.9	25248.8	25368.1	25759.3	30890.2	25983	29985.8	26671.3	29021.5	28426.1
LOC_Os08g02340	18887.1	15401.1	23864.1	24278.8	7975.11	8105.51	9965.41	9626.98	9720.09	34641.9	40427.6	38372	27511.6	25474.5	35295.4
LOC_Os04g34170	15802.9	11256.8	18235.3	18695.2	2411.17	2348.36	4680.56	3633.27	3832.63	27399.5	35029.9	28239.5	55207.9	31154.7	36928.7
LOC_Os05g41060	20405.1	16022.6	21241.8	20657	19025.4	18013.1	18463.8	18761.8	18221.8	28314.1	29799.9	28466.6	28196.2	25808.8	27567.7
LOC_Os06g15990	15754.1	12107.9	13712.4	13758.6	62776.3	61377.5	46083.4	46974.5	45633.8	46324.7	33712.7	29755.6	18850.7	21521.4	19789.4
LOC_Os08g06380	24725.1	15793.6	20885.7	21618.8	26688.9	25569.8	32923	30900	31697.9	41054	44659.3	35971.6	28723.2	21674.6	23149.2
LOC_Os02g12480	23171	21278.8	20033.2	19938	11830	12315.1	7973.65	8217.86	8353.79	27670.5	17858.3	21906.4	38569.7	34411.4	37263.1
LOC_Os08g38900	33786.8	14947.9	30351.8	29905.3	21323.7	21991.3	18648	18296	17513.1	35145.9	33751.3	35701.1	24376.8	16870.9	20978.3
LOC_Os04g28180	19162.6	16530.1	23532.1	23033.9	9923.64	10982.2	12721.8	11906.7	12026.4	31041.8	36128.2	35059.1	25291.5	24469.7	30082.7
LOC_Os08g37670	6850.76	4118.34	6939.18	6727.43	101834	102356	98613.8	94701.9	91470.8	10582.5	9170.89	10333.4	10864.6	6734.77	7625.66
LOC_Os04g46810	11216.5	9401.96	11882.3	11707.6	14684.8	14707.2	28628	28932.5	28046.8	34184.1	42338.7	37623	36749.9	24022.4	25907.2
LOC_Os10g40520	21005.8	12908.1	17884	19889.6	6969.54	6178.75	12163.9	11902.7	11925.5	51717.9	52995.5	47571.9	30125.3	13369.9	18837.6
LOC_Os10g40510	31711.7	20476.7	25438.3	25864.8	4899.91	4367.67	7442.25	7506.03	6535.64	36592.5	29316.4	34679.6	31617.3	14079.7	24280.8
LOC_Os12g07140	22390.2	15261.1	22325.2	22527.4	22661.2	22191.8	24150.2	23886.2	23141	29454.5	32198.7	29686	28438.9	20492.6	25343.4
LOC_Os03g60090	30852.1	28121.2	28029.4	27977.4	17822.5	16875.6	14589	14952.5	15378.9	35826.5	31177.5	34250.6	20941.2	23368.1	22736
LOC_Os09g30412	13292.4	14679.2	17662.7	17547.2	17896	17677.6	21636.3	22283.9	21659.1	29169.4	32338.3	30639.9	25207.4	27930.5	29351.6
LOC_Os04g52900	19921.6	22797	18538.4	18131.9	51912.4	53052.2	41805.7	43604.5	42863.6	21539.5	17221.6	18187.7	15068.9	19777.1	14983
LOC_Os03g01300	40615.1	33014.3	29307.7	30341.2	220.435	199.232	258.412	340.04	392.676	18864	9204.24	17139.9	28394.5	27979.3	36604
LOC_Os10g35770	9925.91	13727.3	8707.45	8818.59	76820.1	76782.6	74838.6	76665.2	74678.5	12757	9949.29	9050.44	14767.2	10889	8315.9
LOC_Os06g02144	18519.2	14549	17661.1	16465.7	48141.8	48586.8	39571.4	39778.1	39558.1	27149.5	25330.7	28120.4	21941	18278	18754
LOC_Os03g14450	19905.1	24612.7	21477.5	20462.5	17338.1	17262.5	17312.2	17054.9	17201.1	33462.3	35512.3	36362.3	24798.4	26338.5	25222.8
LOC_Os06g51220	21038	15483.8	21515.2	20061.9	12102.1	13630	14159.6	13915.2	13234	27457.7	27183.4	28894.6	23305.4	22300.1	26632.5
LOC_Os03g12290	38482.9	24097.3	33881.1	31453.9	522.512	467.873	571.156	516.014	441.089	25822.3	4312.96	23861.6	47902.6	9224.27	26658.7
LOC_Os02g52860	20044.8	21002.3	21786.3	22625	19288	18443.7	19806.2	19338.6	20526.8	30732.5	35467.5	33521.8	25610.6	25265.7	25466.8
LOC_Os03g21940	17603.3	13275.1	21791.9	20049.4	8137.03	6919.12	9273.66	9193	7861.6	30975.5	36639.8	37341.4	25389.2	25859.6	32122.3
LOC_Os11g06390	16665.6	17179.1	19698.8	20234.2	6746.39	6934.55	8523.6	8213.89	8047.18	37612.5	47037.2	43530.1	26187.9	25609.6	25889.7
LOC_Os05g22940	22402.9	32776.9	25544.2	25836.4	5203.35	5372.83	4732.24	4738.07	4405.51	40536	41764.5	39692.3	20730.4	31705.4	18931
LOC_Os02g57720	7932.62	4612.15	7800.46	7622.15	1453.24	1464.03	1633.96	1370.75	1469.85	12038.2	11840.6	9876.15	30232.6	43776.5	38423.8
LOC_Os06g35520	18318.8	9638.35	14838.3	15596.5	1443.71	1371.48	1845.99	1690.94	1812.77	38400.6	32415.4	32648.6	38774.6	26427.6	28713.9
LOC_Os07g40130	18432.9	11032.2	21633.9	21991.1	14528.3	14677.6	18632.1	17858.1	19553.1	35631.8	49216	39044.3	25526.5	16309.6	17971.4
LOC_Os07g08840	7932.62	7161.96	6462.83	6040.98	87411.9	91776.4	88780.9	90071	87338.2	9341.64	6613.76	8866.73	12998.7	8731.92	10119.3
LOC_Os11g06750	16146.8	18040.5	20946.6	20499.9	6576.3	6559.22	7955.1	7618.49	6963.28	30738.6	35291.4	33950.8	27643.1	28329.9	31997.8
LOC_Os06g48750	15683.6	19613.9	19896.1	20177.4	13566.3	13695.6	16873.6	16931.9	18871.3	28422.5	29658.2	29460.9	23903	26714	25775
LOC_Os07g09060	18432.9	18875.4	16127.8	16610.3	7345.1	6989.82	6629.91	7105.12	6896.04	29141.3	19910	26351.9	29949.3	26889.3	26982.4
LOC_Os05g32110	27389.5	27835.4	23966.7	24331.4	11366	11325.4	10080.7	9411.31	10173.3	36159.8	37992.4	34449.4	21640.3	21954.3	22031.2
LOC_Os12g07010	16442.6	17193.3	21253	20581.5	7841.76	6906.27	8615.04	8760.34	8227.38	28934.5	32937.5	32171.2	25335	25944.8	29982.5
LOC_Os03g11410	18468.2	20482.1	19775.8	19690.3	21496.5	22149.4	20666.3	19718.4	20155.6	28577.1	30176.1	28666.5	23644.8	21908.4	22953.8
LOC_Os07g30970	19474.2	12132.8	16828.7	15738.4	58896.9	61363.3	45431.4	47346.3	45235.8	14019	12189.6	13122.4	18779.1	13620.9	17751.7
LOC_Os03g08470	33452.8	21553.9	30094.4	29377.3	7776.44	7559.23	7130.83	6717.45	6367.54	24134.7	16418.2	24649	27433.3	13333.5	19291.6
LOC_Os03g30430	19355.6	15664.4	18526.4	18317.4	14058.8	14040	16466.8	16844.6	16733.1	28642.3	31333.8	28914.8	22684.6	17637.2	20640
LOC_Os04g53620	10246.5	6374.01	9069.93	8468.45	69635.6	74012.6	61075.2	59684.4	59427.3	14725.8	9369.92	11263.1	17295.8	13324.9	15020.9
LOC_Os03g01700	32291.3	19211.1	25894.6	26361.7	148.317	115.683	331.297	281.823	303.921	16999.7	8606.11	11015.8	28211.7	29962.1	23437
LOC_Os02g32350	16791.7	23044.6	19139.1	18426.7	12209.6	13225.1	12830.5	13306.6	12657.1	28359.2	31466.1	31195.1	22978.6	30048.3	22983.9
LOC_Os03g49600	18746.7	20381.8	18002.7	17376.3	11083	10056.7	10099.3	9302.81	9682.43	29214.6	35496.7	29986.8	25661.9	25956.3	23245.4
LOC_Os05g41990	18922.4	11442.8	20605	21214.7	13216.6	13191.7	21184.4	19817.6	19584.1	34656.9	47601.9	41775.8	18156.4	10160.1	12312.5
LOC_Os07g08330	15478.6	10895.1	21681.2	22453.4	7219.92	7119.64	8418.91	8137.15	8061.97	29629.2	34880.9	31653.3	25408.5	20967.7	29779.4
LOC_Os05g49880	20907.4	18865.6	23578.6	23281.7	7681.2	8223.77	9061.63	9337.22	8496.34	26663.6	29586.3	31310.1	26005.1	24342.3	30093.4
LOC_Os03g59310	13929	11637.6	21968.3	21466.6	9749.47	9389.59	9942.88	9216.81	11382.2	24974	29303.9	27363.3	23419.5	18590.3	26398.2
LOC_Os01g65380	14543.1	11345.4	14089.3	14360.7	12918.6	12991.2	18194.8	18085.6	17735	30260.7	32697.8	38885.8	26182.1	19433.2	20983.2
LOC_Os06g45120	21923.2	28946.4	20504.8	20095.1	15861.8	16105.6	12811.9	12678.1	13363.1	27367.3	22416.1	27379.5	23918.4	24916.1	22324.8
LOC_Os03g06240	11875.7	14340.6	12814.2	12311	23986.6	23332	26159.2	25676.4	25185.1	19948.2	19702.7	18420.9	19034.4	22342.3	18693.8
LOC_Os07g47990	23810.6	13388.7	18273.8	19434.2	5025.09	4673.59	7328.29	6919.89	7346.55	27892.4	27104.2	24427.9	32106.6	25527.2	38649.4
LOC_Os03g18070	1645.68	1479.96	1488.4	1507.13	122254	123098	109503	111097	108528	1432.62	1178.53	1395.02	817.072	967.447	996.469
LOC_Os05g48900	20859.4	11096.3	19863.2	21319.2	3559.61	3880.52	6142.24	5371.84	5918.39	37691.8	47610.3	40897.6	26017.7	18019.4	23165.7
LOC_Os04g46960	10374.1	9014.84	8928.79	8844.19	85855.2	85956.2	75289.2	76982.7	78722.2	9275.38	4423.41	8000.65	8220.03	6152.39	7176.52
LOC_Os05g25640	23590.7	12024.2	20201.6	21104	60755.6	58835	42990.4	42284.1	42955	18150.2	15721.1	17027.9	11733	8130.38	10093
LOC_Os06g51150	22660.5	26170.5	22334	22479	10051.5	9768.78	8426.87	8397.8	8550.13	20636.9	15880.5	18941.7	24488	21889.2	18966.9
LOC_Os05g24550	33172	33865.9	26890.6	26772	7051.19	7811.17	4972.1	5308.33	4954.18	28474.7	22175.4	25768.4	16492.3	17819.2	15368
LOC_Os02g32490	22707.7	24669.9	22732.6	23201.4	10949.6	11676.3	8516.98	8680.95	8468.09	37097.5	27393.9	29299.4	16946.7	18351.8	17879.1
LOC_Os06g06290	21918.7	14366.5	18366.8	18792.8	10518.3	10353.6	13580.5	12474.3	12201.2	31300.8	37167.1	29807.1	27453.6	21692.8	24439.3
LOC_Os08g13690	14372	12588	18105.4	17675.2	10206.7	10739.2	11681.5	11750.6	10649.3	24795.3	29137.2	28856.2	22133.5	21167	25254.9
LOC_Os01g60190	20351.8	24878.4	21394.1	21167.7	10561.8	10932	9271.01	8725.94	9301.86	24261.2	24683.6	27253.3	22792.9	25631.6	25812.9
LOC_Os03g38970	3904.75	4511.34	3154.83	3155.43	115932	117741	93429.7	91756.6	91606.6	4081.01	3230.29	3243.26	2796.42	3394.68	2242.78
LOC_Os01g25484	39292.2	19662.8	33166.6	33528.5	5046.86	4868.96	4850.19	5037.1	5118.24	21655.9	20564.4	20071.3	12579	28979.3	28713.9
LOC_Os01g18744	34480.6	12707.4	26642	27416.2	3511.99	3701.85	3119.49	2929.37	2932.97	35739.2	15145.9	26891.9	20979.9	11801.9	16144.7
LOC_Os01g46070	16731.6	16324.6	18857.6	18560.3	13710.5	13887.1	15226.4	14383.6	14796.6	27819.1	32811.4	30984.1	21889.8	20454.3	22160.5
LOC_Os07g49400	20252	14719.4	20204.9	19976.1	13314.5	14015.6	13644.1	14077.9	13279.7	19165.2	17548.8	17469	21410.2	20308.7	23392.2
LOC_Os01g09560	17905.8	22669.2	18701.2	18769.9	17679.7	17605.7	15309.9	16669.9	16846.1	26014	26317.5	26913.1	20303	20707.2	20586.6
LOC_Os04g34630	9186.41	3985.72	8298.46	8717.56	57670.9	54487.9	71452.8	67793.7	65158.7	17197.5	22167.1	15610.7	9846.44	5365.98	6186.86
LOC_Os03g52840	31744	28760.9	27783.2	26558.2	12933.5	13348.5	10283.5	10275.3	9966.18	27575.2	20291.4	26251.9	14988.7	16239.7	16075.7
LOC_Os03g40180	13333.7	11536.7	18228.9	17743.7	7286.59	7834.3	10059.5	9723.57	8942.8	24076.4	28793.3	27439	22732	20540.5	27131.2
LOC_Os01g07760	13281.1	14734	15069.2	14753.7	26302.5	26528.7	31315.5	30515	31075.2	19944.2	21556.4	20484.1	19431.8	17484	17353.1
LOC_Os10g18870	9810.29	12478.9	6987.29	6668.61	519.79	485.868	461.165	535.861	632.048	30489.6	8752	22409.1	46466.7	34903.8	42366
LOC_Os10g35110	16189.6	12906.6	14062	13917.8	18847.2	18464.3	17948.3	18776.3	18038.9	21676	19556.8	19711.9	23282.2	20330.7	21320.6
LOC_Os03g38000	14483.8	13804.7	19485.5	18971.3	5256.41	5547.64	5969.97	6002.97	6432.09	25568.3	29675.9	28796.7	21522.3	21228.3	27967.2
LOC_Os03g49380	3899.49	2572.31	3606.32	3586.53	87833.7	86290.4	79312.5	76191.5	74812.9	13603.4	8448.77	9096.88	9375.54	6885.16	7381.65
LOC_Os10g28200	19047	16557.1	19835.2	19445.3	37593.6	37603.4	25552.3	25460.7	25386.8	19000.5	17130.9	25557.5	16978.7	14969.6	16906.9
LOC_Os01g22490	14233.8	10071	18673.1	16996.4	6214.35	6043.79	7360.09	6855.05	7013.04	25561.3	30085.4	27970	22109.3	18726.3	25607.8
LOC_Os01g08560	14624.2	17655.3	15967.4	15741.2	8854.13	8997.56	9041.75	8552.61	8367.24	31301.8	32905.2	32006.6	24204.7	28771.5	25218
LOC_Os03g16690	8803.51	10980.3	9288.06	9186.72	60410	61304.2	53809.2	52555.4	54360.1	14853.3	16699.5	16237.5	10907.2	10894.8	10339
LOC_Os03g54890	13426	11527.9	18099.8	17877.3	7783.25	8467.99	9887.22	9711.66	10092.6	23776.3	27778.4	26434.6	21672.2	17418.8	25195.6
LOC_Os06g19730	10354.6	13063.2	8802.08	9377.71	74872.9	73544.8	52253.5	54320.4	53213	13224.9	10719.3	11149	9737.17	11641.9	8477.28
LOC_Os03g22810	16367.5	13758.2	16421.3	15358.5	16949	17398.7	17867.5	17479.7	17931.3	21894.9	21702.3	21863	17251.3	15779	18715.1
LOC_Os10g17280	17309.7	19881.6	16753.3	16217.9	15501.2	16190.5	14797	14456.3	14492.7	24555.3	24518.9	25335.4	20560.2	19257	20507.8
LOC_Os02g44500	3883.73	3136.6	3217.38	3448.13	100139	105421	89448.8	89459.7	88580.8	2373.31	1964.22	2236.87	4037.98	3286.45	4099.62
LOC_Os05g11780	16258.6	16466	19197.6	18715.3	5802.06	5903.68	6530.52	6246.42	6898.73	27274	32739.5	31367.7	22236.9	23157.4	23720.8
LOC_Os03g05980	13555.9	15340.9	17378.8	16750.1	5957.18	5691.6	6779.66	6937.09	6601.54	23833.5	27954.5	28524.1	18705.6	20640.1	24239
LOC_Os03g10640	1738.78	1960.07	1591.05	1538.96	108832	105545	103338	98906.7	100158	1862.3	556.443	1400.06	1380.8	1089.1	1073.27
LOC_Os03g45920	20253.5	12922.3	19399.7	19084.8	7984.63	8677.5	11333	11335.1	10756.9	34768.4	36771.1	36283.5	19906.6	13419.7	15369.9
LOC_Os04g02820	14930.5	15975.7	16499.1	17033.8	9401.13	9710.94	10344.4	10070.2	9835.74	26322.2	27926.4	26312.5	21060.1	24207.2	23990.1
LOC_Os10g32550	14882.5	17451.7	17983.5	17446.2	5124.43	5225.01	6799.54	6282.15	6328.55	28939.5	31468.2	30670.2	19083.7	28328	27509.4
LOC_Os07g42950	13359.9	11643.9	17658.7	17146.6	6361.31	6727.6	7927.27	7398.85	8217.97	25458.9	27937.8	27164.5	20396.8	19985	24994.4
LOC_Os05g34770	14127.2	12252.3	15178.3	14400.1	37057.5	38081.5	36210.7	35185.6	34890.4	19323.8	20463.4	19547.4	13693	12693.7	15994.1
LOC_Os01g19450	16378	22975.1	18753.3	18688.3	8040.42	7511.68	7231.55	6660.56	7035.9	28610.2	31259.8	31128.4	17209.8	20043.4	18236.8
LOC_Os06g13810	18137.1	19233.1	19702	20316.5	6671.55	6548.94	6395.35	6129.99	5973.52	25882.5	27493.9	28797.7	22264	21040.5	21284.6
LOC_Os01g51410	23424.7	17185	19107.8	19307.6	11776.9	12085	11477.4	10622	11079.7	34002.4	24995.1	29020.8	17596.5	16299.1	16189.5
LOC_Os05g06770	13305.1	11372.8	17386.8	16503	5080.88	5443.52	6237.66	5890.5	6172.55	23827.5	26922.9	26726.4	21054.3	18848	24596.7
LOC_Os06g36360	6939.35	7165.87	6336.12	5969.02	71046.6	72435.5	66699.3	67376.9	66885.4	7599.81	7533.87	8112.69	8348.64	9196.49	7665.52
LOC_Os03g52690	17958.4	17808	16521.5	15825.6	4521.63	4789.27	4382.39	3797.34	4136.55	18259.6	17252.9	17843.5	26626.9	20181.3	20631.3
LOC_Os04g55650	23614.7	17209	19993.1	20913.7	31405.1	28140.5	28870.5	28080.4	28143.6	13032.1	11630.1	13156.8	12651.6	12010.7	10969.9
LOC_Os02g57260	21339.8	18497.1	17803	17739.6	31171.1	31231.8	23180.2	23693	23844.3	13779	7181.66	12659.1	16709.8	12706.1	12631.3
LOC_Os01g50100	46.5477	100.817	40.097	37.3669	118318	119701	95823	97649.8	92830.3	48.189	2.08406	5.04709	87.0254	74.7137	35.9701
LOC_Os02g03860	15857	18876.8	15777.3	14807	14197.6	14600.5	14040.4	14494.7	14467.2	20773.5	23201.8	23403.4	18382.7	19631.5	19347.1
LOC_Os05g38520	12292.3	11945.4	16277	15516.9	7096.09	6897.27	7034.09	6870.93	7584.57	21294.5	26815.6	26167.1	18277.3	17967.7	21519.8
LOC_Os03g31134	12860.7	10984.7	14559.2	15490.7	5124.43	5159.46	6272.11	6196.14	5968.14	24154.7	27360.5	26626.4	21306.7	19411.2	24507.3
LOC_Os08g03350	10196.9	9274.72	10049.9	10262.7	58408.4	59234.8	40599.8	40001.7	40773.8	13349.4	4397.36	10406.1	12275.4	8341.11	10672.4
LOC_Os09g32976	12976.3	12605.1	17215.2	15935.6	5836.08	5862.55	7014.22	6862.99	6925.63	22556.5	26446.7	25848.2	19311.9	18656.4	23353.3
LOC_Os05g40420	16794.7	22898.3	18460.6	19111.1	6923.28	6835.57	4907.17	5320.24	5338.79	25910.6	28748.5	28142.6	18415.5	22704.3	21685.1
LOC_Os10g11500	24691.3	12375.1	18855.2	18826	125.185	82.2634	328.646	267.269	205.752	16852.1	2446.68	9850.91	18573.2	11618.9	12068.5
LOC_Os12g05110	8538.49	10007.8	9184.61	9161.81	57730.7	58958.4	49445.4	51462.5	50215.5	13669.6	14055.9	15223	10983.6	10886.2	10933.9
LOC_Os08g08980	42381.6	41129.1	32204.3	32847.6	436.787	249.361	315.395	402.227	379.229	10908.8	7608.89	14172.2	10027.3	11979.1	9239.46
LOC_Os02g10070	9970.21	8907.17	8690.61	9019.95	77425.6	76818.6	53284.5	53423.4	54048.2	11674.8	8401.88	10162.8	6823.76	7241.48	7224.16
LOC_Os05g47700	15486.1	13178.7	17918.5	17565.9	552.447	623.402	947.509	795.192	989.76	9915.89	6920.11	7577.7	21683.8	19460	23853
LOC_Os01g09010	13864.4	6197.83	12082.8	11710.4	50236	50270.6	45468.5	46137	47001.5	14704.7	15698.2	15049.4	11108.3	7759.69	9166.54
LOC_Os01g09320	10268.3	11269	10956.1	10676.6	40150.4	41653.6	38439.7	38070	38758	18031.7	17672.8	17082.4	10333.8	10757.8	10468.3
LOC_Os08g42590	960.984	1040.48	746.605	801.312	93811.3	95327.8	94799.9	95948.3	92542.5	289.134	147.968	238.223	1998.68	893.691	1571.99
LOC_Os06g47340	15770.6	9950.59	13218.4	13458.3	44272	45304	44123.4	42707.5	42795	14345.3	12276.1	12808.5	11043.5	9239.59	10327.3
LOC_Os03g24220	13546.9	17287.3	12719.6	12859.7	17253.8	17583.8	13226.7	13183.5	14447	22005.3	28204.6	25598.8	17058.9	23245.5	17290
LOC_Os01g08700	26755.1	26777.3	23088.6	23720.4	26472.6	25542.8	24166.1	23667.9	23575.4	2419.49	2451.89	2560.89	5475.83	4866.93	4865.69
LOC_Os05g02780	6248.65	2786.18	5485.26	4931.74	61538	63238.7	71223.5	70170	71346.1	6563.75	4094.13	6382.55	7294.66	5081.49	7347.62
LOC_Os07g46370	12674.5	17075.3	13950.5	13871.4	14709.3	14609.5	11378.1	11029.5	11875.8	22884.8	24492.9	23769.8	18185.4	21453.4	18478.9
LOC_Os07g10150	15218.8	21009.7	16434.1	16579.1	6478.33	6775.16	4884.64	4724.84	5283.65	25182.8	26361.2	25771.5	18846.8	22237.9	20290.1
LOC_Os02g11070	433.194	178.633	343.23	366.749	80632.8	84849.5	109096	105506	103359	437.717	458.493	495.624	803.534	411.883	488.999
LOC_Os11g29190	11484.5	10873.6	15410.9	15195.2	6411.65	6635.06	7887.51	7717.72	7337.13	21451.1	25051.4	23935.3	19272.3	17042.4	23016
LOC_Os03g14980	14266.1	19405.4	14515.1	14855.4	13590.7	14487.4	11339.6	11479.3	11971.3	20558.6	19984	18986.1	17448.6	21724.4	17390.1
LOC_Os05g06310	12319.4	11565.6	15759.7	14989	6452.48	6786.73	6823.39	7500.73	7206.69	21058.6	23946.9	23055.1	18726.9	17545.3	23504
LOC_Os03g48080	14979.3	14721.8	16326.7	15957.7	13071	12947.5	13243.9	13245.7	13695.3	21521.4	23243.5	20818.2	18728.8	16437	20751.8
LOC_Os05g46580	12411.7	18272.9	15248.1	15446.4	4147.44	4352.25	4077.6	3294.55	3704.88	33922.1	34867.3	30323.9	15829.9	16964.8	16684.3
LOC_Os11g06720	16754.9	9827.26	14471.8	14457.5	1465.48	1478.17	1346.39	1442.19	1078.52	32032.6	26113.2	35386.2	17497.9	9506.84	11969.3
LOC_Os03g16670	18243.7	9311.91	14330.6	14117.8	44570	45503.2	50225.9	50819.5	49972.1	9543.43	6970.13	8159.13	8279.02	7432.1	9897.61
LOC_Os02g03840	10287.8	16418.6	9838.19	9880.08	3303.8	3501.34	2242.22	2109.04	1850.42	19276.6	21665.9	20342.8	26135.7	43662.5	23125.9
LOC_Os08g41390	11438.7	15236.2	12430.9	11808.6	4331.13	4383.1	4720.32	4662.65	5085.97	28021.9	25502.6	25738.1	25475.2	32440.1	28508.7
LOC_Os11g33120	2913.73	1931.68	2541.34	2246.86	92612.5	88830.3	76756.2	75486.3	75813.5	3399.33	1309.83	2530.61	4845.38	2424.36	3177.04
LOC_Os07g09340	13709.8	14951.8	13284.1	13041.7	26110.6	24796	21155.3	21294.2	20218.8	22366.7	23352.9	22615	14516.8	19770.4	13702.7
LOC_Os09g08430	12062.6	12897.3	16455	15748.1	5582.98	6132.48	6526.55	6602.34	5797.36	19293.7	23236.2	22676.6	18069.4	18020.4	21980.7
LOC_Os05g34540	15863.7	19255.6	14936.9	15275.4	15646.8	14722.6	13809.8	13348.9	13347	18299.8	17314.3	18246.2	17832.5	17580.7	16542.4
LOC_Os05g02420	15361.5	18512.7	14197.5	14534.3	2507.78	2452.48	2201.14	2503.33	2434.06	10653.8	6601.25	5940.43	24441.6	17920.8	18673.3
LOC_Os02g28810	12729.3	13772.4	17468.6	15928.7	2432.95	2384.35	2879.63	3102.7	2981.38	22262.3	25650.6	27255.3	17291.9	21226.4	24865.1
LOC_Os01g49290	11873.4	8964.92	16726	16676.7	4061.71	3876.66	5905.03	5025.19	5451.75	23388.7	26591.5	24515.7	20172.5	16991.6	23411.7
LOC_Os09g19734	14296.9	14261.8	14900.8	14802.1	10819	10804.8	10150.9	9673.29	10212.3	25578.3	24760.7	24667.2	18359.5	16398.7	18182.4
LOC_Os04g41960	123.126	90.0506	48.9183	98.2611	97022.5	97635.1	94802.6	95563.2	93428.8	53.2087	57.3116	86.81	204.993	199.237	221.654
LOC_Os01g35050	16481.6	19942.3	12855.9	13205.7	45632.7	44581.6	42337.1	43138.8	44493.5	10943.9	9077.11	10705.9	7689.18	9093.04	7504.14
LOC_Os03g37970	10728.5	8824.95	14326.6	13839.6	7999.6	8303.46	9481.72	9314.72	9514.34	20317.7	23432.1	22900.7	19045	17910.2	21731.8
LOC_Os04g08350	14345.7	13227.6	12930.5	12523.4	18077	19014.4	13719.7	13348.9	13917.2	17038.8	17887.5	22624.1	25722.8	20955.3	18264.1
LOC_Os01g46380	12826.1	15410.4	13718.8	13919.2	10481.5	9649.24	10478.3	10029.2	9919.12	19871.9	20673.8	19846.2	16818.1	18441.8	19465.7
LOC_Os07g42300	11848.6	13966.6	14733.2	14971.7	7667.59	7623.5	8727.68	8707.41	8672.5	21191.1	24419.9	24794.3	16754.3	17649.7	20620.6
LOC_Os03g53230	14028.1	11884.2	12840.6	12749.7	13722.7	13072.2	12263.3	12584.1	12444.6	19262.6	11911.4	16441.4	15768	12280.8	11940.1
LOC_Os09g20090	2183.24	1380.12	2422.66	2653.05	85285.1	83313.5	86092.1	80024.6	78948.1	2768.86	2934.35	2309.55	2285.87	1529.72	1976.41
LOC_Os06g11990	18935.9	19297.2	15502.3	16170.2	9285.47	8480.84	5300.75	5469.75	4613.95	26698.7	28700.6	25066.9	16221.5	18576.9	14710.8
LOC_Os07g39680	9560.29	5639.42	7818.1	7822.83	43202.5	41190.8	43619.9	43298.9	44531.1	12107.5	12067.7	13244.6	11145.1	8886.14	9457.22
LOC_Os01g74410	5962.6	6400.93	5611.97	5657.62	1157.96	1201.82	1036.3	1002.92	1230.48	10095.6	7336.92	6425.96	27226.4	23852.8	23218.2
LOC_Os01g74450	1720.01	1304.75	2073.81	2332.66	3801.82	4676.16	4239.27	3708.69	3630.91	7951.19	6550.19	4925.96	32441.1	29662.3	35017.4
LOC_Os07g46750	11306.6	12820.9	14217.6	13541.3	8015.93	7691.63	8881.41	9298.85	8520.54	20179.1	23538.4	22793.7	17400.2	17305.8	19540.5
LOC_Os01g47690	17930.6	14063.5	13987.4	13192.6	28497.3	28670.1	25796.1	26630.3	26157.4	13176.7	7795.42	11968.7	12981.3	11876.6	18051.2
LOC_Os08g02410	11517.5	9436.22	14889.6	14680.3	7221.28	7266.17	8619.02	8274.76	8220.65	19762.5	24069.8	22382.8	17653.6	15481.1	21266.1
LOC_Os05g41210	11453.7	11331.7	13699.5	12985.7	6106.86	5764.86	5808.3	6092.94	6031.35	21706.1	27302.2	25093.1	19271.3	16867.1	18050.2
LOC_Os07g26630	6527.93	3558.95	6293.62	7058.88	435.426	507.719	634.765	550.415	672.391	13090.3	13699.5	12634.9	30296.4	21266.6	27829.2
LOC_Os03g05730	12434.2	12135.3	10554.3	11098.7	37582.7	37465.8	38838.6	39525.4	38865.6	13434.7	11437.3	12354.3	11288.2	12286.6	11089.5
LOC_Os05g06350	14167	13451.8	14147.8	14378	15079.4	15247	13591.1	13217.9	13784	20527.5	21205.3	20652.7	15117.3	16456.2	15694.6
LOC_Os07g33780	804.824	845.692	688.866	826.916	96976.3	97753.3	76462	78497.7	77537.5	1942.62	992.011	1318.3	1489.1	1776.85	1251.18
LOC_Os02g34560	16918.6	15486.2	16317.9	16092	21031.1	21402.6	21016.1	19223.5	19881.3	20662	18039.6	19300.1	10257.4	10080.6	10327.3
LOC_Os12g38140	8808.02	6469.94	12592.8	14568.2	35.3784	32.1341	68.9097	59.5401	73.963	27652.5	34310.9	33427.9	18608.9	14029.9	17673
LOC_Os04g45070	15585.2	11307.2	13726.8	12319.3	20384.8	20414.2	20374.8	20794.1	20034.6	19761.5	21241.8	23706.2	10299	9160.09	9519.44
LOC_Os11g21990	13519.1	16779.7	13985	14029.9	13081.8	12563.2	10507.4	10913	11440.1	17354.1	19351.5	18776.2	16326	18522.3	17974.4
LOC_Os04g16450	7193.87	4302.85	6733.88	6394.58	4977.47	4691.58	7735.12	7573.5	7764.77	32802.7	36491.8	30821.6	17257.1	12628.5	14923.7
LOC_Os03g20370	9860.6	7591.16	12138.1	11466.8	22615	21437.3	21746.3	20536.1	19951.2	17015.7	21461.6	20306.5	15267.2	11446.5	13494.6
LOC_Os01g46980	15266.1	16097.5	14044.4	14728.8	12621.9	12639	11664.3	10663	11237	17093	18608.5	19485.8	17169.1	15708.1	17198.6
LOC_Os08g08840	21277.5	21771.7	18441.4	18347.1	12575.7	12167.3	8621.67	8995.85	9147.21	15990.7	11610.3	15223	14876.5	17003.1	16193.4
LOC_Os10g27190	10950.7	8222.5	14434.9	14072.1	5951.74	5252	7109.63	8178.17	6905.46	18092	23402.9	20780.9	17320	13892	19765.1
LOC_Os04g58710	13774.4	5686.4	10461.3	10513.9	56236.7	56336.3	63946.9	63004	60988.6	4273.76	2668.64	3842.85	5114.19	5196.43	4372.8
LOC_Os05g03760	4575.94	2444.58	3741.85	3883.39	54621.5	52270.7	69901	68292.5	68497.8	5977.45	4612.02	4126.5	5961.24	3804.65	4945.4
LOC_Os03g60620	9993.48	11525.5	12167	12058.4	7802.3	6919.12	10160.2	9241.95	9560.06	28114.3	29272.7	24815.5	16996.1	24129.7	22116.8
LOC_Os03g52630	21356.4	15174.5	16305	16131.4	2417.98	2591.3	2374.74	2560.23	2323.78	27033	24720	22666.5	17834.4	18371	19770.9
LOC_Os05g39960	10752.5	8264.59	14710	14211.2	5191.1	5111.9	5944.79	6198.79	5719.36	19506.5	22529.7	21119	17037.6	14861.3	20550.6
LOC_Os02g15700	12837.4	6914.81	12976.2	13598.1	11600	11417.9	11343.6	11321.9	10856.4	19088.9	18842	17998.9	19560.4	11827.8	15480.8
LOC_Os02g38050	12166.2	10519.8	9858.24	9944.44	43124.9	43305.2	45212.7	44590.3	44196.3	7143.02	3426.19	5242.92	11962.1	10485.8	10336.1
LOC_Os01g46926	13566.4	14794.7	12181.5	11601	26942	28066	24516	24953.9	23314.5	14266	10953.8	13547.4	10745.7	10449.4	10827
LOC_Os10g42710	11590.4	13030.4	9890.31	9573.54	37412.7	38706.2	32170.2	33353.1	31802.8	10283.3	7769.36	9073.66	11666.2	12550.9	11532.8
LOC_Os05g03860	9571.55	10282.4	9344.19	9664.19	43301.8	40190.8	47522.5	43803	44328.1	10245.2	8512.33	9356.3	8561.36	5538.39	6505.73
LOC_Os09g31180	10389.1	7237.32	13224.8	13810.5	6530.04	5527.07	7255.4	7318.14	6944.46	19633	23374.8	21241.2	17614.9	15665	20633.2
LOC_Os04g58110	10513.8	11169.7	10927.2	11270.3	35910.4	33857.8	29294.6	29116.4	28349.4	13116.4	13134.8	14668.9	15453.8	12858.4	12254.1
LOC_Os05g35460	11393.7	8694.28	10970.5	10686.9	5176.13	4622.17	7113.61	6213.34	6363.51	23769.2	26662.4	28956.2	19552.7	17182.2	16092.2
LOC_Os04g35090	10826.8	8790.7	14599.3	13837.5	3952.86	4241.71	4606.35	5170.73	4455.26	20345.8	23422.7	21847.8	17176.9	15255	20264.8
LOC_Os03g10340	11398.9	14118.4	14248.9	13801.5	4336.58	4146.59	4754.77	4734.1	5016.04	19615.9	23408.1	22569.6	15837.7	18645.9	20081
LOC_Os02g13840	12483.8	12235.6	10590.4	10439.9	37944.7	37405.4	37188.7	38294.9	37948.4	10421.9	6789.86	9593.51	10469.2	9503.01	9682.76
LOC_Os12g38051	14745.1	18658.1	13354.7	13230	319.766	344.478	397.556	497.491	649.53	12889.6	188.607	3986.19	26599.8	10180.2	17612.7
LOC_Os03g18570	11144.4	9903.11	13146.2	13075	7483.89	7662.06	7952.45	7416.05	7166.35	19577.8	20797.8	21070.6	15095	15778	19692.2
LOC_Os06g37440	10248.7	12276.7	13046.7	12883.3	7660.78	8429.43	10067.4	10325.6	9611.16	19606.9	21228.2	21682.3	15097.9	16853.7	18337
LOC_Os04g57440	13826.9	10436.1	11248.8	11713.8	30156	30086.5	32541.3	32518.2	32804.6	12490	8286.21	9370.43	11758.1	9998.23	9643.88
LOC_Os02g40830	12715.8	13893.2	12900.8	12292.3	13413.9	14896.1	13567.3	13190.1	13942.7	20074.7	20718.7	20541.7	14514.9	17228.2	16380
LOC_Os12g16350	20290.3	22518	16834.3	17071.8	14054.8	14002.8	10960.6	10172.1	9921.8	15746.8	14661.3	15567.2	12418.5	15413.1	12504
LOC_Os10g10500	14207.5	17762.5	13150.2	13362.8	13929.6	14002.8	10692.9	10035.8	10371	20161.1	18499.1	19394	16793	17161.2	14545.5
LOC_Os05g04700	6288.44	6421	5451.58	5107.5	52911.1	51982.7	54913.1	51563.1	52407.5	4004.71	3580.41	4746.28	9983.75	9734.81	10918.4
LOC_Os03g55150	12058.1	12683.9	13359.5	12423.8	9127.63	8827.89	8736.96	9055.39	9456.51	18018.7	20237.2	20258	15566.9	16130.5	18972.8
LOC_Os03g22460	8980.69	9783.7	12875.1	11751.9	6800.82	6317.57	8318.2	7619.81	7202.65	17651.2	20224.7	20050.1	15653	14506.9	18238.8
LOC_Os04g59150	9261.48	6368.14	9575.15	10280.7	12168.8	13578.6	13356.6	14136.2	12572.4	22465.1	22363	18708.6	15003.2	7445.51	11426.8
LOC_Os03g25940	12544.6	13776.8	13530.3	13456.2	3159.56	3232.69	3209.6	2925.41	3063.41	19432.2	15760.7	15685.3	23555.8	20897.8	25195.6
LOC_Os06g43850	13285.6	14982.2	14046	12857	10259.7	9569.55	9516.17	9473.5	8909.18	17388.2	17609.2	18085.7	16929.3	15957.1	16324.6
LOC_Os11g29370	12759.3	11586.2	9490.95	9612.29	1102.17	967.88	1005.82	1099.51	1100.03	21217.2	7947.55	12302.8	29637	19727.3	19687.3
LOC_Os12g42980	21345.1	20257.5	16822.3	16084.4	9975.35	10167.2	8104.85	7785.2	7622.23	23157.8	14919.8	21030.2	9210.19	10912	11811.8
LOC_Os09g07510	12494.3	16327.5	13657.8	13389.1	9153.48	8980.85	7687.41	7337.99	7277.96	19305.7	20019.5	19922.9	15389	17467.7	15829.8
LOC_Os08g03579	10944.7	16170.9	13793.4	10536.8	7508.39	8353.59	7891.49	7328.73	6437.47	14322.2	18353.2	19980.4	12411.8	13491.6	15375.8
LOC_Os03g13380	14162.5	15714.3	14383.6	14826.4	5182.94	5126.04	4552.02	4282.92	4257.58	21172	22656.8	20499.3	17862.4	17636.3	17481.5
LOC_Os03g59740	9476.95	7021.01	10708.3	10217.1	16425.1	17946.3	16523.8	16380.2	15362.8	14381.4	15715.9	15738.8	14205.4	12078.7	14504.7
LOC_Os10g41410	9657.14	7509.92	12256.8	11986.5	6418.46	7032.23	8405.66	8687.57	7728.46	18391.1	20363.3	19993.5	15900.5	14028	19143.9
LOC_Os02g36974	14277.4	13421	12969.8	12599.6	9384.8	9388.31	10491.5	10364	10256.7	19230.4	17609.2	18649	15300	14791.4	14690.4
LOC_Os11g11390	11380.9	10936.2	14102.1	13868.7	5939.49	6255.87	5630.72	5656.31	5298.44	17885.2	21377.2	22142.6	15006.1	15506.9	19118.6
LOC_Os08g27850	12733	10658.3	11989.8	11240.5	17765.4	17060.7	15943.3	15809.9	14564	12285.2	11574.9	12428	13191.1	12591.2	14064.3
LOC_Os03g11900	1009.03	698.381	868.5	950.78	89989	89052.7	66312.4	62277.7	63274.7	2744.77	2163.25	2639.63	3101	2495.25	2165.98
LOC_Os04g39880	41380.9	38623.9	29728.7	28515.8	1417.86	1772.52	805.714	819.008	812.249	27101.3	8039.25	18495.6	2746.13	4578.61	4210.45
LOC_Os02g05330	8356.06	9878.64	10596.8	10727.1	25826.2	24148.2	22927.1	22417.5	24184.6	15032	16676.6	16074	12904.9	13444.6	13951.5
LOC_Os07g30020	3950.54	3981.8	3280.73	3300.74	69257.3	68348	67336.7	65770.7	67861.8	5032.74	2199.72	3355.31	2589.49	3043.15	2738.59
LOC_Os07g48100	11275.8	11504	10364.3	10020.6	13352.6	13118.4	13498.4	13272.2	13423.6	14800.1	14178.9	14585.1	16834.6	16795.3	14880.9
LOC_Os02g48660	11202.2	9505.72	14112.5	12432.1	5121.7	4960.23	5522.06	5558.4	5551.26	18564.8	21088.6	21112	15164.7	15273.2	18562.5
LOC_Os03g58040	12333.6	11273	12552.8	12082.7	11412.3	11960.3	10825.5	10500.2	11437.4	22616.7	20165.3	19265.8	9870.61	10614.1	11517.2
LOC_Os01g65780	3634.47	3362.7	2983.21	3062.7	64636.3	64637.2	62234.8	60963.8	62364.3	5665.22	6526.22	4819.97	3735.32	4326.69	3733.11
LOC_Os01g03340	10476.2	9379.45	12321.8	13158.7	16851	17155.8	14750.7	14485.5	15276.7	22981.1	18453.3	12682.3	4570.77	2680.11	2514.02
LOC_Os11g04409	5659.29	9640.3	5331.29	5463.18	43650.1	42471	29496	32293.2	30409.6	5842.92	3595	4647.36	16967.1	13591.2	12432
LOC_Os04g42600	9284.76	9952.05	9440.43	9200.56	17561.3	17187.9	18673.2	18550.1	17940.7	19420.2	20336.2	18535.9	12456.2	13927.4	15141.5
LOC_Os07g48490	11583.6	8761.82	12549.5	13164.9	5287.71	4933.23	5922.26	5723.79	5644.05	19940.2	18917	15546	19490.8	16542.4	20765.4
LOC_Os03g51080	11452.2	6971.09	10546.3	10765.8	37184.1	37953	34890.9	35325.8	34890.4	12847.4	9302.19	12141.3	10002.1	7028.84	8547.27
LOC_Os07g41360	11454.5	11211.3	13288.1	13192.6	4744.79	4363.82	5215.94	5108.54	5161.27	18221.5	22251.5	21175.6	18815.9	17235.9	19049.6
LOC_Os02g21660	10767.5	17100.3	13654.6	13611.2	2450.63	2555.31	2870.36	3074.92	2957.18	16910.3	20383.1	21315.9	13875.7	17601.8	19501.6
LOC_Os03g19420	18574.8	9024.14	12920.8	13381.5	83.0032	43.7024	127.218	133.635	154.65	12814.3	602.292	3498.64	27593.8	6597.79	10423.6
LOC_Os11g33270	7889.08	4922.93	10450.1	11077.9	3558.25	3394.65	4351.92	3953.46	4084.1	31100	44944.8	37735.1	14693.8	7930.19	8843.79
LOC_Os01g39310	10708.2	12258.6	10462.9	10329.9	22232.6	21145.5	16855.1	17482.3	17210.5	14866.3	14591.5	15092.8	14702.5	16657.3	14289.9
LOC_Os01g68060	3332.66	3282.44	3093.88	3022.57	63885.2	63255.4	60370.2	60950.6	61796.8	4271.76	3898.23	4656.45	5145.13	4366.92	4194.89
LOC_Os01g18670	11134.7	10114	9387.5	9579.07	35426	33928.5	28329.9	28351.7	28106	15940.5	12560.6	12741.9	9330.09	10560.5	7872.59
LOC_Os06g36700	10449.2	14251	12655.4	12551.8	4880.86	4863.82	6481.49	5801.86	6102.62	19997.4	23480	22529.2	14621.2	17704.3	18027.8
LOC_Os08g22354	11567.8	13708.7	11458.9	11268.9	11454.4	11282.9	10609.4	10782.1	11042	17626.1	18091.7	16618.1	13369	14095	14159.6
LOC_Os03g31090	9904.89	10511.4	12981	13597.4	4589.67	3627.3	5239.79	5468.43	5478.64	18164.2	21374.1	18886.2	14864.9	13456.1	17499.9
LOC_Os02g37862	10197.7	8276.82	14568	13665.9	4652.26	5237.86	5576.39	4751.3	4936.7	18082.9	21503.3	21031.2	16084.2	14982	19263.4
LOC_Os07g09420	498.51	240.298	472.342	518.293	72109.3	70368.6	79658.3	75754.9	75759.7	1334.23	1721.43	813.591	1538.42	885.07	798.147
LOC_Os11g06890	13471	11293.5	13301	12968.4	9294.99	8812.47	9301.49	8788.12	9070.56	18092	19933	18840.8	15902.4	12126.6	14221.8
LOC_Os10g32820	10244.2	7198.66	13754.1	12813.4	4214.11	3821.39	5037.04	4912.72	4904.42	17196.5	20597.8	20061.2	16084.2	14028.9	19009.7
LOC_Os08g37660	69.8215	50.4087	32.8795	14.5316	79443.6	79413.7	80631	78210.6	79361	768.012	142.758	114.064	412.887	293.108	187.628
LOC_Os05g03040	20752.7	14451.6	17524	18200.4	9998.48	10103	8532.88	8907.2	8601.23	16157.4	12419.9	16228.4	12604.2	7457.96	11468.6
LOC_Os03g48180	17754.9	8401.62	14993.9	15354.3	6036.1	7212.19	5967.32	5455.2	5485.37	22991.2	22395.3	21406.7	14976.1	10191.7	12193.9
LOC_Os07g36170	986.51	715.021	895.766	797.16	65858.3	66656.5	79874.3	79680.6	80349.4	1252.91	919.069	943.806	1548.08	1520.14	1356.17
LOC_Os02g38980	4308.66	4146.73	3923.09	4330.41	48752.8	47759	58204.9	58796.5	59100.5	5971.42	6045.85	5510.41	5577.36	6157.18	5287.61
LOC_Os04g51630	10230.7	10176.7	13663.4	12585.7	4124.31	4078.46	4552.02	4142.67	4361.13	16773.8	20224.7	20481.1	14473.3	15431.3	19094.3
LOC_Os08g37320	12520.6	12020.8	13022.7	12274.3	8912.64	8640.23	8931.76	8658.46	8411.61	16681.4	19388	19132.5	14539	14492.5	15022.9
LOC_Os12g36240	24159.7	13486.5	18598.6	16094.8	2797.62	3250.69	1932.12	2089.2	2197.37	29651.3	28169.2	28106.2	1787.89	1841.02	1469.91
LOC_Os03g18220	10512.3	8077.63	11536.7	12083.3	12714.5	13768.8	10666.4	10305.7	10726	12591.4	19800.6	24462.2	25428.8	13204.2	12449.5
LOC_Os05g27730	1250.03	697.402	1080.21	966.003	65109.9	67567.8	73163.6	74717.6	73786.9	1826.16	1049.32	1084.12	1717.3	1137.95	1125.77
LOC_Os02g50620	13396.7	10577.5	12690.7	12943.5	19870.4	19834.5	17713.8	17873.9	17780.7	16050	15346	16451.5	11764.9	10602.6	12614.8
LOC_Os02g51670	8528.73	6808.6	8476.5	7837.36	24513.1	23631.4	31396.3	31787.8	31615.8	10123.7	7828.76	7909.8	12585.8	11553.8	13675.4
LOC_Os03g13170	9715.7	9663.79	12491	11864	6117.74	5717.31	7214.32	7832.84	7002.28	15549	18893	18106.9	14450.1	14870.9	17378.4
LOC_Os04g41970	17233.1	10743.9	16196	16945.2	7917.96	7721.19	7175.89	6811.39	6808.63	23744.1	22841.3	19429.3	16708.9	11919.7	14081.8
LOC_Os01g11414	9286.26	10563.8	10867.9	11143.6	7976.47	7852.3	9220.65	8805.32	8695.36	20014.5	24552.3	22234.5	18720.1	15780.9	17107.2
LOC_Os03g19427	22142.4	14352.8	15639.4	15956.4	0	21.8512	94.0883	91.2949	80.6869	11053.4	526.224	3241.24	24108.9	4846.81	8989.61
LOC_Os01g64630	11139.9	8867.53	9659.36	9617.13	21266.5	21011.9	17439.5	16955.7	18471.9	15992.7	12061.5	15682.3	12305.4	13191.8	11736
LOC_Os03g14250	11789.3	13973.5	9050.68	9290.52	14241.2	14105.6	13732.9	13213.9	13254.2	18211.4	15931.6	16576.7	15236.2	17859.4	14966.5
LOC_Os11g05110	10923.7	11587.6	10568.8	10806.6	24687.3	25118.6	20329.7	20606.2	19047.5	13030.1	13452.6	15135.2	14045.9	11772.2	12902.6
LOC_Os03g43410	4490.35	3223.22	3866.95	4011.41	56963.3	58557.4	63916.4	64134	62490.7	4105.1	3995.14	3718.7	3185.13	2137	1893.78
LOC_Os04g02910	1316.85	1242.6	1220.55	1160.45	77919.6	78346.9	70991.6	68927.6	71058.3	1030.04	871.136	781.29	712.641	786.41	783.565
LOC_Os02g56270	9169.89	9800.34	8973.7	8986.74	30277.1	30668.8	25875.6	26237.4	26330.8	13024.1	13437	13774.5	11737.8	13596	10216.5
LOC_Os02g18550	9672.9	11835.3	11901.6	11695.8	5139.39	4818.83	5703.61	5869.33	5610.43	16028.9	19183.7	18312.9	14283.8	15373.8	17688.5
LOC_Os04g42270	9729.21	10818.3	13577.6	11612.8	2741.83	2862.51	3311.64	4155.9	3501.81	17576.9	19197.3	20631.5	14174.5	15167.8	18615
LOC_Os01g43540	9472.45	10500.7	8834.16	8061.56	13736.3	15055.5	14606.2	14857.2	14467.2	18076.9	14342.5	17813.2	18313	15885.3	16660
LOC_Os05g23620	11068.6	12501.9	11792.5	11777.5	10424.4	11186.5	10441.2	10210.5	11141.5	17886.2	19500.5	18569.3	13871.8	12778	14534.8
LOC_Os08g04630	2464.77	2773.95	2648.8	2630.91	67267.9	68896.9	61342.9	61195.3	60560.9	4898.21	4841.26	4362.71	2572.08	3225.14	3050.65
LOC_Os10g18820	3343.17	4133.52	2365.72	2084.24	6.80354	39.8463	42.406	54.2477	60.5152	24520.2	3791.94	8733.49	40108.1	22799.2	38114.7
LOC_Os09g36300	4928.8	4540.7	3762.7	3784.44	59460.2	57619.1	48447.5	49549.3	50936.3	5462.43	3427.23	4419.23	4999.13	5810.43	4969.71
LOC_Os05g29990	9161.63	7266.69	10784.5	11079.3	15132.4	15705.9	12996.1	11865.7	13020.2	17962.5	21868	19271.8	16604.4	11761.7	12885.1
LOC_Os05g06430	10700	14035.7	12685.9	12511.7	2458.8	2705.69	2303.18	2504.65	2463.64	19076.8	23551.9	19938	15645.2	16068.2	16147.7
LOC_Os02g07060	9768.25	8488.73	11442.1	11750.5	1718.57	1629.84	2036.81	2187.11	1976.83	19885	21481.4	20124.8	16445.9	13096	16752.3
LOC_Os03g58430	8687.9	9572.77	11716.3	11666.8	5841.52	6033.51	6496.07	6476.64	6297.62	16046.9	19207.7	18790.3	14781.7	13434.1	17627.3
LOC_Os03g13300	659.926	321.539	467.53	538.36	69666.9	71808.2	77846.8	72195.7	72670.7	387.52	216.742	552.152	1526.81	841.008	855.505
LOC_Os05g34170	9271.24	6564.88	10215.9	10363.1	2804.42	2601.58	2747.11	2785.16	2837.49	29601.1	27606.5	26565.9	12785	9103.58	10479.9
LOC_Os09g26420	24385	19113.2	19107	18564.4	3978.71	3961.5	4076.28	3903.19	4055.86	6483.43	3334.49	6745.94	21463.4	15028	18383.6
LOC_Os08g23710	8910.12	9582.06	11333.8	11334.6	6441.59	6258.44	8136.65	8183.46	7472.96	15417.5	18287.6	17300.4	14686	14082.6	16898.2
LOC_Os02g15230	7729.91	6266.34	6547.83	6371.06	42437.8	45111.2	38348.3	38010.4	37823.4	11015.2	9841.96	10471.7	6672.91	5554.68	5397.46
LOC_Os06g04030	5947.59	4150.65	7197.4	7440.86	35055.9	35437.5	32184.8	32072.3	30256.3	8636.88	9312.61	8119.76	8888.19	6555.65	8764.07
LOC_Os01g16960	5885.28	6070.58	6860.59	6862.36	43673.3	43573.9	41075.5	40730.7	40178.1	9137.84	10416.1	9709.59	7158.32	7092.05	7847.32
LOC_Os04g58850	1970.02	1295.46	1915.83	2005.36	53965.7	52666.6	71883.5	61903.2	62340.1	4234.61	4652.66	3335.12	3379.49	1962.67	2347.78
LOC_Os05g41550	9696.18	15448.1	8203.84	8373.64	39188.4	37581.5	29371.5	29846.8	29722.4	6081.86	4545.33	6165.53	12989	13471.5	7899.81
LOC_Os05g48890	10137.6	5523.92	11379.5	11979.5	323.848	471.729	662.594	766.083	590.359	23401.8	35923.9	31261.7	14644.4	9288.45	11964.4
LOC_Os01g60410	10806.6	12096.1	11948.1	11484.8	5932.69	5795.71	6162.12	6332.42	6190.03	15721.7	16453.6	15959.9	15091.2	14029.9	16298.3
LOC_Os05g42424	3812.4	2990.27	4257.49	4150.49	48544.6	49665.2	43030.2	42161	43717.5	7832.72	7966.31	6956.91	6787.98	5669.62	6559.2
LOC_Os02g48360	10323.8	15264.5	13843.9	13770.4	1766.2	1565.58	1508.06	1602.29	1414.71	20749.4	24075	22968.3	13795.5	16850.8	16726.1
LOC_Os03g57340	5974.62	5846.92	6623.21	6140.63	25760.9	25785.7	28023.7	27076.2	28216.2	15333.1	13905.9	13856.3	13106	14104.6	14541.6
LOC_Os10g31950	9169.89	8949.26	8037.03	7908.63	37575.9	39891.3	30484.6	30720.1	31380.5	13096.4	10018.1	10856.3	7862.26	7505.85	8129.24
LOC_Os03g13840	626.141	251.554	486.777	496.149	61508.1	60873.6	83383.4	78675	74790.1	514.016	1126.43	828.732	1218.36	1000.97	996.469
LOC_Os02g56960	9661.64	11932.2	12754.8	11682.7	3109.22	3254.55	3726.43	3801.31	3707.57	16608.1	20357.1	19102.2	12410.8	13525.1	16286.7
LOC_Os02g05340	11206	13016.7	11641.7	11605.9	10399.9	10748.2	9338.59	8703.44	8961.63	18624	19520.3	18900.3	12604.2	16654.5	13980.7
LOC_Os02g48690	9921.41	7976.33	9785.26	9812.27	22532	21704.7	29663	28101.6	29095.7	14816.1	20351.9	18102.9	7654.37	5694.53	5871.88
LOC_Os01g42410	6723.88	6258.51	5493.28	5913.66	52792.7	51998.2	37382.2	37595	37867.7	10873.7	7775.62	9406.77	5886.78	5614.06	3660.2
LOC_Os08g14570	4339.44	4010.19	3527.73	3612.83	68771.5	69278.6	55420.7	56956.1	55893.2	3346.12	1531.78	2812.24	2273.3	2490.46	2261.26
LOC_Os09g07830	11224.7	14994.9	14158.2	14053.4	5640.13	5453.81	5080.77	5760.84	5641.36	19681.2	23359.2	21626.8	11363.6	11155.3	10542.2
LOC_Os03g04590	9013.73	10272.6	12002.6	11455	3177.25	3691.57	4133.26	3925.68	3418.44	15636.3	18705.5	18463.3	13232.7	14890.1	18374.9
LOC_Os10g08930	8783.24	8036.03	12077.2	11737.4	5272.74	5632.47	6484.14	6610.28	6403.85	16150.3	18720	17024.8	14104.9	12171.6	15955.2
LOC_Os04g32560	9504.73	10857	8890.3	8770.15	26559.7	25531.2	23673.1	22575	23674.9	12148.7	11928.1	11967.7	9630.81	11770.3	9698.32
LOC_Os09g33810	9527.25	10524.7	10065.1	10015	6613.04	7052.8	7450.2	7147.46	7607.43	16955.5	18579.4	18422.9	14397.9	14369	14979.1
LOC_Os07g10720	8936.4	12057	12244.8	11650.9	4657.7	4221.14	5048.96	4884.94	5165.31	15620.3	19159.8	18371.4	13098.3	13606.5	16680.4
LOC_Os03g38260	9729.96	8451.05	12332.2	11442.6	4439.99	4519.34	5515.43	4667.95	4997.21	16492.7	18833.6	20121.7	13311	13789.5	17470.8
LOC_Os11g05050	10488.2	8012.54	9149.32	9284.98	1528.07	1453.75	919.68	718.451	775.939	11306.3	10056.6	16283.9	24747.1	12003	16061.1
LOC_Os06g14370	3650.99	2867.42	3128.36	2969.98	47778.5	50717.9	57590	59315.2	57451.8	4420.34	4217.09	5842.51	3785.6	3948.33	4714.03
LOC_Os07g04240	12296.8	14129.6	12223.2	12144.9	10938.7	9879.32	9876.62	9252.54	9303.2	16143.3	16069.1	16190.1	13499.6	14534.7	13912.7
LOC_Os01g28680	6665.32	7620.04	5946.38	5914.35	52354.6	51392.8	47579.5	48014.5	47895.8	3363.19	1925.67	2508.4	3440.4	4242.4	3302.44
LOC_Os08g44480	8825.29	6597.67	12372.3	11054.4	3748.75	3813.68	4705.74	5096.64	4924.59	15743.8	17972.9	18428.9	13938.6	12470.5	16639.6
LOC_Os05g41900	5223.85	5458.34	5484.46	5085.36	50214.2	51759.1	45272.4	45892.2	45461.7	4242.64	4223.34	4349.58	4275.85	4592.02	4498.21
LOC_Os03g12250	11968	6162.59	11454.1	12925.5	2479.21	2347.08	3026.73	2881.74	3063.41	23214.1	28215	25350.5	14337.9	9175.42	11659.2
LOC_Os02g56510	14138.5	12964.8	13473.4	14402.2	4461.76	4303.4	4188.92	3854.23	4116.38	11763.1	8844.74	9349.23	14697.6	19038.6	19287.8
LOC_Os03g02530	8543	6513	9239.94	9078.08	21489.7	19496.4	25427.7	24169.3	24171.1	17344	20198.7	16227.4	10639.3	7644.74	8324.65
LOC_Os01g61970	6027.92	4389.48	6109.97	6144.78	35639.7	34639.3	41629.4	39161.5	38100.4	9527.37	10003.5	8474.07	9643.38	6926.34	8100.08
LOC_Os02g37590	6713.37	9273.25	8292.05	8361.88	11576.9	11969.3	11089.2	11358.9	10978.8	17225.6	21468.9	20062.2	16735	14322	13469.3
LOC_Os02g33110	9735.97	5187.21	6439.57	6729.5	43603.9	44779.6	33730	33543.6	33256.5	8470.22	7423.41	9959.93	8596.17	7267.34	7345.68
LOC_Os10g31530	5044.41	7006.32	6724.26	5891.51	0	0	11.9267	22.4929	6.72391	20252.4	25102.5	26272.1	20952.8	25191	25469.8
LOC_Os03g50540	12227	12586	12349.1	12378.8	5917.72	6407.55	6596.78	5350.67	6223.65	17678.3	18113.6	17873.8	14018.8	14085.4	14658.3
LOC_Os05g05940	3387.47	1197.57	2805.18	2763.77	54601.1	55079.2	58161.1	58739.6	57759.7	3355.16	2519.62	3199.86	4811.54	3408.09	4014.07
LOC_Os09g38530	10028.8	11869.5	11126.1	11122.2	16034.6	15118.5	12735	12818.3	12899.2	15732.7	16528.7	15309.8	11994	11826.8	11388.9
LOC_Os03g23950	10525	13531.1	11299.3	11217	7742.43	7455.12	6097.19	5703.94	5723.39	18606	19874.6	19115.4	14499.4	15601.8	13510.2
LOC_Os01g14950	8503.96	10120.4	9922.39	9489.81	9278.67	9457.72	10161.5	10385.1	10298.3	14305.1	15473.1	15562.2	12282.2	15051	15164.8
LOC_Os01g17430	10711.2	10930.9	10936.8	11462.6	8583.34	7707.05	9183.55	8628.03	8610.64	16891.3	18116.7	18012.1	14447.2	15298.1	13825.2
LOC_Os07g37100	3262.09	2809.19	2834.85	2525.03	54571.2	54009.8	49336.7	51462.5	51111.1	6228.43	4842.31	5325.69	4324.19	3936.84	4131.7
LOC_Os08g04350	9.00922	1.46822	4.81163	6.9198	75415.9	73476.6	70765	68639.2	69242.8	353.386	58.3536	43.405	64.7856	31.6096	45.6918
LOC_Os05g03190	13243.6	8626.26	11315.4	10610.8	5797.98	5777.72	6420.53	6071.77	5841.73	20206.3	19528.7	21945.8	12458.2	10135.2	10952.4
LOC_Os02g06700	8409.36	8169.15	10903.2	10480.7	6867.49	7070.8	8322.18	7626.43	7922.11	14592.2	16323.4	16008.4	12951.3	11965.7	14671.9
LOC_Os07g10600	9742.73	13001.5	11096.4	11050.2	3128.27	3538.61	3098.29	3261.48	3160.24	18257.6	20871.8	18546	11753.3	12869.9	11671.8
LOC_Os02g54160	9339.56	9007.01	9280.84	8871.87	21318.2	21828.1	22674	23302.7	22476.7	11283.3	10753.7	11040	10639.3	9507.8	10129
LOC_Os01g07530	1100.63	406.696	858.877	850.443	74579	74267.1	66455.5	64024.2	62138.4	337.323	161.514	363.391	1074.28	881.239	1175.35
LOC_Os01g12650	10395.9	11711	12608.1	12738	1903.63	1978.18	2309.8	2462.32	2213.51	19139.1	23842.7	21839.8	14423	12870.9	14359.8
LOC_Os08g23180	10877.1	5308.58	9530.24	9971.43	1412.41	1393.34	2525.81	2274.43	2565.84	23263.2	27493.9	20377.1	19944.3	13827.8	18701.5
LOC_Os04g32330	10305.8	11693.8	10724.3	10513.2	16464.6	16966.8	15482.2	15542.6	15237.7	14289	15052.1	14814.2	11146	11468.6	11965.4
LOC_Os12g37840	16880.3	16568.8	16180.7	16419.3	763.357	840.629	483.693	505.43	416.883	13052.2	13913.2	16946.1	17201.1	16177.4	14635
LOC_Os10g32920	8008.45	7332.76	10654.6	9687.02	6025.21	6321.43	7293.83	7106.45	6757.53	14048.1	15604.4	15525.9	11748.4	10755.9	13192.3
LOC_Os12g38300	16027.4	16354	14419.7	14204.3	273.502	237.793	443.938	471.029	384.608	6476.4	355.332	2812.24	15548.5	12006.9	12801.5
LOC_Os08g03520	9382.36	8269.97	12620.1	10967.2	1250.49	1511.59	1881.77	2126.24	2298.23	14305.1	19508.9	18129.2	12436.9	13080.6	15675.2
LOC_Os03g29460	7656.34	4530.42	10588.8	10251.7	8681.32	9091.39	10871.8	10119.2	10065.7	14143.5	16904.8	15705.5	14311.8	10186	16171
LOC_Os01g09220	48.0492	17.6186	21.6524	40.1348	54542.6	54115.2	82083.4	77845.4	78987.1	183.721	538.729	40.3767	140.208	87.166	52.4969
LOC_Os07g23570	76.5784	106.201	54.5319	105.181	75132.8	74434.2	66984.2	68521.4	69651.7	2.00788	1.04203	4.03767	19.339	7.66294	2.9165
LOC_Os04g49510	4786.9	5136.31	4883.01	4804.41	40928.7	40636.8	44002.8	42434.9	44018.8	5956.36	5391.46	5734.5	6968.8	5442.61	5175.81
LOC_Os02g53420	10428.9	12034	12400.4	12026.6	8798.34	8483.41	9834.21	9732.83	9839.77	16282.9	17421.7	17283.3	11023.2	14717.6	14808
LOC_Os03g50130	4630.74	3595.66	4040.17	4048.08	48865.7	50586.8	48018.2	47652	46903.3	8274.46	4642.24	6375.49	4638.45	2866.9	4106.43
LOC_Os12g06870	347.606	452.7	489.985	389.584	60690.3	60084.4	74964.5	72973.7	74695.9	520.04	615.839	629.877	585.971	619.741	515.247
LOC_Os05g49030	10086.6	10903.5	12603.3	11929.7	3053.43	3446.06	3493.19	3283.97	3263.79	15543	17642.6	17184.3	12705.7	12421.6	15264
LOC_Os01g47780	14670	7027.37	12774.9	13472.1	1990.72	2415.2	4236.62	3708.69	3729.08	27998.8	33038.6	26721.3	9320.42	5986.68	7797.74
LOC_Os06g12310	10311.1	5859.16	8536.64	8896.78	1268.18	1478.17	1578.3	1571.86	1671.56	23746.1	22062.9	24811.5	22465.1	14039.5	14291.8
LOC_Os02g07910	11221.7	8422.17	10781.3	11346.4	10823.1	10721.2	11054.7	10766.2	11292.1	14740.8	15213.6	15637.9	11839.3	10131.4	12220.1
LOC_Os01g03070	10013.8	14210.9	11479.8	11388.6	6740.95	7380.57	6918.8	6585.14	6204.83	14470.8	16449.5	15562.2	12327.6	16886.3	13757.1
LOC_Os03g58050	8594.8	6593.27	10523.8	9795.66	6158.56	6324	7606.57	7234.79	7214.76	14405.5	16675.6	15890.3	12901	10845.9	14780.8
LOC_Os01g60040	11153.4	15061.4	10685	10648.9	12910.4	12632.6	9182.22	9363.68	8835.22	15644.4	14990.6	14293.4	10830.8	16212.9	10828.9
LOC_Os08g25720	14872	15085.4	14143	14276.9	3916.12	4289.26	3377.9	3450.68	3548.88	11349.5	9252.17	12291.7	18535.4	15634.3	16237.1
LOC_Os10g40700	12940.2	9609.96	12179.8	13326.8	13329.5	12266.2	10857.3	10636.5	11452.2	14017	15846.1	15859	15818.3	10014.5	10030.8
LOC_Os12g38270	4295.9	3350.47	3919.88	3834.95	666.747	904.897	402.857	635.095	443.778	9754.26	480.375	3361.36	24646.6	8985.76	17504.8
LOC_Os07g46460	15957.6	16299.2	12643.4	12714.4	18100.1	17568.4	13234.6	13538.1	13008.1	12579.3	7996.53	10803.8	9678.19	11847.9	7752.04
LOC_Os11g47820	4756.12	3651.45	6308.85	6363.44	27363.8	27694.5	24802.2	23439	23212.3	14479.8	17704.1	13829	12491	8294.18	10595.6
LOC_Os02g18380	8278.73	4924.39	11502.2	11003.9	3076.56	3453.78	4101.45	4005.07	3909.28	15022.9	18109.4	18115	13974.3	11962.8	17365.8
LOC_Os03g53270	7085.75	5024.72	6910.31	7013.21	32919.6	34551.9	29008.3	29729	29682	7943.16	7143.11	7669.56	9969.24	7027.88	8113.69
LOC_Os12g01390	10128.6	14086.1	10410.8	11139.5	7390	7042.52	4676.59	5422.12	4997.21	17713.5	21751.3	17663.8	12492	15857.5	11462.8
LOC_Os01g02880	11102.4	9626.11	12495.8	12484	5538.08	5952.53	5480.97	5341.41	5407.37	18167.3	20765.5	19836.1	12532.6	11022.2	12066.5
LOC_Os01g55540	11039.3	11371.8	11464.5	10866.2	11461.2	11693	10465	9718.27	9586.95	12764.1	11881.2	15436	13579.8	12282.7	11809.9
LOC_Os10g30790	6749.41	2735.77	4789.98	5122.03	40672.9	38875.9	30774.8	29346.7	29376.8	6759.51	3213.62	7064.92	13585.6	6237.64	9715.82
LOC_Os01g53520	7153.32	7991.01	7806.07	8119	21474.7	21092.8	20113.7	21544.3	20700.2	11814.3	13057.7	11658.8	10986.5	11832.5	12749
LOC_Os11g38959	8887.6	10003	11163.8	10758.2	2548.61	3413.93	3894.73	4495.94	4124.45	15100.2	17796.8	19197.1	11723.3	13119	16098.1
LOC_Os01g50160	6620.28	7187.4	5726.65	5912.27	47507.7	48807.9	40660.7	39989.8	38915.3	5076.91	2857.24	5723.4	5701.13	6442.62	5219.55
LOC_Os10g41960	9519.75	12561.6	11454.1	11000.4	5860.57	6757.17	6660.39	6833.88	6869.15	15643.4	16804.8	16487.8	11711.7	15206.2	13656
LOC_Os02g55140	11847.9	10632.3	11447.7	11114.6	5212.87	4489.78	5348.46	5583.54	5236.58	18065.9	18302.2	18079.7	13630.1	13112.3	12509.8
LOC_Os04g57810	2259.81	3181.13	2584.65	2547.87	61436	61887.8	50314.7	53034.4	53011.3	1976.75	2144.49	2123.82	3349.51	2670.54	2537.35
LOC_Os03g53150	10957.5	11113.9	10926.4	10693.9	16078.1	15885.8	15423.9	14256.6	15439.4	14246.9	16293.2	16635.2	7437.77	6279.78	5424.68
LOC_Os01g51290	6052.7	7313.18	5806.04	5769.03	38012.7	37820.6	34721.2	35501.8	35097.5	6294.69	6621.05	5492.24	7354.61	7840.15	5584.12
LOC_Os03g23010	2855.17	2300.69	2590.26	2731.94	40757.3	42589.3	52085.2	50835.4	49474.5	3204.57	3931.57	2787	5484.53	3860.21	4412.66
LOC_Os01g16890	8275.72	8125.1	11234.4	10609.4	7207.67	6901.13	7707.29	7431.93	6925.63	12919.7	15191.7	15153.4	12084.9	10564.3	13119.4
LOC_Os09g33500	11139.9	12003.6	11413.2	11297.9	12574.3	12176.3	10985.8	11012.3	11323.1	14257.9	14595.7	14641.6	11358.7	10395.7	11387
LOC_Os03g10510	10250.2	12600.7	11325.8	11155.4	7482.53	7099.07	7000.96	6872.25	7236.27	16547.9	17319.6	16948.1	11327.8	10831.6	11110.9
LOC_Os09g21210	7235.16	3714.1	6087.52	5905.35	31707.2	31161.1	43038.1	43009.1	40989	12651.6	7043.07	7480.8	7044.22	5440.69	6827.51
LOC_Os10g18760	9582.06	8895.43	6466.03	5613.34	66.6747	48.8439	84.812	63.5095	83.3765	20558.6	5467.52	14222.7	22723.3	10350.7	15010.2
LOC_Os01g45274	6113.51	3934.33	5166.89	5117.88	24881.9	24531.2	16098.4	14579.4	15680.2	10806.4	7423.41	10755.4	15461.5	11185	14546.5
LOC_Os02g56850	7952.89	8509.29	7665.73	7645.68	28087.7	27059.5	22358.6	22728.5	22970.2	8720.2	6647.1	8887.93	11086.1	10132.3	9878.17
LOC_Os06g43210	5167.54	5754.92	4492.46	4421.06	40335.5	41771.8	36809.7	36060.2	35554.7	5938.29	5531.09	5250.99	6491.13	7512.56	5874.79
LOC_Os11g14544	7824.51	10370.5	7086.73	7447.08	7811.82	8596.52	7344.19	7560.27	8359.17	9870.72	7431.75	7534.3	12016.3	10959.9	10270
LOC_Os03g25330	26662.8	13852.6	19387.7	19545.7	1577.06	1537.3	1125.08	1051.88	1082.55	18479.5	8106.98	14402.4	9951.84	3040.27	5364.41
LOC_Os04g44870	3866.46	3480.65	3814.82	3491.04	42251.3	43751.3	44024	44547.9	43320.8	4565.91	4846.47	4918.89	6615.86	5752.96	5679.39
LOC_Os06g23290	8180.38	7406.66	6830.11	6845.06	29079.7	27943.8	27351.9	27815.8	25989.3	9212.13	8311.22	8300.45	8783.76	8752.04	7751.07
LOC_Os07g37750	10101.6	14477.1	10648.1	10898	7051.19	6380.55	4269.75	3907.16	4074.69	15771.9	16758.9	15905.4	12393.4	16783.8	11518.2
LOC_Os05g16824	735.753	843.735	581.406	538.36	75234.9	72768.4	56157.5	57923.3	58317.8	721.831	613.755	697.508	557.929	819.935	554.134
LOC_Os12g39860	12769.8	11499.1	11233.6	10491.1	3472.53	4194.15	4000.74	3543.3	4077.38	15012.9	9199.03	11881.9	17125.6	11179.3	13221.4
LOC_Os07g45090	11114.4	11484.9	11475.7	11429.4	5446.91	5667.18	5683.73	5381.1	5434.27	15563	15904.5	16336.4	12910.7	14093.1	12921
LOC_Os03g27260	9064.03	8404.07	10768.4	10366.5	3582.74	3484.63	4383.72	4695.73	4209.17	15746.8	16596.4	17142.9	12458.2	13442.7	15893
LOC_Os02g08100	20515.5	10483.1	16410.1	16853.2	12392	13417.9	10736.7	9949.82	10310.4	15517.9	10625.6	14380.2	8124.3	6137.06	6973.34
LOC_Os07g39470	1066.84	707.68	1112.29	1065.65	51393.9	52959.6	67226.8	64224	65568.9	1737.82	2399.79	1369.78	1274.44	1001.93	1074.24
LOC_Os03g04750	8895.86	7229.98	11884.7	11115.3	2943.21	3224.98	3633.66	3679.58	3710.25	14195.7	17492.5	16937	12689.3	11742.5	15254.2
LOC_Os05g37970	3998.59	2427.94	3852.51	3859.17	40384.4	40487.7	47208.5	48386.3	45839.6	4515.71	5286.21	5362.03	5985.41	4751.03	5467.46
LOC_Os03g04920	9496.47	9418.11	9002.57	8916.16	20973.9	21622.4	18259.8	17768.1	18527.1	13729.9	12853.4	12245.3	9379.4	10604.6	8237.15
LOC_Os05g51830	9284.01	14046.4	11049.9	10884.1	3091.53	3505.19	3623.06	3410.99	3673.95	14435.6	15459.5	16412.1	11188.6	15434.1	14950.9
LOC_Os07g07930	6241.14	4352.28	5511.73	6365.52	25569.1	24486.2	22831.7	24668.1	22854.6	12171.7	13476.6	15949.8	9775.85	5978.05	7705.38
LOC_Os03g40920	10889.9	7454.13	10017	9441.37	10575.4	10531	10317.9	10708	11028.6	12867.5	14067.4	14270.1	11781.3	9217.56	12382.5
LOC_Os02g12650	9284.76	12473	10956.9	10653	6923.28	7088.79	7158.66	7232.14	6619.02	14253.9	14743.7	14428.6	11115.1	14202.3	12575
LOC_Os09g07460	14382.5	6343.18	11537.5	12055.7	3637.17	3510.33	3380.55	3367.33	3375.4	18728.5	13726.6	16434.3	14863	8726.18	11271.3
LOC_Os01g59990	7937.88	8062.95	10313.7	9693.25	5023.73	4440.94	4750.8	4949.77	5533.78	14551.1	17311.2	17488.2	11415.8	13336.4	15034.5
LOC_Os06g50490	9855.34	8314.5	10845.4	10933.3	8750.71	8848.46	8718.41	8082.9	8628.12	13762	14042.4	12799.4	12990	10949.4	12102.5
LOC_Os08g21350	8139.83	9473.91	7317.69	7660.21	33084.2	31515.9	24864.5	24764.7	25809.1	9124.79	7712.05	8043.04	7124.48	8228.09	6915.01
LOC_Os04g01300	13414.7	13088.2	12927.3	12473.6	5041.42	3942.22	3501.14	3385.85	3160.24	17501.6	16460.9	17237.8	11548.3	11274.1	10874.6
LOC_Os04g54200	1195.22	1372.29	1241.4	1355.59	48550.1	49280.9	61394.6	62568.7	65993.9	2623.29	2682.18	2375.16	1853.64	1624.54	1497.13
LOC_Os07g37650	7891.33	8448.6	7734.7	7767.47	21145.4	19565.8	18858.7	18521	18902.3	9637.8	9130.25	9949.83	10649	10866.1	10272.9
LOC_Os02g48560	7646.58	6622.14	9396.32	9906.38	13232.9	12933.3	12914	12097.2	12491.7	11787.2	14586.3	12844.8	10510.7	8285.56	9575.83
LOC_Os07g05580	8027.22	7410.57	9609.64	9148.66	7321.97	7169.77	8475.9	8376.64	7881.77	12903.6	15238.6	15071.6	11466.1	10087.3	13477.1
LOC_Os07g38360	11798.3	10717	11103.6	11252.3	12289.9	12340.8	11045.4	11294.1	11274.7	11118.6	10319.2	10687.7	9954.74	10787.5	9552.49
LOC_Os06g27560	7834.27	4923.42	7336.14	7469.92	31379.3	31198.4	25360.1	25129.9	24803.2	8969.18	7546.37	10208.2	10303.8	6308.52	6923.76
LOC_Os02g27030	13519.8	10332.3	11865.5	12030.8	10816.3	10326.6	10189.4	9304.14	9823.64	9718.12	6980.55	8039.01	12429.2	11823	12305.7
LOC_Os12g02080	109.612	61.1756	103.45	137.012	78685.6	76343	58044.5	57101.6	56589.8	81.319	131.296	93.8759	276.547	185.826	361.645
LOC_Os08g42000	8284.73	6758.2	9720.3	9089.84	10238	9209.64	12132.1	10812.5	10548.5	11734	14156	13413.1	11845.1	9203.2	10762.8
LOC_Os10g05069	12841.9	15341.4	10030.7	9585.99	1884.58	2209.54	1819.48	1964.82	1966.07	12679.7	6222.99	9793.37	12859.5	16772.3	12966.7
LOC_Os03g44620	6575.23	5256.21	7037.01	6735.73	17309.6	17132.6	16180.5	16310	16310.9	9710.09	9863.84	10048.8	11587.9	11678.3	10034.7
LOC_Os01g22520	11616.6	10769.9	10831	10590.7	10399.9	10502.7	9047.05	9170.5	9441.72	15239.8	13819.4	14640.6	12528.8	12302.9	12752.9
LOC_Os12g44150	17315	17989.1	14455.8	14935	11055.8	10258.5	9805.06	9124.19	9593.68	12461.9	11857.2	12276.5	8308.99	10198.4	8753.37
LOC_Os09g07900	8359.81	10015.2	7077.11	7280.32	28724.5	29662.4	24072	23804.1	22281.7	9568.53	8227.86	6934.7	7869.03	13571.1	6775.02
LOC_Os05g07650	9781.77	10811.4	10363.5	10343.7	18287.9	16118.5	13797.8	13249.7	12866.9	11266.2	12887.8	12300.8	10686.7	10424.5	10043.4
LOC_Os05g44310	8741.2	10948.5	9164.56	9552.09	15478.1	13743.1	13073	14263.2	14588.2	13485.9	14547.8	14486.2	10818.2	11852.7	10252.5
LOC_Os05g06280	9645.88	10999.4	10312.1	10308.4	7481.17	7178.77	6225.73	6542.8	6602.88	14824.1	17065.3	16002.3	11223.4	13556.7	12207.5
LOC_Os03g55320	736.504	419.91	640.749	633.161	53395.5	52969.9	64279.5	65041.6	64854.8	1057.15	953.456	932.702	1338.26	872.618	951.75
LOC_Os03g17870	20947.2	16161.6	17888.1	16393.7	361.948	462.732	425.385	474.998	521.776	8092.74	451.198	4472.73	14381.4	10416.8	14980.1
LOC_Os07g01410	20140.1	13161.6	17214.4	18906.3	217.713	147.817	166.974	149.512	169.443	16456.5	882.598	9208.92	16586.1	4104.46	9892.75
LOC_Os01g63060	1258.29	1612.59	1550.15	1610.93	56122.4	56327.3	50298.8	51797.3	51770.1	3331.07	4231.68	3653.08	3182.23	2666.7	2701.65
LOC_Os02g01590	8339.54	4770.23	7913.53	8677.42	1309	1120.84	1311.94	1197.42	1126.93	20520.5	28157.7	22310.2	19112.7	13171.6	14961.6
LOC_Os02g47140	8344.79	6490.49	10987.4	10503.6	3067.04	3330.38	3907.98	3577.7	3917.35	13971.8	17336.2	16591.8	12279.3	11619.9	15529.4
LOC_Os11g07280	9453.68	10502.1	11086.8	11167.9	3792.29	3514.19	3623.06	3413.63	3601.33	16895.3	19397.4	17084.4	14249	14054.8	13177.7
LOC_Os08g06140	2534.6	2136.74	2370.53	2087.01	45978.3	45273.1	55289.5	54698.9	54939.7	2500.81	2772.84	2659.82	3167.72	3151.39	3014.68
LOC_Os08g06480	8573.03	10235.9	8161.33	8401.32	18723.3	18515.7	13770	14149.4	13883.5	11664.8	11194.5	10505	10503	14594.1	11759.3
LOC_Os04g56520	10513	10837.4	10673	11136	5082.24	5169.74	4962.83	4691.76	4666.39	14995.8	15680.4	14567.9	12652.5	12250.2	12660.5
LOC_Os02g07410	15110	14577.4	13438.9	12558	6040.18	6613.21	6765.08	6693.63	6655.33	16458.6	15234.5	18067.6	8628.08	7947.43	7601.36
LOC_Os06g49480	9341.06	8306.18	10881.5	10064.2	2166.25	1668.4	2387.99	2132.86	2077.69	13394.5	16879.8	14719.3	12182.6	11417.8	12983.3
LOC_Os02g04250	8031.72	5129.95	7637.67	7636.69	22451.7	21049.1	20407.9	19818.9	19289.6	12192.8	12652.3	12284.6	11352.9	8159.12	9133.49
LOC_Os06g50154	8136.08	10538.4	10235.9	10216.4	6006.16	6320.14	6531.85	6882.84	6851.67	14492.8	18675.2	15804.5	11655.6	11309.5	12321.2
LOC_Os10g38489	2201.25	963.639	1881.35	1891.87	54105.8	60503.4	55323.9	58252.7	57365.7	1139.47	1253.56	1484.85	994.023	1074.73	1343.53
LOC_Os05g48760	1738.78	1922.87	1881.35	1731.33	55009.3	53180.7	55691	54746.5	56199.8	2208.66	1386.94	2189.43	2259.76	2646.59	2402.22
LOC_Os03g29240	6913.83	7315.63	5806.04	5880.44	35404.3	35132.9	36534.1	36613.2	36536.4	4846.01	3387.63	4549.45	4790.26	4133.2	4002.4
LOC_Os03g08940	2343.15	1205.4	2809.99	2819.82	33546.9	31578.9	48874.2	43039.6	41069.7	5620.04	10480.7	7980.46	6846	3894.69	4701.39
LOC_Os07g02340	7804.24	6218.87	7612.81	6966.85	17814.4	17663.5	16860.4	15915.7	16254.4	8882.84	8884.34	8973.73	10250.6	9546.11	11187.7
LOC_Os10g27174	8977.69	6601.59	11896	9821.27	4001.84	4034.76	4089.53	4129.44	3352.54	12891.6	15677.3	16740.2	10963.3	10033.7	13803.8
LOC_Os03g63430	9295.27	11514.2	9148.52	9009.57	11514.3	10493.7	10072.7	9603.16	10147.7	12837.4	12987.8	13232.5	11198.2	11785.6	11529.9
LOC_Os11g29400	17866	8700.65	16158.3	15875.4	1277.7	1290.51	1436.5	1329.73	1286.96	13493.9	13232.7	14651.7	9238.23	14198.5	14103.2
LOC_Os05g06780	5318.45	2646.7	6491.7	6823.61	844.999	989.731	1143.64	1100.83	1062.38	4634.18	2537.34	2781.96	10193.6	11159.2	12552.6
LOC_Os07g06680	9287.01	4874.48	7657.72	8050.49	28422.5	28742.1	28360.3	27322.3	28100.6	10675.9	11115.3	9589.47	7827.45	5743.38	7208.6
LOC_Os03g57120	19186.6	17816.8	17313.9	16634.5	1530.8	1226.24	1191.34	1260.93	1292.34	11472	11392.5	14117.7	7896.1	13527	12583.7
LOC_Os04g32660	8567.77	6207.13	9500.57	9371.48	12439.6	12844.7	14306.7	13075	13196.3	13807.2	14693.6	13578.7	12230.9	9696.5	11778.8
LOC_Os11g01380	9202.92	12966.8	10833.4	10868.2	3940.61	3925.51	3079.74	2574.78	3197.89	16969.6	20107	16401	11568.6	16438	12297.9
LOC_Os03g27310	10091.8	7105.67	10040.3	9909.15	11387.8	11112	8135.32	8466.61	9137.8	11454.9	10070.2	10667.5	9324.29	8196.48	10878.5
LOC_Os05g04380	23153.7	13639.7	17843.1	18929.1	8554.77	8727.63	7466.11	7180.54	7577.85	15932.5	10566.2	12578.4	8294.49	4704.09	6664.19
LOC_Os01g68320	5677.31	7936.19	5785.19	5488.78	32481.5	32449	27717.6	27736.4	28330.5	5542.74	5227.86	5868.76	7665	8818.13	7229.99
LOC_Os01g13210	12986	12728	11648.2	10783.8	1801.58	1619.56	2315.1	2274.43	2240.41	12828.3	14245.6	20271.1	11668.2	11720.5	10698.7
LOC_Os06g01390	8261.46	7543.2	7507.75	7387.57	27773.4	26727.9	19649.9	21008.4	21478.9	10304.4	8691.56	10279.9	8607.78	7741.49	7657.74
LOC_Os07g32800	11438.7	11956.2	10295.3	9621.98	10997.2	11207.1	9589.06	9077.89	8322.86	11038.3	7335.88	9715.65	10552.3	9237.68	10061.9
LOC_Os05g50810	3634.47	3450.31	3358.52	3030.18	49282.1	50460.9	43540.4	44753	43206.5	4040.85	3723.17	3688.41	3947.08	3749.1	3278.14
LOC_Os02g43410	10410.2	6212.02	6389.85	6235.43	19.0499	0	71.5601	86.0024	96.8243	20783.5	558.527	7461.62	20549.6	8318.13	12140.4
LOC_Os12g04204	2292.1	3411.64	1991.21	2242.01	39418.3	39257.6	25389.3	25106.1	26165.4	4250.67	2642.58	3067.62	11776.5	9403.39	8895.31
LOC_Os04g59040	9166.13	11041.5	9739.55	9538.25	8833.71	8293.18	7450.2	7929.42	7587.26	13179.7	14015.3	14093.5	11406.1	10256.9	11369.5
LOC_Os05g45660	9448.42	7783.99	10107.6	9995.64	5661.9	5719.88	5304.72	5686.74	5492.09	14544	15454.3	15476.4	11495.1	12120.9	13528.6
LOC_Os05g41480	9514.49	7490.84	11049.1	10790	8177.85	7915.28	7446.23	7512.64	7095.07	13979.8	16413	13250.6	14229.6	11030.8	13401.3
LOC_Os02g54820	941.464	751.237	840.432	811.692	44029.8	43340	55819.5	51180.7	52343	3055.99	1979.85	1726.11	3803.98	2484.71	3126.48
LOC_Os05g46460	5343.22	5109.88	4273.53	4608.58	39621.1	39839.9	35829.1	36847.4	36665.5	5361.03	3877.39	4170.92	4919.84	5524.02	4287.25
LOC_Os03g16800	7036.2	5655.08	6583.12	6609.79	23068.1	21966.9	24663.1	23522.3	24347.3	10798.4	10161.9	9260.4	8875.62	8180.19	7681.08
LOC_Os01g42520	8913.13	5160.29	10782.9	11056.4	6059.23	6032.22	7826.56	8123.92	7421.85	17753.6	20972.9	16578.7	14055.6	7431.14	8660.05
LOC_Os08g15420	3790.63	3089.13	5024.95	5339.31	0	19.2805	230.583	240.807	153.305	14049.1	20581.1	18198.8	20725.6	17465.8	20983.2
LOC_Os02g07870	8823.78	12449	9878.28	9781.82	3484.77	3906.23	2675.55	2738.85	2910.11	15919.4	18375.1	17640.6	13974.3	17661.2	13884.5
LOC_Os05g28280	8961.93	11493.7	10447.7	9731.31	3815.42	3955.07	3754.26	3622.69	3551.57	14656.5	15657.5	16258.7	10670.3	14437	14501.8
LOC_Os11g41990	9910.15	10417.5	8129.26	8188.89	11810.9	11424.3	9795.78	9505.25	9422.89	12242	10847.5	11387.2	12388.5	13467.6	12675.1
LOC_Os01g68324	9166.89	10781.6	10449.3	10442	1888.66	2343.22	1921.52	1754.45	2144.93	16441.5	18897.2	16143.6	12969.7	13846	12925.9
LOC_Os01g27150	11825.4	13272.7	9991.36	10352.7	9063.67	8331.74	7216.97	7614.52	7357.3	13228.9	12131.3	13528.2	10972	12999.2	10504.2
LOC_Os06g02370	10108.3	7965.56	9227.11	9512.64	1547.12	1404.9	1656.48	1698.88	1654.08	19565.7	14497.7	17683	12438.8	9071.97	9807.2
LOC_Os01g57420	1195.97	973.427	987.187	1006.14	46619.2	46995.5	59557.9	61958.8	62894.1	1781.99	1752.69	1364.73	1361.46	1710.75	1383.39
LOC_Os09g36600	4182.53	2418.64	3412.25	3374.09	45084.3	44678	47330.4	46012.6	46142.2	4086.03	4498.44	4053.82	4044.75	2438.73	2838.72
LOC_Os08g09250	10988.3	12621.3	10328.2	9899.46	4241.33	4398.52	3845.69	4002.42	4065.28	9715.11	8332.06	9693.44	12089.8	14917.8	15004.4
LOC_Os10g39620	7120.29	7277.46	6968.85	6494.23	23998.8	23981.1	19696.3	21479.4	21564.9	9089.65	8194.51	9152.39	8939.44	9191.7	9305.56
LOC_Os02g01332	8329.03	8877.81	11079.6	10796.3	2978.59	3132.44	2748.44	3277.35	3189.82	13003	15931.6	15852.9	10740.9	11346.9	14485.3
LOC_Os03g04000	3877.72	2672.64	3666.47	3454.36	39792.5	40995.4	38092.5	38189	37223.6	7422.11	7617.23	6763.1	5899.35	4629.38	5240.94
LOC_Os08g44860	12355.4	14676.3	11189.5	11375.5	8776.56	7889.57	6187.3	6649.97	6280.13	12325.3	10118.1	12034.3	10624.8	11547.1	9220.01
LOC_Os05g05700	7964.9	9475.37	7536.62	7434.63	16652.3	17806.2	16103.7	16320.6	16688.7	10781.3	9943.04	10068.9	9309.78	10952.3	10108.6
LOC_Os10g28610	8741.2	10832	7497.33	7488.6	5166.61	4804.7	5017.16	4702.35	4189	12186.8	12324.1	12594.5	14780.8	22743.6	14765.2
LOC_Os07g47290	9549.03	8570.46	7748.33	7992.36	3878.02	4142.73	3564.75	3732.5	3403.64	15449.6	11971.9	11730.4	14577.7	15049.1	16490.8
LOC_Os04g42140	7982.92	10482.1	8761.99	9068.39	16538	15230.3	15604.1	15876	14608.4	10657.8	11575.9	11019.8	9630.81	10549	10162
LOC_Os02g50600	3265.84	2109.34	2941.51	2818.43	40127.3	41392.6	53128.1	53161.4	50991.5	4214.53	4263.98	3882.22	1983.21	1528.76	1680.87
LOC_Os01g72690	4268.12	4480.99	3664.86	3572.69	51985.8	52329.8	44878.8	45757.3	46315.7	2760.83	1400.49	2393.33	2076.04	2213.63	1913.22
LOC_Os05g01820	10350.1	10528.1	10554.3	10089.1	9039.18	8348.45	6322.47	5902.41	6672.81	13219.9	12883.6	14401.4	12009.5	11619.9	12322.2
LOC_Os11g03400	7383.06	5704.51	9819.74	9473.2	3818.15	4173.58	5091.37	4816.14	4917.87	12438.8	14917.7	14095.5	11944.7	8964.69	13054.2
LOC_Os02g41904	5572.21	4113.45	7263.96	7478.22	126.546	52.7	76.8609	76.7406	116.996	18728.5	21771.1	20098.5	17382.8	9933.09	14146
LOC_Os02g31290	9236.71	11572	8579.95	8581.93	11005.4	10358.8	8213.51	8376.64	8377.99	12971.9	12277.2	11718.3	10314.4	12132.4	10855.2
LOC_Os12g12360	7538.47	9354.49	8061.09	8772.92	5483.65	5200.59	5482.3	5189.25	5352.23	9498.26	10558.9	9944.79	11590.8	12838.3	11611.5
LOC_Os06g14190	963.236	898.548	1023.27	1200.58	45053	45025.1	64155	59107.5	61661	1588.23	1498.44	1363.72	1846.87	1262.47	1391.17
LOC_Os02g02400	18691.9	9207.18	16373.2	16577.1	839.557	751.939	764.633	676.111	899.659	10252.2	8651.96	16023.5	15221.7	18126.7	23851.1
LOC_Os01g09510	7622.55	10563.8	9952.86	10088.4	2072.36	1845.78	2854.45	2552.29	2486.5	13886.5	15862.8	15723.7	11520.2	12300	13745.4
LOC_Os02g57540	7923.61	9917.31	10363.5	9985.96	2069.64	2133.71	2096.45	2328.68	2005.07	13577.3	16133.7	15436	11436.1	11520.3	14607.8
LOC_Os08g32870	12055.1	10665.1	10172.6	10269	10046.1	10362.6	9676.52	9165.21	9163.35	14939.6	12521	13120.4	9565.06	9460.86	9385.28
LOC_Os07g05620	7671.35	6665.21	6513.35	6400.12	21325	22959.2	17994.7	17790.6	17533.3	7916.05	7295.24	7549.44	12686.4	13460.9	13694.9
LOC_Os10g25130	14238.3	18439.8	13961.8	13439.6	5259.14	5636.33	3652.22	3647.83	3739.84	8545.52	8707.19	11674.9	14306	10329.6	9834.42
LOC_Os02g39850	8705.16	3750.8	7495.72	7591.71	27255	27706.1	26615.1	26741.5	25944.9	8417.01	7498.44	8781.94	6958.16	4560.41	6394.9
LOC_Os07g49150	9448.42	9057.42	10255.2	9955.51	6331.37	6591.35	6635.21	6120.73	6251.89	14206.7	14965.6	14712.3	12696	11451.3	12436.9
LOC_Os02g01510	1517.3	1054.67	1794.74	1951.38	50270	51088.1	46147	45020.3	44291.8	3144.33	4200.42	5240.9	5045.54	2179.15	2614.15
LOC_Os01g59900	6556.46	5909.08	5725.04	5789.1	32410.7	31848.8	29762.4	28288.2	28773	7043.63	7829.8	7871.44	6291.94	5993.38	6024.51
LOC_Os03g53860	8594.8	6958.85	8389.89	8523.8	2058.75	1957.61	1745.27	1581.12	1792.59	15201.6	15985.8	14203.5	13927.9	13003.1	15059.8
LOC_Os03g62060	18272.2	8331.14	14532.7	14335.7	397.327	438.31	412.133	408.842	484.122	25140.6	30278.2	31166.8	1568.39	2886.06	1746.98
LOC_Os04g37690	5950.59	6546.77	6378.62	6503.92	13769	14700.7	12618.4	12041.7	12224.1	9301.48	10797.5	9519.82	10418.9	9577.72	9621.52
LOC_Os02g56560	5530.91	6028	5269.54	5065.29	30830.9	30936.2	27936.3	28916.7	28305	7864.85	7397.36	8063.23	5826.83	6155.26	5671.61
LOC_Os01g70200	8497.2	6446.93	7009.75	6962.01	32639.3	31240.8	27404.9	27712.6	27675.6	8121.86	7254.6	6907.45	6131.42	5320	5066.92
LOC_Os12g37410	9323.05	8513.69	8907.14	9043.48	12609.7	13127.4	13915.8	12180.6	12411	11328.4	11518.6	10065.9	10495.3	10710.9	9795.53
LOC_Os03g08440	7775.71	6845.8	9563.12	9518.87	2960.9	3153	4443.35	4669.27	4310.03	13262	14930.2	14064.2	12074.3	11624.7	13762
LOC_Os07g38130	6570.73	4672.84	9828.56	10044.1	2095.49	2424.2	3865.57	3620.04	4034.35	17462.5	24234.5	17697.1	17464.1	9147.64	11680.6
LOC_Os05g23720	7495.67	8548.44	9417.17	9365.94	3114.66	2902.36	3616.44	3545.95	3503.16	15217.7	16407.8	14554.8	11529.9	12952.3	13662.8
LOC_Os08g37370	2436.24	1490.24	2460.35	2659.28	36729.6	37591.8	51873.1	52739.3	52657.6	1968.72	2544.63	2154.1	2891.18	2358.27	2417.77
LOC_Os10g36650	7078.25	7687.58	8034.63	7775.08	4418.22	4379.24	5760.59	5404.92	5442.33	16681.4	23358.1	20223.7	11756.2	11184.1	10717.1
LOC_Os12g25710	8181.88	11627.8	9301.69	8303.06	7467.56	7978.26	7762.95	7655.54	7630.3	12043.2	13609.9	13883.5	9781.65	12499.2	11048.7
LOC_Os01g71630	8132.33	10690.6	7843.77	7734.95	13777.2	14612	10610.8	12327.5	10634.5	8012.43	7820.42	8614.37	9291.41	12099.8	8920.59
LOC_Os04g32020	10385.4	9204.73	8864.63	9138.28	10503.3	9307.33	9924.33	9755.32	9268.24	13483.9	11032	11645.7	10645.1	11615.1	10621.9
LOC_Os02g04020	6185.58	8071.27	5680.94	5772.49	28606.2	27098.1	22332.1	22819.7	23657.4	8120.85	7963.18	9123.12	7827.45	7935.94	7322.35
LOC_Os02g30050	6572.23	4654.24	8972.09	8426.93	5382.96	5374.11	6154.17	5838.9	5555.3	11689.9	13601.6	13659.4	11137.3	8847.83	12405.8
LOC_Os03g56790	8844.81	8612.06	9305.7	9273.22	9054.15	9561.83	8152.55	8663.75	8668.47	10285.3	11034	10942.1	12552.9	10731	12224
LOC_Os06g13680	7250.92	3889.3	6939.18	6071.43	5652.38	6325.28	6140.92	5522.68	5080.59	8807.55	7422.37	9113.03	11854.8	9364.12	12137.5
LOC_Os01g48770	7872.56	7769.31	9947.25	9033.1	4359.71	4541.2	4506.96	4546.22	4452.57	12241	14685.3	15563.2	10222.6	9392.85	13285.6
LOC_Os11g26910	9055.02	5791.13	9249.56	9312.66	8254.05	7928.13	7701.99	8285.34	7550.95	12227	12728.4	12621.8	11414.8	9007.79	10960.2
LOC_Os11g04480	1678.72	1253.37	1677.66	1766.62	51038.8	52068.9	49713.1	49374.6	48909.7	1902.46	1563.04	1875.5	1989.98	1532.59	1953.08
LOC_Os03g62090	11235.3	12477.4	9348.2	9458.67	3615.4	3922.94	3917.25	3932.29	3068.79	16314	16512	15040.3	11352.9	14803.8	11822.5
LOC_Os05g01030	1451.99	1285.67	1429.06	1431.71	53531.6	51696.1	51011.8	48758.1	49978.8	2303.03	995.137	1949.19	2120.52	1649.45	1516.58
LOC_Os04g35300	9571.55	7025.41	9458.87	8700.95	8145.2	10119.7	9644.71	8153.03	8524.58	13636.5	14144.5	14584.1	10352.2	7386.12	10325.4
LOC_Os08g01760	5371	4583.28	5271.15	5259.74	8905.83	9632.53	7845.11	7854	7655.85	9750.24	7314	8425.61	14982.9	13232.9	13426.6
LOC_Os07g38630	4936.3	3564.83	5575.88	5074.29	22629.9	23397.5	29969.1	29104.5	27694.4	10131.7	13899.6	12435	5777.52	3651.39	4491.4
LOC_Os03g22340	7444.62	5912.5	9766.01	9480.81	4235.88	4277.7	5148.35	4902.14	4829.11	12742	15238.6	14984.8	11771.6	10072.9	13234.1
LOC_Os07g39280	9396.62	7863.76	9832.57	10121.6	10620.3	10406.3	10943.4	10611.4	11196.7	11888.6	13943.4	13084.1	11555	9461.82	10478
LOC_Os01g16450	7080.5	5112.33	9083.56	9550.01	3228.96	3484.63	6057.43	5649.7	6031.35	16858.1	21423.1	18182.6	14092.3	7938.81	9225.85
LOC_Os04g33990	21631.1	11236.3	15528.7	15957.7	507.544	561.705	921.005	792.545	794.766	15459.6	14766.6	13529.2	9040.97	7021.17	9268.62
LOC_Os03g08320	74.3261	45.0253	30.4737	40.8268	59205.8	60219.4	59683.8	59141.9	56825.1	280.099	83.3623	31.292	25.1407	22.031	18.4711
LOC_Os06g37560	8661.62	4590.13	6914.32	6974.46	2679.23	2744.26	3136.72	2974.36	3188.48	14842.2	16450.5	14185.4	18339.2	14820.1	16294.5
LOC_Os01g71230	7750.94	8395.26	9111.63	9046.25	2996.28	3037.32	3297.07	3512.87	3316.23	13366.4	14843.7	15079.7	11572.4	12501.1	13638.5
LOC_Os07g12170	7128.55	7223.62	8558.29	8013.12	6320.49	6944.83	6918.8	6438.27	6527.57	12615.5	16250.4	13829	10844.3	10799	11314.1
LOC_Os05g49140	4657.77	4796.66	3872.56	3585.15	37403.1	36238.3	38934	38896.9	38688	6037.68	4021.19	4838.14	3677.31	4693.55	4050.04
LOC_Os12g38110	8918.38	9488.59	8763.59	8684.34	9587.55	9800.91	9251.13	9290.91	9995.77	13674.6	14063.2	14023.8	9350.39	10712.8	8713.51
LOC_Os07g12200	7960.4	7866.21	8497.35	8588.16	8971.15	10024.6	8546.13	9350.45	9726.81	13346.3	12834.7	14439.7	9886.08	8746.29	9665.26
LOC_Os02g12794	8070.01	9963.8	10385.9	9482.2	3158.2	3099.02	3246.71	2925.41	3384.82	12645.6	15523.1	14698.1	11409	12076.8	13912.7
LOC_Os02g54470	7506.19	5740.23	8705.85	8485.05	5995.28	5205.73	6510.65	6205.4	6105.31	11144.7	14168.5	12962.9	11161.5	8659.13	12272.6
LOC_Os11g44810	6259.91	5892.93	5875.81	6500.46	370.113	290.493	681.146	617.894	564.809	7724.3	4684.96	5097.56	14158.1	9391.9	12759.7
LOC_Os03g51140	7744.18	10186	8417.95	8506.5	10682.9	9494.99	8624.32	9466.88	8851.36	12169.7	13771.4	10579.7	9637.58	12582.6	9978.3
LOC_Os02g10700	8528.73	6078.9	7610.4	7759.17	20305.8	20100.5	25236.9	24120.4	25686.7	12048.3	8906.22	6190.76	4105.66	4475.16	6702.11
LOC_Os02g50350	7934.87	7000.94	7526.2	7337.75	11768.8	11992.5	11341	10664.3	10922.3	13882.5	13036.8	14564.9	10269	8738.63	7787.04
LOC_Os06g03760	8187.88	8942.41	8212.66	8265	7387.28	7911.42	7073.85	7578.8	7147.52	14205.7	15847.2	15318.9	11363.6	10813.4	10041.5
LOC_Os06g43630	12023.6	13706.3	10577.6	10938.8	6721.9	7019.38	5506.15	5498.86	5465.2	11403.7	10711	13811.9	9323.32	11151.5	9236.54
LOC_Os03g07530	5955.85	5250.34	5903.07	5858.3	26327	25946.4	21085.1	20551.9	21109	8619.81	9336.58	8911.14	7840.99	7384.2	7839.54
LOC_Os05g11710	7961.9	7640.1	10063.5	9828.88	2939.13	3291.82	3674.74	3313.08	3622.84	12836.3	14772.8	14992.9	11032.9	10835.4	13958.3
LOC_Os05g14170	8494.95	12522.9	9195.03	9231.7	2672.43	3034.75	2494	2330	2474.4	14714.7	17013.2	15268.5	11408.1	13980.1	11588.2
LOC_Os04g31070	5798.19	5725.06	5956.8	5652.78	24985.3	23532.5	19512.1	18812	19235.8	9204.1	9194.86	8756.7	7680.47	8356.44	7925.09
LOC_Os04g56430	23306.1	11033.6	16720.4	16970.8	991.956	1080.99	795.112	731.682	722.148	8946.09	1957.97	8544.72	10369.6	2892.76	9255.01
LOC_Os01g04650	12004.8	8238.65	11296.9	11298.6	4188.26	3560.46	4142.54	4147.96	3969.8	12366.5	11430	13579.7	14887.1	9954.16	11124.5
LOC_Os06g06030	9184.15	7362.12	10138.9	9709.86	6014.33	6180.04	5985.87	6222.61	6106.66	13149.6	13730.8	13425.3	10827.9	9921.6	10729.8
LOC_Os02g54990	9004.72	8587.59	8055.48	8220.72	12600.2	12639	11392.6	10629.9	11801.8	10386.7	9182.36	8701.18	11082.2	9547.07	10114.4
LOC_Os03g58204	6648.06	5231.25	9073.14	8509.27	4201.87	3757.12	6204.53	5936.81	5800.05	12424.7	15329.3	14064.2	12143.9	10495.4	14009.9
LOC_Os01g40470	10419.9	12405.9	9981.73	9234.47	7467.56	8136.36	6978.44	6704.22	7237.62	11302.3	11845.8	12148.3	10995.2	10888.1	9750.82
LOC_Os01g48280	7120.29	7367.02	8397.91	7760.55	16384.3	16725.2	16348.8	15948.8	16433.2	8606.76	9014.59	9265.45	8844.68	7774.06	8625.05
LOC_Os11g08300	14708.3	15042.8	11106.1	11212.1	13362.1	13831.8	10465	11138	10966.7	8408.98	4166.03	7253.68	8872.72	9133.27	8532.69
LOC_Os02g45070	8226.17	8546.48	7352.18	7512.13	11504.8	11794.5	10176.1	11107.5	10555.2	10863.6	8131.99	10153.7	9828.07	11223.3	9622.49
LOC_Os05g31000	7432.61	7568.16	8905.53	8626.91	3317.41	3163.28	4142.54	3784.11	4137.9	12829.3	14707.2	14980.8	10114.3	10602.6	12285.2
LOC_Os09g31970	6446.1	6208.59	7907.12	7914.17	4158.32	3907.51	4320.11	4253.81	4141.93	13184.7	16984	16246.6	11845.1	8865.07	8841.84
LOC_Os12g37419	8096.29	8594.93	9172.58	8303.75	8553.41	8741.77	9094.76	8712.71	8095.59	11573.4	11656.1	12696.5	9706.23	7343.97	9954.97
LOC_Os02g22130	795.064	626.439	651.174	584.723	36098.2	38280.8	53141.3	55721.6	53600.3	1338.25	899.271	1150.74	3325.34	3352.54	2977.74
LOC_Os04g37710	2238.04	1721.73	1874.13	2024.04	45027.2	46094.5	47180.6	47436.3	49333.3	2822.07	1745.4	2346.9	2022.86	1686.81	1840.31
LOC_Os08g41810	6327.48	5941.87	8442.01	7808.99	5097.21	5484.65	6106.46	5513.42	5769.12	12125.6	14830.1	14218.7	10749.6	10715.7	12295
LOC_Os03g59360	12965.8	6879.57	9928.81	9661.42	5566.66	5547.64	8139.3	7175.25	7283.34	12500	12311.6	11942.4	9728.47	8135.17	10337
LOC_Os01g25610	6699.86	6706.81	8906.33	8130.07	5693.2	5629.9	6341.02	6591.75	6249.2	11887.6	13644.3	13705.9	10044.7	10981	12924
LOC_Os05g01470	11724	11735	8243.93	8851.11	18319.2	20496.4	16485.3	16602.4	16269.2	13214.8	8195.55	11268.1	6883.71	6372.7	6031.31
LOC_Os07g38970	8090.28	6994.58	8863.83	8557.02	7075.68	7892.14	7186.49	6941.06	7068.18	13883.5	14657.2	14166.2	12283.2	10355.5	11658.2
LOC_Os09g20350	6355.26	6044.15	7223.06	7589.63	4697.16	4633.74	6645.81	6295.38	6787.12	11821.4	14635.3	12947.8	12152.6	9289.4	11061.3
LOC_Os02g40430	10079.1	12014.9	8444.42	8257.39	9912.76	9205.79	6892.3	7151.43	6680.88	13001	10766.2	11854.6	10474	10616.1	8555.05
LOC_Os08g09350	7710.39	8926.75	9388.3	9237.93	1836.96	1643.98	2910.11	2408.07	2155.69	12724.9	13956.9	14517.5	10826	14974.4	15105.5
LOC_Os03g63770	6658.57	8006.18	6157.29	6329.54	21046.1	21382.1	15397.4	15562.5	15942.4	8069.65	7323.38	7706.91	9419.05	9429.25	7692.74
LOC_Os02g22380	8157.1	4664.03	7008.95	7305.23	26384.1	26159.8	27744.1	25640.6	25452.7	8276.46	8339.35	8212.63	6429.24	4665.78	5272.05
LOC_Os01g06590	1242.52	1786.82	1117.9	1114.09	49231.8	48143.4	50885.9	52854.4	52524.5	1436.63	1075.37	1162.85	1271.54	1371.67	1152.99
LOC_Os11g44310	163.668	231.978	186.05	215.206	61298.5	59637.1	50958.8	55016.4	54666.8	218.858	190.691	166.554	240.77	214.562	210.96
LOC_Os01g01060	7102.27	7429.17	9269.61	9409.54	2217.95	2048.87	2552.31	2602.57	2766.22	11781.2	13823.6	13828	10973.9	10882.3	14960.6
LOC_Os07g36940	9007.72	11247	9085.17	9041.4	7722.02	8171.07	6942.66	6917.24	6784.43	12774.1	11708.2	10997.6	9971.18	15105.6	9788.73
LOC_Os03g13140	16603.2	14046.9	19535.2	18846.8	9187.5	9615.82	5563.14	5832.29	5424.85	3689.47	8532.13	14453.9	5905.16	5409.08	5080.53
LOC_Os02g46962	7648.08	7440.43	6565.47	6241.66	22356.4	23451.5	22182.3	21688.5	22889.5	7711.25	5459.19	7432.35	7240.51	7840.15	7162.91
LOC_Os03g01530	5922.06	5342.84	9381.08	9358.33	459.919	316.2	687.772	657.588	661.633	15813	17886.4	15176.6	13428	10513.6	14206.2
LOC_Os02g55440	7556.49	7783.5	8201.43	8305.14	10601.3	10303.5	11298.5	10450	11410.5	12182.8	13558.9	12001	11165.4	10177.3	10702.6
LOC_Os07g08660	6489.64	5833.22	9084.37	8397.17	4814.18	5045.06	5567.11	5758.19	5250.03	11274.2	13960.1	13367.7	10593.9	9531.74	13182.6
LOC_Os12g42850	9293.01	7224.11	7361.8	7884.41	28380.3	27463.1	23542	23667.9	24167.1	6346.89	2827.02	4845.21	6285.17	6781.71	6898.48
LOC_Os05g48240	8429.63	10277.5	9033.84	8577.09	7693.44	6686.47	6192.6	6507.07	6590.78	12650.6	14407.1	13431.3	10231.3	11110.3	10467.3
LOC_Os01g38620	8051.99	9730.35	8025	7441.55	4542.04	4572.04	4089.53	3796.01	4338.27	9239.24	9381.38	9814.57	11109.3	13214.7	13238
LOC_Os12g40890	9111.33	9642.75	8734.72	8842.11	5456.44	5207.02	4797.18	4839.95	5052.35	13481.9	15379.3	14846.5	10711.9	8392.84	7533.31
LOC_Os07g42450	7140.56	8021.35	9817.34	10288.4	1537.6	1510.3	2357.51	2340.59	2166.44	13610.4	15814.9	15234.1	10638.4	11614.1	13908.8
LOC_Os02g26700	6405.56	6993.11	6299.23	6607.71	18664.8	18447.6	16545	16986.1	16274.6	6056.76	6387.63	6585.44	6420.54	4578.61	4636.25
LOC_Os03g06620	8758.47	9028.06	6703.41	6557.2	9337.18	10166	10348.4	10508.2	11134.8	8552.55	2926.02	4242.58	12137.1	6769.25	8740.74
LOC_Os11g37700	5258.38	6261.45	4485.24	4625.88	23484.5	23236.8	14061.6	15344.2	15611.6	5179.32	1931.92	4506.04	9265.3	16466.7	9395
LOC_Os10g39440	8175.87	9011.42	9207.06	8727.25	917.117	681.244	698.374	501.46	457.226	16728.6	19846.5	18599.5	12445.6	12601.7	11705.8
LOC_Os08g39350	7631.56	8350.72	5473.23	5935.8	24597.5	25442.5	16220.3	16361.6	16444	8739.28	6435.57	7632.21	10606.5	11296.1	9261.82
LOC_Os08g40260	7980.67	8328.7	7767.58	7656.75	14665.7	15364	14276.2	14230.1	13993.8	9934.97	8704.06	9371.44	9328.15	9437.87	7511.92
LOC_Os07g12650	7789.23	6913.83	10321	9693.25	3018.05	2687.7	2989.62	2762.66	3117.21	11785.2	14662.4	14160.1	9734.27	9647.65	12770.4
LOC_Os03g06410	3687.02	4536.3	3256.67	3214.94	40545	40872	36693.1	36711.1	37550.4	3315	2576.94	3155.44	4037.98	4333.39	3461.88
LOC_Os04g50990	7030.2	5275.79	8911.95	8793.68	3759.64	3475.63	4708.39	5203.81	4565.54	12039.2	14702	13942.1	10607.4	9537.49	13278.8
LOC_Os06g15360	9037.75	7089.03	8647.31	8960.44	9620.2	9749.5	9031.15	7967.79	9315.31	11794.3	10142.1	11844.5	10295.1	9185	9770.26
LOC_Os07g44060	14791.6	12141.7	13819.8	13872.8	2359.47	2389.49	2160.06	2267.82	2011.79	6581.82	5301.84	6791.37	9695.6	9668.72	9879.14
LOC_Os01g37800	9227.7	9277.16	8501.36	7950.15	11594.6	11534.9	11959.8	10725.2	10574	10437.9	9216.74	10378.8	7945.42	8247.24	7996.06
LOC_Os04g41500	1102.13	995.94	1171.63	1005.45	45797.3	47221.8	50082.8	50666	50020.5	1265.97	1392.15	1488.89	1829.47	1433.93	1375.61
LOC_Os03g49770	2424.98	2394.17	2115.52	2188.04	43148	43384.9	46372.3	45393.4	46007.7	2441.58	2243.49	2498.31	2092.48	2081.45	1999.74
LOC_Os05g41930	9571.55	10154.2	8831.75	9075.31	4278.07	4575.9	4375.77	4182.36	4570.92	11833.4	10391.1	11586.1	10338.6	9955.12	8334.37
LOC_Os04g39020	8872.58	7831.46	7556.67	7485.83	9763.08	9129.95	8593.84	8972.04	8944.15	10966	11025.7	10800.8	9999.22	10700.3	10102.7
LOC_Os05g51530	9356.08	9230.18	9128.47	9445.52	7505.66	8118.37	6132.97	6100.88	6477.82	12601.4	13305.7	12789.3	11350	10297.1	10963.1
LOC_Os01g14440	956.479	667.549	994.404	1054.58	49948.9	48189.6	50892.5	52674.5	50847.6	703.76	651.268	563.255	1202.88	877.407	907.03
LOC_Os03g08860	749.267	622.034	684.054	752.874	40668.8	41824.5	55982.5	56732.5	55897.2	1324.19	1339.01	1309.22	1612.87	1375.5	1419.36
LOC_Os03g58470	7515.19	4149.67	8308.89	7831.82	13741.8	13118.4	8698.53	8604.21	8404.89	8382.88	8594.65	8528.57	9022.6	5890.89	8778.65
LOC_Os01g61814	6747.91	6454.76	9913.57	8826.2	3752.83	4415.23	4559.97	5050.33	4466.02	11609.5	14001.7	13142.6	10963.3	10737.7	12132.6
LOC_Os06g45500	5202.83	5815.6	4500.48	4708.92	23421.9	23531.2	22337.4	23163.8	21942.8	7436.17	5731.16	6615.73	7052.92	7388.04	6442.54
LOC_Os09g36350	11420.7	8852.36	9173.38	9432.37	6217.07	5714.73	5427.97	5422.12	5450.4	16185.5	15582.5	14227.7	9862.88	10761.6	11392.8
LOC_Os01g68589	6796.71	6455.74	8662.55	8244.24	907.592	881.761	1211.22	1051.88	1136.34	9249.28	14097.6	14522.5	18837.1	13281.8	14181.9
LOC_Os12g24080	7651.08	8838.66	7477.28	7570.26	12767.5	12466.8	10535.2	10430.1	10580.7	9854.65	11317.5	8026.89	9555.39	11636.2	9085.85
LOC_Os04g32460	8082.02	7396.38	7992.12	8105.16	6060.59	5487.22	5650.6	5714.53	5379.13	10982.1	11936.4	11190.4	10493.3	11353.6	10801.7
LOC_Os05g01600	7627.81	8074.21	8548.67	8438.69	4086.21	4203.14	4343.96	4076.51	4507.71	13332.3	14637.4	14002.6	10136.5	10204.2	10328.3
LOC_Os01g14860	5370.25	6989.68	5532.58	5066.67	19599.6	19475.9	18491.7	18776.3	18909	8402.96	8318.51	7954.22	8026.64	8720.43	8968.22
LOC_Os02g55430	6682.59	4271.04	5957.6	6110.87	27532.6	26999.1	29093.2	28677.2	28579.3	5178.31	5367.49	4797.76	5117.09	4149.48	4118.09
LOC_Os10g40730	6473.88	4773.66	7693	7918.32	2596.23	2392.07	4631.53	4453.6	4654.29	12673.7	16587	13037.6	13513.1	10476.2	10671.5
LOC_Os08g28730	7539.22	8769.16	7954.43	8143.91	12315.8	12827.9	11219	11180.3	9991.73	10802.4	11935.4	14139.9	9154.1	8149.54	7800.65
LOC_Os05g31140	8332.78	5259.64	8073.12	8117.61	235.402	263.5	288.891	353.271	341.575	6577.8	3093.78	6162.5	17561.7	12676.4	10966
LOC_Os01g09200	7808.75	10677.4	8451.64	8295.45	11215	11979.6	9289.56	9603.16	9885.5	11473	12149	11969.7	8039.21	9836.35	7990.22
LOC_Os07g38760	6758.42	8173.56	6745.11	7132.23	14294.2	14324.1	16387.3	16734.7	17303.3	10939.9	11530	10717	7314.97	9207.99	7276.66
LOC_Os01g54870	6505.41	7451.68	8855.81	8658.74	2226.12	2519.32	2687.48	2490.1	2824.04	11678.8	13244.2	13091.1	11177	11372.8	14236.4
LOC_Os01g03760	6800.46	7673.87	7839.76	7954.3	12583.8	12592.7	14717.5	15782.1	15530.9	10085.6	11910.4	10929	7942.52	8257.78	8278.96
LOC_Os05g45950	8466.42	9110.77	9368.25	9121.67	3737.86	4322.68	4155.79	3948.17	4202.45	12741	12867	13382.9	10614.2	11091.2	13233.1
LOC_Os01g64490	12435.7	13183.1	9839.79	10033.7	5519.03	5626.04	4536.12	4749.98	4661.02	15082.2	11779.1	13436.4	7199.9	6748.18	7247.49
LOC_Os01g41120	5950.59	3515.89	6031.38	6544.74	18848.5	18374.3	24535.8	21311.4	22198.3	7775.5	9540.81	8750.65	10646.1	5731.88	6290.88
LOC_Os05g51700	11866.6	8888.58	11274.5	11403.8	4562.45	4976.93	3963.64	4503.88	4201.1	13368.4	14476.9	13371.8	9484.8	7950.3	8490.89
LOC_Os09g07350	10365.9	5509.72	8250.35	8069.87	1642.37	1434.47	2103.07	1966.15	2116.69	21762.4	22295.2	19057.8	11852.9	7518.31	9254.04
LOC_Os11g18730	5980.62	3351.45	5385.82	5551.06	967.463	871.478	764.633	918.241	876.798	11617.6	11409.2	10350.6	16303.7	15490.6	16474.3
LOC_Os09g12600	6932.6	10126.3	9513.4	9131.36	2468.32	2529.6	2161.38	2561.55	2170.48	14033	16539.1	15741.9	8672.56	10021.2	11180.9
LOC_Os01g67220	11052.8	13256	9217.49	9399.16	3732.42	3825.25	2875.66	2524.5	2889.94	13076.3	10400.5	10551.4	9167.64	13602.7	12465.1
LOC_Os11g24560	8235.93	9830.68	9346.6	9725.08	4128.39	4183.86	3747.63	3278.68	3130.65	13903.5	15373	13901.7	11260.1	11065.3	10663.7
LOC_Os01g70270	5817.71	7114.97	5440.35	5618.18	33258.4	33302.5	31441.4	31234.8	32171.2	3381.26	2988.54	2867.76	3937.42	4049.87	3737
LOC_Os06g02510	6828.24	6775.81	9462.88	8778.45	2794.89	2629.86	3665.47	3381.88	3171	12036.2	14004.9	13493.9	10722.5	8684.03	12511.8
LOC_Os10g38740	4995.61	3018.65	3615.14	3615.59	33766	33188.1	41487.6	41608	37996.8	753.957	573.116	1121.46	7803.28	3925.34	5430.51
LOC_Os11g32260	7660.09	9331.98	6097.94	6202.21	2330.89	2581.01	1692.26	1823.25	1631.22	14161.5	9115.67	10567.6	12572.3	12624.7	10691.9
LOC_Os03g27230	9344.82	5645.78	8142.09	7859.5	21323.7	22438.6	15789.6	14612.5	14421.4	8064.63	6337.62	8693.11	8500.45	6120.78	6663.22
LOC_Os02g27760	6253.15	10130.7	8213.46	7404.87	3701.13	3538.61	3892.08	4446.99	4163.45	10913.8	12953.5	11940.4	9596	11320.1	12007.2
LOC_Os04g39700	6671.33	5901.25	8699.43	8171.59	2850.68	2717.26	3446.81	3350.12	3437.26	11244.1	14665.5	13953.2	9895.75	10918.7	13200.1
LOC_Os05g27940	7089.51	9500.33	8339.36	8220.02	3404.49	2938.35	3497.17	3806.6	3605.36	11394.7	12489.8	13082.1	9231.46	10366	11864.3
LOC_Os01g45110	553.317	362.16	752.219	667.76	49010	48226.9	55048.3	52978.8	52888.9	253.996	184.439	276.581	514.417	326.633	617.325
LOC_Os05g37330	7603.03	7158.53	9172.58	8476.75	4627.77	4217.28	4892.59	4539.6	4279.1	11064.4	13764.2	14247.9	9073.85	9926.39	11126.4
LOC_Os03g03510	1364.15	1499.05	1152.39	1243.49	45741.6	46546.9	46377.6	49600.9	50471	1193.68	998.263	1118.44	1462.99	1479.91	1490.33
LOC_Os06g14750	6944.61	8494.12	6199.79	6350.3	23460	23261.3	20619.9	20522.8	20720.4	6629	4594.3	5673.94	6287.1	9290.36	5832.02
LOC_Os06g06250	3611.95	2208.69	3288.75	3228.08	6510.99	6911.41	9607.61	9223.43	9917.77	13596.3	17628	13943.1	14662.8	10102.6	11676.7
LOC_Os12g21798	7396.57	7692.47	9306.5	8692.65	2880.62	3147.86	3636.31	3597.55	3551.57	12090.4	14152.8	14772.8	9649.18	11553.8	12714.9
LOC_Os04g35010	7792.23	3497.29	8130.86	8294.07	1616.52	1588.71	2027.54	2048.18	2091.14	11907.7	14645.7	13366.7	12067.5	9856.46	12466.1
LOC_Os07g23880	9122.59	10622.5	8468.48	8247.01	5683.68	4555.34	3907.98	3903.19	4498.3	10283.3	9952.41	9065.58	9317.52	11400.5	9263.76
LOC_Os07g40580	6813.98	7549.07	7390.67	6772.4	9482.77	9398.59	7462.13	7888.41	6936.39	9827.55	9397.01	10698.8	10721.5	11458	12454.4
LOC_Os02g48620	8711.92	10121.9	8476.5	8453.91	8379.24	8435.85	8188.33	8777.54	8883.63	11188.9	10752.7	10720	7636.96	11985.8	9306.54
LOC_Os03g20949	1598.39	1654.19	1470.76	1650.37	44160.4	43205	44449.4	43734.2	42324.3	3228.66	1870.44	2871.79	2582.72	2407.12	2190.29
LOC_Os06g12580	6618.03	4268.59	7603.99	7766.78	12292.6	11371.6	11826	11224	10709.8	8979.22	10333.8	9412.82	10111.4	7853.56	9049.88
LOC_Os05g02520	2214.02	1301.82	1758.65	1713.34	374.195	343.193	296.842	301.67	387.297	16909.3	12493.9	17171.2	21995.2	12086.4	16253.6
LOC_Os02g50840	7360.54	8866.06	6812.47	6598.02	17682.4	18131.4	15957.9	16688.4	15486.5	8237.31	7618.27	7588.81	6812.15	8680.2	6470.73
LOC_Os01g11900	9207.43	12603.2	8381.06	8278.15	8795.61	9344.61	7095.05	6603.66	7054.73	11452.9	9934.7	10413.2	7780.07	11613.2	7771.49
LOC_Os02g43660	10008.5	6797.35	8092.37	8834.5	5580.26	5752.01	6538.47	6553.38	5995.04	13728.8	15085.4	13018.5	7579.91	5118.85	5967.15
LOC_Os01g67054	9608.34	11114.9	8123.64	7615.23	11458.5	11924.3	8206.88	8118.63	8204.52	8202.17	7532.82	8260.07	8548.79	9198.41	7454.56
LOC_Os09g39380	9893.63	9421.54	9334.57	9022.72	3717.45	3843.24	3718.48	3078.89	3683.36	10968	10885	11216.7	9559.26	10245.4	10152.3
LOC_Os02g57190	6121.02	7864.74	5940.76	5750.35	20676	21023.4	14754.6	14365	14425.5	8573.63	8779.09	9541.02	8243.24	10794.2	8024.25
LOC_Os02g11050	7771.21	9783.7	7940.8	7858.12	8330.25	8602.95	8176.41	7584.09	7802.43	10999.1	11018.4	11426.6	9000.36	10301.9	9918.03
LOC_Os02g13130	6564.72	8033.1	7131.64	7324.6	9836.56	10307.3	9423.41	9357.06	9666.3	8539.49	8279.96	9173.59	10507.8	10097.8	9472.78
LOC_Os01g10820	7025.69	6873.7	8579.95	8303.75	2842.52	2362.5	3283.81	2687.24	2485.16	11652.7	13885	14182.3	9817.43	9679.26	12295.9
LOC_Os03g14260	7628.56	10677.4	8170.15	8594.39	3453.48	3068.17	3136.72	2875.13	3275.89	13566.2	14714.5	13313.2	10581.3	13477.2	9889.83
LOC_Os04g54830	8069.26	8072.74	7131.64	7018.75	22721.1	21518.3	20631.8	21519.1	21209.9	6980.38	7175.41	8783.96	5165.44	7997.24	6751.69
LOC_Os08g45220	8486.69	9272.76	8376.25	8377.8	5470.05	5449.95	4394.32	4548.87	4472.75	11905.7	12156.3	11432.7	11059	10511.6	10696.7
LOC_Os08g28710	0	0	3.20776	0	48856.2	48755.2	56647.8	55245.3	54916.9	3.01181	2.08406	0	27.0746	21.0731	10.6938
LOC_Os07g39870	7761.45	9942.76	7320.1	7645.68	13364.9	12983.5	12752.3	12442.6	13277	8727.23	8956.24	9636.92	8207.46	9193.62	8918.64
LOC_Os01g59440	7296.72	8081.55	6955.22	6284.56	11104.7	12112	11008.3	11667.2	10925	9542.43	9797.15	9938.73	7721.09	8566.21	7981.47
LOC_Os05g50710	2171.97	1755.01	2604.7	2671.73	22130.6	23451.5	28682.4	28533	27573.4	5606.99	6651.27	6074.68	7068.4	3894.69	5522.87
LOC_Os08g20570	11308.1	6678.91	9867.86	10471.7	5233.28	5032.21	4603.7	4562.1	4561.5	16263.8	13438	13239.5	8636.79	8871.77	11068.1
LOC_Os05g49290	5274.15	3804.64	5650.46	5958.64	14752.8	14311.3	16869.6	16980.8	16195.2	9679.97	8673.85	8480.12	10201.3	6926.34	8619.21
LOC_Os07g35510	2073.62	2168.55	2090.65	2212.26	125.185	151.673	119.267	112.465	146.581	12511.1	3998.26	6421.92	23653.5	20314.5	23668.3
LOC_Os07g26440	9904.14	10903.9	8671.37	8279.54	6738.22	6311.14	5283.52	5627.2	5669.6	13370.4	13826.7	13368.7	7951.22	9513.54	7270.82
LOC_Os02g56900	1464	941.126	1800.35	1671.13	34860	35919.5	40913.8	40041.4	40691.8	4924.31	5364.36	4845.21	3684.07	3315.18	3560.07
LOC_Os07g07990	7279.45	3143.94	6199.79	7099.02	15005.9	15159.6	14104	13793.5	14109.5	8968.18	8419.59	8342.84	9864.81	6157.18	8062.16
LOC_Os02g48110	7937.13	10665.1	8358.61	8022.12	7785.97	7642.78	6738.58	7065.43	6855.7	12852.4	13717.3	13055.8	9259.5	11428.3	9982.19
LOC_Os03g56190	8374.07	5751.98	8666.55	8436.61	7213.11	7870.29	7401.17	7299.62	7107.18	9866.7	10771.4	11350.9	9133.8	6199.32	8381.03
LOC_Os03g49440	4150.25	2621.74	3737.04	3736.69	30190	30120	34257.4	33535.6	33834.7	4791.8	3696.08	4234.51	4070.85	2196.39	2906.77
LOC_Os01g17190	7988.18	7728.2	8687.41	8217.95	6074.2	6937.12	6219.1	6339.04	5576.81	11691.9	13861.1	13153.7	9200.52	8828.67	9021.69
LOC_Os01g01960	7239.66	9339.81	6513.35	6757.87	16901.4	16642.9	12700.6	13266.9	12097.7	7978.29	7675.58	7467.68	7674.67	10206.1	7023.89
LOC_Os01g04050	5467.1	5772.04	4777.95	4541.46	26552.9	27540.2	16753	18142.5	17268.4	5920.22	4990.27	7039.68	2234.62	5331.49	3946.02
LOC_Os02g38840	4229.83	4466.8	3922.28	3781.67	32007.9	32140.6	18148.4	19124.3	19760.2	6331.84	5221.6	6599.58	6825.69	6567.14	5888.4
LOC_Os01g19470	7423.6	11902.8	8576.74	8808.21	2223.4	1750.67	1550.47	1471.3	1691.74	13694.7	15755.5	14462.9	9181.18	12771.3	9695.4
LOC_Os10g10244	7994.94	10040.1	8101.19	7842.2	6515.07	6727.6	6117.06	6067.8	5999.07	11859.5	11158	10945.1	8772.16	11639.1	10037.6
LOC_Os06g41010	6393.55	5886.08	5896.66	5812.63	11661.3	9665.95	9998.54	10414.2	10401.9	7154.06	6391.8	6984.16	8453.07	8125.59	8219.66
LOC_Os12g13674	8706.66	4652.78	7449.21	7740.48	2798.98	2894.64	2898.18	2431.88	2809.25	11858.5	12823.2	12597.5	14157.1	12794.2	14201.4
LOC_Os04g55920	6727.64	5810.22	5520.55	5295.72	17296	17131.4	15402.7	15137.7	15919.5	11258.2	9271.97	9388.6	6978.47	6176.33	7083.19
LOC_Os03g63410	6322.97	8579.76	7813.29	8457.37	4635.93	4174.87	5304.72	5489.6	5137.07	11807.3	13630.8	13051.8	8515.92	10897.7	10735.6
LOC_Os06g07830	9678.16	9390.22	7949.62	7933.55	6754.55	6592.64	5894.43	5310.98	5730.12	11917.7	10279.6	12036.3	9389.07	10370.8	8719.35
LOC_Os01g48190	2899.47	2557.14	2710.55	2768.61	38007.3	37305.2	37098.6	36683.3	36806.7	2963.62	2576.94	2800.13	2923.09	2353.48	2595.68
LOC_Os07g46670	4461.07	2288.46	3632.78	3856.4	22130.6	23141.7	25386.6	25675	24378.2	4599.04	4539.08	4807.86	7384.59	4804.67	5886.46
LOC_Os03g26910	1280.06	634.269	1469.95	1407.49	45899.4	45962.1	45846.2	44880	44190.9	766.005	389.719	568.302	1235.76	954.994	971.193
LOC_Os01g52110	3033.86	4209.86	2959.15	3041.25	20824.3	20055.6	19763.8	20537.4	19701.1	2847.17	2520.67	2589.16	14403.7	19883.4	15963.9
LOC_Os01g40070	623.889	215.338	473.946	512.757	35918.6	34243.4	57089.1	52735.4	52684.5	836.28	1475.51	537.01	1261.87	635.066	616.353
LOC_Os01g24690	6466.37	7922	9167.77	7720.42	1616.52	2195.4	2509.9	2516.56	2092.48	9935.97	12089.6	12663.2	9276.91	10181.2	11526
LOC_Os09g39500	7151.07	6584.95	9287.26	8682.96	1771.64	1735.24	2134.88	2311.48	2526.85	11846.5	13645.4	13715	10006	9508.76	12447.6
LOC_Os02g33140	6506.91	7490.35	8197.42	7638.07	3133.71	3460.2	4426.13	4230	4452.57	10687.9	12687.7	12793.4	9134.77	9599.75	12115.1
LOC_Os05g04520	6261.41	6495.39	6024.17	5650.7	17974.9	19559.4	15239.7	15307.1	14787.2	8642.9	7501.56	9329.04	6895.31	7321.94	7124.03
LOC_Os05g25310	10748	12702	9340.99	8751.47	7136.91	6298.29	5278.22	5692.04	5056.38	9583.59	5970.82	8493.24	9404.54	10751.1	9193.76
LOC_Os05g14180	8449.15	7290.18	7462.84	7712.11	6887.9	7559.23	6643.16	6434.3	6904.11	9399.87	9875.3	8944.45	10173.3	8798.98	9575.83
LOC_Os10g40710	16536.4	11754.5	14848.7	15721.8	73.4782	106.685	152.397	89.9718	162.719	9261.33	5503.99	11144	10447.9	6077.67	8408.26
LOC_Os11g43970	8070.01	9486.14	6874.22	7244.33	13970.4	13984.8	11380.7	11454.2	11146.9	8450.14	7130.6	8163.16	7775.24	9696.5	7675.24
LOC_Os12g37870	7949.89	8828.87	8033.02	7999.28	9250.09	9534.84	9252.46	9343.83	9102.83	10541.3	10917.3	11319.6	8284.82	8031.72	8062.16
LOC_Os10g25090	8874.09	9333.45	7665.73	7898.95	6633.45	5912.68	5190.76	5750.25	5354.92	11724	10836.1	13617.1	10271.9	9806.65	8308.12
LOC_Os07g49520	7567.75	8492.65	8044.25	8043.57	6589.91	6700.61	6425.83	6729.36	6211.55	12577.3	12715.9	12185.7	9643.38	11398.6	10155.2
LOC_Os04g55960	7780.22	8848.94	7274.39	7398.65	10931.9	11092.7	8514.33	9411.31	9343.55	10264.3	10393.2	10525.2	7463.88	9205.11	8316.87
LOC_Os02g44520	7469.4	10311.3	7093.95	6977.23	11624.5	11212.2	8829.72	9015.7	8937.42	10927.9	10379.6	10593.8	7400.06	9184.04	7214.44
LOC_Os05g35290	4725.34	1858.76	3437.91	3526.33	42786.1	42000.6	35569.4	33437.7	32518.2	4925.32	2904.13	3283.64	2027.69	1257.68	955.638
LOC_Os01g70790	897.919	406.206	738.586	751.49	40429.3	37753.8	53784.1	51760.2	51358.6	830.257	790.9	634.924	904.097	431.041	485.11
LOC_Os12g24170	11930.5	12883.1	8906.33	8930	2036.98	2403.63	1615.4	1602.29	1391.85	10598.6	5379.99	8879.85	12000.8	12321.1	10120.2
LOC_Os12g39660	5551.18	6597.18	5077.88	4998.17	20446	21630.1	18083.5	17518	18626.6	9184.02	9473.08	7937.06	6367.36	8482.88	6717.66
LOC_Os02g52230	5672.06	7787.42	7045.03	7055.42	3359.59	3204.42	2448.95	2613.15	2537.6	11408.7	13930.9	11921.2	10799.9	11288.5	10800.8
LOC_Os01g37910	9423.65	8213.69	8380.26	8184.73	3638.53	3766.12	3429.58	3459.94	3384.82	6603.9	3641.89	5521.52	13523.7	13780.8	12518.6
LOC_Os01g57073	2597.66	3690.12	2738.62	2543.72	33453	32350.1	28101.9	30391.9	30085.5	4212.52	3926.36	4497.97	5138.37	5724.22	4612.92
LOC_Os04g41810	6768.18	4899.92	8409.93	8678.12	2077.8	2502.61	3442.84	3343.51	3306.82	16105.2	21531.4	19025.5	9070.95	5914.83	6913.07
LOC_Os02g14130	7957.4	8943.88	7244.72	7143.3	11409.5	10807.4	8713.11	8706.09	8792.19	10133.7	8335.19	9781.26	8848.55	9364.12	8134.1
LOC_Os04g56740	7734.42	9767.06	7650.5	7561.95	2256.05	2264.81	1779.73	1878.82	1789.91	13851.3	13385.9	14197.5	10062.1	10819.1	8972.11
LOC_Os05g33360	8265.21	6157.21	7168.53	7332.91	13594.8	13448.8	12537.6	12503.4	13026.9	8682.05	8590.48	8799.1	7789.74	6701.24	7635.38
LOC_Os02g13530	6075.22	6312.84	9150.12	8415.86	2481.93	2935.77	3672.09	3395.11	3306.82	10216.1	12830.5	12341.1	9846.44	9260.67	12162.8
LOC_Os06g47320	5981.37	8160.34	7516.57	7587.56	5187.02	5653.04	6509.32	5971.21	6163.14	12398.6	13001.4	12698.5	8581.67	11252.1	9861.64
LOC_Os04g43760	10901.9	5703.04	9663.36	10232.3	3592.27	3000.04	3898.7	3117.26	3283.96	11685.8	9436.61	12982.1	13758.7	6743.39	8249.79
LOC_Os01g37920	5386.77	4242.16	5354.55	5803.63	23940.3	23356.4	24994.4	23861	18459.8	7151.05	9901.36	8705.22	6612	5388.97	4676.11
LOC_Os03g18130	15801.4	11345.9	15094.1	15125.3	4184.18	4127.31	3037.33	3085.5	2693.6	13788.1	4715.18	8862.69	13132.1	5098.73	9212.24
LOC_Os02g09490	17906.6	9660.86	14294.6	14573.8	2996.28	2640.14	2323.05	2459.67	2473.05	12880.5	6941.99	10140.6	6379.93	5065.21	6638.91
LOC_Os06g04280	9204.42	7100.78	7921.55	7785.46	18791.4	18676.4	14357.1	14911.5	14557.3	9144.87	8367.49	9140.28	5670.19	6263.5	6242.27
LOC_Os04g55670	4831.95	3413.6	4617.56	5094.35	23766.1	24152	24378.1	22392.4	23432.8	6739.43	7513.03	6740.89	6932.06	4478.03	5772.72
LOC_Os02g02320	15501.1	15154.4	11968.9	11888.2	3586.83	3106.73	3079.74	2802.36	2580.64	8857.74	6064.61	10441.4	7723.02	7669.65	7533.31
LOC_Os03g13970	7452.88	8874.38	7998.54	8098.93	6913.76	7083.65	6561	6025.46	6251.89	10109.7	10580.8	10928	8922.04	9060.47	8839.9
LOC_Os11g37890	8552.76	7293.12	7088.34	6705.28	1937.65	2151.7	2095.12	2134.18	1971.45	9878.75	8722.82	9486.51	16668.3	15859.4	17133.4
LOC_Os03g53190	6274.92	4197.63	7204.62	6843.68	7180.45	7397.28	6921.45	7627.75	7437.99	9838.59	10359.8	10225.4	8227.77	7162.94	8917.67
LOC_Os03g02150	7766.7	9099.51	7281.61	7299.69	11972.9	11175	8536.86	8899.27	8766.64	10821.4	10722.5	11231.8	8033.41	8973.31	7369.01
LOC_Os09g36860	6491.15	8580.74	9330.56	9026.18	4739.35	5458.95	5344.48	5632.5	4860.04	11711.9	14700.9	14321.6	8033.41	7475.2	8067.03
LOC_Os04g37770	4594.7	2122.06	11560	7156.45	4150.16	4095.17	5317.98	4608.41	15596.8	7764.45	11666.6	11233.8	6235.85	2881.27	3763.25
LOC_Os03g11420	9873.36	6876.14	7326.51	7073.41	6060.59	5911.4	4650.08	4298.8	4276.41	12400.6	13277.5	11852.6	12759.9	9335.38	9356.12
LOC_Os04g02050	1437.72	1271.96	1442.69	1443.47	40276.9	40839.9	46984.5	46608	49063	1244.88	1193.12	1203.23	740.683	1016.3	995.497
LOC_Os03g58700	7235.91	9187.11	7502.94	7549.5	6361.31	6920.41	5434.59	5189.25	5182.79	11457.9	11426.9	11588.1	9323.32	10133.3	8802.95
LOC_Os01g05500	7261.43	7713.03	6128.42	6014.69	18419.9	18000.3	13143.2	13281.4	13383.3	8048.57	6660.65	6697.49	7754.93	9776.96	6813.9
LOC_Os12g03090	5987.38	4267.61	8342.57	7770.24	2947.29	3149.15	4386.37	4417.88	4228	10444	12588.7	11454.9	9813.56	7450.3	11009.8
LOC_Os11g44340	1.50154	3.42584	0.801939	0	57479	60991.9	44173.8	45089.1	42614.8	24.0945	19.7985	2.01884	139.241	95.7868	35.9701
LOC_Os04g55410	5614.25	5361.92	5041.79	5038.3	13303.6	14574.8	15115.1	14517.2	14530.4	9153.9	4931.92	7237.53	8993.59	8181.15	7367.07
LOC_Os03g17740	7063.98	7662.62	7414.73	7127.39	14709.3	14088.9	14431.3	12852.7	13329.5	7885.93	9795.07	8507.38	7626.32	6581.51	6946.12
LOC_Os01g48420	8982.95	6555.09	7295.24	7445.01	9558.97	9896.03	8018.71	8667.72	8148.04	8519.42	9026.05	8694.12	7745.26	8021.19	8248.82
LOC_Os06g51510	7008.43	6036.81	8020.19	8006.9	4989.72	5518.07	5443.87	5075.47	4909.8	11752.1	14823.9	13397	10025.3	8084.41	8721.29
LOC_Os01g40560	3192.27	2014.88	3229.41	2682.8	95.2495	123.395	55.6579	47.6321	123.72	11716	5349.77	9261.41	13283.9	7349.72	7487.61
LOC_Os08g05570	10254.7	9908.99	9130.08	9574.92	4182.82	3859.95	3501.14	3287.94	3132	10891.7	8782.22	11063.2	7777.17	12304.8	12259
LOC_Os02g14160	11810.3	7961.64	11547.1	11659.2	1423.3	1622.13	1789	1492.47	1631.22	14119.4	15732.5	14869.7	10569.7	5432.07	6670.02
LOC_Os06g43760	7049.72	9469.5	7365.01	7707.27	7779.17	7913.99	8440.12	8277.4	8618.71	11352.5	11587.4	11203.5	7440.67	10842.1	8978.92
LOC_Os07g05470	10955.2	9882.56	7803.67	7855.35	3853.52	3196.7	2728.56	2644.9	2762.18	14007.9	11670.7	12483.5	7787.81	9821.98	8109.8
LOC_Os08g41880	14892.2	7345.97	10696.3	10956.1	646.336	428.027	266.363	328.132	357.712	24360.6	9747.13	15193.8	4578.5	6343	10117.3
LOC_Os06g02180	4082.68	4061.57	4032.95	4056.38	16387	17335.7	17191.7	16197.6	17035.7	7565.68	9408.48	8145	9717.84	9161.05	8360.62
LOC_Os05g41440	9781.01	6906	9045.07	9260.76	6728.7	6583.64	5348.46	4554.16	5077.9	12178.8	11125.7	11665.8	9086.42	6850.67	7617.89
LOC_Os03g61960	6193.84	6303.05	7334.53	6874.82	3015.33	3135.01	4167.71	3633.27	3542.16	10067.5	11665.5	13958.2	14015.9	10440.8	12070.4
LOC_Os04g59330	8681.89	5095.69	8207.85	7970.91	921.199	791.785	1163.51	1287.39	918.486	15385.3	17636.3	15179.6	10621.9	8182.11	10550.9
LOC_Os02g47220	8862.82	10402.8	8463.66	8071.94	4759.76	5069.48	3828.47	3694.13	3894.49	10333.5	9788.82	10533.3	8877.56	10730	9806.23
LOC_Os08g22864	8015.96	11361.5	7583.14	7584.79	8629.61	8696.78	6337.05	5882.57	6426.72	10102.6	10607.9	10023.5	8448.23	9541.32	7423.45
LOC_Os07g47510	4970.84	3058.29	5345.73	5122.03	12045	12862.7	15025	15551.9	14549.2	8026.48	8680.1	7424.27	10768.9	7493.4	9909.28
LOC_Os05g05470	6269.67	8173.56	7450.01	7299.69	3701.13	3174.85	4090.85	3822.48	3751.94	12079.4	13587	13269.8	8796.33	11274.1	11532.8
LOC_Os12g32380	6048.19	5359.48	8244.73	7135	3830.39	3709.56	4002.07	3565.79	3516.61	10028.3	12312.6	13066.9	8486.91	8271.19	10920.3
LOC_Os06g29180	7633.07	6513.49	5637.63	5704.68	542.922	458.875	490.319	542.477	338.885	10066.5	2219.52	4283.97	16849.1	8155.29	10049.3
LOC_Os10g20630	7723.16	8976.67	7275.99	7193.82	4936.65	5305.99	4537.44	5023.86	4845.25	10688.9	11071.6	10197.1	9045.81	11194.6	9419.31
LOC_Os03g46660	2731.3	1502.96	2465.96	2507.04	30039	30018.4	36104.7	33499.9	34617.4	3564.98	4209.8	3720.72	4622.98	3847.76	4928.88
LOC_Os04g52270	7022.69	9109.3	8037.03	7782.69	3399.05	3474.34	3421.63	3261.48	3351.2	11230	13381.7	12387.6	10153	9454.16	9732.34
LOC_Os12g08810	13700.8	8892.98	11347.4	12066	18292	19005.4	15810.8	15172.1	14851.8	3524.83	2839.53	2899.05	3428.8	3878.41	3829.36
LOC_Os07g04690	4288.39	4530.91	3858.13	4044.62	19930.3	19753.5	19249.7	18825.3	19952.5	5935.28	6459.53	6487.53	8045.98	7357.38	7201.8
LOC_Os07g40630	446.707	180.591	434.651	469.162	47676.5	46014.8	48435.6	45112.9	46982.7	739.902	597.082	495.624	444.796	494.26	439.419
LOC_Os02g21970	6847.76	7825.59	7239.91	7355.74	8415.98	8370.3	7674.16	7196.42	6688.95	9820.52	10933	10114.4	9042.9	8753	8592.97
LOC_Os08g06110	4239.59	5300.75	3753.88	3725.62	7109.7	6624.77	5856	6418.43	5980.25	10393.8	7774.57	6949.84	14176.4	16878.6	15168.7
LOC_Os03g21950	7160.83	8903.26	6916.72	6892.81	15173.3	16356.3	12129.4	12195.1	13767.9	9056.52	9600.21	9827.7	6708.69	7104.51	7148.33
LOC_Os04g42090	5319.95	4082.13	5403.46	5039.69	9972.63	9969.29	10461	10713.3	10586.1	11144.7	11296.6	10204.2	10788.2	10869.9	11213
LOC_Os07g01440	6695.36	5355.56	7860.61	7233.26	3279.31	3115.73	3578.01	3870.11	3657.81	17349	22468.2	20320.6	8206.49	4722.29	5539.4
LOC_Os06g08530	4861.98	7073.86	5221.42	4922.74	9599.79	9421.73	10197.3	9615.07	9854.57	9692.02	10780.8	8684.02	6834.39	9118.9	7524.56
LOC_Os02g27360	1486.52	1195.62	1237.39	1215.12	46036.8	43512.2	42518.6	41151.5	41040.1	1227.82	1349.43	1312.24	1163.24	1124.54	1173.4
LOC_Os02g09930	7725.41	8361.49	7569.5	7903.1	3205.83	3626.02	4923.07	4153.26	4743.05	13360.4	14202.8	11578	8596.17	10108.4	9379.45
LOC_Os08g23810	7088.76	11115.4	9310.51	9538.25	1174.29	1363.77	867.998	993.659	867.385	13394.5	14629	14338.8	9076.75	9453.2	8702.82
LOC_Os08g01390	3324.4	4175.61	2746.64	2666.89	36075.1	33888.7	32668.5	34113.8	33623.6	3133.29	2469.61	3295.75	2603.99	3584.34	2355.56
LOC_Os01g04730	5756.89	4266.63	7230.28	7152.99	2484.65	2910.07	3503.8	3676.93	3544.85	10024.3	12639.8	11738.5	9494.47	8168.7	11101.2
LOC_Os07g47710	5454.33	4966.97	7759.56	7352.97	2721.42	3425.5	3518.37	4116.21	3536.78	9892.8	11932.3	12034.3	9625.01	9091.13	12124.8
LOC_Os04g34450	6957.37	9023.65	6968.05	7098.33	9354.87	9497.57	7042.05	6818.01	6624.4	10276.3	11213.3	11114.7	8556.53	9597.84	8117.58
LOC_Os08g41280	3936.28	2449.96	3016.09	3030.87	35813.8	35920.8	33877.1	32310.4	32106.7	4130.2	4396.32	4308.2	3226.71	3280.7	3211.06
LOC_Os06g08480	6533.94	8717.77	6243.9	6150.31	13711.9	13268.8	9883.25	9796.34	9964.84	8124.87	7625.56	7145.67	7277.26	9593.05	6928.62
LOC_Os06g43590	4476.08	3379.34	4498.08	4105.51	21063.8	20784.4	26263.9	25706.8	23795.9	5688.31	5314.35	5399.38	5780.42	4558.49	5471.34
LOC_Os05g43360	7667.6	7349.89	7684.18	7551.57	6033.38	6231.45	5852.03	6327.13	5953.35	10098.6	11120.5	10503	8874.66	8464.68	8638.66
LOC_Os01g16900	8420.62	7258.86	8057.88	7946.69	11572.8	11555.4	9801.09	9589.93	9785.98	9327.59	8143.45	9585.43	8016.01	6717.53	7409.84
LOC_Os03g32314	6362.01	3577.55	5665.7	5724.05	20987.6	21244.5	20172	19767.3	20171.7	9467.13	9030.22	7849.24	4467.3	3481.85	4458.35
LOC_Os09g29070	8336.54	7775.67	7109.19	7221.5	6081	6510.38	6113.09	5748.93	5927.8	10475.1	8527.96	9965.99	9214.05	9698.41	9882.06
LOC_Os09g28000	3020.34	2436.26	3121.95	3211.48	29074.2	27622.5	30169.2	30353.6	30215.9	3910.34	2793.68	3505.71	4111.47	3226.1	3722.42
LOC_Os06g02470	8254.7	6198.32	8235.91	7364.74	8168.33	8012.97	8035.94	7934.71	7624.92	9554.48	10614.1	10890.6	7532.53	6486.68	7803.57
LOC_Os05g46430	6316.22	6679.89	7757.16	7512.13	1875.06	2358.65	2531.11	2337.94	1948.59	10298.4	12094.8	11636.6	8791.5	9254.92	11242.1
LOC_Os06g02380	7029.45	7430.15	7863.81	7928.01	3272.5	3012.9	4232.65	3625.33	3651.08	11736	11530	11697.1	8870.79	11765.5	10877.6
LOC_Os03g56810	8466.42	6585.44	8531.83	8505.12	1885.94	2361.22	2525.81	2251.94	2471.71	13218.8	14215.4	14933.3	8497.55	7683.06	9074.19
LOC_Os07g40550	7807.24	7831.46	5514.93	5695.68	21093.7	21510.6	16024.2	16333.8	16757.3	5753.57	4008.68	5553.82	6075.34	6382.27	5778.55
LOC_Os11g34450	5859.75	4469.74	5920.72	6189.06	10209.4	10464.2	10557.8	10066.3	9994.42	8177.07	9234.46	8221.71	9497.37	8484.79	10428.4
LOC_Os10g41470	6027.92	5099.6	7924.76	7892.72	2547.24	2628.57	3452.11	3331.6	3425.16	9761.29	11459.2	10885.6	9064.18	7531.72	10825.1
LOC_Os02g07490	9021.99	11084.5	10365.1	10119.5	2604.39	2365.07	2370.76	2206.95	2513.4	12227	11976	12209.9	7351.71	8447.44	9169.46
LOC_Os07g47350	4251.6	4192.73	3810.01	3889.62	27615.6	25352.5	25896.8	26398.8	25489	3664.37	3064.61	3684.38	5267.94	6075.76	4832.63
LOC_Os11g35350	10368.1	9023.65	10227.9	9669.03	1811.1	1913.91	1794.3	1892.05	1494.05	14184.6	13730.8	17188.4	5044.57	2616.9	3806.03
LOC_Os02g33490	7644.33	8620.87	8134.87	7839.44	4377.4	4361.24	3593.91	3657.09	3696.81	11569.4	12372	11066.3	8822.44	10110.3	9004.19
LOC_Os05g24010	1129.91	932.317	748.209	945.936	50812.9	47427.4	40684.6	41851.4	43363.9	383.504	275.096	439.097	597.574	706.907	543.44
LOC_Os07g26490	3118.69	3183.58	2594.27	2700.8	28995.3	29176.5	34521.1	34648.4	35069.2	2755.81	2228.9	2922.27	3537.1	3816.15	3518.27
LOC_Os03g11440	5789.93	8215.64	7255.14	7262.33	3506.54	3970.49	3138.04	3204.58	3005.59	13006	15532.5	13300.1	10177.1	11320.1	11123.5
LOC_Os02g47880	10819.3	8728.05	8361.02	7878.88	2661.54	2728.83	3049.26	2491.42	2510.71	12326.3	10965.3	12520.8	8548.79	9155.3	8219.66
LOC_Os03g01910	6762.17	5978.08	7397.89	6957.16	4212.75	4608.04	5074.14	5120.45	4909.8	10065.5	10491.1	11482.1	8278.05	8271.19	9924.83
LOC_Os08g01180	6437.84	8881.73	7919.95	8051.18	2333.61	2181.27	1734.67	1881.47	1849.08	11967.9	14730.1	12980.1	9632.74	9513.54	9178.21
LOC_Os02g18410	6519.68	5142.18	6951.21	7193.13	1507.66	1352.2	2284.62	2185.78	2776.98	13914.6	17934.4	18864	9012.93	6033.61	6283.1
LOC_Os08g07830	3799.64	3827.64	3421.07	3557.47	23543	23441.2	29644.4	30507	31683.1	3979.61	4226.47	3869.1	5199.28	4652.36	4528.34
LOC_Os01g72530	219.224	114.031	117.885	83.7295	40689.2	41706.3	51161.5	50691.1	48779.3	71.2796	45.8493	27.2543	166.315	111.113	40.8309
LOC_Os12g32986	6482.14	8432.45	7040.22	7016.67	4464.48	4144.02	4991.98	4396.71	4732.29	10308.4	10815.2	11045.1	7911.57	11288.5	10665.6
LOC_Os04g32920	7654.09	4451.63	6590.33	6636.08	4249.49	4164.58	4860.79	4330.55	4256.24	13287.1	2873.91	9820.63	15769	8733.84	12689.7
LOC_Os03g18180	6102.25	4555.87	6785.21	6368.98	6663.39	6649.2	8225.44	7707.14	7345.2	9810.48	12880.5	11978.8	8291.59	8411.04	8057.3
LOC_Os11g34270	4648.01	7912.7	4403.45	4360.86	18897.5	17779.2	13080.9	13538.1	12688	6454.32	7788.12	7111.35	8068.22	9375.61	6671
LOC_Os01g34480	7123.29	7775.67	7205.42	6887.96	20218.8	20002.9	19998.4	19772.6	20559	3778.82	3196.94	3583.43	4326.13	4067.11	4251.28
LOC_Os05g49770	1135.16	1260.71	1093.04	1060.11	45406.8	45179.3	39285.2	40075.8	40244	610.394	432.442	573.35	1224.16	1397.53	959.527
LOC_Os04g40874	8445.4	9619.26	7924.76	7976.45	10844.8	9863.89	7521.76	7382.98	7741.91	9597.65	9861.76	10689.7	6310.31	6199.32	5788.27
LOC_Os03g63710	6991.16	8671.28	7299.25	7024.28	8218.67	8177.49	7124.21	7251.99	7143.48	9224.18	10228.6	10423.3	8835.98	8506.83	8006.75
LOC_Os01g70980	7047.47	8232.77	7020.17	7240.18	4793.77	4868.96	5087.39	4826.72	5094.04	9783.37	10145.2	9677.29	9691.73	8403.38	8745.6
LOC_Os02g11830	8432.63	10835.9	8762.79	8734.17	3574.58	3392.08	2238.24	2414.68	2294.2	11138.7	12912.8	11945.5	7452.27	10294.2	7681.08
LOC_Os01g43844	2022.57	1219.6	1507.65	1503.67	38208.7	37766.6	39825.9	39505.5	40292.4	2239.79	1844.39	1748.31	1384.67	795.03	1097.57
LOC_Os05g12680	3527.86	3983.27	4082.67	4007.95	18233.5	17392.3	17713.8	18128	17575	7075.75	8630.08	8249.97	7965.72	6566.19	6113.95
LOC_Os03g17000	3157.73	4475.61	3957.57	3882.01	25532.3	24792.1	27207.4	27092.1	29199.3	5073.9	5671.76	5566.94	4606.54	4954.09	4278.5
LOC_Os01g46510	7019.69	8359.04	7537.42	7793.07	5486.37	5194.16	3755.58	3706.04	3933.49	11156.8	12127.1	11419.5	8263.54	10044.2	8041.75
LOC_Os10g35960	8949.91	8939.96	8964.88	8586.77	4732.54	5203.16	4165.06	4498.59	4041.07	8738.27	8318.51	7802.8	7321.74	10062.4	9068.36
LOC_Os05g13950	6609.02	7821.18	7757.16	7030.51	3256.17	3113.16	3896.05	3252.21	3372.71	10465	12027.1	11662.8	8242.27	9832.52	10023
LOC_Os03g59220	6214.11	5643.82	6557.46	6160	7917.96	7833.02	8342.05	7871.21	8876.91	9533.39	10841.3	10207.2	8445.33	6603.54	8156.46
LOC_Os08g19850	5286.91	7735.05	6107.57	5991.16	10420.3	9752.07	8707.81	8989.24	9383.89	9496.25	10134.8	10110.3	6776.38	9425.42	8213.82
LOC_Os07g09600	7426.6	6139.1	7090.74	6721.89	6132.71	6608.06	5642.65	5198.52	5235.24	9904.85	9750.26	10978.4	9008.09	8226.17	8966.28
LOC_Os03g11590	8955.17	9437.69	8152.51	8504.43	6721.9	7164.63	7639.7	7020.44	7905.98	9838.59	8580.06	9466.32	7359.45	8009.69	7259.16
LOC_Os09g33986	7530.21	7180.55	7770.79	7670.59	4057.63	4814.98	3905.33	3885.99	3792.29	10328.5	11130.9	11150	8814.7	9568.14	9130.57
LOC_Os02g10640	8250.2	9368.19	8073.12	8163.97	3956.94	4284.12	3980.86	3514.19	3778.84	10331.5	10964.2	11062.2	7977.33	8263.53	8632.83
LOC_Os08g06550	6653.31	7110.57	7447.61	6968.23	2383.96	2497.47	2313.78	2527.15	2112.65	9424.97	10856.9	10863.4	8801.17	8741.5	8842.81
LOC_Os07g44180	10221.7	10055.3	8506.97	7810.37	7414.5	8716.06	5718.18	4977.56	4679.84	7946.17	9262.59	8474.07	7806.18	7870.8	8087.44
LOC_Os09g26880	8033.98	8769.65	6997.72	6637.47	13190.7	13727.7	9897.82	10312.4	10005.2	7333.77	4768.32	6425.96	8158.15	8598.78	7800.65
LOC_Os02g02840	7472.4	6849.71	7026.59	6787.63	3814.06	3574.6	4190.24	3964.05	3850.11	12759	12950.3	12228.1	8118.5	8524.07	9046.97
LOC_Os09g31486	6613.52	7793.78	8258.37	8123.15	2807.14	2284.09	3680.05	3654.44	3804.39	11173.8	12408.5	12040.3	7717.22	12767.4	12341.6
LOC_Os06g03860	3846.94	5407.93	4167.68	3771.29	31436.4	29658.5	20488.7	20980.6	22080	5792.72	4806.88	4131.55	4476.97	4205.04	4412.66
LOC_Os05g42350	6489.64	8886.13	6692.18	6482.46	17505.5	17438.6	16949.1	16908.1	16605.4	5337.94	4910.04	6236.19	4317.43	4598.72	4324.19
LOC_Os02g09810	1878.42	2001.18	1716.95	1516.82	47545.8	46230.7	33797.6	34541.2	36022.7	951.733	614.797	769.177	1979.34	1254.81	1280.34
LOC_Os05g04630	10663.2	10796.8	8745.95	8316.21	2792.17	2775.1	2128.25	1825.9	1717.29	8952.11	5172.63	6009.07	8513.98	9837.3	8726.15
LOC_Os06g13820	5765.9	5611.52	5432.33	5309.56	15193.7	16213.6	14294.8	14493.4	14016.7	6813.73	6871.14	7133.56	7180.56	8132.3	6938.34
LOC_Os02g43770	90.0922	15.661	69.7687	110.717	43681.4	44379.8	45575.8	48083.3	46201.3	226.89	149.01	132.234	125.703	127.396	139.02
LOC_Os08g20660	7151.07	8116.3	6428.34	6267.26	12016.4	12298.4	11628.5	10801.9	11842.2	8060.62	7408.82	7915.86	7423.27	8893.8	7327.21
LOC_Os02g43930	3774.11	4530.91	4231.03	4043.93	17629.3	18744.5	15647.8	15616.7	15330.5	5956.36	6914.9	6184.71	7165.09	7283.63	6871.26
LOC_Os08g45010	6256.91	6646.12	6597.55	6458.94	7926.12	7344.58	6452.34	5931.52	6247.86	8212.21	9463.7	8948.49	8443.4	9597.84	8966.28
LOC_Os03g48140	7309.48	9245.35	6288	6464.47	12450.5	12614.6	8755.51	8982.62	8929.36	9470.15	8437.3	9186.71	6124.65	8752.04	5797.99
LOC_Os01g12880	6146.54	6426.38	6365.79	6274.18	7003.56	6689.04	6371.5	6194.82	5969.49	9497.25	10074.3	9946.81	9598.9	9192.66	9063.49
LOC_Os01g63770	4632.99	3566.3	4773.14	4853.54	1797.49	1607.99	2099.1	2279.73	2520.12	14586.2	15207.4	12246.3	10907.2	8703.19	9952.05
LOC_Os04g51270	8023.46	6936.34	7601.58	6957.16	4042.66	4831.69	4396.97	4331.88	4093.52	10073.5	11044.5	11385.2	8437.59	8124.64	8416.03
LOC_Os06g03600	4777.89	5245.44	4538.17	4404.45	19617.3	19795.9	17304.3	18681	18727.4	6197.31	5218.48	6248.3	6451.48	6260.63	6054.64
LOC_Os05g39930	1195.22	701.807	971.95	1080.87	31225.5	30587.8	45436.7	43305.5	43603.2	1442.66	1624.52	1235.53	1281.21	793.115	997.441
LOC_Os08g44750	7271.19	3679.35	6783.6	6900.42	4599.19	4282.84	6509.32	6406.52	6594.81	14668.5	17889.5	12542	6635.2	3672.47	4262.94
LOC_Os01g15640	1540.58	1878.83	1427.45	1672.51	34152.4	32215.1	35464.7	36795.8	35943.3	1738.82	1837.1	1514.13	2977.24	2841.99	2518.88
LOC_Os03g57690	7942.38	5668.29	6747.51	6856.83	9379.36	9672.37	9406.18	9828.09	9246.72	9284.42	3939.91	6488.54	9366.83	9095.91	9925.8
LOC_Os09g34910	5969.36	7012.2	7215.05	7428.4	4182.82	4174.87	4141.21	4427.14	4127.14	8221.25	9182.36	9064.58	8509.15	10925.4	9758.59
LOC_Os08g41300	5943.08	7043.52	8070.71	7141.23	2424.78	3070.74	2805.42	2394.84	2482.47	9364.73	11209.1	11711.3	7780.07	9218.52	10506.2
LOC_Os02g36340	2934.75	2955.52	2640.79	2719.48	30049.9	28663.6	32068.2	33781.7	33018.4	4491.62	3496.01	3135.25	2656.21	2605.4	2178.62
LOC_Os03g60880	1223	1215.19	1393.77	1491.22	28478.3	29536.4	35243.4	34784.7	33957.1	3647.31	4476.55	3286.67	4282.62	3565.18	3485.21
LOC_Os07g45320	7322.25	7032.26	7395.48	6364.14	5983.03	5988.52	6258.86	5954.01	5592.95	9143.87	9057.31	9679.31	8076.92	6506.8	7905.65
LOC_Os05g01020	6494.9	8170.13	5985.67	5515.08	14067	14310	11405.9	10925	10186.7	7574.71	6381.38	7027.57	6987.17	9545.15	6618.5
LOC_Os05g19370	5308.69	4579.36	6839.74	6589.03	3596.35	3809.82	4966.8	4769.83	4784.74	10025.3	11835.4	11517.5	8153.31	8315.25	10513
LOC_Os03g63270	3247.07	2176.87	2774.71	2784.53	29822.6	29197.1	29424.5	29743.6	28181.3	3347.13	4365.06	4218.36	4478.91	3068.05	2996.21
LOC_Os03g08550	6130.78	7633.25	5375.4	5830.62	3774.6	3655.58	3686.67	3563.15	3542.16	10623.7	10268.1	11376.1	12786	13375.7	10938.8
LOC_Os03g38520	7705.89	7317.1	7878.25	6986.92	6236.12	6357.42	5951.42	6223.93	5065.8	9008.33	11028.8	11045.1	7629.23	7247.23	7699.55
LOC_Os07g10830	5741.88	8685.96	7625.64	7514.9	1299.48	1102.84	1025.69	1239.76	1276.2	11153.7	13361.9	11937.4	9098.99	10350.7	9637.07
LOC_Os03g59020	5906.3	7633.25	7029.8	7211.81	3514.71	3613.16	4085.55	3594.9	4269.68	11041.3	12817	12342.2	7871.93	10017.4	9739.15
LOC_Os08g39450	4071.42	2678.03	3087.47	3183.8	22978.3	23418.1	30882.2	31502	30181	3724.61	3577.28	3463.31	3519.69	2700.23	3118.71
LOC_Os01g43910	4151	4586.71	3955.16	3781.67	21159	21127.6	20695.4	20665.7	20300.8	5714.41	5660.3	5839.48	5205.09	5616.94	5228.3
LOC_Os08g10480	6317.72	5143.65	4998.49	4731.06	20842	21487.5	19622	19214.3	19211.6	4246.66	2694.69	4338.48	5799.76	4181.09	4383.49
LOC_Os04g35520	8367.32	6621.65	7453.22	7855.35	9047.35	8840.74	8605.77	7769.33	8492.3	7746.38	6666.9	7671.58	6672.91	9071.01	8849.62
LOC_Os04g46620	5891.28	8854.32	7073.9	7024.98	2500.98	2497.47	2422.44	2741.49	2727.22	11207	12402.2	12674.3	7784.9	10367	9928.72
LOC_Os04g11820	644.91	674.4	461.917	523.829	47672.4	45751.3	40077.6	39825.7	40147.1	506.989	438.694	365.409	457.367	374.526	302.343
LOC_Os05g51500	6934.1	9175.37	7113.2	6788.32	7138.27	7582.37	7299.13	7106.45	6779.05	9012.35	9388.68	9492.57	7841.95	10717.6	7876.48
LOC_Os08g12820	6600.01	7345.97	6431.55	6558.58	7380.48	8002.69	7287.2	7212.29	6928.32	11016.2	10121.2	10195.1	8141.71	9210.86	8422.84
LOC_Os02g33710	4030.13	3978.37	4463.59	4350.48	12326.7	11797.1	11537.1	11511.1	10517.5	11020.2	9830.5	7637.26	4980.75	4139.91	4420.43
LOC_Os02g07120	6397.3	8632.13	6437.16	6832.61	5989.84	5820.13	5413.39	5699.98	5804.08	10569.5	10314	10191.1	7986.03	10808.6	8242.01
LOC_Os03g17100	4798.91	3673.48	6429.95	6094.26	5283.63	5023.21	4273.73	4129.44	3690.08	9086.64	9819.03	9647.01	7255.98	7114.09	9578.74
LOC_Os03g10620	5069.19	2505.75	4876.59	5083.28	11172.8	10678.8	10398.7	10494.9	10544.4	7255.46	5428.97	5517.48	10780.5	6381.32	9882.06
LOC_Os09g20220	3098.42	1813.25	2862.92	2765.15	39814.3	40342.5	40787.9	40627.5	39915.8	149.587	85.4463	166.554	191.456	36.399	261.512
LOC_Os03g20420	11257.8	12483.7	8525.41	8027.65	204.106	181.237	165.648	231.545	100.859	7530.54	1466.13	4489.89	9696.56	8772.16	8057.3
LOC_Os05g02310	14024.4	12232.2	10246.4	9657.27	5018.29	5267.43	3434.89	3317.05	3246.3	15276.9	10995.5	9345.19	4975.92	6744.35	6475.59
LOC_Os03g62620	6039.18	4231.4	6602.36	7150.92	4986.99	4766.13	5088.72	5205.13	4920.56	9914.89	11253.9	10113.4	10839.5	8069.08	9146.13
LOC_Os07g25680	10801.3	11585.7	8590.37	8298.91	7045.74	6879.28	5830.82	5178.67	5227.17	8909.95	6903.44	8451.86	6982.34	8616.98	6304.49
LOC_Os03g53280	6545.95	8554.8	6385.04	6351.68	11776.9	11768.8	11750.4	10198.6	9776.57	8395.93	7868.36	7050.79	6299.67	9570.06	5332.33
LOC_Os01g43480	303.311	346.988	275.867	304.471	42588.8	40352.8	40199.6	43091.2	41661.4	482.894	522.056	461.304	960.18	909.975	628.019
LOC_Os04g59260	6307.21	4927.33	8602.4	8757.69	27.2142	93.8317	66.2594	82.0331	79.3422	14062.2	13596.4	11896	4519.52	2375.51	3130.37
LOC_Os02g37830	6229.13	5416.74	5077.88	5116.5	18700.2	19373	19612.8	20256.9	19430.8	8644.91	6231.33	8085.44	4299.05	3644.69	3669.92
LOC_Os01g23620	6655.56	7166.36	7332.13	7438.78	2545.88	2494.89	2524.48	2674.01	2364.13	10164.9	12413.7	11405.4	8619.38	7840.15	8780.59
LOC_Os06g02210	13261.6	13274.6	9656.15	9458.67	710.289	902.327	681.146	620.54	559.429	25802.2	14881.2	17905.1	712.641	644.645	686.348
LOC_Os11g14140	4454.31	2912.94	4284.76	4746.29	12802.9	12906.4	15895.6	15563.8	15455.6	5971.42	4894.41	5915.19	8369.91	5463.68	7692.74
LOC_Os04g58130	7186.36	8048.76	6438.77	6488	10959.1	11384.5	9202.1	9092.44	9831.7	9225.18	9095.87	8584.09	5833.6	7235.73	6186.86
LOC_Os08g10500	202.708	116.478	96.2327	128.708	43775.3	43505.8	42306.6	43670.7	42758.7	170.669	128.17	216.015	800.634	409.968	395.671
LOC_Os02g40840	3940.03	1734.94	3328.05	3414.23	26453.5	25595.5	28541.9	29087.3	27507.5	9540.42	6386.59	4299.11	1710.53	1624.54	1655.6
LOC_Os05g40770	3297.38	1950.28	2362.51	2632.98	26484.8	25751	26583.3	25057.1	25963.7	4401.26	2022.58	4249.65	4751.59	3799.86	3708.81
LOC_Os12g24390	796.566	693.977	908.597	1007.52	19.0499	15.4244	70.2349	25.1392	24.2061	9759.28	7596.39	11586.1	14856.2	12205.2	13818.4
LOC_Os06g09630	6588.75	8587.1	8604.81	8721.02	866.771	825.205	886.55	928.826	1065.07	12311.3	14555.1	13290	7470.65	7801.83	8553.11
LOC_Os05g40820	4841.71	5917.4	6079.5	5888.75	6089.17	6033.51	6500.04	6304.64	6407.89	8612.78	10247.3	9019.15	7577.01	7798	8782.54
LOC_Os05g48590	2337.89	1824.5	2021.69	1968.68	32865.2	31730.5	36926.3	35696.3	34692.7	2558.03	2342.48	2192.46	2320.68	2077.62	2116.4
LOC_Os03g03660	7395.82	6983.81	5968.03	6084.58	17757.2	18392.3	18873.3	18138.6	17985.1	4885.16	3797.15	5573	4338.7	4464.62	4355.3
LOC_Os01g53810	2000.8	1536.73	1607.89	1729.26	35015.1	34235.7	36526.1	35747.9	35256.2	3105.18	2591.52	2410.49	1387.57	1415.73	1482.55
LOC_Os12g03720	1572.86	2183.73	1764.27	1825.44	34047.6	34839.8	32574.4	33466.8	34224.7	2687.54	2618.62	2957.6	2340.98	2736.63	2234.04
LOC_Os03g08280	7023.44	6413.65	7172.54	7389.65	4161.04	4322.68	4006.04	4293.51	4275.06	9380.79	11281	10229.4	8514.95	7421.56	8772.82
LOC_Os04g56646	6654.06	6285.92	6845.35	6667.22	6263.34	5473.09	5539.28	5271.29	5731.46	10359.6	10574.5	10193.1	7983.13	7640.91	8557.97
LOC_Os02g46130	5950.59	8085.95	6946.4	7161.3	6455.2	6113.2	5844.08	5820.38	6054.21	9637.8	10619.3	10103.3	7729.79	8550.89	9009.05
LOC_Os01g57110	4405.51	5096.67	3849.31	3905.53	25891.5	26673.9	24330.4	23939.1	24259.9	3763.76	3181.31	3569.3	3871.66	4167.68	3262.59
LOC_Os02g40880	6174.32	5005.15	7812.49	7409.02	2275.1	2644	2537.73	2418.65	2299.58	9562.51	10700.6	12035.3	7302.4	7074.81	9645.82
LOC_Os01g04814	6037.68	6133.72	5009.71	4909.59	18336.9	19064.5	16959.7	17203.1	17682.5	5612.01	5313.3	5541.71	5654.72	5377.47	5667.72
LOC_Os03g52860	1451.99	1100.18	1341.64	1396.41	185.056	289.207	1130.38	973.812	781.319	41392.4	28232.7	18639.9	8151.38	5872.69	11704.9
LOC_Os04g52370	12097.9	10203.1	9399.53	8742.47	4044.02	4321.4	3024.08	3428.19	3337.75	12613.5	9765.89	13377.8	5840.37	6149.51	5816.46
LOC_Os06g11800	8895.11	5742.19	8380.26	8529.34	4610.08	5192.88	5439.89	5407.57	5521.68	10156.8	8543.59	9769.15	8912.37	5553.72	7066.67
LOC_Os07g36470	8419.12	10025	7823.72	7835.28	4868.61	5120.9	3949.06	4064.61	3757.32	8668	9654.39	9287.66	8283.85	8329.62	8119.52
LOC_Os07g31300	6316.97	6463.57	7267.97	6676.22	5351.66	4624.74	4762.72	4642.81	5761.05	9426.98	10757.9	10780.6	8359.27	7282.67	8193.41
LOC_Os03g57460	7323	3956.84	6531.79	6881.04	9485.49	10117.1	11156.8	11269	10785.2	10547.4	10424.5	9383.55	8377.64	6173.46	7681.08
LOC_Os05g51590	3081.91	1886.66	2510.07	2572.78	32046	30021	35773.4	33896.9	34215.3	2068.11	1110.8	1595.89	2246.22	2122.64	2485.83
LOC_Os01g72009	675.692	566.242	809.958	685.752	43772.6	46710.2	33237	31605.2	33287.4	1131.44	1256.69	1149.73	1005.63	1328.56	1348.39
LOC_Os01g42370	16.5169	20.0656	24.0582	25.6032	50157	51009.7	40742.9	39357.4	39422.3	20.0788	47.9333	42.3956	32.8763	57.4721	36.9423
LOC_Os08g05910	6883.05	3148.83	5615.18	5873.52	1824.71	2000.03	1457.71	1688.29	1362.26	11621.6	7822.51	9617.74	17826.7	7984.79	12330
LOC_Os11g36340	7022.69	6556.56	6065.06	6510.14	8089.41	7299.59	7034.09	6767.73	6788.46	11234.1	11314.3	11339.8	6869.2	6511.59	6384.21
LOC_Os03g22420	6085.73	8029.18	5419.5	5519.92	13151.2	12704.6	11360.8	11190.9	10974.8	7443.19	6760.68	7286.99	6227.15	7433.06	5936.04
LOC_Os03g17700	1362.65	897.08	1183.66	1192.28	29992.7	29280.6	33010.4	31983.6	31831	2820.06	1679.75	2289.36	3579.64	3149.47	3642.7
LOC_Os02g30900	1906.95	2003.62	1765.07	1667.67	33936.1	33559.6	34988.9	34038.4	35577.6	2033.98	2308.09	2555.85	2010.29	1705.96	1509.77
LOC_Os05g38710	2391.2	3078.85	2380.96	2497.35	26165	26667.5	25630.4	25001.6	25948.9	5250.59	5177.84	5227.78	4875.36	6186.87	4919.15
LOC_Os02g58020	5746.38	6759.66	5929.54	5918.5	7999.6	8645.37	7825.23	8571.13	7447.41	9075.6	9109.41	8852.6	8079.82	9071.01	8610.47
LOC_Os09g27830	7205.88	8383.51	7919.95	7436.01	1536.24	1782.8	1326.51	1476.6	1451.02	13055.2	14249.7	13756.4	9447.09	9281.74	9268.62
LOC_Os01g60280	2334.14	2746.05	1903.8	1896.72	36012.5	36071.2	30350.8	28687.8	28509.4	3616.18	2557.14	2386.26	2100.21	1997.15	1726.57
LOC_Os10g28050	1879.17	1335.1	1491.61	1424.09	36215.2	36357.8	28414.7	28046	27890.8	3870.18	1782.91	2922.27	3131.95	1675.31	2076.54
LOC_Os11g10510	6527.93	4832.39	6914.32	7000.76	5278.19	4736.57	3371.28	3772.2	3984.59	4136.22	5165.34	12321	15602.7	2995.25	3189.67
LOC_Os03g21720	7323	7132.1	6264.75	6258.95	9403.85	10714.8	8628.29	8964.1	9424.24	7925.08	6443.9	6715.66	6631.33	8062.37	6560.17
LOC_Os01g01450	12270.6	7702.75	12024.3	12045.3	2049.23	2113.14	1859.24	1921.16	1874.63	11642.7	10175.4	11279.2	7127.38	5180.15	6325.88
LOC_Os09g32080	9106.07	6090.65	7998.54	7840.13	4425.02	4848.4	5246.42	5095.31	4714.81	11287.3	12559.6	10578.7	8648.39	6688.79	7741.35
LOC_Os02g50550	6705.87	7629.34	7223.87	6872.74	4782.89	5686.46	3892.08	3899.22	3435.92	10941.9	12391.8	11461.9	7994.73	9564.31	7759.82
LOC_Os05g51670	1609.65	1422.7	1493.21	1685.66	35730.8	35237	35265.9	35254.4	35137.8	1470.77	953.456	2008.74	2097.31	1819.95	1775.17
LOC_Os03g21380	3602.19	2046.2	3202.14	3713.16	30062.1	28743.3	28193.4	29305.7	28682.9	3147.34	2508.16	3013.11	2983.04	1673.4	1984.19
LOC_Os10g36703	1698.99	1166.74	1328.81	1205.43	31048.6	35463.2	41422.7	41000.7	38495.7	1096.3	676.277	1077.05	1305.38	681.044	958.555
LOC_Os05g19970	1729.02	1919.45	1566.99	1542.42	30700.3	31652.1	35442.1	33513.2	35080	2580.12	2264.33	2181.35	2464.75	2751.95	2415.83
LOC_Os04g43070	13368.2	6400.44	10640.1	10891.8	8005.04	7289.31	8703.83	8855.6	8786.81	5639.12	3593.96	5508.39	6488.23	2442.56	3283.97
LOC_Os10g43060	1358.89	1287.63	1163.61	1169.45	38033.1	36929.8	36970.1	38545	36610.4	1727.78	1157.69	1442.46	1227.06	1018.21	1040.22
LOC_Os06g02550	6023.42	5277.75	5567.86	5793.25	14083.3	13883.2	13181.6	13195.4	13049.8	6961.3	5251.82	5514.45	6741.57	5665.79	6130.47
LOC_Os04g51160	19.52	4.40465	8.82133	11.7637	40678.4	41156.1	45362.5	45194.9	44570.1	118.465	6.25217	8.07535	117.968	183.911	37.9144
LOC_Os09g27030	9282.5	7848.59	8107.6	7922.47	5472.77	5497.51	4536.12	5041.06	4995.87	13641.5	12273	10688.7	4634.59	4315.2	4350.44
LOC_Os12g36760	6862.03	9123.98	7421.95	7478.91	5120.34	4669.73	3262.61	3500.96	3934.83	9383.81	9878.43	9565.25	7619.56	9015.45	7322.35
LOC_Os08g23440	6638.3	8557.25	6997.72	6753.72	5110.82	4542.48	3426.93	3434.8	3598.64	9721.13	10818.3	10484.8	7587.65	9823.89	8406.31
LOC_Os03g22180	5674.31	4914.61	8195.82	7367.51	1766.2	1863.78	2046.09	2052.15	2295.54	9488.22	11336.2	11556.8	7763.63	7056.61	10095
LOC_Os03g04340	5689.33	4882.31	7329.72	7334.29	389.162	424.171	402.857	357.241	424.951	10834.5	13861.1	12386.6	9498.34	8059.5	9324.03
LOC_Os01g47660	5334.96	5650.67	6927.15	6556.51	2283.27	2419.06	3126.12	3044.49	2958.52	9046.48	10613.1	10548.4	8092.39	7782.68	9725.54
LOC_Os08g27070	5947.59	7949.9	7210.23	6135.09	3239.85	3728.85	3104.91	3557.85	2744.7	9033.43	10559.9	11029.9	6778.31	10186	8693.1
LOC_Os07g31370	6509.92	6425.4	6981.68	6419.49	2952.74	2650.42	3232.13	2887.03	2830.77	9599.65	12119.8	10982.5	9087.38	8385.18	8579.36
LOC_Os06g09890	5937.83	6298.16	5461.2	5409.2	12918.6	12501.5	11649.7	11554.8	11483.1	7173.14	6540.81	6733.83	6577.19	6367.91	6529.06
LOC_Os01g56580	6789.95	7373.87	6122	5647.94	12850.5	12843.4	11351.6	11235.9	11105.2	6289.67	6083.36	6772.19	6328.68	8143.79	6814.88
LOC_Os05g07670	5735.87	8497.05	6529.39	6894.19	5449.63	4925.52	3262.61	3311.75	3540.81	9262.33	11306	9702.53	7578.94	8901.47	8097.16
LOC_Os05g44050	6391.29	6215.45	6439.57	5928.19	6887.9	7014.24	6946.63	7330.05	7257.79	7754.42	7321.29	7923.93	7349.78	6713.7	7258.18
LOC_Os03g13800	5337.21	4479.53	6509.34	6054.13	3682.08	3606.74	4375.77	4297.47	4121.76	9029.42	9902.4	10672.6	8308.02	8379.43	10863.9
LOC_Os05g51180	6010.65	4727.65	6960.03	6633.32	2013.85	2068.15	2732.54	2535.09	2362.78	9951.03	11628	10685.7	8021.81	9002.04	9278.34
LOC_Os02g57650	5473.85	6133.72	5414.69	5489.47	16261.8	15996.4	15968.5	15211.8	15339.9	6473.39	5601.95	5941.44	5814.26	5663.87	5451.9
LOC_Os04g51560	3029.35	1310.14	2994.44	2874.48	23455.9	21867.9	30197	30417.1	28900.7	3380.26	1966.31	2726.44	3751.76	2123.59	3008.85
LOC_Os05g08420	1873.92	1299.86	1831.63	1838.59	24577.1	24770.3	32509.5	34707.9	32982.1	3507.76	3510.59	2982.83	2542.11	2150.41	2242.78
LOC_Os08g04620	5510.64	4263.7	4848.52	5067.37	7625.41	8108.09	7320.33	7054.84	7182.48	9615.72	9225.08	10277.9	7620.52	6363.12	6579.61
LOC_Os02g48190	1668.96	1106.55	1371.32	1395.72	32610.7	30761.4	36889.2	37453.4	36200.2	1882.38	2164.29	1728.12	2376.76	1755.77	1881.14
LOC_Os07g07040	3596.93	4062.06	3017.7	2848.88	26661.7	27677.8	28659.8	26736.2	25108.4	2610.24	3239.67	3056.52	3835.89	4193.55	3787.55
LOC_Os02g43020	5482.11	5576.28	5828.49	5998.08	3174.53	2951.2	3389.83	3244.28	3583.85	10762.2	10747.5	10642.3	10853	11220.5	10628.7
LOC_Os02g53200	4588.7	3848.68	5952.79	6042.37	1424.66	1273.8	1632.63	1729.31	1744.18	11337.5	15334.5	12078.7	10520.4	7567.16	9419.31
LOC_Os03g12820	440.701	174.228	334.409	338.378	36679.2	39399	44139.3	43938	42679.4	185.728	135.464	208.95	449.631	314.181	211.932
LOC_Os02g57180	6549.71	6868.8	6919.93	6917.03	4445.43	4862.54	4738.87	4674.56	4206.48	9779.36	9964.92	10482.8	8105.93	7595.89	8271.18
LOC_Os07g22720	6459.61	7318.08	6767.56	6664.45	6719.17	6629.91	5820.22	5718.5	5997.73	9670.93	10179.6	9636.92	7404.89	7923.48	7263.04
LOC_Os10g41030	6940.86	9072.1	6612.79	6795.24	4513.47	4483.35	4476.48	4104.3	3618.81	9650.85	8574.85	8479.11	6924.32	10184.1	6939.31
LOC_Os03g58790	483.495	438.507	417.008	508.605	28704.1	27366.7	42276.1	40450.2	42036.6	767.008	463.703	490.577	2153.39	1233.73	1177.29
LOC_Os04g52960	5640.53	7715.47	6605.57	6200.14	4441.35	4825.26	4871.39	5185.28	4950.14	8508.37	9030.22	9061.55	7130.28	10629.5	9359.03
LOC_Os05g24601	5804.94	8365.89	6529.39	6140.63	3584.1	3817.54	3092.99	3240.31	3422.47	9569.53	9771.1	10048.8	8292.55	9476.19	8015.5
LOC_Os03g15900	6473.13	8506.84	6750.72	6925.33	5819.75	5452.52	3801.96	3766.91	3948.28	10252.2	10914.2	10256.7	7280.16	8983.84	7159.02
LOC_Os05g03550	6458.86	7762.95	6226.25	5982.86	10659.8	10487.3	9977.34	9495.99	9670.33	6348.9	6317.82	6016.13	5387.84	7580.57	5547.17
LOC_Os06g36160	5331.21	5608.09	6993.71	6419.49	3009.89	3203.13	3779.43	4306.74	3679.32	8645.91	10261.9	10491.9	7802.31	7695.51	9351.26
LOC_Os11g47330	6765.93	8855.79	8066.7	7746.71	1741.71	1322.64	1685.64	1301.94	1697.12	12116.5	13587	12843.8	7225.04	8036.51	6912.09
LOC_Os03g17180	3653.24	4177.07	3209.36	2962.36	26445.4	26581.4	22480.5	22446.6	23011.9	5121.09	4618.27	5088.48	3436.54	4489.53	3084.68
LOC_Os01g53700	6792.96	8054.63	7090.74	7070.65	6570.86	5971.81	5981.9	5873.3	5201.62	9379.79	9518.93	9520.83	7068.4	8393.8	8118.55
LOC_Os11g04020	9043.01	9731.82	5720.23	5923.34	10.8857	8.99756	7.95112	19.8467	14.7926	3837.05	216.742	1260.76	12138.1	5328.62	5352.74
LOC_Os01g52390	5715.6	4896.5	7166.93	7249.18	1809.74	1800.8	1906.94	1788.85	1776.46	10289.4	11782.2	11255	7865.16	9404.35	9577.77
LOC_Os02g39330	115.618	79.2836	73.7784	73.3498	44791.8	45221.7	38153.5	39013.3	38035.8	163.642	34.3869	233.176	156.646	59.3878	119.576
LOC_Os11g03730	8263.71	9940.31	6601.56	6574.5	1036.86	858.624	648.017	811.069	802.835	7046.64	1855.85	4402.07	9343.63	8413.91	7456.51
LOC_Os06g01500	5419.8	5628.16	7142.87	6724.66	638.172	474.3	731.503	530.569	658.943	10596.6	12530.4	11049.1	9228.56	7608.35	9055.72
LOC_Os12g30540	6256.16	9290.87	5963.22	6200.83	7883.94	8244.33	6802.19	6922.53	6862.42	8783.45	8708.23	8740.55	6378.96	8865.07	6886.82
LOC_Os03g60650	1404.69	839.819	1202.11	1325.14	33427.1	32105.9	35093.6	34742.3	36134.3	1811.1	1098.3	1540.37	1636.08	1234.69	1432.97
LOC_Os01g64170	1837.13	1306.71	1512.46	1472.53	34552.5	35085.3	31691.9	30516.3	30605.9	2465.67	2277.87	2206.59	2523.74	2212.68	2980.66
LOC_Os10g31000	7313.24	8737.35	6168.51	6099.8	7947.89	8169.78	6288.01	6704.22	6475.13	6554.71	5782.22	6795.4	8242.27	7436.89	7407.9
LOC_Os08g26560	0	0	0	0.69198	0	0	0	0	0	30529.7	36504.3	23090.4	2882.47	4206	2041.55
LOC_Os02g49800	6560.22	6509.58	5882.22	5597.42	10017.5	10402.5	8697.2	8381.93	8644.26	5538.72	4765.2	5119.77	7374.92	7646.66	7270.82
LOC_Os05g36260	1740.28	1638.04	1764.27	1777.7	33926.5	33934.9	28470.3	28432.4	27366.3	3495.71	4947.55	4276.9	2743.23	1948.3	1824.75
LOC_Os08g37490	6052.7	4404.16	6647.27	6555.12	4767.92	4534.77	5332.55	4900.81	5130.34	9469.14	10564.1	9775.21	7146.72	5428.24	6769.18
LOC_Os02g07750	2729.04	3227.63	2536.53	2574.86	31837.8	30866.8	25494	26884.4	26940	2861.22	1922.54	2533.64	2841.86	3571.89	2926.22
LOC_Os04g20220	5929.57	9064.76	6651.28	6519.14	3950.13	4077.18	4162.41	4104.3	4115.03	9285.42	10922.5	10435.4	7014.25	9088.25	8142.85
LOC_Os05g41510	6151.8	8827.4	6107.57	6387.66	7229.44	7550.24	5865.28	6103.53	6203.48	9381.8	8747.83	8198.49	7100.3	11393.8	7009.31
LOC_Os03g51650	4355.21	3585.87	3751.47	3896.54	16955.8	16586.4	15120.4	14440.5	14974.2	6158.15	4771.45	5926.29	6479.52	5257.74	5558.84
LOC_Os05g02530	8128.57	7338.14	6963.24	6543.36	1992.08	1742.96	1481.56	1656.54	1714.6	7003.47	6368.88	6783.29	8256.78	8294.18	9171.4
LOC_Os12g29400	47.2984	14.6822	21.6524	9.68771	40995.4	42552	44086.3	43877.1	38666.5	18.0709	16.6725	8.07535	30.9424	16.2838	37.9144
LOC_Os10g40480	3789.88	2539.52	4533.36	4703.38	2113.18	2150.42	4974.75	4870.38	4726.91	22681	26753	20806.1	2299.4	1961.71	1847.11
LOC_Os02g51750	9884.62	8275.84	9083.56	8636.6	14279.3	14408.9	13438.7	14850.6	13478.8	3232.68	2792.64	3269.51	5838.44	3842.01	4199.75
LOC_Os03g12910	6303.45	6860.48	5701.79	5807.78	1643.73	1704.39	1860.56	1775.62	1526.33	13224.9	13816.3	12449.2	8932.67	9803.78	9298.76
LOC_Os02g19510	5389.02	6745.96	5415.49	5394.67	8949.37	8623.52	6564.98	6357.56	6328.55	8340.72	10661	9283.62	7503.52	7559.49	7019.03
LOC_Os01g43410	6494.9	7321.5	6516.56	6583.49	6725.98	7856.15	6950.61	7590.71	7115.24	8686.07	8877.04	9112.02	6676.78	6933.05	6941.26
LOC_Os03g16700	3488.07	3268.25	3341.68	3597.6	19927.6	18873	24963.9	23350.3	23079.2	5187.35	4548.45	4767.48	4430.56	4473.24	4124.9
LOC_Os07g17330	5093.97	2854.7	4874.99	4311.72	22791.9	24992.6	23386.9	22670.2	22242.7	3515.79	3786.73	4561.56	4677.13	3225.14	4268.78
LOC_Os01g42880	7642.07	5284.11	7406.71	7431.86	4453.6	4154.3	4510.94	4202.21	4049.14	11428.8	11615.5	11135.9	8207.46	6408.14	6490.17
LOC_Os06g05180	6037.68	9393.15	6576.7	6449.25	3667.11	4406.23	3314.29	3309.11	3391.54	9240.24	11907.3	10087.1	7374.92	8757.79	8298.4
LOC_Os04g55720	7554.23	7978.77	8837.37	8521.73	3129.63	3327.81	4060.37	3846.29	4238.75	8342.72	9170.89	10046.7	5970.91	6132.27	6619.47
LOC_Os03g22740	5265.14	6940.25	6063.46	6171.07	3873.93	4002.63	4982.7	4863.77	4790.11	9002.31	9949.29	9987.18	7006.51	10168.7	9002.25
LOC_Os07g27810	7648.83	5968.3	7602.38	7575.1	4468.56	4131.16	3221.53	3232.37	3686.05	10572.5	11919.8	10309.2	7606.99	6584.38	8079.66
LOC_Os01g25540	2992.56	1461.36	2620.74	2884.86	21712.8	21452.7	24700.2	22874	24029.9	4951.42	6147.97	5389.28	4008	2606.36	3225.64
LOC_Os07g44610	8794.5	9113.21	6985.69	7112.86	3796.37	3131.15	2773.62	2648.87	2993.49	8093.75	5370.62	7620.1	8549.76	7912.95	7544
LOC_Os09g24690	5354.48	5438.27	7327.32	6312.24	1978.47	2429.34	2572.19	2453.05	2674.77	8334.69	9927.41	11044	7061.63	8362.19	9833.45
LOC_Os06g09390	8178.12	6252.64	6741.1	6426.41	8704.45	9099.1	9836.87	8557.9	8675.19	7061.7	5645.71	7275.89	7669.84	6082.46	6743.91
LOC_Os06g44890	5962.6	8030.65	5991.29	6209.82	7485.25	7682.63	6576.9	6118.08	6690.29	8466.21	8853.07	9177.63	7223.11	8803.76	7235.82
LOC_Os04g56400	8806.52	6376.46	7146.08	6878.28	178.253	159.385	147.096	201.113	107.583	10502.2	7651.62	11675.9	7309.17	9034.61	10945.6
LOC_Os05g09490	6418.32	5608.58	7056.26	6957.16	4977.47	5043.77	4946.92	4366.28	4410.89	9596.64	9851.34	9924.6	7723.02	8032.68	8222.57
LOC_Os01g42650	6771.93	7533.9	8030.62	8304.45	5436.03	5302.13	3548.85	3678.26	5711.29	8164.02	9927.41	8337.79	6368.32	5797.98	6267.55
LOC_Os03g17010	4264.37	4485.4	4286.36	4250.14	13601.6	14528.5	14521.4	14096.5	13751.7	6580.81	7484.89	6989.21	4979.79	5103.52	5154.42
LOC_Os04g51910	5767.4	6990.66	6321.69	6440.95	4622.32	4649.17	3878.82	3903.19	3722.36	9625.76	9526.22	9723.73	7978.29	9016.41	8194.38
LOC_Os12g40900	7369.55	6177.27	6412.3	6680.37	8960.26	9000.13	10867.9	11306	10404.6	7523.51	8317.47	8826.35	5971.88	4472.29	3821.58
LOC_Os05g49800	5174.3	6226.21	6338.53	6389.05	3352.78	2952.48	3404.41	3203.26	3165.62	12186.8	13003.5	11886.9	7548	7670.61	8131.19
LOC_Os06g51270	5640.53	8884.66	6510.14	6786.94	2515.95	2479.47	2562.91	2310.16	2750.08	11150.7	11508.2	10352.6	7419.4	10357.4	6878.07
LOC_Os05g33610	6938.6	7882.85	5995.3	5532.38	13849.3	13582.5	11920.1	12054.9	11982	6252.52	4829.8	5717.34	5699.2	6535.53	4919.15
LOC_Os10g22590	5880.02	4948.87	6255.12	5806.4	2797.62	2491.04	2945.89	2783.83	2787.73	8885.85	11152.8	9281.6	11293	8690.74	9355.14
LOC_Os01g62020	6906.32	7554.46	6806.86	7119.09	6589.91	6223.74	6118.39	6054.57	5836.36	8732.25	9827.37	9228.1	6784.11	6320.97	6482.4
LOC_Os03g61130	7390.57	6233.06	6300.03	6501.84	10461.1	10175	9998.54	9357.06	10006.5	6621.97	6005.21	5659.81	7653.4	6754.89	6628.22
LOC_Os09g21230	7635.32	7083.16	6366.59	6025.76	11217.7	10811.2	11309.1	11046.7	10673.5	8599.73	5666.55	6299.78	4884.06	5768.28	5289.55
LOC_Os03g17310	4963.33	5660.95	5146.84	5228.6	13528.2	12914.1	11983.7	13604.3	12592.5	6958.29	6988.89	6679.32	5667.29	8461.81	5870.9
LOC_Os04g55040	6842.51	4133.52	6676.94	7155.76	5928.6	5635.04	5197.38	4998.72	5443.68	9271.37	10261.9	9869.08	8709.31	6265.41	7699.55
LOC_Os05g04440	9374.85	7187.4	11282.5	11043.3	415.016	687.67	663.919	842.824	580.946	13259	10898.6	18498.6	3069.1	1077.6	1415.47
LOC_Os02g33080	7043.71	5977.59	5791.6	5491.55	10429.8	10439.7	8641.55	8392.51	8673.85	7840.75	6359.5	6734.84	7173.79	5967.52	6705.99
LOC_Os05g50100	256.763	114.521	210.108	206.21	39300	38041.7	40675.3	41605.3	39847.2	533.091	315.735	369.447	301.688	303.644	148.741
LOC_Os01g73170	4092.44	2236.09	3305.59	3243.31	285.749	323.912	471.767	433.981	512.362	9345.66	7605.77	6684.37	21342.5	13488.7	15505.1
LOC_Os04g54810	11100.9	4930.27	8682.59	8948.68	3475.25	3723.7	3059.86	3152.98	3425.16	10460	10754.8	10187	10414	8210.84	8728.1
LOC_Os01g60790	5066.94	4452.61	7043.43	6673.45	3124.18	2583.58	3014.8	3381.88	3068.79	8845.7	10434.9	10157.8	7424.23	6790.33	9801.37
LOC_Os05g48390	4843.96	5355.56	4320.85	4212.08	7651.26	8244.33	6148.87	5620.59	5673.64	3978.61	4287.95	3051.47	5211.85	10884.3	7952.31
LOC_Os04g42250	9179.65	6910.89	8263.18	7992.36	2034.26	1960.18	2548.34	2521.86	2421.95	7843.77	6506.43	7225.42	9298.18	7671.56	9252.09
LOC_Os02g57400	1817.61	1873.44	1582.23	1675.28	29130	31317.9	23214.6	24232.8	24401.1	3014.83	2922.89	2622.47	3212.2	4234.73	3837.14
LOC_Os12g33100	3006.08	3957.82	3240.64	3156.81	22625.8	22875.6	19635.3	20031.9	20507.9	4049.89	3614.8	4240.57	5114.19	5250.07	4763.61
LOC_Os08g40180	4232.83	3712.14	5130.81	5397.44	8425.5	8690.36	8971.52	9290.91	8870.18	10779.3	12033.3	10458.6	7010.38	5040.3	5017.34
LOC_Os10g42100	5971.61	8911.09	7432.37	7262.33	1594.75	1569.43	1553.12	1554.66	1814.11	10269.3	12301.1	11942.4	6979.44	9094	8084.52
LOC_Os01g09000	3367.95	4308.23	3091.47	3159.58	24891.4	24195.7	18365.8	18563.3	19116.1	4476.56	3703.37	4317.28	4385.11	5031.68	4482.65
LOC_Os12g32240	6691.6	7056.24	7601.58	7492.75	2359.47	2574.59	2437.02	2677.98	2588.71	6907.09	8182.01	8274.2	6722.23	6807.57	7731.63
LOC_Os03g31550	2589.4	3812.96	2672.86	2600.46	21604	21983.6	17684.6	17858.1	17768.6	6845.85	5623.83	4951.2	4715.81	5506.78	4133.65
LOC_Os04g52460	4200.55	5126.03	3943.13	3850.87	15132.4	15072.2	10258.3	9466.88	9545.27	6397.09	7947.55	7038.67	7768.47	12925.5	7614
LOC_Os05g42330	6048.94	6202.72	6310.46	6293.55	5631.97	5293.13	5690.35	5342.73	5439.64	9338.63	10916.3	10619.1	7024.88	6878.45	7246.52
LOC_Os05g46260	3361.94	3794.36	3666.47	3619.74	17515	17213.6	16330.3	16278.3	15397.8	6057.76	7456.76	7390.96	5118.06	5110.23	4339.74
LOC_Os05g38150	5186.31	6489.51	5145.24	5164.94	7315.16	8132.51	7997.51	8109.37	8025.66	7727.31	7833.97	8042.03	7888.37	9874.66	8379.09
LOC_Os02g01960	7908.6	5317.88	7451.62	7343.98	3996.4	4239.14	4537.44	4453.6	4599.16	11314.4	12109.4	12666.2	6352.85	5132.26	5581.2
LOC_Os06g15420	3030.85	3503.16	3263.89	3283.44	15118.8	15370.4	15841.3	16054.7	15638.5	6633.02	6952.41	6893.32	5116.13	6435.92	6199.5
LOC_Os06g23440	5392.77	2829.25	5756.32	5568.36	9599.79	9097.82	9559.9	9243.27	8566.26	6795.65	7471.34	6826.7	7446.47	6446.45	7870.65
LOC_Os01g45250	130.634	84.1777	130.716	126.632	32131.8	30274.2	47600.7	46660.9	44961.5	168.662	45.8493	135.262	175.018	59.3878	127.354
LOC_Os05g38400	5087.96	5638.93	4438.73	4394.76	15644.1	17289.5	15500.7	16148.6	15812	5543.74	5215.35	5741.57	5589.93	6316.18	5905.9
LOC_Os12g01190	5102.97	7604.38	5346.53	5104.73	11672.2	13247	11450.9	11059.9	11694.2	6057.76	5658.21	5786.99	6326.75	7320.03	5658
LOC_Os03g09250	4434.04	4483.93	5591.92	5258.35	7043.02	7339.44	7201.07	7045.58	6753.5	10650.8	11185.1	11135.9	5531.91	5100.65	5878.68
LOC_Os02g47410	5765.9	5331.58	5155.67	5213.37	15954.3	15835.7	13255.8	12954.6	13403.4	6159.16	5422.72	5604.29	5308.55	6170.59	5232.19
LOC_Os02g43690	3952.8	4883.77	4358.54	4272.97	15838.6	17076.1	17375.9	16304.7	16664.5	6233.45	7366.1	6834.77	4622.02	5005.82	4846.24
LOC_Os07g01870	5137.51	3780.17	6342.54	7218.73	2826.19	2713.41	3429.58	3755	3659.15	8943.08	10898.6	10276.9	8484.01	6461.78	9183.07
LOC_Os05g01810	6738.15	2916.37	5469.22	5208.53	7424.02	6983.39	7990.88	8011.46	7646.43	8072.66	8240.36	7198.16	5881.95	6706.99	6615.58
LOC_Os12g44360	5385.26	6430.29	5112.36	5369.76	1318.53	1607.99	1205.92	965.873	985.726	6939.22	5888.5	5762.77	9518.64	12911.1	9519.44
LOC_Os01g60440	5498.63	6662.76	5432.33	5519.92	7888.02	8084.95	6486.79	6331.1	6488.58	8108.81	8788.47	8285.3	7190.23	8175.4	7593.58
LOC_Os06g49430	3541.38	4602.86	3920.68	4047.39	18458	18577.4	13477.2	14171.9	14018	4497.64	5943.73	5052.14	7008.44	6259.67	6246.16
LOC_Os07g06830	282.289	151.226	262.234	325.922	35634.2	37569.9	42431.2	41515.3	39657.6	413.622	353.248	443.135	404.185	301.728	454.001
LOC_Os03g28940	1633.67	1247.49	1537.32	1518.9	31299	32086.6	34914.7	36156.7	35387.9	1872.34	1507.82	1652.42	1069.45	836.219	926.473
LOC_Os02g22190	6046.69	6176.29	6294.42	6393.89	598.711	647.824	633.44	820.331	679.115	12602.4	14334.1	12401.7	8854.35	7280.75	7062.78
LOC_Os01g69920	5234.36	5202.87	4502.89	4362.93	12484.5	12708.4	11906.8	12093.3	11901.3	5280.71	4639.11	4601.94	5936.1	6387.06	4814.16
LOC_Os11g34350	5471.6	7204.04	5831.7	5641.02	4810.1	4680.02	5170.88	5178.67	4408.2	8540.5	9382.42	8966.66	7100.3	8597.82	8511.3
LOC_Os03g64210	5032.4	5737.3	5935.15	5596.04	5283.63	5561.78	6262.84	5701.3	6098.59	9210.13	9342.83	9288.67	7442.6	8498.2	8206.04
LOC_Os08g04340	5.25538	0	8.82133	0	47503.7	49158.8	35436.8	35589.1	34098.3	163.642	18.7565	39.3673	56.083	55.5563	44.7196
LOC_Os03g22880	5519.65	7468.32	6811.67	6436.79	1208.31	1438.32	1598.18	1745.19	1608.36	8902.92	10305.7	9992.23	7313.03	10188.8	9887.89
LOC_Os05g50480	5056.43	6478.75	5367.38	5416.12	7029.42	8366.44	7842.46	8002.19	7529.44	8386.9	7994.44	7804.82	6901.11	8009.69	7691.77
LOC_Os12g03470	6068.46	6958.36	5233.45	5227.21	1824.71	1795.66	1410	1661.83	1300.4	7851.8	3170.89	6044.4	9461.59	9658.18	8490.89
LOC_Os01g66940	3532.37	3155.68	4231.83	4311.03	11072.1	10946.2	10263.6	10783.4	9733.54	7690.16	10282.7	8164.17	8857.25	7479.03	7932.87
LOC_Os03g60400	4612.72	5526.36	5854.96	5823.01	3627.65	4372.81	4860.79	5074.14	4860.04	8469.22	9843	9598.56	7249.21	6676.34	8144.8
LOC_Os01g48790	6229.13	7687.09	5508.52	5367.69	14034.3	15250.9	14953.4	14690.5	14882.7	5140.16	4471.34	5230.8	4537.89	4852.56	3885.74
LOC_Os06g11130	8731.44	2818	6210.22	6257.57	9354.87	9180.08	11099.8	10432.8	9967.53	7405.05	6094.82	7754.35	6907.88	4910.99	6695.3
LOC_Os05g34070	4919.04	5704.51	4830.08	4922.05	9933.17	11344.6	9237.88	9982.9	9749.67	5338.94	5461.27	5043.05	6428.28	6283.61	6210.19
LOC_Os07g38120	1841.64	1985.52	1996.03	1943.77	29247.1	29429.7	26536.9	27674.3	27459.1	3254.77	2808.27	3032.29	2475.39	2459.81	2310.84
LOC_Os08g43580	5676.56	6918.23	6780.39	6189.76	3799.1	3153	3401.76	3499.64	3191.17	8482.27	10357.8	9643.98	7277.26	6735.73	7433.17
LOC_Os02g57040	6816.98	6958.85	6719.45	6946.09	4154.24	3812.39	3624.39	3548.59	3799.01	10328.5	10580.8	10148.7	6870.17	6496.26	7076.39
LOC_Os03g60080	541.304	223.658	456.303	435.255	26501.1	27774.2	42265.5	42313.2	41381.6	973.82	819.034	520.86	909.899	432.956	460.806
LOC_Os03g53650	9112.83	9273.25	8136.47	7737.02	6193.94	5494.94	4863.44	4457.57	4704.05	8030.5	5556.1	7799.77	6583.95	5618.85	6786.68
LOC_Os10g36550	2801.12	3632.85	2936.7	2895.24	19040.4	17835.7	20756.4	20405.1	20526.8	3326.05	2885.38	2881.89	4333.86	3688.75	3438.55
LOC_Os09g36450	7700.63	7167.34	7020.17	7074.11	4840.04	4667.16	4846.21	5350.67	5384.51	8746.31	8771.8	8699.17	6556.88	6418.67	6922.79
LOC_Os02g01030	5859.75	6154.27	6008.93	6385.59	3529.68	3253.26	2809.4	3245.6	3243.62	8588.69	9298.02	9039.34	7826.48	8361.23	8696.99
LOC_Os05g44770	1169.7	484.511	784.296	869.126	34977	33602	34759.7	34444.6	33984	1079.23	235.498	560.227	1758.88	1638.91	1061.6
LOC_Os08g44370	4391.25	5942.85	4660.87	4504.79	12416.5	12072.2	11576.8	11497.9	11874.4	10864.6	9250.09	9305.83	4391.88	3674.38	3158.56
LOC_Os02g57810	0	0	0	0	41882.6	43530.2	40055.1	39207.8	37445.5	0	0	0	0.966949	0	0
LOC_Os01g03360	2536.1	2552.25	3857.33	3759.52	438.148	489.724	532.725	455.151	435.71	13880.4	16590.1	8886.92	2130.19	2191.6	1619.63
LOC_Os05g41110	4876.99	5665.35	6417.92	6185.61	2827.55	2934.49	3070.46	2646.23	2735.29	8328.67	10270.2	10173.9	7391.36	7789.38	9398.89
LOC_Os02g53790	4270.37	5836.16	5092.31	4557.38	12634.2	13421.8	11575.5	12234.8	11301.6	6762.52	8417.51	7842.17	5510.64	6284.57	6105.2
LOC_Os04g51120	5871.01	7147.76	5910.29	6310.85	5120.34	4938.37	3779.43	4448.31	4046.45	8662.98	9980.55	9659.12	8092.39	8075.79	7180.41
LOC_Os03g15270	84.0861	25.9385	97.8366	90.6493	34289.8	32630.3	43777.6	42571.2	42726.4	145.571	87.5304	82.7723	341.333	233.72	270.262
LOC_Os02g06910	1566.1	1675.23	1414.62	1408.87	33828.6	34571.2	26991.4	26617.1	27764.4	1728.78	1827.72	1630.21	2190.14	3069.97	3102.18
LOC_Os09g27700	7783.97	7360.16	5622.39	5519.92	3405.85	3631.16	2455.57	2896.3	2538.95	9172.98	6351.16	8267.13	8158.15	8838.25	8061.19
LOC_Os07g35979	5883.02	2431.36	6186.16	6021.61	2247.89	2077.15	3327.55	3252.21	3590.57	8953.12	12463.7	10543.4	8723.81	7156.23	8513.25
LOC_Os05g46230	4331.94	5668.29	4735.45	4769.12	15098.4	14741.9	11334.3	12216.3	12731.1	6452.31	6595	7184.03	4614.28	6813.32	6156.72
LOC_Os04g41160	491.753	244.213	457.105	498.225	30388.7	29312.8	42937.4	41639.7	41779.7	867.402	746.092	589.5	782.262	514.375	768.983
LOC_Os02g22480	2045.84	2525.33	2210.14	2072.48	29617.2	28985	21949.1	23286.8	23537.7	4050.89	4946.51	4053.82	3472.31	3743.35	3264.53
LOC_Os11g07040	4597.71	5194.06	4876.59	5033.46	11223.1	11013	11040.1	11184.3	11327.1	6846.86	7307.75	7658.46	7505.46	5902.38	5599.67
LOC_Os01g36930	6845.51	8938.01	6562.27	6053.44	6452.48	6180.04	5019.81	5183.96	4950.14	7966.25	7975.69	8613.37	6034.73	7550.87	6650.58
LOC_Os02g51350	4713.33	3413.6	3741.05	3639.12	20250.1	21108.3	22166.4	21326	20724.4	4885.16	3279.26	5158.13	4188.82	3409.05	3366.61
LOC_Os08g34280	9916.9	5846.43	7753.95	8438.69	2981.31	2467.9	3737.03	3502.28	3677.98	11057.4	8225.77	8789	6072.44	5188.77	6151.86
LOC_Os01g51200	7196.12	6968.64	6198.99	6073.5	8571.1	8316.31	7232.87	7623.78	8345.72	6726.38	5554.01	6138.27	7045.19	6899.52	6859.6
LOC_Os04g04020	5314.69	6426.87	5907.08	5935.11	10770	9420.44	8772.74	8683.6	9096.11	7407.05	8059.05	7455.56	6873.07	6812.36	6078.95
LOC_Os05g38550	6204.35	6627.04	6342.54	5804.32	3807.26	3754.55	3819.19	4020.94	3836.66	7132.98	7407.78	7318.28	7112.88	6788.41	7145.41
LOC_Os04g42420	8156.35	8002.75	7076.31	6977.23	5116.26	5627.33	5156.3	5093.99	5453.09	11075.4	10794.4	9781.26	5937.07	8015.44	6707.94
LOC_Os07g07240	5869.51	5635.99	6142.05	5867.99	6908.31	7669.78	7564.17	7789.17	7514.64	7394	7050.37	7210.27	6524	5832.46	7301.93
LOC_Os01g59790	4413.77	4145.26	4692.15	4641.8	15988.3	16519.5	12646.3	12555	13239.4	5825.85	5674.89	5808.19	5649.88	5270.19	6061.45
LOC_Os06g09290	5691.58	5633.54	6304.84	6174.53	4476.73	4572.04	4640.81	4780.41	4819.7	8372.84	8569.64	8584.09	7451.31	7169.64	7466.23
LOC_Os08g06040	5765.9	4769.25	6639.25	6005.69	2160.8	2298.23	2158.73	2614.47	2321.09	8130.89	10034.7	10337.5	6904.01	6868.87	8808.79
LOC_Os03g58840	5479.11	5308.58	5482.06	5116.5	7498.86	7196.76	7592	7680.68	7268.55	7249.43	7844.39	7935.04	6585.89	6595.88	6871.26
LOC_Os06g34690	5231.36	6695.06	5979.26	6032.68	3185.42	2991.05	3799.31	3590.93	3419.78	10141.8	11104.9	10223.4	7167.02	9090.17	8309.09
LOC_Os03g24460	6324.48	7820.21	5603.95	5582.89	2662.91	3090.02	2222.34	2214.89	2374.89	7381.95	5902.05	7059.87	8732.51	9244.38	8758.23
LOC_Os10g33420	4668.28	4965.99	4287.97	4134.58	20627	20952.7	17676.7	18372.8	18231.2	4710.48	4614.1	4957.25	4496.31	5360.23	4303.77
LOC_Os01g18070	6063.21	5068.28	6626.42	6202.21	4608.72	4631.17	4842.23	4771.15	4527.88	8692.09	9575.2	9090.82	7138.02	6779.79	7598.44
LOC_Os05g23600	5590.22	7477.62	6633.64	6664.45	1815.18	1839.36	1505.41	1612.88	1699.8	9549.46	11271.6	9676.28	7778.14	8898.59	8018.42
LOC_Os05g45210	4075.17	4222.1	3683.31	3700.71	14950.1	15040.1	14668.5	14395.5	14003.2	7836.74	7616.19	8430.66	5145.13	5843.95	4419.46
LOC_Os10g22950	3398.73	4014.1	3441.12	3416.99	21443.4	21425.8	17732.3	17895.1	18213.7	4696.42	4823.55	4430.34	4019.61	4858.31	3630.06
LOC_Os03g18910	1383.67	1167.23	1452.31	1469.07	25931	25645.6	30215.6	28980.2	30540	2063.09	2737.41	2157.13	3158.05	2317.08	2410.97
LOC_Os07g15370	1999.3	1499.05	2014.47	1917.48	376.916	309.773	515.498	546.446	389.987	11108.6	3844.04	6235.18	14887.1	9516.42	14531.9
LOC_Os04g58760	3350.68	2249.8	2923.87	3007.34	18862.1	18615.9	24310.6	21924	23416.7	6527.6	8480.03	6331.07	2595.29	1770.14	1669.21
LOC_Os01g42030	1407.69	1202.47	1473.16	1475.99	33443.5	30901.5	31913.2	31484.8	32569.3	1575.18	1061.83	1388.96	1616.74	1136.99	1092.71
LOC_Os01g68770	5274.9	6356.88	5790	5435.5	9417.46	9397.31	7818.6	8281.37	7411.1	7948.18	7096.21	7713.97	5110.32	4545.08	3994.63
LOC_Os10g21910	8384.58	9169.5	7361.8	7667.13	4827.79	5087.48	3160.57	2947.9	3171	9516.33	7551.58	8272.18	5500.97	6597.79	4230.86
LOC_Os11g40140	5633.02	6233.06	6415.51	6386.97	3826.31	4106.74	3841.72	3810.57	4003.42	9063.55	9213.62	9014.1	7127.38	7121.75	7854.12
LOC_Os01g46750	5687.82	6600.61	4797.2	4830.02	8945.29	9812.48	8086.29	8817.23	8453.3	6972.35	5799.93	7437.39	6854.7	7837.28	6249.08
LOC_Os02g52280	3521.86	4801.55	3670.47	3661.96	15614.1	14641.6	14729.5	14432.5	15284.8	6726.38	7827.72	6756.04	5389.77	6902.4	5002.76
LOC_Os06g46500	5509.89	5810.71	6941.58	7089.33	2518.67	2253.25	1476.26	1524.23	1580.12	12462.9	13772.5	12003	9569.89	7022.13	6650.58
LOC_Os06g41990	6713.37	7172.72	5764.34	5957.25	9454.2	9942.3	7850.41	8321.06	8460.03	7476.32	6597.08	6580.4	5755.28	8252.03	6169.36
LOC_Os02g26650	5461.09	7657.23	6981.68	7204.89	2378.52	2240.39	1580.95	1673.74	2038.69	9690.01	11970.8	10359.7	7135.11	7124.62	7205.69
LOC_Os05g33570	9079.8	8074.21	7427.56	7573.72	5264.58	4399.81	4561.29	4531.67	4888.28	3226.66	3178.19	5752.67	8865.95	3765.38	4170.59
LOC_Os03g50520	6013.66	7343.04	6300.03	6578.65	3629.01	3709.56	3039.98	2996.85	2677.46	9892.8	10081.6	10352.6	7301.43	8059.5	7408.87
LOC_Os10g42439	6184.83	6887.89	5594.33	5474.25	8150.64	8231.48	6659.07	6147.19	6188.69	8684.06	7406.74	6989.21	6978.47	9132.31	5689.11
LOC_Os08g15170	6344.75	5260.13	6851.77	6163.46	5114.9	4983.36	5866.6	5660.28	5286.34	7452.23	8287.25	8321.64	6763.81	5624.6	6873.21
LOC_Os01g62420	5783.17	6143.99	6666.52	6524.68	6585.83	5832.99	5369.66	5064.88	5186.83	8574.63	10530.7	10272.8	7058.73	7042.25	7345.68
LOC_Os05g28290	5290.67	3671.03	5957.6	5570.44	3965.1	5100.33	5423.99	4816.14	5036.21	8740.28	10682.9	10130.5	7140.92	7201.25	8275.07
LOC_Os05g43690	4445.3	3853.09	6372.21	6302.55	346.98	239.078	397.556	254.038	252.819	11614.6	13529.7	11721.4	8762.49	6279.78	8270.21
LOC_Os04g58280	1199.73	677.826	1328.81	1265.63	9039.18	8881.88	12439.5	12282.5	11081	6593.86	5155.96	4464.66	6797.65	1800.79	2938.85
LOC_Os03g14050	1084.86	747.811	1234.18	1262.86	25524.2	24757.4	27775.9	26683.2	26527.2	1910.49	2611.32	2238.89	3909.37	2409.04	2385.69
LOC_Os01g50770	5886.78	7382.68	6039.4	5794.64	4728.46	4077.18	4196.87	3495.67	3443.99	8216.23	9523.1	9063.57	7478.38	7269.26	7487.61
LOC_Os05g44360	6239.64	8669.32	7037.82	6764.79	1257.29	1428.04	1427.23	1177.57	1226.44	9422.96	10900.7	9528.91	7038.42	8805.68	7508.03
LOC_Os06g35530	6093.24	7622.49	5953.6	5885.98	3986.87	3894.66	3689.32	3977.28	4028.97	8094.75	8223.69	8559.87	6838.26	7704.13	7380.68
LOC_Os04g53230	10894.4	7288.71	9347.4	9199.87	1703.61	2027.02	1925.5	1907.93	1754.94	10287.4	9156.3	10199.2	5713.7	4610.22	5093.17
LOC_Os01g67134	4625.49	4564.68	6225.45	5851.38	3087.45	3259.69	4646.11	4195.59	3504.5	8192.13	9362.63	10781.6	6657.44	7769.27	8074.8
LOC_Os03g48850	5176.55	7658.7	5600.74	5274.96	6372.19	6744.31	6823.39	6818.01	7602.06	8499.34	8428.97	8290.35	6096.61	8340.16	6867.37
LOC_Os01g07310	6525.68	7559.35	5845.33	5905.35	8074.44	7726.33	5127.15	5280.55	5687.08	8119.85	7782.91	7666.53	6208.78	5717.51	6138.25
LOC_Os07g31340	5690.08	6475.32	5445.17	5683.92	8677.23	7867.72	7540.32	6710.83	6832.84	7511.46	6958.67	6343.18	6360.59	8084.41	6449.34
LOC_Os08g24310	189.944	351.393	144.349	202.058	47744.5	46351.6	28645.2	29930.2	28331.9	922.619	505.384	395.692	1024	737.558	528.858
LOC_Os04g01290	5314.69	6498.81	6164.51	6018.84	3230.32	3235.26	3367.3	3479.79	3399.61	8555.56	9763.81	9382.54	6716.43	7747.24	8713.51
LOC_Os10g07270	4643.5	5945.29	4685.73	4570.52	15450.8	15140.3	12187.7	12642.4	13008.1	5688.31	5963.53	5706.24	5229.26	6250.09	5051.37
LOC_Os01g25030	1863.41	3030.4	2967.98	2558.25	14.9678	24.4219	0	0	8.06869	15040	25761	20322.6	4938.21	6800.86	4648.89
LOC_Os02g41670	337.095	154.652	245.393	253.956	38535.2	38554.5	37094.6	35227.9	35791.4	1060.16	487.669	255.383	163.414	107.281	69.9959
LOC_Os02g03900	6323.72	6440.08	5355.35	5662.47	127.907	73.2658	143.12	56.8939	154.65	7162.09	6474.12	5670.91	6769.61	13078.7	9319.17
LOC_Os06g48780	4609.72	3610.34	5509.32	6027.14	2926.88	2953.77	3963.64	3388.5	3528.71	8396.94	10503.6	9568.27	7508.36	5699.31	7674.27
LOC_Os09g34860	2620.93	2413.26	2156.41	2219.18	28200.7	28438.7	29024.3	29393	30455.3	1916.52	1407.78	1740.24	1875.88	2015.35	1877.25
LOC_Os10g35460	93.8461	276.514	173.219	210.362	35612.4	38152.2	37398.1	37314.5	38015.7	395.551	492.879	355.315	418.689	414.757	412.198
LOC_Os03g38980	4969.34	7139.44	5669.71	5396.75	4260.38	5036.06	5386.89	4798.93	4600.5	8518.41	8827.02	8934.36	6393.47	9169.67	8564.77
LOC_Os01g43030	5500.13	9025.12	6303.24	6193.91	4170.57	4047.62	3957.01	4530.34	4544.02	8686.07	8892.67	8771.84	6182.67	8931.16	7392.34
LOC_Os02g58560	5976.12	6832.59	5240.67	5276.34	10756.4	9917.88	7325.64	6974.13	7979.94	6154.14	6001.04	5462.97	6293.87	8078.66	6362.82
LOC_Os02g37420	5106.73	5290.47	5496.49	5052.14	5587.07	5629.9	6400.65	6303.32	6308.37	8531.46	8775.96	9117.06	6387.66	6323.84	6613.64
LOC_Os10g42540	6522.68	3583.91	6230.26	6063.12	4348.82	5111.9	4944.27	4722.19	4511.75	7726.31	8146.58	8178.31	7145.75	5266.36	7809.4
LOC_Os04g34100	6704.36	5977.11	6540.61	6178.69	4595.11	5039.92	4722.97	4559.45	4467.37	8075.68	8593.61	8231.81	7159.29	6314.27	7466.23
LOC_Os05g46620	2147.95	2424.51	2052.96	1945.15	25537.8	25641.8	25712.6	24873.2	25650.4	3192.52	3154.22	3564.26	3024.62	3420.55	3206.2
LOC_Os09g25760	797.316	455.636	578.198	612.402	41439	38902.9	31776.7	28600.4	30328.9	695.729	78.1521	370.456	1086.85	734.685	989.664
LOC_Os12g05430	4508.37	2825.83	6013.74	5422.35	4204.59	4341.96	5242.44	5116.48	4923.25	7865.85	9257.38	8849.57	6726.1	5762.53	8501.58
LOC_Os07g44410	2434.74	1029.71	2082.64	2075.25	24030.1	24386	30271.3	28384.8	27160.6	3164.41	2926.02	2790.03	3191.9	1903.28	2680.26
LOC_Os08g02640	6277.93	4746.74	7101.97	6912.88	4272.62	4284.12	4562.62	4693.09	4441.82	8190.12	8779.09	8227.77	7810.05	5843.95	7552.75
LOC_Os06g31210	5171.29	6573.69	5725.84	5519.23	5633.33	5712.16	6546.43	6460.77	6108	8347.74	8858.28	8741.56	6039.56	7608.35	7376.79
LOC_Os01g62840	2925.75	3078.36	2857.31	2777.61	25151.3	25718.9	22507	23331.8	22928.5	3238.7	2672.8	3272.53	3125.18	3158.09	3411.33
LOC_Os06g03640	8632.34	6008.92	7043.43	7089.33	8986.11	9297.05	9200.78	8463.96	7861.6	9706.07	9590.83	9257.37	4029.28	3185.87	3376.33
LOC_Os08g02400	4838.7	3545.25	6146.86	5952.41	3320.13	3302.1	4010.02	4169.13	4168.83	8164.02	9796.11	9145.33	7530.6	6154.3	8337.29
LOC_Os06g10520	4436.29	5424.57	4243.86	4044.62	14676.6	16403.8	13514.3	14005.2	14226.5	5643.13	5308.09	6290.69	4266.18	4808.5	4071.43
LOC_Os07g22600	4660.02	5813.64	5615.18	5200.92	3071.12	3488.48	3295.74	3138.43	3296.06	8032.51	8150.75	8861.68	7225.04	8635.18	9731.37
LOC_Os07g33110	6621.78	6792.94	5928.74	5585.66	8220.04	8123.51	7264.68	7732.28	8022.97	7362.88	6501.22	7775.55	5885.82	6414.84	5613.28
LOC_Os07g10250	5748.64	5672.7	6207.01	5921.96	4499.86	4726.29	4434.08	4222.06	4698.67	8859.75	9192.78	8691.09	6976.54	7333.44	6916.95
LOC_Os03g11720	4846.21	5820.01	6094.74	6054.13	4333.85	4437.08	4835.61	4886.26	4221.27	8306.58	9676.28	8549.77	7947.35	8695.53	7664.55
LOC_Os09g23530	2732.8	1247.98	1870.92	1931.31	216.353	145.246	86.1372	187.882	115.651	7696.19	4957.97	8406.43	14465.6	10171.6	10156.2
LOC_Os05g48020	5862	6209.57	5393.84	5400.9	4612.8	4498.78	4931.02	4263.07	4258.93	8212.21	9302.19	8876.82	6820.86	6839.18	6658.36
LOC_Os05g33210	6066.96	4944.95	6420.32	5456.95	5686.4	6503.95	6196.58	5770.1	5707.26	7558.65	8658.22	9240.21	5912.89	4968.46	6319.07
LOC_Os12g07670	5028.65	7345.48	5717.83	5779.41	4557.01	4505.21	3737.03	3796.01	3797.67	8783.45	10136.9	8803.14	7166.06	8022.14	7443.87
LOC_Os02g47970	4845.46	5956.06	4439.53	4440.43	12925.4	12852.4	11741.2	11890.8	11048.7	6337.86	6089.61	5670.91	4772.86	7764.48	4563.34
LOC_Os09g19820	1111.14	1682.09	1045.73	1087.1	3337.82	3428.07	2674.23	2700.48	2810.6	577.264	508.51	622.811	8809.87	17477.3	9514.58
LOC_Os04g43680	1318.35	722.362	1128.33	1146.61	31260.9	29830.8	33238.3	32712.7	31907.7	1489.84	1366.1	1307.2	1274.44	908.059	1097.57
LOC_Os08g09940	5427.31	7957.24	6130.82	6116.41	3471.17	3286.68	3375.25	3029.93	3084.93	8941.07	9138.59	9639.94	6780.24	8191.69	7434.15
LOC_Os07g39560	5174.3	6097.01	5777.17	5490.17	6331.37	6060.5	5536.63	5606.03	5415.44	8108.81	9195.9	8759.73	6439.88	6618.87	6709.88
LOC_Os06g01680	5345.47	6095.54	4554.21	4644.57	8708.53	9789.34	8615.04	8325.03	8816.39	7059.69	6408.48	6317.95	6603.29	7545.13	6136.31
LOC_Os06g48160	1779.32	1569.52	2458.74	2525.03	11575.5	12734.1	23462.4	23187.6	22172.8	6876.97	11795.8	6928.65	4523.39	2439.69	3216.89
LOC_Os07g01560	3182.51	2103.46	3131.57	3452.98	18392.7	19470.7	12696.6	12691.3	12179.7	6904.08	4525.53	7379.86	5199.28	3289.32	3794.36
LOC_Os04g57760	1145.67	502.13	862.084	988.839	29860.7	28276.8	34062.6	31500.7	33007.7	1553.09	1068.08	905.448	1357.6	906.143	1172.43
LOC_Os02g17860	2340.9	3223.71	4199.75	4322.8	299.356	241.649	155.047	162.743	281.06	8987.25	10332.8	11483.1	13532.4	8785.57	7994.11
LOC_Os07g12110	4539.15	6774.84	5858.16	5723.36	3354.14	3203.13	3996.76	3784.11	3926.76	7811.64	9119.83	8328.71	6737.7	7739.57	8103
LOC_Os02g57390	4071.42	4321.94	3301.58	3318.73	18406.3	18447.6	17235.4	17131.7	17306	4731.56	3653.35	4096.22	4604.61	4619.8	3928.52
LOC_Os10g40430	5615.75	5085.41	6459.62	6548.89	4833.23	4656.88	8730.33	9600.52	8903.8	10016.3	13989.2	14851.6	1943.57	873.576	1182.15
LOC_Os01g54620	15317.9	12764.2	12098.9	12303.4	3803.18	4023.19	3161.9	3016.7	3024.42	11260.2	4228.55	7528.24	3292.46	4024	3186.76
LOC_Os01g47530	4141.99	4870.56	3676.89	3576.84	19316.6	18817.7	15168.1	15540	14951.3	4954.43	4301.49	4292.05	4276.81	5208.89	4646.95
LOC_Os10g22570	10193.9	10197.7	9324.14	9380.47	8650.02	8467.99	6152.84	6321.84	5808.12	9062.55	3403.27	7231.47	2736.47	1770.14	1897.67
LOC_Os03g63400	4782.4	5039.89	6308.85	6067.28	2628.89	2485.9	2936.62	3381.88	2821.35	8441.11	9948.25	9827.7	6709.66	6665.8	7875.51
LOC_Os02g22780	5002.37	4493.23	6457.21	6645.77	2119.98	1979.46	2483.4	1976.73	2275.37	10133.7	11313.3	10396	7574.11	7769.27	8601.72
LOC_Os08g18110	5732.12	6560.48	5625.6	5279.8	6164.01	6252.02	5071.49	5129.71	5224.48	7389.99	7328.59	7303.14	6811.19	6671.55	6962.65
LOC_Os05g46720	5639.02	5585.58	4240.65	4256.37	10150.9	10137.7	9005.97	9409.99	9206.38	5669.24	3519.97	5039.02	7448.41	7180.18	6648.64
LOC_Os12g43600	7063.98	2969.71	6566.28	5241.74	2763.6	3138.86	2979.02	3702.07	3208.65	4475.55	5703.02	6194.8	5487.43	3729.94	5866.04
LOC_Os03g14370	281.538	207.018	219.731	269.872	31082.6	30503	40894	39333.5	37487.2	399.567	497.048	388.626	595.64	658.055	525.941
LOC_Os05g02130	7223.15	4789.32	6976.87	7492.75	7324.69	7353.58	6894.95	7054.84	7338.48	6170.2	6079.19	6349.24	5069.71	4169.6	4316.41
LOC_Os02g54340	6055.7	5478.4	5857.36	5768.34	5319.01	5392.11	4878.01	4625.61	4635.47	8811.56	8575.89	9026.22	6676.78	7073.86	7362.21
LOC_Os07g15880	4884.5	5395.2	5789.2	5532.38	2932.33	3168.43	3698.6	3551.24	3773.46	9011.35	9444.95	9457.24	7107.07	7660.07	8891.42
LOC_Os08g27840	6387.54	4992.91	5497.29	5611.95	6838.92	6208.31	5909.01	5610	5307.86	9786.39	8886.42	8446.81	4685.83	10256.9	7589.69
LOC_Os03g22730	5185.56	6813.01	6632.04	6095.65	1575.7	1569.43	1810.21	2078.61	1979.52	7846.78	9037.51	8601.25	6710.62	9160.09	9413.47
LOC_Os07g36190	3883.73	5196.99	5143.64	4796.8	1547.12	1120.84	1123.76	1268.87	1203.58	13668.6	13433.8	10919.9	7147.69	6638.03	7566.36
LOC_Os03g13590	3295.12	2945.73	3380.17	3422.53	17038.8	15905.1	18462.5	18469.3	16910.6	4391.22	3856.55	3991.24	4638.45	4227.07	4023.79
LOC_Os01g02920	4780.89	2914.41	3963.98	3751.91	19074.4	19241.9	16065.2	15079.5	14780.5	5082.94	4845.43	5807.18	4941.11	4298.91	3837.14
LOC_Os11g05370	5117.99	4245.1	6795.63	6408.42	1461.4	1314.93	1559.75	1712.11	1765.7	7788.55	9376.17	9444.12	6949.46	5966.56	8443.25
LOC_Os05g47890	4481.34	3606.92	6025.77	5970.4	2598.95	2451.19	4404.92	4222.06	4686.57	8036.52	9789.86	8772.85	7357.51	6522.12	8584.22
LOC_Os02g10510	6244.89	6659.34	6164.51	6140.63	4529.8	4518.06	3970.26	4292.18	4006.11	8676.03	8155.96	8165.18	7216.34	6848.76	6584.47
LOC_Os11g32240	5524.16	5191.12	6838.13	6950.93	830.032	838.058	693.073	574.231	594.394	10201	12497	12513.8	8632.92	5714.64	6541.7
LOC_Os06g12690	5830.47	5585.09	5084.29	4951.11	5250.97	4867.68	5051.61	5169.41	4952.83	7413.08	6269.89	7069.96	7297.56	7400.49	7445.81
LOC_Os01g58910	7278.7	4695.84	7790.84	7985.44	1533.52	1518.02	2398.59	2077.29	2249.82	5497.56	4378.6	3993.26	7803.28	4921.53	6837.24
LOC_Os03g19020	1727.52	1812.76	1442.69	1531.35	25803.1	25762.6	26434.8	26322	26883.5	2682.52	2779.09	2502.35	2479.26	2700.23	2203.9
LOC_Os01g66120	1449.73	730.682	1247.02	1325.14	29682.5	28166.2	32235.2	32077.6	30739	1124.41	714.832	921.599	1408.84	1026.83	985.775
LOC_Os02g57240	4291.39	4309.21	5470.03	5079.13	2079.16	1848.36	2523.16	2582.72	2404.47	9693.02	13206.7	11445.8	7584.75	6043.19	6539.75
LOC_Os07g12250	5446.08	6183.63	6879.83	6509.45	1428.74	1447.32	1337.11	1479.24	1315.2	7545.6	9184.44	10088.1	6588.79	7691.68	9109.19
LOC_Os08g43060	5775.66	6055.41	5533.38	5937.88	4291.67	4115.74	4660.68	4358.34	4690.6	8338.71	8251.82	7776.56	6735.77	7982.87	7441.92
LOC_Os07g22640	6606.76	6927.53	5713.82	6069.35	4965.22	4902.38	4060.37	4081.81	3942.9	8417.01	8152.83	8079.38	6914.65	7262.56	6880.01
LOC_Os11g38800	3818.41	3481.63	3363.33	3637.04	19315.2	18666.1	19102.6	17765.5	18521.7	4490.61	3593.96	3810.55	4207.19	3121.69	3193.56
LOC_Os01g52214	5441.57	4478.55	5626.4	5869.37	4848.2	4802.13	4627.55	4699.7	4920.56	7748.39	8682.18	8139.95	6816.02	5253.91	6465.87
LOC_Os01g62230	3687.78	3397.94	4418.68	4454.27	9686.88	10381.9	8726.36	7843.42	7924.8	5998.53	6808.61	6386.59	5349.16	5160.03	6693.36
LOC_Os10g36880	5371	7389.53	5449.98	5189.15	5416.98	5437.1	3028.05	3315.72	3322.96	9580.58	8297.67	9101.92	7349.78	9665.85	7415.67
LOC_Os02g51710	4960.33	3397.45	5764.34	5605.73	704.847	949.885	1029.67	1165.66	930.589	8755.34	10564.1	9814.57	7114.81	4830.53	5562.73
LOC_Os04g58090	210.215	75.3684	113.073	134.244	33940.1	34866.8	39050.6	39645.8	37233	35.1378	6.25217	14.1319	56.083	25.8624	16.5268
LOC_Os10g32880	5101.47	6532.58	5556.64	5795.33	3637.17	3699.28	3927.86	3817.18	3743.87	8255.38	8247.66	8439.75	6334.48	8189.77	7804.54
LOC_Os12g18729	6274.92	6885.93	5608.76	5733.05	4041.3	4293.12	3595.23	3347.48	3363.3	5944.32	5346.65	5413.51	8163.95	9402.43	7917.31
LOC_Os09g32800	5889.78	6639.76	6056.24	5789.79	2760.88	2672.27	2947.22	2529.79	2694.94	7843.77	8114.28	8403.41	7014.25	6980.94	6998.62
LOC_Os01g56300	3178	3074.44	3050.58	3248.15	20288.2	19330.6	18546	19325.4	19319.1	3610.16	3471	3773.21	3735.32	4114.04	3511.46
LOC_Os01g16190	5063.93	5483.3	5060.24	4991.94	5861.93	6716.03	6134.29	6496.49	6051.52	7552.62	7700.59	7825.01	6458.25	6484.77	6213.11
LOC_Os03g19250	4639	2555.18	4376.98	4287.51	13495.5	13915.4	14590.3	14854.6	13925.2	3574.02	1825.63	2998.98	6951.39	3817.1	5538.42
LOC_Os01g55260	5243.37	6727.85	6725.06	6362.75	1939.01	1628.56	1697.56	1468.66	1562.64	9923.93	12257.4	11088.5	6325.78	6714.65	6883.9
LOC_Os04g46820	2430.24	2383.4	2465.96	2803.21	4333.85	4498.78	8573.96	8360.76	8613.33	10311.4	14008	15030.2	7776.2	4142.78	4858.88
LOC_Os05g43060	5659.29	5882.16	5293.6	5030.69	5071.36	5041.2	4178.32	4284.24	4067.97	7097.84	6878.43	6243.25	6264.86	9228.1	6226.72
LOC_Os03g48930	5371	5058	5880.62	5816.78	4297.11	4563.05	3882.8	4188.98	3805.73	8294.53	8484.2	8622.45	6798.62	6215.61	7277.63
LOC_Os11g32110	4563.17	4667.46	4061.02	3773.36	21793.1	20824.2	22146.5	23698.3	24200.7	2187.58	1612.02	1557.53	2100.21	2467.47	2004.6
LOC_Os12g05420	2583.4	1989.92	2193.3	2138.22	22459.8	22206	17067.1	17234.9	17202.5	6411.15	5645.71	5003.69	3922.91	3369.78	3104.12
LOC_Os02g02290	6157.05	7129.17	5579.89	5702.6	5181.58	5593.91	4998.61	4732.78	4440.47	7110.89	6608.54	6315.93	5917.73	8521.19	5729.94
LOC_Os02g13560	5151.77	5771.56	5751.51	5625.1	1269.54	983.305	861.372	1016.15	913.107	11676.8	13111.8	10524.2	8212.3	9124.65	8330.48
LOC_Os03g27019	5440.07	5982.49	4559.83	4742.14	10756.4	11163.4	8669.38	8692.86	9020.8	4016.76	2234.11	2411.5	6290	6184	6252.97
LOC_Os02g25900	5297.42	5058.49	4488.45	4557.38	3988.23	4099.03	3511.75	3680.9	3663.19	9192.05	7063.91	8150.04	7999.57	9498.22	9314.31
LOC_Os07g36410	6262.16	3737.1	5447.57	5254.89	2072.36	1906.2	2618.57	2414.68	2965.25	7978.29	9831.54	9274.53	8416.32	6671.55	8087.44
LOC_Os12g27520	3438.52	4546.57	3302.38	3449.52	16407.4	17743.2	13190.9	13098.8	12904.5	4694.41	4286.91	4511.09	5624.74	5056.59	4733.47
LOC_Os04g32050	6877.79	6605.01	5834.91	6040.98	5400.65	5235.29	5320.63	4263.07	4934.01	6260.56	4096.21	4927.98	7979.26	6888.99	6289.91
LOC_Os06g30060	4915.28	5776.94	5211	5238.98	5319.01	4894.67	5654.57	5382.43	5746.26	7193.21	7505.73	7565.59	6746.4	7533.63	6650.58
LOC_Os01g37690	3464.8	2602.66	2598.28	2855.11	1321.25	1149.12	1107.86	1051.88	1242.58	18815.8	17224.7	10840.1	5469.06	8186.9	8345.06
LOC_Os02g49700	4296.65	2459.75	3712.98	3672.34	6370.83	5911.4	7186.49	7562.92	7526.75	5358.02	5215.35	4671.59	8161.05	5946.44	7675.24
LOC_Os01g07420	8924.39	4327.32	6364.19	6856.83	6727.34	7159.49	6197.9	6602.34	6308.37	10255.2	9555.4	9274.53	3655.07	2644.67	3632.01
LOC_Os12g36180	5238.11	4382.62	4745.07	4719.3	11110.2	10559.3	8428.19	8051.15	8294.62	6873.96	7634.94	6788.34	6105.31	6308.52	5625.92
LOC_Os05g43280	3980.58	4546.08	3543.77	3647.42	17773.6	17342.2	15358.9	14932.7	15907.4	4045.87	3811.74	3969.03	4322.26	5005.82	3883.8
LOC_Os03g17570	7435.61	9165.58	6723.46	6636.08	8994.28	9387.02	6423.18	6391.96	6738.7	1999.84	1608.89	1550.47	3100.04	3310.39	3126.48
LOC_Os01g54560	3022.59	2842.95	2821.22	2851.65	19817.3	19307.5	24688.2	25544	24333.8	3380.26	2476.9	2616.41	2212.38	1954.05	1878.22
LOC_Os12g16280	4590.95	5785.75	3958.37	4319.34	2505.06	2133.71	1940.07	1747.83	2193.34	5372.07	3775.27	4089.15	11272.7	11235.8	9882.06
LOC_Os05g50750	5365.74	5898.8	5312.85	5267.35	6434.79	6190.32	5099.32	5259.38	4799.53	8129.89	9949.29	8410.47	6385.73	6018.28	4565.29
LOC_Os03g55850	6234.38	4660.61	5747.5	6273.49	4001.84	3916.51	4051.1	4106.95	4865.42	8552.55	8230.98	7295.07	6358.66	4549.87	5174.83
LOC_Os02g57660	7079	7237.81	6304.84	6380.74	10915.6	11594	9610.26	9657.41	9495.51	3802.92	4127.47	4243.59	3929.68	5649.51	4530.29
LOC_Os05g11950	5086.46	4452.61	5976.85	6226.43	864.049	637.541	545.977	608.632	555.395	12045.2	13422.4	11035	6962.03	5304.67	6249.08
LOC_Os05g49180	4213.31	5521.96	4939.14	5009.93	6706.93	6934.55	7379.97	7233.46	7760.74	6881.99	6640.85	6511.76	6032.79	7391.87	7203.74
LOC_Os07g39350	4545.9	2596.29	3678.49	3883.39	824.589	673.531	690.423	486.906	654.909	10502.2	8742.62	9702.53	9116.39	6948.37	8099.11
LOC_Os10g42410	2029.33	1381.59	1668.84	1748.63	23834.2	24448.9	26684	24725	24922.9	2689.55	2696.77	2512.44	2695.85	2145.62	2120.29
LOC_Os04g44820	1552.59	1238.2	1331.22	1284.31	20871.9	21184.1	26193.7	26323.4	26138.5	3118.23	2128.86	2288.35	3458.78	2626.47	3072.04
LOC_Os02g02750	4090.19	4988.51	3738.64	4123.51	11080.2	11166	8539.51	10410.3	9777.91	7299.63	7448.42	6330.06	5448.76	5917.71	5292.47
LOC_Os04g40850	6065.46	6357.86	6251.92	6028.53	2807.14	3153	3437.54	2639.61	3123.93	8153.98	8926.02	8955.56	6230.05	7115.04	7545.94
LOC_Os01g56200	2893.46	3308.87	2583.85	2525.73	22289.8	22222.7	23128.5	24206.4	23938.5	2383.35	1860.02	2030.95	2313.91	2210.76	2131.96
LOC_Os10g37240	5193.82	4940.06	4823.66	5187.08	5946.29	5620.9	4495.04	4334.52	4334.23	7994.36	10003.5	9081.74	6745.43	6187.83	6010.9
LOC_Os04g56290	4443.8	5320.81	4335.28	3989.95	10399.9	10898.6	10852	11197.5	10543.1	5359.02	6080.24	5895	5631.51	6624.62	6464.9
LOC_Os07g31450	5403.28	6778.75	4803.61	4849.39	10798.6	11691.7	10120.5	9630.95	10422.1	5888.1	5645.71	5209.61	4730.31	6414.84	4659.59
LOC_Os07g25420	5078.95	5025.21	5543.8	5306.79	4076.68	4555.34	4358.54	4437.72	4081.41	7273.53	7589.09	7744.26	7097.4	6375.57	7083.19
LOC_Os02g48390	5181.05	4416.88	4598.32	4566.37	1898.19	1947.33	2022.24	2212.25	1960.69	8942.07	4244.18	5722.39	12918.4	4926.32	7137.64
LOC_Os06g48950	4102.95	4270.06	3430.7	3477.2	13906.4	14277.8	13020	12560.3	12822.5	7182.17	6974.3	6819.63	4586.24	4250.06	3207.17
LOC_Os03g37010	4141.99	3668.58	3506.88	3643.27	12649.1	12780.4	10764.5	10222.4	10282.2	5828.86	5619.66	5730.47	6180.74	5609.28	5534.54
LOC_Os01g67290	4749.36	5797.49	4621.57	4297.19	12417.8	12852.4	10117.8	10362.6	10755.6	7172.13	6722.13	7024.54	5069.71	5472.3	4402.94
LOC_Os01g65520	3967.81	4298.45	3277.52	3433.6	14375.9	13009.2	11677.6	11492.6	11031.3	6468.37	6906.57	7433.36	6057.93	6939.75	6428.93
LOC_Os07g22350	7530.21	8166.7	6654.49	6593.87	4112.06	4363.82	3585.96	3867.46	3645.71	6465.36	5721.78	6519.83	5349.16	9405.31	7554.69
LOC_Os05g48620	5319.2	7404.7	5372.99	5372.53	6234.76	6216.03	5299.42	5063.56	5278.27	7430.14	8228.9	7985.51	5684.69	7995.32	6108.11
LOC_Os01g63690	147.151	85.1565	162.794	196.522	29470.2	29616.1	37492.2	36974.4	36122.2	210.827	169.851	183.714	595.64	204.984	216.793
LOC_Os10g35840	1439.97	1301.33	1510.85	1294	28204.7	28783.2	28389.5	28011.6	30541.4	1472.78	1548.45	1486.87	1463.96	1067.06	1201.6
LOC_Os07g44740	5088.71	5437.29	6310.46	5862.45	1718.57	1701.82	2022.24	2254.59	2101.89	7741.36	8930.18	8686.04	6018.29	6491.47	7998.97
LOC_Os06g39760	4813.18	5244.96	5190.15	5035.54	7449.87	6886.99	7103	6983.4	7216.1	6715.34	7242.1	7066.94	6487.26	6778.83	6580.58
LOC_Os03g12590	5505.39	7522.16	5773.96	5966.94	2739.1	2771.25	2091.15	1868.24	1917.66	8863.77	9313.65	9158.45	6912.72	8148.58	6848.9
LOC_Os02g41820	4247.85	2472.47	3494.05	3322.19	20327.6	21148.1	16588.7	15876	16128	2342.19	1932.96	2532.63	4061.18	3976.11	4471.96
LOC_Os09g39070	12107.6	9167.05	9462.88	9249	0	5.14146	25.1786	47.6321	107.583	9856.66	744.008	6034.3	6416.67	1593.89	3955.74
LOC_Os04g33080	5452.83	7998.35	5338.51	5392.6	7394.09	7413.99	6374.15	6255.68	6362.17	4540.81	3424.11	4695.81	6453.42	7717.54	6522.26
LOC_Os05g39610	3240.32	2466.11	3142.8	3181.72	16508.1	17225.2	20170.7	19742.2	18311.9	4287.82	4494.27	4499.99	3783.67	2997.17	3294.67
LOC_Os01g11650	7984.42	4242.16	7128.44	6815.31	1895.47	1485.88	1109.18	1247.7	1198.2	7378.94	5742.62	7793.72	7531.56	5674.41	6461.98
LOC_Os05g38630	5647.28	5753.45	5987.28	5311.63	3502.46	3142.72	3156.6	2615.8	2887.25	7654.02	8507.12	7974.4	6642.94	6911.02	7364.15
LOC_Os03g57880	1828.12	1703.13	2136.37	2172.82	17198	17734.2	20042.1	19259.2	17994.5	4172.37	5400.83	4554.49	5643.11	4193.55	4440.85
LOC_Os06g37660	4449.06	4254.89	4494.07	4393.38	12198.7	12243.1	10498.1	10103.3	10960	5478.49	6018.76	6193.79	5786.22	4940.68	5118.45
LOC_Os04g36050	5549.68	7360.16	5651.26	5844.46	2091.41	2047.59	2433.04	2144.77	2603.5	8177.07	9414.73	8583.08	6235.85	7532.67	7202.77
LOC_Os03g29190	4479.09	3950.48	4036.16	4035.62	5197.9	4631.17	5728.78	6045.31	5654.81	7484.36	6571.03	6390.63	6160.43	4501.98	3952.82
LOC_Os05g09580	1328.11	955.808	1534.91	1615.08	21481.5	20248.4	20969.8	20698.8	19917.6	3355.16	3240.71	2586.13	4394.78	2734.71	3045.79
LOC_Os03g64080	4036.13	6132.25	3985.64	4039.08	11054.4	11090.1	10836.1	11095.6	11255.8	6483.43	5977.08	6143.32	4759.32	6745.31	5518.98
LOC_Os01g16970	5027.9	6478.26	5154.06	5266.66	4293.03	3908.8	3498.49	3313.08	3546.19	7153.06	8743.66	7656.44	6313.21	7729.04	6850.85
LOC_Os02g32120	5882.27	6075.48	6355.37	6043.06	3982.79	4482.07	3933.16	4056.67	3760.01	7314.69	7932.96	7480.8	6638.1	6136.1	6290.88
LOC_Os08g44510	4120.22	5046.75	4101.92	3879.24	11440.8	11875.5	11521.2	11168.4	10644	5804.77	5464.4	5438.75	4941.11	6114.07	5310.94
LOC_Os02g10290	3558.64	3539.87	3123.55	3497.26	16592.5	16136.5	13296.9	13191.4	12755.3	4405.28	3705.45	4263.78	4443.13	4839.15	3632.98
LOC_Os07g49270	3174.25	4514.27	3050.58	3140.2	18439	18123.7	17008.8	17332.8	18317.3	4424.35	4132.69	4013.45	3641.53	4571.9	3442.44
LOC_Os05g23860	5759.9	8080.08	6176.53	5673.54	2198.9	2060.44	1938.75	2078.61	1875.97	7657.03	8266.41	8507.38	6417.64	7380.37	6838.21
LOC_Os02g31030	4472.33	3584.89	3947.14	3895.84	9149.4	9055.4	10192	9765.9	9518.37	7299.63	5364.36	6648.03	4494.38	2325.7	2998.16
LOC_Os07g38270	5632.27	8633.11	5440.35	5570.44	3951.5	4140.16	3213.58	2932.02	3246.3	6920.14	5974.99	6773.2	6417.64	8265.44	6415.32
LOC_Os07g42370	5616.5	3002.99	4109.94	4153.26	14125.5	13627.4	13069	14156	13028.3	5877.05	5171.59	5139.96	3978.99	2742.38	3377.3
LOC_Os08g04180	2383.69	2017.33	2330.43	2623.29	24635.6	24856.4	19471	19603.3	19800.6	2889.33	3083.36	2926.3	2930.82	3100.62	3210.09
LOC_Os04g30420	87.8399	42.0888	102.648	76.8097	28346.3	27099.4	41261	39624.6	38546.8	145.571	344.911	210.968	192.423	115.902	235.264
LOC_Os07g07560	4241.09	4759.47	3997.67	3895.84	15201.8	14655.7	13213.4	13337	13043	4860.06	4848.56	5248.97	4570.77	5357.36	4477.79
LOC_Os06g07080	4489.6	5432.89	4400.24	4407.22	5947.65	6380.55	6794.24	6177.62	6000.42	6813.73	7597.43	5780.94	6767.67	8162.95	7168.74
LOC_Os06g20150	3791.38	2482.75	4613.56	4773.97	1978.47	1640.13	1706.84	1493.8	1703.84	7107.88	8819.73	10134.6	9691.73	6450.28	7744.27
LOC_Os01g13200	6543.7	6754.77	5774.76	5553.83	3389.52	3212.13	2804.1	2670.04	2696.29	6930.18	7881.9	7306.17	6719.33	7253.93	6759.46
LOC_Os04g57200	696.713	458.083	539.705	638.005	23949.8	25076.2	32147.7	33677.2	33483.7	1391.46	1617.23	923.618	1145.83	1007.68	974.109
LOC_Os10g40614	3288.37	2782.27	4271.93	3909.68	17.6892	23.1366	50.3571	33.0779	29.5852	4711.48	7934.01	8218.68	14183.2	9335.38	11325.7
LOC_Os06g07580	4301.15	3809.04	5870.19	5210.61	2400.29	2466.62	2878.31	2733.55	3109.14	7334.77	8558.18	8397.35	6321.91	5701.23	8090.36
LOC_Os01g27390	16928.3	12881.6	12923.2	13268.7	2909.19	3415.22	2434.37	2536.41	2225.61	7605.83	3267.8	6082.75	530.855	649.435	609.547
LOC_Os03g28300	5661.55	7988.07	5777.17	5358	110.217	116.968	51.6823	191.852	122.375	11363.6	4117.05	4784.64	6181.7	7093.01	5698.83
LOC_Os02g10200	5198.32	3909.86	4619.17	4572.6	7694.8	6897.27	7819.93	7687.29	8027.01	7295.62	7466.13	6750.99	5584.13	4936.85	5515.09
LOC_Os05g40300	6175.82	4041.02	5869.39	5209.91	5433.31	5979.52	5279.55	5987.09	5516.3	6776.58	7240.01	7610	6648.74	4726.12	5951.59
LOC_Os09g23160	5858.25	6145.95	5389.03	5362.84	8089.41	7687.77	5666.5	6112.79	6480.51	6350.91	4405.7	5585.11	5804.59	5981.89	6278.24
LOC_Os09g07300	5700.59	8942.41	5582.3	5278.42	4837.32	4618.32	4742.85	3867.46	3692.77	8332.68	7317.12	5689.08	5435.22	12027.9	3989.77
LOC_Os02g42320	5560.19	6124.42	5665.7	5438.27	4433.19	3939.65	3754.26	3940.23	3960.38	7259.47	7375.48	7564.58	6415.71	6310.43	6956.81
LOC_Os03g17760	4335.69	2946.22	5834.91	5699.14	3004.44	2854.8	2985.65	2869.83	3212.69	9730.17	13824.6	12286.6	5550.29	3120.73	4337.8
LOC_Os05g31750	4961.83	2514.07	3685.71	3786.51	4777.44	4226.28	5753.96	5355.97	5189.52	22387.8	17114.3	14719.3	1646.71	962.657	1447.55
LOC_Os04g23140	4144.24	2900.22	4327.26	4714.46	1779.81	1645.27	2446.3	2523.18	2068.28	6724.38	8207.02	6739.89	7169.93	5619.81	7064.72
LOC_Os01g66110	4464.82	5571.39	4870.18	4826.56	5891.86	5741.73	6168.75	6356.24	6013.87	6743.45	8858.28	7359.67	6594.59	7860.26	6586.42
LOC_Os04g47870	4891.26	5700.59	5110.76	4997.48	3212.63	3440.92	3022.75	2908.2	2963.9	7185.18	7158.74	6975.08	6700.95	8088.24	6379.35
LOC_Os01g05970	4316.92	3175.26	5212.6	5119.26	5455.08	5557.92	5125.82	4342.46	4330.2	6517.56	7453.63	6732.82	5882.92	5511.57	7197.91
LOC_Os10g38950	2474.53	2317.82	2269.49	2203.95	24613.8	25906.5	20164	19738.2	20681.4	2806.01	2639.46	2796.09	2891.18	2524.94	2794.97
LOC_Os06g11210	1921.22	1216.66	1659.21	1674.59	27132.5	26833.3	30857	30091.6	30338.3	143.563	20.8406	126.177	726.179	831.429	416.087
LOC_Os09g34960	4495.6	6498.81	5974.45	5715.06	718.454	785.358	856.071	768.729	712.735	9394.85	11137.2	10205.2	6052.13	6633.24	6497.95
LOC_Os03g46060	13595.7	6804.2	10987.4	11019.8	1604.27	1758.38	1257.6	1213.3	948.072	5577.88	2982.29	4920.91	4743.85	5590.12	6089.64
LOC_Os03g16110	4193.79	5622.29	4233.44	4235.61	7075.68	6000.09	5251.72	5324.21	5758.36	5683.29	5960.4	5696.15	6004.75	6381.32	5920.48
LOC_Os12g07220	5064.69	5243	5333.7	5027.23	4537.96	4656.88	4718.99	4529.02	4523.85	7481.34	8303.93	7990.55	6542.38	6079.59	6224.77
LOC_Os11g24540	6348.5	7194.75	5367.38	5735.82	4181.45	4417.8	3188.4	3704.72	3729.08	6931.19	6727.34	6675.28	6434.08	7467.54	6637.94
LOC_Os01g52920	1720.01	1937.07	1664.02	1571.49	21217.5	21517	26668.1	27000.8	25228.1	2046.03	1679.75	1742.26	2428.98	2251.95	2359.44
LOC_Os01g38950	5774.91	5464.21	4775.55	4621.73	5389.76	4998.79	4838.26	5026.51	4740.36	7005.48	6224.04	6528.92	5695.33	5840.12	5952.57
LOC_Os01g64700	5803.44	5586.07	4880.6	5177.39	5388.4	5339.41	5730.11	5526.65	5630.6	5412.23	3278.22	4727.11	6790.88	7085.35	6875.15
LOC_Os01g51300	4485.09	5411.84	4860.55	4924.13	2879.26	3159.43	3364.65	2932.02	3106.45	7823.69	8552.97	8454.89	6030.86	7698.39	7730.66
LOC_Os07g46160	4069.17	3691.09	3742.65	3834.26	16237.3	15918	13866.8	13220.6	13589	4439.41	4288.99	4413.18	4359.01	4081.48	4166.7
LOC_Os04g17100	889.661	640.142	954.307	733.498	23051.7	23711.1	20206.5	19747.5	19211.6	2154.45	2502.95	2112.71	5269.87	4239.52	4435.99
LOC_Os09g37100	4575.18	5441.21	4781.96	4972.56	11227.2	10383.2	9741.45	9581.99	10030.7	6656.11	7208.75	7773.53	5222.49	4804.67	4513.76
LOC_Os05g45840	1375.41	1536.24	1175.64	1102.32	30113.8	28904	27905.8	27207.2	28945.1	1047.11	754.429	922.608	1619.64	1344.85	1263.81
LOC_Os03g14690	8524.23	10031.8	7870.23	7840.13	5550.33	6376.7	3862.92	4263.07	3871.63	6670.16	7417.16	7353.61	5442.95	5668.66	4678.06
LOC_Os12g43950	9348.57	7893.62	7134.85	7056.81	2933.69	3093.87	1766.47	2148.74	2425.99	7601.82	4457.8	6381.54	6756.07	7717.54	6738.08
LOC_Os01g57250	4189.29	2670.68	4897.44	5083.97	1377.04	1442.18	1750.57	1747.83	2015.83	6497.49	7777.7	7150.72	7163.16	5545.1	7609.14
LOC_Os01g13160	5114.99	5990.81	4926.31	4821.71	5343.5	5735.3	5789.74	5457.85	5925.11	7388.98	7515.11	7940.08	6465.02	6753.93	6166.44
LOC_Os04g59494	5017.39	6089.67	5614.37	5687.38	5880.98	5839.42	4941.62	4939.18	4993.18	7717.27	8510.25	8350.92	5375.27	6299.9	5418.85
LOC_Os01g51120	5432.56	3875.6	5136.42	4777.43	7893.47	7601.65	6966.51	7462.36	7148.86	6232.45	5321.64	6244.26	6334.48	5448.35	6104.22
LOC_Os02g35950	4632.99	5427.01	5571.07	5654.16	4278.07	3823.96	3854.97	3793.37	3983.25	6842.84	8004.86	7678.64	6371.23	6861.21	7442.9
LOC_Os05g34650	2802.62	3290.76	2943.12	2621.91	19511.2	20127.5	15617.3	16357.7	16800.4	4170.36	4366.1	4018.49	3651.2	3894.69	3579.51
LOC_Os07g05570	6461.87	6267.32	4964.8	5053.53	21816.2	21668.7	20487.4	20069	19207.5	1879.37	1341.09	1703.9	1795.62	1193.5	1352.28
LOC_Os05g07070	3559.39	4613.62	2906.23	3010.11	20697.7	20058.1	17226.1	17340.7	17982.4	2518.88	2027.79	2527.58	3610.59	3809.44	3099.26
LOC_Os07g43730	4577.44	5444.63	4787.58	4557.38	3558.25	4181.29	3709.2	3452	3306.82	5383.11	4827.72	5025.89	7530.6	7253.93	8809.76
LOC_Os06g02220	5231.36	5212.65	4846.12	4668.09	3660.3	3501.34	3389.83	3717.95	3297.41	6582.82	4802.71	5331.75	7735.59	7426.35	7356.37
LOC_Os03g08500	3439.27	1936.58	3093.88	3072.39	6819.87	6501.38	13225.4	12449.2	12845.4	3825	3122.96	3622.8	7254.05	2977.05	4510.85
LOC_Os05g02940	4474.58	5395.2	4522.13	4250.14	9793.01	9995	8346.03	8100.1	7876.39	6318.78	5144.49	4759.41	6006.69	6555.65	5797.99
LOC_Os01g51380	4803.42	6470.92	5053.02	4748.36	3249.37	2966.62	2634.47	2171.23	2200.06	8199.16	9510.59	9604.61	8074.99	8160.08	7490.53
LOC_Os02g54730	5288.41	7386.1	5490.88	5643.09	3565.05	3514.19	2426.42	2488.78	2165.1	5979.45	7596.39	6218.02	9082.55	7459.88	5986.59
LOC_Os11g02130	9.75999	7.34108	7.21745	10.3797	39245.5	38757.6	31911.8	31610.5	32044.8	21.0827	17.7145	19.1789	27.0746	57.4721	46.6639
LOC_Os09g27420	7797.48	8856.28	7491.71	7212.5	1408.33	1021.87	1408.67	1319.14	1245.27	8882.84	7135.81	8132.88	5559.96	6137.06	5877.71
LOC_Os03g48540	4934.8	4812.32	4271.13	4579.52	12813.8	12406.3	8226.76	8736.52	8429.1	9676.96	7800.63	7165.86	3761.43	3842.01	3865.33
LOC_Os06g13190	318.326	338.179	275.065	213.13	28625.2	31379.6	37608.8	34910.4	33144.9	156.614	87.5304	137.281	364.54	307.476	263.457
LOC_Os04g33740	5732.12	3523.72	6805.25	7071.34	921.199	652.966	944.859	740.944	785.353	7841.76	7422.37	7363.71	7008.44	5431.11	6514.48
LOC_Os04g42840	5524.16	6802.24	5325.68	5309.56	5667.35	5348.41	3986.16	3682.23	3640.33	7163.1	7718.31	7393.99	5534.81	7128.45	5501.48
LOC_Os02g16040	3415.25	3328.44	3532.54	3445.37	15857.7	15006.6	12373.3	13031.4	11778.9	5044.79	4679.75	5143.99	5581.23	4901.41	5738.69
LOC_Os03g16150	4601.46	2825.34	4540.58	4313.11	6185.78	6356.13	8324.83	8076.29	7864.29	7947.17	7630.77	8601.25	6040.53	4517.31	5414.96
LOC_Os02g30210	4095.44	3499.25	3703.35	3858.48	15884.9	16502.8	13776.6	13351.5	13672.4	4565.91	4383.81	3989.22	3533.23	4193.55	4087.95
LOC_Os06g21410	6187.84	4809.38	5566.26	5139.33	8195.54	8153.07	10132.4	9423.22	9429.61	7363.88	8847.86	7821.98	3399.79	2489.5	2887.33
LOC_Os03g11570	5518.15	5975.15	5490.88	5998.77	3905.23	4025.76	3779.43	4212.8	3762.7	7976.29	8263.29	7844.19	6557.85	6262.54	6866.4
LOC_Os02g07890	4171.27	2420.11	5099.53	6157.93	2578.54	2622.15	3499.82	2986.27	2884.56	6959.3	8294.55	7430.33	7021.02	4826.7	6628.22
LOC_Os01g59600	5480.61	5243.98	5422.71	5264.58	3356.87	3976.92	3666.79	3698.1	4026.28	7207.27	7155.61	7524.2	6347.05	6379.4	6631.14
LOC_Os01g42700	4614.98	3596.15	4409.86	4167.79	10839.4	10974.4	12383.9	12455.8	12635.6	4755.65	4620.35	4621.12	5035.87	4460.79	4788.88
LOC_Os03g06200	5798.19	3979.35	6040.2	6218.13	7282.51	7947.41	7757.65	8130.54	7838.74	7491.38	6100.03	7105.29	5502.91	3653.31	5609.39
LOC_Os05g30970	819.839	1067.88	705.706	682.984	31582	30461.9	28426.6	29264.6	28409.9	1142.48	1226.47	1134.59	959.213	959.784	883.698
LOC_Os06g09540	4436.29	5317.88	3994.46	4176.79	15391	14002.8	11974.4	12728.4	12023.7	4970.5	5140.33	5169.23	4128.87	5262.53	4154.06
LOC_Os03g06420	4571.43	5038.43	4489.25	4657.02	5216.95	5135.03	4672.61	4581.94	4810.29	5740.52	6394.93	5721.38	7158.32	7170.6	6938.34
LOC_Os01g64640	2792.11	1491.22	3645.61	3805.2	10726.5	10078.6	9794.46	9718.27	10252.6	6517.56	7162.9	6150.38	4664.56	3864.04	5854.38
LOC_Os06g41360	801.07	938.19	806.751	793.009	31077.2	30685.5	27541.4	28102.9	28120.7	1077.23	781.521	943.806	1353.73	1449.25	1532.13
LOC_Os07g47530	4963.33	5743.17	4093.1	4294.42	14012.6	13730.3	10810.9	11655.3	10545.8	4974.51	3533.52	4234.51	4228.47	4899.49	3749.64
LOC_Os05g03820	5699.09	6332.9	5264.73	5213.37	12006.9	12650.6	9506.89	10446	10146.4	4276.77	3967	4360.69	4398.65	4222.28	4340.72
LOC_Os01g09246	4671.28	5189.16	4595.11	4603.74	10801.3	10101.7	10498.1	10422.2	10122.2	5018.69	4471.34	4633.23	4488.58	5607.36	4173.5
LOC_Os01g15810	2852.92	2904.13	2611.92	2487.67	16784.3	15267.6	19260.3	18965.5	18728.8	6653.1	7960.06	6146.35	2239.45	1695.43	1577.82
LOC_Os03g04770	1374.66	762.004	1610.29	1672.51	24424.7	24314	23275.6	23394	21618.7	2020.93	2741.58	2479.13	4096.96	3337.21	3428.83
LOC_Os01g04190	4515.12	4869.58	4739.46	4766.36	4173.29	4195.43	4074.95	3827.77	3679.32	8233.29	7923.58	7948.16	7011.35	6952.21	6416.29
LOC_Os08g02080	5514.4	3577.06	5816.46	5634.79	4822.35	5122.18	5037.04	4984.17	5139.76	6480.42	6905.52	6924.61	6599.43	4204.08	6571.84
LOC_Os04g52450	4890.51	5497	4270.33	4319.34	1031.42	1059.14	608.261	514.691	804.18	9792.41	6961.79	9117.06	9119.29	8013.52	9048.91
LOC_Os12g15920	7887.58	4101.22	5231.05	5561.44	269.42	210.8	413.458	219.637	336.196	12326.3	11017.4	10119.4	9362	6978.07	8402.42
LOC_Os11g04460	4801.17	7048.41	4631.2	4780.89	6546.36	5820.13	3992.79	3692.81	4053.17	8481.27	7855.85	7722.05	5796.86	6591.09	5962.29
LOC_Os03g06220	2952.77	2977.54	3142	3327.04	15291.6	14721.3	17662.1	19394.2	19261.3	4359.1	4580.76	4420.24	3691.81	4196.42	4045.18
LOC_Os02g44510	5386.01	7087.57	5312.85	5382.91	4425.02	4790.56	3315.62	3510.22	3613.43	6697.27	7681.83	6467.34	6275.5	7085.35	5987.56
LOC_Os05g30010	6896.56	7881.38	5524.56	5485.32	1688.64	1894.63	1074.73	988.366	1007.24	7587.76	6675.23	7048.77	7545.1	11470.5	9199.6
LOC_Os07g06950	5506.14	6980.88	4824.47	4916.51	6142.23	6505.23	4874.04	4960.35	4909.8	7051.66	6363.67	6933.69	5835.54	7559.49	5832.99
LOC_Os01g56330	3641.98	4046.4	3902.24	3734.61	5645.58	6516.8	7778.85	7482.21	7595.33	7649	9579.37	8689.07	6948.49	5922.5	5606.48
LOC_Os02g01280	4730.59	5736.32	5044.2	4868.08	3024.85	2917.78	2932.64	3253.54	2947.76	8329.67	8861.41	9022.18	6386.7	9076.76	8005.78
LOC_Os05g30750	3830.42	3568.25	3537.35	3895.15	4542.04	5064.34	5724.81	5800.53	5548.57	7983.31	9337.62	7582.75	7175.73	6789.37	6567.95
LOC_Os01g65900	1783.83	1767.24	1611.1	1682.2	23522.6	23875.7	25508.5	25634	26749.1	1471.77	1182.7	1626.17	1620.61	1750.98	1566.16
LOC_Os03g03830	4901.02	5958.02	5117.17	5063.21	4627.77	4609.32	3954.36	3747.06	4111	7974.28	8624.87	8231.81	6018.29	7106.42	5756.19
LOC_Os07g47700	6188.59	4365.49	5765.94	5899.13	3290.19	3584.88	4166.39	3933.62	4090.83	7549.61	9170.89	7362.7	5615.07	5996.25	6705.99
LOC_Os06g46000	5044.41	3230.56	5907.88	6456.86	1443.71	1152.97	1802.25	1864.27	1694.43	9355.7	9307.4	8966.66	7725.92	6228.06	7209.58
LOC_Os01g11730	25316.7	13400.4	17973.1	18397	489.855	609.263	227.932	199.79	172.132	8187.11	1120.18	5203.55	55.1161	0.957868	12.6381
LOC_Os04g57400	7088.76	6262.43	5833.3	5100.58	3616.76	2818.81	3242.73	3346.16	3035.17	7256.46	3239.67	5101.6	9377.47	4069.02	5336.21
LOC_Os03g27290	5786.92	5604.67	6127.62	5700.53	4193.7	4050.19	4801.15	4724.84	4014.18	7591.78	8022.58	8015.79	5762.05	5511.57	6469.76
LOC_Os01g57570	4289.14	2777.86	3927.1	3778.21	3531.04	2962.77	2922.04	2250.62	2622.33	6272.6	3101.08	5360.01	9516.71	7745.32	9499.02
LOC_Os02g47850	4868.73	6650.04	5132.41	5148.33	3892.98	3520.62	3958.33	3715.3	3637.64	6986.4	7169.16	7681.67	5685.66	7291.29	7388.45
LOC_Os10g02040	9291.51	4451.14	7063.48	7278.24	2363.55	2343.22	2313.78	2245.32	2439.44	13369.4	11484.2	12743.9	3677.31	1847.73	1404.78
LOC_Os03g27010	6032.43	4949.35	6151.67	6054.13	1985.27	2106.71	1979.83	1966.15	2107.27	6765.54	6950.33	6816.6	6360.59	5604.49	6662.25
LOC_Os05g33130	12172.2	5957.53	9462.08	10513.9	46.2641	96.4024	131.194	199.79	88.7556	5326.89	1032.65	3812.57	4553.36	3889.9	3318
LOC_Os01g52230	587.101	437.039	676.035	779.169	25242.5	23506.8	33083.3	31200.4	31644.1	949.725	1375.48	951.881	1653.48	811.314	1243.4
LOC_Os07g42940	4426.53	3815.89	3711.37	3624.59	24676.4	24042.8	20466.2	19979	19694.3	1668.54	1153.53	1700.87	1999.65	2248.12	2199.04
LOC_Os07g37180	1935.48	1883.23	1809.17	1777	24764.9	24896.2	25944.5	25878.8	26242.1	1961.69	1766.24	1921.93	1632.21	1892.75	1709.07
LOC_Os02g56000	5350.73	6879.57	5252.7	5234.13	4297.11	4438.37	4033.87	4055.34	3938.87	6901.07	7052.45	7448.5	5715.63	6351.62	6434.76
LOC_Os10g21940	4247.1	5265.51	3676.09	3408.69	2594.87	2470.47	2182.58	1919.84	1888.07	8705.14	9674.19	8598.22	8664.83	13817.2	8826.29
LOC_Os04g42370	5145.77	6119.52	5089.91	5194	4380.12	4366.39	3547.53	3822.48	3906.59	7522.51	7576.59	7553.48	6313.21	7059.49	6242.27
LOC_Os06g34120	4084.18	3377.39	4330.47	4574.68	6176.25	6228.88	6889.65	6483.26	6442.85	10364.7	12300.1	9964.98	5145.13	3854.46	4127.81
LOC_Os09g17830	4639.75	6218.38	5368.18	5379.45	2243.81	2444.77	2283.3	2128.89	2085.76	8525.44	9577.28	8686.04	5995.08	6932.09	6764.32
LOC_Os08g43130	5237.36	6613.33	5313.65	5268.73	2964.98	2883.07	2422.44	2500.69	2005.07	8001.38	7508.86	8044.05	6835.36	8684.03	6521.28
LOC_Os01g65080	5042.91	5358.5	4118.76	4379.54	2522.75	2672.27	2018.26	2322.07	2183.93	4775.73	3131.3	4463.65	8817.61	8903.38	9198.63
LOC_Os01g09570	3461.04	2928.6	2839.67	2727.78	18028	17271.5	23262.3	22269.3	21777.4	1527.99	696.075	1290.04	4035.08	3353.5	2850.39
LOC_Os02g03890	4780.89	5059.47	5818.87	5946.87	3165.01	2868.94	3233.46	3020.67	3164.27	7073.75	8030.91	7433.36	6244.56	6466.57	6586.42
LOC_Os07g42600	5368	6970.6	5677.73	5821.62	3057.51	3284.11	2911.44	3272.06	2813.28	7173.14	7597.43	7845.2	6170.1	6911.02	6753.63
LOC_Os10g27230	4042.89	4508.89	4380.99	4277.82	6662.03	6934.55	7289.86	7052.2	7199.97	6678.19	7179.58	6872.12	5554.15	6785.54	6583.5
LOC_Os06g05660	4973.84	6342.69	5156.47	4765.66	2861.57	2372.78	2782.89	2814.26	2735.29	7554.63	8297.67	8522.52	5937.07	7787.47	7346.65
LOC_Os02g03410	1075.1	1118.29	886.945	816.536	28140.8	29001.7	27006	28293.5	27026.1	1074.21	958.666	892.326	1196.12	1164.77	1096.6
LOC_Os05g48010	618.633	323.986	475.55	519.677	30149.2	29382.2	30460.8	28961.6	29019.1	715.808	600.208	608.679	1195.15	807.483	952.722
LOC_Os01g58580	7107.53	5951.17	6158.89	6023.68	3507.9	3641.44	3393.8	3364.68	3271.86	7488.37	6509.55	7183.02	6758.97	5987.63	6475.59
LOC_Os05g02760	28.5292	0	4.81163	6.22782	25748.7	27343.6	38759.1	39260.8	37434.7	6.02363	1.04203	6.05651	23.2068	16.2838	6.80516
LOC_Os10g08780	5352.98	4553.43	7258.35	6693.52	141.514	233.937	428.035	459.121	508.328	8538.49	10745.4	9793.37	6289.03	3720.36	5090.26
LOC_Os06g06090	4420.53	5848.88	4350.52	4113.13	7326.05	6949.97	6493.42	6481.94	6315.1	6320.79	6433.48	6805.5	5096.79	5623.64	5454.82
LOC_Os02g01010	4337.94	5413.31	5266.33	5458.33	776.964	726.231	755.357	777.991	747.699	8658.96	9514.76	8960.61	7829.38	7502.02	7474.98
LOC_Os07g09000	3693.78	3814.91	3734.63	3654.34	10263.8	11025.9	8448.07	9248.57	8497.68	6692.25	4179.58	7642.3	5675.99	4222.28	5208.86
LOC_Os06g49800	4319.92	4349.83	3960.78	3753.99	12396	12894.8	14065.5	13946.9	14347.5	4997.6	4609.93	5174.28	3903.57	3836.26	3261.61
LOC_Os02g15550	4048.14	4190.78	3580.66	3435.68	17725.9	17544	12141.4	12851.4	12245.6	3642.29	3436.61	3656.11	3896.8	4484.74	4691.67
LOC_Os01g32660	2777.09	2958.45	2669.65	2683.5	19028.1	19883.3	16505.2	17682.1	17585.7	3097.15	3068.77	3213.99	3462.64	3572.85	3464.8
LOC_Os05g28510	4365.72	5261.11	5021.74	5041.07	1732.18	1605.42	2547.01	2826.17	1936.49	8463.2	8915.6	8453.88	6005.72	8572.92	7651.91
LOC_Os05g48220	4491.1	3410.18	5699.38	5912.97	1322.61	949.885	1326.51	1189.48	1192.82	7105.87	8973.95	7931	6853.73	6173.46	8669.77
LOC_Os07g03710	16890.8	8419.24	11872.7	11848.1	956.578	937.031	1058.82	967.196	763.836	3693.49	1369.23	4033.63	4346.43	2410	2288.48
LOC_Os08g34950	4384.49	5841.54	3867.75	3857.09	6270.14	5861.27	5340.5	5644.4	5120.93	6215.38	6025.01	5550.79	7587.65	11048	7504.14
LOC_Os03g58110	9106.07	4287.68	6471.65	7109.4	11371.4	10547.7	9500.27	9203.58	8850.01	7892.96	4179.58	6217.01	2190.14	1013.42	1500.05
LOC_Os11g20160	13552.9	10420.9	9611.24	9591.53	13.6071	15.4244	38.4304	70.125	67.2391	17864.1	4129.56	12128.2	1201.92	519.164	316.926
LOC_Os05g47550	3793.63	3746.4	3336.07	3630.12	8300.32	8356.16	8275.79	7942.65	8205.86	6109.97	6532.48	6874.14	6351.89	6170.59	6132.42
LOC_Os01g02900	8032.47	4144.28	6159.69	6241.66	1206.95	1245.52	1366.27	1066.43	1125.58	9896.82	10546.4	9304.82	6975.57	4627.46	5112.62
LOC_Os08g34720	5010.63	3003.97	4203.76	4434.2	7971.03	7110.64	10092.6	9334.57	9703.95	6205.34	4700.59	5594.2	6454.38	3545.07	5258.44
LOC_Os02g57590	3696.03	4767.79	4916.69	4987.1	2250.61	2527.03	2876.98	3061.69	2850.94	6699.28	7714.14	7235.51	6428.28	6820.98	7578.03
LOC_Os01g72340	7205.13	7981.22	6723.46	6931.56	5037.34	5030.92	3665.47	3731.18	3438.61	6493.47	5033	5797.09	4994.29	4446.42	4101.56
LOC_Os11g36430	3428.01	4277.89	3196.53	3145.05	15461.7	14878.1	14489.6	15034.5	14413.4	3515.79	3227.16	3444.13	3934.51	3904.27	3884.77
LOC_Os01g62460	1891.94	1673.28	1888.57	1748.63	12543	12137.7	21771.5	21700.4	21137.3	3222.64	2945.81	3796.42	4063.12	3203.11	2829
LOC_Os06g07090	4914.53	6117.56	4875.79	4854.93	5340.78	5182.59	4597.07	4710.29	4443.16	6783.61	7638.07	7047.76	5802.66	6393.77	5655.08
LOC_Os06g14510	5964.86	6874.67	5107.55	5199.53	6780.41	6158.19	5909.01	5604.71	5244.65	7143.02	5556.1	6586.45	6439.88	5791.27	5815.49
LOC_Os06g03660	7137.56	7806.5	6595.95	6621.55	3807.26	3386.94	3481.27	3604.16	3310.85	5674.26	5115.32	5927.3	4940.14	4887.04	4979.43
LOC_Os01g04020	4165.26	3815.4	4833.29	5260.43	4151.52	4233.99	7407.8	6870.93	7126	5137.15	5419.59	5007.72	5768.82	4976.12	5433.43
LOC_Os04g48230	4998.62	3925.03	4629.59	4485.41	5109.46	4938.37	6012.37	5971.21	5670.95	7159.08	6700.24	6718.69	7446.47	6219.44	6666.14
LOC_Os02g47180	3861.2	4661.58	4348.92	4554.61	908.953	958.883	787.161	857.378	613.221	8197.15	8056.96	8151.05	7898.04	8011.61	7419.56
LOC_Os01g43020	3952.05	5286.07	4484.44	4687.47	2994.92	3536.04	3368.63	3356.74	3546.19	5936.28	6266.76	6335.11	7108.04	8274.06	6456.15
LOC_Os01g59850	3515.85	4362.56	3267.1	3276.52	12577	12254.7	11922.7	12344.7	12238.9	4408.29	4045.15	3910.49	4727.41	5084.36	4567.23
LOC_Os08g33340	4750.86	4428.63	5036.98	5328.24	3969.18	3609.31	3958.33	4118.85	3996.69	7076.76	7174.37	6555.16	6458.25	6408.14	6704.05
LOC_Os04g52504	580.344	555.964	489.183	465.702	28251	28997.8	26982.1	27700.7	28019.9	1171.6	1275.44	1140.64	1328.59	1057.49	1257.01
LOC_Os02g39920	3656.24	4629.77	4146.83	4034.24	8549.33	7686.49	7459.48	7642.31	7546.92	5984.47	6738.8	6175.62	5033.94	6465.61	5775.63
LOC_Os03g14990	5318.45	5637.95	4542.18	4318.64	15540.6	15743.2	11095.8	10856.2	11091.8	5127.11	4236.89	4930	3472.31	3601.58	3254.81
LOC_Os07g02200	5013.63	4463.86	5421.11	5926.11	1036.86	1037.29	1867.19	1918.52	1792.59	9676.96	13653.7	10664.5	5457.46	4228.03	4713.06
LOC_Os05g07030	3970.06	5292.92	4379.39	4582.29	6027.94	6000.09	5836.12	6463.41	5899.56	6867.94	6690.87	7218.35	5380.1	7111.21	6566.97
LOC_Os08g01930	4066.91	3893.71	4594.31	4504.79	5951.74	5780.29	5923.59	6083.68	6323.17	5824.85	5543.59	5758.73	5446.82	5977.1	6096.45
LOC_Os12g38010	8300.5	8261.16	6630.43	5893.59	4638.65	5290.56	3715.83	3675.61	3501.81	3713.57	394.929	1976.44	5510.64	3404.26	3606.73
LOC_Os03g59040	3761.35	6371.57	4816.45	4875.69	1879.14	1575.86	1464.33	1614.2	1703.84	8578.65	11043.4	10030.6	5958.34	6939.75	6620.44
LOC_Os12g36670	5464.85	5097.64	5105.14	4919.97	5021.01	5311.13	4150.49	4006.39	4327.51	5773.65	5494.62	5084.44	6413.77	6395.68	6510.59
LOC_Os08g01290	2427.24	2265.46	2178.87	2245.47	22884.4	21801.1	18449.3	18310.6	19320.5	2743.76	1623.48	2057.19	3056.53	2817.09	2833.86
LOC_Os03g56460	6229.13	7863.27	5592.72	5885.98	5191.1	4109.31	3352.72	3182.09	3101.07	6445.28	5351.86	6284.64	6290.97	6296.07	6059.5
LOC_Os03g50970	2912.23	1584.2	2120.33	2124.38	18339.6	19207.2	17565.4	17426.7	17729.6	4939.37	4976.73	5487.2	4189.79	2590.08	2969.96
LOC_Os04g36054	5397.28	5448.06	4119.56	4188.55	13715.9	12591.4	12781.4	12379.1	12415	4034.83	3715.87	3630.88	3434.6	4129.37	3564.93
LOC_Os02g55560	1211.74	1009.15	936.665	878.122	29015.7	28587.8	31112.7	30529.5	29765.4	657.579	343.869	578.397	511.516	545.985	419.003
LOC_Os02g47470	888.91	638.674	1068.98	1030.36	20538.5	21049.1	25892.8	25651.2	26472	2516.87	2740.54	2406.45	2148.56	809.398	1247.29
LOC_Os08g43640	5196.82	5925.72	5159.68	5303.33	3931.08	4016.77	3813.89	3183.41	3890.46	7408.06	7470.3	7354.62	6289.03	6669.63	6464.9
LOC_Os05g25850	4961.08	3554.55	4904.66	5160.09	3004.44	3575.89	3315.62	3122.55	3023.07	8844.69	7824.59	8014.78	6091.78	5015.4	5939.93
LOC_Os02g03960	2650.21	2594.34	3470.79	3655.04	334.734	452.449	282.265	250.069	287.783	5999.53	10101.4	8271.17	9938.3	7801.83	8794.2
LOC_Os08g03450	4110.46	3149.81	5453.19	4750.44	2092.77	2451.19	2748.44	2458.35	2343.96	6378.02	7485.93	8078.37	6170.1	5442.61	6992.78
LOC_Os12g31800	4308.66	5637.95	5563.85	4962.19	3165.01	3165.86	3546.2	3874.08	3536.78	6391.07	6714.83	7163.84	5242.8	7237.65	6943.2
LOC_Os06g12590	5024.14	5673.18	4421.09	4235.61	6268.78	5773.86	5531.33	5408.89	5381.82	7200.24	7302.54	7267.81	5172.21	5946.44	4458.35
LOC_Os03g50340	4184.03	5196.99	4566.24	4468.8	5173.41	4687.73	5597.59	5513.42	5280.96	7257.47	8223.69	7323.33	6056	7044.16	5980.76
LOC_Os01g61780	3649.49	4998.3	3716.19	3886.16	10674.8	10644.1	8783.34	8422.94	8738.4	5210.44	6169.85	5555.84	5431.35	6089.17	5223.44
LOC_Os04g58880	3457.29	4679.69	3457.96	3246.77	13182.5	13213.6	11888.3	11558.7	12389.5	5981.46	5379.99	5596.21	4029.28	4433.01	3901.3
LOC_Os01g23740	4602.96	5768.13	5242.28	5283.96	2069.64	2113.14	2222.34	2369.7	2438.09	7496.4	8889.55	7810.88	6180.74	6846.84	6582.53
LOC_Os02g28830	2881.45	4177.07	2927.08	2974.13	15219.5	13912.8	10099.3	10649.7	10828.2	4817.9	5062.17	4531.28	4990.42	6674.42	5993.4
LOC_Os05g43570	3470.05	4111	3105.91	3124.98	14313.3	15433.4	11688.2	12197.8	12435.2	4775.73	4204.59	4606.98	4549.49	4560.41	4135.59
LOC_Os03g48110	5873.26	3523.72	5387.43	5290.88	4178.73	3672.29	4053.75	3645.18	3975.18	6792.64	7179.58	6517.81	5920.63	4438.76	5428.57
LOC_Os07g45060	5903.29	5466.66	6112.38	5931.65	2536.36	2608.01	2564.24	2488.78	2521.47	8628.85	9710.66	8354.95	6150.76	5136.09	5587.03
LOC_Os07g37400	43.5446	45.5147	44.1066	35.291	28195.2	27539	33283.4	35492.5	35179.5	164.646	318.861	164.535	325.862	248.088	199.294
LOC_Os10g28240	69.0707	51.3875	87.4114	71.9659	28022.4	28068.5	35858.2	34681.5	33849.5	146.575	58.3536	68.6404	371.308	88.1239	127.354
LOC_Os01g54510	1827.37	1866.1	1828.42	1637.22	22566	22716.3	21737	21126.2	21881	2260.87	2308.09	2485.19	2050.9	2051.75	2066.82
LOC_Os02g08440	59.3107	62.1545	78.59	71.9659	24951.3	24960.5	34709.3	35926.5	34067.4	281.103	79.1942	51.4803	563.731	257.666	178.878
LOC_Os09g17600	5454.33	7323.46	6434.76	6618.78	474.887	322.627	282.265	243.453	275.68	9179	10179.6	9502.66	5358.83	5544.14	5523.84
LOC_Os01g40870	14892.2	9704.9	12168.6	11478.6	255.813	395.893	291.541	338.717	336.196	7346.82	789.858	5564.92	2471.52	1551.75	2186.4
LOC_Os08g12760	5054.93	5616.9	5040.99	5009.93	3344.62	3631.16	3301.04	3268.09	3441.3	7222.33	6634.6	7112.36	6021.19	6699.33	6286.99
LOC_Os04g51610	2351.41	2765.63	2307.98	2265.54	8399.65	7844.59	5154.98	4710.29	4934.01	7455.24	8566.52	9728.77	7745.26	9885.2	7689.83
LOC_Os05g07050	5293.67	6643.19	5027.36	4848.7	3878.02	3811.11	3906.65	3479.79	3376.75	7022.54	6400.14	5647.69	5375.27	8187.86	5541.34
LOC_Os03g02040	4951.32	3269.72	4332.07	3818.34	3309.24	3631.16	4864.76	4136.05	4072	9250.28	12596	14085.4	2352.59	2164.78	2158.21
LOC_Os01g64520	3243.32	3871.68	3724.2	3823.88	3967.82	3901.08	2790.84	2995.53	3028.45	5458.41	5351.86	5996.95	8981.99	4077.64	5172.89
LOC_Os01g65220	3859.7	4106.11	3670.47	3897.23	15012.7	14468.1	12622.4	11781	12655.7	3970.57	3536.64	3691.44	3306	4069.02	3694.23
LOC_Os04g46750	4979.85	5189.65	4406.65	4407.22	5744.91	5232.72	5616.14	5060.91	5314.58	5951.34	5091.35	5808.19	5170.28	5065.21	4903.6
LOC_Os06g36560	5120.99	4184.9	4007.29	4416.21	1053.19	1235.24	846.795	955.288	914.452	8841.68	4621.4	7897.69	5674.06	3363.07	6042.98
LOC_Os05g28750	4683.3	3850.15	5830.1	4738.68	1990.72	2397.21	1936.1	2003.19	1866.56	6695.26	8174.71	9083.75	5660.52	5578.62	6880.01
LOC_Os04g33190	5008.38	3372.49	4058.61	4088.22	15943.4	15511.8	14514.8	15827.1	14927.1	4491.62	2901.01	4355.64	2922.12	3029.74	2880.52
LOC_Os03g57100	4474.58	6418.06	4899.85	4973.95	4150.16	4595.18	3723.78	3986.54	3462.81	6241.48	7028.48	6240.22	5661.49	5935.91	6077.98
LOC_Os01g40330	5780.92	5658.5	5028.16	4990.56	8251.33	7773.89	7501.89	7254.63	7209.38	5870.02	4589.09	5631.54	4827.98	5178.23	4829.72
LOC_Os01g42260	4259.86	4574.47	3703.35	3894.46	9474.61	10421.7	8946.34	8547.32	9584.26	5026.72	4456.76	4819.97	4379.31	5387.05	4949.29
LOC_Os03g48660	2391.2	2421.09	2156.41	1997.05	20435.1	20770.2	20182.6	20659.1	21862.1	2496.79	2252.87	2488.22	2577.89	2418.62	2502.35
LOC_Os02g52290	6004.65	4185.88	6347.35	5196.77	2575.82	2622.15	2295.22	2171.23	1867.9	5733.49	6135.46	6993.25	6076.31	5982.84	6974.31
LOC_Os08g45080	4398.75	5089.32	4275.14	4212.08	9149.4	8880.59	7132.16	7049.55	7455.47	5090.97	4066	4302.14	5783.32	6386.11	5480.09
LOC_Os05g31620	67.5692	23.4914	47.3144	76.8097	23451.8	23637.9	38121.7	37760.4	33927.5	163.642	221.952	155.45	171.15	125.481	135.131
LOC_Os12g05650	7123.29	6303.05	6514.95	6146.16	2729.58	2677.42	2553.64	2482.16	2069.62	5394.16	5449.81	5911.15	6722.23	6268.29	6713.77
LOC_Os02g50970	5072.19	5692.76	4407.46	4582.98	9707.29	9902.46	8596.49	8254.91	7802.43	6026.64	5519.63	5575.02	4400.58	4743.36	3592.15
LOC_Os10g38360	1208.74	581.413	1027.28	988.147	12910.4	12633.9	14824.9	13808	13462.6	1970.73	564.779	1493.94	6768.64	5087.24	6784.74
LOC_Os05g06750	5577.46	5186.23	5435.54	5411.97	5293.15	4926.81	4273.73	4358.34	4483.5	7190.2	7488.02	7341.5	6467.92	5749.12	6053.67
LOC_Os03g21680	4629.24	6161.12	4413.07	4521.39	9684.16	9288.05	8934.41	8359.43	9241.34	5793.72	5496.7	5255.03	4311.62	5627.47	4204.61
LOC_Os01g32670	90.0922	73.4108	73.7784	53.9744	29421.2	32958.1	33458.3	32109.3	28830.8	156.614	133.38	182.705	310.391	168.585	171.101
LOC_Os08g44530	4610.47	5149.03	5030.56	4967.03	2111.82	2383.07	2405.21	2050.83	2261.92	7819.67	7930.88	7576.69	5874.21	6800.86	7160
LOC_Os06g01700	4425.03	4510.36	4348.11	4361.55	6630.73	6581.07	6142.24	7024.41	5860.56	5883.08	5300.8	6219.03	4787.36	5185.9	5830.07
LOC_Os01g73310	4265.87	4940.06	5242.28	5062.52	838.196	958.883	1323.86	1215.94	1329.99	7966.25	9734.63	8650.71	6331.58	6311.39	6641.83
LOC_Os09g25620	3335.67	3884.41	3094.68	3192.1	1111.7	1128.55	1746.6	1980.7	1808.73	6411.15	5152.83	5317.61	8092.39	10358.4	11030.2
LOC_Os10g37480	2936.26	3963.69	2800.37	2833.66	18883.9	19360.2	15146.9	16015	16132	3037.92	2921.85	3511.77	2983.04	3548.9	2997.18
LOC_Os04g37670	682.449	619.098	661.6	624.166	30399.6	31237	27590.4	26933.3	26535.2	759.981	293.852	511.775	876.056	1004.8	703.847
LOC_Os03g57790	3441.52	2548.82	3272.71	3175.49	3686.16	3455.06	3355.37	3392.46	3999.38	4397.25	3933.66	3769.17	7489.99	7837.28	8004.81
LOC_Os01g01307	5286.16	4966.97	6095.54	5639.63	1738.98	1410.05	1331.81	1645.95	1390.51	7401.03	8880.17	7962.29	5534.81	5382.26	6072.14
LOC_Os04g37790	547.31	234.425	437.057	526.596	28464.6	28789.6	28382.9	28604.4	27808.8	579.272	639.806	702.555	945.676	762.463	1026.61
LOC_Os04g56530	4060.91	5478.89	3923.09	4116.59	7847.2	7649.21	7138.78	7147.46	7450.09	5303.8	5428.97	5709.27	5746.58	8915.84	6449.34
LOC_Os02g04490	4388.24	5104.01	3740.24	3604.52	11850.4	11686.5	10879.8	10012	10375	4908.25	4125.39	4471.72	3836.85	5561.38	3963.52
LOC_Os01g35040	1355.89	1478	1316.78	1309.23	22091.1	21478.5	25838.5	26388.2	26566.2	2074.14	1539.08	1796.76	1852.67	1805.58	1823.78
LOC_Os03g60530	4681.04	5068.77	4764.32	4365.7	3619.48	4172.3	4141.21	4339.81	4004.76	6831.8	7518.24	7634.23	5463.26	5183.02	5459.68
LOC_Os01g64090	3811.65	5603.69	5084.29	4652.18	2850.68	3032.18	3319.59	3417.6	3097.03	6910.1	8291.42	8162.16	5190.58	6420.59	6917.93
LOC_Os06g48040	1606.64	1754.03	1410.61	1397.8	21295.1	20501.6	20623.9	20506.9	20373.5	3104.18	3029.18	3270.51	2499.56	2794.1	2206.81
LOC_Os05g43530	5154.78	5858.67	5441.96	5452.8	5113.54	5266.14	5679.75	5112.51	5426.2	7513.47	7857.94	7341.5	5613.14	4812.33	4365.02
LOC_Os02g45540	4598.46	5606.63	5223.03	5400.9	1820.63	1556.58	1384.82	1487.18	1407.99	8427.05	9753.39	7601.93	6859.53	6291.28	6636.97
LOC_Os11g08100	2485.8	2518.97	2311.99	2158.98	16674.1	17361.4	17501.7	18011.6	18060.4	2773.88	2235.15	2671.93	3929.68	3355.41	3607.7
LOC_Os03g11460	4139.74	6000.6	4170.08	4261.9	9145.32	8942.29	7998.83	8199.34	8829.84	5469.45	4833.97	4699.85	4331.93	6125.57	4477.79
LOC_Os01g62244	2687	2761.22	2452.33	2296.68	19131.6	19898.7	20560.3	20026.7	20588.6	2425.51	2295.59	2621.46	2587.55	2491.41	2647.21
LOC_Os02g50210	2534.6	1929.24	3185.3	3425.99	6675.63	6985.96	10718.1	11149.9	10773.1	5395.16	7644.32	6124.14	6479.52	4493.36	5732.86
LOC_Os08g05830	4127.73	5526.85	5453.19	5675.62	928.003	1222.38	1254.95	991.012	1035.48	7847.78	8902.05	8292.37	6378.96	5698.36	5422.74
LOC_Os02g11820	3933.28	4397.31	4106.73	4054.31	7108.34	7865.15	6885.67	7076.01	7226.86	7015.52	7433.83	7000.31	5856.81	5538.39	5479.12
LOC_Os03g09210	5147.27	3724.86	5149.25	4966.34	3656.22	3942.22	3747.63	3490.37	4089.48	6438.25	7665.16	7343.52	6023.12	5192.6	6165.47
LOC_Os05g34260	3557.89	4421.78	3368.14	3529.79	9364.39	9244.35	8161.83	7802.4	7685.43	4006.72	4131.64	4006.38	5431.35	5825.75	4290.16
LOC_Os12g13320	4677.29	5055.07	5203.78	4870.15	3450.75	2906.21	2919.39	3055.07	3040.55	7476.32	7583.88	7570.64	6205.88	6607.37	7003.48
LOC_Os04g28990	7212.63	4014.1	5415.49	5439.65	1336.21	1379.2	1436.5	1311.21	1354.2	7582.74	7766.24	6984.16	5108.39	5518.28	6212.13
LOC_Os05g04410	3630.72	2732.84	4122.77	4194.09	11287.1	11471.9	10947.4	10074.2	10015.9	5144.18	4501.56	6549.11	4347.4	1614.01	2263.2
LOC_Os02g50960	5976.12	3671.03	6697.79	6967.54	1438.27	1572	2470.15	2396.16	2508.02	9124.79	10078.5	8140.96	5215.72	4010.59	4388.35
LOC_Os07g01760	6341.74	5819.52	5700.18	5765.57	3480.69	3778.97	3526.32	3829.09	3781.53	7052.66	5732.2	6152.4	5766.88	5573.83	5392.6
LOC_Os09g04110	5037.66	6371.57	5377	5258.35	2597.59	2624.72	2572.19	2602.57	2381.61	7743.37	8631.12	7982.48	6195.24	7567.16	5949.65
LOC_Os01g08970	4033.88	4781.98	3895.82	3814.88	9177.97	9245.63	7947.15	8184.78	8067.35	5300.79	4886.07	5092.51	4763.19	5460.81	5083.45
LOC_Os10g33680	4636.75	5770.58	4829.28	4522.09	6662.03	6413.97	5284.85	5801.86	5432.92	6113.98	6442.86	6442.11	4550.46	5689.74	5028.04
LOC_Os11g48020	6348.5	6555.09	7066.69	7009.75	1019.17	870.192	1121.11	973.812	1066.41	7948.18	10052.4	8611.35	5346.26	4479.95	4998.87
LOC_Os03g52340	1265.05	1728.58	1377.73	1278.09	22364.6	23173.9	20596.1	22262.7	21579.7	2533.94	3197.99	3502.68	2795.45	2621.68	2353.61
LOC_Os07g39900	4779.39	4637.11	4493.26	4566.37	14288.8	15330.6	11880.3	12384.3	12376	3795.89	3104.2	3086.8	3602.85	3548.9	3473.55
LOC_Os02g32009	3361.19	1946.85	3466.78	3255.07	595.99	546.28	726.203	742.267	692.563	4406.28	4098.3	4049.79	4591.07	4785.51	6280.19
LOC_Os11g10420	4486.59	4156.03	3953.56	3757.45	11366	11707.1	8461.32	7769.33	8305.38	5604.98	5311.22	5377.17	4512.75	5677.28	4222.11
LOC_Os08g33920	4434.79	3360.26	5503.71	4870.15	2154	1985.89	2218.36	2159.32	2015.83	6778.59	8205.97	8849.57	5092.92	5991.46	7094.86
LOC_Os03g20630	4705.07	5589.01	5416.3	5214.76	3109.22	3365.09	3230.81	3426.87	3048.62	4972.5	5448.77	5110.68	5596.7	5388.01	6435.73
LOC_Os02g51930	72.8246	66.0697	80.1939	86.4974	33446.2	31616.1	26730.4	27375.2	27327.3	114.449	129.212	82.7723	336.498	639.856	356.785
LOC_Os06g47350	3107.43	4019	3032.93	2972.74	6276.94	7228.9	7108.3	7589.38	6788.46	4600.04	4514.07	4137.61	5124.83	5826.71	5193.31
LOC_Os06g43550	3737.33	3448.35	3452.35	3234.31	10657.1	10944.9	12252.7	11847.2	11144.2	4392.23	4898.58	4675.62	4408.32	4239.52	4358.22
LOC_Os11g40510	5401.03	4725.7	4313.63	4495.79	3238.48	2939.63	2973.72	3232.37	2980.04	4995.59	4418.2	4637.27	6589.76	5723.26	6279.21
LOC_Os04g57890	4659.27	5356.05	5714.62	5609.19	1019.17	1083.56	1244.35	1140.52	1270.82	8642.9	9368.88	8307.51	6761.87	7122.71	6646.69
LOC_Os02g48010	4589.45	5830.28	4586.29	4582.98	5117.62	5151.74	5213.29	5019.89	4495.61	7033.59	7806.88	7494.93	4430.56	6037.44	4615.84
LOC_Os06g45110	3892.74	5162.74	4078.66	3935.29	7511.11	7321.44	6147.54	5541.2	6001.76	6243.49	7937.13	7702.87	5066.81	5305.63	4658.61
LOC_Os02g01070	4887.5	4733.04	4846.12	4890.22	4997.88	4496.21	4154.46	4432.43	4039.73	7067.72	7332.75	6736.86	5791.06	6021.16	5638.56
LOC_Os10g42299	5253.13	3502.18	4749.88	4793.34	7723.38	8023.25	7263.35	7543.07	7963.8	6534.63	5870.79	6357.32	4685.83	2906.17	3682.56
LOC_Os01g48440	3296.63	2989.78	2617.53	2743.01	20414.7	19865.3	18925	19247.3	19757.5	2787.94	2435.22	2413.52	1742.44	2137	2149.46
LOC_Os09g36770	5534.67	7276.48	4884.61	4962.19	5139.39	5601.62	4188.92	4227.35	4163.45	6267.58	7035.78	7059.87	4829.91	5661.96	4725.69
LOC_Os02g47130	4027.87	4160.43	4681.72	4490.26	552.447	661.963	602.96	572.908	629.358	8629.85	8680.1	8118.75	6812.15	8868.9	8787.4
LOC_Os06g46950	471.483	412.079	526.874	629.009	21741.4	22751	29383.4	30853.7	29546.2	723.839	964.918	519.85	855.75	538.322	468.584
LOC_Os09g27050	1105.13	1216.66	1000.82	824.148	22102	21123.7	29294.6	29797.9	28773	1203.72	735.672	994.277	1044.3	874.533	1041.19
LOC_Os08g02050	3544.38	3277.55	3547.78	3268.91	15763.8	16534.9	15321.8	15041.2	14108.1	3472.62	3373.05	3385.59	3382.39	3748.14	3580.48
LOC_Os01g39380	4241.09	5728.98	4142.01	4383	8692.2	7870.29	6567.63	5985.77	6429.4	5915.2	6122.96	6086.79	5004.93	6246.26	4888.05
LOC_Os12g41230	4231.33	5194.06	4188.53	4235.61	3162.28	2893.36	3071.78	3182.09	3325.65	7220.32	7865.23	7187.06	5241.83	6232.85	5874.79
LOC_Os11g13810	4501.61	5523.92	4048.99	3826.65	6361.31	6101.63	5133.78	5681.45	5177.41	6667.15	6303.23	7175.95	6671.95	7956.05	5408.15
LOC_Os04g13470	4686.3	6548.73	5212.6	5009.24	3716.09	3622.16	2611.94	2802.36	2974.66	7165.1	8356.03	7437.39	6008.62	6654.31	5693
LOC_Os12g01200	5805.69	6364.23	5555.03	5313.71	5306.76	5061.77	4578.52	4555.48	4492.92	7196.23	7325.46	6531.94	4953.68	5363.1	4507.93
LOC_Os06g02540	5277.15	5566.49	5227.04	5074.29	5180.21	5123.47	4612.98	5023.86	4182.27	6264.57	5351.86	5587.13	5270.84	5300.84	5123.31
LOC_Os02g25060	5569.2	8346.81	5477.24	5050.07	3268.42	3223.7	2303.18	2126.24	2026.59	8534.48	8303.93	9185.71	4655.86	5854.49	4720.83
LOC_Os10g02630	4336.44	4514.76	3968.8	4142.19	4265.82	4295.69	3865.57	3971.99	3835.32	5671.24	5953.11	6253.35	6046.33	6843.01	5968.12
LOC_Os03g61760	4224.58	4129.6	3878.98	3924.22	9070.48	9978.29	8650.82	7843.42	8512.47	5763.61	4723.52	4963.31	5100.65	5520.19	4838.47
LOC_Os07g42170	3689.28	2420.6	5264.73	5070.13	2237	2021.88	2463.52	2339.27	2278.06	7498.41	8413.34	7925.95	6155.6	4615.97	6596.14
LOC_Os05g51140	5227.6	5594.39	4599.92	4854.24	3867.13	3521.9	4347.94	4308.06	4189	6556.72	5956.24	6157.45	6243.59	5413.87	5993.4
LOC_Os08g35740	3467.05	2534.63	3146.01	3140.2	13932.3	12917.9	14599.6	14121.6	15069.6	4901.22	4172.28	4310.22	3699.55	3110.2	3516.32
LOC_Os11g33330	5976.12	6884.46	5437.15	5577.36	2751.35	2998.76	2642.42	2320.74	1972.8	7568.69	6053.14	7302.13	5967.04	7148.57	6093.53
LOC_Os07g38170	1109.64	522.195	816.374	900.265	22446.2	23852.5	25141.5	25271.5	24255.8	1358.33	1190	1080.08	2059.6	1664.77	1829.61
LOC_Os09g17840	4286.14	6572.71	4898.24	4867.38	1994.8	1575.86	1953.33	1492.47	1666.19	7563.67	9457.45	7762.43	5671.15	6252.96	6028.4
LOC_Os09g39540	3495.58	3286.85	4674.5	4352.55	1974.39	2566.87	2972.4	2992.88	2544.33	6856.9	7968.39	8138.94	5556.09	5445.48	7039.45
LOC_Os06g47230	5718.61	2865.96	5317.66	4072.3	4454.96	5230.15	4601.05	4089.75	3909.28	4309.9	4207.71	5268.15	4684.87	4778.8	5049.43
LOC_Os03g51250	4900.27	5437.29	5539.79	5292.26	2401.65	2584.87	2560.26	2443.79	2622.33	7611.86	9134.42	8355.96	5540.62	5008.69	5245.8
LOC_Os01g01620	2381.44	2188.62	2296.75	2262.08	4269.9	4248.13	3694.62	3740.44	3224.79	6977.37	6509.55	7150.72	7453.24	6889.94	5972.98
LOC_Os01g01080	5778.67	5761.28	4547.8	4315.88	14265.7	15043.9	9921.68	9544.94	9607.13	3823	2304.97	3714.66	3509.06	3557.52	3478.41
LOC_Os03g47740	7949.89	6979.9	5652.87	5591.19	4882.22	4497.49	3760.88	4118.85	4072	5868.02	3527.27	5332.76	5014.6	4626.5	4728.61
LOC_Os12g43630	7949.14	6923.62	6668.12	6374.52	3480.69	3392.08	3017.45	3084.18	3246.3	5388.13	3676.28	5912.16	5180.91	4708.88	4823.88
LOC_Os02g31220	3503.09	3915.73	3427.49	3403.85	15547.4	15028.5	13274.4	12937.4	12361.2	3410.38	3101.08	3254.36	3208.34	3724.19	3240.23
LOC_Os04g46530	3688.53	1961.54	2938.3	3006.65	115.66	258.358	432.011	493.522	469.329	7968.25	7366.1	6724.74	9248.86	7222.32	8284.79
LOC_Os07g48780	3317.65	3747.86	3654.44	3515.26	3793.65	4412.66	4599.73	3863.49	4374.58	5907.17	7385.9	7039.68	5762.05	5984.76	6307.41
LOC_Os08g41290	5661.55	3532.04	5027.36	5429.96	5691.84	6315	3906.65	3748.38	4008.8	7136.99	7972.56	7587.8	6917.55	5154.29	6056.59
LOC_Os07g46990	5488.12	4457.99	5238.27	4663.94	2618	2237.82	2232.94	2535.09	2373.54	5060.85	4354.64	4946.15	6338.35	6204.11	6881.96
LOC_Os05g32500	5930.32	5903.69	5656.08	5838.23	3559.61	3154.29	4411.55	4530.34	4312.72	9653.87	9489.75	7642.3	4491.48	5057.54	4531.26
LOC_Os01g66560	4533.14	5436.8	5020.14	5108.88	2189.38	2027.02	2095.12	1798.11	2240.41	6700.28	8018.41	7737.19	5949.64	6724.23	6440.59
LOC_Os09g32220	4564.67	3887.35	5125.99	4708.23	2298.24	1938.33	1981.15	1951.59	2280.75	6950.26	8397.71	7698.83	6206.84	5782.65	6531
LOC_Os03g12350	3215.54	3924.05	3041.75	3165.11	11727.9	11673.7	13762.1	14137.5	14398.6	4634.18	4145.19	4682.69	2943.39	3544.11	3126.48
LOC_Os10g35250	3430.26	3603.49	3546.17	3535.32	11054.4	11245.7	11248.2	10846.9	10595.5	4852.03	4190	4262.77	5028.13	4872.67	4783.05
LOC_Os01g51920	2554.12	2138.7	2340.06	2093.93	23383.8	24829.4	22142.6	22802.5	22234.6	1537.03	836.749	1525.23	1235.76	1441.59	1488.38
LOC_Os03g49990	4591.7	2363.34	4846.12	4976.02	4467.2	4430.65	6220.43	6299.35	5837.7	6354.93	6162.56	6044.4	6239.72	4309.45	5957.43
LOC_Os07g39710	5143.52	4196.65	5135.62	4912.36	4254.93	4359.96	3662.82	3755	3922.73	6370.99	6806.53	7233.49	5704.03	4961.76	5625.92
LOC_Os04g57550	3118.69	2209.18	2226.18	2389.41	22107.4	23527.3	23413.4	24164	23177.3	633.485	553.317	640.981	1247.36	1195.42	1191.87
LOC_Os06g51250	4651.01	5847.9	4678.51	4672.25	4781.53	4402.38	4086.88	3572.41	4531.92	7350.83	7603.68	6912.5	5617.01	6236.68	4920.13
LOC_Os03g28410	3690.03	4436.95	4673.7	4436.28	2222.04	2449.91	3059.86	3368.65	3029.79	6683.21	7596.39	6994.26	5388.81	5365.02	6504.76
LOC_Os06g43840	3656.24	4359.13	3958.37	3830.11	3130.99	2988.47	3927.86	3739.12	4002.07	6539.65	8557.14	7703.88	7004.58	8197.43	7154.16
LOC_Os08g23730	3888.23	5268.94	4295.99	4218.31	2864.29	2943.49	3554.15	3841	3677.98	6027.64	6955.54	6551.12	5035.87	6196.45	6337.54
LOC_Os08g43270	7314.74	4572.51	6101.15	6366.21	8292.15	7579.8	8987.42	8969.39	9518.37	6525.6	5461.27	6300.79	2968.53	2845.83	2979.69
LOC_Os09g20990	7070.74	8659.54	6077.9	6186.3	1653.26	1428.04	1704.19	1409.12	1440.26	4653.25	1977.77	3881.21	5042.64	7605.47	6404.62
LOC_Os09g37910	2757.57	2763.67	3416.26	3345.72	3169.09	3555.32	3470.67	3028.61	3084.93	5957.37	6222.99	5856.64	5564.79	5596.82	7360.26
LOC_Os03g56300	4933.3	5020.81	5293.6	4979.48	5210.15	5110.61	4138.56	4353.05	3944.25	6410.14	6982.63	6704.56	5255.37	4677.27	5327.46
LOC_Os06g50000	4797.41	3672.5	4808.43	4560.84	3687.52	3924.22	4463.23	3900.54	3599.98	5686.3	6575.2	6999.31	5735.94	4853.52	5708.55
LOC_Os03g02920	3490.32	2679.98	3996.86	4243.22	5236	5061.77	6712.07	6673.79	6984.8	5546.76	6608.54	6232.15	6958.16	5103.52	5644.39
LOC_Os05g02260	4184.03	3894.2	3522.92	3580.99	6451.12	6374.13	6266.81	5965.92	5882.08	5053.82	4553.66	4596.89	5763.98	5355.44	5413.01
LOC_Os10g40780	4960.33	6543.35	4642.42	4697.16	5493.18	5101.62	4251.2	3630.62	3871.63	6130.04	5866.62	5140.97	4952.71	7539.38	4734.44
LOC_Os02g01740	4042.89	4896.01	4303.2	4309.65	4147.44	4326.54	4298.91	4185.01	4078.73	6670.16	6985.76	5635.58	5452.62	7369.84	5359.55
LOC_Os03g21810	4289.14	6460.64	5000.09	4832.09	3261.62	3665.86	3562.1	3294.55	3409.02	6753.49	7026.4	7474.74	5582.2	8333.45	7173.61
LOC_Os10g32980	14036.4	6297.18	10130.1	10328.5	3799.1	3890.8	3155.27	3076.24	2822.7	9189.04	3823.2	5701.19	2916.32	3069.97	2876.64
LOC_Os01g73160	3759.85	3526.65	5340.91	4915.13	1068.16	1168.4	1538.54	1585.09	1719.98	6699.28	8153.87	7707.92	5826.83	5570	7428.31
LOC_Os12g25700	5124	4290.13	5069.86	5065.29	1000.12	1336.78	1721.42	1264.9	1473.88	7397.01	8034.04	8243.92	7368.15	6880.37	7165.83
LOC_Os12g31860	13108.4	11127.6	11492.6	11749.8	541.562	492.295	479.718	514.691	439.744	5282.72	2842.65	3656.11	5621.84	1880.29	2857.19
LOC_Os10g25770	5258.38	4512.32	4711.39	4507.55	4767.92	4838.12	3490.54	3674.29	3850.11	5709.39	5814.52	5698.17	6452.45	6256.79	6034.23
LOC_Os02g01100	5311.69	6756.73	6214.23	6421.57	2366.27	2610.58	1355.67	1447.49	1430.85	6259.55	7316.08	6592.51	7674.67	6820.98	6083.81
LOC_Os07g48410	3970.82	4254.4	4313.63	4589.21	575.579	527	548.628	445.889	537.913	6514.55	6918.03	6194.8	7862.26	7353.55	7898.84
LOC_Os07g31850	5164.54	5828.33	4589.5	4662.56	7117.86	7387	5958.04	7053.52	6401.16	5268.67	4730.81	4917.89	4933.37	5001.03	4793.75
LOC_Os01g24680	6711.12	6874.67	5478.85	5191.92	3397.69	2997.47	2657	2828.82	2395.06	6237.47	4588.05	5587.13	5433.29	5872.69	5443.15
LOC_Os03g53660	3265.09	4163.86	2978.4	2996.27	15431.8	15284.3	12859.6	13535.5	12287.3	6022.62	6920.11	6508.73	2233.65	3189.7	2033.77
LOC_Os03g21550	4356.71	5109.88	4526.95	4814.1	3755.55	4347.11	3506.45	3654.44	3472.23	6307.74	6895.1	7324.34	4976.89	6102.58	6037.14
LOC_Os05g35710	4594.7	3410.66	4916.69	4813.41	4912.15	4847.11	4795.85	4450.96	3995.35	6819.75	7403.61	6765.12	6126.59	5890.89	5736.75
LOC_Os11g34790	4775.64	4552.45	4915.08	5241.74	2405.73	2133.71	2055.37	1686.97	2033.31	6028.65	6078.15	6088.81	6277.43	5480.92	6423.09
LOC_Os06g38970	5382.26	4946.91	5094.72	5249.36	3166.37	3099.02	3238.76	3358.06	3176.38	9373.77	9345.95	8757.71	6187.51	4664.82	4975.54
LOC_Os02g01170	5132.25	6060.3	4551	4454.27	4981.55	4961.51	4418.17	4150.61	4897.7	5686.3	5518.58	4817.95	5807.49	7080.56	5255.52
LOC_Os02g48210	2860.43	1743.75	2498.84	2641.29	18006.2	16475.8	16240.2	15623.3	15963.9	3432.46	1870.44	2730.48	2850.56	1529.72	1859.75
LOC_Os08g40530	4163.76	4755.06	3878.18	3735.31	8614.64	8393.44	6052.13	6687.02	7183.83	5537.72	5886.42	5456.91	5377.2	6199.32	5432.46
LOC_Os04g53440	4541.4	4696.82	4765.92	4594.74	3256.17	3893.37	3106.24	3146.37	3379.44	6695.26	7531.78	7679.65	6369.29	6322.89	6239.36
LOC_Os05g06440	4706.57	5023.74	4800.41	4409.99	1509.02	1708.25	1480.23	1378.68	1523.64	9446.05	11666.6	10546.4	6776.38	7900.5	7266.93
LOC_Os06g36990	3568.4	4148.2	3215.78	3362.33	13711.9	13340.8	10687.6	11446.3	11387.6	4353.07	3670.02	4129.53	4022.51	4612.13	3579.51
LOC_Os11g03900	1209.49	1689.43	1379.34	1506.44	23118.4	23180.3	21367.3	21216.1	22701.3	2365.28	2002.78	2203.56	1728.9	2052.71	1683.79
LOC_Os07g44070	5185.56	4998.3	4342.5	4171.94	4128.39	4812.41	3523.67	3790.72	3665.88	5817.82	7049.32	6013.1	5725.3	6737.64	6297.68
LOC_Os02g40890	4704.32	6871.25	5192.56	4894.37	1510.39	1655.55	1557.1	1292.68	1319.23	5470.46	6283.43	5862.7	6173.97	7047.99	7142.5
LOC_Os10g42840	5883.77	4244.61	5549.42	5200.23	2801.7	2791.81	2695.43	2617.12	2436.75	6880.99	7096.21	7262.76	5563.82	5058.5	5402.32
LOC_Os01g45910	3294.37	3069.06	3567.83	3380.32	11752.4	11272.7	9725.55	10119.2	9440.37	5142.17	4503.65	5147.02	4703.24	4243.36	4510.85
LOC_Os01g51010	1322.85	1556.8	1206.12	1122.39	22885.7	22814	24396.7	24867.9	25542.8	1127.42	1187.91	1212.31	1553.89	1562.28	1301.73
LOC_Os05g51480	4064.66	5206.78	4290.37	4132.5	5038.7	4879.25	4650.08	4759.24	4041.07	6731.4	6498.09	6338.14	5435.22	7152.4	5375.1
LOC_Os01g58890	5645.78	3831.55	4519.73	3926.98	11968.8	13009.2	8903.93	8739.17	8840.6	1618.35	955.54	1624.15	2893.11	3862.12	3727.28
LOC_Os07g02810	1982.78	1657.62	2210.95	2377.64	11345.6	11874.2	17261.9	15520.1	15734	5142.17	5639.46	4445.48	3801.08	2366.89	2423.61
LOC_Os03g56380	6345.5	6292.28	5567.06	5507.47	4524.35	4365.1	3323.57	3072.27	3453.4	7592.78	6865.93	7091.16	5117.09	5102.56	5185.53
LOC_Os01g53294	3593.18	3898.11	2889.39	2891.78	20695	19008	16400.5	17286.5	16253	3134.29	1990.27	2905.11	2175.63	2433.94	2263.2
LOC_Os01g16030	5815.45	5049.68	5927.93	5544.83	1447.79	1583.57	1871.16	1656.54	1382.44	7708.23	8895.8	8630.53	5086.15	4974.21	5186.5
LOC_Os03g58150	3611.95	2867.91	3740.24	3944.28	9605.24	9389.59	10871.8	10529.3	10232.4	5334.93	5092.39	5406.44	4756.42	3605.42	3782.69
LOC_Os06g04290	3939.28	3081.78	5068.25	4880.53	1219.19	1003.87	1213.87	1254.31	1308.47	7175.14	7738.1	8182.34	6605.23	5742.42	7896.9
LOC_Os10g35720	4886	4318.51	4531.76	4731.06	3258.9	3428.07	3591.26	3717.95	3382.13	5937.29	6183.4	5906.11	6223.28	6278.82	6389.07
LOC_Os08g02490	2506.82	1686	1908.61	1941.69	15259	15187.9	13254.5	13041.9	12195.8	4006.72	3536.64	3229.13	4216.86	3504.84	3763.25
LOC_Os02g54700	3638.98	3065.14	4659.27	4528.31	4611.44	4701.87	4268.43	4280.27	4369.2	6136.07	6872.18	6716.67	5787.19	5163.87	6622.39
LOC_Os02g28980	4314.67	4898.95	3938.32	3750.53	2276.46	2424.2	2520.51	2410.71	2424.64	8419.02	7444.25	7188.07	7420.36	8305.67	7506.09
LOC_Os03g19720	2199	1089.42	2046.55	2122.99	18919.3	19121.1	27317.4	26937.3	26981.7	1187.66	1093.09	956.928	663.327	585.257	665.933
LOC_Os01g04260	3189.27	4091.43	4060.22	4018.33	2205.71	2446.05	2739.16	2700.48	2584.67	8010.42	9944.08	8871.78	6140.12	5092.03	5079.56
LOC_Os04g56540	4699.81	3587.83	4453.97	4268.82	5648.3	6871.56	6604.73	6386.67	6282.82	5764.61	6006.25	6512.77	5336.59	4025.92	5307.05
LOC_Os03g50490	379.889	253.022	352.853	313.467	28564	27760	29060	27961.4	27855.8	797.127	844.043	567.293	436.094	377.4	524.969
LOC_Os10g36060	6290.69	6171.89	5336.1	5420.28	1541.68	1470.46	1950.68	1806.05	1760.32	8063.63	8295.59	8293.38	4723.54	5678.24	4734.44
LOC_Os05g33880	5419.8	4581.32	4464.39	4222.46	6079.64	6302.15	5459.77	5816.41	5340.13	4877.13	4352.55	4533.3	5557.05	4580.52	5111.64
LOC_Os02g57450	5838.73	5955.08	5488.47	5288.11	3669.83	3264.83	2606.64	2766.63	2705.7	5939.3	4929.84	5999.98	5676.96	5381.3	5402.32
LOC_Os04g33390	3153.23	1484.86	2460.35	2581.08	21454.3	21356.3	21533	20213.2	22275	2462.66	1974.64	1842.19	1443.65	933.921	1094.66
LOC_Os01g44120	36.7877	34.2584	38.4931	44.2867	24964.9	25404	33525.9	33272.3	33015.8	93.3662	34.3869	65.6122	70.5873	69.9244	54.4412
LOC_Os05g33390	4619.48	5577.26	4749.08	4652.87	4127.03	4635.03	3367.3	3323.66	3196.55	6661.13	6623.13	6327.03	5607.34	6948.37	5595.78
LOC_Os05g33400	1096.12	636.227	1004.03	1119.62	17743.6	19177.7	25735.1	25980.7	25412.4	2948.57	2261.2	1963.32	1711.5	840.05	1107.3
LOC_Os10g32970	3928.02	3919.65	4760.31	4470.88	4672.67	4196.72	4611.65	4757.92	4199.76	5789.71	7218.13	6953.88	4702.27	5371.72	5764.94
LOC_Os02g33780	4293.65	2647.68	3479.61	3655.04	2586.71	2379.21	4155.79	3669	3661.84	10174.9	12977.4	11800.1	3785.6	2637.01	2565.54
LOC_Os02g56280	4885.25	5122.11	4351.32	4372.62	2164.89	2318.8	1563.72	1500.41	1494.05	7935.12	5810.35	6792.37	7002.64	6859.29	6029.37
LOC_Os01g41610	4873.24	4701.72	5409.08	5187.08	2492.82	2772.53	2680.85	2892.33	2697.63	6636.03	7047.24	7143.65	5376.24	5380.34	6142.14
LOC_Os03g03600	6310.21	3290.27	5769.95	6139.93	518.43	483.297	711.626	605.986	684.494	9521.35	9348.04	8415.52	6670.98	4182.05	5675.5
LOC_Os02g46930	2015.06	2079.97	1599.07	1489.83	23034.1	22387.2	19896.4	19584.7	20922.1	2266.89	2265.37	2088.49	1894.25	1803.67	1493.25
LOC_Os08g33200	3385.97	4332.21	3260.68	3359.56	10272	9860.04	7815.95	7627.75	6979.42	4884.16	3865.93	3333.1	4699.37	8587.29	5545.23
LOC_Os06g02260	4102.2	5119.18	4248.67	4195.47	4256.29	4487.21	3326.22	3575.05	3937.52	5731.48	6824.24	5539.69	5810.4	6510.63	5966.18
LOC_Os08g01850	4710.32	4835.81	4177.3	4050.85	7560.09	7541.24	8640.22	8702.12	8084.83	5546.76	4504.69	5769.83	5028.13	4801.79	3976.15
LOC_Os11g24610	4035.38	2943.28	5321.67	4451.5	2155.36	2374.07	2739.16	2688.57	2795.8	6077.84	7075.37	7230.46	5273.74	4991.45	6413.37
LOC_Os05g34210	2920.49	2141.15	2405.82	2429.54	15767.9	15748.3	17748.2	17106.5	17522.5	2983.7	2692.6	2688.08	2675.55	2603.49	2692.9
LOC_Os12g04240	2247.8	1672.3	2004.05	1999.82	17203.4	17969.4	19035	18755.1	19001.8	2698.58	1874.61	2535.66	2603.03	1992.37	2350.69
LOC_Os01g27750	5439.32	5743.66	4737.86	4800.26	6376.28	6339.42	5447.84	4855.83	5412.75	6312.76	5912.47	6890.29	4352.24	5002.94	4724.72
LOC_Os02g30310	4309.41	4967.46	4390.62	4582.98	2600.31	2592.58	2760.37	2409.39	2443.47	7143.02	7838.14	7472.72	5920.63	5767.32	6210.19
LOC_Os03g13460	5075.95	5356.05	4238.25	3845.33	10067.9	10984.7	11061.3	10627.3	10592.9	4824.93	3641.89	4248.64	3112.61	3553.69	3281.06
LOC_Os02g07760	5122.49	5732.89	4887.02	5065.29	2735.02	2582.3	2513.88	2154.03	2280.75	6696.27	6192.78	6178.65	5854.87	6635.15	6457.12
LOC_Os01g68950	2817.63	2206.73	2765.89	2495.97	12464.1	12144.1	12173.2	10944.8	11277.3	3352.15	3412.64	3978.12	4117.27	3936.84	4801.52
LOC_Os02g43640	6509.16	2474.43	6498.11	7177.21	1706.33	1546.29	2266.07	2294.28	2407.16	9507.29	11003.8	8843.51	5172.21	3155.22	3381.19
LOC_Os05g49270	4674.29	5042.34	4333.68	4363.62	3516.07	3505.19	3140.69	2935.99	2815.97	9836.58	8612.37	8568.95	5014.6	4447.38	4806.38
LOC_Os05g50510	6446.85	7431.13	5292.8	5277.73	7072.96	7460.26	6272.11	5652.34	5980.25	5624.06	5952.07	6003.01	3570.94	4688.76	3849.77
LOC_Os01g43630	4128.48	5240.06	4437.13	4240.45	5939.49	5394.68	4851.51	5158.82	5439.64	5957.37	5798.89	6037.33	5827.8	6116.95	5190.39
LOC_Os12g31850	7850.04	7374.36	6473.25	6647.85	2183.94	2018.02	1551.79	1697.56	1777.8	6314.77	4669.33	6212.97	4554.33	5299.88	5191.36
LOC_Os03g01270	9893.63	5475.47	7846.97	7993.06	355.145	269.927	600.31	710.512	580.946	3884.24	3947.2	6412.83	8653.22	6202.2	7653.86
LOC_Os04g56560	0	0	0	0	24579.8	23450.2	33875.8	34604.7	33986.7	0	0	0	1.9339	2.8736	0
LOC_Os07g08710	4018.86	2764.16	4385	4278.51	5376.16	5137.61	3527.65	3408.34	3703.53	5548.76	5724.9	5526.56	6332.55	4529.76	6326.85
LOC_Os05g28190	4322.93	4312.64	4895.04	4726.91	3450.75	3505.19	2870.36	3290.58	3454.75	5562.82	6380.34	6021.18	5218.62	6009.66	5821.32
LOC_Os03g64320	6208.86	6773.37	4924.71	4869.46	4933.93	4683.87	3674.74	3637.24	3844.73	8530.46	7213.96	7722.05	4372.54	4953.14	3476.46
LOC_Os03g45280	1452.74	1193.66	1449.1	1290.54	7126.03	7505.25	6656.42	7027.06	6768.29	2025.95	2865.58	3195.82	11934.1	7566.2	8103
LOC_Os08g05840	4347.7	6621.65	4165.27	4246.68	5517.67	5311.13	4956.2	4742.04	4464.68	5636.11	5694.69	5215.66	4352.24	5737.63	4962.9
LOC_Os02g56250	4015.86	3360.26	4473.22	4787.81	3680.71	4223.71	4585.15	4732.78	4607.22	7159.08	8665.51	7463.64	5221.52	4508.68	4279.47
LOC_Os07g41750	4313.17	3987.67	5336.1	5335.85	1733.54	1181.25	1811.53	1380.01	1383.78	6480.42	7287.95	7511.08	5634.41	5876.52	7028.75
LOC_Os10g35870	5105.23	2901.19	4340.09	5008.55	2359.47	2218.54	2456.9	2464.96	2608.88	6739.43	6604.38	6538	6380.89	5638.97	6061.45
LOC_Os05g11010	5191.57	2915.88	4676.11	4940.73	5935.41	5844.56	8000.16	7380.33	6874.53	6203.33	8238.28	6703.55	4684.87	3246.21	3702.98
LOC_Os03g50350	4343.2	4721.29	4774.74	4737.98	2468.32	2102.86	1871.16	1762.39	1984.9	7399.02	8179.92	7266.8	5954.47	6550.86	5710.5
LOC_Os12g38490	2924.24	2271.82	2858.91	2862.72	6493.3	6326.57	8151.23	7787.85	7920.77	4651.24	4285.86	4114.39	5514.51	5656.21	5734.8
LOC_Os07g07490	4551.91	6104.84	5114.77	4875	1318.53	1429.33	1583.6	1624.78	1698.46	6885.01	7522.4	7507.04	4943.04	7059.49	5995.34
LOC_Os12g41200	6135.28	5449.53	5591.12	5591.19	2413.9	2857.37	3237.43	2738.85	2202.75	8140.93	8283.08	7506.03	4583.34	5548.93	4322.25
LOC_Os01g25820	4196.8	4398.77	4176.5	4230.76	3857.61	3935.79	2793.49	2905.56	2950.45	9188.04	7813.13	9829.71	5249.56	4311.36	4501.12
LOC_Os11g03380	5193.07	5980.53	5029.76	5242.44	3756.91	3877.95	2960.47	3184.74	3091.65	6329.83	6971.17	6678.31	5974.78	5386.09	5465.51
LOC_Os04g44510	1808.6	884.845	1660.01	1481.53	15038.5	15511.8	22573.2	20108.7	19631.1	3444.51	3377.21	3381.55	1668.95	1139.86	1118.96
LOC_Os12g29550	5928.07	7411.06	4598.32	4645.26	4064.43	3456.35	3271.89	3233.69	3435.92	6896.05	5387.29	6449.17	5349.16	5563.3	5636.61
LOC_Os03g12370	626.141	853.523	537.299	584.031	24385.2	24623.7	27891.2	27573.7	29075.5	597.343	528.308	587.481	567.599	536.406	546.357
LOC_Os05g48320	3958.8	4668.93	5182.13	4535.23	1156.6	1029.58	1331.81	1250.34	1207.61	6029.65	7109.76	8078.37	5189.61	5507.74	6791.54
LOC_Os03g38020	4230.58	5463.72	4435.52	4333.87	2238.36	2228.82	2134.88	2241.36	2260.58	5927.25	7005.56	6476.43	6020.22	6151.43	6418.23
LOC_Os10g38060	1491.03	1437.38	1401.79	1378.42	21563.1	20680.2	24274.8	22664.9	23385.8	1949.65	1524.49	1874.49	1497.8	1683.93	1322.14
LOC_Os09g30160	1174.2	513.386	969.544	1107.17	19685.4	18873	29346.3	28592.5	28119.4	1050.12	1142.06	1037.68	1331.49	873.576	892.447
LOC_Os03g09980	9153.37	8364.42	6361.78	6470.01	72.1175	100.259	71.5601	76.7406	208.441	11538.3	580.41	6288.68	5222.49	726.064	2654.01
LOC_Os06g10690	4478.34	5379.05	3966.39	4045.31	7089.29	7358.72	6403.3	7336.67	7385.55	5242.56	4936.09	4759.41	3969.32	6107.37	4781.11
LOC_Os10g21810	4462.57	5211.68	3473.2	3280.67	10367.2	9573.4	7998.83	8243	7596.68	4376.16	3804.45	3824.69	4394.78	5757.74	3857.55
LOC_Os01g45880	5919.06	6259	5004.1	5139.33	4557.01	4885.67	3514.4	3670.32	3768.08	4166.34	2893.71	2880.88	6019.26	7761.6	4501.12
LOC_Os03g55800	621.636	286.791	505.222	516.909	28086.4	27307.6	27226	25787.5	25281.9	1024.02	762.765	528.935	411.92	334.296	465.667
LOC_Os03g05020	4907.77	6213.49	4611.95	4800.95	3883.46	4090.03	3087.69	2893.65	3074.17	6616.95	6256.34	6652.07	5191.55	6608.33	5031.93
LOC_Os03g05520	3042.87	3266.29	4490.86	4403.07	1713.13	1832.93	1497.46	1615.52	1430.85	6699.28	8804.1	7105.29	6321.91	5730.92	6043.95
LOC_Os01g57450	1711	1079.14	1514.06	1514.74	21461.1	20927	20433.1	20925	19812.7	1818.13	1545.33	1564.6	2835.09	1848.69	1997.8
LOC_Os03g01740	263.52	209.465	238.176	217.282	23977	24617.3	29087.9	27897.9	26630.7	593.327	692.949	381.56	551.161	521.08	406.365
LOC_Os06g08740	3744.08	3991.1	3223.79	3351.95	9579.38	9189.08	9020.55	8949.54	9818.26	4246.66	3778.4	4115.4	4567.87	5137.05	4096.7
LOC_Os04g45970	1653.94	1288.6	1518.87	1546.57	18903	19470.7	20089.8	19250	19042.1	2443.58	1526.57	1971.39	2497.63	2059.42	2198.07
LOC_Os01g65100	5322.95	2472.96	4266.32	4744.9	144.235	200.517	156.372	154.804	116.996	7810.64	5386.25	7561.55	10593.9	5978.05	8464.64
LOC_Os01g42950	3013.59	3522.25	3004.06	2884.86	14416.7	14473.2	11971.7	11693.7	12057.3	3889.25	4061.83	3920.58	3463.61	3640.86	3440.49
LOC_Os03g57890	2874.69	2740.67	2595.07	2412.93	14774.6	15144.2	13111.4	13706.1	13065.9	4504.67	4205.63	4631.21	3721.79	4076.69	3954.77
LOC_Os03g18510	4199.05	4684.1	4822.06	4836.94	2271.02	2011.6	2353.53	2442.47	2544.33	6839.83	7583.88	7658.46	5119.99	5327.66	6272.41
LOC_Os02g04710	4035.38	5220.49	4474.02	4261.9	4148.8	3912.65	3489.22	3302.49	3777.49	6817.74	7398.4	6896.34	5040.7	5669.62	5088.31
LOC_Os12g03060	4865.73	6566.35	4694.55	4864.62	3458.92	3368.94	2692.78	2515.24	2904.73	6529.61	7383.81	6549.11	5765.92	5728.05	5236.08
LOC_Os06g49790	2775.59	2656.49	2427.47	2623.29	17455.2	17470.7	14341.2	15061	14607	2973.66	3292.81	3246.29	3154.19	3131.27	3337.44
LOC_Os03g21030	1449.73	703.765	1139.56	1041.43	19928.9	20483.6	24692.2	25975.4	25440.6	673.642	477.249	606.66	1870.08	1090.05	1375.61
LOC_Os01g07490	4277.13	6075.48	4011.3	4279.89	4302.56	3695.43	3971.59	4009.04	3721.01	5779.67	5388.33	5259.07	5514.51	7283.63	5590.92
LOC_Os04g24140	4752.37	2662.85	3916.67	3639.81	10480.2	9685.23	14171.6	13572.5	14282.9	2654.41	775.269	1197.17	4943.04	1654.24	2462.49
LOC_Os11g05860	3256.08	2258.12	3061	3185.18	12774.3	11863.9	13717	12733.6	12974.5	3930.42	4099.34	3826.7	4037.98	2545.06	3117.73
LOC_Os04g24180	4131.48	4478.55	4613.56	4514.47	3234.4	3345.81	3209.6	3190.03	3091.65	6814.73	7672.46	6708.59	5698.23	6449.33	5740.63
LOC_Os05g49150	4002.35	3192.39	4736.25	4850.08	2563.57	2533.46	3017.45	3003.47	2783.7	6663.14	7076.42	6491.57	6301.61	5705.06	6562.11
LOC_Os12g21890	4790.65	6134.2	4804.42	4596.13	3148.68	2614.43	2789.52	2871.16	2798.49	6222.41	5998.96	5961.62	5713.7	6345.88	5196.22
LOC_Os03g08450	4359.71	4721.78	5411.48	4957.34	1547.12	1412.62	1900.32	1787.53	1944.56	6455.32	7310.87	7023.53	5198.32	5236.66	6362.82
LOC_Os07g38260	6467.87	7957.73	4958.39	5016.16	7430.82	7898.57	5895.76	5887.86	6359.48	6985.4	4235.85	7542.37	2731.63	2591.99	2178.62
LOC_Os12g18120	3573.66	3049.48	3425.08	3017.72	12334.8	12131.3	10333.8	11098.3	10334.7	3539.88	2609.24	3271.52	4184.95	4054.66	3959.63
LOC_Os02g47150	3441.52	5007.59	3980.83	3948.44	914.396	1045	1061.48	1197.42	1062.38	7677.11	7794.37	6931.67	5343.36	7732.87	5562.73
LOC_Os11g48040	6030.17	5367.8	5826.89	5876.29	3560.97	3559.18	2858.43	2840.73	3025.76	6132.05	5383.12	5826.36	4525.32	3739.52	4509.87
LOC_Os02g48870	7380.81	3769.4	5287.99	5473.56	1937.65	1401.05	1587.57	1868.24	1732.08	7164.1	4900.66	6616.74	7221.17	3834.35	4802.5
LOC_Os02g08010	3948.29	5234.68	3345.69	3576.84	10911.5	10711	9402.2	9887.63	9194.28	3240.71	3079.19	3005.04	4274.88	4742.4	3963.52
LOC_Os01g59930	5705.84	6229.64	6409.9	5993.23	3118.74	3641.44	2039.46	2192.4	2183.93	4940.38	6607.5	8542.71	4927.57	3495.26	3920.74
LOC_Os12g06810	4572.93	5046.26	4246.27	4267.44	5787.09	5386.97	4455.28	4529.02	4705.39	5633.09	4813.13	5026.9	5749.48	6445.49	5419.82
LOC_Os10g05660	208.714	100.328	223.741	251.189	28638.8	26551.8	27072.3	27583	27100.1	579.272	536.645	381.56	321.027	312.265	364.562
LOC_Os01g08410	3928.02	3716.54	3948.75	3868.17	7191.34	7865.15	8059.79	8522.18	8308.07	4597.03	5213.27	5236.86	4261.34	5002.94	4731.53
LOC_Os01g33000	1370.9	1485.34	1448.3	1637.92	19421.4	20919.3	20907.5	21442.4	21070.1	1579.19	1740.19	1510.09	2295.54	1793.13	1530.19
LOC_Os06g44270	4343.2	4337.11	5510.92	5776.65	699.404	790.5	779.21	742.267	662.978	6193.29	6693.99	7333.42	6993.94	5972.31	7372.9
LOC_Os05g05160	3934.03	4833.86	4086.68	3873.01	6904.23	6096.49	6064.06	6202.76	6824.77	4940.38	5593.61	5290.36	5085.18	5246.24	4788.88
LOC_Os03g36780	3817.66	4965.99	4283.16	4342.17	3773.24	3919.08	4176.99	3563.15	3374.06	6520.58	7190	7087.12	4544.66	6585.34	6004.09
LOC_Os06g20370	3393.47	4656.2	4417.88	4411.37	666.747	415.173	506.222	567.616	576.912	7523.51	8672.8	8094.52	6072.44	7229.99	6826.54
LOC_Os04g32710	3786.13	3858.96	4773.14	4490.26	1924.04	2131.14	2248.84	2413.36	2299.58	5848.94	6964.92	6847.89	5411.05	5058.5	6137.28
LOC_Os01g25386	4738.85	2816.04	3974.41	3980.96	11112.9	10775.2	11484.1	10415.6	10681.6	5467.45	3239.67	3504.7	3336.94	3593.92	3535.76
LOC_Os07g49330	6087.98	4787.36	5287.18	5510.93	3982.79	3556.61	3165.87	3438.77	3219.41	4958.45	3951.37	4337.47	5017.5	5160.03	5049.43
LOC_Os08g42420	4355.96	5104.5	3523.72	3643.96	9964.46	9700.65	7831.86	8134.51	7803.77	3245.73	2410.21	2936.4	4670.36	4114.04	3959.63
LOC_Os10g34710	4075.92	4618.52	3870.96	3812.12	6989.96	7299.59	4773.32	4669.27	5162.62	5314.85	5698.85	5049.11	4456.67	5745.29	4217.25
LOC_Os08g39330	2205.76	1250.92	2464.36	2407.4	1016.45	820.063	1058.82	878.548	922.521	6128.04	9913.86	7789.68	11025.1	6466.57	6733.21
LOC_Os06g06160	7046.71	6662.27	5640.04	5475.63	2688.76	2541.17	2183.91	2576.1	2460.95	5717.43	3744.01	5240.9	4325.16	4415.77	4099.62
LOC_Os01g15020	3871.71	4976.27	3755.48	3933.21	7467.56	6726.32	4589.12	4540.93	4439.13	4843	3330.32	3941.78	4202.36	5950.28	5151.5
LOC_Os05g48310	3951.3	2736.75	5181.33	4824.48	967.463	920.322	1375.54	1132.59	1116.17	6388.06	7099.34	7786.65	5355.93	4849.69	7350.54
LOC_Os02g20360	4616.48	4612.15	2992.03	3072.39	63.9533	97.6878	135.169	93.9411	106.238	6250.52	401.181	2320.65	12081.1	3965.57	4723.75
LOC_Os01g71970	915.187	328.88	677.638	775.017	24710.5	24163.6	23768.6	23960.3	24327.1	1015.99	736.714	712.649	1450.42	1026.83	1051.88
LOC_Os06g50380	5714.1	5505.32	4827.67	4766.36	7856.73	8185.21	5234.49	6054.57	5747.6	4020.77	3701.29	3787.34	4347.4	4147.57	4408.77
LOC_Os02g05450	1441.48	1891.06	1631.14	1455.92	22925.2	22226.5	18710.3	19358.5	19031.4	1821.14	1772.49	1907.8	1824.63	2000.99	1907.39
LOC_Os05g05710	4390.5	5322.77	4191.74	4106.21	4932.57	4926.81	4048.45	4584.59	4475.44	5225.5	5045.5	5004.7	4566.9	5055.63	4912.35
LOC_Os03g05750	56.3077	44.5359	73.7784	78.1937	21267.9	21195.7	33113.8	32272.1	30848	402.579	412.643	263.458	283.316	182.953	190.544
LOC_Os02g48290	4215.57	2112.27	4545.39	4413.45	4754.31	4880.53	5610.84	5135.01	5205.65	6705.3	6724.21	6642.98	5080.35	3958.87	4760.69
LOC_Os07g48630	1448.23	932.806	1182.86	1386.73	16538	16096.6	22674	21337.9	22031.6	2334.16	1903.79	1597.91	1921.33	1734.7	1908.36
LOC_Os05g08960	5192.32	5054.09	5105.14	4645.95	3126.91	2681.27	2426.42	2622.41	2729.91	5473.47	4891.28	5064.25	5391.71	4996.24	5791.19
LOC_Os03g35340	3979.82	5841.05	4415.48	4580.21	4200.5	3408.79	3297.07	3655.76	3340.44	5763.61	5122.61	4720.04	5514.51	7619.84	5266.22
LOC_Os06g45990	3091.67	2069.69	3329.65	3699.32	1989.35	1944.76	2621.22	2499.36	2596.77	7324.73	9481.42	9657.1	6296.77	5304.67	6166.44
LOC_Os12g10740	6071.47	4785.89	4753.89	5159.4	1002.84	1010.3	588.383	451.182	481.432	6529.61	1872.53	6331.07	6319.98	4593.93	4505.01
LOC_Os05g28300	3488.07	3872.17	3270.31	3267.53	12598.8	12104.3	9563.88	9978.93	9444.41	4027.8	3929.49	3704.56	4075.69	4822.87	3867.27
LOC_Os09g17730	4301.9	5249.85	4970.42	4866	2438.39	2494.89	2148.13	1870.88	1750.91	6263.57	7064.95	6700.52	5469.06	5938.78	5794.1
LOC_Os01g42430	4536.14	4600.41	4982.45	4664.63	3741.95	3735.27	3570.05	3577.7	3370.02	6441.26	7226.47	6463.3	5880.98	4637.04	5306.08
LOC_Os03g19410	6103	6954.45	5360.16	5411.28	3912.03	3308.53	2948.54	2696.51	3231.51	5963.39	4344.22	5397.36	5029.1	5635.14	5113.59
LOC_Os05g42190	5862	2760.73	4629.59	4773.27	8460.88	8923.01	7109.63	7136.88	7326.37	7004.47	5709.27	6706.57	3274.09	2292.18	2604.43
LOC_Os04g53350	2371.68	3431.22	2874.15	2873.79	302.077	470.444	567.18	535.861	687.184	6700.28	8559.22	7566.6	7614.72	8479.05	7525.53
LOC_Os05g08570	3418.25	2398.57	3332.86	2742.31	18298.8	17244.5	16818	17015.2	17300.6	2722.68	2445.64	2619.44	2180.47	1535.46	1616.71
LOC_Os01g18800	5907.05	4879.37	4284.76	4201.7	15385.5	15195.6	13139.2	13014.1	13309.3	2099.23	1029.52	1851.27	2263.63	2410	2493.6
LOC_Os09g28050	5186.31	4861.26	3993.66	3884.08	1725.38	1596.42	2067.29	1772.97	2073.65	5429.3	3154.22	3791.37	8058.55	4332.44	4548.76
LOC_Os04g36700	3879.22	4542.66	4578.27	4670.86	1872.33	1703.11	2112.35	2030.98	2366.82	7140.01	7493.23	7164.85	5898.39	6115.99	6307.41
LOC_Os11g02350	3467.05	2600.21	3465.98	3367.86	3721.54	3843.24	4639.48	4358.34	3950.97	2122.32	2135.12	1906.79	13049.9	6359.29	9603.05
LOC_Os01g27210	3551.14	1796.61	2776.31	2737.47	10998.6	11529.7	9150.42	9288.26	8910.53	3337.09	2774.92	3392.65	3902.61	2603.49	3904.21
LOC_Os07g39630	4502.36	4242.65	4134	3978.88	4668.59	4682.59	4216.75	4286.89	4574.95	5274.69	4816.26	5152.07	5507.74	5466.55	5516.06
LOC_Os01g50010	3406.99	3139.04	2868.54	3111.14	11974.2	11851.1	10628	10854.8	10415.3	5512.62	5899.97	5614.38	3884.23	3484.72	3270.36
LOC_Os07g18750	9956.69	6465.04	7066.69	7120.47	66.6747	37.2756	131.194	101.88	53.7913	2001.85	1308.79	1917.89	6099.51	6749.14	6666.14
LOC_Os08g42560	3232.06	4066.96	3818.03	3888.92	3018.05	3763.55	3783.41	4125.47	4055.86	6422.19	6876.35	6483.49	4860.85	6187.83	6146.03
LOC_Os11g41890	4970.09	4978.72	5247.89	5117.19	2543.16	2491.04	2398.59	2458.35	2717.81	6170.2	7781.87	7671.58	5055.21	5628.43	4895.82
LOC_Os08g40250	4331.18	6322.14	4425.1	4470.19	2779.93	2645.28	2069.94	2271.79	2126.1	6596.88	7243.14	6471.38	6107.25	7909.12	5086.37
LOC_Os11g41900	3790.63	4486.87	4373.78	4304.8	1651.9	2034.73	1550.47	1944.98	1732.08	6188.27	7651.62	6877.17	6125.62	6113.11	5900.07
LOC_Os03g55600	4121.72	4778.06	3970.4	4077.84	4468.56	4443.51	3558.13	4059.31	4241.44	5942.31	5594.65	5471.05	5296.95	5407.16	5670.64
LOC_Os06g08280	1229.76	1355.16	1301.55	1338.29	22153.7	21484.9	20671.6	21185.7	20373.5	1955.67	1815.21	1577.72	1494.9	1892.75	1494.22
LOC_Os03g19960	3248.58	4061.57	4053.8	3792.05	7387.28	7669.78	6767.73	7463.69	6719.88	4483.59	4764.15	4663.51	4169.48	4927.27	4906.52
LOC_Os08g30810	5029.4	5259.15	4441.14	4599.59	4923.04	4658.16	3942.43	4003.74	3961.73	5051.81	4105.59	4554.49	6242.62	6677.3	5167.06
LOC_Os07g48430	3766.61	3867.28	4408.26	4467.42	5505.42	5050.2	5041.01	5164.11	4807.6	5650.16	6792.98	6072.66	5316.28	5968.48	5693.97
LOC_Os01g21250	1015.04	504.087	813.166	832.451	26165	26644.3	28547.2	24934.1	23684.3	372.461	362.626	249.326	467.036	388.894	454.973
LOC_Os03g03130	4213.31	3357.81	4162.87	3895.84	4031.78	4046.33	4306.86	4257.78	4128.48	5569.85	5087.18	5297.43	5483.57	4848.73	5701.75
LOC_Os07g43170	4109.71	5402.54	3888.6	3673.72	11551	12345.9	9553.28	9342.51	9729.5	3784.85	4434.87	4390.97	3047.82	3339.13	3026.35
LOC_Os01g13080	3943.04	2552.25	4559.83	5050.76	854.524	1016.72	1440.48	1446.16	1485.98	6686.23	7707.89	7553.48	5292.11	4896.62	6426.98
LOC_Os09g32500	3458.79	4656.69	4774.74	4301.34	806.9	861.195	1252.3	1045.26	972.278	5941.3	7532.82	7630.19	5174.14	5982.84	6858.62
LOC_Os01g65680	5703.59	2230.71	4333.68	4409.29	7825.43	7306.02	7656.93	7536.46	8036.42	6040.69	3780.48	4642.31	3765.3	2524.94	4198.78
LOC_Os01g02090	3797.39	4148.2	4489.25	4333.18	4073.96	4086.18	3816.54	3280	3539.47	6281.64	6404.31	6418.89	5049.41	5670.58	5244.83
LOC_Os05g02250	3295.12	2909.51	2878.16	2848.88	8539.8	9248.2	8677.33	9710.33	8750.5	4510.69	5096.56	5313.58	4196.56	4529.76	5233.16
LOC_Os08g44380	3174.25	3939.22	3916.67	4024.55	3189.5	2733.97	2895.53	3346.16	3103.76	6605.91	7201.46	6405.77	4940.14	5256.78	5832.99
LOC_Os08g30060	4368.72	6028.49	4862.16	4552.53	2164.89	1944.76	1546.49	1758.42	1545.16	6002.54	6403.27	6455.23	5650.85	6629.4	5906.87
LOC_Os03g18690	4226.83	4357.17	4657.66	4559.45	2926.88	2614.43	2926.01	2697.83	2906.07	5967.41	5956.24	6401.73	5591.86	5888.97	5678.42
LOC_Os03g19890	4485.09	3681.31	4854.94	4551.15	2042.42	1908.77	2076.57	2441.15	1718.63	6078.84	6488.71	6083.76	5689.53	4885.13	5938.96
LOC_Os03g42110	3603.69	3495.82	3309.6	3536.71	12860	11894.8	9111.99	9527.74	9539.89	4942.39	3937.83	4442.45	3140.65	3256.75	3226.62
LOC_Os05g11910	3691.53	2380.47	3619.15	3533.94	3597.71	3825.25	4654.06	3934.94	4250.86	8182.09	10342.1	8722.38	3450.07	3008.66	3068.15
LOC_Os04g44430	4673.54	5575.79	4047.39	4079.22	6349.06	6060.5	4565.27	5121.77	5170.69	5461.42	4972.56	5242.92	4367.71	4276.88	3803.11
LOC_Os01g16240	3233.56	3352.91	4368.96	4059.15	2930.96	2822.66	3144.67	3620.04	2825.39	6225.42	7626.61	6517.81	4873.42	4455.04	4716.94
LOC_Os03g01710	4518.13	5691.29	4348.11	4077.14	4411.41	3973.06	3841.72	3696.78	3655.12	6634.02	7055.58	6407.79	4852.15	6485.72	4498.21
LOC_Os03g63020	3291.37	4014.59	2965.57	3125.67	10780.9	10219.9	8075.69	8172.88	8399.51	4510.69	3521.01	4207.25	4465.37	4350.64	4337.8
LOC_Os01g62670	255.261	157.099	222.137	270.564	24469.6	23301.1	27867.4	28155.9	28239.1	424.666	403.265	432.031	573.401	318.012	315.954
LOC_Os10g40470	2605.92	2214.56	2814.81	2908.39	2235.64	2170.98	5545.91	5136.33	4923.25	16829	17710.3	13975.4	674.93	468.397	343.174
LOC_Os02g04100	4000.1	3068.57	4736.25	4903.37	3716.09	3500.05	3584.63	3813.21	3694.12	6508.53	6404.31	6180.67	5831.67	4572.86	5777.58
LOC_Os01g65090	5525.66	4500.57	4866.17	4830.02	5996.64	6333	4443.35	4403.32	4765.91	6482.43	5262.24	6402.74	4171.42	3669.59	3807.97
LOC_Os02g11020	615.63	372.927	653.58	687.136	25241.1	26193.2	24563.7	23437.6	23038.8	727.855	652.31	736.875	1030.77	707.864	757.317
LOC_Os07g05810	3348.43	2599.72	2909.43	2761	12543	12160.8	11562.3	11699	12390.8	3779.83	3534.56	3817.62	3713.08	3440.66	3135.23
LOC_Os03g40010	4362.72	5306.62	4386.61	4165.72	4774.72	4361.24	4237.95	4136.05	3741.18	5094.98	5047.59	5082.42	4560.13	6000.09	5063.04
LOC_Os09g28570	4104.45	4830.92	3555.8	3575.46	10228.4	10874.2	8098.22	8843.69	9123	4486.6	3140.67	3969.03	3771.1	4662.9	3985.88
LOC_Os10g37280	2872.44	2971.18	2359.3	2646.82	16968	16637.8	13645.5	14457.7	14469.9	2989.73	2638.42	2888.95	2614.63	2940.65	2449.86
LOC_Os06g50030	2485.04	2112.76	2355.29	2311.9	17968.1	16283	15015.7	14054.1	15338.6	3091.12	2274.75	3047.43	2306.17	2492.37	2165.01
LOC_Os02g52930	6675.84	3723.39	7336.14	6977.23	651.779	703.095	716.926	959.258	868.729	4517.72	3720.04	4112.37	5201.22	3251.96	4270.72
LOC_Os01g58220	2253.81	2402	2041.74	1976.29	18564.1	20653.3	17145.3	17937.5	17175.6	1535.02	1488.02	1789.7	1851.71	1768.22	1890.86
LOC_Os07g43350	2978.3	3418.98	3693.73	3448.13	3635.81	3452.49	3729.08	3544.62	3608.05	6128.04	7183.74	7100.25	7057.76	5778.82	5169.97
LOC_Os05g03174	6145.79	4076.75	5563.05	5140.02	3087.45	3048.89	3226.83	3340.86	3091.65	6880.99	7149.36	7381.88	4429.59	4193.55	4516.68
LOC_Os07g46350	3087.91	2170.02	2901.42	2978.28	13397.5	13452.6	9677.84	9775.17	9097.45	6861.91	7489.06	5913.17	3919.04	2205.01	2833.86
LOC_Os12g01560	4121.72	2927.13	3162.85	3095.22	15942.1	15694.3	14301.4	14212.9	14242.6	3794.88	3270.93	3566.27	2164.03	2934.91	2716.23
LOC_Os06g48640	5088.71	5040.38	4637.61	4335.25	3869.85	4272.55	3707.87	3602.84	3855.49	6321.8	5970.82	5636.59	5088.08	5652.38	5453.85
LOC_Os04g15840	2955.03	2026.63	3477.21	3392.08	3907.95	4272.55	4032.54	3757.64	3967.11	7918.06	10379.6	7881.54	6697.09	3968.45	4866.66
LOC_Os04g41470	3268.85	4631.73	3324.84	3479.27	8435.03	7874.15	6689.55	6931.79	6957.9	4362.11	4707.88	4590.83	4566.9	5302.76	4496.26
LOC_Os09g24700	2308.61	1429.55	1686.48	1734.1	22054.4	21427	20584.1	20918.4	19719.9	1767.93	934.7	1372.81	1437.85	1572.82	1484.5
LOC_Os04g48160	2566.13	1326.78	2359.3	2346.5	13046.5	11920.5	14663.2	13428.3	13552.7	3881.22	4496.35	3951.87	3540.97	2320.91	2807.61
LOC_Os04g32650	3374.71	3912.79	3459.56	3450.21	5803.42	5379.25	5170.88	5152.21	5174.72	6231.44	5828.07	5827.37	5355.93	5793.19	5653.14
LOC_Os02g35140	6447.6	6210.55	5261.52	5252.12	3520.15	4018.05	3857.62	3630.62	3680.67	5072.9	4979.85	4425.29	4431.53	4260.6	3448.27
LOC_Os03g59050	4520.38	4391.92	4273.53	4234.91	8807.86	9601.68	7948.47	8014.1	8188.38	4065.95	3926.36	4220.38	3972.23	4396.61	3929.49
LOC_Os01g73990	5316.94	4681.16	5447.57	4951.11	3130.99	3018.04	2945.89	2479.52	3090.31	5594.95	6101.08	6156.44	4510.82	3873.62	4192.95
LOC_Os03g15020	3164.49	3999.91	3550.18	3586.53	6819.87	6574.64	5683.73	5547.82	5119.59	6267.58	7094.13	5947.49	3664.74	4253.89	3953.8
ChrSy_fgenesh_gene_37	4539.15	3908.39	3696.94	4117.28	8254.05	7745.61	9638.09	9439.1	9373.13	4042.86	3206.32	4161.83	5644.08	4755.81	4189.06
LOC_Os12g14070	3361.19	3351.94	3408.24	3353.33	11409.5	11486	11985	12392.3	11543.6	3925.4	3631.47	3636.93	3107.77	3753.88	3393.83
LOC_Os08g32100	3927.27	4794.21	3627.97	3481.35	8341.14	8231.48	6773.03	6882.84	6878.56	3909.33	3762.77	3727.78	4670.36	6244.34	4301.83
LOC_Os01g08450	3223.8	4541.19	3867.75	3779.59	5689.12	5521.93	5979.25	6235.84	6235.76	5267.66	6160.47	6154.42	4469.24	4688.76	4507.93
LOC_Os05g06470	4112.71	5022.28	3294.37	3597.6	9217.43	7926.85	7027.47	7618.49	7593.99	3922.38	3676.28	3574.35	4128.87	5106.39	4084.07
LOC_Os03g14150	1980.53	1021.88	1720.96	1627.54	20933.1	21259.9	17251.3	16699	16657.8	3379.25	4542.2	3433.03	1225.12	882.196	856.477
LOC_Os03g61930	4328.18	4844.13	4550.2	4436.28	3735.14	4327.83	3180.45	2978.33	3253.03	6479.41	7134.77	6983.15	5144.17	5628.43	5317.74
LOC_Os07g26110	6836.5	5330.6	5471.63	5662.47	370.113	415.173	135.169	194.498	134.478	3754.73	463.703	2423.61	5445.86	5054.67	5947.71
LOC_Os02g51500	3976.82	4029.76	3540.56	3313.89	7009.01	7707.05	5783.12	5752.9	5520.33	4818.9	4734.98	4801.8	4593.01	4322.86	4333.91
LOC_Os05g30980	3840.93	5864.54	4241.46	3839.79	4627.77	4448.65	4635.51	5013.28	4959.56	5858.98	6503.3	7342.51	4417.02	4357.34	3817.69
LOC_Os01g62290	1593.13	977.832	1601.47	1564.57	2461.52	2871.51	4175.67	4163.84	3755.98	10963	10237.9	8319.62	10090.1	11369.9	12305.7
LOC_Os06g36770	4054.15	5687.87	4302.4	4243.91	3061.59	3438.35	2986.97	3137.1	3093	5602.98	6380.34	6172.59	4942.08	5636.1	5110.67
LOC_Os03g27820	3622.46	4561.75	3349.7	3511.8	6843	6910.12	6341.02	5764.81	6245.17	4624.14	4862.11	3818.63	4954.65	5342.03	5010.54
LOC_Os02g27470	3485.82	5494.55	3934.31	3792.74	3452.12	3263.54	3764.86	3983.9	3407.68	6539.65	7185.83	6483.49	4327.1	6626.53	5847.57
LOC_Os04g51690	3873.22	4902.86	3976.01	4043.93	4959.78	5270	3738.35	3739.12	3816.49	5366.05	6102.12	5778.92	5187.68	5465.59	5194.28
LOC_Os09g33950	4021.12	2680.47	4482.04	4616.2	3307.88	3390.79	3592.58	3776.17	3492.4	5950.34	6927.41	6205.9	5763.98	3771.13	5056.23
LOC_Os10g20090	7218.64	6308.43	5662.49	5818.16	1151.16	1443.47	1126.41	1017.47	767.871	6003.55	4008.68	5500.32	6651.64	6326.72	6325.88
LOC_Os03g52150	4342.45	4166.31	3804.4	4187.86	8297.6	8326.6	7038.07	7725.66	7756.7	4634.18	4303.58	4303.15	3688.91	4183.01	3624.23
LOC_Os04g46310	3609.7	5424.08	3887	4114.51	4354.26	4090.03	4313.48	4219.41	4808.94	6339.87	6187.57	5674.95	4250.71	7078.64	4774.3
LOC_Os03g03290	2973.04	2214.56	2595.88	2716.02	12669.5	12109.4	13686.5	12684.7	12639.6	3686.46	3696.08	3417.89	3840.72	3165.75	3233.42
LOC_Os02g55420	4663.02	6200.76	5445.17	5470.79	1537.6	1408.76	1262.9	1288.71	1516.91	6479.41	7823.55	7834.09	4915.97	5169.61	5029.01
LOC_Os02g20970	608.123	649.441	587.821	457.398	23167.4	23556.9	26873.5	26719	27030.1	440.729	360.542	431.022	574.368	660.929	418.031
LOC_Os01g27520	3925.77	5670.25	4500.48	4459.12	2034.26	1976.89	2341.61	2074.64	2256.54	6088.88	6747.13	6599.58	4775.76	6068.09	6181.03
LOC_Os06g50940	45.0461	38.663	42.5028	35.9829	25064.2	25956.7	20663.6	20336.3	19916.2	1191.67	715.874	1215.34	1787.89	1224.16	1328.95
LOC_Os05g39770	2864.93	2230.22	2909.43	2774.15	541.562	365.044	390.93	309.609	309.3	11290.3	7924.63	8387.26	6278.4	5374.6	7345.68
LOC_Os02g14110	4124.72	4483.44	4772.34	4799.57	3593.63	3848.38	3695.95	4048.73	4187.65	6137.07	6782.56	7002.33	5433.29	5435.9	5576.34
LOC_Os06g45430	3634.47	3825.68	3128.36	3241.92	9882.82	9264.91	7387.92	7644.95	8324.2	4792.8	4565.13	4618.09	3872.63	4152.36	4160.87
LOC_Os03g18150	464.726	459.062	429.839	379.205	21276	21686.7	25732.5	25033.3	24454.9	853.347	1061.83	777.252	927.304	913.806	803.98
LOC_Os01g53680	3522.61	3997.95	3892.61	3763.68	5414.26	5847.13	4235.3	3920.39	3917.35	5337.94	6294.89	6866.06	6520.14	5564.26	5474.26
LOC_Os05g01700	6577.48	7485.45	6183.75	6353.76	1943.09	2061.73	1227.12	1245.05	1071.79	6603.9	6065.65	6324	4359.97	5873.65	4044.21
LOC_Os03g21080	4083.43	4485.89	3943.13	3892.38	6252.45	5788	5190.76	5066.2	5256.75	5938.29	6800.28	5651.73	3963.52	5175.36	4053.93
LOC_Os09g02650	5099.97	6161.61	4538.97	4536.62	3815.42	4118.31	3073.11	3029.93	2580.64	5774.65	5533.17	5796.08	4534.02	6887.07	4610.98
LOC_Os03g49210	3373.95	4665.01	4232.63	3989.95	2200.26	2539.88	2915.41	3351.45	2790.42	5393.15	6179.23	5770.84	4707.11	6327.68	5855.35
LOC_Os04g02900	3729.07	4170.22	5198.17	4851.47	1296.75	1568.15	1595.53	1571.86	1752.25	7211.29	8291.42	7455.56	5151.9	4806.58	5129.14
LOC_Os01g68790	4587.2	5151.48	6119.6	5429.96	834.114	1045	1176.77	1246.37	1061.03	5641.13	6248	7166.87	4388.01	5366.93	5984.65
LOC_Os01g54100	3240.32	4086.53	3123.55	3095.22	8052.67	7974.41	8033.29	7144.82	8602.57	4367.13	4337.96	4220.38	4209.13	4810.41	4368.91
LOC_Os12g40840	4419.78	5767.15	4356.13	4352.55	1719.93	1732.67	1335.79	1075.69	1250.65	6182.25	6343.87	7260.74	5356.9	5638.97	4341.69
LOC_Os07g13530	4105.2	4520.64	4283.16	4149.11	3563.69	3347.09	3139.37	2945.25	3407.68	5160.24	5690.52	5639.62	4907.27	5066.16	5471.34
[truncated: 53,987 more rows]

## Sheet: DEG_CMPvsNC
	baseMean	log2FoldChange	lfcSE	stat	pvalue	padj
LOC_Os12g36240	15170.9	-4.07484	0.132342	-30.7902	3.54408e-208	1.00783e-203
LOC_Os07g36750	4688.87	-3.73161	0.14929	-24.9958	6.79049e-138	9.65506e-134
LOC_Os06g02210	10105.4	-4.84143	0.203519	-23.7886	4.37926e-125	4.1511e-121
LOC_Os10g40480	12724.7	-3.52346	0.152524	-23.1011	4.51365e-118	3.20887e-114
LOC_Os05g06920	3375.42	-6.33337	0.275869	-22.9579	1.22755e-116	6.98154e-113
LOC_Os10g40470	8333.54	-5.0284	0.227922	-22.0619	7.33769e-108	3.4777e-104
LOC_Os04g24340	5878.65	-7.41301	0.338638	-21.8907	3.18554e-106	1.2941e-102
LOC_Os11g42550	765.729	-3.53027	0.166954	-21.1451	3.05926e-99	1.08745e-95
LOC_Os12g36210	7471.48	-3.77742	0.181301	-20.8351	2.08193e-96	6.5782e-93
LOC_Os10g40460	5210.22	-5.57815	0.281303	-19.8297	1.65079e-87	4.69436e-84
LOC_Os07g34570	3620.45	3.28582	0.169324	19.4055	6.92846e-84	1.79113e-80
LOC_Os09g20284	351.758	-4.27984	0.221066	-19.36	1.67909e-83	3.97902e-80
LOC_Os10g38670	2935.79	-5.19228	0.27003	-19.2286	2.13506e-82	4.67037e-79
LOC_Os01g59840	303.775	-5.38927	0.29999	-17.9648	3.67324e-72	7.46114e-69
LOC_Os05g10370	590.861	-3.98554	0.22619	-17.6203	1.71965e-69	3.26012e-66
LOC_Os09g19820	6251.72	4.38909	0.249289	17.6065	2.19699e-69	3.90474e-66
LOC_Os12g08760	3125.29	-3.65296	0.211155	-17.2999	4.70831e-67	7.87589e-64
LOC_Os01g52110	9701.33	2.65884	0.155783	17.0676	2.58466e-65	4.08334e-62
LOC_Os03g62060	15464.5	-3.80343	0.225688	-16.8526	1.00402e-63	1.5027e-60
LOC_Os05g31750	9713.06	-3.74044	0.224645	-16.6504	3.00565e-62	4.27358e-59
LOC_Os04g25380	2259.77	-5.18375	0.314175	-16.4996	3.69624e-61	5.00524e-58
LOC_Os01g50680	2000.64	-4.28881	0.26199	-16.3701	3.12491e-60	4.03923e-57
LOC_Os11g04540	465.397	-4.67273	0.287072	-16.2772	1.43292e-59	1.77165e-56
LOC_Os06g12500	952.891	-2.55827	0.159224	-16.0671	4.33832e-58	5.14037e-55
LOC_Os08g38990	468.303	3.27518	0.203914	16.0616	4.74026e-58	5.39195e-55
LOC_Os04g25970	1489.71	-5.37361	0.334747	-16.0528	5.46675e-58	5.97916e-55
LOC_Os01g14550	1676.41	3.39986	0.213597	15.9171	4.82073e-57	5.0773e-54
LOC_Os06g05690	2782.61	-2.23917	0.14469	-15.4756	5.0703e-54	5.14944e-51
LOC_Os04g26960	4255.14	-3.44072	0.223869	-15.3694	2.62619e-53	2.57521e-50
LOC_Os06g40440	723.677	3.0549	0.200026	15.2725	1.16537e-52	1.10466e-49
LOC_Os07g10230	293.049	-5.27075	0.345919	-15.2369	2.01052e-52	1.84429e-49
LOC_Os02g43010	408.478	3.47731	0.228318	15.2301	2.23249e-52	1.98392e-49
LOC_Os03g22120	1332.65	2.4433	0.16063	15.2107	3.00298e-52	2.58775e-49
LOC_Os10g07040	401.292	-6.88057	0.456578	-15.0699	2.55537e-51	2.13726e-48
LOC_Os03g52040	660.536	-3.49238	0.235101	-14.8548	6.47714e-50	5.26258e-47
LOC_Os11g30910	734.76	-5.51041	0.372916	-14.7765	2.07573e-49	1.63966e-46
LOC_Os07g44450	1314.26	-2.20213	0.149648	-14.7153	5.13874e-49	3.94947e-46
LOC_Os01g70970	3344.39	-2.54772	0.173777	-14.6609	1.14783e-48	8.58973e-46
LOC_Os08g43654	604.784	-5.28533	0.360888	-14.6453	1.4429e-48	1.05209e-45
LOC_Os04g41570	1217.26	2.3401	0.16006	14.6202	2.0892e-48	1.48527e-45
LOC_Os05g45460	1915.43	3.10046	0.214589	14.4484	2.56682e-47	1.78031e-44
LOC_Os09g30050	996.843	-5.15478	0.362869	-14.2056	8.45587e-46	5.72523e-43
LOC_Os01g12720	1734.65	1.92713	0.136101	14.1596	1.62967e-45	1.07774e-42
LOC_Os01g68269	311.237	3.41994	0.243663	14.0356	9.44543e-45	6.10454e-42
LOC_Os07g10840	3474.64	1.60624	0.11457	14.0198	1.18013e-44	7.45764e-42
LOC_Os03g02040	7101.22	-2.42829	0.17385	-13.9677	2.45316e-44	1.51654e-41
LOC_Os11g42500	1865.2	-2.30412	0.166881	-13.807	2.31367e-43	1.39987e-40
LOC_Os11g34710	508.392	-4.42945	0.320894	-13.8035	2.42938e-43	1.43926e-40
LOC_Os12g12590	5821.34	4.12196	0.299955	13.7419	5.69502e-43	3.30509e-40
LOC_Os01g50580	533.916	3.06245	0.223217	13.7196	7.74863e-43	4.40696e-40
LOC_Os12g06660	2799.82	-3.29609	0.240387	-13.7116	8.65643e-43	4.82672e-40
LOC_Os11g44870	3684	1.76155	0.128689	13.6884	1.19095e-42	6.51292e-40
LOC_Os04g24460	1828.37	-7.68229	0.562836	-13.6493	2.03963e-42	1.09436e-39
LOC_Os06g11510	294.828	-2.8217	0.206874	-13.6397	2.32625e-42	1.22503e-39
LOC_Os01g05650	679.044	3.05739	0.225725	13.5448	8.50654e-42	4.39819e-39
LOC_Os12g36220	3447.88	-3.68031	0.272646	-13.4985	1.59689e-41	8.10906e-39
LOC_Os04g24319	955.969	-5.02526	0.374605	-13.4148	4.95097e-41	2.47001e-38
LOC_Os01g48530	617.994	-5.00422	0.373532	-13.397	6.29318e-41	3.0855e-38
LOC_Os11g46860	1419.42	-3.35552	0.252907	-13.2678	3.55798e-40	1.71489e-37
LOC_Os05g31760	1066.08	-2.81841	0.21248	-13.2644	3.72609e-40	1.76598e-37
LOC_Os06g08120	1531.11	-3.75983	0.284473	-13.2168	7.01696e-40	3.27117e-37
LOC_Os10g31690	208.841	-6.41844	0.488354	-13.143	1.8669e-39	8.56274e-37
LOC_Os05g06940	679.039	-4.70233	0.359431	-13.0827	4.13508e-39	1.8665e-36
LOC_Os04g02754	662.154	4.05215	0.309838	13.0783	4.38316e-39	1.94756e-36
LOC_Os10g31780	176.477	4.57164	0.351661	13.0001	1.22141e-38	5.34357e-36
LOC_Os02g30240	187.382	3.63885	0.280628	12.9668	1.88677e-38	8.12942e-36
LOC_Os04g37820	1241.98	-4.6269	0.35754	-12.9409	2.64453e-38	1.12243e-35
LOC_Os08g26560	16542.4	-3.30321	0.255814	-12.9125	3.82519e-38	1.59966e-35
LOC_Os10g02380	1969.78	-3.89371	0.303023	-12.8496	8.6503e-38	3.56505e-35
LOC_Os10g01110	579.654	2.8294	0.220613	12.8251	1.18569e-37	4.81679e-35
LOC_Os12g16200	3334.04	-3.14393	0.246189	-12.7704	2.39953e-37	9.61064e-35
LOC_Os12g02020	602.947	2.80171	0.21969	12.753	2.99856e-37	1.1843e-34
LOC_Os11g42390	323.921	-3.78527	0.296951	-12.7471	3.23569e-37	1.26046e-34
LOC_Os12g31200	1306.71	-4.14086	0.325355	-12.7272	4.17444e-37	1.60417e-34
LOC_Os08g20130	2146.24	-3.68174	0.290422	-12.6772	7.91013e-37	2.99921e-34
LOC_Os10g10560	785.386	-3.70104	0.293418	-12.6135	1.77841e-36	6.6543e-34
LOC_Os01g74450	19424.7	2.32169	0.184957	12.5526	3.84891e-36	1.42145e-33
LOC_Os03g15340	6448.43	1.80625	0.144289	12.5183	5.92979e-36	2.16187e-33
LOC_Os07g44910	526.278	-4.25208	0.339869	-12.5109	6.50718e-36	2.34234e-33
LOC_Os04g33570	1728.84	2.15629	0.172611	12.4922	8.23838e-36	2.92843e-33
LOC_Os05g27304	622.146	-3.1798	0.254979	-12.4708	1.07677e-35	3.78026e-33
LOC_Os09g39190	498.455	1.99927	0.160666	12.4437	1.51421e-35	5.25117e-33
LOC_Os01g05720	427.222	-5.06491	0.407363	-12.4334	1.7216e-35	5.89845e-33
LOC_Os12g02640	468.264	2.55691	0.206279	12.3954	2.76811e-35	9.37104e-33
LOC_Os11g40690	1235.78	4.03966	0.326086	12.3883	3.02274e-35	1.01127e-32
LOC_Os08g16790	358.877	2.41426	0.195374	12.3571	4.45749e-35	1.47392e-32
LOC_Os04g24469	277.174	-6.82899	0.553501	-12.3378	5.66821e-35	1.85272e-32
LOC_Os10g38580	3399.95	-1.83611	0.148928	-12.3289	6.33355e-35	2.04667e-32
LOC_Os01g50030	2558.8	-1.99485	0.162323	-12.2894	1.03287e-34	3.30021e-32
LOC_Os01g74300	6034.03	3.60329	0.293505	12.2768	1.20736e-34	3.77292e-32
LOC_Os10g10620	922.068	-4.26604	0.347464	-12.2776	1.19435e-34	3.77292e-32
LOC_Os07g44890	233.097	-3.46759	0.28292	-12.2564	1.55239e-34	4.7984e-32
LOC_Os11g44800	188.174	3.80783	0.311051	12.2418	1.85824e-34	5.68201e-32
LOC_Os01g27390	3124.37	-3.24394	0.26514	-12.2349	2.02475e-34	6.12531e-32
LOC_Os08g26110	937.214	-9.92338	0.811192	-12.2331	2.0694e-34	6.19449e-32
LOC_Os01g13040	551.208	-3.33806	0.273243	-12.2165	2.53915e-34	7.52143e-32
LOC_Os10g40430	7142.73	-3.28038	0.268705	-12.2081	2.81425e-34	8.25041e-32
LOC_Os08g43190	1378.23	2.02718	0.167351	12.1134	8.97273e-34	2.60365e-31
LOC_Os07g41050	203.893	-4.43444	0.367425	-12.0689	1.54104e-33	4.42652e-31
LOC_Os03g62200	991.993	2.03197	0.169184	12.0104	3.13348e-33	8.91068e-31
LOC_Os07g02130	629.755	-2.54568	0.212879	-11.9583	5.87206e-33	1.65331e-30
LOC_Os06g48250	300.077	2.78664	0.233047	11.9574	5.93748e-33	1.65534e-30
LOC_Os01g03360	7549.82	-2.72774	0.228567	-11.9341	7.86139e-33	2.17043e-30
LOC_Os10g31720	967.948	-2.22343	0.186341	-11.932	8.0601e-33	2.20389e-30
LOC_Os10g07616	258.353	-7.18003	0.602701	-11.9131	1.01165e-32	2.73984e-30
LOC_Os08g45000	241.541	5.75238	0.484605	11.8702	1.68981e-32	4.53332e-30
LOC_Os04g38690	1433.86	-2.40534	0.20278	-11.8618	1.86932e-32	4.96803e-30
LOC_Os11g15180	286.697	-6.07897	0.514407	-11.8174	3.17172e-32	8.35131e-30
LOC_Os04g53210	2868.67	-1.51305	0.12805	-11.8161	3.2234e-32	8.40951e-30
LOC_Os08g07170	131.829	-4.52994	0.383698	-11.806	3.63405e-32	9.39469e-30
LOC_Os04g37650	249.923	5.49643	0.46769	11.7523	6.87453e-32	1.76118e-29
LOC_Os03g20910	428.217	4.95257	0.422874	11.7117	1.11057e-31	2.81975e-29
LOC_Os01g52130	880.023	2.15013	0.183912	11.6911	1.4157e-31	3.56267e-29
LOC_Os03g12760	131.374	-4.76296	0.407626	-11.6846	1.52723e-31	3.80964e-29
LOC_Os10g31740	178.244	-5.76666	0.495338	-11.6419	2.52371e-31	6.24058e-29
LOC_Os11g24510	1540.46	1.98893	0.171521	11.5959	4.3248e-31	1.06021e-28
LOC_Os12g41560	156.69	5.05322	0.436426	11.5786	5.28851e-31	1.28538e-28
LOC_Os04g25370	166.206	-5.73874	0.495837	-11.5738	5.59244e-31	1.34773e-28
LOC_Os03g05390	9793.3	1.97534	0.170695	11.5724	5.68902e-31	1.35949e-28
LOC_Os09g30486	3555.02	-1.62377	0.140694	-11.5411	8.18745e-31	1.94022e-28
LOC_Os06g42850	1011.02	1.85206	0.160637	11.5295	9.36919e-31	2.20192e-28
LOC_Os09g07450	613.932	-2.95286	0.256395	-11.5168	1.0854e-30	2.52995e-28
LOC_Os01g07020	184.68	-6.14459	0.535534	-11.4738	1.78705e-30	4.13158e-28
LOC_Os10g09700	237.935	3.77811	0.329529	11.4652	1.9731e-30	4.52491e-28
LOC_Os05g51690	1149.12	1.7058	0.149139	11.4377	2.71089e-30	6.16716e-28
LOC_Os11g30810	895.562	-2.69961	0.236548	-11.4125	3.62012e-30	8.17026e-28
LOC_Os11g28410	145.642	-4.86611	0.429775	-11.3225	1.01558e-29	2.27401e-27
LOC_Os07g10190	237.086	-4.14248	0.36616	-11.3133	1.12753e-29	2.50497e-27
LOC_Os12g32390	583.052	2.20658	0.195337	11.2963	1.36904e-29	3.01793e-27
LOC_Os07g03200	194.487	6.98114	0.619636	11.2665	1.92027e-29	4.20053e-27
LOC_Os10g31670	598.388	-2.40915	0.21404	-11.2556	2.17237e-29	4.7157e-27
LOC_Os06g40180	2583.16	-3.4055	0.303577	-11.2179	3.32954e-29	7.17289e-27
LOC_Os07g49120	155.882	-4.35972	0.390042	-11.1776	5.25197e-29	1.12293e-26
LOC_Os04g51830	486.385	3.10801	0.278343	11.1661	5.97301e-29	1.26757e-26
LOC_Os05g13940	3879.89	2.90859	0.262773	11.0688	1.77725e-28	3.74368e-26
LOC_Os04g39489	2342.24	-2.28307	0.206429	-11.0598	1.96496e-28	4.10864e-26
LOC_Os04g24328	1858.55	-6.83983	0.618577	-11.0574	2.01966e-28	4.1922e-26
LOC_Os02g46610	479.146	1.8397	0.166899	11.0228	2.9667e-28	6.11333e-26
LOC_Os10g37660	1322.47	2.02521	0.183801	11.0185	3.11203e-28	6.36668e-26
LOC_Os06g15370	777.735	2.0653	0.187525	11.0134	3.29208e-28	6.68693e-26
LOC_Os05g43510	167.144	-4.97608	0.451955	-11.0101	3.41465e-28	6.8867e-26
LOC_Os09g32840	646.852	1.69382	0.154067	10.9941	4.08027e-28	8.17117e-26
LOC_Os05g48270	3712	-1.753	0.159622	-10.9822	4.65612e-28	9.25917e-26
LOC_Os02g45160	956.396	2.47473	0.227303	10.8873	1.32455e-27	2.61571e-25
LOC_Os05g10670	424.879	2.75668	0.253621	10.8693	1.61509e-27	3.16746e-25
LOC_Os09g27030	8317.24	-1.46052	0.135034	-10.8159	2.89329e-27	5.63538e-25
LOC_Os06g49240	461.762	-1.85845	0.172366	-10.782	4.18811e-27	8.10185e-25
LOC_Os05g34030	179.476	2.56551	0.238084	10.7756	4.487e-27	8.62141e-25
LOC_Os03g05270	292.488	3.5991	0.334132	10.7715	4.69283e-27	8.95637e-25
LOC_Os04g55800	501.541	1.78219	0.165541	10.7658	4.99159e-27	9.46306e-25
LOC_Os08g44640	1167.21	-1.77989	0.165467	-10.7567	5.51023e-27	1.03771e-24
LOC_Os12g03870	872.131	-1.64958	0.153383	-10.7546	5.63799e-27	1.05479e-24
LOC_Os01g15810	4378.7	-1.91292	0.178711	-10.704	9.7464e-27	1.81149e-24
LOC_Os05g11910	6128.92	-1.51598	0.141917	-10.6822	1.23318e-26	2.27714e-24
LOC_Os04g56850	234.727	3.50476	0.328173	10.6796	1.268e-26	2.32633e-24
LOC_Os03g04680	583.771	3.71993	0.3487	10.668	1.43683e-26	2.61918e-24
LOC_Os12g37970	618.407	2.19565	0.205855	10.666	1.46797e-26	2.6589e-24
LOC_Os06g03640	6524.29	-1.43081	0.134291	-10.6545	1.66102e-26	2.98952e-24
LOC_Os04g29000	232.691	-3.70346	0.348119	-10.6385	1.97327e-26	3.52917e-24
LOC_Os02g47210	2034.64	-2.04732	0.192773	-10.6204	2.39577e-26	4.25803e-24
LOC_Os01g08780	526.604	2.19082	0.206443	10.6122	2.61385e-26	4.61677e-24
LOC_Os10g35644	319.394	-2.82157	0.266481	-10.5883	3.37833e-26	5.93023e-24
LOC_Os05g33200	119.993	-5.93344	0.560524	-10.5855	3.47855e-26	6.06868e-24
LOC_Os01g05820	2005.03	-1.89695	0.179236	-10.5835	3.55293e-26	6.16065e-24
LOC_Os11g24374	392.791	-2.26232	0.213873	-10.5778	3.77562e-26	6.50712e-24
LOC_Os09g33680	240.597	3.87234	0.366294	10.5717	4.03215e-26	6.90736e-24
LOC_Os08g37070	122.827	4.33702	0.41133	10.5439	5.42007e-26	9.22938e-24
LOC_Os07g18750	4123.89	1.89999	0.180229	10.5421	5.52679e-26	9.35508e-24
LOC_Os06g44034	334.855	2.08492	0.197875	10.5366	5.86089e-26	9.86191e-24
LOC_Os09g19800	3698.27	6.07556	0.576789	10.5334	6.06027e-26	1.01374e-23
LOC_Os01g47780	18477.3	-1.92535	0.183093	-10.5157	7.31542e-26	1.21654e-23
LOC_Os02g33780	7323.43	-1.95929	0.186454	-10.5082	7.92097e-26	1.30958e-23
LOC_Os04g38860	433.97	2.22699	0.212452	10.4823	1.04148e-25	1.71194e-23
LOC_Os08g01190	176.813	-3.08291	0.294363	-10.4731	1.14762e-25	1.87556e-23
LOC_Os01g09880	1885.74	-1.36144	0.130303	-10.4483	1.49183e-25	2.42418e-23
LOC_Os06g40170	937.299	-2.5842	0.247492	-10.4416	1.60165e-25	2.58785e-23
LOC_Os01g65920	1036.42	2.23562	0.214794	10.4082	2.27495e-25	3.65496e-23
LOC_Os11g39990	1445.75	-1.59865	0.153793	-10.3948	2.61742e-25	4.18155e-23
LOC_Os06g41740	359.909	2.66374	0.25649	10.3854	2.89065e-25	4.59226e-23
LOC_Os07g44330	1479.14	1.45859	0.1405	10.3814	3.01186e-25	4.75823e-23
LOC_Os01g26340	4062.85	6.72016	0.648579	10.3614	3.71651e-25	5.83903e-23
LOC_Os01g20100	555.63	3.34727	0.323346	10.352	4.09972e-25	6.40569e-23
LOC_Os10g30560	172.596	7.39698	0.715721	10.335	4.89372e-25	7.60452e-23
LOC_Os02g22820	1172.13	2.11034	0.204268	10.3312	5.08961e-25	7.86594e-23
LOC_Os03g55080	198.777	2.82004	0.273819	10.2989	7.12423e-25	1.09509e-22
LOC_Os04g11040	458.549	12.2574	1.19572	10.251	1.17097e-24	1.79027e-22
LOC_Os03g18490	448.804	2.35513	0.229806	10.2483	1.20404e-24	1.83097e-22
LOC_Os02g57720	24364.6	1.7359	0.169558	10.2378	1.34285e-24	2.03121e-22
LOC_Os04g07250	125.903	-4.29001	0.41988	-10.2172	1.65984e-24	2.4974e-22
LOC_Os01g72810	303.875	3.32743	0.326367	10.1953	2.08018e-24	3.11337e-22
LOC_Os08g01160	680.399	-2.09973	0.205961	-10.1948	2.09216e-24	3.11491e-22
LOC_Os08g07490	707.554	2.44186	0.239885	10.1793	2.45365e-24	3.63408e-22
LOC_Os04g25560	2350.69	-1.87293	0.184083	-10.1744	2.58104e-24	3.80295e-22
LOC_Os03g39760	102.038	-3.81674	0.375547	-10.1631	2.89572e-24	4.24462e-22
LOC_Os04g43990	316.713	2.05258	0.202443	10.139	3.70765e-24	5.40689e-22
LOC_Os07g26660	4210.04	1.85338	0.183147	10.1196	4.52214e-24	6.56103e-22
LOC_Os05g42360	3275.51	-1.88831	0.187345	-10.0793	6.82165e-24	9.84707e-22
LOC_Os03g26870	477.174	2.93721	0.291878	10.0631	8.04012e-24	1.15473e-21
LOC_Os03g59030	340.431	-4.31777	0.429531	-10.0523	8.97681e-24	1.28278e-21
LOC_Os01g02110	458.623	-2.64624	0.263638	-10.0374	1.04399e-23	1.48439e-21
LOC_Os06g08600	134.848	-3.30459	0.329441	-10.0309	1.11522e-23	1.57779e-21
LOC_Os03g59430	635.445	2.56726	0.256519	10.0081	1.40444e-23	1.97713e-21
LOC_Os07g44280	1359.5	-2.73534	0.273561	-9.99902	1.5391e-23	2.15603e-21
LOC_Os11g35340	2314.7	-1.31598	0.13188	-9.9786	1.8911e-23	2.63613e-21
LOC_Os02g51280	679.421	-1.94526	0.195131	-9.969	2.08319e-23	2.88975e-21
LOC_Os12g21760	329.237	-1.99993	0.200649	-9.96728	2.11945e-23	2.92577e-21
LOC_Os10g38740	3267.94	2.80889	0.282034	9.95938	2.29498e-23	3.15277e-21
LOC_Os10g17489	848.947	1.56263	0.157176	9.94189	2.73587e-23	3.74038e-21
LOC_Os05g02060	778.168	1.51884	0.152801	9.93994	2.78982e-23	3.79589e-21
LOC_Os11g25160	498.039	3.66981	0.369401	9.93449	2.94682e-23	3.99041e-21
LOC_Os01g06250	687.431	-2.02506	0.203916	-9.93085	3.05642e-23	4.11921e-21
LOC_Os03g14150	2386.38	-1.93772	0.195648	-9.9041	3.99562e-23	5.3596e-21
LOC_Os09g02270	1842.5	2.02834	0.20495	9.89672	4.30151e-23	5.74282e-21
LOC_Os07g14910	362.062	-2.64017	0.267425	-9.87256	5.47481e-23	7.2751e-21
LOC_Os10g02300	145.481	4.60656	0.467766	9.848	6.99203e-23	9.24802e-21
LOC_Os06g01580	249.974	3.06329	0.311783	9.82508	8.78072e-23	1.15601e-20
LOC_Os04g05470	881.795	-1.45689	0.148293	-9.82439	8.84044e-23	1.15851e-20
LOC_Os05g02070	3126.28	8.02516	0.817628	9.81517	9.68777e-23	1.26372e-20
LOC_Os01g60730	88.8393	-4.02216	0.410327	-9.80233	1.10013e-22	1.42852e-20
LOC_Os03g58580	883.606	-1.90074	0.19459	-9.76791	1.54602e-22	1.99837e-20
LOC_Os07g02140	227.268	-2.72897	0.279447	-9.76561	1.58156e-22	2.03506e-20
LOC_Os12g05440	110.05	-6.07545	0.622352	-9.76208	1.63759e-22	2.09766e-20
LOC_Os03g19610	192.432	-2.51404	0.257986	-9.74485	1.94059e-22	2.47464e-20
LOC_Os04g54620	2121.42	-2.24747	0.231496	-9.70845	2.77525e-22	3.52321e-20
LOC_Os05g42070	1089.49	-1.9068	0.196421	-9.70772	2.7951e-22	3.53263e-20
LOC_Os04g01690	3124.5	-6.77988	0.699403	-9.6938	3.20378e-22	4.03124e-20
LOC_Os01g07420	6502.82	-1.55018	0.160024	-9.68717	3.41869e-22	4.26392e-20
LOC_Os06g49340	236.429	-3.98926	0.411807	-9.6872	3.41771e-22	4.26392e-20
LOC_Os08g43440	688.286	-2.91874	0.302668	-9.64337	5.24384e-22	6.51175e-20
LOC_Os08g40930	844.177	1.38382	0.143589	9.63732	5.56186e-22	6.87664e-20
LOC_Os11g02350	5862.75	2.23467	0.232379	9.61649	6.81151e-22	8.38523e-20
LOC_Os12g41124	138.433	3.5098	0.364999	9.61591	6.85016e-22	8.39647e-20
LOC_Os06g11660	1032.44	2.46151	0.256671	9.59017	8.79422e-22	1.07331e-19
LOC_Os11g42430	2389.16	-2.03834	0.213017	-9.5689	1.08048e-21	1.31306e-19
LOC_Os06g17000	190.213	8.54158	0.892712	9.56812	1.08864e-21	1.31735e-19
LOC_Os03g61360	234.162	-3.58483	0.374894	-9.56225	1.1522e-21	1.38835e-19
LOC_Os11g03910	814.611	1.31865	0.138197	9.5418	1.40378e-21	1.68436e-19
LOC_Os12g29950	1028.41	-3.31216	0.347277	-9.53754	1.46261e-21	1.74757e-19
LOC_Os05g43940	381.516	-10.2094	1.07152	-9.52804	1.60275e-21	1.90701e-19
LOC_Os01g22640	540.784	-1.85998	0.195833	-9.49778	2.14418e-21	2.54059e-19
LOC_Os10g31730	745.992	-2.21711	0.233646	-9.48918	2.32865e-21	2.7477e-19
LOC_Os11g24060	1289.16	-2.52896	0.266615	-9.48541	2.41426e-21	2.83695e-19
LOC_Os03g13200	487.796	-3.49975	0.369356	-9.47528	2.66038e-21	3.1133e-19
LOC_Os09g38390	1805.8	-1.30713	0.138356	-9.44761	3.46662e-21	4.03035e-19
LOC_Os01g56450	269.754	-3.83099	0.405506	-9.44743	3.47236e-21	4.03035e-19
LOC_Os07g48460	2071.59	2.09793	0.222698	9.42052	4.48877e-21	5.18891e-19
LOC_Os09g32560	442.469	1.68278	0.179175	9.39181	5.89804e-21	6.79039e-19
LOC_Os09g18450	2018.83	-1.96701	0.209488	-9.38961	6.02246e-21	6.90568e-19
LOC_Os07g10220	137.727	-4.88395	0.520187	-9.38884	6.06653e-21	6.92827e-19
LOC_Os04g24478	134.695	-7.11403	0.760157	-9.35864	8.07681e-21	9.18721e-19
LOC_Os12g28100	1439.63	1.38453	0.14807	9.35053	8.72121e-21	9.88068e-19
LOC_Os04g41450	2969.7	-1.53822	0.164534	-9.34893	8.85398e-21	9.99129e-19
LOC_Os03g46860	233.964	-3.62354	0.387805	-9.34371	9.30143e-21	1.04547e-18
LOC_Os06g47620	722.184	-1.80087	0.192799	-9.34066	9.5734e-21	1.06919e-18
LOC_Os07g01600	305.642	-2.86649	0.306888	-9.3405	9.58765e-21	1.06919e-18
LOC_Os10g09160	2101.48	2.21714	0.237485	9.33595	1.00093e-20	1.11185e-18
LOC_Os03g06330	1169.36	1.62212	0.173803	9.33311	1.02809e-20	1.13316e-18
LOC_Os04g34460	490.765	-2.44778	0.262259	-9.33343	1.02495e-20	1.13316e-18
LOC_Os01g03340	10646.9	-2.4704	0.264869	-9.32686	1.0905e-20	1.19732e-18
LOC_Os01g04840	232.088	3.0488	0.327008	9.32329	1.12783e-20	1.23354e-18
LOC_Os12g07310	191.247	3.66053	0.39284	9.3181	1.18443e-20	1.29048e-18
LOC_Os06g50960	294.303	2.20596	0.236872	9.31289	1.244e-20	1.35021e-18
LOC_Os03g63870	1478.47	1.612	0.173535	9.28922	1.55422e-20	1.6805e-18
LOC_Os01g55820	2641.04	-1.90587	0.205238	-9.28615	1.59968e-20	1.72311e-18
LOC_Os09g07440	633.342	-2.38046	0.256723	-9.27248	1.81859e-20	1.95152e-18
LOC_Os06g17250	400.35	-2.34594	0.253821	-9.24248	2.40852e-20	2.57485e-18
LOC_Os07g35680	285.956	2.85096	0.30863	9.23745	2.52444e-20	2.68867e-18
LOC_Os09g38320	112.934	2.75344	0.298398	9.2274	2.77278e-20	2.94215e-18
LOC_Os11g16530	560.723	1.83149	0.198539	9.22485	2.8397e-20	3.00196e-18
LOC_Os07g44370	485.491	-3.92292	0.425655	-9.21618	3.07874e-20	3.2426e-18
LOC_Os02g42880	193.467	-2.42084	0.262763	-9.213	3.17139e-20	3.32785e-18
LOC_Os02g39080	287.683	2.17578	0.23621	9.21122	3.22448e-20	3.37112e-18
LOC_Os05g36270	234.288	3.10961	0.337709	9.20797	3.32357e-20	3.46199e-18
LOC_Os04g48170	330.929	-2.42004	0.262942	-9.20369	3.45852e-20	3.58942e-18
LOC_Os06g21410	5468.39	-1.45332	0.157972	-9.19987	3.5839e-20	3.70602e-18
LOC_Os03g18640	2858.19	-1.94122	0.21115	-9.19353	3.80163e-20	3.91692e-18
LOC_Os01g66830	1014.24	1.5478	0.168434	9.18937	3.95162e-20	4.05676e-18
LOC_Os06g45710	5138.98	1.1034	0.120188	9.1806	4.2869e-20	4.38512e-18
LOC_Os04g45070	15614.7	-1.159	0.126261	-9.17933	4.33786e-20	4.42135e-18
LOC_Os11g40590	3287.47	1.90482	0.207815	9.16597	4.91012e-20	4.98675e-18
LOC_Os01g15830	31195.2	-1.73656	0.190051	-9.13733	6.40104e-20	6.45819e-18
LOC_Os12g04424	376.996	-2.58483	0.282888	-9.13728	6.40437e-20	6.45819e-18
LOC_Os11g14910	247.811	11.3696	1.24488	9.13309	6.65696e-20	6.68919e-18
LOC_Os01g15990	284.358	-2.07937	0.2279	-9.12404	7.23774e-20	7.24717e-18
LOC_Os07g42490	180.726	2.61077	0.286203	9.12209	7.3691e-20	7.35281e-18
LOC_Os07g19320	389.571	-2.53538	0.27797	-9.12106	7.43959e-20	7.39719e-18
LOC_Os11g44430	435.568	2.05037	0.225573	9.0896	9.94054e-20	9.84945e-18
LOC_Os07g46830	2252.19	-2.18246	0.240338	-9.08077	1.07809e-19	1.0645e-17
LOC_Os02g19970	5684.43	-1.8217	0.200912	-9.06714	1.22185e-19	1.20228e-17
LOC_Os06g06550	107.672	3.06074	0.337678	9.06409	1.25644e-19	1.23205e-17
LOC_Os05g42000	555.336	-1.35075	0.149253	-9.05007	1.42876e-19	1.39621e-17
LOC_Os06g47640	135.206	3.51005	0.388282	9.03993	1.56767e-19	1.52671e-17
LOC_Os10g10550	144.866	-7.80861	0.863975	-9.038	1.59559e-19	1.54859e-17
LOC_Os02g52210	78.2678	4.06972	0.45104	9.02297	1.8305e-19	1.77054e-17
LOC_Os09g09930	1842.86	1.4465	0.160428	9.01649	1.94216e-19	1.87218e-17
LOC_Os05g48570	184.174	-11.0182	1.223	-9.00911	2.07742e-19	1.99579e-17
LOC_Os04g59260	8263.32	-1.98019	0.220014	-9.00029	2.2513e-19	2.15556e-17
LOC_Os05g04700	7161.39	1.3129	0.145893	8.99907	2.27645e-19	2.17233e-17
LOC_Os11g26790	108.459	7.30988	0.812372	8.99819	2.29469e-19	2.18241e-17
LOC_Os01g06640	206.977	3.40169	0.378511	8.98703	2.53996e-19	2.40763e-17
LOC_Os05g25540	1010.37	-1.70553	0.190284	-8.96307	3.15753e-19	2.98308e-17
LOC_Os10g39170	3725.33	-1.65602	0.1848	-8.96112	3.21387e-19	3.02625e-17
LOC_Os01g42234	2533.15	-2.37334	0.264913	-8.95894	3.27823e-19	3.07667e-17
LOC_Os08g01510	206.642	4.01806	0.449874	8.93152	4.202e-19	3.93067e-17
LOC_Os02g52010	4305.86	2.04669	0.229204	8.92956	4.27703e-19	3.98773e-17
LOC_Os12g41090	1236.99	1.79635	0.201181	8.92904	4.29712e-19	3.99337e-17
LOC_Os09g18390	360.534	-3.2049	0.359248	-8.92115	4.61462e-19	4.27446e-17
LOC_Os02g37800	289.579	-2.26334	0.254088	-8.90769	5.21055e-19	4.8108e-17
LOC_Os04g58760	4562.22	-1.82212	0.204668	-8.90282	5.44472e-19	5.01073e-17
LOC_Os08g14850	948.452	-1.50806	0.169414	-8.90158	5.50555e-19	5.05036e-17
LOC_Os04g11390	342.781	10.8751	1.22176	8.90117	5.52607e-19	5.05289e-17
LOC_Os01g74410	16359.3	1.6388	0.184224	8.89567	5.8066e-19	5.29238e-17
LOC_Os10g32160	206.343	2.73369	0.307473	8.89081	6.06642e-19	5.51153e-17
LOC_Os01g07030	102.168	-5.82608	0.655471	-8.88839	6.20035e-19	5.61526e-17
LOC_Os05g50580	96.9051	3.35436	0.378346	8.86584	7.59286e-19	6.85454e-17
LOC_Os05g34170	19357	-1.37191	0.154749	-8.86538	7.62427e-19	6.86112e-17
LOC_Os07g16040	3452.33	-1.65025	0.186288	-8.85858	8.10376e-19	7.26961e-17
LOC_Os10g31560	87.911	-6.07063	0.685871	-8.85098	8.67528e-19	7.75783e-17
LOC_Os05g05600	199.412	2.3728	0.268481	8.83786	9.75657e-19	8.69741e-17
LOC_Os07g38730	51601.5	-1.13437	0.128594	-8.8213	1.1314e-18	1.00543e-16
LOC_Os02g44870	16507.2	1.86281	0.211282	8.8167	1.17886e-18	1.04434e-16
LOC_Os01g57030	2819.25	-1.45717	0.16563	-8.79773	1.39615e-18	1.23299e-16
LOC_Os06g43520	705.612	-2.35703	0.267976	-8.79565	1.42228e-18	1.25217e-16
LOC_Os11g35350	9428.55	-1.97571	0.224814	-8.7882	1.51977e-18	1.33388e-16
LOC_Os07g48830	184.7	10.9455	1.24611	8.78373	1.58136e-18	1.38366e-16
LOC_Os01g72490	619.45	1.86732	0.212687	8.77969	1.6392e-18	1.42988e-16
LOC_Os02g13290	525.103	2.19277	0.249936	8.77331	1.73485e-18	1.50868e-16
LOC_Os10g08540	598.21	2.67372	0.304802	8.772	1.7552e-18	1.52172e-16
LOC_Os01g55560	833.851	3.10048	0.353517	8.77039	1.78049e-18	1.53896e-16
LOC_Os08g42590	856.615	2.7244	0.311356	8.75013	2.13107e-18	1.8364e-16
LOC_Os07g43950	1147.3	1.43676	0.164443	8.73716	2.39039e-18	2.05364e-16
LOC_Os01g59150	60054	-0.93159	0.106633	-8.73644	2.40562e-18	2.0605e-16
LOC_Os02g44310	121621	-1.47518	0.168869	-8.73565	2.42259e-18	2.06881e-16
LOC_Os01g08700	3773.45	1.03299	0.118256	8.73517	2.4328e-18	2.0713e-16
LOC_Os01g67390	4315.2	-1.56906	0.179643	-8.73435	2.45059e-18	2.08022e-16
LOC_Os01g41800	99.3934	5.71484	0.655177	8.72258	2.71927e-18	2.30143e-16
LOC_Os02g22130	2173.98	1.51068	0.17326	8.71914	2.80312e-18	2.36535e-16
LOC_Os05g46580	24765.4	-1.00226	0.115007	-8.71475	2.91405e-18	2.45168e-16
LOC_Os03g09250	8247.18	-0.99779	0.114804	-8.69123	3.5854e-18	3.00761e-16
LOC_Os12g02300	5059	2.15667	0.248441	8.68079	3.93024e-18	3.28718e-16
LOC_Os08g44370	6774.23	-1.39013	0.160252	-8.67464	4.14866e-18	3.45969e-16
LOC_Os02g50600	2925.6	-1.25118	0.144283	-8.67171	4.25669e-18	3.5394e-16
LOC_Os10g12500	171.436	3.45299	0.398463	8.66578	4.48427e-18	3.71776e-16
LOC_Os04g42740	176.466	3.40635	0.393119	8.66495	4.51706e-18	3.73406e-16
LOC_Os02g04680	1336.86	-1.31304	0.151632	-8.65941	4.74231e-18	3.9089e-16
LOC_Os03g09170	509.949	1.93675	0.223837	8.65247	5.03949e-18	4.14185e-16
LOC_Os01g51140	173.407	2.89437	0.334644	8.6491	5.19064e-18	4.25378e-16
LOC_Os02g04700	5607.77	1.01685	0.117756	8.63516	5.8644e-18	4.79212e-16
LOC_Os06g05480	1017.57	1.39269	0.161422	8.62761	6.2649e-18	5.10472e-16
LOC_Os07g23430	105.584	4.256	0.494246	8.61111	7.23594e-18	5.8791e-16
LOC_Os07g39940	385.26	-3.44723	0.401005	-8.59648	8.21961e-18	6.65929e-16
LOC_Os01g25030	12918.6	-1.89908	0.221038	-8.59164	8.57335e-18	6.92615e-16
LOC_Os10g35070	178.263	2.75961	0.321217	8.5911	8.61442e-18	6.93961e-16
LOC_Os04g06910	167.21	-3.00487	0.349928	-8.58712	8.91793e-18	7.16382e-16
LOC_Os01g53670	247.172	2.22085	0.25866	8.58597	9.00703e-18	7.21501e-16
LOC_Os01g12570	315.429	-11.7943	1.37758	-8.56162	1.11294e-17	8.89006e-16
LOC_Os04g51450	270.115	2.51844	0.294314	8.55699	1.15851e-17	9.22819e-16
LOC_Os04g39900	4572.45	1.37914	0.161405	8.54462	1.2896e-17	1.02155e-15
LOC_Os01g58990	72.7189	-5.3262	0.62334	-8.54462	1.28965e-17	1.02155e-15
LOC_Os11g07120	392.735	1.69482	0.198377	8.54342	1.30304e-17	1.02929e-15
LOC_Os04g45460	416.882	2.20527	0.258154	8.54246	1.31398e-17	1.03506e-15
LOC_Os10g26500	2070.04	-1.8089	0.211936	-8.53512	1.40007e-17	1.09983e-15
LOC_Os03g59440	215.317	-4.24921	0.498009	-8.5324	1.43338e-17	1.1229e-15
LOC_Os12g37980	875.952	1.95594	0.229332	8.52887	1.47788e-17	1.15457e-15
LOC_Os12g02800	244.524	2.64713	0.310666	8.52082	1.58432e-17	1.23434e-15
LOC_Os07g09020	95.4597	4.01252	0.471026	8.51869	1.6137e-17	1.2538e-15
LOC_Os01g35330	177.994	9.03268	1.06061	8.5165	1.64441e-17	1.27417e-15
LOC_Os07g46840	400.373	-2.11222	0.248516	-8.4993	1.90739e-17	1.47392e-15
LOC_Os07g43460	2117.62	-1.03877	0.122241	-8.49772	1.93347e-17	1.49003e-15
LOC_Os05g08640	2118.49	-1.82747	0.215184	-8.49257	2.02114e-17	1.55338e-15
LOC_Os05g35960	460.118	2.8132	0.331344	8.49028	2.06148e-17	1.58012e-15
LOC_Os01g04590	173.377	2.28494	0.269591	8.47557	2.33935e-17	1.78828e-15
LOC_Os07g48060	162.404	10.7599	1.26972	8.47425	2.36601e-17	1.80381e-15
LOC_Os09g26620	581.817	2.95095	0.348305	8.4723	2.40585e-17	1.82928e-15
LOC_Os01g42350	2603.21	-4.84392	0.572752	-8.45727	2.73706e-17	2.07557e-15
LOC_Os08g43270	4513.62	-1.0563	0.125016	-8.44937	2.92886e-17	2.2151e-15
LOC_Os04g11400	295.326	11.6226	1.3762	8.44543	3.02918e-17	2.2849e-15
LOC_Os09g31482	1964.42	1.09708	0.129996	8.43935	3.191e-17	2.40059e-15
LOC_Os11g14040	203.634	2.07263	0.245642	8.43762	3.23869e-17	2.43004e-15
LOC_Os09g39940	396.708	2.36014	0.279774	8.43589	3.28688e-17	2.45971e-15
LOC_Os04g34080	672.642	-1.49876	0.178003	-8.41988	3.76881e-17	2.81296e-15
LOC_Os10g02040	7421.23	-2.43975	0.289935	-8.41484	3.93442e-17	2.92888e-15
LOC_Os03g39650	104.972	-3.25156	0.387001	-8.40194	4.39177e-17	3.26081e-15
LOC_Os03g53150	11052.9	-1.30127	0.154989	-8.39584	4.62557e-17	3.42545e-15
LOC_Os04g56390	492.088	1.48775	0.177325	8.38998	4.86209e-17	3.58439e-15
LOC_Os02g50000	148.464	10.6304	1.26705	8.3899	4.86541e-17	3.58439e-15
LOC_Os02g57290	587.035	1.73914	0.207326	8.38843	4.92677e-17	3.62022e-15
LOC_Os01g68510	197.756	3.32772	0.397068	8.38074	5.25973e-17	3.85492e-15
LOC_Os11g44380	469.399	1.86955	0.223295	8.37255	5.63834e-17	4.12178e-15
LOC_Os02g48690	12081.9	-1.47068	0.176056	-8.35346	6.62917e-17	4.83368e-15
LOC_Os01g19260	538.886	2.68797	0.321879	8.35086	6.77662e-17	4.92856e-15
LOC_Os10g33650	1124.53	-2.01687	0.241661	-8.34586	7.06955e-17	5.12261e-15
LOC_Os07g05720	173.19	2.75305	0.329877	8.3457	7.07946e-17	5.12261e-15
LOC_Os05g12180	408.068	-7.60387	0.912332	-8.33455	7.77959e-17	5.61493e-15
LOC_Os09g38610	79.9035	3.20369	0.384715	8.32744	8.26077e-17	5.94713e-15
LOC_Os03g07510	1191	-1.6902	0.203	-8.32608	8.35599e-17	5.98537e-15
LOC_Os10g08620	119.115	-10.3894	1.24781	-8.32614	8.35212e-17	5.98537e-15
LOC_Os05g47700	14901.8	1.41266	0.169678	8.32555	8.39374e-17	5.99731e-15
LOC_Os03g02470	5944.08	1.21584	0.146066	8.32385	8.51534e-17	6.06894e-15
LOC_Os01g49240	221.871	-2.057	0.247179	-8.32193	8.65419e-17	6.15248e-15
LOC_Os05g40010	141.373	3.16143	0.380055	8.31835	8.91927e-17	6.32512e-15
LOC_Os04g59020	549.455	2.16544	0.260783	8.3036	1.01006e-16	7.14505e-15
LOC_Os07g38840	1463.87	-2.18454	0.263146	-8.30164	1.02684e-16	7.2278e-15
LOC_Os04g47700	1797.52	1.44815	0.17444	8.30173	1.02606e-16	7.2278e-15
LOC_Os03g45740	124.645	-3.85452	0.464498	-8.29824	1.05664e-16	7.41916e-15
LOC_Os02g07410	12322.9	-1.04138	0.125571	-8.29319	1.10256e-16	7.71381e-15
LOC_Os11g10120	94.8278	3.55487	0.428658	8.29303	1.10403e-16	7.71381e-15
LOC_Os02g55380	120.797	2.90032	0.349784	8.29173	1.11615e-16	7.77938e-15
LOC_Os06g38960	2482.68	-1.65512	0.199736	-8.28655	1.16582e-16	8.10569e-15
LOC_Os07g23410	97.8017	5.56332	0.671408	8.28605	1.17073e-16	8.12001e-15
LOC_Os07g28480	4747.65	-4.05335	0.489304	-8.2839	1.19207e-16	8.24793e-15
LOC_Os01g48260	62.7266	-3.43425	0.414618	-8.28293	1.20177e-16	8.29482e-15
LOC_Os09g10010	771.285	1.91881	0.231687	8.28191	1.21212e-16	8.34599e-15
LOC_Os05g28210	84.1824	7.3605	0.889039	8.27917	1.24041e-16	8.52015e-15
LOC_Os02g34560	14777.8	-0.919497	0.111149	-8.27267	1.30993e-16	8.97599e-15
LOC_Os07g38590	5491.14	-0.930154	0.112503	-8.26784	1.36413e-16	9.32496e-15
LOC_Os10g01134	314.148	2.96708	0.358964	8.26568	1.38903e-16	9.47238e-15
LOC_Os12g19304	650.011	2.02937	0.245539	8.26495	1.39757e-16	9.50783e-15
LOC_Os01g73630	318.959	-2.25555	0.273055	-8.26044	1.45138e-16	9.8503e-15
LOC_Os10g42130	174.007	2.13886	0.259141	8.25366	1.53622e-16	1.04013e-14
LOC_Os01g24420	469.326	2.44753	0.296919	8.24311	1.67797e-16	1.13341e-14
LOC_Os01g62110	3844.18	-1.80209	0.218695	-8.24017	1.71959e-16	1.15877e-14
LOC_Os05g45110	829.011	-2.23307	0.271465	-8.22601	1.93557e-16	1.30122e-14
LOC_Os03g43010	2749.22	-2.32126	0.282374	-8.22053	2.02599e-16	1.3588e-14
LOC_Os12g09739	1849.37	1.87981	0.228748	8.21783	2.07226e-16	1.38331e-14
LOC_Os03g49050	53.5726	4.5424	0.552748	8.21786	2.07162e-16	1.38331e-14
LOC_Os12g40550	4168.33	1.09369	0.133131	8.21515	2.11901e-16	1.4112e-14
LOC_Os01g71320	3081.94	-0.885159	0.107782	-8.21252	2.16593e-16	1.43908e-14
LOC_Os08g18920	705.737	-1.92778	0.234824	-8.20946	2.22178e-16	1.47275e-14
LOC_Os10g03570	212.276	2.97352	0.362666	8.19905	2.42291e-16	1.60233e-14
LOC_Os06g34120	7626.19	-1.3136	0.160328	-8.1932	2.54381e-16	1.67839e-14
LOC_Os09g28354	345.766	1.9501	0.238042	8.19228	2.56327e-16	1.68731e-14
LOC_Os02g01960	8859.38	-1.08045	0.131996	-8.18545	2.71289e-16	1.78167e-14
LOC_Os03g10880	123.172	2.84186	0.347264	8.18358	2.75536e-16	1.80539e-14
LOC_Os02g58720	2891.54	-1.65681	0.202697	-8.17382	2.98769e-16	1.95313e-14
LOC_Os04g46390	1156.75	1.57594	0.192951	8.16754	3.14739e-16	2.0528e-14
LOC_Os01g06660	417.656	2.47179	0.302757	8.16424	3.23452e-16	2.10481e-14
LOC_Os01g56660	2691.48	-1.2726	0.155918	-8.162	3.29518e-16	2.13939e-14
LOC_Os12g19290	2294.2	-1.24734	0.152916	-8.15705	3.43307e-16	2.22383e-14
LOC_Os08g12830	1455.71	-1.01463	0.124457	-8.15246	3.56589e-16	2.30462e-14
LOC_Os02g46560	526	2.14501	0.263229	8.14884	3.67427e-16	2.36928e-14
LOC_Os02g40840	4202.8	-2.01892	0.247845	-8.14589	3.76492e-16	2.42224e-14
LOC_Os11g26760	91.8596	9.93788	1.22049	8.14251	3.8718e-16	2.48538e-14
LOC_Os06g04250	511.59	1.63953	0.201463	8.13811	4.01481e-16	2.57138e-14
LOC_Os09g36490	1680.45	-1.74342	0.214258	-8.13699	4.05214e-16	2.58945e-14
LOC_Os07g46800	215.948	-1.74037	0.213901	-8.13631	4.07506e-16	2.59826e-14
LOC_Os03g05030	396.187	-1.52688	0.188026	-8.12059	4.63926e-16	2.95138e-14
LOC_Os10g20470	118.646	2.31435	0.285176	8.11552	4.83691e-16	3.07025e-14
LOC_Os10g17790	110.642	2.39716	0.29559	8.10977	5.07177e-16	3.21216e-14
LOC_Os10g34930	207.942	3.10877	0.383579	8.10464	5.29007e-16	3.34297e-14
LOC_Os04g02560	330.076	-1.53489	0.189407	-8.10368	5.33209e-16	3.36206e-14
LOC_Os02g44820	1123.54	1.86929	0.230702	8.10263	5.37828e-16	3.38368e-14
LOC_Os01g21420	211.899	2.27781	0.281366	8.09555	5.7008e-16	3.57867e-14
LOC_Os08g41780	1381.9	1.79291	0.221574	8.09167	5.88526e-16	3.68632e-14
LOC_Os05g40200	2810.15	-1.27913	0.158116	-8.08984	5.9741e-16	3.73375e-14
LOC_Os01g05710	230.611	-3.78574	0.468041	-8.08848	6.04125e-16	3.76744e-14
LOC_Os01g36240	2612.73	-1.31144	0.162447	-8.07308	6.85479e-16	4.26542e-14
LOC_Os06g41930	770.874	2.31074	0.286695	8.05992	7.63439e-16	4.74015e-14
LOC_Os09g07830	16288	-0.967891	0.120115	-8.05806	7.75137e-16	4.8023e-14
LOC_Os05g12210	105.12	-10.2091	1.26754	-8.05431	7.99315e-16	4.94133e-14
LOC_Os02g46460	173.098	3.01553	0.374642	8.04911	8.33999e-16	5.14456e-14
LOC_Os07g01440	13101	-1.70323	0.21172	-8.04475	8.64245e-16	5.3196e-14
LOC_Os01g64410	57.9719	-6.477	0.805682	-8.03914	9.04679e-16	5.55645e-14
LOC_Os05g36960	5525.54	-1.06962	0.133095	-8.03653	9.2415e-16	5.6638e-14
LOC_Os03g14610	2111.17	-1.0197	0.127058	-8.02553	1.01088e-15	6.18201e-14
LOC_Os04g46660	1595.92	-1.37694	0.171629	-8.02277	1.03387e-15	6.30903e-14
LOC_Os11g25780	358.472	3.4868	0.435312	8.00988	1.14818e-15	6.99162e-14
LOC_Os03g52390	243.233	2.30612	0.288604	7.99062	1.34267e-15	8.15842e-14
LOC_Os05g34010	692.955	1.78798	0.224016	7.98146	1.44609e-15	8.76811e-14
LOC_Os11g04409	9512.59	1.60979	0.201798	7.97725	1.49627e-15	9.05306e-14
LOC_Os01g70180	3850.25	-1.44725	0.181614	-7.96881	1.60212e-15	9.67293e-14
LOC_Os11g18044	1167	0.985614	0.123699	7.96782	1.61491e-15	9.72952e-14
LOC_Os04g33240	190.254	2.00682	0.251951	7.96512	1.6506e-15	9.92348e-14
LOC_Os11g41600	1004.47	1.23929	0.155737	7.95759	1.75428e-15	1.05246e-13
LOC_Os03g01880	105.512	3.86977	0.486381	7.95625	1.77328e-15	1.06162e-13
LOC_Os04g29920	984.724	-1.13339	0.142543	-7.95126	1.84617e-15	1.10293e-13
LOC_Os01g58320	3030.11	2.34506	0.294949	7.95073	1.85413e-15	1.10537e-13
LOC_Os11g07680	339.39	-1.57361	0.198195	-7.93966	2.02731e-15	1.20608e-13
LOC_Os12g27350	109.55	-3.59796	0.453312	-7.93706	2.07027e-15	1.22906e-13
LOC_Os04g37480	1230.03	-1.29276	0.163019	-7.93014	2.18896e-15	1.29682e-13
LOC_Os03g51580	4778.68	-1.67077	0.210859	-7.92363	2.30674e-15	1.36376e-13
LOC_Os12g04204	6672.67	1.59419	0.201347	7.9176	2.4214e-15	1.42857e-13
LOC_Os04g24310	1326.55	-4.8747	0.616018	-7.91323	2.50788e-15	1.47653e-13
LOC_Os03g45280	5948.44	1.77112	0.223906	7.91008	2.57219e-15	1.51127e-13
LOC_Os03g57790	5905.36	0.947283	0.119783	7.90832	2.60889e-15	1.52967e-13
LOC_Os06g48300	281.787	1.85823	0.235042	7.90596	2.65873e-15	1.55568e-13
LOC_Os02g37610	190.969	1.83913	0.232864	7.89787	2.83713e-15	1.65666e-13
LOC_Os03g43440	492.978	2.29694	0.291302	7.8851	3.14285e-15	1.83142e-13
LOC_Os04g41780	64.5537	4.50797	0.571745	7.88458	3.15597e-15	1.8353e-13
LOC_Os07g09890	1991.88	-1.24226	0.157903	-7.86726	3.62493e-15	2.10372e-13
LOC_Os06g48850	734.668	-1.8938	0.240782	-7.86521	3.68486e-15	2.13414e-13
LOC_Os09g39910	458.833	1.46515	0.1866	7.85179	4.10125e-15	2.37047e-13
LOC_Os07g18120	1894.34	-4.22834	0.538825	-7.84734	4.2496e-15	2.45123e-13
LOC_Os05g06780	7309.8	1.7682	0.225447	7.84309	4.39575e-15	2.53041e-13
LOC_Os07g43925	115.684	2.14229	0.273251	7.84003	4.50445e-15	2.58774e-13
LOC_Os05g15690	78.2962	9.70743	1.24151	7.81907	5.32155e-15	3.05099e-13
LOC_Os12g16280	7604.51	1.29102	0.165128	7.8183	5.35405e-15	3.06344e-13
LOC_Os11g27370	189.91	-3.0011	0.3839	-7.81739	5.39288e-15	3.07947e-13
LOC_Os06g13030	4753.24	-1.02059	0.130573	-7.81627	5.44119e-15	3.10082e-13
LOC_Os09g12650	128.598	3.18937	0.408539	7.80677	5.86724e-15	3.33694e-13
LOC_Os08g44940	282.126	-1.8807	0.241068	-7.80154	6.11576e-15	3.47133e-13
LOC_Os07g32340	3206.89	1.24495	0.159608	7.80004	6.1887e-15	3.50574e-13
LOC_Os09g33860	4338.07	-1.11632	0.143188	-7.79617	6.3814e-15	3.60771e-13
LOC_Os05g42080	397.808	-1.93749	0.248558	-7.79491	6.44561e-15	3.63678e-13
LOC_Os07g35560	959.932	2.79663	0.358905	7.79213	6.5889e-15	3.71027e-13
LOC_Os11g33270	24207.9	-1.8543	0.238348	-7.77979	7.2647e-15	4.08273e-13
LOC_Os10g41980	256.568	7.56267	0.97249	7.7766	7.44983e-15	4.17852e-13
LOC_Os02g32770	66.3291	6.27372	0.808311	7.76152	8.39195e-15	4.69767e-13
LOC_Os10g05690	1680.85	-1.24949	0.161041	-7.75886	8.56971e-15	4.78776e-13
LOC_Os01g50570	121.99	2.85825	0.368492	7.75661	8.72326e-15	4.86399e-13
LOC_Os10g26840	1434.87	1.5731	0.202827	7.75587	8.77394e-15	4.88267e-13
LOC_Os04g56420	1831.48	-1.64422	0.212137	-7.75077	9.13392e-15	5.07307e-13
LOC_Os08g14400	149.802	3.52666	0.455973	7.73435	1.03929e-14	5.76106e-13
LOC_Os12g27025	73.5301	7.16209	0.926527	7.73003	1.07518e-14	5.94845e-13
LOC_Os01g73580	741.037	1.92585	0.249191	7.72839	1.08912e-14	6.01386e-13
LOC_Os02g08220	593.645	-1.34077	0.173597	-7.72345	1.13226e-14	6.23996e-13
LOC_Os11g08340	123.218	-5.21968	0.676886	-7.71132	1.24523e-14	6.84922e-13
LOC_Os11g26780	78.3381	9.70815	1.25917	7.70996	1.2586e-14	6.9094e-13
LOC_Os09g36880	199.051	1.67495	0.217275	7.70888	1.26926e-14	6.95454e-13
LOC_Os07g44350	4375.23	-0.922245	0.119667	-7.70678	1.29028e-14	7.05611e-13
LOC_Os10g36620	178.116	1.88975	0.245406	7.70049	1.35548e-14	7.39842e-13
LOC_Os04g46560	171.471	2.76783	0.359553	7.69797	1.38242e-14	7.53099e-13
LOC_Os02g55590	3750.41	-0.985844	0.128075	-7.6974	1.38861e-14	7.55029e-13
LOC_Os11g17070	122.709	2.07001	0.269148	7.69097	1.46028e-14	7.92482e-13
LOC_Os02g06530	267.22	-1.59844	0.207865	-7.68978	1.4739e-14	7.98347e-13
LOC_Os05g37200	2485.96	-1.03367	0.13443	-7.68932	1.47923e-14	7.99714e-13
LOC_Os06g50900	1171.84	1.15796	0.150691	7.68429	1.53848e-14	8.30168e-13
LOC_Os01g36950	10657.4	1.3622	0.177323	7.682	1.56625e-14	8.43549e-13
LOC_Os07g43390	1432.6	1.02912	0.134055	7.67684	1.63058e-14	8.74882e-13
LOC_Os03g60850	87.9242	3.50435	0.456479	7.67692	1.62961e-14	8.74882e-13
LOC_Os01g05810	841.195	-1.65541	0.215786	-7.67156	1.6992e-14	9.09987e-13
LOC_Os01g63990	242.798	-1.99821	0.260512	-7.67033	1.71552e-14	9.16999e-13
LOC_Os11g43980	52.5748	5.23105	0.682627	7.66312	1.81474e-14	9.68211e-13
LOC_Os10g21670	775.093	-2.05312	0.267932	-7.66283	1.81882e-14	9.68575e-13
LOC_Os03g56900	1464.96	-1.78207	0.232642	-7.66013	1.8574e-14	9.87268e-13
LOC_Os04g55710	2930.8	-1.38782	0.18128	-7.65564	1.92347e-14	1.02048e-12
LOC_Os02g41590	34822.3	-0.836696	0.109375	-7.64976	2.01352e-14	1.06626e-12
LOC_Os02g14190	1395.89	1.89378	0.247902	7.63923	2.18528e-14	1.15507e-12
LOC_Os05g49260	4237.93	-1.10758	0.145069	-7.63486	2.26073e-14	1.19254e-12
LOC_Os03g24160	237.17	-1.66704	0.218352	-7.63464	2.26455e-14	1.19254e-12
LOC_Os05g12481	66.1981	3.20752	0.420254	7.63233	2.30546e-14	1.21183e-12
LOC_Os02g32469	2731.96	0.841749	0.110303	7.63122	2.32534e-14	1.22003e-12
LOC_Os05g38530	1353.5	1.54496	0.202577	7.62651	2.41198e-14	1.26316e-12
LOC_Os07g43316	474.612	1.64913	0.21637	7.62179	2.50186e-14	1.30782e-12
LOC_Os02g14910	596.788	-1.94801	0.255643	-7.62004	2.53597e-14	1.32322e-12
LOC_Os06g06780	5041.84	-1.19988	0.15749	-7.61877	2.56108e-14	1.33387e-12
LOC_Os03g51010	320.314	1.40195	0.184067	7.61648	2.60678e-14	1.35519e-12
LOC_Os08g10010	66.8766	-3.90309	0.512883	-7.61009	2.73897e-14	1.42131e-12
LOC_Os07g44590	1441.29	2.06692	0.271848	7.60324	2.88797e-14	1.4959e-12
LOC_Os01g52100	270.567	1.5885	0.209175	7.59408	3.09975e-14	1.60268e-12
LOC_Os01g55570	155.831	1.92929	0.254079	7.59326	3.11967e-14	1.61006e-12
LOC_Os04g44510	2355.18	-1.37726	0.181401	-7.59234	3.14185e-14	1.61857e-12
LOC_Os08g02070	1345.66	1.42894	0.188363	7.58606	3.29784e-14	1.69585e-12
LOC_Os11g37980	235.324	1.60036	0.21099	7.585	3.32493e-14	1.7067e-12
LOC_Os11g15250	963.028	-4.97002	0.655937	-7.57698	3.53696e-14	1.81226e-12
LOC_Os12g39220	2354.34	1.83499	0.242532	7.56596	3.85013e-14	1.96918e-12
LOC_Os05g36310	94.2156	3.27587	0.433227	7.56155	3.98298e-14	2.03346e-12
LOC_Os05g41580	1296.19	-1.61339	0.213684	-7.55037	4.3402e-14	2.21187e-12
LOC_Os04g16450	24154.2	-1.1598	0.15376	-7.54295	4.5944e-14	2.33723e-12
LOC_Os01g72834	2676.89	-1.14581	0.152216	-7.52752	5.17121e-14	2.62128e-12
LOC_Os01g60770	2504.3	1.16439	0.154681	7.52771	5.16379e-14	2.62128e-12
LOC_Os07g39240	539.279	-1.75841	0.233604	-7.52728	5.18071e-14	2.62142e-12
LOC_Os11g36340	8942.2	-0.777835	0.103353	-7.52597	5.2329e-14	2.64313e-12
LOC_Os04g09604	146.783	2.044	0.271644	7.52454	5.29047e-14	2.66747e-12
LOC_Os10g31990	180.777	2.20518	0.293243	7.51998	5.4783e-14	2.75728e-12
LOC_Os07g02700	77.019	-4.06434	0.540684	-7.51704	5.60314e-14	2.81513e-12
LOC_Os05g04550	451.867	-2.78685	0.370816	-7.51545	5.67148e-14	2.84444e-12
LOC_Os01g12320	425.231	-1.78091	0.23713	-7.51027	5.90076e-14	2.95422e-12
LOC_Os03g31679	3968.2	-1.37737	0.183485	-7.50672	6.06266e-14	3.02995e-12
LOC_Os01g12381	436.282	2.00692	0.267396	7.50544	6.12219e-14	3.05433e-12
LOC_Os05g35200	1037.07	-1.11023	0.147953	-7.50398	6.19094e-14	3.08322e-12
LOC_Os11g29290	424.161	-2.6269	0.350259	-7.49989	6.38699e-14	3.17529e-12
LOC_Os03g03570	2652.76	-1.05169	0.140261	-7.49811	6.47439e-14	3.21313e-12
LOC_Os02g57410	2495.81	0.94168	0.125651	7.49441	6.65996e-14	3.29947e-12
LOC_Os04g46079	1042.06	-1.39554	0.186223	-7.49393	6.68402e-14	3.30563e-12
LOC_Os06g01590	50.0263	5.58902	0.745928	7.4927	6.74717e-14	3.33106e-12
LOC_Os10g11370	111.012	-4.26891	0.570147	-7.48738	7.02608e-14	3.46275e-12
LOC_Os02g28074	592.07	1.73853	0.232296	7.48414	7.20177e-14	3.5432e-12
LOC_Os03g58040	15675	-0.955223	0.127674	-7.48176	7.33322e-14	3.59722e-12
LOC_Os01g27770	648.778	-1.39424	0.186357	-7.48159	7.34287e-14	3.59722e-12
LOC_Os01g13610	142.882	4.08995	0.546677	7.48147	7.34953e-14	3.59722e-12
LOC_Os09g17600	7548.01	-0.813068	0.108713	-7.47902	7.48761e-14	3.6578e-12
LOC_Os11g02820	214.99	1.95769	0.261764	7.47882	7.49902e-14	3.6578e-12
LOC_Os02g16909	968.81	-1.30558	0.174631	-7.47626	7.64664e-14	3.72342e-12
LOC_Os07g05620	10433.8	0.807738	0.108077	7.47375	7.79418e-14	3.78877e-12
LOC_Os03g48540	6018.7	-1.1035	0.14769	-7.47173	7.91471e-14	3.84079e-12
LOC_Os09g31430	2898.72	-4.79352	0.641703	-7.47	8.01934e-14	3.88494e-12
LOC_Os01g04640	148.608	1.95	0.261414	7.45946	8.68809e-14	4.20175e-12
LOC_Os02g05620	847.392	-1.14217	0.153253	-7.45288	9.13216e-14	4.40902e-12
LOC_Os07g02150	60.9599	-3.4879	0.46822	-7.44928	9.38523e-14	4.52352e-12
LOC_Os08g03020	396.246	1.40772	0.189272	7.43756	1.02563e-13	4.93502e-12
LOC_Os05g49270	6881.04	-0.921111	0.124048	-7.42543	1.12416e-13	5.39995e-12
LOC_Os01g42294	3843.7	-1.33639	0.180146	-7.41838	1.1856e-13	5.68549e-12
LOC_Os06g08880	111.079	2.5613	0.345456	7.41426	1.22304e-13	5.85516e-12
LOC_Os06g42120	82.2299	-7.40346	0.99882	-7.41221	1.24212e-13	5.93651e-12
LOC_Os03g63930	1410.88	-1.11935	0.151176	-7.40429	1.31857e-13	6.27735e-12
LOC_Os12g12580	272.218	-6.3164	0.85309	-7.40414	1.32006e-13	6.27735e-12
LOC_Os10g02480	80.1885	3.79127	0.512026	7.40446	1.31689e-13	6.27735e-12
LOC_Os04g34250	47.649	4.9147	0.664735	7.39348	1.43034e-13	6.79041e-12
LOC_Os03g53660	4484.76	-1.38315	0.187118	-7.39187	1.44773e-13	6.86152e-12
LOC_Os12g42940	140.096	2.23231	0.302063	7.39023	1.46577e-13	6.93547e-12
LOC_Os10g06680	3035.99	-1.75077	0.237065	-7.38519	1.52239e-13	7.19138e-12
LOC_Os03g13820	3699.82	-1.12545	0.152502	-7.37994	1.58355e-13	7.4679e-12
LOC_Os10g12130	81.0807	2.85745	0.387349	7.37693	1.61981e-13	7.62625e-12
LOC_Os02g32950	1912.88	1.40293	0.190211	7.37566	1.63533e-13	7.67389e-12
LOC_Os05g06660	838.139	-1.74121	0.23607	-7.37581	1.63345e-13	7.67389e-12
LOC_Os07g06500	545.27	2.08159	0.282414	7.37069	1.69749e-13	7.95249e-12
LOC_Os03g30420	306.304	2.37382	0.322226	7.36694	1.74584e-13	8.16554e-12
LOC_Os03g54750	2940.12	-0.960077	0.130538	-7.35479	1.91227e-13	8.92928e-12
LOC_Os05g43550	1477.88	-1.47611	0.200723	-7.35396	1.9242e-13	8.95768e-12
LOC_Os01g07890	543.792	1.39224	0.189319	7.35393	1.92466e-13	8.95768e-12
LOC_Os06g35410	2422.18	-1.14358	0.155546	-7.35205	1.95193e-13	9.06978e-12
LOC_Os11g03160	1282.15	-1.37557	0.187204	-7.34798	2.01229e-13	9.33499e-12
LOC_Os11g42510	143.024	1.82216	0.248165	7.34254	2.0958e-13	9.70655e-12
LOC_Os04g12920	98.5917	2.41214	0.328754	7.3372	2.18103e-13	1.00849e-11
LOC_Os01g13120	126	-2.62613	0.357946	-7.33667	2.18975e-13	1.01087e-11
LOC_Os08g37990	540.273	-1.65549	0.225714	-7.33446	2.22622e-13	1.02604e-11
LOC_Os01g09320	14057.8	-0.742088	0.10123	-7.33073	2.28904e-13	1.05329e-11
LOC_Os03g07570	2994.77	-1.02558	0.139914	-7.33005	2.30063e-13	1.05691e-11
LOC_Os05g42190	4598.5	-1.24906	0.170477	-7.32687	2.35594e-13	1.08058e-11
LOC_Os03g19220	101.204	3.80354	0.519444	7.32232	2.43712e-13	1.11601e-11
LOC_Os03g15790	873.028	-1.29561	0.177056	-7.31748	2.52668e-13	1.15516e-11
LOC_Os01g63930	650.331	1.44916	0.198089	7.3157	2.56035e-13	1.16868e-11
LOC_Os05g41990	27443.9	-1.61016	0.220248	-7.31069	2.65779e-13	1.21121e-11
LOC_Os01g31360	2504.47	1.45641	0.199391	7.30428	2.78748e-13	1.26828e-11
LOC_Os04g52164	82.7099	-3.15051	0.432756	-7.2801	3.3357e-13	1.51529e-11
LOC_Os01g32364	2549.72	1.56449	0.214955	7.27822	3.38255e-13	1.53413e-11
LOC_Os10g39980	4163.27	1.57482	0.2164	7.27734	3.40461e-13	1.54167e-11
LOC_Os02g28900	1495.67	-1.60597	0.220716	-7.27617	3.43442e-13	1.5527e-11
LOC_Os06g17410	157.442	2.43575	0.334818	7.27486	3.46775e-13	1.56528e-11
LOC_Os07g48229	308.55	1.77544	0.244133	7.27242	3.53107e-13	1.59133e-11
LOC_Os11g26390	141.883	3.35042	0.460853	7.27005	3.59347e-13	1.61689e-11
LOC_Os11g37890	12958.2	0.822143	0.113144	7.26634	3.69367e-13	1.65935e-11
LOC_Os08g37040	265.916	2.84832	0.392426	7.25824	3.92159e-13	1.75896e-11
LOC_Os04g47930	607.586	2.7875	0.384262	7.25417	4.04147e-13	1.80988e-11
LOC_Os01g18400	1456.41	1.6254	0.224144	7.2516	4.11885e-13	1.84163e-11
LOC_Os01g20830	232.845	3.47641	0.479798	7.24558	4.30595e-13	1.92226e-11
LOC_Os04g41810	13093.5	-1.37153	0.18941	-7.24104	4.45258e-13	1.9815e-11
LOC_Os09g31410	241.181	-3.65713	0.505046	-7.24118	4.44802e-13	1.9815e-11
LOC_Os10g22520	1839.1	-1.68013	0.23205	-7.2404	4.47378e-13	1.98304e-11
LOC_Os07g48020	2056.54	1.75608	0.24255	7.24007	4.48437e-13	1.98304e-11
LOC_Os05g07870	553.52	1.37505	0.189924	7.23998	4.48764e-13	1.98304e-11
LOC_Os06g33940	149.062	2.12651	0.293721	7.23988	4.4909e-13	1.98304e-11
LOC_Os07g02870	65.5891	-9.52844	1.31602	-7.24036	4.47498e-13	1.98304e-11
LOC_Os01g67630	50.5041	4.04229	0.558946	7.232	4.75942e-13	2.09835e-11
LOC_Os08g09800	489.933	2.05392	0.284423	7.22134	5.14777e-13	2.26605e-11
LOC_Os08g36320	402.688	2.37779	0.32939	7.21877	5.24596e-13	2.30571e-11
LOC_Os01g08110	977.04	-1.22946	0.170352	-7.21714	5.30941e-13	2.32999e-11
LOC_Os09g26370	73.7535	2.94964	0.40892	7.21325	5.46335e-13	2.39386e-11
LOC_Os04g55850	6180.9	-1.72139	0.239186	-7.19688	6.16042e-13	2.69514e-11
LOC_Os03g56280	1308.14	0.867704	0.120573	7.19651	6.17752e-13	2.69847e-11
LOC_Os06g05160	962.284	1.87711	0.261076	7.18991	6.4836e-13	2.82782e-11
LOC_Os10g09690	213.938	2.81357	0.391437	7.1878	6.58443e-13	2.8674e-11
LOC_Os04g54474	1604.08	0.877227	0.122107	7.18408	6.76622e-13	2.94206e-11
LOC_Os03g06170	171.417	2.11162	0.293987	7.1827	6.83502e-13	2.96744e-11
LOC_Os02g36350	2276.13	1.47858	0.206163	7.1719	7.39637e-13	3.20626e-11
LOC_Os02g30714	444.957	-4.81477	0.671699	-7.16804	7.60764e-13	3.29282e-11
LOC_Os07g14740	847.422	-1.52854	0.213493	-7.15967	8.08712e-13	3.49504e-11
LOC_Os07g02200	8065.62	-1.2394	0.173176	-7.15684	8.2558e-13	3.56252e-11
LOC_Os01g07040	80.0443	-4.57541	0.639832	-7.15095	8.61783e-13	3.71311e-11
LOC_Os07g06644	461.391	1.33965	0.187467	7.14606	8.93036e-13	3.84195e-11
LOC_Os03g28040	173.205	-1.83895	0.257626	-7.13807	9.46537e-13	4.06596e-11
LOC_Os06g16300	654.987	1.22236	0.171308	7.13543	9.6484e-13	4.13833e-11
LOC_Os03g02939	2114.56	-1.36717	0.191719	-7.13112	9.95542e-13	4.26359e-11
LOC_Os12g12850	641.73	1.78963	0.251128	7.12637	1.0305e-12	4.40665e-11
LOC_Os03g42464	2308.75	2.11192	0.296447	7.1241	1.04766e-12	4.4733e-11
LOC_Os02g42585	80.0191	3.43608	0.482602	7.1199	1.08005e-12	4.60473e-11
LOC_Os07g06880	612.071	2.00108	0.281115	7.11838	1.09203e-12	4.64882e-11
LOC_Os04g17100	3452.58	1.04258	0.146556	7.11389	1.12819e-12	4.78841e-11
LOC_Os07g01750	1368.54	-1.00491	0.141258	-7.11405	1.12689e-12	4.78841e-11
LOC_Os03g25480	337.961	1.65516	0.232679	7.11348	1.1315e-12	4.79529e-11
LOC_Os04g57550	910.407	0.991549	0.139419	7.11201	1.14365e-12	4.83957e-11
LOC_Os08g07690	1693.36	-2.32632	0.327232	-7.10907	1.16829e-12	4.93648e-11
LOC_Os01g16714	798.239	-1.78422	0.25099	-7.10873	1.17117e-12	4.94132e-11
LOC_Os01g55150	1879.35	-1.6204	0.228043	-7.10569	1.19722e-12	5.04373e-11
LOC_Os06g39120	61.9409	4.54457	0.639607	7.10526	1.20098e-12	5.05213e-11
LOC_Os06g07200	313.468	2.74066	0.385849	7.10292	1.22145e-12	5.13062e-11
LOC_Os03g32314	6459.02	-1.08641	0.152996	-7.10095	1.23901e-12	5.19673e-11
LOC_Os03g32790	984.033	-1.4206	0.200065	-7.10071	1.24116e-12	5.19808e-11
LOC_Os10g34700	150.851	3.14357	0.442804	7.09925	1.25439e-12	5.24573e-11
LOC_Os05g42060	302.56	-2.44811	0.34493	-7.09741	1.27118e-12	5.30694e-11
LOC_Os07g04910	251.97	2.23502	0.314914	7.09724	1.27275e-12	5.30694e-11
LOC_Os08g44750	9945.12	-1.63007	0.229999	-7.08728	1.36769e-12	5.69442e-11
LOC_Os11g04030	283.737	1.43918	0.203075	7.08697	1.3708e-12	5.69905e-11
LOC_Os04g47360	1048.89	-2.00544	0.283154	-7.08252	1.41561e-12	5.87676e-11
LOC_Os06g45640	113.441	-2.42101	0.34184	-7.08227	1.4181e-12	5.87851e-11
LOC_Os02g32860	117.21	1.95143	0.275747	7.07689	1.47427e-12	6.10246e-11
LOC_Os07g16600	677.22	2.44316	0.34539	7.07362	1.50945e-12	6.23898e-11
LOC_Os10g39160	497.845	-2.2179	0.313644	-7.07139	1.5339e-12	6.33084e-11
LOC_Os02g55480	496.231	1.34559	0.190397	7.06725	1.58035e-12	6.51311e-11
LOC_Os11g04530	228.925	-2.07205	0.293264	-7.06549	1.60048e-12	6.5865e-11
LOC_Os05g34330	52.8417	-6.01774	0.852113	-7.06213	1.63964e-12	6.73791e-11
LOC_Os01g06490	3275.88	-1.10765	0.156939	-7.05788	1.69061e-12	6.93734e-11
LOC_Os01g04370	42.6212	4.5961	0.651523	7.0544	1.73349e-12	7.10305e-11
LOC_Os04g53230	7509.98	-0.943168	0.133818	-7.04812	1.81351e-12	7.42027e-11
LOC_Os10g33810	647.336	-1.47345	0.20917	-7.04425	1.86468e-12	7.61865e-11
LOC_Os06g05440	222.145	3.12677	0.443968	7.04277	1.88461e-12	7.68904e-11
LOC_Os07g38630	8397.78	-1.38937	0.197478	-7.0356	1.98406e-12	8.07247e-11
LOC_Os02g15860	654.103	1.59201	0.22628	7.03559	1.98427e-12	8.07247e-11
LOC_Os01g17396	157.897	2.19967	0.312672	7.03509	1.99138e-12	8.08982e-11
LOC_Os02g47510	143.247	2.98364	0.42446	7.02926	2.0763e-12	8.4228e-11
LOC_Os04g44500	686.922	-0.987635	0.140619	-7.02346	2.16433e-12	8.76737e-11
LOC_Os04g48460	257.813	1.47792	0.210516	7.02047	2.21121e-12	8.94455e-11
LOC_Os04g43820	114.895	2.9079	0.414296	7.01888	2.23657e-12	9.03429e-11
LOC_Os02g56334	113.473	2.57735	0.367324	7.01655	2.27412e-12	9.17292e-11
LOC_Os10g33104	171.175	1.95751	0.279021	7.01563	2.2892e-12	9.22069e-11
LOC_Os06g07220	547.847	5.94621	0.848153	7.01078	2.36998e-12	9.53253e-11
LOC_Os05g37470	876.294	1.21136	0.172881	7.0069	2.43649e-12	9.78622e-11
LOC_Os09g32290	1171.17	-2.02712	0.289317	-7.00657	2.44233e-12	9.79584e-11
LOC_Os02g11640	226.719	-3.13489	0.447698	-7.00224	2.51896e-12	1.0089e-10
LOC_Os12g08280	2349.88	-0.94836	0.135581	-6.9948	2.65633e-12	1.06093e-10
LOC_Os01g40190	763.883	-1.29106	0.184573	-6.99483	2.65579e-12	1.06093e-10
LOC_Os07g35690	617.007	1.9296	0.276066	6.98963	2.75612e-12	1.09924e-10
LOC_Os02g27000	641.34	1.56273	0.223741	6.98457	2.85733e-12	1.13801e-10
LOC_Os03g60480	815.775	-1.02043	0.146225	-6.9785	2.98341e-12	1.18656e-10
LOC_Os05g32110	29037.9	-0.726707	0.10415	-6.97748	3.00523e-12	1.19357e-10
LOC_Os01g25740	69.5725	2.46068	0.352701	6.97667	3.02265e-12	1.19882e-10
LOC_Os07g40940	2347.54	-1.01255	0.145168	-6.975	3.05866e-12	1.21141e-10
LOC_Os04g44470	151.748	-2.42307	0.347524	-6.97239	3.11607e-12	1.23243e-10
LOC_Os03g45920	26086.5	-1.14678	0.164669	-6.96417	3.30356e-12	1.30296e-10
LOC_Os01g14660	240.316	-2.16708	0.311169	-6.96432	3.30002e-12	1.30296e-10
LOC_Os09g27820	139.984	2.47732	0.356041	6.95798	3.45196e-12	1.3596e-10
LOC_Os06g20570	637.016	1.30124	0.187024	6.95763	3.4605e-12	1.36108e-10
LOC_Os03g07470	169.732	-1.7385	0.249877	-6.9574	3.46599e-12	1.36136e-10
LOC_Os05g46480	217.78	2.36558	0.340064	6.95626	3.49413e-12	1.37052e-10
LOC_Os03g21480	584.425	1.52924	0.219956	6.95248	3.58925e-12	1.40589e-10
LOC_Os01g36720	84.8094	6.13153	0.882768	6.9458	3.76327e-12	1.47202e-10
LOC_Os01g64180	487.12	-1.29797	0.186998	-6.94107	3.89152e-12	1.5201e-10
LOC_Os04g04790	100.291	-4.30314	0.619974	-6.94083	3.89791e-12	1.52051e-10
LOC_Os01g69070	148.21	2.17704	0.313823	6.93716	4.00065e-12	1.55845e-10
LOC_Os12g08720	1079.6	-1.0661	0.153743	-6.93431	4.08216e-12	1.58802e-10
LOC_Os05g12580	3822.84	-1.37858	0.198835	-6.93327	4.11212e-12	1.59749e-10
LOC_Os11g31540	41.384	5.57964	0.805229	6.92926	4.23057e-12	1.64127e-10
LOC_Os05g03884	952.965	1.08897	0.15733	6.92159	4.46595e-12	1.72887e-10
LOC_Os11g30760	200.288	1.74979	0.252804	6.92151	4.46854e-12	1.72887e-10
LOC_Os06g46900	888.458	1.07744	0.155732	6.91857	4.56213e-12	1.76268e-10
LOC_Os10g04050	115.472	1.99039	0.287811	6.9156	4.65894e-12	1.79764e-10
LOC_Os05g45730	1021.72	1.04677	0.151465	6.91096	4.81379e-12	1.85488e-10
LOC_Os01g60930	253.798	2.74648	0.397821	6.9038	5.06301e-12	1.94827e-10
LOC_Os04g30570	189.028	-2.90923	0.421458	-6.90278	5.09951e-12	1.95966e-10
LOC_Os06g36810	96.1044	3.08434	0.446961	6.90069	5.17519e-12	1.98606e-10
LOC_Os07g09610	220.813	1.62738	0.235852	6.90003	5.19925e-12	1.9926e-10
LOC_Os06g35480	593.905	-2.36062	0.342194	-6.89848	5.25605e-12	2.01166e-10
LOC_Os10g01470	560.065	1.48147	0.214775	6.89777	5.28263e-12	2.01912e-10
LOC_Os11g17504	121.03	2.67281	0.387613	6.89557	5.36476e-12	2.04775e-10
LOC_Os10g38350	288.516	2.61271	0.379281	6.88857	5.63543e-12	2.14819e-10
LOC_Os04g50770	402.899	-1.86062	0.270119	-6.88817	5.65136e-12	2.15137e-10
LOC_Os05g25430	45.9828	3.81798	0.554387	6.88685	5.70404e-12	2.16853e-10
LOC_Os03g43590	209.153	1.65176	0.239852	6.88657	5.71528e-12	2.1699e-10
LOC_Os09g27500	589.005	2.39461	0.347762	6.88577	5.74768e-12	2.17929e-10
LOC_Os02g43660	10083.1	-1.16423	0.169212	-6.88029	5.97326e-12	2.2609e-10
LOC_Os02g32504	339.627	1.22678	0.178306	6.88015	5.97882e-12	2.2609e-10
LOC_Os09g19136	200.669	-3.3844	0.491942	-6.87967	5.99899e-12	2.26551e-10
LOC_Os05g38040	1524.1	1.86759	0.271604	6.87616	6.14868e-12	2.31897e-10
LOC_Os01g64490	10248.9	-0.926947	0.134969	-6.86783	6.51859e-12	2.45522e-10
LOC_Os04g56920	145.654	2.08103	0.303251	6.86241	6.77106e-12	2.54694e-10
LOC_Os01g18170	41471.2	-1.50006	0.21865	-6.86058	6.8583e-12	2.57635e-10
LOC_Os07g43770	398.446	1.85157	0.269904	6.86011	6.88054e-12	2.58129e-10
LOC_Os02g05680	2945.79	-0.871657	0.127156	-6.85499	7.13159e-12	2.67195e-10
LOC_Os03g44810	790.806	1.31864	0.192596	6.84665	7.55994e-12	2.82871e-10
LOC_Os10g26150	262.055	1.52875	0.22331	6.84585	7.60248e-12	2.83716e-10
LOC_Os01g14530	138.322	1.73792	0.253858	6.84602	7.59329e-12	2.83716e-10
LOC_Os05g10690	457.818	1.71774	0.250962	6.84461	7.66852e-12	2.85432e-10
LOC_Os02g51910	281.763	1.76128	0.257323	6.84461	7.66837e-12	2.85432e-10
LOC_Os03g58110	3832.19	-1.95921	0.286358	-6.84181	7.81987e-12	2.90685e-10
LOC_Os01g49640	232.04	1.4754	0.215685	6.84055	7.88905e-12	2.92873e-10
LOC_Os07g42420	3423.28	-0.784886	0.114804	-6.83672	8.10271e-12	3.00413e-10
LOC_Os09g26420	11906.5	1.72808	0.252808	6.83555	8.16902e-12	3.02477e-10
LOC_Os08g35710	6283.22	-1.0278	0.1505	-6.82925	8.53613e-12	3.15659e-10
LOC_Os09g02360	264.464	1.84634	0.270532	6.82483	8.80275e-12	3.25096e-10
LOC_Os12g31160	190.272	-2.59115	0.379685	-6.82447	8.82505e-12	3.25497e-10
ChrSy_fgenesh_gene_32	70.0656	3.67733	0.53892	6.82352	8.88371e-12	3.27236e-10
LOC_Os05g01120	67.2741	2.92753	0.429136	6.82192	8.98338e-12	3.30479e-10
LOC_Os12g29220	3222.78	1.65317	0.242615	6.81399	9.49256e-12	3.4876e-10
LOC_Os04g11030	222.647	11.2151	1.64643	6.81176	9.64098e-12	3.53756e-10
LOC_Os05g36290	1750.35	1.69584	0.249109	6.80763	9.92187e-12	3.63593e-10
LOC_Os10g11330	776.618	1.2069	0.177413	6.80275	1.02643e-11	3.75659e-10
LOC_Os01g62480	1176.4	-1.13569	0.166975	-6.80155	1.03497e-11	3.78297e-10
LOC_Os09g27910	191.256	1.74581	0.256812	6.79801	1.06071e-11	3.87205e-10
LOC_Os05g13320	4097.72	-1.441	0.211982	-6.79774	1.06272e-11	3.87444e-10
LOC_Os10g37670	282.794	1.6562	0.243707	6.79587	1.07661e-11	3.92005e-10
LOC_Os11g47460	1386.36	1.56159	0.229806	6.79526	1.08115e-11	3.93154e-10
LOC_Os02g01060	271.306	1.39027	0.204701	6.79171	1.10816e-11	4.02461e-10
LOC_Os08g37432	897.6	1.10455	0.162684	6.78951	1.12514e-11	4.08106e-10
LOC_Os01g63580	207.629	3.01409	0.444006	6.7884	1.13385e-11	4.10742e-10
LOC_Os07g17970	1123.93	-1.98351	0.29222	-6.78772	1.13919e-11	4.12153e-10
LOC_Os06g08060	155.073	2.71663	0.400249	6.78736	1.14207e-11	4.12671e-10
LOC_Os01g19020	49046.9	-1.49308	0.219994	-6.78694	1.14535e-11	4.13331e-10
LOC_Os12g42230	4444.23	-0.872762	0.128719	-6.78034	1.19894e-11	4.32118e-10
LOC_Os06g07030	366.345	1.42047	0.209554	6.77856	1.21379e-11	4.36918e-10
LOC_Os09g19790	2775.81	-1.82925	0.269916	-6.7771	1.22616e-11	4.40814e-10
LOC_Os04g54930	4485.28	-1.11268	0.164301	-6.77225	1.26797e-11	4.55268e-10
LOC_Os04g57610	4854.66	-0.913835	0.134988	-6.76976	1.28993e-11	4.6257e-10
LOC_Os01g18450	286.948	-1.68582	0.249069	-6.76852	1.30108e-11	4.65979e-10
LOC_Os06g35200	955.05	-1.26098	0.186447	-6.7632	1.34976e-11	4.82808e-10
LOC_Os08g42570	106.388	2.40903	0.356547	6.75656	1.4131e-11	5.04829e-10
LOC_Os03g22820	67.9095	-2.56621	0.381107	-6.73358	1.65542e-11	5.90655e-10
LOC_Os05g03190	15871.1	-0.878693	0.130555	-6.73047	1.69119e-11	6.01907e-10
LOC_Os04g07010	50.8879	-3.30567	0.491139	-6.73061	1.68949e-11	6.01907e-10
LOC_Os06g42720	33632.1	0.923118	0.137221	6.72724	1.72914e-11	6.14646e-10
LOC_Os09g23150	434.983	1.13992	0.169582	6.72193	1.79332e-11	6.36662e-10
LOC_Os06g34830	207.712	-2.05067	0.305297	-6.71697	1.85547e-11	6.57906e-10
LOC_Os04g45140	433.194	1.34153	0.199796	6.71449	1.88728e-11	6.68352e-10
LOC_Os02g51130	62.0291	2.91206	0.433841	6.71227	1.91623e-11	6.77758e-10
LOC_Os01g45290	71.0325	3.20421	0.477535	6.70991	1.9475e-11	6.87962e-10
LOC_Os03g14010	910.975	1.41956	0.211795	6.70254	2.04823e-11	7.22649e-10
LOC_Os08g42530	1717.98	1.14693	0.171161	6.70092	2.07118e-11	7.29841e-10
LOC_Os09g33940	350.218	-1.62942	0.243217	-6.69946	2.09187e-11	7.36219e-10
LOC_Os11g05470	1024.44	1.70794	0.254977	6.69841	2.10697e-11	7.40616e-10
LOC_Os04g37490	46.1054	3.82199	0.570869	6.69503	2.15622e-11	7.56992e-10
LOC_Os06g49250	359.03	2.2576	0.337406	6.69104	2.21596e-11	7.77008e-10
LOC_Os12g36680	702.862	1.67511	0.250362	6.69074	2.22042e-11	7.77613e-10
LOC_Os04g55190	695.664	1.20706	0.180447	6.68927	2.24289e-11	7.84385e-10
LOC_Os03g42259	61.6645	8.39709	1.25534	6.68911	2.24528e-11	7.84385e-10
LOC_Os04g38010	122.064	-2.85621	0.427012	-6.68882	2.24982e-11	7.85007e-10
LOC_Os12g41600	186.771	-1.79238	0.267985	-6.68836	2.25679e-11	7.86475e-10
LOC_Os01g55750	45.0357	8.90951	1.33248	6.68644	2.2867e-11	7.95923e-10
LOC_Os07g36800	1385.45	1.23034	0.184205	6.6792	2.40248e-11	8.3418e-10
LOC_Os03g17790	105.737	4.17089	0.624453	6.67928	2.40126e-11	8.3418e-10
LOC_Os01g07250	6778.7	-0.790557	0.118394	-6.67732	2.43358e-11	8.43949e-10
LOC_Os05g44970	296.084	-2.60148	0.389771	-6.67439	2.4826e-11	8.599e-10
LOC_Os08g04130	945.506	-1.22525	0.183642	-6.67195	2.5242e-11	8.73244e-10
LOC_Os02g09420	2434	-0.814811	0.122155	-6.67032	2.55251e-11	8.81965e-10
LOC_Os05g08900	164.457	2.79897	0.419912	6.66562	2.63557e-11	9.09558e-10
LOC_Os04g52370	8927.26	-1.00585	0.151012	-6.66076	2.72412e-11	9.3898e-10
LOC_Os10g36848	246.115	1.47528	0.22171	6.65411	2.85018e-11	9.81241e-10
LOC_Os11g37050	1320.55	-1.07678	0.161851	-6.65293	2.87324e-11	9.87984e-10
LOC_Os01g70930	897.778	1.04876	0.157735	6.64883	2.95431e-11	1.01463e-09
LOC_Os06g41560	35.497	4.03649	0.607255	6.6471	2.98915e-11	1.02536e-09
LOC_Os07g01840	271.381	-1.57702	0.237266	-6.64665	2.99833e-11	1.02727e-09
LOC_Os04g51130	185.043	1.94758	0.293094	6.64491	3.03412e-11	1.03703e-09
LOC_Os03g04060	61.3106	4.3447	0.653834	6.64496	3.03306e-11	1.03703e-09
LOC_Os07g42160	296.088	1.70946	0.257302	6.64378	3.05748e-11	1.04376e-09
LOC_Os08g31510	2002.06	-1.12243	0.168958	-6.64326	3.06823e-11	1.04618e-09
LOC_Os12g28070	51.8099	-4.96202	0.747358	-6.63942	3.14913e-11	1.07248e-09
LOC_Os01g15270	12323.7	1.37916	0.207775	6.63778	3.18453e-11	1.08324e-09
LOC_Os03g18264	822.421	1.23869	0.186664	6.63595	3.22418e-11	1.09525e-09
LOC_Os07g06860	76.6614	2.97316	0.448048	6.6358	3.22755e-11	1.09525e-09
LOC_Os01g09430	341.353	1.9035	0.286887	6.63503	3.2444e-11	1.09965e-09
LOC_Os10g40360	669.072	-1.89284	0.285526	-6.6293	3.37272e-11	1.14179e-09
LOC_Os10g36260	114.219	2.2653	0.341734	6.62883	3.3835e-11	1.14407e-09
LOC_Os03g08920	134.913	2.24056	0.338012	6.62864	3.38791e-11	1.1442e-09
LOC_Os03g17760	8141.7	-1.46214	0.220595	-6.62815	3.39922e-11	1.14666e-09
LOC_Os05g38690	264.888	-1.49024	0.224849	-6.62773	3.40891e-11	1.14857e-09
LOC_Os01g11760	202.061	2.31861	0.349873	6.62701	3.42555e-11	1.15281e-09
LOC_Os12g16080	126.156	2.42642	0.366327	6.62363	3.50485e-11	1.1781e-09
LOC_Os06g43660	24638.7	-0.794981	0.120111	-6.61875	3.62257e-11	1.21623e-09
LOC_Os11g47390	1664.47	-2.08195	0.314613	-6.6175	3.65332e-11	1.22511e-09
LOC_Os03g41460	268.635	1.61713	0.244442	6.6156	3.70054e-11	1.23949e-09
LOC_Os12g42876	102337	-0.838127	0.126696	-6.61526	3.7089e-11	1.24082e-09
LOC_Os07g31500	1564.58	-0.846358	0.127957	-6.61439	3.73078e-11	1.24668e-09
LOC_Os12g03800	1339.01	-0.938408	0.141913	-6.61254	3.77787e-11	1.26093e-09
LOC_Os09g31478	414.763	1.78873	0.270532	6.6119	3.79409e-11	1.26486e-09
LOC_Os04g56110	72.4677	3.4079	0.51553	6.61047	3.831e-11	1.27567e-09
LOC_Os01g47262	610.062	1.22605	0.185509	6.6091	3.86674e-11	1.28606e-09
LOC_Os04g25980	210.764	-5.57122	0.843474	-6.60509	3.97287e-11	1.31982e-09
LOC_Os05g36090	1190.45	-1.36054	0.2061	-6.60136	4.07393e-11	1.35181e-09
LOC_Os05g33310	1668.3	-0.852908	0.129221	-6.60038	4.10101e-11	1.35921e-09
LOC_Os05g12280	171.963	1.73724	0.26327	6.59867	4.14852e-11	1.37336e-09
LOC_Os06g41670	193.485	2.28234	0.345942	6.59747	4.18221e-11	1.3829e-09
LOC_Os10g32810	587.146	2.06808	0.313652	6.59353	4.2949e-11	1.41851e-09
LOC_Os08g07700	84.5209	-2.60586	0.395226	-6.59334	4.3004e-11	1.41868e-09
LOC_Os04g55970	1118.97	0.973968	0.147835	6.58821	4.45169e-11	1.46519e-09
LOC_Os06g49830	212.213	1.85528	0.281606	6.58822	4.45118e-11	1.46519e-09
LOC_Os01g20160	502.094	2.18806	0.332242	6.58574	4.52617e-11	1.48799e-09
LOC_Os01g07530	665.516	1.85997	0.282483	6.58435	4.56869e-11	1.50023e-09
LOC_Os03g04570	59.9997	2.47357	0.375737	6.58324	4.60294e-11	1.50973e-09
LOC_Os04g34010	70.1749	2.80219	0.425712	6.58237	4.6301e-11	1.51689e-09
LOC_Os05g02450	333.22	1.44213	0.219101	6.58205	4.64008e-11	1.51841e-09
LOC_Os01g47080	4661.09	-1.06897	0.162545	-6.57643	4.81874e-11	1.57506e-09
LOC_Os02g50960	6826.49	-1.00607	0.153031	-6.57431	4.88796e-11	1.59586e-09
LOC_Os06g42800	3228.14	-0.771767	0.117456	-6.57068	5.00871e-11	1.6334e-09
LOC_Os10g42610	1363.01	1.53544	0.233905	6.56438	5.22497e-11	1.70036e-09
LOC_Os01g12680	1302.66	2.26307	0.344751	6.56435	5.22598e-11	1.70036e-09
LOC_Os02g51930	276.595	2.03041	0.309499	6.56029	5.37039e-11	1.74535e-09
LOC_Os11g30500	2597.88	1.58446	0.241633	6.55727	5.48022e-11	1.77901e-09
LOC_Os05g33320	377.551	-1.13739	0.173583	-6.55244	5.66031e-11	1.83537e-09
LOC_Os11g47330	10120.2	-0.797772	0.121837	-6.54789	5.83558e-11	1.89005e-09
LOC_Os05g28780	39.4109	8.71703	1.33204	6.54415	5.9836e-11	1.93579e-09
LOC_Os07g35580	1216.79	1.54783	0.236534	6.54379	5.99798e-11	1.93823e-09
LOC_Os02g31840	129.549	2.84155	0.434311	6.54265	6.04363e-11	1.95077e-09
LOC_Os02g13510	1509.26	1.81451	0.27737	6.54184	6.07651e-11	1.95915e-09
LOC_Os05g13900	444.504	11.2502	1.71977	6.54167	6.08336e-11	1.95915e-09
LOC_Os04g06900	342.739	-2.52484	0.385979	-6.54138	6.0954e-11	1.9608e-09
LOC_Os06g30090	557.374	-1.26282	0.193105	-6.53952	6.17152e-11	1.98305e-09
LOC_Os09g23560	40.5294	6.29985	0.964771	6.52989	6.58164e-11	2.11244e-09
LOC_Os04g46780	568.243	-1.10711	0.16959	-6.52815	6.65855e-11	2.13471e-09
LOC_Os05g32500	6811.03	-0.927787	0.142145	-6.52706	6.70738e-11	2.14795e-09
LOC_Os01g07480	141.46	1.71915	0.263453	6.52547	6.77878e-11	2.16837e-09
LOC_Os01g03170	33.6273	8.48807	1.30112	6.52367	6.86097e-11	2.1922e-09
LOC_Os06g05120	1368.71	-1.18612	0.181948	-6.51898	7.07867e-11	2.25922e-09
LOC_Os01g71170	990.153	-1.77504	0.272789	-6.507	7.66675e-11	2.44416e-09
LOC_Os06g49190	76.6717	2.84134	0.437031	6.50147	7.95384e-11	2.53285e-09
LOC_Os08g28880	1120.65	-2.15521	0.331541	-6.50059	8.00072e-11	2.54493e-09
LOC_Os02g32580	125.509	2.10369	0.323732	6.49823	8.12724e-11	2.58039e-09
LOC_Os12g19285	86.6407	-2.06262	0.317415	-6.49817	8.13037e-11	2.58039e-09
LOC_Os02g43640	6843.87	-1.32601	0.20415	-6.49529	8.28713e-11	2.62721e-09
LOC_Os06g51060	237.928	2.92766	0.450809	6.49424	8.34522e-11	2.64269e-09
LOC_Os02g44980	2174.64	1.33822	0.206099	6.49309	8.40932e-11	2.66002e-09
LOC_Os05g11950	9169.73	-0.979241	0.150845	-6.49169	8.48787e-11	2.68188e-09
LOC_Os05g03174	5758.67	-0.704494	0.108617	-6.48603	8.81277e-11	2.78145e-09
LOC_Os03g11734	3124.89	1.85681	0.286498	6.48106	9.10818e-11	2.8715e-09
LOC_Os08g08680	98.5911	2.11488	0.326509	6.47724	9.34148e-11	2.94179e-09
LOC_Os04g03164	44.2355	4.65532	0.719257	6.4724	9.64606e-11	3.03435e-09
LOC_Os03g13274	3692.54	-1.06063	0.163934	-6.46991	9.80637e-11	3.08137e-09
LOC_Os01g37910	9265.08	1.33664	0.206611	6.46934	9.84337e-11	3.08958e-09
LOC_Os06g36070	401.984	1.31002	0.202604	6.46591	1.00693e-10	3.15354e-09
LOC_Os10g05780	222.383	-2.04903	0.316894	-6.466	1.00634e-10	3.15354e-09
LOC_Os10g25010	174.875	2.20097	0.340476	6.46437	1.01719e-10	3.18215e-09
LOC_Os09g12420	452.459	-1.94238	0.300505	-6.46371	1.02164e-10	3.19257e-09
LOC_Os01g70870	42.4442	4.92644	0.76252	6.46074	1.04189e-10	3.25228e-09
LOC_Os01g50910	893.71	7.33069	1.13637	6.45095	1.1115e-10	3.46577e-09
LOC_Os04g33920	765.21	2.333	0.361798	6.44836	1.13068e-10	3.52171e-09
LOC_Os03g05140	5994.1	-1.34758	0.209063	-6.44581	1.14986e-10	3.57361e-09
LOC_Os12g13550	143.662	3.26863	0.507093	6.44582	1.14977e-10	3.57361e-09
LOC_Os01g69960	758.748	-1.26025	0.195522	-6.44554	1.15192e-10	3.5761e-09
LOC_Os01g65080	6548.38	1.12169	0.174218	6.43839	1.20748e-10	3.73229e-09
LOC_Os05g27580	523.493	-1.79414	0.278656	-6.43857	1.20607e-10	3.73229e-09
LOC_Os11g29910	128.237	2.53429	0.393614	6.43852	1.20644e-10	3.73229e-09
LOC_Os03g41060	50.4326	3.20496	0.497775	6.43856	1.20611e-10	3.73229e-09
LOC_Os11g41150	4137.8	-0.989868	0.153895	-6.43211	1.25842e-10	3.88554e-09
LOC_Os01g72560	50.6904	3.0114	0.468281	6.43076	1.26972e-10	3.91615e-09
LOC_Os01g42960	3219.47	-0.745886	0.116033	-6.4282	1.29125e-10	3.97824e-09
LOC_Os09g29200	171.874	2.11266	0.329157	6.4184	1.37717e-10	4.23837e-09
LOC_Os01g38580	30.4601	8.34519	1.3006	6.41641	1.3953e-10	4.28952e-09
LOC_Os05g45380	52.8708	3.12897	0.487858	6.41369	1.42036e-10	4.36186e-09
LOC_Os12g22800	385.513	1.26891	0.197981	6.40928	1.46211e-10	4.48524e-09
LOC_Os05g34110	2460.98	-0.739735	0.115422	-6.40898	1.46497e-10	4.48917e-09
LOC_Os07g26630	19802.8	1.0099	0.15766	6.40553	1.49852e-10	4.58703e-09
LOC_Os06g32990	52.1088	-4.26721	0.667172	-6.39596	1.59537e-10	4.87822e-09
LOC_Os05g45400	1068.62	0.951084	0.148765	6.3932	1.62452e-10	4.96202e-09
LOC_Os04g32740	612.496	1.53912	0.240823	6.3911	1.64702e-10	5.02535e-09
LOC_Os07g44090	1021.9	-0.867776	0.135798	-6.39018	1.65694e-10	5.05021e-09
LOC_Os02g18410	12007.1	-1.24949	0.195549	-6.38966	1.66257e-10	5.06193e-09
LOC_Os01g13050	83.6011	-2.63325	0.412203	-6.38824	1.6781e-10	5.10374e-09
LOC_Os10g26100	157.032	1.85463	0.290384	6.3868	1.69394e-10	5.14642e-09
LOC_Os08g43410	112.307	2.58469	0.40474	6.38606	1.70213e-10	5.1658e-09
LOC_Os09g36580	478.456	1.15002	0.180137	6.38411	1.72402e-10	5.22665e-09
LOC_Os10g25100	95.6152	2.23214	0.349653	6.38388	1.72655e-10	5.22875e-09
LOC_Os04g06300	799.764	-1.48754	0.233099	-6.38156	1.75293e-10	5.303e-09
LOC_Os10g41999	58.4942	3.50564	0.549512	6.37955	1.77607e-10	5.36727e-09
LOC_Os01g62200	72.183	2.47464	0.388061	6.37695	1.80647e-10	5.45335e-09
LOC_Os02g33710	7004.85	-1.07301	0.168272	-6.37666	1.80993e-10	5.45799e-09
LOC_Os04g30490	851.778	1.23626	0.19394	6.37448	1.8358e-10	5.53015e-09
LOC_Os04g06520	286.881	1.62737	0.255337	6.37343	1.84844e-10	5.56234e-09
LOC_Os11g36150	716.203	-1.67855	0.263393	-6.37277	1.85642e-10	5.58045e-09
LOC_Os02g28170	86.2805	-2.57422	0.404345	-6.36639	1.93529e-10	5.8114e-09
LOC_Os08g06190	183.467	1.94235	0.305114	6.36597	1.94057e-10	5.8211e-09
LOC_Os02g08270	112.419	-4.07867	0.640755	-6.36541	1.94768e-10	5.83626e-09
LOC_Os10g07210	1194.94	1.01996	0.160277	6.36369	1.96961e-10	5.89568e-09
LOC_Os06g37224	61.3632	5.00205	0.786049	6.36353	1.97165e-10	5.89568e-09
LOC_Os01g70100	4989.72	-0.872593	0.137134	-6.36306	1.97778e-10	5.9078e-09
LOC_Os06g40940	777.691	1.16544	0.183193	6.36183	1.99366e-10	5.94897e-09
LOC_Os01g12080	324.334	1.1918	0.187344	6.36155	1.99731e-10	5.95361e-09
LOC_Os07g07410	2519.03	1.06142	0.166854	6.36139	1.99941e-10	5.95363e-09
LOC_Os12g38440	250.321	1.57678	0.247885	6.36093	2.00532e-10	5.96499e-09
LOC_Os05g48890	21080.8	-1.33543	0.209972	-6.36005	2.0169e-10	5.99316e-09
LOC_Os02g55130	261.415	2.33141	0.367082	6.35121	2.13626e-10	6.34122e-09
LOC_Os04g19960	272.783	1.8439	0.29036	6.35039	2.14772e-10	6.36858e-09
LOC_Os10g25780	53453	-0.827789	0.130382	-6.34896	2.16775e-10	6.42129e-09
LOC_Os06g42680	65.2874	2.32533	0.36639	6.34661	2.20112e-10	6.51334e-09
LOC_Os06g43384	59.2753	-3.60194	0.567683	-6.34499	2.22435e-10	6.57524e-09
LOC_Os05g30300	531.65	-2.2919	0.361344	-6.3427	2.25777e-10	6.6671e-09
LOC_Os01g13560	180.951	1.89802	0.299269	6.34219	2.26518e-10	6.68204e-09
LOC_Os11g38010	2766.54	-1.09022	0.171919	-6.34147	2.27583e-10	6.69955e-09
LOC_Os06g36320	271.882	1.83581	0.289491	6.34152	2.27515e-10	6.69955e-09
LOC_Os01g25820	6815.49	-0.932106	0.147006	-6.34062	2.2885e-10	6.72989e-09
LOC_Os09g15670	85.128	2.70088	0.426004	6.34003	2.29721e-10	6.74158e-09
LOC_Os11g23930	471.845	2.20218	0.347338	6.34016	2.29525e-10	6.74158e-09
LOC_Os04g40874	8074.51	-0.720437	0.113644	-6.3394	2.30666e-10	6.76231e-09
LOC_Os11g05410	78.3045	2.08788	0.329388	6.33867	2.3175e-10	6.78711e-09
LOC_Os07g41590	718.6	-1.41834	0.224074	-6.32976	2.45538e-10	7.1835e-09
LOC_Os02g25700	1805.78	-1.09384	0.172829	-6.32904	2.46686e-10	7.20966e-09
LOC_Os01g53810	2065.51	-0.919652	0.145382	-6.32577	2.51977e-10	7.35676e-09
LOC_Os03g10500	1161.28	-0.850751	0.134566	-6.32216	2.57932e-10	7.52289e-09
LOC_Os07g14890	307.648	-1.62995	0.257849	-6.32132	2.59338e-10	7.55615e-09
LOC_Os01g53790	710.488	-1.51194	0.239354	-6.31676	2.67108e-10	7.77457e-09
LOC_Os09g35800	175.232	2.16557	0.342876	6.31591	2.68582e-10	7.80949e-09
LOC_Os05g39080	2937.86	-0.958867	0.151836	-6.31514	2.69921e-10	7.84041e-09
LOC_Os04g38570	3520.84	0.770029	0.121947	6.31447	2.7108e-10	7.86122e-09
LOC_Os05g34320	2053.59	-0.834572	0.132169	-6.31441	2.71191e-10	7.86122e-09
LOC_Os04g51390	551.691	1.11382	0.176464	6.31189	2.75654e-10	7.98246e-09
LOC_Os09g26000	50.3625	2.8608	0.453324	6.31071	2.77765e-10	8.03541e-09
LOC_Os02g52450	878.343	1.21316	0.192336	6.30751	2.8356e-10	8.19471e-09
LOC_Os06g23684	712.353	1.00021	0.158667	6.30387	2.90313e-10	8.38135e-09
LOC_Os01g06990	42.7656	-6.03195	0.957357	-6.30063	2.96443e-10	8.54963e-09
LOC_Os11g07670	2947.23	-1.004	0.159372	-6.29974	2.98139e-10	8.58984e-09
LOC_Os02g09200	174.146	2.5415	0.403457	6.29931	2.98982e-10	8.60542e-09
LOC_Os02g52770	3278.44	0.781946	0.124189	6.29641	3.04617e-10	8.75875e-09
LOC_Os01g47350	109.118	2.58859	0.411231	6.29474	3.07916e-10	8.84466e-09
LOC_Os03g51440	2070.44	-0.829891	0.131856	-6.29391	3.09558e-10	8.88284e-09
LOC_Os09g16920	6840.4	-0.994248	0.158072	-6.28986	3.17759e-10	9.10897e-09
LOC_Os09g07350	15290.1	-1.14071	0.181384	-6.2889	3.19719e-10	9.14672e-09
LOC_Os02g03294	644.685	-1.09081	0.173449	-6.28895	3.19615e-10	9.14672e-09
LOC_Os01g45900	1111.72	1.62775	0.25889	6.28743	3.22774e-10	9.22485e-09
LOC_Os03g10800	3600.28	-0.991211	0.157694	-6.28566	3.26468e-10	9.32106e-09
LOC_Os01g11550	172.066	2.18235	0.347471	6.28068	3.37097e-10	9.61486e-09
LOC_Os11g37774	364.261	1.48526	0.23652	6.27962	3.39411e-10	9.67119e-09
LOC_Os05g35570	2426.27	-0.867776	0.138195	-6.27936	3.39969e-10	9.67737e-09
LOC_Os03g30300	701.482	1.17617	0.187427	6.27535	3.48842e-10	9.92002e-09
LOC_Os04g32010	25.9019	-8.18839	1.30551	-6.27216	3.56073e-10	1.01155e-08
LOC_Os03g31180	66.8669	2.63022	0.419386	6.2716	3.57353e-10	1.01418e-08
LOC_Os06g41790	753.429	-0.965927	0.154083	-6.2689	3.63616e-10	1.03092e-08
LOC_Os02g52550	1496.92	-1.04685	0.16708	-6.26556	3.71479e-10	1.05217e-08
LOC_Os06g41860	503.535	1.46099	0.23323	6.26415	3.74875e-10	1.06073e-08
LOC_Os08g31850	141.951	2.90684	0.464408	6.25924	3.86859e-10	1.09355e-08
LOC_Os10g31660	1106.94	-3.69908	0.591022	-6.25879	3.87971e-10	1.0956e-08
LOC_Os01g16030	6746.9	-0.726878	0.116216	-6.25454	3.987e-10	1.12479e-08
LOC_Os01g56130	3323.19	-0.734065	0.117394	-6.25301	4.02624e-10	1.13371e-08
LOC_Os02g33070	407.623	2.52589	0.403948	6.25299	4.02662e-10	1.13371e-08
LOC_Os09g30130	958.028	-1.18662	0.189795	-6.25213	4.04895e-10	1.13887e-08
LOC_Os10g22630	2445.77	1.15297	0.184579	6.24648	4.19809e-10	1.17965e-08
LOC_Os06g11600	1768.02	0.858933	0.13756	6.24405	4.26396e-10	1.19698e-08
LOC_Os05g06140	3366.47	-1.81921	0.291472	-6.24146	4.33513e-10	1.21576e-08
LOC_Os05g38420	213.462	-1.83558	0.294126	-6.24081	4.35316e-10	1.21961e-08
LOC_Os06g51170	198.839	1.68833	0.270619	6.23876	4.41065e-10	1.2345e-08
LOC_Os06g12610	3204.02	-1.0635	0.170528	-6.23649	4.47499e-10	1.25128e-08
LOC_Os12g42190	51.4769	3.35995	0.53882	6.23576	4.49578e-10	1.25586e-08
LOC_Os08g38092	303.12	-1.11091	0.178169	-6.23512	4.51423e-10	1.25978e-08
LOC_Os12g42040	125.836	2.36499	0.379428	6.23305	4.57426e-10	1.27528e-08
LOC_Os10g10030	228.063	2.51091	0.403008	6.23042	4.65194e-10	1.29566e-08
LOC_Os03g62270	1110.29	1.03792	0.166659	6.22784	4.729e-10	1.31584e-08
LOC_Os02g04160	47.5208	3.86951	0.621439	6.22669	4.76406e-10	1.3243e-08
LOC_Os12g08130	383.169	1.70152	0.273565	6.21981	4.9776e-10	1.38231e-08
LOC_Os03g12250	18658.7	-1.12628	0.181132	-6.21797	5.0362e-10	1.39585e-08
LOC_Os01g54700	4154.01	-1.5035	0.241796	-6.21807	5.03298e-10	1.39585e-08
LOC_Os09g36800	3670.19	-0.73986	0.119017	-6.21641	5.08648e-10	1.40841e-08
LOC_Os10g42030	49.8279	8.08878	1.30196	6.21279	5.20533e-10	1.43992e-08
LOC_Os04g01500	2425.07	-0.952342	0.153293	-6.21256	5.21283e-10	1.44059e-08
LOC_Os03g57580	319.073	1.19776	0.192844	6.21104	5.26346e-10	1.45318e-08
LOC_Os12g03860	41.9778	3.67867	0.592362	6.21018	5.29251e-10	1.45978e-08
LOC_Os03g04830	489.955	1.19203	0.192001	6.20849	5.34957e-10	1.47409e-08
LOC_Os02g15350	170.445	1.59019	0.256241	6.20581	5.44156e-10	1.49798e-08
LOC_Os03g05500	2697.91	-1.55287	0.250258	-6.20507	5.46737e-10	1.50363e-08
LOC_Os05g51620	1182.74	-1.15144	0.185629	-6.20291	5.54293e-10	1.52294e-08
LOC_Os03g27370	230.864	2.17002	0.349941	6.2011	5.607e-10	1.53906e-08
LOC_Os02g41650	20676	-1.14425	0.184548	-6.20025	5.63724e-10	1.54586e-08
LOC_Os05g04470	4396.78	-1.33882	0.21594	-6.19997	5.64732e-10	1.54714e-08
LOC_Os04g07890	53.0766	3.65889	0.590353	6.1978	5.72581e-10	1.56713e-08
LOC_Os04g13220	159.466	2.05204	0.331461	6.19089	5.98265e-10	1.63585e-08
LOC_Os06g47130	173.678	-1.94076	0.313495	-6.19072	5.98884e-10	1.63597e-08
LOC_Os10g40530	40022.1	-1.25657	0.203069	-6.18791	6.09675e-10	1.66385e-08
LOC_Os02g09240	132.27	2.36368	0.382484	6.17981	6.41778e-10	1.74978e-08
LOC_Os07g08360	205.118	1.5187	0.245759	6.17962	6.42551e-10	1.75021e-08
LOC_Os03g37840	147.337	3.21428	0.520705	6.17294	6.70329e-10	1.82413e-08
LOC_Os06g13720	69.1838	2.31657	0.375605	6.16758	6.93431e-10	1.88519e-08
LOC_Os02g01920	6040.92	-0.718191	0.116463	-6.16669	6.97364e-10	1.89407e-08
LOC_Os05g32230	3059.53	-0.701311	0.113768	-6.16439	7.0755e-10	1.9199e-08
LOC_Os11g05614	55.5173	3.01545	0.489242	6.16351	7.11486e-10	1.92874e-08
LOC_Os08g02110	1725.15	1.24205	0.201564	6.16207	7.18014e-10	1.94459e-08
LOC_Os11g37860	720.957	1.38667	0.225099	6.16028	7.26162e-10	1.96478e-08
LOC_Os02g46500	170.297	-1.77822	0.288924	-6.15461	7.52634e-10	2.03447e-08
LOC_Os04g34390	153.27	2.55633	0.415499	6.15244	7.62984e-10	2.06049e-08
LOC_Os07g14150	3740.95	-0.887268	0.144324	-6.14774	7.85966e-10	2.12054e-08
LOC_Os09g20480	59.0043	2.50933	0.40825	6.14655	7.91887e-10	2.13449e-08
LOC_Os05g40890	245.086	1.37828	0.224253	6.14612	7.94008e-10	2.13818e-08
LOC_Os08g31060	33.5296	4.39571	0.715239	6.14579	7.9568e-10	2.14066e-08
LOC_Os02g15230	8158.99	-0.829873	0.135127	-6.14143	8.1783e-10	2.19817e-08
LOC_Os10g40770	81.461	2.23094	0.363283	6.14105	8.19767e-10	2.20129e-08
LOC_Os07g36630	1953.3	-1.44552	0.235395	-6.14085	8.20804e-10	2.202e-08
LOC_Os12g29430	112.784	-2.50579	0.408225	-6.13826	8.34318e-10	2.23404e-08
LOC_Os03g07660	265.859	1.88813	0.307597	6.13832	8.33993e-10	2.23404e-08
LOC_Os01g13030	4868.89	-0.668571	0.108953	-6.13635	8.44375e-10	2.25884e-08
LOC_Os06g10210	569.381	0.976523	0.159339	6.12857	8.86698e-10	2.36983e-08
LOC_Os06g46160	32.9221	4.20594	0.686562	6.1261	9.00612e-10	2.40476e-08
LOC_Os03g11010	946.42	0.849696	0.138763	6.12335	9.16271e-10	2.44428e-08
LOC_Os10g23820	590.013	-2.37144	0.387542	-6.11918	9.40584e-10	2.50678e-08
LOC_Os06g48960	483.155	1.18218	0.193225	6.11815	9.46707e-10	2.52074e-08
LOC_Os01g11880	550.381	1.17637	0.192482	6.11158	9.86495e-10	2.62422e-08
LOC_Os11g12560	37.6709	-3.12994	0.512334	-6.10918	1.00146e-09	2.66153e-08
LOC_Os12g35465	109.997	1.85094	0.303024	6.10822	1.00745e-09	2.67497e-08
LOC_Os03g18590	4800.23	-0.743046	0.121656	-6.10776	1.01037e-09	2.68022e-08
LOC_Os05g49800	10071.2	-0.667116	0.109236	-6.10713	1.01436e-09	2.6883e-08
LOC_Os07g01860	3813.13	-0.920124	0.15075	-6.10364	1.0368e-09	2.74265e-08
LOC_Os12g27020	50.0386	3.25105	0.532642	6.10364	1.03679e-09	2.74265e-08
LOC_Os05g33960	818.13	1.31003	0.214781	6.09939	1.06474e-09	2.81393e-08
LOC_Os12g36350	34.2898	6.05535	0.993106	6.09739	1.07814e-09	2.8467e-08
LOC_Os03g02530	13396.5	-1.0149	0.166544	-6.09391	1.10185e-09	2.90662e-08
LOC_Os06g01620	581.487	1.27362	0.20912	6.0904	1.12627e-09	2.96829e-08
LOC_Os01g03390	186.373	-2.06702	0.339685	-6.08511	1.16408e-09	3.06508e-08
LOC_Os01g43280	741.309	-4.67444	0.76841	-6.08327	1.17758e-09	3.09775e-08
LOC_Os03g56140	31.7798	5.18974	0.85319	6.08275	1.18139e-09	3.10491e-08
LOC_Os07g40240	672.28	1.9329	0.317994	6.07843	1.21365e-09	3.18676e-08
LOC_Os03g01320	1979.93	3.55858	0.585462	6.07824	1.21509e-09	3.18759e-08
LOC_Os12g28040	22.7273	-7.99954	1.31668	-6.07551	1.23591e-09	3.23921e-08
LOC_Os05g02420	14038.5	1.3958	0.229833	6.0731	1.25468e-09	3.28538e-08
LOC_Os01g28030	31.6213	3.99825	0.658474	6.07199	1.26337e-09	3.30509e-08
LOC_Os02g26014	130.743	-2.41973	0.398569	-6.07104	1.27085e-09	3.32161e-08
LOC_Os03g06390	624.356	1.1573	0.190737	6.06755	1.29877e-09	3.39147e-08
LOC_Os04g38026	1013.1	-0.891373	0.146978	-6.06465	1.32242e-09	3.45007e-08
LOC_Os03g17570	2449.35	0.886325	0.146154	6.06434	1.32498e-09	3.45356e-08
LOC_Os03g10510	14014.3	-0.611037	0.100762	-6.06413	1.32671e-09	3.45491e-08
LOC_Os03g05530	3851.42	1.00956	0.166502	6.06336	1.33305e-09	3.46824e-08
LOC_Os08g23150	2185.25	-0.98119	0.161834	-6.06293	1.33661e-09	3.47434e-08
LOC_Os07g38260	4377.64	-1.32256	0.218207	-6.06105	1.35232e-09	3.50874e-08
LOC_Os04g55510	2974.83	0.905314	0.149365	6.06109	1.35202e-09	3.50874e-08
LOC_Os02g47390	47.6074	3.79279	0.625974	6.05902	1.36953e-09	3.55017e-08
LOC_Os11g32620	231.052	-2.5189	0.415866	-6.057	1.38683e-09	3.59174e-08
LOC_Os04g55240	128.869	1.75262	0.28937	6.05668	1.38961e-09	3.59565e-08
LOC_Os03g58300	37.0385	6.75775	1.11579	6.05645	1.39162e-09	3.59758e-08
LOC_Os01g51840	2966.5	-0.854345	0.141225	-6.04952	1.45274e-09	3.75218e-08
LOC_Os03g52860	18999	-1.77846	0.294022	-6.04871	1.46012e-09	3.76783e-08
LOC_Os07g33270	651.121	-1.45918	0.241322	-6.04663	1.47904e-09	3.81319e-08
LOC_Os07g49000	1221.14	-1.86826	0.309368	-6.03897	1.55105e-09	3.99521e-08
LOC_Os03g27480	828.575	1.02741	0.170199	6.03651	1.57481e-09	4.05276e-08
LOC_Os09g12430	295.775	-2.07368	0.343689	-6.03359	1.6036e-09	4.1231e-08
LOC_Os01g50840	238.905	1.95468	0.324106	6.031	1.62953e-09	4.18599e-08
LOC_Os07g37156	462.592	-1.26261	0.209554	-6.02526	1.6884e-09	4.33331e-08
LOC_Os07g41370	140.324	1.70133	0.28244	6.02368	1.70494e-09	4.37182e-08
LOC_Os02g37830	5762.56	-0.983429	0.163268	-6.0234	1.70794e-09	4.37555e-08
LOC_Os05g38280	75.669	2.92834	0.486424	6.02015	1.74258e-09	4.46028e-08
LOC_Os06g28590	476.061	1.18628	0.197166	6.01667	1.78047e-09	4.55316e-08
LOC_Os01g19450	24414.7	-0.713611	0.11868	-6.01287	1.82262e-09	4.65677e-08
LOC_Os12g10390	57.7939	-3.56616	0.593128	-6.01247	1.82721e-09	4.66431e-08
LOC_Os03g12860	365.837	1.25942	0.209516	6.0111	1.84272e-09	4.69969e-08
LOC_Os01g02880	15731.7	-0.722309	0.120187	-6.00989	1.85654e-09	4.73068e-08
LOC_Os08g40380	499.77	-3.95741	0.658593	-6.00889	1.86797e-09	4.75555e-08
LOC_Os02g12690	3494.57	-1.76471	0.293721	-6.00813	1.87672e-09	4.77356e-08
LOC_Os04g52970	816.246	1.11878	0.186232	6.00746	1.88456e-09	4.78921e-08
LOC_Os01g60960	228.415	1.35612	0.225778	6.00643	1.8965e-09	4.81525e-08
LOC_Os02g06690	460.132	-1.50327	0.250287	-6.00619	1.89937e-09	4.81822e-08
LOC_Os03g56810	11270.4	-0.746406	0.1243	-6.00489	1.91467e-09	4.85272e-08
LOC_Os01g72130	117.956	1.79418	0.298815	6.00431	1.9215e-09	4.8657e-08
LOC_Os01g47470	2026.98	-0.707745	0.117878	-6.00403	1.92484e-09	4.86981e-08
LOC_Os04g44670	482.201	-0.950384	0.158334	-6.00239	1.9444e-09	4.91491e-08
LOC_Os08g40680	37.5616	5.43736	0.906001	6.0015	1.95507e-09	4.93751e-08
LOC_Os01g04720	1553.91	-0.769988	0.12833	-6.00007	1.97232e-09	4.97665e-08
LOC_Os04g33660	48.9422	4.30375	0.71753	5.99801	1.99756e-09	5.03586e-08
LOC_Os06g17390	4221.82	-0.826396	0.137934	-5.99123	2.08266e-09	5.24576e-08
LOC_Os11g46980	109.023	1.77928	0.297094	5.98895	2.11201e-09	5.31498e-08
LOC_Os11g01330	1336.87	1.34586	0.224741	5.98848	2.1181e-09	5.32088e-08
LOC_Os05g46360	448.857	1.72853	0.288639	5.98857	2.11688e-09	5.32088e-08
LOC_Os05g02890	66.7717	4.01068	0.670183	5.98446	2.17108e-09	5.44916e-08
LOC_Os07g36190	9895.73	-0.832471	0.139139	-5.98303	2.19023e-09	5.49238e-08
LOC_Os03g24910	744.503	-0.979826	0.163812	-5.98141	2.21209e-09	5.53855e-08
LOC_Os07g14920	154.257	-2.18122	0.364668	-5.98138	2.21254e-09	5.53855e-08
LOC_Os04g28250	988.549	1.31488	0.219912	5.97911	2.24355e-09	5.61123e-08
LOC_Os01g43460	353.272	1.94805	0.32589	5.97761	2.26436e-09	5.65831e-08
LOC_Os06g11860	3967.77	-1.21698	0.203602	-5.97728	2.26896e-09	5.66483e-08
LOC_Os06g43430	130.727	2.0589	0.34449	5.97665	2.27777e-09	5.68183e-08
LOC_Os08g32970	295.362	1.47647	0.247119	5.97473	2.30477e-09	5.74416e-08
LOC_Os12g16660	202.695	-1.45903	0.244219	-5.97429	2.31095e-09	5.75452e-08
LOC_Os03g07450	853.98	-1.49894	0.250907	-5.97411	2.31347e-09	5.75575e-08
LOC_Os06g27590	51.755	2.56842	0.430068	5.97211	2.34203e-09	5.82169e-08
LOC_Os01g24430	62.4214	3.5023	0.586533	5.9712	2.35519e-09	5.84931e-08
LOC_Os06g37750	261.002	-2.17954	0.36502	-5.97102	2.3578e-09	5.85068e-08
LOC_Os08g02180	51.6334	-2.61591	0.438114	-5.97084	2.36039e-09	5.85199e-08
LOC_Os06g49840	119.023	2.6228	0.439458	5.96826	2.39794e-09	5.93474e-08
LOC_Os02g36110	28.8229	4.77618	0.80025	5.96837	2.39642e-09	5.93474e-08
LOC_Os07g33480	185.154	2.63849	0.44222	5.96648	2.42432e-09	5.99481e-08
LOC_Os04g59340	714.237	0.973146	0.163119	5.96586	2.43345e-09	6.01216e-08
LOC_Os08g06170	404.808	1.88387	0.315998	5.96166	2.49692e-09	6.16362e-08
LOC_Os03g53770	1652.74	-0.752442	0.126243	-5.96026	2.51844e-09	6.21134e-08
LOC_Os03g03164	1321.83	-1.07613	0.180578	-5.95935	2.53236e-09	6.24026e-08
LOC_Os06g09630	10663.7	-0.753109	0.126497	-5.95355	2.62391e-09	6.46026e-08
LOC_Os02g41820	3219.51	0.877666	0.147532	5.94899	2.69796e-09	6.63685e-08
LOC_Os01g69010	40.3694	6.88415	1.15768	5.94652	2.73908e-09	6.73216e-08
LOC_Os07g14590	942.692	0.940651	0.158289	5.9426	2.80533e-09	6.88906e-08
LOC_Os12g32620	5836.63	-0.783029	0.131771	-5.94237	2.80933e-09	6.89291e-08
LOC_Os05g02820	5879.46	-0.824343	0.138757	-5.94089	2.8348e-09	6.94942e-08
LOC_Os07g47540	100.202	-1.96236	0.330384	-5.93962	2.85675e-09	6.99719e-08
LOC_Os03g44300	3332.35	-0.723615	0.121852	-5.93846	2.8772e-09	7.04122e-08
LOC_Os09g39220	2675.26	-0.787201	0.13257	-5.938	2.88514e-09	7.05457e-08
LOC_Os05g37880	499.509	1.09777	0.184991	5.93419	2.95303e-09	7.21437e-08
LOC_Os07g08390	2247.4	0.889363	0.149959	5.9307	3.0164e-09	7.36287e-08
LOC_Os03g55050	231.855	1.42891	0.240988	5.92939	3.04064e-09	7.41566e-08
LOC_Os01g57280	765.918	1.10614	0.186564	5.92905	3.04701e-09	7.42484e-08
LOC_Os09g25770	2956.26	1.1976	0.202113	5.92541	3.11516e-09	7.57792e-08
LOC_Os06g47910	444.757	3.86158	0.651693	5.92546	3.11428e-09	7.57792e-08
LOC_Os05g35500	445.565	-1.88578	0.318327	-5.92403	3.14151e-09	7.63548e-08
LOC_Os05g01760	1740.5	-0.866068	0.146252	-5.92173	3.18566e-09	7.73618e-08
LOC_Os02g12420	149.944	1.68194	0.284064	5.92099	3.2001e-09	7.76462e-08
LOC_Os04g35130	997.352	0.922379	0.155846	5.91855	3.24797e-09	7.87405e-08
LOC_Os11g13670	111.982	2.07546	0.350871	5.91517	3.31536e-09	8.03057e-08
LOC_Os09g12970	2028.3	-1.18749	0.200758	-5.91501	3.31856e-09	8.03148e-08
LOC_Os06g10170	402.686	-1.02517	0.173325	-5.91473	3.32415e-09	8.03818e-08
LOC_Os08g28840	825.124	-0.797882	0.134908	-5.91428	3.33337e-09	8.05361e-08
LOC_Os06g49230	134.573	-2.00423	0.338982	-5.91248	3.36988e-09	8.13491e-08
LOC_Os04g38940	559.836	-1.06134	0.179569	-5.91047	3.41125e-09	8.22779e-08
LOC_Os06g43370	29.6786	5.42136	0.917276	5.91028	3.41534e-09	8.23069e-08
LOC_Os04g54190	939.866	1.35147	0.228716	5.90896	3.44269e-09	8.28958e-08
LOC_Os01g58890	2446.76	1.32009	0.223472	5.90718	3.48009e-09	8.36545e-08
LOC_Os03g04130	1595.2	-1.28184	0.216994	-5.90724	3.47886e-09	8.36545e-08
LOC_Os08g12840	5488.95	-0.757072	0.128176	-5.90649	3.49465e-09	8.39335e-08
LOC_Os02g11950	144.254	-1.93149	0.327189	-5.90329	3.56329e-09	8.551e-08
LOC_Os05g22894	113.22	2.15126	0.364461	5.90258	3.57855e-09	8.58037e-08
LOC_Os03g35600	473.662	-1.66841	0.2827	-5.90171	3.59753e-09	8.61862e-08
LOC_Os04g59370	167.079	1.61204	0.273219	5.9002	3.63061e-09	8.69055e-08
LOC_Os08g35860	759.978	1.49887	0.254068	5.89947	3.64662e-09	8.71823e-08
LOC_Os08g01450	34.8996	8.54164	1.44788	5.8994	3.64831e-09	8.71823e-08
LOC_Os12g41660	359.574	-1.16203	0.196983	-5.89913	3.65422e-09	8.72503e-08
LOC_Os01g19220	3325.67	-1.07118	0.181603	-5.8985	3.66817e-09	8.75099e-08
LOC_Os01g66890	193.78	2.26264	0.383665	5.89744	3.69194e-09	8.80032e-08
LOC_Os06g44870	230.481	-1.39138	0.236055	-5.89431	3.76255e-09	8.96111e-08
LOC_Os03g38050	3677.03	-0.793775	0.134728	-5.89168	3.82291e-09	9.09725e-08
LOC_Os06g02410	82.9873	2.39216	0.406117	5.89032	3.85444e-09	9.1646e-08
LOC_Os10g08670	35.8483	-5.44862	0.925446	-5.88756	3.91946e-09	9.31141e-08
LOC_Os10g36210	52.6862	3.12947	0.53157	5.88721	3.92766e-09	9.32311e-08
LOC_Os02g16500	2632.55	-0.882209	0.149883	-5.88598	3.95693e-09	9.38043e-08
LOC_Os09g21180	70.7785	3.86318	0.656342	5.88592	3.9584e-09	9.38043e-08
LOC_Os06g43440	70.6678	2.94985	0.501211	5.88546	3.96958e-09	9.39907e-08
LOC_Os10g26620	295.412	1.15889	0.196952	5.88411	4.0019e-09	9.46773e-08
LOC_Os05g44940	39.0045	-5.07432	0.862772	-5.88142	4.06773e-09	9.60749e-08
LOC_Os08g14190	83.3214	-2.74869	0.46735	-5.88144	4.0671e-09	9.60749e-08
LOC_Os01g04220	136.566	2.07238	0.352376	5.88115	4.07415e-09	9.61467e-08
LOC_Os06g06470	1327	1.40242	0.238527	5.87948	4.11559e-09	9.7044e-08
LOC_Os01g67360	281.657	1.16285	0.197887	5.87635	4.19413e-09	9.88139e-08
LOC_Os04g58750	4890.09	-0.790892	0.134593	-5.87615	4.1991e-09	9.88491e-08
LOC_Os04g33110	2785.29	0.95478	0.162556	5.87356	4.26546e-09	1.00328e-07
LOC_Os04g41960	137.202	1.66489	0.283463	5.87338	4.26987e-09	1.00349e-07
LOC_Os08g42440	1796.11	-0.944721	0.160857	-5.87306	4.27832e-09	1.00465e-07
LOC_Os04g44250	209.086	1.93215	0.328996	5.87287	4.28318e-09	1.00496e-07
LOC_Os03g30870	108.73	-9.29384	1.58263	-5.87242	4.29479e-09	1.00685e-07
LOC_Os01g63810	49.7641	2.50443	0.426509	5.87194	4.30731e-09	1.00895e-07
LOC_Os07g09050	111.037	2.09593	0.357144	5.86858	4.39542e-09	1.02874e-07
LOC_Os01g43520	5651.6	0.963339	0.164174	5.86781	4.41592e-09	1.03269e-07
LOC_Os11g15230	1299.33	-0.997928	0.170073	-5.86764	4.4204e-09	1.03289e-07
LOC_Os10g23900	59.4243	-5.02213	0.855991	-5.86704	4.43655e-09	1.03581e-07
LOC_Os01g10850	1171.54	-1.41479	0.241206	-5.86546	4.47902e-09	1.04487e-07
LOC_Os06g21369	298.22	1.4305	0.24395	5.86389	4.52152e-09	1.05392e-07
LOC_Os11g48020	6906.18	-0.844024	0.143943	-5.86359	4.52955e-09	1.05493e-07
LOC_Os04g51340	629.657	1.10283	0.188141	5.86173	4.5808e-09	1.06599e-07
LOC_Os03g50100	1880.54	-0.792128	0.135151	-5.86104	4.59974e-09	1.06865e-07
LOC_Os12g42280	107.884	2.46366	0.420336	5.86117	4.59612e-09	1.06865e-07
LOC_Os05g09500	1290.22	-0.974062	0.1662	-5.86078	4.60709e-09	1.06948e-07
LOC_Os03g03700	46.1346	3.37482	0.575947	5.85961	4.63952e-09	1.07613e-07
LOC_Os04g46400	484.136	-1.36625	0.233185	-5.85907	4.65458e-09	1.07875e-07
LOC_Os01g22590	489.465	2.38388	0.407121	5.85546	4.75697e-09	1.10158e-07
LOC_Os08g38700	483.355	1.59848	0.273081	5.8535	4.8134e-09	1.11374e-07
LOC_Os11g31800	29.1192	4.78709	0.817846	5.85329	4.81931e-09	1.1142e-07
LOC_Os09g33490	417.923	1.87599	0.320532	5.85272	4.83591e-09	1.11713e-07
LOC_Os12g36770	851.263	-1.05931	0.181185	-5.84655	5.01881e-09	1.15844e-07
LOC_Os12g42884	86778.3	-0.60076	0.102785	-5.84483	5.0709e-09	1.16951e-07
LOC_Os01g09570	2292.18	1.54272	0.264025	5.84308	5.12437e-09	1.18089e-07
LOC_Os09g36860	10718.4	-0.788948	0.135064	-5.84131	5.17933e-09	1.19259e-07
LOC_Os08g23810	11599.2	-0.63743	0.109211	-5.83668	5.32509e-09	1.22516e-07
LOC_Os05g46840	94.7359	3.26354	0.559632	5.83158	5.49035e-09	1.26216e-07
LOC_Os12g38140	24283.8	-0.92296	0.158301	-5.83041	5.52921e-09	1.27007e-07
LOC_Os04g01300	14149.6	-0.603538	0.103533	-5.82945	5.56089e-09	1.27631e-07
LOC_Os09g32770	146.358	1.64501	0.282522	5.8226	5.79378e-09	1.32869e-07
LOC_Os04g47300	132.97	1.64238	0.282091	5.82219	5.80821e-09	1.33093e-07
LOC_Os04g45020	254.501	-1.50405	0.258388	-5.8209	5.85325e-09	1.33909e-07
LOC_Os02g26810	167.371	-2.59002	0.444945	-5.82099	5.84999e-09	1.33909e-07
LOC_Os08g28600	590.138	-1.3738	0.236029	-5.82047	5.86814e-09	1.34142e-07
LOC_Os11g44170	211.283	2.92666	0.502842	5.82024	5.87629e-09	1.3422e-07
LOC_Os01g65650	2724.73	1.4444	0.248305	5.81704	5.98984e-09	1.36704e-07
LOC_Os04g34630	12729.1	-1.36122	0.234271	-5.81044	6.23076e-09	1.41974e-07
LOC_Os02g43900	208.707	1.18286	0.203574	5.81049	6.22894e-09	1.41974e-07
LOC_Os08g40940	880.061	1.48831	0.256334	5.80613	6.39346e-09	1.45565e-07
LOC_Os08g01320	881.554	1.00488	0.173235	5.80066	6.60533e-09	1.50251e-07
LOC_Os01g07430	373.193	-1.74309	0.300505	-5.80055	6.60985e-09	1.50251e-07
LOC_Os07g43290	3001.79	-1.08902	0.187788	-5.79923	6.66208e-09	1.51318e-07
LOC_Os07g02060	71.2094	2.40121	0.41421	5.79709	6.74766e-09	1.53139e-07
LOC_Os05g29880	2596.44	-1.26371	0.218146	-5.79295	6.91591e-09	1.56832e-07
LOC_Os07g22390	2353.81	0.72767	0.125716	5.78821	7.11386e-09	1.61193e-07
LOC_Os01g12340	417.72	1.19253	0.206089	5.78647	7.18815e-09	1.62746e-07
LOC_Os06g43220	110.961	-1.99845	0.345388	-5.78611	7.20368e-09	1.62968e-07
LOC_Os10g34020	208.648	1.98816	0.343657	5.78529	7.23852e-09	1.63626e-07
LOC_Os02g12440	696.041	1.31313	0.226984	5.78514	7.24512e-09	1.63645e-07
LOC_Os04g25440	757.682	-1.42393	0.246248	-5.78248	7.36067e-09	1.66084e-07
LOC_Os02g43970	291.541	-1.78777	0.309174	-5.78239	7.36476e-09	1.66084e-07
LOC_Os01g61440	1333.24	-0.741832	0.128334	-5.78046	7.44964e-09	1.6782e-07
LOC_Os07g03750	205.676	-2.56262	0.443332	-5.78037	7.45353e-09	1.6782e-07
LOC_Os10g29800	168.184	-1.81494	0.314065	-5.77887	7.52029e-09	1.69189e-07
LOC_Os06g46140	47.8382	3.12326	0.540542	5.77801	7.55899e-09	1.69925e-07
LOC_Os11g13570	42.7634	3.61936	0.626727	5.77502	7.69435e-09	1.72831e-07
LOC_Os06g10850	173.315	1.70185	0.294711	5.77463	7.71207e-09	1.72956e-07
LOC_Os08g42910	452.871	1.55102	0.268589	5.77471	7.70836e-09	1.72956e-07
LOC_Os02g14460	329.083	-7.08083	1.22718	-5.76999	7.9278e-09	1.77654e-07
LOC_Os03g04660	1112.93	1.84308	0.319601	5.76683	8.07777e-09	1.80872e-07
LOC_Os07g34020	595.154	1.51467	0.262741	5.76487	8.17186e-09	1.82835e-07
LOC_Os08g30540	49.5487	2.74379	0.476003	5.76424	8.20278e-09	1.83382e-07
LOC_Os06g33200	39.8054	-2.80272	0.486327	-5.76303	8.26166e-09	1.84554e-07
LOC_Os03g51150	3720.91	-0.968975	0.168175	-5.76172	8.32629e-09	1.85852e-07
LOC_Os05g35190	2951.62	-0.640506	0.111198	-5.76007	8.40769e-09	1.87521e-07
LOC_Os01g24070	2020.15	-0.765002	0.132818	-5.75978	8.42216e-09	1.87697e-07
LOC_Os08g16120	113.013	2.05045	0.356047	5.75893	8.46467e-09	1.88496e-07
LOC_Os01g48270	2713.73	-0.714006	0.123994	-5.75841	8.49079e-09	1.8893e-07
LOC_Os03g60300	823.612	-1.00984	0.175458	-5.75544	8.64162e-09	1.92136e-07
LOC_Os03g39710	440.055	1.92739	0.334896	5.7552	8.65415e-09	1.92264e-07
LOC_Os10g11730	2216.75	-1.02423	0.178021	-5.75342	8.74538e-09	1.94139e-07
LOC_Os02g08500	4930.21	-1.04217	0.181248	-5.74994	8.92757e-09	1.98029e-07
LOC_Os05g30740	636.194	1.07598	0.187237	5.74664	9.10366e-09	2.01778e-07
LOC_Os06g39875	73.0497	2.11119	0.367564	5.74374	9.26078e-09	2.051e-07
LOC_Os05g41290	283.084	1.45318	0.253034	5.74303	9.29995e-09	2.05808e-07
LOC_Os04g07280	120.855	1.71596	0.298934	5.74027	9.45272e-09	2.09026e-07
LOC_Os03g23960	1836.42	-1.03045	0.179571	-5.73843	9.55589e-09	2.10979e-07
LOC_Os08g35440	70.5246	-2.95449	0.514859	-5.73845	9.55447e-09	2.10979e-07
LOC_Os12g08170	3878.07	-0.727075	0.126771	-5.73533	9.73205e-09	2.14701e-07
LOC_Os01g14630	41.8693	-7.914	1.3801	-5.73438	9.78707e-09	2.15748e-07
LOC_Os08g40180	8389.87	-0.962974	0.16795	-5.7337	9.8262e-09	2.16443e-07
LOC_Os01g55260	8865.68	-0.739666	0.129007	-5.73352	9.83688e-09	2.1651e-07
LOC_Os02g38320	148.008	-1.69579	0.295813	-5.73265	9.88759e-09	2.17458e-07
LOC_Os06g11240	141.063	2.01039	0.351027	5.72717	1.02122e-08	2.24424e-07
LOC_Os03g62480	869.887	-1.12418	0.196419	-5.72337	1.04434e-08	2.29328e-07
LOC_Os11g22960	85.4396	2.00043	0.349538	5.72306	1.0462e-08	2.29559e-07
LOC_Os03g54100	549.969	0.887428	0.155122	5.72084	1.05999e-08	2.32406e-07
LOC_Os06g08080	62970.6	-0.676212	0.118317	-5.71525	1.09544e-08	2.39993e-07
LOC_Os03g12670	31363.1	0.744645	0.130358	5.71233	1.11443e-08	2.43964e-07
LOC_Os06g20040	2073.57	0.953174	0.166906	5.71083	1.12424e-08	2.45923e-07
LOC_Os05g11070	35.8696	4.67673	0.819258	5.70849	1.1398e-08	2.49136e-07
LOC_Os01g43680	3405.53	0.777942	0.136348	5.70557	1.15954e-08	2.53255e-07
LOC_Os09g36060	221.897	-1.48548	0.260372	-5.70521	1.16197e-08	2.53592e-07
LOC_Os03g06060	580.972	-1.89982	0.333135	-5.70286	1.17814e-08	2.56922e-07
LOC_Os10g27040	91.7894	1.97239	0.346072	5.69937	1.20251e-08	2.62036e-07
LOC_Os12g05120	314.274	1.14086	0.200276	5.69646	1.22322e-08	2.66344e-07
LOC_Os02g57040	8583.46	-0.60337	0.105933	-5.69576	1.22824e-08	2.67233e-07
LOC_Os05g44340	160.359	1.88727	0.33146	5.69381	1.24233e-08	2.70093e-07
LOC_Os01g18850	1714.1	0.779244	0.136863	5.6936	1.24388e-08	2.70152e-07
LOC_Os02g03130	33.1614	4.22127	0.741417	5.69352	1.2445e-08	2.70152e-07
LOC_Os05g04400	96.6588	2.2293	0.391625	5.69244	1.25235e-08	2.71648e-07
LOC_Os11g06390	34311.2	-0.722418	0.12695	-5.69057	1.26619e-08	2.7444e-07
LOC_Os09g31130	476.398	1.41972	0.249544	5.68928	1.27575e-08	2.76303e-07
LOC_Os05g12240	266.327	-8.69639	1.5293	-5.68651	1.29662e-08	2.80609e-07
LOC_Os03g59690	44.0746	-2.6356	0.463598	-5.68511	1.30731e-08	2.82707e-07
LOC_Os10g34910	134.503	2.09563	0.368658	5.68448	1.31208e-08	2.83522e-07
LOC_Os08g34984	139.311	-2.1057	0.370625	-5.68149	1.33527e-08	2.88315e-07
LOC_Os03g21030	1015.55	1.30255	0.229284	5.68093	1.33965e-08	2.8904e-07
LOC_Os02g30080	799.385	-1.47043	0.258866	-5.68028	1.34474e-08	2.8992e-07
LOC_Os05g20050	4130.88	-0.683139	0.12038	-5.67485	1.38812e-08	2.99046e-07
LOC_Os03g18790	108.562	2.96977	0.523419	5.67379	1.39669e-08	3.00663e-07
LOC_Os05g04170	283.849	1.34817	0.237771	5.67003	1.4277e-08	3.07106e-07
LOC_Os05g43860	353.901	-1.12727	0.19906	-5.66295	1.48789e-08	3.19783e-07
LOC_Os06g51180	44.2365	3.50898	0.619651	5.66284	1.48888e-08	3.19783e-07
LOC_Os01g08380	665.832	-1.49148	0.263418	-5.66203	1.49593e-08	3.21056e-07
LOC_Os04g57210	1113.4	0.829593	0.146529	5.66165	1.49927e-08	3.21529e-07
LOC_Os01g11340	4995.61	-0.963851	0.170252	-5.66131	1.50222e-08	3.21677e-07
LOC_Os01g58550	3334.72	-1.37427	0.242746	-5.66135	1.50189e-08	3.21677e-07
LOC_Os05g32420	88.7725	1.91968	0.339248	5.65862	1.52593e-08	3.26507e-07
LOC_Os07g38620	1177.47	0.802318	0.141835	5.65672	1.54297e-08	3.29906e-07
LOC_Os02g49720	141.495	2.17209	0.384374	5.65098	1.59535e-08	3.4085e-07
LOC_Os08g31580	2935.93	0.793685	0.140457	5.65072	1.59779e-08	3.41114e-07
LOC_Os03g42630	59.937	3.99095	0.7063	5.65051	1.59971e-08	3.41268e-07
LOC_Os11g06720	22084.3	-1.26295	0.223535	-5.6499	1.60543e-08	3.42231e-07
LOC_Os06g04889	1918.02	-0.97887	0.173259	-5.64974	1.60692e-08	3.42292e-07
LOC_Os07g49360	101.027	2.43749	0.431731	5.64584	1.64374e-08	3.49874e-07
LOC_Os07g22930	637.851	1.32655	0.235124	5.64193	1.68151e-08	3.57645e-07
LOC_Os04g38910	783.841	-1.21888	0.216062	-5.64133	1.68741e-08	3.58632e-07
LOC_Os02g22680	1258.23	-1.15875	0.20563	-5.6351	1.74953e-08	3.71556e-07
LOC_Os05g01370	118.975	2.01933	0.358385	5.63453	1.7554e-08	3.72247e-07
LOC_Os12g16360	18.6361	7.6367	1.35532	5.63463	1.75433e-08	3.72247e-07
LOC_Os01g70410	1480.89	-0.805342	0.142937	-5.63425	1.75826e-08	3.72312e-07
LOC_Os03g30530	1136.88	-0.989703	0.175659	-5.63424	1.75833e-08	3.72312e-07
LOC_Os02g10190	3580.13	1.09042	0.193552	5.63371	1.76377e-08	3.73187e-07
LOC_Os07g35750	92.4318	-3.8194	0.67805	-5.63292	1.77181e-08	3.74609e-07
LOC_Os04g47310	1302.46	1.48054	0.262888	5.63183	1.78302e-08	3.767e-07
LOC_Os07g32620	256.881	-2.16938	0.385332	-5.6299	1.80311e-08	3.80661e-07
LOC_Os12g41690	121.948	2.4672	0.43832	5.62877	1.81498e-08	3.82882e-07
LOC_Os01g08860	1399.35	1.06141	0.188619	5.62729	1.8306e-08	3.85891e-07
LOC_Os07g48510	1818.03	-1.06397	0.18913	-5.6256	1.84866e-08	3.89409e-07
LOC_Os06g11090	176.08	1.76974	0.314702	5.62355	1.87068e-08	3.93575e-07
LOC_Os08g15020	156.773	-1.40435	0.249728	-5.62351	1.8712e-08	3.93575e-07
LOC_Os02g05744	1406.83	-1.0221	0.181763	-5.62325	1.87402e-08	3.93876e-07
LOC_Os11g26850	124165	-0.722478	0.12849	-5.62283	1.87852e-08	3.94531e-07
LOC_Os02g44108	3619.79	-1.18372	0.21053	-5.62257	1.88136e-08	3.94836e-07
LOC_Os06g04020	3183.72	1.18356	0.210555	5.62114	1.89703e-08	3.97831e-07
LOC_Os07g48010	461.674	2.01175	0.357944	5.62028	1.9065e-08	3.99522e-07
LOC_Os03g22790	743.498	0.98097	0.174577	5.61914	1.91914e-08	4.01874e-07
LOC_Os01g23600	127.973	1.4577	0.259435	5.61875	1.92347e-08	4.02486e-07
LOC_Os05g32120	979.695	-1.00091	0.178255	-5.61503	1.96528e-08	4.10931e-07
LOC_Os03g29920	655.867	-0.864479	0.153967	-5.61471	1.96888e-08	4.11381e-07
LOC_Os03g44890	4690.17	-0.890681	0.158648	-5.61418	1.97495e-08	4.12347e-07
LOC_Os09g29284	162.796	-3.07729	0.548268	-5.61275	1.99141e-08	4.15478e-07
LOC_Os02g47190	552.054	1.26206	0.224927	5.61098	2.01183e-08	4.19431e-07
LOC_Os01g40580	51.1521	2.79983	0.499122	5.60952	2.02891e-08	4.22682e-07
LOC_Os01g67180	2100.59	0.669194	0.119327	5.60806	2.04602e-08	4.25935e-07
LOC_Os02g53280	29.5321	4.58169	0.817049	5.6076	2.05146e-08	4.26754e-07
LOC_Os07g10600	15661.7	-0.668177	0.119229	-5.60417	2.09251e-08	4.34975e-07
LOC_Os03g19370	99.4069	3.0409	0.542705	5.60323	2.10394e-08	4.36713e-07
LOC_Os01g42790	30.2024	4.07237	0.726779	5.60332	2.10287e-08	4.36713e-07
LOC_Os01g66850	24.6348	5.146	0.918581	5.60212	2.11745e-08	4.39197e-07
LOC_Os11g38790	2345.27	0.74909	0.133817	5.59787	2.17006e-08	4.49782e-07
LOC_Os04g12820	48.7208	2.50276	0.447216	5.59632	2.18954e-08	4.53488e-07
LOC_Os05g42180	315.009	-1.22858	0.219595	-5.59478	2.20906e-08	4.57198e-07
LOC_Os06g49300	1757.47	-1.23884	0.221448	-5.59426	2.21563e-08	4.58224e-07
LOC_Os02g49510	43.5986	2.66641	0.476819	5.59207	2.24382e-08	4.63718e-07
LOC_Os07g28610	239.495	1.68466	0.301451	5.5885	2.29033e-08	4.72985e-07
LOC_Os05g06250	46.9723	-4.67417	0.836418	-5.58832	2.29283e-08	4.73158e-07
LOC_Os04g39610	3014.44	-0.685646	0.122702	-5.5879	2.29832e-08	4.73946e-07
LOC_Os07g36610	82.7647	-2.0852	0.37322	-5.58705	2.30954e-08	4.75915e-07
LOC_Os01g72170	533.58	1.39865	0.250384	5.58602	2.3233e-08	4.78404e-07
LOC_Os03g12900	5021.75	-1.17806	0.211003	-5.58312	2.36241e-08	4.86106e-07
LOC_Os08g41460	495.694	0.944978	0.169274	5.58255	2.37022e-08	4.87361e-07
LOC_Os11g09280	48613	-0.589103	0.105622	-5.57748	2.44035e-08	5.01055e-07
LOC_Os03g05910	2924.99	3.80335	0.6819	5.57757	2.43896e-08	5.01055e-07
LOC_Os04g48950	778.958	1.05343	0.188952	5.57514	2.47336e-08	5.07467e-07
LOC_Os05g48870	1511.51	-0.704326	0.126346	-5.5746	2.48103e-08	5.08673e-07
LOC_Os03g46300	123.988	1.68783	0.302812	5.57386	2.49153e-08	5.10459e-07
LOC_Os05g49770	866.233	1.14768	0.206047	5.57001	2.5472e-08	5.21489e-07
LOC_Os01g12100	743.688	0.933017	0.167512	5.56985	2.54955e-08	5.21594e-07
LOC_Os06g34060	103.148	2.24635	0.403459	5.56773	2.58084e-08	5.27615e-07
LOC_Os04g39600	437.323	-2.35861	0.423728	-5.56633	2.60153e-08	5.31464e-07
LOC_Os08g33440	5539.32	-0.678879	0.121992	-5.56493	2.62251e-08	5.35364e-07
LOC_Os03g21590	27.1426	3.76107	0.67608	5.56306	2.65084e-08	5.4076e-07
LOC_Os05g30660	132.056	1.91278	0.343981	5.56072	2.68656e-08	5.47655e-07
LOC_Os02g39560	1569.06	-0.817004	0.146999	-5.55791	2.73029e-08	5.55772e-07
LOC_Os10g07290	1844.87	-1.2238	0.220187	-5.55801	2.72875e-08	5.55772e-07
LOC_Os01g11730	2429.93	-7.72244	1.3896	-5.55729	2.7399e-08	5.57329e-07
LOC_Os02g45570	88.6631	2.07317	0.373079	5.55692	2.74573e-08	5.58114e-07
LOC_Os10g09860	24.6859	-8.11892	1.46167	-5.55457	2.783e-08	5.65288e-07
LOC_Os02g44680	465.501	-1.22716	0.221002	-5.55273	2.81239e-08	5.70849e-07
LOC_Os02g11000	391.234	1.04439	0.188094	5.5525	2.81614e-08	5.71202e-07
LOC_Os04g30760	3409.8	-0.680497	0.122587	-5.55113	2.83827e-08	5.75281e-07
LOC_Os07g46350	4870.34	-1.1777	0.212169	-5.55075	2.84443e-08	5.7612e-07
LOC_Os04g43230	1073.99	-0.708341	0.127648	-5.54915	2.87055e-08	5.80994e-07
LOC_Os01g51280	2848.3	-0.738237	0.133063	-5.54801	2.88938e-08	5.84391e-07
LOC_Os01g55500	2243.05	-0.787748	0.142043	-5.54583	2.92567e-08	5.91064e-07
LOC_Os04g41750	110.27	2.27864	0.410879	5.54578	2.92653e-08	5.91064e-07
LOC_Os11g32170	31.2819	3.85248	0.694692	5.54559	2.92957e-08	5.91258e-07
LOC_Os05g04440	8036.39	-2.93904	0.530031	-5.54503	2.93896e-08	5.92733e-07
LOC_Os01g51410	23017.2	-0.813429	0.146735	-5.54352	2.96442e-08	5.97444e-07
LOC_Os04g35790	473.906	1.59441	0.287686	5.54217	2.98745e-08	6.01658e-07
LOC_Os05g15530	57.8688	2.87307	0.518509	5.54102	3.00715e-08	6.05197e-07
LOC_Os01g54670	1978.15	-1.10884	0.200128	-5.54064	3.01365e-08	6.06077e-07
LOC_Os09g34960	8320.1	-0.680121	0.122762	-5.54016	3.02191e-08	6.07309e-07
LOC_Os10g32080	398.332	1.39124	0.251216	5.53804	3.0588e-08	6.14288e-07
LOC_Os05g26840	543.234	-1.16783	0.210911	-5.5371	3.07529e-08	6.17163e-07
LOC_Os07g43940	1606.99	0.899302	0.162426	5.5367	3.0822e-08	6.18114e-07
LOC_Os03g61290	89.0653	2.52542	0.45642	5.5331	3.14613e-08	6.30489e-07
LOC_Os01g50760	1571.56	-0.755104	0.136477	-5.53283	3.15099e-08	6.31019e-07
LOC_Os12g04480	933.918	-1.0449	0.188881	-5.53205	3.16501e-08	6.3338e-07
LOC_Os10g36060	6631.47	-0.70372	0.127221	-5.53145	3.17587e-08	6.35107e-07
LOC_Os04g43380	51.603	-3.76134	0.680092	-5.53063	3.1909e-08	6.37664e-07
LOC_Os11g12320	65.2873	2.14256	0.387416	5.5304	3.19508e-08	6.38051e-07
LOC_Os05g44100	3244.9	-0.651936	0.117896	-5.52978	3.20636e-08	6.39855e-07
ChrSy_fgenesh_gene_47	26.497	4.02562	0.72812	5.52878	3.22467e-08	6.43056e-07
LOC_Os04g14680	290.055	1.83639	0.332187	5.52819	3.2356e-08	6.44333e-07
LOC_Os06g13240	40.6232	5.0495	0.913396	5.52827	3.23397e-08	6.44333e-07
LOC_Os01g48820	145.176	1.43993	0.260606	5.52531	3.28905e-08	6.54153e-07
LOC_Os02g40710	56.2509	3.81125	0.689784	5.52528	3.28951e-08	6.54153e-07
LOC_Os10g22050	663.202	1.26496	0.228952	5.52498	3.2953e-08	6.54846e-07
LOC_Os11g09590	689.966	0.971354	0.175871	5.52311	3.33061e-08	6.614e-07
LOC_Os01g50480	37.0916	3.08359	0.558367	5.52251	3.34187e-08	6.63174e-07
LOC_Os02g33705	306.306	-1.25695	0.227678	-5.52076	3.37534e-08	6.69348e-07
LOC_Os02g25060	6875.88	-0.772814	0.139994	-5.52035	3.38327e-08	6.70452e-07
LOC_Os07g47570	1096.18	-1.28073	0.232038	-5.51948	3.40006e-08	6.73312e-07
LOC_Os04g01890	106.026	1.7263	0.312892	5.51722	3.44407e-08	6.81552e-07
LOC_Os05g18604	403.904	-1.68319	0.305118	-5.51652	3.4577e-08	6.83773e-07
LOC_Os08g28670	1041.67	3.96077	0.718078	5.51579	3.47216e-08	6.86156e-07
LOC_Os05g51220	95.3522	2.06803	0.375382	5.50915	3.60577e-08	7.12064e-07
LOC_Os09g32470	667.161	-0.870314	0.158018	-5.50771	3.63537e-08	7.17411e-07
LOC_Os03g48600	442.082	1.08373	0.196841	5.50559	3.6793e-08	7.25578e-07
LOC_Os12g25690	41829.4	-0.676087	0.122814	-5.50496	3.69258e-08	7.27691e-07
LOC_Os12g41570	52.56	3.02007	0.548698	5.50408	3.71109e-08	7.30833e-07
LOC_Os02g05000	34.0136	3.09393	0.562224	5.50302	3.73335e-08	7.34708e-07
LOC_Os06g23350	21.2557	7.82622	1.4227	5.50098	3.77692e-08	7.42769e-07
LOC_Os10g36650	15653.4	-0.840346	0.152792	-5.49992	3.79965e-08	7.46722e-07
LOC_Os07g32710	4352.23	0.771963	0.140402	5.49825	3.83582e-08	7.53309e-07
LOC_Os07g39250	130.437	-1.49733	0.272346	-5.49791	3.84314e-08	7.54225e-07
LOC_Os02g32490	24494.7	-0.818631	0.148905	-5.49768	3.84823e-08	7.54704e-07
LOC_Os01g50010	4611.05	-0.678402	0.123446	-5.49553	3.89532e-08	7.63413e-07
LOC_Os03g16980	61111.6	-0.560087	0.101944	-5.49406	3.92799e-08	7.69286e-07
LOC_Os07g48450	225.128	2.31823	0.422003	5.49339	3.94287e-08	7.71667e-07
LOC_Os10g16974	1435.75	-0.987062	0.179806	-5.4896	4.02855e-08	7.87895e-07
LOC_Os03g07650	147.081	2.62959	0.479077	5.48888	4.04492e-08	7.90553e-07
LOC_Os04g19740	295.391	1.35	0.246026	5.48723	4.08279e-08	7.97405e-07
LOC_Os10g31630	777.18	1.64769	0.300354	5.48582	4.11552e-08	8.03247e-07
LOC_Os10g30290	26.4282	8.14043	1.48441	5.48396	4.15913e-08	8.11202e-07
LOC_Os10g31710	1634.63	-0.981082	0.178906	-5.4838	4.16282e-08	8.11365e-07
LOC_Os01g59819	25.3012	-6.278	1.14561	-5.48006	4.25193e-08	8.28166e-07
LOC_Os06g22150	356.646	-1.03564	0.189061	-5.47779	4.30683e-08	8.38283e-07
LOC_Os01g17160	1849.05	-0.897156	0.163814	-5.47669	4.33362e-08	8.42922e-07
LOC_Os12g26880	3026.21	-1.14581	0.209311	-5.47419	4.39529e-08	8.54333e-07
LOC_Os07g49240	1700.79	-0.875631	0.159962	-5.474	4.3998e-08	8.54626e-07
LOC_Os06g12460	32.3335	3.76454	0.68775	5.4737	4.40732e-08	8.55501e-07
LOC_Os01g20720	119.776	1.58196	0.289022	5.47348	4.41293e-08	8.56006e-07
LOC_Os02g45890	1247.1	-1.83443	0.335227	-5.47219	4.44503e-08	8.61646e-07
LOC_Os04g38320	108.418	2.05924	0.376321	5.47202	4.44933e-08	8.61891e-07
LOC_Os12g42010	28.5124	5.78452	1.05714	5.47187	4.45312e-08	8.62038e-07
LOC_Os03g52380	41.6971	2.49199	0.455588	5.46982	4.50487e-08	8.71462e-07
LOC_Os01g33080	1804.9	-0.7953	0.145415	-5.46916	4.52178e-08	8.74138e-07
LOC_Os08g13980	568.393	-1.84661	0.337825	-5.46618	4.59849e-08	8.88365e-07
LOC_Os06g49210	168.706	-1.40162	0.256603	-5.46222	4.70226e-08	9.07794e-07
LOC_Os06g38970	7217.55	-0.795784	0.145713	-5.46131	4.72628e-08	9.11812e-07
LOC_Os07g22730	58.5636	2.46216	0.450866	5.46095	4.73589e-08	9.13047e-07
LOC_Os05g38410	145.583	-3.1276	0.572765	-5.46053	4.74707e-08	9.14583e-07
LOC_Os10g36390	327.72	-1.27551	0.233762	-5.45645	4.85761e-08	9.35247e-07
LOC_Os01g08810	34.7853	7.56807	1.38705	5.45623	4.86342e-08	9.3573e-07
LOC_Os12g16290	1550.94	1.53349	0.281077	5.45578	4.87586e-08	9.37491e-07
LOC_Os06g46990	1282.52	-0.723277	0.13258	-5.45539	4.88653e-08	9.38907e-07
LOC_Os06g43940	281.408	1.19205	0.218518	5.45513	4.89361e-08	9.39632e-07
LOC_Os01g65790	1064.23	1.0563	0.193711	5.45296	4.95381e-08	9.50549e-07
LOC_Os02g18000	290.082	1.00834	0.184938	5.45232	4.97178e-08	9.53355e-07
LOC_Os01g48680	1983.08	-0.707192	0.129725	-5.45146	4.99581e-08	9.57316e-07
LOC_Os04g39270	340.656	0.975723	0.179007	5.45077	5.01535e-08	9.60414e-07
LOC_Os03g18270	359.912	0.890902	0.163452	5.45053	5.02187e-08	9.61016e-07
LOC_Os10g39760	3033.13	0.830145	0.152459	5.44505	5.17911e-08	9.90439e-07
LOC_Os12g03740	306.484	1.39222	0.255816	5.44228	5.26021e-08	1.00527e-06
LOC_Os05g47540	207.131	1.747	0.32103	5.44186	5.27257e-08	1.00696e-06
LOC_Os04g25454	136.044	-1.85414	0.340757	-5.44124	5.29119e-08	1.00984e-06
LOC_Os05g29790	370.018	2.38085	0.437747	5.43886	5.36212e-08	1.02269e-06
ChrSy_fgenesh_gene_42	123.92	1.93566	0.356103	5.43568	5.4589e-08	1.04045e-06
LOC_Os05g51700	11190.5	-0.668841	0.123159	-5.4307	5.61344e-08	1.06918e-06
LOC_Os03g03860	1184.7	-0.949129	0.174778	-5.43047	5.62057e-08	1.06983e-06
LOC_Os01g69050	905.252	0.997985	0.183913	5.42639	5.75044e-08	1.09382e-06
LOC_Os08g34010	92.8189	2.23619	0.412168	5.42542	5.78193e-08	1.09907e-06
LOC_Os06g19430	209.33	-1.61448	0.297663	-5.42385	5.83289e-08	1.10801e-06
LOC_Os12g07150	426.42	1.62229	0.299145	5.42309	5.85777e-08	1.112e-06
LOC_Os01g45470	105.298	2.23376	0.411929	5.42267	5.8715e-08	1.11386e-06
LOC_Os05g41090	1761.98	1.13112	0.208634	5.42157	5.90776e-08	1.11999e-06
LOC_Os02g44040	103.483	2.01459	0.371598	5.42142	5.91278e-08	1.1202e-06
LOC_Os04g51710	3802.8	-0.729679	0.1346	-5.42108	5.92411e-08	1.1214e-06
LOC_Os01g11210	85.8077	1.75195	0.32318	5.42099	5.92699e-08	1.1214e-06
LOC_Os05g03740	226.895	1.24753	0.23016	5.42027	5.95079e-08	1.12515e-06
LOC_Os07g14850	38903.6	-0.709203	0.130901	-5.41786	6.03182e-08	1.13971e-06
LOC_Os12g02910	1094.47	-0.980852	0.181069	-5.417	6.06068e-08	1.14441e-06
LOC_Os09g23140	938.727	1.2465	0.230193	5.41502	6.12804e-08	1.15636e-06
LOC_Os11g32940	423.898	1.03155	0.190531	5.41406	6.16102e-08	1.16181e-06
LOC_Os03g58170	511.294	0.942921	0.174251	5.41127	6.25803e-08	1.17932e-06
LOC_Os02g14150	43.8668	2.87925	0.532119	5.4109	6.27084e-08	1.18095e-06
LOC_Os04g53000	324.841	-1.49689	0.276845	-5.40695	6.41057e-08	1.20647e-06
LOC_Os07g49110	3067.59	0.949807	0.175711	5.40552	6.46208e-08	1.21536e-06
LOC_Os08g20730	472.996	1.92622	0.356398	5.40468	6.49232e-08	1.22024e-06
LOC_Os11g34920	524.388	1.08436	0.200671	5.40366	6.5296e-08	1.22643e-06
LOC_Os05g06720	2012.85	-0.879868	0.162888	-5.40166	6.6026e-08	1.23933e-06
LOC_Os02g09390	171.435	1.53633	0.284573	5.39871	6.71211e-08	1.25905e-06
LOC_Os12g41860	3777.02	1.08844	0.201683	5.3968	6.78387e-08	1.27167e-06
LOC_Os01g73170	12328.7	1.09062	0.202193	5.39394	6.89285e-08	1.29125e-06
LOC_Os12g25170	23.4001	4.45899	0.826836	5.39284	6.9354e-08	1.29837e-06
LOC_Os06g30750	2877.4	0.804281	0.149154	5.3923	6.95609e-08	1.30138e-06
LOC_Os01g01450	8621.79	-0.828837	0.153727	-5.39163	6.98211e-08	1.30539e-06
LOC_Os03g35640	15.2859	7.35064	1.36362	5.39053	7.02504e-08	1.31256e-06
LOC_Os07g02560	51.7112	2.73273	0.50705	5.38947	7.06672e-08	1.31948e-06
LOC_Os11g03780	608.734	1.05339	0.195674	5.3834	7.30928e-08	1.36387e-06
LOC_Os09g25690	18.0006	7.58657	1.40988	5.38102	7.40655e-08	1.38112e-06
LOC_Os01g37950	4878.43	-0.850642	0.158087	-5.38085	7.41342e-08	1.38149e-06
LOC_Os06g19990	666.305	1.33696	0.248608	5.37778	7.541e-08	1.40434e-06
LOC_Os03g45340	406.53	1.29738	0.241339	5.37576	7.62583e-08	1.41921e-06
LOC_Os07g02940	218.643	1.17009	0.21779	5.37257	7.76214e-08	1.44364e-06
LOC_Os04g41310	105.526	2.9242	0.544417	5.37125	7.81944e-08	1.45334e-06
LOC_Os01g02390	749.895	1.14701	0.213565	5.37076	7.84063e-08	1.45633e-06
LOC_Os05g37730	1531.06	-0.649279	0.120918	-5.36957	7.8924e-08	1.46499e-06
LOC_Os10g22600	91.7142	1.79915	0.335252	5.36656	8.02513e-08	1.48865e-06
LOC_Os06g39800	43.7512	2.72241	0.507418	5.36522	8.08491e-08	1.49876e-06
LOC_Os07g39960	33.1724	-3.47918	0.648499	-5.36498	8.09585e-08	1.49982e-06
LOC_Os09g15170	1692.39	-0.780633	0.145518	-5.36451	8.11704e-08	1.50257e-06
LOC_Os09g33550	71.585	-1.94018	0.361682	-5.36433	8.12503e-08	1.50257e-06
LOC_Os04g03890	17.4162	-7.61491	1.41955	-5.3643	8.12658e-08	1.50257e-06
LOC_Os08g10400	478.319	-0.959736	0.179027	-5.36085	8.28318e-08	1.53053e-06
LOC_Os02g22190	10422.7	-0.761933	0.142153	-5.35994	8.3249e-08	1.53724e-06
LOC_Os01g72140	46.4837	3.65648	0.682225	5.35964	8.3387e-08	1.53879e-06
LOC_Os07g26210	1635.88	1.30127	0.242832	5.35872	8.38131e-08	1.54565e-06
LOC_Os12g05050	3603.22	1.35858	0.253588	5.35742	8.4417e-08	1.55522e-06
LOC_Os04g45650	1544.25	0.810293	0.151251	5.35726	8.4495e-08	1.55522e-06
LOC_Os02g54560	634.448	1.2096	0.225787	5.35725	8.4496e-08	1.55522e-06
LOC_Os04g34120	41.2215	-2.47573	0.462166	-5.35679	8.4713e-08	1.5582e-06
LOC_Os07g16970	105.142	2.12747	0.397219	5.35591	8.51258e-08	1.56478e-06
LOC_Os03g62314	239.994	2.19629	0.410249	5.35357	8.62372e-08	1.58419e-06
LOC_Os12g10710	505.948	1.30263	0.243336	5.35321	8.64097e-08	1.58633e-06
LOC_Os07g47590	405.39	1.47729	0.276028	5.35197	8.70021e-08	1.59618e-06
LOC_Os09g30250	143.983	1.3246	0.247537	5.35114	8.74029e-08	1.6025e-06
LOC_Os11g20160	6026.63	-4.06546	0.760205	-5.34785	8.90034e-08	1.62984e-06
LOC_Os11g14380	91.2917	3.17444	0.593593	5.34784	8.90085e-08	1.62984e-06
LOC_Os03g21460	1992.24	0.765927	0.143259	5.34645	8.96983e-08	1.64141e-06
LOC_Os02g41670	357.317	-2.40405	0.450059	-5.34162	9.21186e-08	1.68353e-06
LOC_Os08g06370	404.468	1.1841	0.221673	5.34165	9.21049e-08	1.68353e-06
LOC_Os03g04500	531.754	-0.972113	0.18207	-5.33922	9.33494e-08	1.70493e-06
LOC_Os03g64320	6044.77	-0.874212	0.163785	-5.33757	9.42017e-08	1.71939e-06
LOC_Os08g40060	354.615	-1.04757	0.19631	-5.33628	9.48717e-08	1.73051e-06
LOC_Os02g43940	215.924	-1.44108	0.270107	-5.33521	9.5435e-08	1.73967e-06
LOC_Os05g12190	20.3717	-7.84158	1.47019	-5.33373	9.62143e-08	1.75275e-06
LOC_Os04g51410	64.0163	2.46651	0.462538	5.33256	9.68403e-08	1.76303e-06
LOC_Os03g40130	132.297	-1.92792	0.361597	-5.3317	9.72995e-08	1.77025e-06
LOC_Os01g47560	91.2302	1.75049	0.328336	5.33139	9.74656e-08	1.77106e-06
LOC_Os05g38590	305.475	1.02273	0.191832	5.33138	9.74686e-08	1.77106e-06
LOC_Os06g19800	602.263	-6.5296	1.22547	-5.32826	9.91593e-08	1.80063e-06
LOC_Os07g15650	36.4756	4.90172	0.920303	5.3262	1.00287e-07	1.81994e-06
LOC_Os01g06280	235.293	1.30824	0.245663	5.32534	1.00764e-07	1.82744e-06
LOC_Os06g06080	324.619	1.24461	0.233796	5.3235	1.01792e-07	1.84491e-06
LOC_Os10g22570	4350.26	-1.62091	0.304548	-5.32235	1.02434e-07	1.85535e-06
LOC_Os04g56950	75.5774	2.44552	0.459828	5.31833	1.04723e-07	1.89561e-06
LOC_Os02g47790	136.057	2.57677	0.484635	5.31693	1.05534e-07	1.90908e-06
LOC_Os02g44500	2999.74	0.797077	0.149916	5.31681	1.05602e-07	1.90909e-06
LOC_Os04g44950	78.969	2.09245	0.393628	5.3158	1.06192e-07	1.91854e-06
LOC_Os03g15020	5196.94	-0.701647	0.132022	-5.31462	1.06883e-07	1.92979e-06
LOC_Os01g68770	6068.07	-0.737498	0.138786	-5.31394	1.07278e-07	1.93571e-06
LOC_Os05g38290	115.186	2.31212	0.435151	5.31336	1.07621e-07	1.94066e-06
LOC_Os03g49310	82.4992	2.75799	0.519146	5.31255	1.08099e-07	1.94804e-06
LOC_Os10g31680	1539.04	-0.841314	0.158371	-5.31228	1.0826e-07	1.94972e-06
LOC_Os03g31026	1634.49	0.967269	0.18209	5.31203	1.08409e-07	1.95116e-06
LOC_Os03g51250	6816.23	-0.668324	0.125866	-5.3098	1.09747e-07	1.97399e-06
LOC_Os02g36500	2701.6	-0.919385	0.173154	-5.30964	1.09843e-07	1.97447e-06
LOC_Os01g52260	395.275	1.39816	0.263339	5.30934	1.10021e-07	1.97642e-06
LOC_Os06g50340	751.138	1.04769	0.197359	5.30858	1.10484e-07	1.98349e-06
LOC_Os03g58330	672.778	0.908679	0.171266	5.30566	1.12268e-07	2.01423e-06
LOC_Os05g48900	32233.8	-0.909114	0.171444	-5.3027	1.14105e-07	2.04591e-06
LOC_Os10g36500	1091.58	1.32943	0.25077	5.30139	1.14922e-07	2.05926e-06
LOC_Os05g31670	25.6207	6.22183	1.17386	5.30033	1.15595e-07	2.07e-06
LOC_Os11g40370	330.355	1.44646	0.273047	5.29748	1.17415e-07	2.10128e-06
LOC_Os05g28630	2690.32	-0.62931	0.118797	-5.29734	1.17503e-07	2.10153e-06
LOC_Os07g23340	159.568	2.27366	0.429223	5.29716	1.17615e-07	2.1022e-06
LOC_Os04g46410	26.9988	-4.75304	0.897569	-5.29546	1.18715e-07	2.12054e-06
LOC_Os09g27830	11509.8	-0.552477	0.104363	-5.29382	1.19785e-07	2.1383e-06
LOC_Os08g07950	381.603	-1.59006	0.300461	-5.29208	1.20934e-07	2.15747e-06
LOC_Os03g60810	250.61	-1.37048	0.259055	-5.2903	1.22115e-07	2.17718e-06
LOC_Os02g37690	432.029	1.1697	0.221112	5.29009	1.22258e-07	2.17835e-06
LOC_Os04g32950	59755.5	-0.610941	0.11554	-5.28769	1.2387e-07	2.2057e-06
LOC_Os08g33740	5809.95	-0.860446	0.162763	-5.2865	1.24676e-07	2.21726e-06
LOC_Os01g42200	35.6191	5.08895	0.962612	5.28661	1.24603e-07	2.21726e-06
LOC_Os09g32050	2694.1	-0.693392	0.131188	-5.28549	1.25371e-07	2.22824e-06
LOC_Os05g38264	188.293	2.79389	0.528961	5.28184	1.27891e-07	2.27159e-06
LOC_Os01g46290	1599.71	0.982834	0.186241	5.2772	1.31171e-07	2.3284e-06
LOC_Os03g64330	619.476	-1.29161	0.244777	-5.27666	1.3156e-07	2.33385e-06
LOC_Os04g33990	11514.4	-0.788579	0.149484	-5.27535	1.32499e-07	2.34906e-06
LOC_Os04g45834	795.484	0.782829	0.148405	5.27495	1.32793e-07	2.35279e-06
LOC_Os01g15320	559.765	-1.52846	0.289781	-5.27453	1.33097e-07	2.35672e-06
LOC_Os06g22050	944.884	0.817577	0.155061	5.2726	1.34505e-07	2.38015e-06
LOC_Os03g58490	604.42	-0.922318	0.174959	-5.27163	1.35221e-07	2.39134e-06
LOC_Os11g43140	513.739	1.06908	0.202958	5.26749	1.38302e-07	2.44431e-06
LOC_Os01g73270	63.5022	2.30688	0.437975	5.26715	1.38559e-07	2.44733e-06
LOC_Os03g17800	87.928	1.70385	0.323538	5.2663	1.39198e-07	2.45709e-06
LOC_Os06g37150	23.5704	4.73496	0.89919	5.26581	1.39571e-07	2.46215e-06
LOC_Os02g38120	1976.3	-1.24354	0.23618	-5.26524	1.40005e-07	2.46827e-06
LOC_Os09g13940	166.854	1.51317	0.287414	5.26477	1.40367e-07	2.47312e-06
LOC_Os02g50990	95.1761	-1.53073	0.290827	-5.26337	1.41439e-07	2.49046e-06
LOC_Os02g13520	1334.78	0.955651	0.18166	5.26066	1.43536e-07	2.52583e-06
LOC_Os05g37260	42.6645	2.44864	0.465498	5.26025	1.4386e-07	2.52996e-06
LOC_Os11g07124	73.9935	1.94386	0.369631	5.25893	1.44899e-07	2.54666e-06
LOC_Os03g20680	27.7887	4.97542	0.946246	5.25806	1.45581e-07	2.55707e-06
LOC_Os04g59380	1408.9	0.911714	0.173415	5.25741	1.461e-07	2.56459e-06
LOC_Os01g10140	197.812	1.44752	0.275361	5.25682	1.46568e-07	2.57123e-06
LOC_Os07g09190	57.2168	3.3134	0.630775	5.25291	1.49715e-07	2.62481e-06
LOC_Os07g26640	1102.86	0.780683	0.148646	5.25198	1.50474e-07	2.6365e-06
LOC_Os02g14800	94.9028	1.86127	0.354449	5.25116	1.51141e-07	2.64655e-06
LOC_Os03g20760	486.222	-1.47383	0.280731	-5.24997	1.52125e-07	2.66214e-06
LOC_Os05g12450	693.344	0.806216	0.153636	5.24756	1.54129e-07	2.69555e-06
LOC_Os03g55830	2178.54	-0.848049	0.161612	-5.24744	1.54227e-07	2.69561e-06
LOC_Os08g44210	1221.65	-0.69828	0.133092	-5.24658	1.54948e-07	2.70488e-06
LOC_Os03g31706	340.764	1.09999	0.209655	5.24665	1.54886e-07	2.70488e-06
LOC_Os05g03070	1052.58	-0.785816	0.149782	-5.24641	1.55091e-07	2.70572e-06
LOC_Os01g18210	992.111	-0.823704	0.157083	-5.24375	1.57345e-07	2.74337e-06
LOC_Os01g12160	188.049	2.35835	0.449889	5.24206	1.58791e-07	2.76688e-06
LOC_Os02g58480	836.568	1.11117	0.212012	5.24109	1.59628e-07	2.77976e-06
LOC_Os02g32380	124.905	-1.58423	0.302279	-5.24097	1.59734e-07	2.77989e-06
LOC_Os11g35210	272.887	1.41271	0.269646	5.23912	1.61342e-07	2.80617e-06
LOC_Os08g36630	3634.04	-0.72597	0.138592	-5.23817	1.62174e-07	2.81892e-06
LOC_Os11g47520	2141.35	-1.39444	0.266228	-5.23779	1.62514e-07	2.82311e-06
LOC_Os05g01730	381.65	-1.00605	0.192191	-5.23464	1.65311e-07	2.86993e-06
LOC_Os01g46400	4332.83	-0.742185	0.14179	-5.23441	1.6551e-07	2.87164e-06
LOC_Os12g03080	4122.83	-0.787695	0.150516	-5.2333	1.66507e-07	2.88605e-06
LOC_Os08g06600	607.181	-0.749972	0.143311	-5.23317	1.66627e-07	2.88605e-06
LOC_Os05g49900	33.2367	4.21575	0.805586	5.23315	1.66645e-07	2.88605e-06
LOC_Os04g39430	2027.42	-0.692643	0.132442	-5.22979	1.69702e-07	2.9372e-06
LOC_Os12g06220	1630.45	-1.00924	0.193023	-5.22863	1.70772e-07	2.95283e-06
LOC_Os01g69174	100.341	3.18078	0.608344	5.22858	1.70813e-07	2.95283e-06
LOC_Os12g34990	1061.93	0.675808	0.129271	5.22786	1.71488e-07	2.9627e-06
LOC_Os01g45700	5273.93	-1.06962	0.204671	-5.22602	1.73194e-07	2.99036e-06
LOC_Os03g32040	157.809	1.43967	0.275526	5.22515	1.74011e-07	3.00264e-06
LOC_Os09g02180	14.5066	7.27494	1.3926	5.22399	1.75107e-07	3.01972e-06
LOC_Os03g52180	14.1654	7.24076	1.38635	5.2229	1.76143e-07	3.03574e-06
LOC_Os05g51610	1167.19	-0.873447	0.167279	-5.22149	1.77494e-07	3.05717e-06
LOC_Os01g11520	31.036	3.11426	0.596782	5.21841	1.80462e-07	3.10642e-06
LOC_Os07g40130	30616.6	-1.05068	0.201371	-5.21765	1.81206e-07	3.11734e-06
LOC_Os10g04090	371.687	-1.00512	0.192698	-5.21602	1.82806e-07	3.14297e-06
LOC_Os04g40990	1086.35	1.71765	0.329341	5.21541	1.83413e-07	3.15148e-06
LOC_Os04g15690	3008.71	0.736709	0.141375	5.21102	1.87807e-07	3.22503e-06
LOC_Os03g50885	56716.4	-0.650978	0.124955	-5.20972	1.89126e-07	3.24574e-06
LOC_Os09g27260	26.9226	4.06223	0.779767	5.20955	1.89299e-07	3.24675e-06
LOC_Os02g53320	757.463	-1.17452	0.225596	-5.20632	1.92627e-07	3.30183e-06
LOC_Os02g13150	1461.23	-0.75481	0.145096	-5.20213	1.97016e-07	3.37503e-06
LOC_Os01g62880	317.355	1.5526	0.298491	5.20151	1.97671e-07	3.38421e-06
LOC_Os09g26960	822.161	1.63808	0.314982	5.20057	1.98679e-07	3.39941e-06
LOC_Os01g65120	55.5712	-2.33631	0.449309	-5.19978	1.99521e-07	3.41178e-06
LOC_Os11g38160	22.8959	3.80652	0.732134	5.19921	2.00134e-07	3.4202e-06
LOC_Os03g52300	762.606	-1.03319	0.198729	-5.199	2.00363e-07	3.42206e-06
LOC_Os03g18850	3246.5	-1.39419	0.268177	-5.19877	2.00617e-07	3.42433e-06
LOC_Os10g40030	233.287	1.4702	0.282862	5.19757	2.01907e-07	3.44429e-06
LOC_Os01g25810	333.487	-1.24997	0.240515	-5.19705	2.02481e-07	3.45201e-06
LOC_Os03g52370	518.301	1.92107	0.369745	5.19567	2.03982e-07	3.47551e-06
LOC_Os05g15770	26492.3	-1.35964	0.261871	-5.192	2.08047e-07	3.54266e-06
LOC_Os08g42750	51.5531	2.85723	0.550462	5.1906	2.09612e-07	3.56717e-06
LOC_Os03g48180	17359.1	-0.838145	0.161668	-5.18437	2.16749e-07	3.68642e-06
LOC_Os07g46550	236.768	-1.54714	0.298599	-5.18131	2.20329e-07	3.74506e-06
LOC_Os01g59970	310.774	1.34026	0.258796	5.17883	2.23278e-07	3.79293e-06
LOC_Os01g61330	601.1	-1.29209	0.249568	-5.17733	2.25083e-07	3.8213e-06
LOC_Os07g15320	412.954	1.0681	0.206426	5.17426	2.28818e-07	3.88239e-06
LOC_Os11g05100	2152.33	-0.664558	0.128491	-5.17201	2.31587e-07	3.92703e-06
LOC_Os01g50080	2829.77	1.18393	0.228976	5.17053	2.33434e-07	3.9544e-06
LOC_Os02g14810	14.0468	-7.3056	1.41294	-5.17049	2.33479e-07	3.9544e-06
LOC_Os05g48360	425.197	1.4043	0.271851	5.1657	2.39544e-07	4.05471e-06
LOC_Os02g42650	918.73	-0.956502	0.185222	-5.16408	2.41622e-07	4.08746e-06
LOC_Os12g41200	6397.43	-0.727285	0.140914	-5.16121	2.45354e-07	4.14812e-06
LOC_Os05g04510	91638.3	-0.804986	0.155978	-5.16088	2.45793e-07	4.1506e-06
LOC_Os07g34110	1176.91	1.1505	0.222923	5.16098	2.45666e-07	4.1506e-06
LOC_Os10g30850	466.512	1.05193	0.203854	5.16023	2.46651e-07	4.16262e-06
LOC_Os04g46280	2079.99	-0.9509	0.184312	-5.1592	2.48008e-07	4.18109e-06
LOC_Os12g03899	1669.6	0.744391	0.144285	5.15918	2.4804e-07	4.18109e-06
LOC_Os07g23810	443.301	1.1343	0.21987	5.15895	2.48342e-07	4.18371e-06
LOC_Os03g16690	13321.9	-0.572297	0.110963	-5.15755	2.50203e-07	4.21256e-06
ChrSy_fgenesh_gene_25	395.025	-1.26068	0.244488	-5.15641	2.51724e-07	4.23567e-06
LOC_Os10g40520	35769.7	-1.28871	0.249963	-5.15561	2.52801e-07	4.24875e-06
LOC_Os06g19590	585.201	-0.89603	0.173796	-5.15564	2.52765e-07	4.24875e-06
LOC_Os06g46799	3770.15	-1.37237	0.266238	-5.15467	2.54072e-07	4.2676e-06
LOC_Os10g25674	1545.89	-0.855751	0.166062	-5.15321	2.56066e-07	4.29856e-06
LOC_Os08g32840	107.347	2.90552	0.563935	5.15222	2.57417e-07	4.31869e-06
LOC_Os06g04169	136.887	2.12117	0.411721	5.15196	2.57779e-07	4.3222e-06
LOC_Os05g34270	486.89	1.61424	0.313353	5.1515	2.58414e-07	4.33031e-06
LOC_Os12g32360	1532.74	0.857646	0.166522	5.15036	2.5999e-07	4.35415e-06
LOC_Os07g27950	1166.31	-0.738212	0.143344	-5.14993	2.60585e-07	4.36154e-06
LOC_Os07g26440	10883.6	-0.713667	0.138586	-5.14965	2.6098e-07	4.36557e-06
LOC_Os02g56250	6216.32	-0.733158	0.142381	-5.14926	2.61509e-07	4.37187e-06
LOC_Os02g44200	13.6463	-7.26293	1.41053	-5.14907	2.61781e-07	4.37384e-06
LOC_Os08g38920	50.3793	-2.01682	0.391747	-5.14827	2.62903e-07	4.39e-06
LOC_Os01g03914	2835.43	1.05567	0.205125	5.14651	2.65383e-07	4.42882e-06
LOC_Os03g28940	1310.79	-0.829492	0.161239	-5.14447	2.68271e-07	4.47439e-06
LOC_Os02g44230	124.952	-1.71839	0.334133	-5.14283	2.70625e-07	4.51099e-06
LOC_Os02g02840	10604.5	-0.562442	0.109387	-5.14176	2.72177e-07	4.53421e-06
LOC_Os06g45350	832.723	-0.900274	0.17512	-5.1409	2.73424e-07	4.55038e-06
LOC_Os03g29360	172.351	-1.61717	0.314571	-5.14087	2.73468e-07	4.55038e-06
LOC_Os06g11990	21662.6	-0.700679	0.136306	-5.14049	2.7403e-07	4.55541e-06
LOC_Os12g07480	543.858	-1.03348	0.201049	-5.14044	2.74091e-07	4.55541e-06
LOC_Os07g42924	2801.8	1.02664	0.199743	5.13981	2.75013e-07	4.56808e-06
LOC_Os12g03260	1099.08	-0.726124	0.141291	-5.1392	2.75904e-07	4.5802e-06
LOC_Os01g51420	1072.36	-0.733313	0.142702	-5.13877	2.76542e-07	4.58812e-06
LOC_Os08g10500	353.521	1.64117	0.319579	5.13539	2.81553e-07	4.66195e-06
LOC_Os11g27400	380.127	-1.06082	0.206566	-5.13552	2.81366e-07	4.66195e-06
LOC_Os03g44190	224.207	1.27661	0.248597	5.13528	2.81726e-07	4.66195e-06
LOC_Os01g62030	100.349	-1.65906	0.323075	-5.13522	2.81812e-07	4.66195e-06
LOC_Os11g34720	45.5639	-3.64373	0.709497	-5.13565	2.81175e-07	4.66195e-06
LOC_Os02g08100	10293.1	-0.932354	0.181566	-5.13506	2.82057e-07	4.66329e-06
LOC_Os05g04820	3270.14	-0.736084	0.143386	-5.13358	2.8428e-07	4.69731e-06
LOC_Os04g24700	333.909	-1.14576	0.223203	-5.13328	2.84734e-07	4.70207e-06
LOC_Os09g04160	267.773	1.3386	0.260924	5.13023	2.89381e-07	4.77605e-06
LOC_Os05g42250	709.379	-1.23592	0.240987	-5.12858	2.91942e-07	4.81551e-06
LOC_Os06g41850	52.4316	2.30181	0.44894	5.12721	2.94071e-07	4.84782e-06
LOC_Os04g02900	6340.98	-0.605634	0.11815	-5.12598	2.95993e-07	4.87668e-06
LOC_Os07g07340	715.222	-1.13855	0.222165	-5.12481	2.97842e-07	4.9043e-06
LOC_Os10g06000	22.0054	-5.05038	0.985515	-5.12461	2.98149e-07	4.90651e-06
LOC_Os07g36570	174.588	-1.65162	0.322334	-5.12394	2.9922e-07	4.92129e-06
LOC_Os03g10440	1474.81	1.73167	0.338011	5.12313	3.00507e-07	4.9396e-06
LOC_Os02g16030	753.124	-0.865823	0.169125	-5.11941	3.06486e-07	5.03498e-06
LOC_Os04g44840	7277.27	1.15452	0.225598	5.1176	3.09456e-07	5.08082e-06
LOC_Os10g39770	282.306	1.10033	0.215044	5.11676	3.10834e-07	5.10052e-06
LOC_Os10g39220	3000.79	-0.612872	0.119867	-5.11292	3.17217e-07	5.20225e-06
LOC_Os09g13870	4721.72	-0.669628	0.13098	-5.11243	3.18043e-07	5.21279e-06
LOC_Os01g60520	66.3507	2.86403	0.560333	5.11129	3.19967e-07	5.2413e-06
LOC_Os03g27080	2473.04	0.893544	0.174889	5.1092	3.2352e-07	5.29352e-06
LOC_Os03g16334	610.128	1.06491	0.208431	5.1092	3.23527e-07	5.29352e-06
LOC_Os06g18670	80.4082	2.49056	0.487711	5.10663	3.27961e-07	5.36299e-06
LOC_Os04g46820	9354.59	-1.22979	0.240881	-5.1054	3.30092e-07	5.39234e-06
LOC_Os11g18870	18.2766	7.60864	1.49032	5.10538	3.30136e-07	5.39234e-06
LOC_Os03g04690	916.33	-0.686466	0.134529	-5.10274	3.34768e-07	5.46486e-06
LOC_Os10g41550	1376.79	-1.39995	0.274363	-5.10253	3.35144e-07	5.46786e-06
LOC_Os03g55180	1008.99	-0.924683	0.181227	-5.10235	3.35457e-07	5.46984e-06
LOC_Os03g27019	4564.89	1.11224	0.218019	5.10157	3.36844e-07	5.4893e-06
LOC_Os05g20954	39.0419	-3.25294	0.637902	-5.09943	3.40673e-07	5.54852e-06
LOC_Os08g41500	162.674	1.41292	0.277124	5.0985	3.42352e-07	5.57268e-06
LOC_Os01g37630	90.503	2.30862	0.452906	5.09734	3.44454e-07	5.60369e-06
LOC_Os06g49000	561.276	0.928059	0.182073	5.09717	3.44773e-07	5.60567e-06
LOC_Os11g05700	2258.7	0.997758	0.195854	5.09439	3.49861e-07	5.68514e-06
LOC_Os02g03430	328.074	0.987107	0.193782	5.0939	3.50768e-07	5.694e-06
LOC_Os08g14090	20.3271	5.28603	1.03772	5.09388	3.50807e-07	5.694e-06
LOC_Os11g04560	425.927	1.29916	0.255121	5.09232	3.53712e-07	5.73788e-06
LOC_Os08g43890	87.0878	-2.00388	0.393539	-5.09194	3.5442e-07	5.7461e-06
LOC_Os11g31040	96.5059	-1.81305	0.356156	-5.09059	3.56943e-07	5.7837e-06
LOC_Os03g41480	13.365	7.15681	1.40639	5.08879	3.6035e-07	5.83558e-06
LOC_Os03g25150	4401.04	-1.20492	0.236847	-5.08732	3.63168e-07	5.87786e-06
LOC_Os03g03880	990.881	0.901189	0.177164	5.08674	3.64265e-07	5.89227e-06
LOC_Os12g36750	269.195	1.01675	0.199906	5.08615	3.65401e-07	5.90728e-06
LOC_Os03g18370	651.945	-0.74689	0.146873	-5.08527	3.671e-07	5.93138e-06
LOC_Os06g49320	1747.04	-1.00138	0.196924	-5.08512	3.674e-07	5.93285e-06
[truncated: 54,225 more rows]

## Sheet: DEG_P3.0vsP2.5
	baseMean	log2FoldChange	lfcSE	stat	pvalue	padj
[truncated: 55,986 more rows]

[truncated: 2 more sheets: GO_CMPvsNC_Up, GO_CMPvsNC_Down]
