# Supplementary material for: Single-cell transcriptomics reveal how root tissues adapt to soil stress
Source: Nature. 2025 Apr 30;642(8068):721–9. doi: 10.1038/s41586-025-08941-z (PMC12176638; doi:10.1038/s41586-025-08941-z)
Supplement: Supplementary file 14 — Cell area of exodermis and cortex cells quantified for transverse sections of rice roots grown in non-compacted and compacted soils. [file 41586_2025_8941_MOESM14_ESM.xlsx]

## Sheet: Description
Cell area quantificaton for the exodermis and cortex cells in rice root transverse section at 0.7 cm to the root tips
Replicate:	Independently harvested and sectioned rice root
Area:	The unit is μm²
Summary:	Merge the data from three independent replicate fo data ploting.

## Sheet: Noncompacted
Non-compacted soil conditions
Cortex			Exodermis
Replicate1	Replicate2	Replicate3	Replicate1	Replicate2	Replicate3
599.167	829.009	833.362	203.853	291.026	179.073
316.835	792.279	325.511	267.006	253.172	254.242
657.222	552.192	747.901	208.957	417.521	226.329
432.741	352.302	1765.26	260.666	142.544	187.945
1258.68	331.98	667.581	305.161	223.91	542.354
1415.9	1189.83	274.311	350.074	122.231	262.611
1501.68	434.301	507.246	446.833	289.135	277.664
957.007	1298.27	823.324	384.291	1.17399	197.516
351.876	332.262	681.918	364.856	316.773	227.217
638.275	628.946	269.949	476.377	267.072	233.573
1078.03	513.005	435.881	368.457	422.468	169.176
654.564	152.032	1243.82	252.675	142.542	314.801
999.04	826.947	923.925	297.944	238.746	283.948
576.425	802.399	952.714	240.725	156.299	74.5765
1765.59	893.064	1675.58	302.093	344.683	178.226
313.093	712.845	1154.18	473.196	225.35	223.581
851.644	1265.82	586.993	277.257	190.072	270.555
999.58	2638.73	388.7	261.688	122.031	155.447
447.488	265.829	681.918	289.903	256.327	371.235
745.305	847.756	863.324	342.946	224.38	374.785
401.869	913.368	1113.17	194.086	107.858	311.672
758.866	527.577	758.603	146.555	83.6649	119.082
964.191	787.546	676.115	325.311	4.26702	148.357
598.303	595.462	948.99	328.991	323.423	328.957
233.966	520.022	1021.13	277.743	94.1637	192.252
870.465	314.977	262.321	293.795	305.068	190.521
1329.39	1079.46	306.161	245.306	257.027	410.855
767.258	428.724	402.947	142.216	243.946	188.849
371.785	2516.06	295.344	176.998	336.172	202.084
813.288	616.372	612.504	411.701	303.616	254.003
1889.09	427.165	475.843	181.759	135.067	333.725
1504.61	1281.64	878.044	354.358	145.922	264.361
375.073	791.415	555.564	420.969	221.848	255.688
1161.03	1190.3	1056.5	254.577	233.364	386.976
413.704	767.09	249.068	333.333	218.745	324.035
1940.11	1381.25	883.299	175.809	127.222	374.189
706.31	186.49	1077.29	384.352	375.748	194.032
757.515	1131.41	844.868	345.083	81.0427	423.33
262.962	852.046	338.942	323.27	166.563	167.04
603.427	398.847	649.494	276.543	113.582	313.97
435.349	846.465	1182.55	383.977	278.651	267.037
818.042	1062.31	735.465	275.148	205.379	288.304
790.336	398.942	304.298	135.868	305.457	230.849
625.334	451.472	571.546	211.106	282.199	297.917
1256.44	396.164	1168.27	336.333	162.773	396.646
1033.01	716.637	779.726	236.39	90.2269	209.83
839.418	571.316	606.674	244.474	161.273	147.535
812.769	178.904	1.77295	381.452	306.276	407.636
829.873	787.165	645.795	282.828	245.568	515.299
1374.38	642.18	943.096	343.644	343.604	59.5716
1448.17	1136.72	1396.72	195.258	236.308	184.663
730.73	467.916	387.08	286.861	336.786	407.506
455.229	621.408	864.192	142.577	187.362	339.46
1329.53	564.136	401.174	321.467	364.477	2.19386
1270.53	239.018	530.079	186.943	136.692	204.879
497.072	1653.58	755.784	192.842	335.787	258.29
547.537	1308.49	719.445		337.877	220.337
620.565	166.753	1279.84		242.516	256.024
884.805	1345.25	1685.46		278.36
772.348	688.763	315.383		189.203
2115.48	1494.38	334.707		285.851
1425.59	1448.38	561.814		174.236
1260.16	423.635	1123.9		89.6107
1187.67	1038.66	464.185		202.332
406.736	319.272	213.099		268.273
1026.17	953.059	1270.01
1289.92	633.289	729.151
1554.6	222.792	216.824
666.8	758.9	850.492
1709.91	569.377	898.592
786.916	272.066	565.717
1097.15	946.192	890.749
399.974	470.054	244.859
351.584	1385.29	681.676
578.766	894.09	1336.18
1293.62	389.713	630.743
286.123	1466.42	808.119
1589.74	328.843	446.634
411.268	1351.3	565.628
856.9	554.953	1055.33
491.079	900.477	251.173
1029.43	377.832	846.283
1022.6	705.367	326.862
541.392	502.179	439.67
737.345	133.356	1584.8
1071.88	529.886	605.323
1000.6	785.493	717.582
772.287	751.167	899.078
1130.02	577.92	329.235
876.151	779.679	1099.59
733.368	233.655	321.964
730.516	1586.99	347.475
991.526	1304.95	552.26
1020.52	162.634	287.742
567.475	1088.82	623.295
747.988	671.664	1193.56
900.637	543.241	828.643
1111.9	1207.1	329.056
1884.45	248.551	976.961
1064.23	734.558	532.068
711.186	268.033	986.732
262.476	711.614	614.544
404.832	1119.94	761.639
1099.9	350.676	1231.68
1211.38	678.287	384.286
381.313	573.064	288.099
512.682	1050	744.33
812.103	686.548	331.403
415.337	1149.91	761.906
1170.06	196.128	1162.51
638.896	438.728	335.37
1424.65	651.44	249.731
980.246	389.274	518.509
344.987	1582.29	755.656
988.849	594.805	365.115
469.893	1437.6	1495.2
671.985	370.045	1447.33
1236.49	1061.35	1198.83
1655.93	320.095	1078.67
994.331	1209.55	557.005
446.213	1058.51	1394
546.479	265.948	589.545
1002.34	937.046	961.31
497.183	1059.2	838.413
990.228	700.32	1556.34
679.694	233.248	678.972
729.345	1221.7	1010.92
1657.4	695.669	199.158
451.744	365.743	803.016
565.882	1949.5
687.365	804.477
750.86	160.304
670.794	1259.49
305.995	717.996
492.954	789.915
658.551	943.639
1233.63	838.281
1023.89	816.512
948.504	275.302
874.642	847.926
575.851	621.1
773.978	593.856
420.839	1797.31
1594.8	390.947
521.212	361.691
348.783	912.166
843.264	624.735

## Sheet: Compacted
Non-compacted soil conditions
Cortex			Exodermis
Replicate1	Replicate2	Replicate3	Replicate1	Replicate2	Replicate3
1195.31	296.144	864.257	843.147	163.336	592.447
927.867	580.181	1359.34	716.954	621.067	524.897
1497.08	259.29	1440.68	564.641	368.007	378.501
1632.73	880.982	1198.86	414.612	644.237	481.224
619.798	1374.71	712.049	839.326	436.703	558.743
956.021	321.149	281.743	760.519	301.751	254.259
563.898	906.786	775.275	324.751	280.738	220.074
1533.9	1816.03	1848.82	577.581	3.66809	532.576
812.127	1057	707.038	1172.52	247.3	399.6
1926.79	827.899	753.2	695.825	362.993	627.182
542.894	678.361	952.943	857.732	738.22	467.198
1954.84	950.798	681.226	889.675	403.164	407.54
710.788	470.389	946.489	307.03	0.388524	609.791
1627.92	446.895	255.062	0.190612	421.494	397.47
529.436	899.115	1166.29	248.828	0.425113	746.752
1416.2	2010.93	870.683	271.393	555.04	483.054
1020.88	505.368	384.732	7.37123	593.75	630.31
1668.31	1617.59	1774.29	521.072	395.997	599.919
303.447	1150.64	718.444	844.396	374.387	544.289
1313.97	613.913	1718.73	743.004	262.155	747.236
1303.98	552.01	1531.61	368.361	503.714	545.865
391.449	387.458	1712.26	1113.47	440.606	408.472
866.497	624.683	794.888	863.63	367.025	280.248
916.29	701.36	722.943	440.872	462.045	739.172
0.0837238	463.526	878.003	528.387	212.675	742.991
948.816	730.169	270.525	548.861	246.581	651.552
1532.12	1311.39	309.928	292.397	321.492	431.563
1176.01	1408.96	382.377	470.613	309.275	627.371
1646.47	984.624	1296.36	287.982	507.314	604.661
613.814	2082.35	2356.98	0.190612	291.347	529.983
1030.07	795.133	2037.32	372.847	829.786	495.805
722.887	750.872	703.21	949.486	350.41	747.07
1109.99	277.827	221.911	840.561	312.029	538.697
513.844	659.61	739.217	403.621	0.811643	422.617
1141.2	1917.86	1557.8	880.564	328.151	528.252
1145.46	952.532	253.36	1058.35	747.854	585.981
549.839	821.304	835.397	534.115	340.97	427.721
2235.62	1477.25	378.735	456.265	676.217	626.956
865.274	327.488	1005.57	718.86	943.315	670.29
778.747	480.696	1429.94	401.565	474.436	580.942
817.467	929.952	772.46	428.91	601.543	539.376
1966.7	457.201	938.83	713.61	588.908	374.092
2189.13	434.437	1478.98	425.847	379.456	461.674
2082.63	1067.11	516.147	618.552	549.337	720.268
444.293	585.461	840.44	6.66568	463.744	808.976
1684.06	1031.09	477.18	829.263	471.541	574.677
1213.93	1166.83	381.619	839.78	934.115	393.95
2068.9	753.059	1202.23	683.532	330.016	700.442
300.766	1060.14	1781.8	491.927	555.022
2219.49	826.082	247.605		292.575
1390.98	564.113	228.126		787.535
578.645	544.907	1673.74		415.548
1128.38	1452.46	1712.16		536.283
924.98	738.01	838.125		479.784
1038.73	1399.97	617.754		387.893
934.72	719.722	2189.71		398.676
515.984	1050.43	2101.98		345.062
2009.38	517.146	1274.81		381.706
1779.62	832.491	1448.59		454.567
406.654	1110.39	316.686		797.655
1529.23	561.816	316.301		300.316
907.278	293.144	990.891		124.707
839.322	847.055	1220.87
854.299	263.656	619.611
1216.91	466.002	371.026
863.659	1721.19	1514.95
384.049	0.669572	780.034
1996.24	403.671	630.947
902.768	509.641	796.951
1513.29	1248.95	1693.92
498.023	1518.66	1645.76
1284.08	812.935	2488.89
826.996	290.215	424.849
380.92	1223.21	381.845
0.579157	813.018	992.075
1487.24	973.965	1454.21
874.532	892.258	675.109
1017.2	1185.2	1163.41
1309.02	918.833	2271.66
772.006	811.098	984.207
1504.66	1692.59	1456.72
472.446	1274.55	903.591
575.144	506.566	280.014
620.276	620.187	1134.61
1273.98	580.842	1106.62
1325.5	589.048	2280.99
481.568	1318.8	611.97
1621.25	712.872	244.462
2180.77	1062.17	475.829
425.928	1188.31	1144.82
717.43	849.673	1533.87
872.443	826.253	579.412
775.066	377.233	258.799
995.28	893.294	838.075
1733.06	442.11	1486.8
2181.26	449.065	1638.28
1553.24	1087.53	1709.91
480.369	610.687	429.74
1946.84	1777.76	563.353
877.933	345.26	941.768
970.358	0.0837406	450.845
738.949	593.338	457.283
822.557	1244.89	379.687
1004.58	268.45	1555.95
1.15838	1127.29	2536.76
470.737	542.95	944.266
1446.49	1467.83	459.038
956.405	1326.05	1588.61
1136.29	1258.81	1178.88
2311.85	1906.56	1491.15
	1037.77	749.053
	703.083	327.418
	949.182	959.068
	1941.05	942.133
	727.772	1165.77
	837.039	1457.3
	586.775	1401.25
	371.256	1633.29
	1004.55	385.497
	631.725	208.53
	701.644	348.261
	326.493	1345.87
	884.62	2012.63
	1754.99	1198.87
	682.979	353.818
	446.048	422.585
	831.998	1190.35
	1440.94	741.706
	294.959	1555.69
		408.309
		1330.15
		882.892
		624.074
		1397.61
		647.803
		824.961
		174.179
		1898.16
		1528.39
		229.242
		1238.93
		1291.33
		134.409
		284.77
		2002.24
		886.466
		1548.2
		1765.4
		855.622
		1237.88
		1085.76
		1379.56

## Sheet: Summary
Cortex	Non-compacted		Compacted
2115.48	Cortex	Exodermis	Cortex	Exodermis
1940.11	2115.48	476.377	2311.85	1172.52
1889.09	1940.11	473.196	2235.62	1113.47
1884.45	1889.09	446.833	2219.49	1058.35
1765.59	1884.45	420.969	2189.13	949.486
1709.91	1765.59	411.701	2181.26	889.675
1657.4	1709.91	384.352	2180.77	880.564
1655.93	1657.4	384.291	2082.63	863.63
1594.8	1655.93	383.977	2068.9	857.732
1589.74	1594.8	381.452	2009.38	844.396
1554.6	1589.74	368.457	1996.24	843.147
1504.61	1554.6	364.856	1966.7	840.561
1501.68	1504.61	354.358	1954.84	839.78
1448.17	1501.68	350.074	1946.84	839.326
1425.59	1448.17	345.083	1926.79	829.263
1424.65	1425.59	343.644	1779.62	760.519
1415.9	1424.65	342.946	1733.06	743.004
1374.38	1415.9	336.333	1684.06	718.86
1329.53	1374.38	333.333	1668.31	716.954
1329.39	1329.53	328.991	1646.47	713.61
1293.62	1329.39	325.311	1632.73	695.825
1289.92	1293.62	323.27	1627.92	683.532
1270.53	1289.92	321.467	1621.25	618.552
1260.16	1270.53	305.161	1553.24	577.581
1258.68	1260.16	302.093	1533.9	564.641
1256.44	1258.68	297.944	1532.12	548.861
1236.49	1256.44	293.795	1529.23	534.115
1233.63	1236.49	289.903	1513.29	528.387
1211.38	1233.63	286.861	1504.66	521.072
1187.67	1211.38	282.828	1497.08	491.927
1170.06	1187.67	277.743	1487.24	470.613
1161.03	1170.06	277.257	1446.49	456.265
1130.02	1161.03	276.543	1416.2	440.872
1111.9	1130.02	275.148	1390.98	428.91
1099.9	1111.9	267.006	1325.5	425.847
1097.15	1099.9	261.688	1313.97	414.612
1078.03	1097.15	260.666	1309.02	403.621
1071.88	1078.03	254.577	1303.98	401.565
1064.23	1071.88	252.675	1284.08	372.847
1033.01	1064.23	245.306	1273.98	368.361
1029.43	1033.01	244.474	1216.91	324.751
1026.17	1029.43	240.725	1213.93	307.03
1023.89	1026.17	236.39	1195.31	292.397
1022.6	1023.89	211.106	1176.01	287.982
1020.52	1022.6	208.957	1145.46	271.393
1002.34	1020.52	203.853	1141.2	248.828
1000.6	1002.34	195.258	1136.29	943.315
999.58	1000.6	194.086	1128.38	934.115
999.04	999.58	192.842	1109.99	829.786
994.331	999.04	186.943	1038.73	797.655
991.526	994.331	181.759	1030.07	787.535
990.228	991.526	176.998	1020.88	747.854
988.849	990.228	175.809	1017.2	738.22
980.246	988.849	146.555	1004.58	676.217
964.191	980.246	142.577	995.28	644.237
957.007	964.191	142.216	970.358	621.067
948.504	957.007	135.868	956.405	601.543
900.637	948.504	422.468	956.021	593.75
884.805	900.637	417.521	948.816	588.908
876.151	884.805	375.748	934.72	555.04
874.642	876.151	364.477	927.867	555.022
870.465	874.642	344.683	924.98	549.337
856.9	870.465	343.604	916.29	536.283
851.644	856.9	337.877	907.278	507.314
843.264	851.644	336.786	902.768	503.714
839.418	843.264	336.172	877.933	479.784
829.873	839.418	335.787	874.532	474.436
818.042	829.873	323.423	872.443	471.541
813.288	818.042	316.773	866.497	463.744
812.769	813.288	306.276	865.274	462.045
812.103	812.769	305.457	863.659	454.567
790.336	812.103	305.068	854.299	440.606
786.916	790.336	303.616	839.322	436.703
773.978	786.916	291.026	826.996	421.494
772.348	773.978	289.135	822.557	415.548
772.287	772.348	285.851	817.467	403.164
767.258	772.287	282.199	812.127	398.676
758.866	767.258	278.651	778.747	395.997
757.515	758.866	278.36	775.066	387.893
750.86	757.515	268.273	772.006	381.706
747.988	750.86	267.072	738.949	379.456
745.305	747.988	257.027	722.887	374.387
737.345	745.305	256.327	717.43	368.007
733.368	737.345	253.172	710.788	367.025
730.73	733.368	245.568	620.276	362.993
730.516	730.73	243.946	619.798	350.41
729.345	730.516	242.516	613.814	345.062
711.186	729.345	238.746	578.645	340.97
706.31	711.186	236.308	575.144	330.016
687.365	706.31	233.364	563.898	328.151
679.694	687.365	225.35	549.839	321.492
671.985	679.694	224.38	542.894	312.029
670.794	671.985	223.91	529.436	309.275
666.8	670.794	221.848	515.984	301.751
658.551	666.8	218.745	513.844	300.316
657.222	658.551	205.379	498.023	292.575
654.564	657.222	202.332	481.568	291.347
638.896	654.564	190.072	480.369	280.738
638.275	638.896	189.203	472.446	262.155
625.334	638.275	187.362	470.737	247.3
620.565	625.334	174.236	444.293	246.581
603.427	620.565	166.563	425.928	212.675
599.167	603.427	162.773	406.654	163.336
598.303	599.167	161.273	391.449	124.707
578.766	598.303	156.299	384.049	808.976
576.425	578.766	145.922	380.92	747.236
575.851	576.425	142.544	303.447	747.07
567.475	575.851	142.542	300.766	746.752
565.882	567.475	136.692	2082.35	742.991
547.537	565.882	135.067	2010.93	739.172
546.479	547.537	127.222	1941.05	720.268
541.392	546.479	122.231	1917.86	700.442
521.212	541.392	122.031	1906.56	670.29
512.682	521.212	113.582	1816.03	651.552
497.183	512.682	107.858	1777.76	630.31
497.072	497.183	94.1637	1754.99	627.371
492.954	497.072	90.2269	1721.19	627.182
491.079	492.954	89.6107	1692.59	626.956
469.893	491.079	83.6649	1617.59	609.791
455.229	469.893	81.0427	1518.66	604.661
451.744	455.229	542.354	1477.25	599.919
447.488	451.744	515.299	1467.83	592.447
446.213	447.488	423.33	1452.46	585.981
435.349	446.213	410.855	1440.94	580.942
432.741	435.349	407.636	1408.96	574.677
420.839	432.741	407.506	1399.97	558.743
415.337	420.839	396.646	1374.71	545.865
413.704	415.337	386.976	1326.05	544.289
411.268	413.704	374.785	1318.8	539.376
406.736	411.268	374.189	1311.39	538.697
404.832	406.736	371.235	1274.55	532.576
401.869	404.832	339.46	1258.81	529.983
399.974	401.869	333.725	1248.95	528.252
381.313	399.974	328.957	1244.89	524.897
375.073	381.313	324.035	1223.21	495.805
371.785	375.073	314.801	1188.31	483.054
351.876	371.785	313.97	1185.2	481.224
351.584	351.876	311.672	1166.83	467.198
348.783	351.584	297.917	1150.64	461.674
344.987	348.783	288.304	1127.29	431.563
316.835	344.987	283.948	1110.39	427.721
313.093	316.835	277.664	1087.53	422.617
305.995	313.093	270.555	1067.11	408.472
286.123	305.995	267.037	1062.17	407.54
262.962	286.123	264.361	1060.14	399.6
262.476	262.962	262.611	1057	397.47
233.966	262.476	258.29	1050.43	393.95
	233.966	256.024	1037.77	378.501
	1949.5	255.688	1031.09	374.092
	1797.31	254.242	1004.55	280.248
	1653.58	254.003	984.624	254.259
	1586.99	233.573	973.965	220.074
	1582.29	230.849	952.532
	1494.38	227.217	950.798
	1466.42	226.329	949.182
	1448.38	223.581	929.952
	1437.6	220.337	918.833
	1385.29	209.83	906.786
	1381.25	204.879	899.115
	1351.3	202.084	893.294
	1345.25	197.516	892.258
	1308.49	194.032	884.62
	1304.95	192.252	880.982
	1298.27	190.521	849.673
	1281.64	188.849	847.055
	1265.82	187.945	837.039
	1259.49	184.663	832.491
	1221.7	179.073	831.998
	1209.55	178.226	827.899
	1207.1	169.176	826.253
	1190.3	167.04	826.082
	1189.83	155.447	821.304
	1149.91	148.357	813.018
	1136.72	147.535	812.935
	1131.41	119.082	811.098
	1119.94	74.5765	795.133
	1088.82	59.5716	753.059
	1079.46		750.872
	1062.31		738.01
	1061.35		730.169
	1059.2		727.772
	1058.51		719.722
	1050		712.872
	1038.66		703.083
	953.059		701.644
	946.192		701.36
	943.639		682.979
	937.046		678.361
	913.368		659.61
	912.166		631.725
	900.477		624.683
	894.09		620.187
	893.064		613.913
	852.046		610.687
	847.926		593.338
	847.756		589.048
	846.465		586.775
	838.281		585.461
	829.009		580.842
	826.947		580.181
	816.512		564.113
	804.477		561.816
	802.399		552.01
	792.279		544.907
	791.415		542.95
	789.915		517.146
	787.546		509.641
	787.165		506.566
	785.493		505.368
	779.679		480.696
	767.09		470.389
	758.9		466.002
	751.167		463.526
	734.558		457.201
	717.996		449.065
	716.637		446.895
	712.845		446.048
	711.614		442.11
	705.367		434.437
	700.32		403.671
	695.669		387.458
	688.763		377.233
	686.548		371.256
	678.287		345.26
	671.664		327.488
	651.44		326.493
	642.18		321.149
	633.289		296.144
	628.946		294.959
	624.735		293.144
	621.408		290.215
	621.1		277.827
	616.372		268.45
	595.462		263.656
	594.805		259.29
	593.856		2536.76
	577.92		2488.89
	573.064		2356.98
	571.316		2280.99
	569.377		2271.66
	564.136		2189.71
	554.953		2101.98
	552.192		2037.32
	543.241		2012.63
	529.886		2002.24
	527.577		1898.16
	520.022		1848.82
	513.005		1781.8
	502.179		1774.29
	470.054		1765.4
	467.916		1718.73
	451.472		1712.26
	438.728		1712.16
	434.301		1709.91
	428.724		1693.92
	427.165		1673.74
	423.635		1645.76
	398.942		1638.28
	398.847		1633.29
	396.164		1588.61
	390.947		1557.8
	389.713		1555.95
	389.274		1555.69
	377.832		1548.2
	370.045		1533.87
	365.743		1531.61
	361.691		1528.39
	352.302		1514.95
	350.676		1491.15
	332.262		1486.8
	331.98		1478.98
	328.843		1457.3
	320.095		1456.72
	319.272		1454.21
	314.977		1448.59
	275.302		1440.68
	272.066		1429.94
	268.033		1401.25
	265.948		1397.61
	265.829		1379.56
	248.551		1359.34
	239.018		1345.87
	233.655		1330.15
	233.248		1296.36
	222.792		1291.33
	196.128		1274.81
	186.49		1238.93
	178.904		1237.88
	166.753		1220.87
	162.634		1202.23
	160.304		1198.87
	152.032		1198.86
	133.356		1190.35
	1765.26		1178.88
	1685.46		1166.29
	1675.58		1165.77
	1584.8		1163.41
	1556.34		1144.82
	1495.2		1134.61
	1447.33		1106.62
	1396.72		1085.76
	1394		1005.57
	1336.18		992.075
	1279.84		990.891
	1270.01		984.207
	1243.82		959.068
	1231.68		952.943
	1198.83		946.489
	1193.56		944.266
	1182.55		942.133
	1168.27		941.768
	1162.51		938.83
	1154.18		903.591
	1123.9		886.466
	1113.17		882.892
	1099.59		878.003
	1078.67		870.683
	1077.29		864.257
	1056.5		855.622
	1055.33		840.44
	1021.13		838.125
	1010.92		838.075
	986.732		835.397
	976.961		824.961
	961.31		796.951
	952.714		794.888
	948.99		780.034
	943.096		775.275
	923.925		772.46
	899.078		753.2
	898.592		749.053
	890.749		741.706
	883.299		739.217
	878.044		722.943
	864.192		718.444
	863.324		712.049
	850.492		707.038
	846.283		703.21
	844.868		681.226
	838.413		675.109
	833.362		647.803
	828.643		630.947
	823.324		624.074
	808.119		619.611
	803.016		617.754
	779.726		611.97
	761.906		579.412
	761.639		563.353
	758.603		516.147
	755.784		477.18
	755.656		475.829
	747.901		459.038
	744.33		457.283
	735.465		450.845
	729.151		429.74
	719.445		424.849
	717.582		422.585
	681.918		408.309
	681.918		385.497
	681.676		384.732
	678.972		382.377
	676.115		381.845
	667.581		381.619
	649.494		379.687
	645.795		378.735
	630.743		371.026
	623.295		353.818
	614.544		348.261
	612.504		327.418
	606.674		316.686
	605.323		316.301
	589.545		309.928
	586.993		284.77
	571.546		281.743
	565.717		280.014
	565.628		270.525
	561.814		258.799
	557.005		255.062
	555.564		253.36
	552.26		247.605
	532.068		244.462
	530.079		229.242
	518.509		228.126
	507.246		221.911
	475.843		208.53
	464.185		174.179
	446.634		134.409
	439.67
	435.881
	402.947
	401.174
	388.7
	387.08
	384.286
	365.115
	347.475
	338.942
	335.37
	334.707
	331.403
	329.235
	329.056
	326.862
	325.511
	321.964
	315.383
	306.161
	304.298
	295.344
	288.099
	287.742
	274.311
	269.949
	262.321
	251.173
	249.731
	249.068
	244.859
	216.824
	213.099
	199.158
