# Supplementary material for: Single-cell transcriptomics reveal how root tissues adapt to soil stress
Source: Nature. 2025 Apr 30;642(8068):721–9. doi: 10.1038/s41586-025-08941-z (PMC12176638; doi:10.1038/s41586-025-08941-z)
Supplement: Supplementary file 15 — Locus ID or putative gene annotation, and relevant biological functions for the genes included in figures in this paper. [file 41586_2025_8941_MOESM15_ESM.xlsx]

## Sheet: Description
List of genes included in this manuscript and their MSU ID, for further gene information searching
Gene name	The assigned name for certain gene based on https://shigen.nig.ac.jp/rice/oryzabase/
MSU ID	Gene ID in MSU format, based on http://rice.plantbiology.msu.edu/
Annotation	If there is no assigned gene name, we include the putative annotation for the genes
Relevant biological processes	The biological process which the gene is relevant to, mentioned in this manuscript

## Sheet: Genes included in the figures
Gene name	MSU ID	Annotation	Relevant biological processes
	LOC_Os01g64840	aspartic proteinase nepenthesin-1 precursor	Atrichoblast marker
OsNRT2.3	LOC_Os01g50820		Atrichoblast marker
OsRLCK188	LOC_Os05g38770		Trichoblast marker
OsGELP9	LOC_Os01g11750		Trichoblast marker
	LOC_Os06g48050	Expressed protein	Trichoblast marker
OsCSLD1	LOC_Os10g42750		Trichoblast marker
OsMATE12	LOC_Os03g37411		Exodermis marker
	LOC_Os03g02460	Short-chain dehydrogenase TIC 32	Exodermis marker
OsUGT	LOC_Os06g17260		Exodermis marker
ONAC29	LOC_Os08g02300		Sclerenchyma marker
OsRLM1	LOC_Os05g46610		Sclerenchyma marker
OsMYB103	LOC_Os08g05520		Sclerenchyma marker
OsSWN2	LOC_Os08g02300		Sclerenchyma marker
OsRAI1	LOC_Os03g04310		Cortex marker
OsABCG14	LOC_Os06g30730		Cortex marker
	LOC_Os05g33080	Probable serine/threonine-protein kinase PBL7	Cortex marker
OsPRX5	LOC_Os01g15810		Endodermis marker
OsLAC12	LOC_Os03g18640		Endodermis marker
OsCOG2	LOC_OS01g67390		Endodermis marker
OsPHO1;2	LOC_Os02g56510		Vascular tissue marker
	LOC_Os07g44060	Haloacid dehalogenase-like hydrolase family protein	Vascular tissue marker
OsPGL13	LOC_Os01g19170		Vascular tissue marker
	LOC_Os06g45410	MYB family transcription factor	Phloem marker
	LOC_Os08g04400	Pentatricopeptide repeat-containing protein	Phloem marker
	LOC_Os01g52480	Senescence/dehydration-associated protein	Phloem marker
OsCesA7	LOC_Os10g32980		Xylem marker
OsSND2	LOC_Os01g48130		Xylem marker
OsGT3	LOC_Os12g05380		Root hair development
OsCSLD1	LOC_Os10g42750		Root hair development
	LOC_Os06g48050	Plant calmodulin-binding domain protein	Root hair development
	LOC_Os06g37010	Zinc transporter 10	Nutrient Uptake
NRT1	LOC_OS11g12740		Nutrient Uptake
	LOC_Os10g30770	Inorganic phosphate transporter	Nutrient Uptake
	LOC_Os12g37840	Boron transporter 1	Nutrient Uptake
	LOC_Os01g56130	Xyloglucan glycosyltransferase 1	Cell wall integrity
	LOC_Os02g51060	Glucomannan 4-beta-mannosyltransferase 6	Cell wall integrity
	LOC_Os09g25900	Xyloglucan glycosyltransferase 2	Cell wall integrity
	LOC_Os03g18910	COBRA-like protein 7	Cell wall integrity
	LOC_Os11g33270	Xyloglucan endotransglucosylase	Cell wall integrity
	LOC_Os03g21250	Galacturonosyl transferase7	Cell wall integrity
OsMG1	LOC_Os11g44990		Rice root defense responses
OsPB3	LOC_Os11g45090		Rice root defense responses
Yr2	LOC_Os11g44960		Rice root defense responses
OsLRR	LOC_Os11g12000		Rice root defense responses
Yr10	LOC_Os07g19320		Rice root defense responses
RPM1	LOC_Os11g12040		Rice root defense responses
RPS2	LOC_Os09g10054		Rice root defense responses
	LOC_Os06g43670	Putative disease resistance protein RGA1	Rice root defense responses
	LOC_Os08g07330	Disease resistance protein RGA5	Rice root defense responses
OsWRKY48	LOC_Os05g40060		Rice root defense responses
	LOC_Os07g19320	Disease resistance protein RGA5	Rice root defense responses
	LOC_Os08g39330	skin secretory protein xP2 precursor	Rice root defense responses
ATOZI1	LOC_Os02g39620		Rice root defense responses
	LOC_OS04g55770	MYB/SANT-like DNA-binding domain protein	Rice root defense responses
	LOC_OS08g23590	Ankyrin repeats	Rice root defense responses
OsPRX46	LOC_OS03g25340		Rice root defense responses
OsRLCK183	LOC_Os05g25370		Rice root defense responses
OsLTPd12	LOC_Os11g29420		Rice root defense responses
OsPRX104	LOC_Os07g34710		Rice root defense responses
OsPRX40	LOC_Os03g22020		Rice root defense responses
	LOC_Os08g07330	Disease resistance protein RGA5	Rice root defense responses
OsPOXgX9	LOC_Os07g48030		Rice root defense responses
OsGLN1;2	LOC_Os03g12290		Rice root defense responses
OsDIR14	LOC_Os07g01620		Rice root defense responses
OsLHY	LOC_Os08g06110		Rice root defense responses
	LOC_Os01g71070	Xylanase inhibitor	Exodermis-cell wall remodeling
	LOC_Os01g71080	Xylanase inhibitor	Exodermis-cell wall remodeling
	LOC_Os01g71090	Xylanase inhibitor	Exodermis-cell wall remodeling
	LOC_Os11g47520	Xylanase inhibitor	Exodermis-cell wall remodeling
	LOC_Os05g33410	Xylanase inhibitor	Exodermis-cell wall remodeling
OsARF6	LOC_Os02g06910		Exodermis-cell wall remodeling
OsBIN1	LOC_Os07g40630		Exodermis-cell wall remodeling
OsXAT7	LOC_Os01g72610		Exodermis-cell wall remodeling
OsMHZ5	LOC_Os11g36440		Stele-ABA biosynthesis
OsABA1	LOC_Os04g37619		Stele-ABA biosynthesis
OsNCED3	LOC_Os03g44380		Stele-ABA biosynthesis
OsNCED4	LOC_Os07g05940		Stele-ABA biosynthesis
OsNCED5	LOC_Os12g42280		Stele-ABA biosynthesis
OsAAO1	LOC_Os03g57690		Stele-ABA biosynthesis
OsPR10	LOC_Os03g18850		ABA responses in outer cell layers
OsPR10b	LOC_Os12g36850		ABA responses in outer cell layers
OsPR10c	LOC_Os12g36860		ABA responses in outer cell layers
OsRAB16C	LOC_Os11g26760		ABA responses in outer cell layers
OsPR10	LOC_Os12g36830		ABA responses in outer cell layers
OsOAT	LOC_Os03g44150		ABA responses in outer cell layers
OsASR5	LOC_Os11g06720		ABA responses in outer cell layers
OsDi19-5	LOC_Os01g73960		ABA responses in outer cell layers
OsNIP1-3	LOC_Os05g11560		Exodermis-water stress
	LOC_Os10g21790	Dehydration stress induced gene	Exodermis-water stress
OsLOX	LOC_Os10g21670		Exodermis-water stress
OsASR5	LOC_Os11g06720		Exodermis-water stress
OsRAB16C	LOC_OS11g26760		Exodermis-water stress
OsRAB16A	LOC_Os11g26790		Exodermis-water stress
OsWSI724	LOC_OS03g45280		Exodermis-water stress
	LOC_Os11g47510	Xylanase inhibitor protein 1	Endodermis- cell wall remodeling
C10122	LOC_OS08g40690		Endodermis- cell wall remodeling
riceXIP	LOC_Os11g47520		Endodermis- cell wall remodeling
OsXTH10	LOC_Os06g48200		Endodermis- cell wall remodeling
C10150	LOC_Os11g47550		Endodermis- cell wall remodeling
	LOC_Os01g71090	Chitinase CLP	Endodermis- cell wall remodeling
	LOC_Os11g47560	Xylanase inhibitor protein 2	Endodermis- cell wall remodeling
	LOC_Os01g16310	Alpha-glucosidase 2	Endodermis- cell wall remodeling
OsCIN6	LOC_Os04g56930		Endodermis- cell wall remodeling
OsXTH12	LOC_Os06g48180		Endodermis- cell wall remodeling
	LOC_Os09g25720	glycine-rich cell wall structural protein 2 precursor	Endodermis- cell wall remodeling
OsCalS12-2	LOC_Os01g48200		Endodermis- cell wall remodeling
OsCSLD2	LOC_Os06g02180		Endodermis- cell wall remodeling
OsCSLA2	LOC_Os10g26630		Endodermis- cell wall remodeling
OsCesA6	LOC_Os07g14850		Endodermis- cell wall remodeling
OsLEA24	LOC_Os03g45280		Endodermis-water stress
OsRAB16b	LOC_Os11g26780		Endodermis-water stress
	LOC_Os10g21790	PLAT/LH2 domain	Endodermis-water stress
RAB16B	LOC_Os11g26780		More water stress genes
BURP10	LOC_Os06g17000		More water stress genes
LEA33	LOC_Os06g23350		More water stress genes
WSI18	LOC_Os01g50910		More water stress genes
RAB21	LOC_Os11g26790		More water stress genes
LEA25	LOC_Os11g26570		More water stress genes
LEA4	LOC_Os08g23870		More water stress genes
LEA3-2	LOC_Os03g20680		More water stress genes
BURP9	LOC_Os06g13240		More water stress genes
GELP43	LOC_Os02g50000		Selected suberin/lignin biosynthesis genes
GELP82	LOC_Os06g14630		Selected suberin/lignin biosynthesis genes
CUT5	LOC_Os06g14810		Selected suberin/lignin biosynthesis genes
CAD8	LOC_Os09g23560		Selected suberin/lignin biosynthesis genes
GELP95	LOC_Os08g02094		Selected suberin/lignin biosynthesis genes
CHS	LOC_Os05g49900		Selected suberin/lignin biosynthesis genes
CAD4	LOC_Os11g40690		Selected suberin/lignin biosynthesis genes
GELP78	LOC_Os06g06260		Selected suberin/lignin biosynthesis genes
GELP10	LOC_Os01g11760		Selected suberin/lignin biosynthesis genes
GELP13	LOC_Os01g12381		Selected suberin/lignin biosynthesis genes
GELP100	LOC_Os09g36880		Selected suberin/lignin biosynthesis genes
GELP46	LOC_Os03g19670		Selected suberin/lignin biosynthesis genes
CCR18	LOC_Os08g17500		Selected suberin/lignin biosynthesis genes
GELP35	LOC_Os02g18954		Selected suberin/lignin biosynthesis genes
GELP44	LOC_Os02g50690		Selected suberin/lignin biosynthesis genes
CAD9	LOC_Os03g12270		Selected suberin/lignin biosynthesis genes
CCR8	LOC_Os06g41810		Selected suberin/lignin biosynthesis genes
CCR7	LOC_Os06g41840		Selected suberin/lignin biosynthesis genes

## Sheet: ABA genes
Gene name	Gene Process	Gene ID		Reference
OsAAO1	Biosynthesis	LOC_Os03g57690		Auler, Priscila Ariane, et al. "Metabolism of abscisic acid in two contrasting rice genotypes submitted to recurrent water deficit." Physiologia plantarum 172.2 (2021): 304-316.
OsAAO2	Biosynthesis	LOC_Os10g04860		Auler, Priscila Ariane, et al. "Metabolism of abscisic acid in two contrasting rice genotypes submitted to recurrent water deficit." Physiologia plantarum 172.2 (2021): 304-316.
OsAAO3	Biosynthesis	LOC_Os07g18154		Auler, Priscila Ariane, et al. "Metabolism of abscisic acid in two contrasting rice genotypes submitted to recurrent water deficit." Physiologia plantarum 172.2 (2021): 304-316.
OsAO3	Biosynthesis	LOC_Os07g18120		Shi, Xingyu, et al. "The rice aldehyde oxidase OsAO3 gene regulates plant growth, grain yield, and drought tolerance by participating in ABA biosynthesis." Biochemical and biophysical research communications 548 (2021): 189-195.
OsNCED3	Biosynthesis	LOC_Os03g44380		Huang, Yuan, et al. "9-cis-epoxycarotenoid dioxygenase 3 regulates plant growth and enhances multi-abiotic stress tolerance in rice." Frontiers in Plant Science 9 (2018): 162.
OsNCED5	Biosynthesis	LOC_Os12g42280		Huang, Yuan, et al. "OsNCED5, a 9-cis-epoxycarotenoid dioxygenase gene, regulates salt and water stress tolerance and leaf senescence in rice." Plant science 287 (2019): 110188.
OsNCED1	Biosynthesis	LOC_Os02g47510		Zhu, Guohui, Nenghui Ye, and Jianhua Zhang. "Glucose-induced delay of seed germination in rice is mediated by the suppression of ABA catabolism rather than an enhancement of ABA biosynthesis." Plant and Cell Physiology 50.3 (2009): 644-651.
OsNCED2	Biosynthesis	LOC_Os12g24800		Teng, Kaiqiong, et al. "Exogenous ABA induces drought tolerance in upland rice: the role of chloroplast and ABA biosynthesis-related gene expression on photosystem II during PEG stress." Acta Physiologiae Plantarum 36 (2014): 2219-2227.
OsNCED4	Biosynthesis	LOC_Os07g05940		Teng, Kaiqiong, et al. "Exogenous ABA induces drought tolerance in upland rice: the role of chloroplast and ABA biosynthesis-related gene expression on photosystem II during PEG stress." Acta Physiologiae Plantarum 36 (2014): 2219-2227.
SDR2	Biosynthesis	LOC_Os04g45000		Chen, Q. F., et al. "Expression of the key genes involved in ABA biosynthesis in rice implanted by ion beam." Applied biochemistry and biotechnology 173 (2014): 239-247.
SDR3	Biosynthesis	LOC_Os07g48640		Chen, Q. F., et al. "Expression of the key genes involved in ABA biosynthesis in rice implanted by ion beam." Applied biochemistry and biotechnology 173 (2014): 239-247.
OsSDR	Biosynthesis	LOC_Os04g33240		Quan, Ruidang, et al. "Overexpression of an ERF transcription factor TSRF1 improves rice drought tolerance." Plant biotechnology journal 8.4 (2010): 476-488.
OsABA1/ZEP	Biosynthesis	LOC_Os04g37619		Chen, Q. F., et al. "Expression of the key genes involved in ABA biosynthesis in rice implanted by ion beam." Applied biochemistry and biotechnology 173 (2014): 239-247.
OsABA2	Biosynthesis	LOC_Os03g59610		Zhang, Gang, et al. "Phosphorylation of OsABA2 at Ser197 by OsMPK1 regulates abscisic acid biosynthesis in rice." Biochemical and Biophysical Research Communications 586 (2022): 68-73.
P450-1	Biosynthesis	LOC_Os01g50520		Chen, Q. F., et al. "Expression of the key genes involved in ABA biosynthesis in rice implanted by ion beam." Applied biochemistry and biotechnology 173 (2014): 239-247.
P450-2	Biosynthesis	LOC_Os09g26950		Chen, Q. F., et al. "Expression of the key genes involved in ABA biosynthesis in rice implanted by ion beam." Applied biochemistry and biotechnology 173 (2014): 239-247.
MHZ4	Biosynthesis	LOC_Os01g03750		Ma, Biao, et al. "Ethylene-induced inhibition of root growth requires abscisic acid function in rice (Oryza sativa L.) seedlings." PLoS Genetics 10.10 (2014): e1004701.
OsCRTISO|ZEBRA2|MHZ5|MIT3	Biosynthesis	LOC_Os11g36440		Yin, Cui-Cui, et al. "Ethylene responses in rice roots and coleoptiles are differentially regulated by a carotenoid isomerase-mediated abscisic acid pathway." The Plant Cell 27.4 (2015): 1061-1081.
OsABA8ox1	Catabolism	LOC_Os02g47470		Liu, Xiaolong, et al. "RNAi-mediated suppression of the abscisic acid catabolism gene OsABA8ox1 increases abscisic acid content and tolerance to saline–alkaline stress in rice (Oryza sativa L.)." The Crop Journal 10.2 (2022): 354-367.
OsABA8ox2|OsCYP707A6	Catabolism	LOC_Os08g36860		Zhang, Yan, et al. "OsABA8ox2, an ABA catabolic gene, suppresses root elongation of rice seedlings and contributes to drought response." The Crop Journal 8.3 (2020): 480-491.
OsABA8ox3	Catabolism	LOC_Os09g28390		Cai, Shanlan, et al. "A key ABA catabolic gene, OsABA8ox3, is involved in drought stress resistance in rice." PLoS One 10.2 (2015): e0116646.
OsPYL1	Receptor	LOC_Os10g42280		Yadav, Shashank Kumar, et al. "Genome-wide identification and characterization of ABA receptor PYL gene family in rice." BMC genomics 21 (2020): 1-27.
OsPYL2	Receptor	LOC_Os06g36670		Yadav, Shashank Kumar, et al. "Genome-wide identification and characterization of ABA receptor PYL gene family in rice." BMC genomics 21 (2020): 1-27.
OsPYL3	Receptor	LOC_Os01g13330		Yadav, Shashank Kumar, et al. "Genome-wide identification and characterization of ABA receptor PYL gene family in rice." BMC genomics 21 (2020): 1-27.
OsPYL4	Receptor	LOC_Os01g61210		Yadav, Shashank Kumar, et al. "Genome-wide identification and characterization of ABA receptor PYL gene family in rice." BMC genomics 21 (2020): 1-27.
OsPYL5	Receptor	LOC_Os05g39580		Yadav, Shashank Kumar, et al. "Genome-wide identification and characterization of ABA receptor PYL gene family in rice." BMC genomics 21 (2020): 1-27.
OsPYL6	Receptor	LOC_Os03g18600		Yadav, Shashank Kumar, et al. "Genome-wide identification and characterization of ABA receptor PYL gene family in rice." BMC genomics 21 (2020): 1-27.
OsPYL7	Receptor	LOC_Os06g33480		Yadav, Shashank Kumar, et al. "Genome-wide identification and characterization of ABA receptor PYL gene family in rice." BMC genomics 21 (2020): 1-27.
OsPYL8	Receptor	LOC_Os06g33640		Yadav, Shashank Kumar, et al. "Genome-wide identification and characterization of ABA receptor PYL gene family in rice." BMC genomics 21 (2020): 1-27.
OsPYL9	Receptor	LOC_Os06g33690		Yadav, Shashank Kumar, et al. "Genome-wide identification and characterization of ABA receptor PYL gene family in rice." BMC genomics 21 (2020): 1-27.
OsPYL10	Receptor	LOC_Os02g15640		Yadav, Shashank Kumar, et al. "Genome-wide identification and characterization of ABA receptor PYL gene family in rice." BMC genomics 21 (2020): 1-27.
OsPYL11	Receptor	LOC_Os05g12260		Yadav, Shashank Kumar, et al. "Genome-wide identification and characterization of ABA receptor PYL gene family in rice." BMC genomics 21 (2020): 1-27.
OsPYL12	Receptor	LOC_Os02g15620		Yadav, Shashank Kumar, et al. "Genome-wide identification and characterization of ABA receptor PYL gene family in rice." BMC genomics 21 (2020): 1-27.
OsPYL13	Receptor	LOC_Os06g33490		Yadav, Shashank Kumar, et al. "Genome-wide identification and characterization of ABA receptor PYL gene family in rice." BMC genomics 21 (2020): 1-27.
OsABF1|OsABI5|OREB1|OsbZIP10	ABA signaling regulator	LOC_Os01g64730		Amir Hossain, Md, et al. "The bZIP transcription factor OsABF1 is an ABA responsive element binding factor that enhances abiotic stress signaling in rice." Plant molecular biology 72 (2010): 557-566.
OsABI2|OsPP2C06|OsABIL1	ABA signaling regulator	LOC_Os01g40094		Li, Qian-Feng, et al. "Abscisic acid represses rice lamina joint inclination by antagonizing brassinosteroid biosynthesis and signaling." International Journal of Molecular Sciences 20.19 (2019): 4908.
OsPP2C53|OsABIL2	ABA signaling regulator	LOC_Os05g51510		Li, Chengxiang, et al. "ABA regulates subcellular redistribution of OsABI-LIKE2, a negative regulator in ABA signaling, to control root architecture and drought resistance in Oryza sativa." Plant and Cell Physiology 56.12 (2015): 2396-2408.
OsABIL3|OsPP2C50	ABA signaling regulator	LOC_Os05g46040		Wen, Jianyu, et al. "Genic male sterility increases rice drought tolerance." Plant Science 312 (2021): 111057.
OsPP2C08	ABA signaling negative regulator	LOC_Os01g46760		Song, Jaeeun, et al. "PROTEIN PHOSPHATASE 2C08, a Negative Regulator of Abscisic Acid Signaling, Promotes Internode Elongation in Rice." International Journal of Molecular Sciences 24.13 (2023): 10821.
OsPP2C09|OsPP15|OsPYL2	ABA signaling negative regulator	LOC_Os01g62760		Miao, Jun, et al. "OsPP2C09, a negative regulatory factor in abscisic acid signalling, plays an essential role in balancing plant growth and drought tolerance in rice." New Phytologist 227.5 (2020): 1417-1433.
OsPP18|OsPP2C10	ABA signaling regulator	LOC_Os02g05630		Senadheera, Prasad, and Frans JM Maathuis. "Differentially regulated kinases and phosphatases in roots may contribute to inter-cultivar difference in rice salinity tolerance." Plant signaling & behavior 4.12 (2009): 1163-1165.
OsPP2C49	ABA signaling regulator	LOC_Os05g38290		Pa, Vanitha, et al. "Novel small molecules targeting bZIP23 TF improve stomatal conductance and photosynthesis under mild drought stress by regulating ABA." The FEBS Journal 289.19 (2022): 6058-6077.
OsPP2C51/OsABI1	ABA signaling regulator	LOC_Os05g49730		Liu, Yan-Hua, et al. "Oskeap1 interacts with osabi5 and its downregulation increases the transcription of osabi5 and the aba response genes in germinating rice seeds." Plants 10.3 (2021): 527.
OsSIPP2C1|OsPP2C68|OsPP108	ABA signaling regulator	LOC_Os09g15670		Jiang, Yunyun, et al. "Isolation of a novel PP2C gene from rice and its response to abiotic stresses." African Journal of Biotechnology 10.37 (2011): 7143-7154.

## Sheet: Auxin genes
Gene name	The involved Process	Gene ID		Reference
OsYUC1	Biosynthesis	LOC_Os01g45760		Yamamoto, Yuko, et al. "Auxin biosynthesis by the YUCCA genes in rice." Plant physiology 143.3 (2007): 1362-1371.
OsYUC2	Biosynthesis	LOC_Os05g45240		Zhang, Tao, et al. "The YUCCA-auxin-WOX11 module controls crown root development in rice." Frontiers in Plant Science 9 (2018): 523.
OsYUC3	Biosynthesis	LOC_Os01g53200		Cheng, Peng, et al. "RNA N6-methyladenosine modification promotes auxin biosynthesis required for male meiosis in rice." Developmental Cell 57.2 (2022): 246-259.
OsYUC4	Biosynthesis	LOC_Os01g12490		Xu, Ning, et al. "Rice transcription factor OsMADS25 modulates root growth and confers salinity tolerance via the ABA–mediated regulatory pathway and ROS scavenging." PLoS genetics 14.10 (2018): e1007662.
OsYUC5	Biosynthesis	LOC_Os12g32750		Zhang, Tao, et al. "The YUCCA-auxin-WOX11 module controls crown root development in rice." Frontiers in Plant Science 9 (2018): 523.
OsYUC6	Biosynthesis	LOC_Os07g25540		Li, Jintao, et al. "Gibberellins modulate local auxin biosynthesis and polar auxin transport by negatively affecting flavonoid biosynthesis in the root tips of rice." Plant Science 298 (2020): 110545.
OsYUC7	Biosynthesis	LOC_Os04g03980		Zhang, Tao, et al. "The YUCCA-auxin-WOX11 module controls crown root development in rice." Frontiers in Plant Science 9 (2018): 523.
OsYUC8	Biosynthesis	LOC_Os03g06654		Zhang, Tao, et al. "The YUCCA-auxin-WOX11 module controls crown root development in rice." Frontiers in Plant Science 9 (2018): 523.
OsYUC9	Biosynthesis	LOC_Os01g16714		Zhang, Tao, et al. "The YUCCA-auxin-WOX11 module controls crown root development in rice." Frontiers in Plant Science 9 (2018): 523.
OsYUC10	Biosynthesis	LOC_Os01g16750		Zhang, Tao, et al. "The YUCCA-auxin-WOX11 module controls crown root development in rice." Frontiers in Plant Science 9 (2018): 523.
OsYUC11	Biosynthesis	LOC_Os12g08780		Zhang, Dongping, Minyan Zhang, and Jiansheng Liang. "RGB1 regulates grain development and starch accumulation through its effect on OsYUC11-mediated auxin biosynthesis in rice endosperm cells." Frontiers in plant science 12 (2021): 585174.
OsYUC12	Biosynthesis	LOC_Os02g17230		French, Sarah Russell, et al. "Auxin and cell wall invertase related signaling during rice grain development." Plants 3.1 (2014): 95-112.
OsYUC13	Biosynthesis	LOC_Os11g10140		Zhang, Tao, et al. "The YUCCA-auxin-WOX11 module controls crown root development in rice." Frontiers in Plant Science 9 (2018): 523.
OsYUC14	Biosynthesis	LOC_Os11g10170		Zhang, Tao, et al. "The YUCCA-auxin-WOX11 module controls crown root development in rice." Frontiers in Plant Science 9 (2018): 523.
OsTAR1	Biosynthesis	LOC_Os05g07720		Kakei, Yusuke, et al. "Biochemical and chemical biology study of rice OsTAR1 revealed that tryptophan aminotransferase is involved in auxin biosynthesis: identification of a potent OsTAR1 inhibitor, pyruvamine2031." Plant and Cell Physiology 58.3 (2017): 598-606.
OsTSG1	Biosynthesis	LOC_Os01g07500		Guo, Tao, et al. "Tillering and small grain 1 dominates the tryptophan aminotransferase family required for local auxin biosynthesis in rice." Journal of integrative plant biology 62.5 (2020): 581-600.
OsTAR1	Biosynthesis	LOC_Os05g07720		Guo, Tao, et al. "Tillering and small grain 1 dominates the tryptophan aminotransferase family required for local auxin biosynthesis in rice." Journal of integrative plant biology 62.5 (2020): 581-600.
OsGH3-1	Metabolism	LOC_Os01g57610		Domingo, Concha, et al. "Constitutive expression of OsGH3. 1 reduces auxin content and enhances defense response and resistance to a fungal pathogen in rice." Molecular plant-microbe interactions 22.2 (2009): 201-210.
OsGH3-8	Metabolism	LOC_Os07g40290		Chen, Qingfeng, et al. "Kinetic basis for the conjugation of auxin by a GH3 family indole-acetic acid-amido synthetase." Journal of Biological Chemistry 285.39 (2010): 29780-29786.
OsGH3-2	Metabolism	LOC_Os01g55940		Yang, Ji Hyun, et al. "Evidence of an auxin signal pathway, microRNA167-ARF8-GH3, and its response to exogenous auxin in cultured rice cells." Nucleic acids research 34.6 (2006): 1892-1899.
OsIAGT1	Metabolism	LOC_Os03g48740		Liu, Qian, et al. "OsIAGT1 is a glucosyltransferase gene involved in the glucose conjugation of auxins in rice." Rice 12.1 (2019): 1-13.
DAO	Metabolism	LOC_Os04g39980		Zhao, Zhigang, et al. "A role for a dioxygenase in auxin metabolism and reproductive development in rice." Developmental Cell 27.1 (2013): 113-122.
OsPIN8	Transport	LOC_Os01g51780		Gho, Yun-Shil, et al. "Rice PIN auxin efflux carriers modulate the nitrogen response in a changing nitrogen growth environment." International Journal of Molecular Sciences 22.6 (2021): 3243.
OsPILS6a	Transport	LOC_Os01g60230		Mohanta, Tapan Kumar, Nibedita Mohanta, and Hanhong Bae. "Identification and expression analysis of PIN-like (PILS) gene family of rice treated with auxin and cytokinin." Genes 6.3 (2015): 622-640.
OsPIN5a	Transport	LOC_Os01g69070		Gho, Yun-Shil, et al. "Rice PIN auxin efflux carriers modulate the nitrogen response in a changing nitrogen growth environment." International Journal of Molecular Sciences 22.6 (2021): 3243.
OsPILS6b	Transport	LOC_Os05g40330		Mohanta, Tapan Kumar, Nibedita Mohanta, and Hanhong Bae. "Identification and expression analysis of PIN-like (PILS) gene family of rice treated with auxin and cytokinin." Genes 6.3 (2015): 622-640.
OsPIN10b	Transport	LOC_Os05g50140		Gho, Yun-Shil, et al. "Rice PIN auxin efflux carriers modulate the nitrogen response in a changing nitrogen growth environment." International Journal of Molecular Sciences 22.6 (2021): 3243.
OsPIN1a	Transport	LOC_Os06g12610		Gho, Yun-Shil, et al. "Rice PIN auxin efflux carriers modulate the nitrogen response in a changing nitrogen growth environment." International Journal of Molecular Sciences 22.6 (2021): 3243.
OsPILS2	Transport	LOC_Os08g09190		Mohanta, Tapan Kumar, Nibedita Mohanta, and Hanhong Bae. "Identification and expression analysis of PIN-like (PILS) gene family of rice treated with auxin and cytokinin." Genes 6.3 (2015): 622-640.
OsPILS1	Transport	LOC_Os09g31478		Mohanta, Tapan Kumar, Nibedita Mohanta, and Hanhong Bae. "Identification and expression analysis of PIN-like (PILS) gene family of rice treated with auxin and cytokinin." Genes 6.3 (2015): 622-640.
OsPIN5c	Transport	LOC_Os09g32770		Gho, Yun-Shil, et al. "Rice PIN auxin efflux carriers modulate the nitrogen response in a changing nitrogen growth environment." International Journal of Molecular Sciences 22.6 (2021): 3243.
OsPILS7a	Transport	LOC_Os09g38130		Mohanta, Tapan Kumar, Nibedita Mohanta, and Hanhong Bae. "Identification and expression analysis of PIN-like (PILS) gene family of rice treated with auxin and cytokinin." Genes 6.3 (2015): 622-640.
OsPILS7b	Transport	LOC_Os09g38210		Mohanta, Tapan Kumar, Nibedita Mohanta, and Hanhong Bae. "Identification and expression analysis of PIN-like (PILS) gene family of rice treated with auxin and cytokinin." Genes 6.3 (2015): 622-640.
OsPILS5	Transport	LOC_Os07g20510		Mohanta, Tapan Kumar, Nibedita Mohanta, and Hanhong Bae. "Identification and expression analysis of PIN-like (PILS) gene family of rice treated with auxin and cytokinin." Genes 6.3 (2015): 622-640.
OsABCB14	Transport	LOC_Os04g38570		Xu, Yanxia, et al. "Os ABCB 14 functions in auxin transport and iron homeostasis in rice (Oryza sativa L.)." The Plant Journal 79.1 (2014): 106-117.
OsAUX1	Transport	LOC_Os01g63770		Xia, Kuaifei, et al. "OsTIR1 and OsAFB2 downregulation via OsmiR393 overexpression leads to more tillers, early flowering and less tolerance to salt and drought in rice." PloS one 7.1 (2012): e30039.
OsAUX3	Transport	LOC_Os05g37470		Wang, Mei, et al. "The auxin influx carrier, OsAUX3, regulates rice root development and responses to aluminium stress." Plant, cell & environment 42.4 (2019): 1125-1138.
OsPIN1b	Transport	LOC_Os02g50960		Xu, Min, et al. "A PIN1 family gene, OsPIN1, involved in auxin-dependent adventitious root emergence and tillering in rice." Plant and cell physiology 46.10 (2005): 1674-1681.
OsPIN1c	Transport	LOC_Os11g04190		Wang, Han-Qing, et al. "Cadmium inhibits lateral root emergence in rice by disrupting OsPIN-mediated auxin distribution and the protective effect of OsHMA3." Plant and Cell Physiology 62.1 (2021): 166-177.
OsPIN1d	Transport	LOC_Os12g04000		Auxin Efflux Transporters OsPIN1c and OsPIN1d Function Redundantly in Regulating Rice (Oryza sativa L.) Panicle Development.
OsPIN2|LRA1	Transport	LOC_Os06g44970		Liu, Jiajun, et al. "Auxin efflux transporters OsPIN1c and OsPIN1d function redundantly in regulating rice (Oryza sativa L.) panicle development." Plant and Cell Physiology 63.3 (2022): 305-316.
OsPIN3t/OsPIN10a	Transport	LOC_Os01g45550		The putative auxin efflux carrier OsPIN3t is involved in the drought stress response and drought tolerance
OsPIN5b	Transport	LOC_Os08g41720		Zhang, Qian, et al. "The putative auxin efflux carrier OsPIN3t is involved in the drought stress response and drought tolerance." The Plant Journal 72.5 (2012): 805-816.
OsPIN9	Transport	LOC_Os01g58860		Hou, Mengmeng, et al. "OsPIN9, an auxin efflux carrier, is required for the regulation of rice tiller bud outgrowth by ammonium." New Phytologist 229.2 (2021): 935-949.
LA1|LAZY1	Transport	LOC_Os11g29840		Li, Peijin, et al. "LAZY1 controls rice shoot gravitropism through regulating polar auxin transport." Cell research 17.5 (2007): 402-410.
OsTIR1	Receptor	LOC_Os05g05800		Xia, Kuaifei, et al. "OsTIR1 and OsAFB2 downregulation via OsmiR393 overexpression leads to more tillers, early flowering and less tolerance to salt and drought in rice." PloS one 7.1 (2012): e30039.
OsAFB2	Receptor	LOC_Os04g32460		Xia, Kuaifei, et al. "OsTIR1 and OsAFB2 downregulation via OsmiR393 overexpression leads to more tillers, early flowering and less tolerance to salt and drought in rice." PloS one 7.1 (2012): e30039.
OsAFB3	Receptor	LOC_Os11g31620		Guo, Fu, et al. "Functional analysis of auxin receptor OsTIR1/OsAFB family members in rice grain yield, tillering, plant height, root system, germination, and auxinic herbicide resistance." New Phytologist 229.5 (2021): 2676-2692.
OsAFB4	Receptor	LOC_Os02g52230		Guo, Fu, et al. "Functional analysis of auxin receptor OsTIR1/OsAFB family members in rice grain yield, tillering, plant height, root system, germination, and auxinic herbicide resistance." New Phytologist 229.5 (2021): 2676-2692.
OsAFB6|OsAFB5	Receptor	LOC_Os03g08850		He, Qin, et al. "Overexpression of an auxin receptor OsAFB6 significantly enhanced grain yield by increasing cytokinin and decreasing auxin concentrations in rice panicle." Scientific Reports 8.1 (2018): 14051.
OsIAA1	Signaling	LOC_Os01g08320		Thakur, Jitendra K., Akhilesh K. Tyagi, and Jitendra P. Khurana. "OsIAA1, an Aux/IAA cDNA from rice, and changes in its expression as influenced by auxin and light." DNA research 8.5 (2001): 193-203.
OsIAA2	Signaling	LOC_Os01g09450		Jain, Mukesh, et al. "Structure and expression analysis of early auxin-responsive Aux/IAA gene family in rice (Oryza sativa)." Functional & integrative genomics 6 (2006): 47-59.
OsIAA3	Signaling	LOC_Os01g13030		Nakamura, Ayako, et al. "Production and characterization of auxin‐insensitive rice by overexpression of a mutagenized rice IAA protein." The Plant Journal 46.2 (2006): 297-306.
OsIAA4	Signaling	LOC_Os01g18360		Song, Yaling, and Zeng-Fu Xu. "Ectopic overexpression of an auxin/indole-3-acetic acid (Aux/IAA) gene OsIAA4 in rice induces morphological changes and reduces responsiveness to auxin." International journal of molecular sciences 14.7 (2013): 13645-13656.
OsIAA5	Signaling	LOC_Os01g48444		Park, Jae-Ryoung, Dany Resolus, and Kyung-Min Kim. "Osbrkq1, related grain size mapping, and identification of grain shape based on qtl mapping in rice." International Journal of Molecular Sciences 22.5 (2021): 2289.
IAA6|OsIAA6	Signaling	LOC_Os01g53880		Jung, Harin, et al. "OsIAA6, a member of the rice Aux/IAA gene family, is involved in drought tolerance and tiller outgrowth." Plant Science 236 (2015): 304-312.
OsIAA7	Signaling	LOC_Os02g13520		Jain, Mukesh, et al. "Structure and expression analysis of early auxin-responsive Aux/IAA gene family in rice (Oryza sativa)." Functional & integrative genomics 6 (2006): 47-59.
OsIAA8	Signaling	LOC_Os02g49160		Jain, Mukesh, et al. "Structure and expression analysis of early auxin-responsive Aux/IAA gene family in rice (Oryza sativa)." Functional & integrative genomics 6 (2006): 47-59.
OsIAA9	Signaling	LOC_Os02g56120		Luo, Sha, et al. "Constitutive expression of OsIAA9 affects starch granules accumulation and root gravitropic response in Arabidopsis." Frontiers in plant science 6 (2015): 1156.
OsIAA10	Signaling	LOC_Os02g57250		Jin, Lian, et al. "Rice dwarf virus P2 protein hijacks auxin signaling by directly targeting the rice OsIAA10 protein, enhancing viral infection and disease development." PLoS pathogens 12.9 (2016): e1005847.
OsIAA11	Signaling	LOC_Os03g43400		Zhu, Zhen-Xing, et al. "A gain-of-function mutation in OsIAA11 affects lateral root development in rice." Molecular Plant 5.1 (2012): 154-161.
OsIAA12	Signaling	LOC_Os03g43410		Chen, Su-Hui, et al. "SPOC domain-containing protein Leaf inclination3 interacts with LIP1 to regulate rice leaf inclination through auxin signaling." PLoS Genetics 14.11 (2018): e1007829.
OsIAA13|OsiIAA1	Signaling	LOC_Os03g53150		Kitomi, Yuka, et al. "OsIAA13-mediated auxin signaling is involved in lateral root initiation in rice." Plant Science 190 (2012): 116-122.
OsIAA14	Signaling	LOC_Os03g58350		Jain, Mukesh, et al. "Structure and expression analysis of early auxin-responsive Aux/IAA gene family in rice (Oryza sativa)." Functional & integrative genomics 6 (2006): 47-59.
OsIAA15	Signaling	LOC_Os05g08570		Jain, Mukesh, et al. "Structure and expression analysis of early auxin-responsive Aux/IAA gene family in rice (Oryza sativa)." Functional & integrative genomics 6 (2006): 47-59.
OsIAA16	Signaling	LOC_Os05g09480		Jain, Mukesh, et al. "Structure and expression analysis of early auxin-responsive Aux/IAA gene family in rice (Oryza sativa)." Functional & integrative genomics 6 (2006): 47-59.
OsIAA17	Signaling	LOC_Os05g14180		Jain, Mukesh, et al. "Structure and expression analysis of early auxin-responsive Aux/IAA gene family in rice (Oryza sativa)." Functional & integrative genomics 6 (2006): 47-59.
OsIAA18	Signaling	LOC_Os05g44810		Wang, Feibing, et al. "OsIAA18, an Aux/IAA transcription factor gene, is involved in salt and drought tolerance in rice." Frontiers in Plant Science 12 (2021): 738660.
OsIAA19	Signaling	LOC_Os05g48590		Jain, Mukesh, et al. "Structure and expression analysis of early auxin-responsive Aux/IAA gene family in rice (Oryza sativa)." Functional & integrative genomics 6 (2006): 47-59.
OsIAA20	Signaling	LOC_Os06g07040		Jain, Mukesh, et al. "Structure and expression analysis of early auxin-responsive Aux/IAA gene family in rice (Oryza sativa)." Functional & integrative genomics 6 (2006): 47-59.
OsIAA21	Signaling	LOC_Os06g22870		Jain, Mukesh, et al. "Structure and expression analysis of early auxin-responsive Aux/IAA gene family in rice (Oryza sativa)." Functional & integrative genomics 6 (2006): 47-59.
OsIAA22	Signaling	LOC_Os06g24850		Jain, Mukesh, et al. "Structure and expression analysis of early auxin-responsive Aux/IAA gene family in rice (Oryza sativa)." Functional & integrative genomics 6 (2006): 47-59.
OsIAA23	Signaling	LOC_Os06g39590		Jun, Ni, et al. "OsIAA23‐mediated auxin signaling defines postembryonic maintenance of QC in rice." The Plant Journal 68.3 (2011): 433-442.
OsIAA24	Signaling	LOC_Os07g08460		Jain, Mukesh, et al. "Structure and expression analysis of early auxin-responsive Aux/IAA gene family in rice (Oryza sativa)." Functional & integrative genomics 6 (2006): 47-59.
OsIAA25	Signaling	LOC_Os08g01780		Jain, Mukesh, et al. "Structure and expression analysis of early auxin-responsive Aux/IAA gene family in rice (Oryza sativa)." Functional & integrative genomics 6 (2006): 47-59.
OsIAA26	Signaling	LOC_Os09g35870		Jain, Mukesh, et al. "Structure and expression analysis of early auxin-responsive Aux/IAA gene family in rice (Oryza sativa)." Functional & integrative genomics 6 (2006): 47-59.
OsIAA27	Signaling	LOC_Os11g11410		Jain, Mukesh, et al. "Structure and expression analysis of early auxin-responsive Aux/IAA gene family in rice (Oryza sativa)." Functional & integrative genomics 6 (2006): 47-59.
OsIAA28	Signaling	LOC_Os11g11420		Jain, Mukesh, et al. "Structure and expression analysis of early auxin-responsive Aux/IAA gene family in rice (Oryza sativa)." Functional & integrative genomics 6 (2006): 47-59.
OsIAA29	Signaling	LOC_Os11g11430		Jain, Mukesh, et al. "Structure and expression analysis of early auxin-responsive Aux/IAA gene family in rice (Oryza sativa)." Functional & integrative genomics 6 (2006): 47-59.
OsIAA30	Signaling	LOC_Os12g40890		Jain, Mukesh, et al. "Structure and expression analysis of early auxin-responsive Aux/IAA gene family in rice (Oryza sativa)." Functional & integrative genomics 6 (2006): 47-59.
OsIAA31	Signaling	LOC_Os12g40900		Jain, Mukesh, et al. "Structure and expression analysis of early auxin-responsive Aux/IAA gene family in rice (Oryza sativa)." Functional & integrative genomics 6 (2006): 47-59.
OsARF1	Signaling	LOC_Os01g13520		Guilfoyle, Tom J., and Gretchen Hagen. "Auxin response factors." Current opinion in plant biology 10.5 (2007): 453-460. http://planttfdb.gao-lab.org/family.php?sp=Osj&fam=ARF
OsARF2	Signaling	LOC_Os01g48060		Guilfoyle, Tom J., and Gretchen Hagen. "Auxin response factors." Current opinion in plant biology 10.5 (2007): 453-460. http://planttfdb.gao-lab.org/family.php?sp=Osj&fam=ARF
OsARF3	Signaling	LOC_Os01g54990		Guilfoyle, Tom J., and Gretchen Hagen. "Auxin response factors." Current opinion in plant biology 10.5 (2007): 453-460. http://planttfdb.gao-lab.org/family.php?sp=Osj&fam=ARF
OsARF4/OsARF2	Signaling	LOC_Os01g70270		Zhao, Zhigang, et al. "Auxin regulates source-sink carbohydrate partitioning and reproductive organ development in rice." Proceedings of the National Academy of Sciences 119.36 (2022): e2121671119.
OsARF5	Signaling	LOC_Os02g04810		Qin, Qingqing, et al. "Auxin response factors (ARFs) differentially regulate rice antiviral immune response against rice dwarf virus." PLoS Pathogens 16.12 (2020): e1009118.
OsARF6	Signaling	LOC_Os02g06910		Zhao, Zhi-Xue, et al. "miR167d-ARFs module regulates flower opening and stigma size in rice." Rice 15.1 (2022): 1-15.
OsARF7	Signaling	LOC_Os02g35140		Guilfoyle, Tom J., and Gretchen Hagen. "Auxin response factors." Current opinion in plant biology 10.5 (2007): 453-460. http://planttfdb.gao-lab.org/family.php?sp=Osj&fam=ARF
OsARF8	Signaling	LOC_Os02g41800		Yang, Ji Hyun, et al. "Evidence of an auxin signal pathway, microRNA167-ARF8-GH3, and its response to exogenous auxin in cultured rice cells." Nucleic acids research 34.6 (2006): 1892-1899.
OsARF9	Signaling	LOC_Os04g36054		Guilfoyle, Tom J., and Gretchen Hagen. "Auxin response factors." Current opinion in plant biology 10.5 (2007): 453-460. http://planttfdb.gao-lab.org/family.php?sp=Osj&fam=ARF
OsARF10	Signaling	LOC_Os04g43910		Guilfoyle, Tom J., and Gretchen Hagen. "Auxin response factors." Current opinion in plant biology 10.5 (2007): 453-460. http://planttfdb.gao-lab.org/family.php?sp=Osj&fam=ARF
OsARF11	Signaling	LOC_Os04g56850		Qin, Qingqing, et al. "Auxin response factors (ARFs) differentially regulate rice antiviral immune response against rice dwarf virus." PLoS Pathogens 16.12 (2020): e1009118.
OsARF12	Signaling	LOC_Os04g57610		Wang, SuiKang, et al. "Auxin response factor (Os ARF 12), a novel regulator for phosphate homeostasis in rice (Oryza sativa)." New Phytologist 201.1 (2014): 91-103.
OsARF13	Signaling	LOC_Os04g59430		Guilfoyle, Tom J., and Gretchen Hagen. "Auxin response factors." Current opinion in plant biology 10.5 (2007): 453-460. http://planttfdb.gao-lab.org/family.php?sp=Osj&fam=ARF
OsARF14	Signaling	LOC_Os05g43920		Guilfoyle, Tom J., and Gretchen Hagen. "Auxin response factors." Current opinion in plant biology 10.5 (2007): 453-460. http://planttfdb.gao-lab.org/family.php?sp=Osj&fam=ARF
OsARF15	Signaling	LOC_Os05g48870		Guilfoyle, Tom J., and Gretchen Hagen. "Auxin response factors." Current opinion in plant biology 10.5 (2007): 453-460. http://planttfdb.gao-lab.org/family.php?sp=Osj&fam=ARF
OsARF16	Signaling	LOC_Os06g09660		Shen, Chenjia, et al. "OsARF16, a transcription factor, is required for auxin and phosphate starvation response in rice (Oryza sativa L.)." Plant, cell & environment 36.3 (2013): 607-620.
OsARF17	Signaling	LOC_Os06g46410		Zhang, Hehong, et al. "Distinct modes of manipulation of rice auxin response factor OsARF17 by different plant RNA viruses for infection." Proceedings of the National Academy of Sciences 117.16 (2020): 9112-9121.
OsARF18|RST1	Signaling	LOC_Os06g47150		Deng, Ping, et al. "Transcriptional repressor RST1 controls salt tolerance and grain yield in rice by regulating gene expression of asparagine synthetase." Proceedings of the National Academy of Sciences 119.50 (2022): e2210338119.
OsARF19	Signaling	LOC_Os06g48950		Zhang, SaiNa, et al. "The auxin response factor, OsARF 19, controls rice leaf angles through positively regulating OsGH 3‐5 and OsBRI 1." Plant, Cell & Environment 38.4 (2015): 638-654.
OsARF20	Signaling	LOC_Os07g08520		Guilfoyle, Tom J., and Gretchen Hagen. "Auxin response factors." Current opinion in plant biology 10.5 (2007): 453-460. http://planttfdb.gao-lab.org/family.php?sp=Osj&fam=ARF
OsARF21	Signaling	LOC_Os08g40900		Guilfoyle, Tom J., and Gretchen Hagen. "Auxin response factors." Current opinion in plant biology 10.5 (2007): 453-460. http://planttfdb.gao-lab.org/family.php?sp=Osj&fam=ARF
OsARF22	Signaling	LOC_Os10g33940		Zhang, Haidao, et al. "OsHDA710-mediated histone deacetylation regulates callus formation of rice mature embryo." Plant and Cell Physiology 61.9 (2020): 1646-1660.
OsARF23/OsARF1	Signaling	LOC_Os11g32110		Attia, Kotb A., et al. "Antisense phenotypes reveal a functional expression of OsARF1, an auxin response factor, in transgenic rice." Current issues in molecular biology 11.s1 (2009): 29-34.
OsARF24	Signaling	LOC_Os12g29520		Li, Gang, et al. "Rice actin-binding protein RMD is a key link in the auxin–actin regulatory loop that controls cell growth." Proceedings of the National Academy of Sciences 111.28 (2014): 10377-10382.
OsARF25	Signaling	LOC_Os12g41950		Zhao, Zhi-Xue, et al. "miR167d-ARFs module regulates flower opening and stigma size in rice." Rice 15.1 (2022): 1-15.
OsSAUR33	Small auxin-up RNA/ Biosynthesis and transport	LOC_Os08g35110		Zhao, Jia, et al. "The rice small auxin-up RNA gene OsSAUR33 regulates seed vigor via sugar pathway during early seed germination." International Journal of Molecular Sciences 22.4 (2021): 1562.
SAUR39	Small auxin-up RNA/ Biosynthesis and transport	LOC_Os09g37330		Kant, Surya, et al. "SAUR39, a small auxin-up RNA gene, acts as a negative regulator of auxin synthesis and transport in rice." Plant physiology 151.2 (2009): 691-701.
OsSAUR45	Small auxin-up RNA/ Biosynthesis and transport	LOC_Os09g37400		Xu, Yan-Xia, et al. "The small auxin-up RNA OsSAUR45 affects auxin synthesis and transport in rice." Plant Molecular Biology 94 (2017): 97-107.
CYP87A3	Signaling	LOC_Os04g48170		Chaban, Christina, et al. "Auxin responsiveness of a novel cytochrome P450 in rice coleoptiles." Plant Physiology 133.4 (2003): 2000-2009.
TAC1		LOC_Os09g35980		Over-expression of OsPIN2 leads to increased tiller numbers, angle and shorter plant height through suppression of OsLAZY1
TAR2		LOC_Os01g07500		The rice FISH BONE gene encodes a tryptophan aminotransferase, which affects pleiotropic auxin-related processes

## Sheet: Ethylene genes
Gene name	Biological Process in which the gene is involved	Gene ID		Reference
OsSAM2	Biosynthesis	LOC_Os01g22010		Ahmadizadeh, Mostafa, et al. "Insights into the genes involved in the ethylene biosynthesis pathway in Arabidopsis thaliana and Oryza sativa." Journal of Genetic Engineering and Biotechnology 18.1 (2020): 1-20.
OsSAMS3	Biosynthesis	LOC_Os01g18860		Ahmadizadeh, Mostafa, et al. "Insights into the genes involved in the ethylene biosynthesis pathway in Arabidopsis thaliana and Oryza sativa." Journal of Genetic Engineering and Biotechnology 18.1 (2020): 1-20.
OsSAMS1	Biosynthesis	LOC_Os05g04510		Ahmadizadeh, Mostafa, et al. "Insights into the genes involved in the ethylene biosynthesis pathway in Arabidopsis thaliana and Oryza sativa." Journal of Genetic Engineering and Biotechnology 18.1 (2020): 1-20.
OsSAMSL	Biosynthesis	LOC_Os07g29440		Ahmadizadeh, Mostafa, et al. "Insights into the genes involved in the ethylene biosynthesis pathway in Arabidopsis thaliana and Oryza sativa." Journal of Genetic Engineering and Biotechnology 18.1 (2020): 1-20.
OsACS1	Biosynthesis	LOC_Os03g51740		Ahmadizadeh, Mostafa, et al. "Insights into the genes involved in the ethylene biosynthesis pathway in Arabidopsis thaliana and Oryza sativa." Journal of Genetic Engineering and Biotechnology 18.1 (2020): 1-20.
OsACS2	Biosynthesis	LOC_Os04g48850		Ahmadizadeh, Mostafa, et al. "Insights into the genes involved in the ethylene biosynthesis pathway in Arabidopsis thaliana and Oryza sativa." Journal of Genetic Engineering and Biotechnology 18.1 (2020): 1-20.
OsACS3	Biosynthesis	LOC_Os05g10780		Ahmadizadeh, Mostafa, et al. "Insights into the genes involved in the ethylene biosynthesis pathway in Arabidopsis thaliana and Oryza sativa." Journal of Genetic Engineering and Biotechnology 18.1 (2020): 1-20.
OsACS4	Biosynthesis	LOC_Os05g25490		Ahmadizadeh, Mostafa, et al. "Insights into the genes involved in the ethylene biosynthesis pathway in Arabidopsis thaliana and Oryza sativa." Journal of Genetic Engineering and Biotechnology 18.1 (2020): 1-20.
OsACS5	Biosynthesis	LOC_Os01g09700		Ahmadizadeh, Mostafa, et al. "Insights into the genes involved in the ethylene biosynthesis pathway in Arabidopsis thaliana and Oryza sativa." Journal of Genetic Engineering and Biotechnology 18.1 (2020): 1-20.
OsACS6	Biosynthesis	LOC_Os06g03990		Ahmadizadeh, Mostafa, et al. "Insights into the genes involved in the ethylene biosynthesis pathway in Arabidopsis thaliana and Oryza sativa." Journal of Genetic Engineering and Biotechnology 18.1 (2020): 1-20.
OsACO1	Biosynthesis	LOC_Os09g27820		Ahmadizadeh, Mostafa, et al. "Insights into the genes involved in the ethylene biosynthesis pathway in Arabidopsis thaliana and Oryza sativa." Journal of Genetic Engineering and Biotechnology 18.1 (2020): 1-20.
OsACO2	Biosynthesis	LOC_Os09g27750		Ahmadizadeh, Mostafa, et al. "Insights into the genes involved in the ethylene biosynthesis pathway in Arabidopsis thaliana and Oryza sativa." Journal of Genetic Engineering and Biotechnology 18.1 (2020): 1-20.
OsACO3	Biosynthesis	LOC_Os02g53180		Ahmadizadeh, Mostafa, et al. "Insights into the genes involved in the ethylene biosynthesis pathway in Arabidopsis thaliana and Oryza sativa." Journal of Genetic Engineering and Biotechnology 18.1 (2020): 1-20.
OsACO4	Biosynthesis	LOC_Os11g08380		Ahmadizadeh, Mostafa, et al. "Insights into the genes involved in the ethylene biosynthesis pathway in Arabidopsis thaliana and Oryza sativa." Journal of Genetic Engineering and Biotechnology 18.1 (2020): 1-20.
OsACO5	Biosynthesis	LOC_Os05g05680		Ahmadizadeh, Mostafa, et al. "Insights into the genes involved in the ethylene biosynthesis pathway in Arabidopsis thaliana and Oryza sativa." Journal of Genetic Engineering and Biotechnology 18.1 (2020): 1-20.
OsACO7	Biosynthesis	LOC_Os01g39860		Ahmadizadeh, Mostafa, et al. "Insights into the genes involved in the ethylene biosynthesis pathway in Arabidopsis thaliana and Oryza sativa." Journal of Genetic Engineering and Biotechnology 18.1 (2020): 1-20.
OsETOL1	Biosynthesis	LOC_Os03g18360		Du, Hao, et al. "A homolog of ETHYLENE OVERPRODUCER, O s ETOL 1, differentially modulates drought and submergence tolerance in rice." The Plant Journal 78.5 (2014): 834-849.
OsEREBP1	Biosynthesis	LOC_Os02g54160		Iwamoto, Masao, and Makoto Takano. "Phytochrome-regulated EBL1 contributes to ACO1 upregulation in rice." Biotechnology letters 33 (2011): 173-178.
OsARD2	Biosynthesis	LOC_Os03g06620		Sauter, Margret, et al. "The immediate‐early ethylene response gene OsARD1 encodes an acireductone dioxygenase involved in recycling of the ethylene precursor S‐adenosylmethionine." The Plant Journal 44.5 (2005): 718-729.
OsARD1	Biosynthesis	LOC_Os10g28350		Sauter, Margret, et al. "The immediate‐early ethylene response gene OsARD1 encodes an acireductone dioxygenase involved in recycling of the ethylene precursor S‐adenosylmethionine." The Plant Journal 44.5 (2005): 718-729.
OsERS1	Receptor	LOC_Os03g49500		Yau, Chi Ping, et al. "Differential expression of three genes encoding an ethylene receptor in rice during development, and in response to indole‐3‐acetic acid and silver ions." Journal of Experimental Botany 55.397 (2004): 547-556.
OsERS2	Receptor	LOC_Os05g06320		Yau, Chi Ping, et al. "Differential expression of three genes encoding an ethylene receptor in rice during development, and in response to indole‐3‐acetic acid and silver ions." Journal of Experimental Botany 55.397 (2004): 547-556.
OsETR2	Receptor	LOC_Os04g08740		Wuriyanghan, Hada, et al. "The ethylene receptor ETR2 delays floral transition and affects starch accumulation in rice." The Plant Cell 21.5 (2009): 1473-1494.
OsETR3	Receptor	LOC_Os02g57530		Yau, Chi Ping, et al. "Differential expression of three genes encoding an ethylene receptor in rice during development, and in response to indole‐3‐acetic acid and silver ions." Journal of Experimental Botany 55.397 (2004): 547-556.
OsETR4	Receptor	LOC_Os07g15540		Yau, Chi Ping, et al. "Differential expression of three genes encoding an ethylene receptor in rice during development, and in response to indole‐3‐acetic acid and silver ions." Journal of Experimental Botany 55.397 (2004): 547-556.
OsRTH1	Receptor helper	LOC_Os01g51430		Zhang, Wei, Xin Zhou, and Chi-Kuang Wen. "Modulation of ethylene responses by OsRTH1 overexpression reveals the biological significance of ethylene in rice seedling growth and development." Journal of experimental botany 63.11 (2012): 4151-4164.
OsRTH2	Receptor helper	LOC_Os05g46240		Zhang, Wei, Xin Zhou, and Chi-Kuang Wen. "Modulation of ethylene responses by OsRTH1 overexpression reveals the biological significance of ethylene in rice seedling growth and development." Journal of experimental botany 63.11 (2012): 4151-4164.
OsRTH3	Receptor helper	LOC_Os03g58520		Zhang, Wei, Xin Zhou, and Chi-Kuang Wen. "Modulation of ethylene responses by OsRTH1 overexpression reveals the biological significance of ethylene in rice seedling growth and development." Journal of experimental botany 63.11 (2012): 4151-4164.
OsCTR1	Signaling	LOC_Os09g39320		Wang, Qin, et al. "Rice CONSTITUTIVE TRIPLE-RESPONSE2 is involved in the ethylene-receptor signalling and regulation of various aspects of rice growth and development." Journal of experimental botany 64.16 (2013): 4863-4875.
OsCTR2	Signaling	LOC_Os02g32610		Wang, Qin, et al. "Rice CONSTITUTIVE TRIPLE-RESPONSE2 is involved in the ethylene-receptor signalling and regulation of various aspects of rice growth and development." Journal of experimental botany 64.16 (2013): 4863-4875.
OsCTR3	Signaling	LOC_Os04g52140		Wang, Qin, et al. "Rice CONSTITUTIVE TRIPLE-RESPONSE2 is involved in the ethylene-receptor signalling and regulation of various aspects of rice growth and development." Journal of experimental botany 64.16 (2013): 4863-4875.
MHZ1|OsHK1|HK1		LOC_Os06g44410		Zhao, He, et al. "Histidine kinase MHZ1/OsHK1 interacts with ethylene receptors to regulate root growth in rice." Nature Communications 11.1 (2020): 518.
OsEIN2/MHZ7	Signaling	LOC_Os07g06130		Ma, Biao, et al. "Identification of rice ethylene-response mutants and characterization of MHZ7/OsEIN2 in distinct ethylene response and yield trait regulation." Molecular Plant 6.6 (2013): 1830-1848.
OsEIN2.2	Signaling	LOC_Os03g49400		Ma, Biao, et al. "Identification of rice ethylene-response mutants and characterization of MHZ7/OsEIN2 in distinct ethylene response and yield trait regulation." Molecular Plant 6.6 (2013): 1830-1848.
OsEIN2.3	Signaling	LOC_Os07g06300		Ma, Biao, et al. "Identification of rice ethylene-response mutants and characterization of MHZ7/OsEIN2 in distinct ethylene response and yield trait regulation." Molecular Plant 6.6 (2013): 1830-1848.
OsEIN2.4	Signaling	LOC_Os07g06190		Ma, Biao, et al. "Identification of rice ethylene-response mutants and characterization of MHZ7/OsEIN2 in distinct ethylene response and yield trait regulation." Molecular Plant 6.6 (2013): 1830-1848.
OsEBF1	Signaling	LOC_Os06g40360		Ma, Feilong, et al. "Novel crosstalk between ethylene‐and jasmonic acid‐pathway responses to a piercing–sucking insect in rice." New Phytologist 225.1 (2020): 474-487.
OsEBF2	Signaling	LOC_Os02g10700		Ma, Feilong, et al. "The F-box protein OsEBF2 confers the resistance to the brown planthopper (Nilparvata lugens Stål)." Plant Science 327 (2023): 111547.
OsEIL1	Signaling	LOC_Os03g20780		Mao, Chuanzao, et al. "OsEIL1, a rice homolog of the Arabidopsis EIN3 regulates the ethylene response as a positive component." Plant molecular biology 61 (2006): 141-152.
OsEIL2	Signaling	LOC_Os07g48630		Mao, Chuanzao, et al. "OsEIL1, a rice homolog of the Arabidopsis EIN3 regulates the ethylene response as a positive component." Plant molecular biology 61 (2006): 141-152.
OsEIL3	Signaling	LOC_Os09g31400		Mao, Chuanzao, et al. "OsEIL1, a rice homolog of the Arabidopsis EIN3 regulates the ethylene response as a positive component." Plant molecular biology 61 (2006): 141-152.
OsEIL4	Signaling	LOC_Os08g39830		Mao, Chuanzao, et al. "OsEIL1, a rice homolog of the Arabidopsis EIN3 regulates the ethylene response as a positive component." Plant molecular biology 61 (2006): 141-152.
OsEIL5	Signaling	LOC_Os02g36510		Mao, Chuanzao, et al. "OsEIL1, a rice homolog of the Arabidopsis EIN3 regulates the ethylene response as a positive component." Plant molecular biology 61 (2006): 141-152.
OsEIL6	Signaling	LOC_Os04g38400		Mao, Chuanzao, et al. "OsEIL1, a rice homolog of the Arabidopsis EIN3 regulates the ethylene response as a positive component." Plant molecular biology 61 (2006): 141-152.
MHZ3	Signaling	LOC_Os06g02480		Ma, Biao, et al. "Membrane protein MHZ3 stabilizes OsEIN2 in rice by interacting with its Nramp-like domain." Proceedings of the National Academy of Sciences 115.10 (2018): 2520-2525.
MHZ4	Signaling	LOC_Os01g03750		Ma, Biao, et al. "Ethylene-induced inhibition of root growth requires abscisic acid function in rice (Oryza sativa L.) seedlings." PLoS Genetics 10.10 (2014): e1004701.
MHZ11	Signaling	LOC_Os05g11950		Zhao, He, et al. "The GDSL lipase MHZ11 modulates ethylene signaling in rice roots." The Plant Cell 32.5 (2020): 1626-1643.
OsERF1	Signaling	LOC_Os04g46220		Hu, Yibing, et al. "Overexpression of OsERF1, a novel rice ERF gene, up-regulates ethylene-responsive genes expression besides affects growth and development in Arabidopsis." Journal of plant physiology 165.16 (2008): 1717-1725.
OsERF34	Signaling	LOC_Os04g46440		Zhang, Jiao, et al. "ETHYLENE RESPONSE FACTOR 34 promotes secondary cell wall thickening and strength of rice peduncles." Plant Physiology 190.3 (2022): 1806-1820.
OsERF71	Signaling	LOC_Os06g09390		Zhan, Yihua, et al. "Identification of two transcription factors activating the expression of OsXIP in rice defence response." BMC biotechnology 17 (2017): 1-11.
OsERF3	Signaling	LOC_Os01g58420		Zhang, Haiwen, et al. "EAR motif mutation of rice OsERF3 alters the regulation of ethylene biosynthesis and drought tolerance." Planta 237 (2013): 1443-1451.
OsERF83	Signaling	LOC_Os03g64260		Tezuka, Daisuke, et al. "The rice ethylene response factor OsERF83 positively regulates disease resistance to Magnaporthe oryzae." Plant physiology and biochemistry 135 (2019): 263-271.
OsERF109	Signaling	LOC_Os09g13940		Yu, Yanwen, et al. "The ethylene response factor OsERF109 negatively affects ethylene biosynthesis and drought tolerance in rice." Protoplasma 254 (2017): 401-408.
OsERF115	Signaling	LOC_Os08g41030		Liu, Chang, et al. "The OsEIL1‐OsERF115‐target gene regulatory module controls grain size and weight in rice." Plant Biotechnology Journal 20.8 (2022): 1470-1486.
OsERF922	Signaling	LOC_Os01g54890		Liu, Dongfeng, et al. "The rice ERF transcription factor OsERF922 negatively regulates resistance to Magnaporthe oryzae and salt tolerance." Journal of experimental botany 63.10 (2012): 3899-3911.
OsRR21	Signaling	LOC_Os03g12350		Zhao, He, et al. "Histidine kinase MHZ1/OsHK1 interacts with ethylene receptors to regulate root growth in rice." Nature Communications 11.1 (2020): 518.
OsAP25	Signaling	LOC_Os03g08790		Fu, Xiao-Yan, et al. "Isolation and characterization of a novel cDNA encoding ERF/AP2-type transcription factor OsAP25 from Oryza Sativa L." Biotechnology letters 29 (2007): 1293-1299.
OsbZIP23	Signaling	LOC_Os02g52780		Luo, Chengke, et al. "Overexpression of a new stress-repressive gene OsDSR2 encoding a protein with a DUF966 domain increases salt and simulated drought stress sensitivities and reduces ABA sensitivity in rice." Plant cell reports 33 (2014): 323-336.
OsbZIP60	Signaling	LOC_Os07g44950		Hu, Jing, et al. "The Bphi008a gene interacts with the ethylene pathway and transcriptionally regulates MAPK genes in the response of rice to brown planthopper feeding." Plant physiology 156.2 (2011): 856-872.
OsbZIP71	Signaling	LOC_Os09g13570		Liu, Citao, et al. "OsbZIP71, a bZIP transcription factor, confers salinity and drought tolerance in rice." Plant molecular biology 84 (2014): 19-36.
OsBIERF1|OsPP2C34	Signaling	LOC_Os03g55320		Cao, Yifei, et al. "Molecular characterization of four rice genes encoding ethylene-responsive transcriptional factors and their expressions in response to biotic and abiotic stress." Journal of plant physiology 163.11 (2006): 1167-1178.
AP59|OsBIERF3|OsAP59	Signaling	LOC_Os02g43790		Cao, Yifei, et al. "Overexpression of the rice EREBP-like gene OsBIERF3 enhances disease resistance and salt tolerance in transgenic tobacco." Physiological and Molecular Plant Pathology 67.3-5 (2005): 202-211.
OsBIERF4	Signaling	LOC_Os03g08500		Cao, Yifei, et al. "Molecular characterization of four rice genes encoding ethylene-responsive transcriptional factors and their expressions in response to biotic and abiotic stress." Journal of plant physiology 163.11 (2006): 1167-1178.
OsAP2-39	Signaling	LOC_Os04g52090		Wan, Liyun, et al. "Transcriptional activation of OsDERF1 in OsERF3 and OsAP2-39 negatively modulates ethylene synthesis and drought tolerance in rice." PloS one 6.9 (2011): e25216.
OsBURP16	Signaling	LOC_Os10g26940		Jin, Jing, et al. "Ethylene insensitive3-like2 (OsEIL2) confers stress sensitivity by regulating OsBURP16, the β subunit of polygalacturonase (PG1β-like) subfamily gene in rice." Plant Science 292 (2020): 110353.

## Sheet: Cell wall genes
Gene name	The involved Process	Gene ID		Reference
CESA1	Cell wall biosynthesis	LOC_Os05g08370		Ambavaram, Madana MR, et al. "Coordinated activation of cellulose and repression of lignin biosynthesis pathways in rice." Plant physiology 155.2 (2011): 916-931.
CESA2	Cell wall biosynthesis	LOC_Os03g59340		Ambavaram, Madana MR, et al. "Coordinated activation of cellulose and repression of lignin biosynthesis pathways in rice." Plant physiology 155.2 (2011): 916-931.
CESA3	Cell wall biosynthesis	LOC_Os07g24190		Ambavaram, Madana MR, et al. "Coordinated activation of cellulose and repression of lignin biosynthesis pathways in rice." Plant physiology 155.2 (2011): 916-931.
CESA4	Cell wall biosynthesis	LOC_Os01g54620		Ambavaram, Madana MR, et al. "Coordinated activation of cellulose and repression of lignin biosynthesis pathways in rice." Plant physiology 155.2 (2011): 916-931.
CESA5	Cell wall biosynthesis	LOC_Os03g62090		Ambavaram, Madana MR, et al. "Coordinated activation of cellulose and repression of lignin biosynthesis pathways in rice." Plant physiology 155.2 (2011): 916-931.
CESA6	Cell wall biosynthesis	LOC_Os07g14850		Ambavaram, Madana MR, et al. "Coordinated activation of cellulose and repression of lignin biosynthesis pathways in rice." Plant physiology 155.2 (2011): 916-931.
CESA7	Cell wall biosynthesis	LOC_Os10g32980		Ambavaram, Madana MR, et al. "Coordinated activation of cellulose and repression of lignin biosynthesis pathways in rice." Plant physiology 155.2 (2011): 916-931.
CESA8	Cell wall biosynthesis	LOC_Os07g10770		Ambavaram, Madana MR, et al. "Coordinated activation of cellulose and repression of lignin biosynthesis pathways in rice." Plant physiology 155.2 (2011): 916-931.
CESA9	Cell wall biosynthesis	LOC_Os09g25490		Ambavaram, Madana MR, et al. "Coordinated activation of cellulose and repression of lignin biosynthesis pathways in rice." Plant physiology 155.2 (2011): 916-931.
CESA10	Cell wall biosynthesis	LOC_Os12g29300		Ambavaram, Madana MR, et al. "Coordinated activation of cellulose and repression of lignin biosynthesis pathways in rice." Plant physiology 155.2 (2011): 916-931.
CESA11	Cell wall biosynthesis	LOC_Os06g39970		Ambavaram, Madana MR, et al. "Coordinated activation of cellulose and repression of lignin biosynthesis pathways in rice." Plant physiology 155.2 (2011): 916-931.
CSLA6	Cell wall biosynthesis	LOC_Os02g51060		Ambavaram, Madana MR, et al. "Coordinated activation of cellulose and repression of lignin biosynthesis pathways in rice." Plant physiology 155.2 (2011): 916-931.
CSLC2	Cell wall biosynthesis	LOC_Os09g25900		Ambavaram, Madana MR, et al. "Coordinated activation of cellulose and repression of lignin biosynthesis pathways in rice." Plant physiology 155.2 (2011): 916-931.
CSLE2	Cell wall biosynthesis	LOC_Os02g49332		Ambavaram, Madana MR, et al. "Coordinated activation of cellulose and repression of lignin biosynthesis pathways in rice." Plant physiology 155.2 (2011): 916-931.
CSLH2	Cell wall biosynthesis	LOC_Os04g35020		Ambavaram, Madana MR, et al. "Coordinated activation of cellulose and repression of lignin biosynthesis pathways in rice." Plant physiology 155.2 (2011): 916-931.
CSLD1	Cell wall biosynthesis	LOC_Os10g42750		Ambavaram, Madana MR, et al. "Coordinated activation of cellulose and repression of lignin biosynthesis pathways in rice." Plant physiology 155.2 (2011): 916-931.
CSLF7	Cell wall biosynthesis	LOC_Os10g20260		Ambavaram, Madana MR, et al. "Coordinated activation of cellulose and repression of lignin biosynthesis pathways in rice." Plant physiology 155.2 (2011): 916-931.
MYB20/43	Cell wall relevant TF	LOC_Os02g49986		Ambavaram, Madana MR, et al. "Coordinated activation of cellulose and repression of lignin biosynthesis pathways in rice." Plant physiology 155.2 (2011): 916-931.
VND4/5/6	Cell wall relevant TF	LOC_Os06g01480		Ambavaram, Madana MR, et al. "Coordinated activation of cellulose and repression of lignin biosynthesis pathways in rice." Plant physiology 155.2 (2011): 916-931.
NST1/2/SND1	Cell wall relevant TF	LOC_Os06g04090		Ambavaram, Madana MR, et al. "Coordinated activation of cellulose and repression of lignin biosynthesis pathways in rice." Plant physiology 155.2 (2011): 916-931.
NST1/2/SND1	Cell wall relevant TF	LOC_Os08g02300		Ambavaram, Madana MR, et al. "Coordinated activation of cellulose and repression of lignin biosynthesis pathways in rice." Plant physiology 155.2 (2011): 916-931.
MYB52/54	Cell wall relevant TF	LOC_Os03g51110		Ambavaram, Madana MR, et al. "Coordinated activation of cellulose and repression of lignin biosynthesis pathways in rice." Plant physiology 155.2 (2011): 916-931.
MYB48/59	Cell wall relevant TF	LOC_Os12g37970		Ambavaram, Madana MR, et al. "Coordinated activation of cellulose and repression of lignin biosynthesis pathways in rice." Plant physiology 155.2 (2011): 916-931.
MYB85	Cell wall relevant TF	LOC_Os09g36250		Ambavaram, Madana MR, et al. "Coordinated activation of cellulose and repression of lignin biosynthesis pathways in rice." Plant physiology 155.2 (2011): 916-931.
MYB58/63	Cell wall relevant TF	LOC_Os02g46780		Ambavaram, Madana MR, et al. "Coordinated activation of cellulose and repression of lignin biosynthesis pathways in rice." Plant physiology 155.2 (2011): 916-931.
MYB58/63	Cell wall relevant TF	LOC_Os04g50770		Ambavaram, Madana MR, et al. "Coordinated activation of cellulose and repression of lignin biosynthesis pathways in rice." Plant physiology 155.2 (2011): 916-931.
CAD1	Lignin biosynthesis	LOC_Os10g11810		Ambavaram, Madana MR, et al. "Coordinated activation of cellulose and repression of lignin biosynthesis pathways in rice." Plant physiology 155.2 (2011): 916-931.
CAD2	Lignin biosynthesis	LOC_Os02g09490		Ambavaram, Madana MR, et al. "Coordinated activation of cellulose and repression of lignin biosynthesis pathways in rice." Plant physiology 155.2 (2011): 916-931.
CAD3	Lignin biosynthesis	LOC_Os10g29470		Ambavaram, Madana MR, et al. "Coordinated activation of cellulose and repression of lignin biosynthesis pathways in rice." Plant physiology 155.2 (2011): 916-931.
CAD4	Lignin biosynthesis	LOC_Os11g40690		Ambavaram, Madana MR, et al. "Coordinated activation of cellulose and repression of lignin biosynthesis pathways in rice." Plant physiology 155.2 (2011): 916-931.
CAD5	Lignin biosynthesis	LOC_Os08g16910		Ambavaram, Madana MR, et al. "Coordinated activation of cellulose and repression of lignin biosynthesis pathways in rice." Plant physiology 155.2 (2011): 916-931.
CAD6	Lignin biosynthesis	LOC_Os04g15920		Ambavaram, Madana MR, et al. "Coordinated activation of cellulose and repression of lignin biosynthesis pathways in rice." Plant physiology 155.2 (2011): 916-931.
CAD7	Lignin biosynthesis	LOC_Os04g52280		Ambavaram, Madana MR, et al. "Coordinated activation of cellulose and repression of lignin biosynthesis pathways in rice." Plant physiology 155.2 (2011): 916-931.
CAD8A	Lignin biosynthesis	LOC_Os09g23530		Ambavaram, Madana MR, et al. "Coordinated activation of cellulose and repression of lignin biosynthesis pathways in rice." Plant physiology 155.2 (2011): 916-931.
CAD9	Lignin biosynthesis	LOC_Os03g12270		Ambavaram, Madana MR, et al. "Coordinated activation of cellulose and repression of lignin biosynthesis pathways in rice." Plant physiology 155.2 (2011): 916-931.
4CL3	Lignin biosynthesis	LOC_Os02g08100		Ambavaram, Madana MR, et al. "Coordinated activation of cellulose and repression of lignin biosynthesis pathways in rice." Plant physiology 155.2 (2011): 916-931.
4CL5	Lignin biosynthesis	LOC_Os08g34790		Ambavaram, Madana MR, et al. "Coordinated activation of cellulose and repression of lignin biosynthesis pathways in rice." Plant physiology 155.2 (2011): 916-931.
4ACS5	Lignin biosynthesis	LOC_Os01g67530		Ambavaram, Madana MR, et al. "Coordinated activation of cellulose and repression of lignin biosynthesis pathways in rice." Plant physiology 155.2 (2011): 916-931.
4ACS6	Lignin biosynthesis	LOC_Os01g67540		Ambavaram, Madana MR, et al. "Coordinated activation of cellulose and repression of lignin biosynthesis pathways in rice." Plant physiology 155.2 (2011): 916-931.
OsMYB42/85	Lignin Biosynthesis TF	LOC_Os09g36250		Hirano, Ko, et al. "Identification of transcription factors involved in rice secondary cell wall formation." Plant and Cell Physiology 54.11 (2013): 1791-1802.
OsMYB58/63	Lignin Biosynthesis TF	LOC_Os04g50770		Hirano, Ko, et al. "Identification of transcription factors involved in rice secondary cell wall formation." Plant and Cell Physiology 54.11 (2013): 1791-1802.
OsMYB55/61	Lignin Biosynthesis TF	LOC_Os01g18240		Hirano, Ko, et al. "Identification of transcription factors involved in rice secondary cell wall formation." Plant and Cell Physiology 54.11 (2013): 1791-1802.
OsMYB103	Lignin Biosynthesis TF	LOC_Os08g05520		Hirano, Ko, et al. "Identification of transcription factors involved in rice secondary cell wall formation." Plant and Cell Physiology 54.11 (2013): 1791-1802.
OsMYB108	Lignin Biosynthesis TF	LOC_Os09g36730		Miyamoto, Takuji, et al. "Os MYB 108 loss‐of‐function enriches p‐coumaroylated and tricin lignin units in rice cell walls." The Plant Journal 98.6 (2019): 975-987.
OsTFL1	Lignin Biosynthesis TF	LOC_Os08g19590		Bang, Seung Woon, et al. "Overexpression of OsTF1L, a rice HD‐Zip transcription factor, promotes lignin biosynthesis and stomatal closure that improves drought tolerance." Plant biotechnology journal 17.1 (2019): 118-131.
OsWRKY23	Suberin Biosynthesis	LOC_Os01g53260		Shiono, Katsuhiro, et al. "Microarray analysis of laser-microdissected tissues indicates the biosynthesis of suberin in the outer part of roots during formation of a barrier to radial oxygen loss in rice (Oryza sativa)." Journal of Experimental Botany 65.17 (2014): 4795-4806.
OsKCS6	Suberin Biosynthesis	LOC_Os03g12030		Shiono, Katsuhiro, et al. "Microarray analysis of laser-microdissected tissues indicates the biosynthesis of suberin in the outer part of roots during formation of a barrier to radial oxygen loss in rice (Oryza sativa)." Journal of Experimental Botany 65.17 (2014): 4795-4806.
KCS	Suberin Biosynthesis	LOC_Os03g14170		Shiono, Katsuhiro, et al. "Microarray analysis of laser-microdissected tissues indicates the biosynthesis of suberin in the outer part of roots during formation of a barrier to radial oxygen loss in rice (Oryza sativa)." Journal of Experimental Botany 65.17 (2014): 4795-4806.
KCS	Suberin Biosynthesis	LOC_Os10g07010		Shiono, Katsuhiro, et al. "Microarray analysis of laser-microdissected tissues indicates the biosynthesis of suberin in the outer part of roots during formation of a barrier to radial oxygen loss in rice (Oryza sativa)." Journal of Experimental Botany 65.17 (2014): 4795-4806.
KCS	Suberin Biosynthesis	LOC_Os11g37900		Shiono, Katsuhiro, et al. "Microarray analysis of laser-microdissected tissues indicates the biosynthesis of suberin in the outer part of roots during formation of a barrier to radial oxygen loss in rice (Oryza sativa)." Journal of Experimental Botany 65.17 (2014): 4795-4806.
OsCYP734A2	Suberin Biosynthesis	LOC_Os02g11020		Shiono, Katsuhiro, et al. "Microarray analysis of laser-microdissected tissues indicates the biosynthesis of suberin in the outer part of roots during formation of a barrier to radial oxygen loss in rice (Oryza sativa)." Journal of Experimental Botany 65.17 (2014): 4795-4806.
CYP	Suberin Biosynthesis	LOC_Os03g53060		Shiono, Katsuhiro, et al. "Microarray analysis of laser-microdissected tissues indicates the biosynthesis of suberin in the outer part of roots during formation of a barrier to radial oxygen loss in rice (Oryza sativa)." Journal of Experimental Botany 65.17 (2014): 4795-4806.
OsCYP86A7-1	Suberin Biosynthesis	LOC_Os04g47250		Shiono, Katsuhiro, et al. "Microarray analysis of laser-microdissected tissues indicates the biosynthesis of suberin in the outer part of roots during formation of a barrier to radial oxygen loss in rice (Oryza sativa)." Journal of Experimental Botany 65.17 (2014): 4795-4806.
CYP	Suberin Biosynthesis	LOC_Os10g34480		Shiono, Katsuhiro, et al. "Microarray analysis of laser-microdissected tissues indicates the biosynthesis of suberin in the outer part of roots during formation of a barrier to radial oxygen loss in rice (Oryza sativa)." Journal of Experimental Botany 65.17 (2014): 4795-4806.
GPAT	Suberin Biosynthesis	LOC_Os01g63580		Shiono, Katsuhiro, et al. "Microarray analysis of laser-microdissected tissues indicates the biosynthesis of suberin in the outer part of roots during formation of a barrier to radial oxygen loss in rice (Oryza sativa)." Journal of Experimental Botany 65.17 (2014): 4795-4806.
GPAT	Suberin Biosynthesis	LOC_Os02g02340		Shiono, Katsuhiro, et al. "Microarray analysis of laser-microdissected tissues indicates the biosynthesis of suberin in the outer part of roots during formation of a barrier to radial oxygen loss in rice (Oryza sativa)." Journal of Experimental Botany 65.17 (2014): 4795-4806.
GPAT	Suberin Biosynthesis	LOC_Os05g20100		Shiono, Katsuhiro, et al. "Microarray analysis of laser-microdissected tissues indicates the biosynthesis of suberin in the outer part of roots during formation of a barrier to radial oxygen loss in rice (Oryza sativa)." Journal of Experimental Botany 65.17 (2014): 4795-4806.
GPAT	Suberin Biosynthesis	LOC_Os05g38350		Shiono, Katsuhiro, et al. "Microarray analysis of laser-microdissected tissues indicates the biosynthesis of suberin in the outer part of roots during formation of a barrier to radial oxygen loss in rice (Oryza sativa)." Journal of Experimental Botany 65.17 (2014): 4795-4806.
OsABCG13	Suberin Biosynthesis	LOC_Os05g31910		Shiono, Katsuhiro, et al. "Microarray analysis of laser-microdissected tissues indicates the biosynthesis of suberin in the outer part of roots during formation of a barrier to radial oxygen loss in rice (Oryza sativa)." Journal of Experimental Botany 65.17 (2014): 4795-4806.
OsABCG2	Suberin Biosynthesis	LOC_Os01g42900		Shiono, Katsuhiro, et al. "Microarray analysis of laser-microdissected tissues indicates the biosynthesis of suberin in the outer part of roots during formation of a barrier to radial oxygen loss in rice (Oryza sativa)." Journal of Experimental Botany 65.17 (2014): 4795-4806.
OsABCG3	Suberin Biosynthesis	LOC_Os01g61940		Shiono, Katsuhiro, et al. "Microarray analysis of laser-microdissected tissues indicates the biosynthesis of suberin in the outer part of roots during formation of a barrier to radial oxygen loss in rice (Oryza sativa)." Journal of Experimental Botany 65.17 (2014): 4795-4806.
OsABCG5	Suberin Biosynthesis	LOC_Os03g17350		Shiono, Katsuhiro, et al. "Microarray analysis of laser-microdissected tissues indicates the biosynthesis of suberin in the outer part of roots during formation of a barrier to radial oxygen loss in rice (Oryza sativa)." Journal of Experimental Botany 65.17 (2014): 4795-4806.
OsLTPG14	Suberin Biosynthesis	LOC_Os07g07790		Shiono, Katsuhiro, et al. "Microarray analysis of laser-microdissected tissues indicates the biosynthesis of suberin in the outer part of roots during formation of a barrier to radial oxygen loss in rice (Oryza sativa)." Journal of Experimental Botany 65.17 (2014): 4795-4806.
OsLTPG16	Suberin Biosynthesis	LOC_Os07g07860		Shiono, Katsuhiro, et al. "Microarray analysis of laser-microdissected tissues indicates the biosynthesis of suberin in the outer part of roots during formation of a barrier to radial oxygen loss in rice (Oryza sativa)." Journal of Experimental Botany 65.17 (2014): 4795-4806.
α,β-HYDROLASE (αβHD)	Suberin Biosynthesis	LOC_Os04g33590		Shiono, Katsuhiro, et al. "Microarray analysis of laser-microdissected tissues indicates the biosynthesis of suberin in the outer part of roots during formation of a barrier to radial oxygen loss in rice (Oryza sativa)." Journal of Experimental Botany 65.17 (2014): 4795-4806.
α,β-HYDROLASE (αβHD)	Suberin Biosynthesis	LOC_Os06g04169		Shiono, Katsuhiro, et al. "Microarray analysis of laser-microdissected tissues indicates the biosynthesis of suberin in the outer part of roots during formation of a barrier to radial oxygen loss in rice (Oryza sativa)." Journal of Experimental Botany 65.17 (2014): 4795-4806.
α,β-HYDROLASE (αβHD)	Suberin Biosynthesis	LOC_Os10g38860		Shiono, Katsuhiro, et al. "Microarray analysis of laser-microdissected tissues indicates the biosynthesis of suberin in the outer part of roots during formation of a barrier to radial oxygen loss in rice (Oryza sativa)." Journal of Experimental Botany 65.17 (2014): 4795-4806.
α,β-HYDROLASE (αβHD)	Suberin Biosynthesis	LOC_Os01g21560		Shiono, Katsuhiro, et al. "Microarray analysis of laser-microdissected tissues indicates the biosynthesis of suberin in the outer part of roots during formation of a barrier to radial oxygen loss in rice (Oryza sativa)." Journal of Experimental Botany 65.17 (2014): 4795-4806.
OsMYB46	Suberin Biosynthesis TF	LOC_Os12g33070		Zhong, Ruiqin, et al. "Transcriptional activation of secondary wall biosynthesis by rice and maize NAC and MYB transcription factors." Plant and Cell Physiology 52.10 (2011): 1856-1871.
OsSWN1	Suberin Biosynthesis TF	LOC_Os06g04090		Zhong, Ruiqin, et al. "Transcriptional activation of secondary wall biosynthesis by rice and maize NAC and MYB transcription factors." Plant and Cell Physiology 52.10 (2011): 1856-1871.
OsSWN2	Suberin Biosynthesis TF	LOC_Os08g02300		Zhong, Ruiqin, et al. "Transcriptional activation of secondary wall biosynthesis by rice and maize NAC and MYB transcription factors." Plant and Cell Physiology 52.10 (2011): 1856-1871.
OsSWN3	Suberin Biosynthesis TF	LOC_Os08g01330		Zhong, Ruiqin, et al. "Transcriptional activation of secondary wall biosynthesis by rice and maize NAC and MYB transcription factors." Plant and Cell Physiology 52.10 (2011): 1856-1871.
OsSWN4	Suberin Biosynthesis TF	LOC_Os10g38834		Zhong, Ruiqin, et al. "Transcriptional activation of secondary wall biosynthesis by rice and maize NAC and MYB transcription factors." Plant and Cell Physiology 52.10 (2011): 1856-1871.
OsSWN5	Suberin Biosynthesis TF	LOC_Os03g03540		Zhong, Ruiqin, et al. "Transcriptional activation of secondary wall biosynthesis by rice and maize NAC and MYB transcription factors." Plant and Cell Physiology 52.10 (2011): 1856-1871.
OsSWN6	Suberin Biosynthesis TF	LOC_Os04g45340		Zhong, Ruiqin, et al. "Transcriptional activation of secondary wall biosynthesis by rice and maize NAC and MYB transcription factors." Plant and Cell Physiology 52.10 (2011): 1856-1871.
OsPRX77	Suberin/Lignin biosynthesis	LOC_Os06g16350		Shiono, Katsuhiro, et al. "Microarray analysis of laser-microdissected tissues indicates the biosynthesis of suberin in the outer part of roots during formation of a barrier to radial oxygen loss in rice (Oryza sativa)." Journal of Experimental Botany 65.17 (2014): 4795-4806.
OsPRX115	Suberin/Lignin biosynthesis	LOC_Os07g48060		Shiono, Katsuhiro, et al. "Microarray analysis of laser-microdissected tissues indicates the biosynthesis of suberin in the outer part of roots during formation of a barrier to radial oxygen loss in rice (Oryza sativa)." Journal of Experimental Botany 65.17 (2014): 4795-4806.
