# Supplementary material for: Single-cell transcriptomics reveal how root tissues adapt to soil stress
Source: Nature. 2025 Apr 30;642(8068):721–9. doi: 10.1038/s41586-025-08941-z (PMC12176638; doi:10.1038/s41586-025-08941-z)
Supplement: Supplementary file 16 — scRNA-seq sample COPILOT summary information and details related to annotation. A combined PDF summary file is also included. [file 41586_2025_8941_MOESM16_ESM.zip]

Archive with 14 entries (14 files):
- Supplementary Data 1_scRNA_seq data_COPILOT_processing_files/Data-S1_scRNA-seq data summary_Rice.pdf
- Supplementary Data 1_scRNA_seq data_COPILOT_processing_files/sc_192_summary.html
- Supplementary Data 1_scRNA_seq data_COPILOT_processing_files/sc_193_summary.html
- Supplementary Data 1_scRNA_seq data_COPILOT_processing_files/sc_194_summary.html
- Supplementary Data 1_scRNA_seq data_COPILOT_processing_files/sc_195_summary.html
- Supplementary Data 1_scRNA_seq data_COPILOT_processing_files/sc_196_summary.html
- Supplementary Data 1_scRNA_seq data_COPILOT_processing_files/sc_199_summary.html
- Supplementary Data 1_scRNA_seq data_COPILOT_processing_files/sc_200_summary.html
- Supplementary Data 1_scRNA_seq data_COPILOT_processing_files/sc_201_summary.html
- Supplementary Data 1_scRNA_seq data_COPILOT_processing_files/sc_202_summary.html
- Supplementary Data 1_scRNA_seq data_COPILOT_processing_files/sc_303_summary.html
- Supplementary Data 1_scRNA_seq data_COPILOT_processing_files/sc_304_summary.html
- Supplementary Data 1_scRNA_seq data_COPILOT_processing_files/sc_305_summary.html
- Supplementary Data 1_scRNA_seq data_COPILOT_processing_files/sc_306_summary.html
