# Supplementary material for: Single-cell transcriptomics reveal how root tissues adapt to soil stress
Source: Nature. 2025 Apr 30;642(8068):721–9. doi: 10.1038/s41586-025-08941-z (PMC12176638; doi:10.1038/s41586-025-08941-z)
Supplement: Supplementary file 17 — Raw reads processed file and averaged read counts for the RNA-seq data of manually dissected root tissue segments corresponding to meristematic, elongation and maturation zones. R codes for generating the reads files are also included. [file 41586_2025_8941_MOESM17_ESM.zip]

Archive with 4 entries (4 files):
- Supplementary Data 2_Bulk_RNAseq_for_developement_stage_annotation_Rice/.Rhistory
- Supplementary Data 2_Bulk_RNAseq_for_developement_stage_annotation_Rice/rice_sections_analysis.R
- Supplementary Data 2_Bulk_RNAseq_for_developement_stage_annotation_Rice/Root_bulk_rice_RNAseq_averaged_read_data_for stage annotation.xlsx
- Supplementary Data 2_Bulk_RNAseq_for_developement_stage_annotation_Rice/Root_bulk_rice_RNAseq_raw-processed_data.xlsx
