# Supplementary material for: Single-cell transcriptomics reveal how root tissues adapt to soil stress
Source: Nature. 2025 Apr 30;642(8068):721–9. doi: 10.1038/s41586-025-08941-z (PMC12176638; doi:10.1038/s41586-025-08941-z)
Supplement: Supplementary file 17 — Raw reads processed file and averaged read counts for the RNA-seq data of manually dissected root tissue segments corresponding to meristematic, elongation and maturation zones. R codes for generating the reads files are also included. [file 41586_2025_8941_MOESM17_ESM.zip › Supplementary Data 2_Bulk_RNAseq_for_developement_stage_annotation_Rice/rice_sections_analysis.R]

#required libraries
library(edgeR)
library(ggplot2)
library(colorspace)
library(limma)
library(forcats)
library(ggfortify)


#rice gene annotations
#from:
#http://rice.plantbiology.msu.edu/pub/data/Eukaryotic_Projects/o_sativa/annotation_dbs/pseudomolecules/version_7.0/all.dir/
annotation=read.csv("C:\\Users\\iwt\\Dropbox (Duke Bio_Ea)\\Benfey Lab\\Current Lab Members\\Isaiah_Taylor\\manuscripts\\Circumnutation\\KL_circumnutation\\scripts_for_review\\data\\all.locus_brief_info.7.csv", header=T)

setwd("C:/Users/iwt/Dropbox (Duke Bio_Ea)/Benfey Lab/Current Lab Members/Isaiah_Taylor/RNA_seq/rice/10_30_19_bulk_sections/counts/")

#read in files
temp = list.files(pattern="*.bam_counts")
myfiles = lapply(temp, read.delim)

#create single data frame of counts
raw_counts=data.frame(matrix(nrow=dim(myfiles[[1]])[1],ncol=30))
count=0
for(i in myfiles) {
  count=count+1
  raw_counts[,count]=unlist(i[,2])
}

rownames(raw_counts) = unlist(i[,1])
colnames(raw_counts) = substr(temp, 1, 3)

#remove ambiguously mapped or unmapped reads, etc
raw_counts=raw_counts[1:55985,]

#make DGElist
x <- DGEList(counts = raw_counts, genes = rownames(raw_counts))

#reads per library uniquely mapped to a gene:

#make cpm and lcpm
cpm <- cpm(x)
lcpm <- cpm(x, log=TRUE)

dat=cbind(t(lcpm), colnames(raw_counts))
sections.pca <- prcomp(cbind(t(lcpm), colnames(raw_counts)), center = TRUE)

autoplot(sections.pca)


#keep only genes that are expressed. "Expressed" here means counts observed in at least 3 samples
dim(x)
keep.exprs <- rowSums(cpm>0)>=3
x <- x[keep.exprs,, keep.lib.sizes=FALSE]
dim(x) #compare to dim(x) above

#normalize data after removing low expressed genes
x <- calcNormFactors(x)

#cpm, lcpm of normalized values
cpm <- cpm(x)
lcpm <- cpm(x, log=TRUE)

plotMDS(lcpm)

#specificity statistic: log2(fc) average expression level of a gene in a single condition vs the average of the other
#conditions
View(lcpm)

#section 1 specific
s2_4_mean = apply(lcpm[,7:24], 1, mean)
s2_4_devs = abs(lcpm[,7:24] - s2_4_mean)
s2_4_av_dev = apply(s2_4_devs, 1, mean)
s1_spec = (apply(lcpm[,1:6]-s2_4_mean, 1, mean))-s2_4_av_dev

#access arbitrary levels of specificity this way:
s1_spec[s1_spec>5]

#section 2 specific
s1_3_4_mean = apply(lcpm[,c(1:6,13:24)], 1, mean)
s1_3_4_devs = abs(lcpm[,c(1:6,13:24)] - s1_3_4_mean)
s1_3_4_av_dev = apply(s1_3_4_devs, 1, mean)
s2_spec = (apply(lcpm[,7:12]-s1_3_4_mean, 1, mean))-s1_3_4_av_dev

s2_spec[s2_spec>4]

#section 3 specific
s1_2_4_mean = apply(lcpm[,c(1:12,19:24)], 1, mean)
s1_2_4_devs = abs(lcpm[,c(1:12,19:24)] - s1_2_4_mean)
s1_2_4_av_dev = apply(s1_2_4_devs, 1, mean)
s3_spec = (apply(lcpm[,13:18]-s1_2_4_mean, 1, mean))-s1_2_4_av_dev

s3_spec[s3_spec>3]

#section 4 specific
s1_3_mean = apply(lcpm[,1:18], 1, mean)
s1_3_devs = abs(lcpm[,1:18] - s1_3_mean)
s1_3_av_dev = apply(s1_3_devs, 1, mean)
s4_spec = (apply(lcpm[,19:24]-s1_3_mean, 1, mean))-s1_3_av_dev

s4_spec[s4_spec>4]

#make lcpm data.frame
lcpm_df = data.frame(lcpm)

write.csv(lcpm_df, "lcpm.csv")
