# Supplementary material for: Single-cell transcriptomics reveal how root tissues adapt to soil stress
Source: Nature. 2025 Apr 30;642(8068):721–9. doi: 10.1038/s41586-025-08941-z (PMC12176638; doi:10.1038/s41586-025-08941-z)
Supplement: Supplementary file 17 — Raw reads processed file and averaged read counts for the RNA-seq data of manually dissected root tissue segments corresponding to meristematic, elongation and maturation zones. R codes for generating the reads files are also included. [file 41586_2025_8941_MOESM17_ESM.zip › Supplementary Data 2_Bulk_RNAseq_for_developement_stage_annotation_Rice/Root_bulk_rice_RNAseq_averaged_read_data_for stage annotation.xlsx]

## Sheet: Sheet1
The mean log2(CPM) of each gene at different developmental stages
The log2(CPM) of 6 repliacates were averaged and presented here. This excel file was converted to csv format and used for developmental stage annotation of our scRNA-seq data

## Sheet: Root_bulk_rice_RNAseq_for stage
	Meristem	Elongation	Maturation1	Maturation2
LOC-Os01g01010	3.81715	3.60331	3.92697	4.07032
LOC-Os01g01019	-0.101492	0.570193	0.880132	0.895213
LOC-Os01g01030	3.88025	3.00668	3.38991	3.32839
LOC-Os01g01040	5.33939	7.02326	7.18121	6.56016
LOC-Os01g01050	2.68738	2.44924	4.25268	4.06742
LOC-Os01g01060	9.36287	7.85533	6.48933	5.91276
LOC-Os01g01070	3.98516	3.64243	3.68562	3.83329
LOC-Os01g01080	4.21233	4.78681	6.81408	6.95299
LOC-Os01g01115	-0.0816801	-0.149933	-0.237863	-0.237863
LOC-Os01g01120	1.85684	0.469606	3.43591	4.74595
LOC-Os01g01130	4.12418	4.28556	4.04622	3.69317
LOC-Os01g01150	5.43751	4.49197	4.92424	5.18392
LOC-Os01g01160	2.56854	1.67649	3.82212	4.16027
LOC-Os01g01170	3.99267	1.85095	2.32901	2.39828
LOC-Os01g01180	-0.1147	-0.237863	-0.143109	-0.237863
LOC-Os01g01190	1.5369	4.38741	2.97476	1.79566
LOC-Os01g01280	0.171739	0.273743	0.130512	0.922194
LOC-Os01g01295	5.70576	4.63743	3.92944	4.20559
LOC-Os01g01302	2.07161	0.678787	2.36469	2.52787
LOC-Os01g01307	8.09686	8.37711	7.03637	6.68977
LOC-Os01g01312	2.88108	2.37117	2.29337	2.48912
LOC-Os01g01340	0.54584	0.825573	0.228584	1.3256
LOC-Os01g01350	6.20324	5.07145	3.8298	2.86353
LOC-Os01g01360	-0.237863	0.0989911	-0.141285	0.714259
LOC-Os01g01369	7.21555	7.91121	7.78216	7.61746
LOC-Os01g01380	1.16616	0.354413	1.39876	1.09613
LOC-Os01g01390	5.69335	5.19553	3.80678	3.87538
LOC-Os01g01400	1.78777	0.248546	0.132112	0.364422
LOC-Os01g01410	4.28294	3.66092	3.00367	3.26176
LOC-Os01g01420	3.643	3.98006	5.33653	5.24953
LOC-Os01g01430	1.02705	-0.156417	1.08083	2.98278
LOC-Os01g01450	8.13564	8.78502	8.84452	9.64881
LOC-Os01g01484	4.2479	3.68815	3.89963	3.96652
LOC-Os01g01510	6.36739	3.84225	3.61106	3.43013
LOC-Os01g01520	3.2644	5.84299	6.07585	5.7163
LOC-Os01g01570	3.56839	3.32083	2.49618	2.7296
LOC-Os01g01600	1.75598	1.18353	0.413502	0.0999129
LOC-Os01g01610	1.51487	1.2258	2.11878	2.13072
LOC-Os01g01620	3.72703	5.93914	6.07578	6.73778
LOC-Os01g01640	6.99394	7.90033	6.97014	6.61814
LOC-Os01g01650	-0.0101036	0.475588	4.97778	6.23089
LOC-Os01g01660	2.70119	0.43479	5.12527	6.67075
LOC-Os01g01670	6.57411	4.08065	4.92729	4.60274
LOC-Os01g01680	0.852273	0.01681	0.0221836	0.539764
LOC-Os01g01700	8.33329	8.50483	7.92464	7.69644
LOC-Os01g01710	2.81027	3.20657	4.06105	3.95154
LOC-Os01g01720	2.16363	3.1167	3.24159	3.70087
LOC-Os01g01740	4.47501	6.15978	5.27355	4.17233
LOC-Os01g01780	3.12986	3.25073	1.36864	1.69133
LOC-Os01g01790	6.10107	5.8238	5.90836	6.20101
LOC-Os01g01800	3.4702	3.55587	4.95553	4.94523
LOC-Os01g01830	4.78021	4.36618	3.27499	3.70092
LOC-Os01g01870	1.14199	1.73638	3.13758	1.99328
LOC-Os01g01890	4.87986	2.62575	0.655661	2.70142
LOC-Os01g01920	1.16529	1.48851	1.44306	1.59991
LOC-Os01g01940	0.0380423	0.34552	-0.141285	-0.237863
LOC-Os01g01950	-0.237863	0.011144	-0.237863	-0.237863
LOC-Os01g01960	6.32914	6.03902	5.8399	6.21405
LOC-Os01g01970	2.40216	2.87895	4.18409	4.04497
LOC-Os01g02000	-0.237863	-0.237863	0.14491	0.677763
LOC-Os01g02010	-0.00195663	1.90126	8.46537	8.22508
LOC-Os01g02020	3.76598	4.88654	5.15815	5.50047
LOC-Os01g02040	4.2616	5.3848	3.42053	2.86669
LOC-Os01g02050	-0.150849	-0.237863	-0.113447	0.344513
LOC-Os01g02060	0.734886	0.0989911	-0.0253769	0.07399
LOC-Os01g02080	-0.159407	0.0067738	1.73836	3.52342
LOC-Os01g02090	7.52475	6.99091	6.87229	6.93455
LOC-Os01g02100	3.5227	2.4491	2.53528	2.82485
LOC-Os01g02110	3.11776	5.01817	0.0778862	-0.114606
LOC-Os01g02130	-0.237863	-0.0755108	1.25	1.68044
LOC-Os01g02139	2.32935	5.98293	8.60872	8.44022
LOC-Os01g02150	2.66263	6.89931	9.97956	10.0332
LOC-Os01g02160	5.19179	6.83334	6.28315	5.27485
LOC-Os01g02180	5.37426	3.59175	3.88415	3.86336
LOC-Os01g02200	3.45925	3.0599	5.62574	5.36326
LOC-Os01g02290	-0.159407	-0.237863	1.59586	1.40379
LOC-Os01g02300	1.12441	0.817401	1.53877	1.72107
LOC-Os01g02310	-0.237863	-0.237863	-0.113447	0.31174
LOC-Os01g02320	2.62546	2.48391	2.15911	2.25813
LOC-Os01g02334	3.79007	3.8092	2.94225	3.06311
LOC-Os01g02350	2.7442	2.43271	3.61702	4.35088
LOC-Os01g02360	-0.237863	-0.0632783	1.40494	1.83513
LOC-Os01g02390	2.07131	1.85528	1.58292	2.20783
LOC-Os01g02400	-0.237863	-0.237863	-0.0532149	-0.0155088
LOC-Os01g02430	0.9451	3.33431	3.56831	0.90105
LOC-Os01g02460	-0.237863	-0.237863	-0.149794	-0.145474
LOC-Os01g02490	0.781761	0.646109	0.107157	0.0991241
LOC-Os01g02590	0.927184	0.533018	0.522227	1.53529
LOC-Os01g02700	0.0387725	-0.149933	-0.0203826	0.0295143
LOC-Os01g02720	5.19228	4.28683	3.53641	4.13665
LOC-Os01g02750	-0.237863	-0.149933	-0.143109	0.14363
LOC-Os01g02830	0.219537	0.229034	-0.141285	0.204936
LOC-Os01g02870	1.08597	1.22741	0.0693771	0.222382
LOC-Os01g02880	7.99346	8.69146	7.04833	6.53056
LOC-Os01g02884	5.32095	4.06452	3.92375	3.75333
LOC-Os01g02890	4.66801	5.85885	4.54802	2.75783
LOC-Os01g02900	3.01229	6.62714	7.822	6.92703
LOC-Os01g02910	1.38099	4.68385	3.45676	3.00982
LOC-Os01g02920	0.763026	5.72898	6.23376	5.92851
LOC-Os01g02930	3.73944	6.91011	7.66334	6.76806
LOC-Os01g02960	4.74574	4.77463	4.33224	4.19368
LOC-Os01g03020	5.97771	4.96115	4.63612	4.61747
LOC-Os01g03030	4.9922	4.67304	3.94767	4.38521
LOC-Os01g03040	1.78953	2.0253	1.93682	2.16856
LOC-Os01g03050	4.5636	4.55439	3.35906	3.06104
LOC-Os01g03060	5.71431	5.74286	5.25995	5.09517
LOC-Os01g03070	9.25058	7.92966	6.63697	6.46566
LOC-Os01g03080	-0.146474	3.39546	3.74655	1.99063
LOC-Os01g03090	5.22876	5.5941	5.66003	5.66106
LOC-Os01g03100	1.27222	0.994724	3.94656	3.71583
LOC-Os01g03110	4.35017	4.13884	4.69925	4.42919
LOC-Os01g03130	2.0245	1.57727	3.59056	3.09195
LOC-Os01g03160	5.31633	5.6418	4.52596	4.34361
LOC-Os01g03180	1.05025	-0.0876439	-0.237863	-0.0565501
LOC-Os01g03190	-0.150849	-0.237863	0.199979	0.405559
LOC-Os01g03330	5.15192	5.565	5.61449	5.67563
LOC-Os01g03340	9.16401	8.91213	8.08437	8.67845
LOC-Os01g03360	8.3817	8.27016	3.80604	3.21623
LOC-Os01g03390	0.285828	1.08478	5.69737	7.20559
LOC-Os01g03410	0.4968	-0.156417	0.441374	0.241696
LOC-Os01g03480	-0.160137	0.0380357	0.0415391	0.358977
LOC-Os01g03490	5.19238	4.6677	5.208	4.57794
LOC-Os01g03500	3.45323	3.83065	4.0671	3.64956
LOC-Os01g03510	5.96564	7.08677	5.97745	4.99824
LOC-Os01g03520	5.77294	5.17816	4.97119	5.05468
LOC-Os01g03530	4.7257	3.03444	8.10771	8.47972
LOC-Os01g03549	-0.237863	-0.151291	0.00808756	-0.019124
LOC-Os01g03570	0.872341	1.06834	2.89922	3.28707
LOC-Os01g03620	-0.237863	0.742764	0.310578	-0.114606
LOC-Os01g03630	4.01134	4.25554	3.54382	2.89032
LOC-Os01g03640	1.4134	3.19175	3.93703	4.44786
LOC-Os01g03650	4.05221	3.23764	3.793	3.33861
LOC-Os01g03670	0.005334	0.274815	-0.0753178	-0.237863
LOC-Os01g03680	6.13364	4.39099	0.0562053	0.0517584
LOC-Os01g03690	0.00660091	-0.0633613	-0.00875108	0.424399
LOC-Os01g03710	4.75236	1.82056	3.96109	4.38186
LOC-Os01g03720	0.403714	0.573998	0.371542	-0.0256813
LOC-Os01g03730	0.617719	3.6762	2.61745	3.21659
LOC-Os01g03740	-0.146474	0.589884	0.0770704	0.761519
LOC-Os01g03750	4.56797	7.06746	4.56709	4.06076
LOC-Os01g03760	7.66546	7.86288	6.21799	5.92002
LOC-Os01g03820	0.635053	0.771799	0.537654	0.777375
LOC-Os01g03870	1.78454	1.46256	1.28592	1.56588
LOC-Os01g03890	0.884403	0.944896	0.477106	0.548502
LOC-Os01g03900	4.26103	4.62964	3.7076	4.39062
LOC-Os01g03914	1.3985	2.96486	5.60552	6.96476
LOC-Os01g03940	1.12597	3.27925	5.05458	5.50098
LOC-Os01g03950	5.3585	5.14207	3.23529	4.65621
LOC-Os01g03980	3.30353	2.43641	1.36794	1.98034
LOC-Os01g04010	0.926676	0.663945	1.36369	1.26096
LOC-Os01g04020	8.43043	6.40863	6.23852	6.84821
LOC-Os01g04030	4.33795	2.45125	2.94349	3.17686
LOC-Os01g04050	6.05415	8.25494	7.09278	7.92125
LOC-Os01g04080	-0.159407	0.125499	-0.141285	0.0748
LOC-Os01g04090	-0.237863	-0.237863	-0.237863	-0.145474
LOC-Os01g04100	2.74936	2.28503	3.57672	3.30657
LOC-Os01g04110	4.53605	3.67101	3.74495	3.56383
LOC-Os01g04120	1.8625	2.57803	5.77757	6.07327
LOC-Os01g04160	3.64136	3.29957	2.24724	3.58094
LOC-Os01g04170	5.86699	4.09286	6.54807	6.36785
LOC-Os01g04190	6.03053	6.47338	6.1828	6.3394
LOC-Os01g04200	3.342	5.06699	4.17719	3.8563
LOC-Os01g04210	0.27654	-0.03504	-0.00875108	-0.237863
LOC-Os01g04220	0.923567	-0.048619	0.127367	-0.237863
LOC-Os01g04230	4.34947	4.34161	4.5676	4.0877
LOC-Os01g04250	1.3549	0.140263	1.01877	0.814813
LOC-Os01g04260	7.13449	8.37306	7.31468	6.13165
LOC-Os01g04280	2.35036	2.63025	4.39296	4.48005
LOC-Os01g04300	0.27853	2.46378	6.5569	6.1539
LOC-Os01g04324	-0.237863	-0.151291	0.0572157	0.0991241
LOC-Os01g04330	3.72715	3.21392	1.43263	2.12769
LOC-Os01g04350	0.143782	1.89962	2.49999	3.97212
LOC-Os01g04370	-0.162847	-0.149933	-0.141285	0.430214
LOC-Os01g04380	-0.160137	0.162639	-0.113447	0.393631
LOC-Os01g04390	0.973131	0.167719	3.31333	4.16854
LOC-Os01g04409	1.1869	1.19481	2.93155	3.62159
LOC-Os01g04450	1.69662	0.688966	1.03276	1.72674
LOC-Os01g04460	-0.237863	-0.237863	-0.141285	-0.082189
LOC-Os01g04500	1.01544	1.48943	0.143637	0.326836
LOC-Os01g04520	-0.146474	-0.156957	-0.237863	-0.237863
LOC-Os01g04540	0.359578	-0.0646367	0.0190869	0.280853
LOC-Os01g04570	0.0189962	-0.237863	0.472186	1.65378
LOC-Os01g04580	0.878351	3.06569	2.6558	1.92519
LOC-Os01g04590	0.610286	-0.0965284	2.49152	2.8366
LOC-Os01g04600	3.14353	1.863	1.49074	1.81908
LOC-Os01g04620	0.832725	2.40289	1.94934	1.37656
LOC-Os01g04630	5.44811	6.84057	6.58704	6.44668
LOC-Os01g04640	0.313641	0.0328277	-0.00875108	0.66419
LOC-Os01g04650	6.12101	7.20767	8.24387	8.45209
LOC-Os01g04660	0.788619	-0.151208	-0.143109	0.14363
LOC-Os01g04670	0.207924	-0.00859828	1.24201	1.41504
LOC-Os01g04690	0.262158	0.221665	1.28484	0.643656
LOC-Os01g04710	5.56958	7.71482	6.76611	5.73851
LOC-Os01g04720	5.62755	5.89473	5.41845	4.93399
LOC-Os01g04730	4.92332	3.71514	2.72834	1.83585
LOC-Os01g04750	1.70404	3.18634	3.88006	4.2116
LOC-Os01g04800	3.15085	4.83683	5.76323	6.06341
LOC-Os01g04814	6.14353	6.76165	7.27911	7.24951
LOC-Os01g04840	-0.150849	0.0314642	1.29828	0.365327
LOC-Os01g04860	0.998416	0.711874	0.722107	1.3763
LOC-Os01g04870	1.82512	0.568409	2.88715	2.99358
LOC-Os01g04880	5.62497	4.43104	5.05604	5.00383
LOC-Os01g04900	0.844929	0.0933455	-0.0347806	1.04412
LOC-Os01g04910	5.44105	4.66916	3.67795	3.17465
LOC-Os01g04920	4.43651	5.76058	4.90114	4.41983
LOC-Os01g04930	4.38699	5.45141	6.1293	6.28726
LOC-Os01g04990	4.07484	3.58604	4.10887	4.55821
LOC-Os01g05010	8.42943	6.38143	5.58144	5.03304
LOC-Os01g05050	-0.159407	-0.151291	-0.237863	-0.082189
LOC-Os01g05060	4.01625	0.785235	2.59198	2.31998
LOC-Os01g05064	1.95826	4.24138	8.35016	7.83704
LOC-Os01g05070	6.07437	6.65602	5.92926	4.87815
LOC-Os01g05080	-0.237863	-0.237863	0.130512	-0.0222169
LOC-Os01g05090	4.04171	4.37562	3.95587	4.11356
LOC-Os01g05105	0.00660091	-0.237863	-0.237863	-0.148939
LOC-Os01g05120	-0.146474	-0.237863	-0.237863	0.0512411
LOC-Os01g05130	5.12344	3.53297	4.06447	3.56039
LOC-Os01g05140	6.3644	4.22232	4.4516	4.30536
LOC-Os01g05150	1.38254	1.67368	2.72605	4.15907
LOC-Os01g05180	0.129431	0.190751	-0.237863	0.129993
LOC-Os01g05310	3.82324	4.87548	4.03988	2.33836
LOC-Os01g05410	-0.237863	-0.237863	-0.0884911	-0.114606
LOC-Os01g05420	6.73141	6.73748	7.14978	6.9332
LOC-Os01g05430	3.59732	3.91308	3.20515	2.32928
LOC-Os01g05470	3.39632	1.89742	2.56969	2.66695
LOC-Os01g05480	-0.0723925	-0.151208	-0.141285	-0.237863
LOC-Os01g05490	8.21493	9.1148	8.95335	8.61439
LOC-Os01g05530	-0.237863	-0.149933	-0.237863	-0.237863
LOC-Os01g05540	5.80724	5.44602	4.94936	5.08292
LOC-Os01g05560	6.7778	5.68551	5.6739	5.65561
LOC-Os01g05610	8.60687	6.51112	6.81268	7.15356
LOC-Os01g05620	-0.237863	-0.237863	-0.237863	0.107749
LOC-Os01g05630	7.21031	4.7496	5.0203	5.47569
LOC-Os01g05640	-0.237863	0.011061	-0.149794	-0.104433
LOC-Os01g05650	2.00422	4.32748	5.33774	5.95593
LOC-Os01g05660	0.583011	2.2918	5.30804	4.30229
LOC-Os01g05670	7.26217	8.47474	6.93541	6.90966
LOC-Os01g05694	3.82301	4.1765	1.91766	1.55327
LOC-Os01g05710	-0.0144781	-0.151208	-0.237863	-0.237863
LOC-Os01g05720	0.189543	1.38859	-0.0253769	-0.237863
LOC-Os01g05744	0.86893	0.705562	0.086003	0.967896
LOC-Os01g05790	4.43258	4.96225	4.70517	4.63466
LOC-Os01g05800	1.64482	1.82604	3.54678	3.44788
LOC-Os01g05810	2.23272	4.38591	5.49836	4.25922
LOC-Os01g05820	-0.162847	0.683721	3.96013	4.02106
LOC-Os01g05830	2.92633	2.89155	3.95334	4.46304
LOC-Os01g05840	2.21473	1.86544	1.65725	1.10684
LOC-Os01g05850	-0.237863	-0.151291	2.63709	-0.103916
LOC-Os01g05860	3.78943	1.78877	1.87624	1.39935
LOC-Os01g05870	0.132872	0.459735	0.0518461	-0.104433
LOC-Os01g05900	8.5325	5.25452	6.56661	6.79686
LOC-Os01g05960	2.14368	1.21782	2.17152	2.85774
LOC-Os01g06010	8.7812	6.52778	7.22251	7.64497
LOC-Os01g06020	3.84182	1.8182	2.81144	3.17249
LOC-Os01g06040	-0.237863	-0.237863	1.89287	0.255911
LOC-Os01g06050	1.06884	2.07916	1.28412	1.59565
LOC-Os01g06060	1.0587	-0.237863	0.0638971	-0.0256813
LOC-Os01g06120	-0.150849	-0.129525	0.0359256	-0.237863
LOC-Os01g06130	0.0589869	-0.237863	-0.237863	-0.237863
LOC-Os01g06140	-0.146474	-0.237863	-0.085475	-0.237863
LOC-Os01g06150	-0.146474	1.09459	0.307817	0.144147
LOC-Os01g06220	2.39333	1.03814	3.58464	4.72601
LOC-Os01g06230	-0.237863	-0.237863	0.654171	0.211081
LOC-Os01g06250	-0.237863	0.0977157	3.75263	-0.011527
LOC-Os01g06270	3.44669	4.56933	5.78212	5.87702
LOC-Os01g06280	-0.237863	-0.237863	1.68716	2.00914
LOC-Os01g06290	7.76378	6.3784	5.84921	5.96044
LOC-Os01g06340	1.41717	4.39649	2.24869	0.642217
LOC-Os01g06430	-0.237863	-0.149933	-0.141285	0.0667074
LOC-Os01g06440	-0.237863	-0.237863	0.445114	0.553163
LOC-Os01g06450	-0.150849	1.67667	3.82729	2.95213
LOC-Os01g06454	3.14338	1.63602	2.13088	1.08764
LOC-Os01g06460	6.49489	7.82584	8.5899	8.39931
LOC-Os01g06470	3.04413	1.5908	2.20653	2.56497
LOC-Os01g06490	4.39776	4.89247	6.14177	5.95268
LOC-Os01g06500	0.527918	0.340644	0.291563	0.851684
LOC-Os01g06510	2.31713	1.45647	2.72206	2.76078
LOC-Os01g06520	1.24061	0.267759	0.165956	0.131478
LOC-Os01g06550	4.34593	4.30208	3.72541	4.19195
LOC-Os01g06560	1.67084	0.302129	0.873319	0.976083
LOC-Os01g06580	0.420063	2.7207	9.27439	9.05393
LOC-Os01g06590	3.88472	4.36778	4.93059	5.02534
LOC-Os01g06600	5.822	5.07893	4.97969	5.76581
LOC-Os01g06630	-0.0816801	-0.237863	0.223943	0.163895
LOC-Os01g06640	0.0589869	-0.0684864	0.815215	1.22655
LOC-Os01g06660	2.47759	3.13138	4.41592	4.41482
LOC-Os01g06740	0.712964	-0.129525	-0.149794	0.0517584
LOC-Os01g06920	-0.1147	0.786864	-0.0753178	-0.114606
LOC-Os01g06940	-0.237863	-0.237863	0.329959	-0.237863
LOC-Os01g06960	-0.160137	2.79577	5.89155	5.06309
LOC-Os01g06990	-0.237863	1.60053	4.19774	1.98845
LOC-Os01g07000	-0.237863	-0.151208	-0.143109	-0.237863
LOC-Os01g07010	-0.237863	0.694345	3.05753	0.948465
LOC-Os01g07020	-0.237863	1.8537	4.88612	3.59961
LOC-Os01g07030	0.590158	6.48568	9.56709	8.84697
LOC-Os01g07040	-0.237863	1.85765	3.95874	2.44168
LOC-Os01g07050	-0.1147	1.33981	4.00807	1.59868
LOC-Os01g07060	-0.237863	0.326869	2.57278	1.4685
LOC-Os01g07070	7.09105	5.79181	5.36075	5.34318
LOC-Os01g07080	5.37926	3.35539	2.75207	2.78731
LOC-Os01g07090	0.569847	0.879783	1.82415	2.11292
LOC-Os01g07100	1.78275	1.31631	1.13139	0.936424
LOC-Os01g07120	4.49778	4.34533	4.80134	5.02277
LOC-Os01g07130	-0.150849	-0.129525	-0.143109	0.295518
LOC-Os01g07140	1.7822	0.302497	0.991114	0.568334
LOC-Os01g07150	0.757328	3.89743	3.61903	1.25716
LOC-Os01g07170	2.23382	0.55308	0.412088	1.04979
LOC-Os01g07200	4.99953	4.6694	5.24477	5.91584
LOC-Os01g07240	4.66198	4.06066	3.89127	4.63994
LOC-Os01g07250	5.72485	7.42142	8.01362	7.36851
LOC-Os01g07260	4.33688	2.0142	3.98736	3.5373
LOC-Os01g07300	2.13784	1.17134	2.48817	3.06057
LOC-Os01g07310	5.97042	6.97045	6.61904	6.13965
LOC-Os01g07320	0.562844	0.161268	0.0562053	0.471923
LOC-Os01g07330	3.24778	1.9788	1.74917	2.14447
LOC-Os01g07340	0.674711	-0.156417	-0.0884911	0.267234
LOC-Os01g07350	1.49894	0.189324	0.942087	1.12283
LOC-Os01g07360	5.10233	3.17486	3.53833	3.65054
LOC-Os01g07370	3.14388	5.31988	4.74287	4.66012
LOC-Os01g07376	4.19909	5.22429	6.67928	6.25777
LOC-Os01g07382	4.9131	4.79278	4.36496	3.79939
LOC-Os01g07390	2.70372	3.35027	5.73667	5.78882
LOC-Os01g07400	3.30295	3.83196	4.55589	4.83405
LOC-Os01g07410	3.14985	4.36837	5.41641	4.70796
LOC-Os01g07420	3.4808	6.24208	9.23189	8.12574
LOC-Os01g07430	-0.159407	0.706095	0.622482	0.175016
LOC-Os01g07450	-0.159407	2.17248	2.01757	1.16187
LOC-Os01g07480	0.326129	2.30233	3.02529	2.47864
LOC-Os01g07490	4.90421	4.69991	4.88052	5.00683
LOC-Os01g07520	5.97802	7.06239	7.23887	7.02117
LOC-Os01g07530	2.13483	0.71942	7.24838	7.7895
LOC-Os01g07540	1.51896	1.35127	2.03255	2.00233
LOC-Os01g07560	6.61284	4.84352	5.18105	4.86154
LOC-Os01g07570	5.94178	6.40732	5.7224	5.05163
LOC-Os01g07590	1.27794	0.338052	1.04861	0.865787
LOC-Os01g07600	1.78411	0.699971	1.35935	1.17227
LOC-Os01g07610	1.49662	0.543724	-0.0884911	-0.084168
LOC-Os01g07620	2.47247	2.92562	1.90538	1.73761
LOC-Os01g07630	5.39838	5.3211	5.82388	6.06534
LOC-Os01g07700	3.649	4.18888	3.90288	4.01359
LOC-Os01g07720	4.70681	5.03492	4.06962	4.26675
LOC-Os01g07730	1.22907	1.00471	1.99602	2.63578
LOC-Os01g07740	5.97085	5.25781	5.43154	5.25258
LOC-Os01g07750	3.78159	4.7196	4.93322	4.73212
LOC-Os01g07760	8.93031	9.52375	8.85316	8.87407
LOC-Os01g07780	4.85582	5.69374	8.81695	8.88127
LOC-Os01g07800	0.298223	0.0449771	0.309385	0.643698
LOC-Os01g07810	8.00479	7.54367	7.036	7.00683
LOC-Os01g07850	3.08829	4.30275	5.26113	5.49836
LOC-Os01g07870	3.41567	1.03545	3.24595	3.82591
LOC-Os01g07880	4.71112	5.32555	5.96557	5.35363
LOC-Os01g07890	0.195251	0.26382	4.76509	5.33146
LOC-Os01g07900	1.14843	0.515616	0.200613	0.133457
LOC-Os01g07910	6.80043	7.20836	6.28041	5.43242
LOC-Os01g07920	4.79233	5.11583	4.38385	3.85091
LOC-Os01g07930	-0.237863	-0.0697618	-0.0884911	-0.237863
LOC-Os01g07940	2.01426	1.35209	0.241864	0.366502
LOC-Os01g07950	6.05762	5.91298	5.04194	4.9959
LOC-Os01g07960	7.03742	7.52046	6.95591	6.75714
LOC-Os01g07970	3.42048	4.37593	5.2942	5.69841
LOC-Os01g08000	-0.150849	-0.156957	-0.149794	0.0188244
LOC-Os01g08010	1.28719	1.15769	1.84622	1.37127
LOC-Os01g08090	3.12597	4.08416	3.67908	4.61199
LOC-Os01g08110	4.42068	5.99087	4.24458	2.84675
LOC-Os01g08120	0.27654	0.016269	-0.237863	-0.237863
LOC-Os01g08140	0.821036	2.21247	4.13212	4.15663
LOC-Os01g08150	5.96473	3.36372	0.661147	3.96715
LOC-Os01g08160	1.3426	2.36621	2.27593	1.84408
LOC-Os01g08170	5.89283	5.47689	0.23467	0.141651
LOC-Os01g08190	1.60237	0.183722	0.0359256	0.623463
LOC-Os01g08200	6.04122	5.3396	5.74483	5.50725
LOC-Os01g08220	0.0571009	2.21687	0.819629	0.352751
LOC-Os01g08260	-0.0680179	-0.048619	0.26777	1.63011
LOC-Os01g08270	4.33723	5.03428	6.06952	5.64776
LOC-Os01g08280	3.34861	2.37047	2.73165	2.55661
LOC-Os01g08290	4.23394	4.40384	2.52532	3.21544
LOC-Os01g08300	-0.237863	-0.149933	0.077494	-0.0268103
LOC-Os01g08310	4.17828	4.56766	3.08736	2.36371
LOC-Os01g08320	4.88473	5.23665	7.5827	6.29444
LOC-Os01g08340	0.116499	0.0379527	1.36714	2.31896
LOC-Os01g08370	0.921618	0.747109	0.336768	0.997769
LOC-Os01g08380	1.39276	3.58052	7.13503	5.71261
LOC-Os01g08400	5.5399	6.73945	6.27454	5.61117
LOC-Os01g08410	7.39044	7.05582	6.50299	6.42378
LOC-Os01g08420	2.38593	2.32618	2.44809	2.99744
LOC-Os01g08430	4.76071	4.84726	4.54255	4.42961
LOC-Os01g08440	1.75264	2.97505	1.99453	2.36897
LOC-Os01g08450	2.99432	4.5099	3.5756	2.71548
LOC-Os01g08460	0.0189962	-0.129525	0.346671	1.06952
LOC-Os01g08464	0.0189962	-0.151291	0.341482	-0.237863
LOC-Os01g08470	5.85646	4.14003	5.4903	6.14407
LOC-Os01g08510	3.31886	2.43438	1.14615	0.878905
LOC-Os01g08520	4.19287	4.3515	4.20598	3.08861
LOC-Os01g08530	-0.237863	-0.237863	0.878452	-0.114606
LOC-Os01g08540	3.5569	1.26732	3.36683	3.03982
LOC-Os01g08550	3.46829	0.880212	2.60037	1.83374
LOC-Os01g08560	8.83511	9.19257	8.47054	7.54962
LOC-Os01g08570	-0.160137	-0.129525	-0.237863	-0.237863
LOC-Os01g08580	5.86613	4.73933	4.57135	4.56745
LOC-Os01g08600	4.76039	4.07256	4.67561	4.10381
LOC-Os01g08650	1.16087	1.33965	1.11779	1.86549
LOC-Os01g08660	5.42038	5.04821	5.49039	5.68619
LOC-Os01g08670	2.99487	2.98282	4.38181	4.32675
LOC-Os01g08680	2.49903	0.968955	1.39283	2.18545
LOC-Os01g08690	3.27123	3.54966	3.35717	2.8351
LOC-Os01g08700	6.76197	7.02805	7.82756	8.20696
LOC-Os01g08710	1.37408	1.54108	1.94149	1.27107
LOC-Os01g08760	1.75232	2.98944	1.817	1.33891
LOC-Os01g08770	5.50104	3.22122	2.82164	2.56282
LOC-Os01g08780	-0.159407	1.49188	1.48316	0.767386
LOC-Os01g08790	1.3858	0.120315	0.72524	0.522935
LOC-Os01g08800	1.31258	0.137093	-0.0465305	0.487162
LOC-Os01g08814	3.88431	3.99168	4.14055	3.99834
LOC-Os01g08830	1.89738	1.25022	2.24823	2.9016
LOC-Os01g08840	-0.237863	-0.237863	-0.237863	1.29531
LOC-Os01g08850	4.95936	2.73431	2.80132	2.71554
LOC-Os01g08860	5.91105	5.40124	4.30937	3.99306
LOC-Os01g08880	-0.150849	-0.151291	-0.237863	-0.0120443
LOC-Os01g08930	3.82599	1.80036	2.08681	1.89107
LOC-Os01g08950	1.50839	1.24452	1.29243	1.47745
LOC-Os01g08960	7.033	7.76735	6.57335	6.37122
LOC-Os01g08970	6.44998	5.30229	5.46177	5.6317
LOC-Os01g09000	6.09431	4.6815	5.62999	6.33584
LOC-Os01g09010	7.33052	8.97328	9.43964	8.73123
LOC-Os01g09020	3.94494	4.71323	4.42591	4.90013
LOC-Os01g09030	4.80974	5.13387	4.88342	5.11682
LOC-Os01g09080	4.16259	4.2238	5.68806	5.96378
LOC-Os01g09100	-0.237863	-0.237863	0.404301	1.35483
LOC-Os01g09120	3.31114	3.0953	4.61413	4.78356
LOC-Os01g09200	7.33134	8.61051	7.3477	6.84453
LOC-Os01g09220	0.230796	1.5258	1.31578	0.999104
LOC-Os01g09230	0.365769	-0.0703857	0.454089	0.634614
LOC-Os01g09246	5.64089	5.31052	5.61222	5.691
LOC-Os01g09252	4.74196	4.91181	5.08008	5.31741
LOC-Os01g09260	2.18167	-0.237863	-0.237863	-0.237863
LOC-Os01g09280	4.26351	4.01426	2.94444	3.73924
LOC-Os01g09300	3.50465	4.57793	4.89921	5.15542
LOC-Os01g09310	0.0517046	0.273138	-0.141285	0.137275
LOC-Os01g09320	7.54863	7.90256	6.91121	6.4161
LOC-Os01g09370	2.22018	0.622625	2.11501	1.66365
LOC-Os01g09384	2.01928	0.325218	1.34358	1.16427
LOC-Os01g09410	2.3705	1.36542	2.11089	2.27729
LOC-Os01g09420	5.70063	5.04078	4.91759	4.97448
LOC-Os01g09430	3.29435	2.06379	1.80064	4.05839
LOC-Os01g09450	1.46083	1.94217	4.86382	3.61913
LOC-Os01g09460	4.34522	3.611	2.33776	3.54565
LOC-Os01g09470	4.32572	1.0056	0.115666	1.52926
LOC-Os01g09500	-0.0396841	-0.237863	-0.237863	0.0545349
LOC-Os01g09510	10.72	9.51811	7.72364	7.03431
LOC-Os01g09540	-0.237863	-0.237863	-0.143109	0.900936
LOC-Os01g09550	1.81307	2.00404	2.48715	3.60233
LOC-Os01g09560	8.09642	8.64678	8.35443	7.87109
LOC-Os01g09570	2.18511	2.37458	4.63852	6.23487
LOC-Os01g09580	7.39963	5.17015	4.1464	5.47362
LOC-Os01g09590	2.0593	3.32665	4.7852	4.90075
LOC-Os01g09620	4.04238	2.74496	6.497	6.26406
LOC-Os01g09640	0.0026235	0.68989	2.95326	3.95064
LOC-Os01g09660	-0.237863	-0.156957	-0.237863	0.0295143
LOC-Os01g09665	2.27801	0.884532	0.703676	0.337526
LOC-Os01g09670	3.95103	5.76801	6.51114	5.92779
LOC-Os01g09700	1.18731	6.6762	6.73372	4.57717
LOC-Os01g09740	1.46465	0.672893	1.22389	2.22238
LOC-Os01g09750	2.78435	0.876141	1.05287	0.97866
LOC-Os01g09760	3.52209	3.01446	3.2777	3.36451
LOC-Os01g09770	0.762388	3.89104	4.56851	4.21383
LOC-Os01g09790	5.43565	1.51725	4.62076	4.428
LOC-Os01g09800	3.73199	1.89733	3.61323	3.81796
LOC-Os01g09830	5.25368	3.88939	5.57708	7.24666
LOC-Os01g09860	6.07182	6.3896	4.26865	4.24019
LOC-Os01g09870	-0.150849	-0.237863	-0.0203826	0.55453
LOC-Os01g09880	4.26038	6.45952	9.00433	8.19649
LOC-Os01g09890	7.002	6.93639	6.43146	6.22398
LOC-Os01g09990	-0.237863	-0.237863	-0.10533	0.361013
LOC-Os01g10010	5.15013	5.97162	5.58766	5.06154
LOC-Os01g10020	6.37098	6.66529	4.95527	4.91192
LOC-Os01g10030	0.613792	0.746103	0.254309	0.572471
LOC-Os01g10040	3.77401	2.33703	2.09865	1.61502
LOC-Os01g10050	5.80659	4.39714	5.23371	5.23243
LOC-Os01g10080	3.26367	2.40948	2.18156	2.65046
LOC-Os01g10100	3.3367	2.98868	2.14826	2.05306
LOC-Os01g10110	-0.162847	-0.237863	-0.237863	0.00673535
LOC-Os01g10140	1.07778	0.231284	0.3634	1.4289
LOC-Os01g10150	5.02935	4.92356	5.20479	5.29113
LOC-Os01g10180	2.65482	3.55482	4.38855	5.31112
LOC-Os01g10195	-0.159407	0.0393111	0.505867	0.265426
LOC-Os01g10210	1.53103	3.73878	0.380368	3.92182
LOC-Os01g10250	3.68569	3.65144	6.25362	6.42793
LOC-Os01g10280	4.90762	3.29864	3.49517	3.0549
LOC-Os01g10290	5.24735	5.6886	6.19157	6.63189
LOC-Os01g10320	2.11465	2.4435	4.08636	4.345
LOC-Os01g10340	6.40102	7.29949	6.51839	6.07542
LOC-Os01g10350	5.52436	3.70873	3.78374	3.72386
LOC-Os01g10370	-0.0804132	3.21036	5.66333	5.6409
LOC-Os01g10400	-0.159407	1.15045	3.05379	3.39423
LOC-Os01g10430	4.39975	3.83759	3.52401	3.91046
LOC-Os01g10440	1.07648	-0.149933	1.18323	2.75279
LOC-Os01g10450	2.06147	2.66796	3.82508	4.06866
LOC-Os01g10490	-0.237863	-0.237863	-0.143109	0.0410685
LOC-Os01g10520	-0.237863	-0.156957	0.0470585	-0.148939
LOC-Os01g10530	0.325914	0.911992	1.38963	1.16826
LOC-Os01g10580	1.46307	1.46355	3.64195	4.05235
LOC-Os01g10600	-0.0723925	-0.0698448	0.086003	-0.114606
LOC-Os01g10610	6.32259	5.91206	5.29534	5.73171
LOC-Os01g10630	1.09232	0.405241	0.143637	0.55827
LOC-Os01g10640	0.63768	-0.151208	0.168459	0.88565
LOC-Os01g10680	3.86022	4.27407	4.16334	4.09457
LOC-Os01g10690	3.12515	1.22944	2.3215	2.20783
LOC-Os01g10790	4.02672	2.98996	2.82896	2.96581
LOC-Os01g10800	2.30588	0.672267	1.09636	1.15113
LOC-Os01g10820	7.35948	6.40472	4.90259	4.12656
LOC-Os01g10830	3.67527	2.97724	5.44374	5.0622
LOC-Os01g10840	4.94082	5.82502	4.8446	4.58049
LOC-Os01g10850	5.65624	4.38041	2.03891	1.10083
LOC-Os01g10860	4.1574	0.557279	2.82019	3.24473
LOC-Os01g10870	-0.237863	-0.237863	1.16804	1.15074
LOC-Os01g10880	0.838795	0.672783	0.284245	0.484843
LOC-Os01g10890	0.414825	2.59766	-0.237863	-0.237863
LOC-Os01g10900	0.957068	0.641547	0.569954	0.233072
LOC-Os01g10930	4.41628	4.66771	3.97041	4.49148
LOC-Os01g10950	0.195971	4.05237	4.74268	4.60715
LOC-Os01g11010	-0.237863	-0.0703027	3.65299	5.27782
LOC-Os01g11040	5.28213	5.98928	5.39503	5.13571
LOC-Os01g11054	1.77364	2.43395	4.6409	6.36237
LOC-Os01g11070	5.92353	5.01009	3.84342	4.09657
LOC-Os01g11110	4.69377	1.48806	3.23337	3.27398
LOC-Os01g11120	3.86158	4.09515	5.98188	5.47895
LOC-Os01g11150	-0.00666417	0.114269	0.314871	0.42235
LOC-Os01g11160	0.734854	0.724315	3.10915	3.70396
LOC-Os01g11210	0.396609	-0.237863	0.420978	1.43175
LOC-Os01g11220	-0.237863	-0.156417	-0.143109	0.398856
LOC-Os01g11230	4.30906	5.07055	5.85723	6.24769
LOC-Os01g11240	5.5595	4.15052	6.71188	8.89662
LOC-Os01g11260	3.39909	4.64426	3.40389	2.80861
LOC-Os01g11340	6.70382	7.98488	8.60648	8.80716
LOC-Os01g11350	3.32733	6.25531	0.931395	-0.103916
LOC-Os01g11370	5.09007	3.4788	3.63011	3.76608
LOC-Os01g11414	7.87129	9.01822	8.01199	8.14532
LOC-Os01g11460	-0.237863	-0.151291	-0.0186925	0.433081
LOC-Os01g11500	-0.1147	-0.151208	1.15589	1.59245
LOC-Os01g11520	-0.162847	-0.237863	0.6417	2.15377
LOC-Os01g11550	1.0059	2.70064	0.996975	0.737413
LOC-Os01g11570	7.231	7.16109	3.35667	3.77296
LOC-Os01g11580	4.72726	4.80029	4.66868	4.87016
LOC-Os01g11590	2.14458	0.33861	1.49378	1.59664
LOC-Os01g11600	-0.237863	-0.237863	-0.237863	0.250142
LOC-Os01g11620	0.129764	0.573258	6.20626	7.93495
LOC-Os01g11650	4.60115	8.11865	9.24087	9.40136
LOC-Os01g11660	2.46442	1.66214	1.21735	1.0998
LOC-Os01g11700	2.5645	2.60335	2.16258	2.55494
LOC-Os01g11710	3.95812	2.01202	-0.0186925	-0.104433
LOC-Os01g11720	-0.237863	-0.237863	0.0518461	0.22696
LOC-Os01g11730	1.5154	3.06846	9.51732	11.2257
LOC-Os01g11750	-0.237863	-0.237863	0.165956	0.10043
LOC-Os01g11760	4.53003	5.24798	0.377981	0.740786
LOC-Os01g11790	-0.028645	0.331003	-0.237863	-0.145474
LOC-Os01g11810	3.57483	5.28428	5.55219	5.59733
LOC-Os01g11820	-0.237863	-0.237863	1.12223	2.20782
LOC-Os01g11860	3.17568	2.1386	0.883488	0.689512
LOC-Os01g11880	1.32471	0.747998	2.3832	4.01833
LOC-Os01g11910	0.893275	0.787406	5.36114	7.31114
LOC-Os01g11920	1.13971	2.09444	0.089636	-0.0222169
LOC-Os01g11946	2.24025	2.78667	4.11974	3.34987
LOC-Os01g11952	4.12645	2.96809	3.57571	3.66494
LOC-Os01g11960	2.40958	2.5896	1.70424	2.3902
LOC-Os01g11970	5.84108	4.85738	3.8064	3.57256
LOC-Os01g11980	2.96137	3.52032	3.51005	3.81533
LOC-Os01g11990	0.169254	0.0398521	-0.085475	0.328194
LOC-Os01g12000	1.27326	3.98868	4.44412	3.77563
LOC-Os01g12070	3.64161	-0.149933	2.9143	5.22015
LOC-Os01g12080	1.54594	1.9178	2.42453	2.4799
LOC-Os01g12090	4.17254	2.48331	1.6665	1.29201
LOC-Os01g12100	5.09231	3.68972	6.50013	7.05828
LOC-Os01g12110	3.49851	1.92935	-0.0725705	0.210209
LOC-Os01g12130	-0.237863	-0.237863	0.729118	2.583
LOC-Os01g12160	0.563286	0.239601	0.695243	0.608423
LOC-Os01g12180	3.10441	1.89538	2.88721	3.40331
LOC-Os01g12190	-0.237863	-0.237863	0.71808	3.2053
LOC-Os01g12200	2.70109	2.51158	3.76826	4.12928
LOC-Os01g12210	-0.237863	0.555652	0.239347	-0.237863
LOC-Os01g12230	0.00699807	-0.237863	-0.0884911	-0.237863
LOC-Os01g12250	2.75553	2.0779	0.98427	1.25422
LOC-Os01g12260	6.26099	7.60257	5.1074	4.06823
LOC-Os01g12270	-0.068748	0.0067738	2.26927	3.03558
LOC-Os01g12280	0.811527	0.401691	0.198397	0.833322
LOC-Os01g12290	1.27519	-0.0632783	-0.0532149	-0.0120443
LOC-Os01g12304	-0.237863	-0.237863	0.806452	1.46441
LOC-Os01g12320	-0.237863	0.451033	4.268	5.23206
LOC-Os01g12381	0.221842	-0.0551075	0.881649	2.78346
LOC-Os01g12390	5.611	7.15529	6.34907	5.72902
LOC-Os01g12400	2.34138	2.18288	3.2882	3.34151
LOC-Os01g12410	0.768251	0.531154	0.484055	0.464661
LOC-Os01g12420	1.3959	2.45027	3.06761	2.18554
LOC-Os01g12430	1.82418	1.08825	0.768688	1.30563
LOC-Os01g12440	4.61545	4.16246	3.00685	1.86096
LOC-Os01g12460	3.47736	0.521737	1.39946	1.37666
LOC-Os01g12464	5.50628	4.09881	3.18518	2.42567
LOC-Os01g12470	1.87042	1.50592	2.19338	2.42428
LOC-Os01g12480	6.01419	3.80134	3.68133	3.62378
LOC-Os01g12490	0.0427499	-0.237863	2.18009	2.74773
LOC-Os01g12530	5.42517	5.2768	5.21426	5.261
LOC-Os01g12540	4.15193	2.22486	3.03584	3.24285
LOC-Os01g12550	3.48926	3.52642	4.23483	4.10593
LOC-Os01g12560	2.93415	1.19281	0.622966	1.04345
LOC-Os01g12570	-0.237863	0.350712	3.71636	3.49231
LOC-Os01g12580	1.79982	0.7381	0.815548	1.59868
LOC-Os01g12640	5.26134	2.58618	-0.143109	0.690325
LOC-Os01g12650	9.86923	10.0161	9.52065	8.25918
LOC-Os01g12660	1.41666	1.10635	0.389456	0.104901
LOC-Os01g12670	3.72541	2.37527	2.10007	2.69634
LOC-Os01g12680	-0.237863	-0.237863	0.0127518	1.00243
LOC-Os01g12690	3.15193	0.166286	0.256529	1.15405
LOC-Os01g12710	1.25867	0.730823	2.29217	3.5108
LOC-Os01g12720	-0.237863	1.48214	3.11612	2.88431
LOC-Os01g12730	4.68341	7.27936	7.07849	6.37996
LOC-Os01g12750	0.384972	1.83966	-0.0465305	-0.237863
LOC-Os01g12800	3.83745	3.84509	4.81375	4.36578
LOC-Os01g12810	-0.162847	0.419239	0.941062	1.43812
LOC-Os01g12820	0.0189962	-0.0703857	0.3944	0.64754
LOC-Os01g12830	4.93549	5.792	6.21418	6.03445
LOC-Os01g12840	3.53084	2.82314	3.93261	4.87838
LOC-Os01g12860	5.28016	3.38438	2.32895	3.25981
LOC-Os01g12870	6.91405	5.57396	4.24861	4.29516
LOC-Os01g12880	5.94513	7.21303	6.57736	5.92094
LOC-Os01g12890	3.06337	3.35741	3.55264	3.52379
LOC-Os01g12900	4.28736	3.42055	0.633712	1.36144
LOC-Os01g12910	3.52552	4.11231	4.92041	4.80295
LOC-Os01g12920	1.93038	2.991	4.47326	4.4463
LOC-Os01g12940	-0.237863	-0.237863	0.209346	1.85296
LOC-Os01g12950	4.2974	3.78629	3.80427	3.69031
LOC-Os01g13000	0.819304	3.16088	4.7871	4.25865
LOC-Os01g13030	6.83628	6.84725	8.8498	8.68411
LOC-Os01g13040	3.16999	3.73534	2.96131	0.654805
LOC-Os01g13060	2.24992	4.3376	6.04536	5.31906
LOC-Os01g13070	-0.237863	0.120758	3.9094	3.58475
LOC-Os01g13080	10.1751	9.35329	8.00886	7.21081
LOC-Os01g13090	3.54872	3.71574	6.58899	7.39433
LOC-Os01g13100	4.08247	3.57941	4.10597	4.367
LOC-Os01g13120	0.145374	4.81754	8.34984	6.78255
LOC-Os01g13150	4.67573	1.97015	2.36246	2.36828
LOC-Os01g13160	6.10775	6.92074	6.56501	6.29876
LOC-Os01g13170	3.44786	2.71999	3.71376	3.89038
LOC-Os01g13190	5.64806	4.35446	3.95275	4.4068
LOC-Os01g13200	6.54854	7.40886	7.05817	6.9641
LOC-Os01g13210	4.67647	8.7066	10.2174	9.94418
LOC-Os01g13229	1.13898	-0.042953	0.133696	0.449134
LOC-Os01g13260	4.9699	2.19021	1.80634	3.4181
LOC-Os01g13270	0.23081	0.586172	1.52776	0.173037
LOC-Os01g13280	1.69123	1.3993	2.66194	2.63681
LOC-Os01g13285	-0.237863	0.943694	1.01849	1.39384
LOC-Os01g13300	2.32228	0.293984	0.464516	1.22836
LOC-Os01g13340	-0.150849	0.282438	1.58619	1.30176
LOC-Os01g13350	2.27634	2.7439	2.91352	2.58948
LOC-Os01g13370	3.70621	5.68386	5.58885	5.13284
LOC-Os01g13390	0.977288	0.13252	0.881649	1.01971
LOC-Os01g13404	3.19515	2.46397	1.80504	2.03567
LOC-Os01g13420	3.68978	5.34377	6.77147	7.41441
LOC-Os01g13430	7.27689	5.96313	5.67736	5.57588
LOC-Os01g13460	5.50907	4.39674	4.8264	4.97307
LOC-Os01g13470	5.10734	4.15127	4.27127	4.24867
LOC-Os01g13480	2.01796	1.00433	0.322178	1.90907
LOC-Os01g13490	5.37012	6.12243	4.64429	4.05967
LOC-Os01g13520	2.34173	5.03055	6.12067	5.53192
LOC-Os01g13530	3.80494	3.88756	4.27808	3.51218
LOC-Os01g13540	4.92242	5.75501	5.83335	5.66588
LOC-Os01g13550	3.71745	3.13228	2.97552	3.00882
LOC-Os01g13560	0.0268562	-0.156957	0.510538	2.61863
LOC-Os01g13570	0.622634	-0.149933	0.0793185	0.371292
LOC-Os01g13660	5.51714	5.3511	4.86711	4.46984
LOC-Os01g13690	1.64598	1.59956	7.46593	8.71026
LOC-Os01g13700	7.7127	7.17909	7.83359	7.55566
LOC-Os01g13720	5.73808	4.14289	3.37903	2.96782
LOC-Os01g13730	6.43696	4.64481	4.88134	4.94866
LOC-Os01g13740	0.481813	0.0733909	-0.237863	-0.082189
LOC-Os01g13760	4.91365	4.53251	4.44932	4.0653
LOC-Os01g13770	6.42	6.37905	8.06687	8.44953
LOC-Os01g13780	-0.237863	-0.151208	0.0221836	0.144956
LOC-Os01g13800	3.53672	7.46727	7.03281	5.60763
LOC-Os01g13930	1.99086	4.49675	3.23655	2.79906
LOC-Os01g13940	3.83641	1.62776	2.405	2.55138
LOC-Os01g13950	-0.146474	0.0257982	0.946197	0.700368
LOC-Os01g14010	4.15793	3.38286	1.74063	2.42929
LOC-Os01g14020	4.07792	4.6404	3.67784	3.2851
LOC-Os01g14040	4.51325	4.28266	3.52754	3.42525
LOC-Os01g14050	2.25388	3.446	5.46817	5.09864
LOC-Os01g14070	5.18922	7.11305	6.99538	6.46089
LOC-Os01g14080	0.704387	1.26594	1.09816	1.84029
LOC-Os01g14090	4.72195	2.35832	3.20959	3.26194
LOC-Os01g14100	3.89891	3.88761	2.30156	2.3531
LOC-Os01g14110	-0.162847	0.141621	-0.085475	-0.145474
LOC-Os01g14130	1.15734	0.670342	0.665581	0.96019
LOC-Os01g14140	8.37198	9.03904	4.98522	4.79766
LOC-Os01g14370	4.44202	4.21484	4.24703	4.03651
LOC-Os01g14410	-0.160137	1.37984	3.75719	2.89539
LOC-Os01g14420	4.52784	3.15976	1.79701	1.80255
LOC-Os01g14430	-0.237863	-0.237863	-0.149794	-0.011527
LOC-Os01g14440	4.18699	3.80222	4.25304	4.46781
LOC-Os01g14510	-0.237863	0.0423821	0.762611	1.60362
LOC-Os01g14514	0.652832	-0.151208	1.69724	1.6948
LOC-Os01g14520	-0.237863	-0.237863	3.14561	5.46386
LOC-Os01g14530	2.22545	-0.237863	0.173836	1.50968
LOC-Os01g14540	6.93473	-0.237863	1.58212	1.87181
LOC-Os01g14550	-0.237863	0.0516147	0.531245	1.41433
LOC-Os01g14580	4.6194	4.81108	4.50629	4.92723
LOC-Os01g14590	-0.237863	-0.237863	-0.0186925	1.33661
LOC-Os01g14610	4.48564	3.12552	3.17439	3.41072
LOC-Os01g14630	-0.237863	-0.237863	2.35626	1.23919
LOC-Os01g14640	-0.0804132	0.713086	0.321729	0.0443623
LOC-Os01g14650	0.75297	5.81048	5.7873	3.44138
LOC-Os01g14660	-0.237863	2.05287	0.928554	0.505892
LOC-Os01g14670	0.214818	1.40724	7.86141	9.15969
LOC-Os01g14690	6.43777	7.19634	6.7865	6.82459
LOC-Os01g14720	0.732103	0.645304	0.305924	0.0667074
LOC-Os01g14790	6.53602	4.85368	4.01662	3.57375
LOC-Os01g14810	4.29905	3.57583	4.40016	4.51331
LOC-Os01g14820	6.32441	5.38617	5.23307	5.56473
LOC-Os01g14830	7.16313	5.2208	4.72519	3.90621
LOC-Os01g14840	2.94541	3.22674	3.79919	3.52318
LOC-Os01g14850	-0.150849	-0.237863	0.130512	0.276403
LOC-Os01g14860	7.4019	7.13355	7.2102	7.15727
LOC-Os01g14870	4.43308	4.22707	4.48577	4.20417
LOC-Os01g14920	2.48772	2.20813	1.86467	1.88021
LOC-Os01g14932	5.04592	5.42685	5.70663	5.67188
LOC-Os01g14950	8.21599	6.73083	6.5891	6.63193
LOC-Os01g14960	2.44559	4.25192	3.80893	3.36963
LOC-Os01g14970	-0.0362435	1.92933	3.91523	3.00168
LOC-Os01g14980	6.16549	4.98159	5.72723	5.46991
LOC-Os01g14990	-0.237863	-0.237863	-0.149794	1.85341
LOC-Os01g15000	0.456744	0.223095	0.43395	2.04429
LOC-Os01g15010	6.50906	6.98341	7.27545	7.35094
LOC-Os01g15020	5.81464	5.98926	6.53639	5.99613
LOC-Os01g15029	8.45448	9.40183	8.25762	7.63225
LOC-Os01g15039	-0.0594604	0.0870682	-0.237863	0.681155
LOC-Os01g15110	6.30659	7.68802	8.40678	8.26772
LOC-Os01g15120	4.69041	4.41785	5.69414	5.47375
LOC-Os01g15260	6.65942	6.68495	6.05411	5.85985
LOC-Os01g15270	7.00525	7.80922	8.62401	8.96821
LOC-Os01g15290	7.52848	6.75431	5.6347	5.22815
LOC-Os01g15300	3.78816	2.67733	2.4966	3.28787
LOC-Os01g15310	7.45213	6.83628	6.89124	6.55011
LOC-Os01g15320	5.15222	5.28896	9.94281	9.55915
LOC-Os01g15340	0.196222	0.74669	5.96638	6.41555
LOC-Os01g15350	3.4928	4.13457	5.07645	4.69752
LOC-Os01g15390	2.81761	3.22449	1.27642	1.45074
LOC-Os01g15399	0.502046	0.902358	0.615297	0.727164
LOC-Os01g15448	5.75846	4.06455	3.43709	3.70175
LOC-Os01g15460	4.98284	5.75194	4.8004	5.32836
LOC-Os01g15470	1.35613	0.946086	5.06712	5.48917
LOC-Os01g15480	5.49373	2.6275	3.09363	3.81369
LOC-Os01g15490	5.21584	4.85222	4.73463	4.7333
LOC-Os01g15530	1.24707	-0.00995666	-0.141285	-0.082189
LOC-Os01g15540	0.828006	2.26129	1.76005	1.14924
LOC-Os01g15580	2.37318	2.91307	3.29457	2.95826
LOC-Os01g15600	7.19797	5.97257	6.54998	6.52421
LOC-Os01g15610	0.965061	1.88476	3.60436	3.61165
LOC-Os01g15630	5.80445	5.83876	6.85928	6.4845
LOC-Os01g15640	4.14308	5.09783	4.4898	4.41013
LOC-Os01g15660	5.20241	4.70167	3.68376	3.5525
LOC-Os01g15770	0.969336	2.91036	2.4164	2.07405
LOC-Os01g15780	4.6122	4.37273	2.71793	2.82975
LOC-Os01g15790	3.10887	1.80567	1.14631	2.45659
LOC-Os01g15810	0.182742	5.94413	8.70101	3.932
LOC-Os01g15830	7.35262	9.75091	10.853	10.436
LOC-Os01g15840	0.489493	-0.151291	0.059963	-0.104433
LOC-Os01g15850	5.28214	4.82911	4.31812	4.24738
LOC-Os01g15860	0.74649	0.456892	0.123694	0.784349
LOC-Os01g15900	1.95083	1.57005	2.72938	2.85629
LOC-Os01g15920	0.767674	0.407096	-0.237863	0.357655
LOC-Os01g15950	-0.237863	-0.129525	-0.237863	-0.148939
LOC-Os01g15970	7.26939	7.79772	7.55081	7.28158
LOC-Os01g15979	5.36295	5.58374	5.34559	5.20438
LOC-Os01g15990	1.2479	4.8164	5.83548	5.53509
LOC-Os01g16000	5.95701	6.70566	7.07085	7.08454
LOC-Os01g16010	5.52145	4.38551	3.65373	3.39251
LOC-Os01g16020	4.75224	2.81248	1.40893	2.37565
LOC-Os01g16030	7.51726	9.52862	9.47529	8.19994
LOC-Os01g16040	3.96958	2.68844	4.25707	4.61681
LOC-Os01g16060	0.616836	0.533126	0.590248	0.333984
LOC-Os01g16080	5.34278	3.97744	4.26301	4.53259
LOC-Os01g16090	7.35875	7.03966	6.89831	6.65329
LOC-Os01g16100	4.59255	2.47254	2.17253	2.51382
LOC-Os01g16110	5.88481	3.96928	3.94658	4.14231
LOC-Os01g16120	-0.1147	2.1207	3.76668	3.50445
LOC-Os01g16124	1.35433	1.96895	1.46371	0.5463
LOC-Os01g16140	0.202751	0.08033	0.272449	0.193783
LOC-Os01g16146	4.65445	4.43427	6.21421	5.90764
LOC-Os01g16152	4.4305	4.49809	5.44085	5.94178
LOC-Os01g16170	3.16775	5.79976	4.98254	3.59883
LOC-Os01g16180	4.80469	4.86032	4.11145	4.33931
LOC-Os01g16190	7.52925	8.15686	7.39408	6.96997
LOC-Os01g16200	-0.014365	-0.156417	0.768412	0.66419
LOC-Os01g16210	4.17534	4.34445	3.76764	3.81014
LOC-Os01g16220	4.62186	5.0439	4.44688	4.52691
LOC-Os01g16230	0.44138	0.141508	0.061798	0.43853
LOC-Os01g16240	8.41591	9.10614	8.07112	7.08225
LOC-Os01g16260	1.96827	2.99794	3.307	3.83084
LOC-Os01g16290	5.66747	2.91936	3.60942	3.32985
LOC-Os01g16310	0.0500405	-0.237863	0.0647144	-0.148939
LOC-Os01g16330	4.0269	4.66963	5.07851	5.03299
LOC-Os01g16340	3.37527	1.52588	1.95671	2.36932
LOC-Os01g16350	4.2193	4.06247	5.37121	5.93009
LOC-Os01g16354	5.36546	5.29444	5.17292	5.15039
LOC-Os01g16370	-0.159407	-0.237863	-0.141285	-0.114606
LOC-Os01g16414	3.79626	2.96253	2.62914	2.83465
LOC-Os01g16430	6.4357	6.63519	6.36421	6.65225
LOC-Os01g16450	7.2849	9.18994	6.43011	5.77
LOC-Os01g16510	4.89357	4.33413	3.90346	3.71864
LOC-Os01g16520	4.63418	3.52114	3.1849	3.76642
LOC-Os01g16530	4.84599	3.72589	3.63158	4.22659
LOC-Os01g16540	5.5563	5.13176	5.10604	4.84621
LOC-Os01g16550	4.08709	3.29293	3.18624	2.91728
LOC-Os01g16600	3.85938	4.50367	5.38856	5.3681
LOC-Os01g16620	1.08157	0.878817	1.59297	2.74191
LOC-Os01g16640	4.47029	3.89443	3.44453	3.42025
LOC-Os01g16650	7.17325	4.69729	3.00482	5.59777
LOC-Os01g16660	-0.237863	0.0380357	-0.237863	-0.237863
LOC-Os01g16670	5.83792	6.33753	5.1609	5.22805
LOC-Os01g16714	3.38678	5.24592	5.6497	4.31577
LOC-Os01g16770	1.9973	1.31878	-0.237863	-0.237863
LOC-Os01g16810	1.83302	0.869239	2.11768	1.94138
LOC-Os01g16870	7.04073	4.46521	5.75554	6.08165
LOC-Os01g16890	10.4254	9.53236	8.37038	7.92213
LOC-Os01g16900	6.4625	7.12815	7.13414	6.91425
LOC-Os01g16910	8.38943	6.72749	6.10834	5.4624
LOC-Os01g16920	0.130161	-0.151208	-0.237863	0.108266
LOC-Os01g16930	4.07412	4.21409	3.73316	3.76642
LOC-Os01g16940	6.16192	4.7839	4.72445	4.57531
LOC-Os01g16950	4.61036	5.41049	4.7993	4.67216
LOC-Os01g16960	7.96894	8.22218	7.02547	6.24462
LOC-Os01g16970	7.33517	7.46268	5.85679	5.92835
LOC-Os01g16980	-0.237863	-0.156957	-0.0186925	-0.104433
LOC-Os01g17000	3.70126	3.56521	3.78573	4.31369
LOC-Os01g17010	2.43933	2.56437	3.79514	4.33363
LOC-Os01g17020	5.62284	6.09164	4.88669	5.05715
LOC-Os01g17050	0.991209	2.74635	2.72062	2.13889
LOC-Os01g17060	3.42057	3.75718	4.2851	4.23282
LOC-Os01g17065	0.74818	1.38554	1.40513	1.81985
LOC-Os01g17070	2.21344	2.61283	2.46319	3.06987
LOC-Os01g17150	2.95586	1.29455	1.96432	2.66628
LOC-Os01g17170	4.358	3.03017	2.00543	1.22306
LOC-Os01g17180	4.43138	3.57592	3.3699	3.27203
LOC-Os01g17190	8.25041	9.52887	8.88888	8.10504
LOC-Os01g17214	3.60886	2.26448	0.556004	0.558636
LOC-Os01g17240	1.58102	0.832713	0.329851	0.93295
LOC-Os01g17250	6.91069	6.81384	6.02282	6.31483
LOC-Os01g17260	3.75639	2.60698	3.37894	3.18756
LOC-Os01g17279	4.91801	5.37474	5.98413	6.01496
LOC-Os01g17300	-0.150849	0.259454	1.02867	0.96903
LOC-Os01g17320	6.39621	3.08349	3.51374	2.80551
LOC-Os01g17330	0.330547	0.756437	1.56416	0.934545
LOC-Os01g17390	3.73797	5.38542	6.01778	5.28064
LOC-Os01g17396	0.446762	2.02136	2.06553	1.65388
LOC-Os01g17402	2.54926	0.874333	0.123995	0.619293
LOC-Os01g17430	7.90277	8.69069	8.08205	7.38172
LOC-Os01g17470	1.72458	4.47451	6.63579	5.93011
LOC-Os01g18050	9.76816	10.6802	10.9252	10.1386
LOC-Os01g18060	2.89355	3.7763	1.57107	1.96456
LOC-Os01g18070	8.05271	8.29134	7.95523	7.63793
LOC-Os01g18080	-0.0804132	-0.149933	1.46237	4.55271
LOC-Os01g18090	0.0182661	-0.237863	-0.237863	-0.237863
LOC-Os01g18100	1.78328	2.88496	3.61922	3.66901
LOC-Os01g18170	8.10815	10.2446	11.0116	10.7967
LOC-Os01g18210	6.3995	5.6979	5.10459	5.06749
LOC-Os01g18220	0.0026235	2.13997	4.97875	4.10295
LOC-Os01g18240	0.394872	6.61829	6.20287	4.95473
LOC-Os01g18320	2.73598	2.45863	0.963576	1.02272
LOC-Os01g18360	0.994391	1.7785	2.66207	2.34737
LOC-Os01g18400	4.75522	2.07573	4.41104	4.48241
LOC-Os01g18410	0.143369	0.0788144	0.163632	0.259204
LOC-Os01g18450	2.25811	3.09682	0.123995	-0.237863
LOC-Os01g18584	-0.159407	-0.0856885	-0.237863	0.00673535
LOC-Os01g18620	0.173592	0.341911	0.974134	1.10614
LOC-Os01g18630	4.53988	3.24826	7.07596	7.65019
LOC-Os01g18640	5.6596	5.12927	5.27233	5.46935
LOC-Os01g18660	2.45574	3.25655	4.68208	5.18296
LOC-Os01g18670	0.801163	2.15668	3.51339	2.83699
LOC-Os01g18744	2.6295	5.58127	10.4592	10.7295
LOC-Os01g18800	4.19679	5.63201	7.18884	7.89696
LOC-Os01g18850	3.71315	3.86417	4.14276	4.91669
LOC-Os01g18860	0.777013	0.185002	0.603147	0.474476
LOC-Os01g18870	0.619506	-0.237863	-0.237863	-0.237863
LOC-Os01g18880	3.35429	2.24441	1.37025	1.73388
LOC-Os01g18950	-0.237863	0.529594	0.728488	0.375997
LOC-Os01g18970	-0.0714585	4.88686	6.70818	5.74237
LOC-Os01g19020	6.67053	10.0816	10.0019	9.01826
LOC-Os01g19050	-0.237863	-0.237863	-0.113447	-0.237863
LOC-Os01g19120	-0.237863	-0.237863	-0.113447	-0.104433
LOC-Os01g19130	0.491391	0.256447	1.87513	3.00463
LOC-Os01g19140	3.17844	0.967092	0.890478	1.42163
LOC-Os01g19150	6.04568	6.57181	6.15735	6.15106
LOC-Os01g19160	2.93151	1.40639	1.37933	1.57087
LOC-Os01g19170	-0.160137	0.667178	2.92051	2.19418
LOC-Os01g19220	4.17248	7.5466	6.09841	2.80756
LOC-Os01g19240	-0.237863	-0.156957	0.0712017	-0.148939
LOC-Os01g19260	-0.237863	-0.129525	0.977121	2.78763
LOC-Os01g19290	-0.237863	0.686681	5.24258	4.59599
LOC-Os01g19390	-0.237863	-0.237863	-0.0753178	-0.082189
LOC-Os01g19400	5.46007	4.16487	3.03839	3.50976
LOC-Os01g19410	4.72586	5.0612	5.64214	5.7133
LOC-Os01g19420	-0.237863	-0.156417	-0.10533	-0.104433
LOC-Os01g19450	9.21988	9.54111	8.53835	7.72843
LOC-Os01g19460	0.243876	-0.0633613	-0.0465305	0.353924
LOC-Os01g19470	8.21774	8.35202	5.91942	5.97759
LOC-Os01g19480	2.87194	-0.237863	1.17404	1.31421
LOC-Os01g19490	5.1681	2.19953	3.18836	2.88047
LOC-Os01g19548	3.47128	1.12431	1.09945	0.832249
LOC-Os01g19630	3.52366	4.58076	3.56576	1.85257
LOC-Os01g19694	-0.237863	1.448	3.45965	4.2722
LOC-Os01g19740	-0.237863	0.471411	-0.000421475	-0.237863
LOC-Os01g19760	4.4522	5.42832	4.43375	4.21567
LOC-Os01g19770	-0.0714585	0.0766639	0.0470585	-0.104433
LOC-Os01g19800	0.813747	4.64206	3.75468	1.96814
LOC-Os01g19820	4.21895	4.62263	3.42038	4.47996
LOC-Os01g19840	9.74988	8.71883	7.54798	6.91281
LOC-Os01g19870	4.88859	5.16736	4.27668	4.11478
LOC-Os01g19880	-0.00268677	-0.0856885	-0.237863	0.11173
LOC-Os01g19940	-0.0851208	0.0933455	3.52709	4.71803
LOC-Os01g19970	0.0180774	-0.0690273	-0.0550395	-0.237863
LOC-Os01g19990	0.589933	-0.237863	-0.0884911	-0.103916
LOC-Os01g20110	3.82928	0.527112	1.37693	1.48287
LOC-Os01g20120	4.63665	3.17173	4.38045	5.75725
LOC-Os01g20206	-0.237863	-0.151291	-0.143109	-0.145474
LOC-Os01g20720	-0.159407	-0.237863	-0.237863	0.0193417
LOC-Os01g20730	-0.237863	0.0824129	1.21188	1.96671
LOC-Os01g20780	5.92269	7.90456	5.34097	2.64853
LOC-Os01g20830	0.0387725	-0.237863	-0.237863	-0.237863
LOC-Os01g20840	4.11721	4.25109	4.36447	4.84057
LOC-Os01g20860	0.641132	0.407775	0.279555	0.479721
LOC-Os01g20900	3.60144	3.77722	3.55407	3.52551
LOC-Os01g20910	2.98608	1.98564	1.60187	1.66696
LOC-Os01g20930	-0.237863	-0.0755108	0.137449	-0.0565501
LOC-Os01g20940	4.92482	4.85904	5.04017	4.4388
LOC-Os01g20950	-0.160137	-0.0690273	3.20808	2.54955
LOC-Os01g20980	-0.0594604	-0.04287	2.51335	1.84127
LOC-Os01g21034	5.16642	4.46785	1.04051	0.268731
LOC-Os01g21070	6.2965	0.385696	0.744882	1.67444
LOC-Os01g21120	3.54899	1.97362	2.33365	1.71125
LOC-Os01g21144	1.17681	0.741855	0.319341	0.741951
LOC-Os01g21160	2.62729	2.27838	4.20689	4.78994
LOC-Os01g21180	6.72327	6.57959	5.58108	5.74037
LOC-Os01g21240	0.542905	0.0393111	-0.10533	0.62205
LOC-Os01g21250	-0.00195663	2.11707	1.95957	1.03956
LOC-Os01g21300	-0.237863	-0.0755108	0.893795	0.398856
LOC-Os01g21310	-0.237863	-0.237863	0.616412	0.523181
LOC-Os01g21320	6.36975	6.61006	6.76104	7.07593
LOC-Os01g21380	-0.237863	0.375464	0.627399	-0.011527
LOC-Os01g21410	5.20397	5.34018	5.53499	5.59678
LOC-Os01g21440	8.38812	8.87784	8.18866	7.85036
LOC-Os01g21450	4.83589	5.28151	5.99863	5.98965
LOC-Os01g21520	-0.162847	-0.00911574	-0.143109	0.175016
LOC-Os01g21560	4.32573	4.51906	4.7998	3.22626
LOC-Os01g21590	-0.159407	-0.237863	-0.237863	-0.148939
LOC-Os01g21610	5.29984	4.74765	3.50947	3.73801
LOC-Os01g21630	-0.237863	-0.0690273	0.183891	1.98372
LOC-Os01g21640	2.98734	2.49517	-0.237863	-0.103916
LOC-Os01g21650	2.53174	2.17876	-0.143109	-0.148939
LOC-Os01g21670	-0.237863	-0.237863	-0.141285	0.397488
LOC-Os01g21740	-0.237863	0.0315472	1.83012	2.4318
LOC-Os01g21820	2.9668	2.18487	2.56353	3.52614
LOC-Os01g21850	5.8462	6.41269	5.08319	4.65037
LOC-Os01g21860	4.55632	3.6365	3.79911	3.89319
LOC-Os01g21870	-0.0233114	-0.237863	1.36237	2.67485
LOC-Os01g21880	-0.237863	-0.237863	-0.143109	0.590861
LOC-Os01g21900	-0.150849	-0.151291	-0.143109	-0.237863
LOC-Os01g21940	5.43858	3.79996	3.67721	3.86766
LOC-Os01g21960	5.38124	6.95277	6.65594	6.16331
LOC-Os01g21970	-0.0362435	0.195196	3.82578	4.66049
LOC-Os01g21990	-0.160137	-0.237863	-0.237863	-0.237863
LOC-Os01g22000	1.41806	1.58871	0.474589	0.152772
LOC-Os01g22010	9.01963	9.34588	10.0929	10.1363
LOC-Os01g22090	4.43477	2.57224	2.6566	2.62168
LOC-Os01g22100	-0.159407	-0.237863	-0.113447	-0.145474
LOC-Os01g22230	3.80084	4.01221	4.54351	5.28259
LOC-Os01g22336	1.12118	1.66403	0.125518	0.0193417
LOC-Os01g22352	-0.237863	-0.237863	0.590213	1.7442
LOC-Os01g22370	4.05637	5.05135	6.16776	6.67756
LOC-Os01g22380	0.286946	-0.00987365	0.554862	2.0514
LOC-Os01g22390	3.384	3.04459	2.77856	2.50863
LOC-Os01g22430	0.9874	0.189944	0.792049	0.98153
LOC-Os01g22480	2.14466	0.959081	2.56379	2.1383
LOC-Os01g22490	10.5082	9.92384	8.55878	7.85572
LOC-Os01g22500	4.83948	4.32744	4.56806	4.30253
LOC-Os01g22510	3.32086	3.26617	4.94872	5.02781
LOC-Os01g22520	7.63164	8.08973	8.49156	8.26449
LOC-Os01g22550	3.79364	4.12542	4.22003	4.14036
LOC-Os01g22590	1.50798	0.364869	-0.237863	-0.237863
LOC-Os01g22600	3.47148	3.36648	2.91925	2.8984
LOC-Os01g22630	5.50267	3.93615	3.87612	3.15286
LOC-Os01g22640	1.63697	3.10691	6.16193	5.85839
LOC-Os01g22660	4.12318	3.18883	0.250092	0.481753
LOC-Os01g22670	-0.237863	-0.237863	0.12165	2.15091
LOC-Os01g22780	0.0847245	0.159803	-0.0884911	-0.237863
LOC-Os01g22870	4.44602	4.91847	3.80951	4.5075
LOC-Os01g22900	4.31065	3.93463	3.87813	4.24609
LOC-Os01g22954	1.93169	0.077539	-0.237863	-0.237863
LOC-Os01g22980	-0.146474	-0.149933	1.98382	3.48822
LOC-Os01g22990	7.85088	6.58268	6.15545	6.37413
LOC-Os01g23380	3.13235	4.35049	5.10653	4.99062
LOC-Os01g23580	3.35087	0.143354	0.168459	0.478839
LOC-Os01g23590	5.65303	5.42188	5.54279	5.40716
LOC-Os01g23600	-0.159407	0.0788974	0.601297	1.30322
LOC-Os01g23610	6.02361	5.69392	3.11166	3.17311
LOC-Os01g23620	8.3196	8.97863	7.47013	6.87105
LOC-Os01g23630	1.06368	0.767517	0.918143	1.52915
LOC-Os01g23640	5.24363	6.10152	6.71152	6.53196
LOC-Os01g23680	3.92845	4.15533	4.28614	3.97972
LOC-Os01g23710	-0.237863	-0.237863	-0.237863	0.185189
LOC-Os01g23740	7.55991	7.85436	6.12337	6.37368
LOC-Os01g23810	-0.237863	-0.149933	0.286858	0.316635
LOC-Os01g23850	2.08611	3.07339	4.53832	5.45064
LOC-Os01g23870	1.39645	2.54657	3.36484	3.40919
LOC-Os01g23970	-0.237863	-0.0646367	0.185616	-0.237863
LOC-Os01g23990	0.665291	0.310619	-0.10533	0.382462
LOC-Os01g24020	0.919062	0.927837	0.588326	0.173037
LOC-Os01g24030	1.95551	-0.042953	-0.237863	0.228768
LOC-Os01g24050	-0.237863	-0.156417	0.247538	0.238081
LOC-Os01g24060	1.47426	0.783788	3.57669	3.53893
LOC-Os01g24070	0.732332	5.37409	6.52012	5.9812
LOC-Os01g24090	1.04469	0.479387	1.40268	2.49686
LOC-Os01g24420	-0.0843906	-0.151291	1.32381	1.96297
LOC-Os01g24430	-0.237863	-0.237863	0.206616	1.83381
LOC-Os01g24440	4.32279	4.63443	4.96528	5.10415
LOC-Os01g24470	0.464976	1.87891	2.26501	0.883875
LOC-Os01g24480	3.19703	4.55094	4.69941	4.33069
LOC-Os01g24490	-0.146474	0.126424	2.99165	3.48099
LOC-Os01g24500	-0.237863	0.011061	0.605342	0.580067
LOC-Os01g24550	0.321266	3.5776	7.95362	8.02136
LOC-Os01g24560	0.287813	2.78811	7.69417	8.55595
LOC-Os01g24600	-0.237863	2.41101	4.50879	0.505857
LOC-Os01g24680	5.20407	6.22566	6.30155	6.73475
LOC-Os01g24690	9.66486	8.50692	7.29279	6.45547
LOC-Os01g24700	-0.0276859	1.88633	3.86479	4.46436
LOC-Os01g24710	2.1719	3.23882	6.11014	7.90184
LOC-Os01g24750	4.74785	5.82457	6.16602	5.87136
LOC-Os01g24764	1.70647	0.398739	0.861968	1.97864
LOC-Os01g24780	-0.237863	0.401572	-0.10533	-0.0120443
LOC-Os01g24880	3.78495	4.36181	4.55652	4.44258
LOC-Os01g24920	-0.159407	-0.156417	-0.237863	-0.237863
LOC-Os01g24940	3.81534	1.11771	2.92543	1.89532
LOC-Os01g24950	4.35331	5.06581	4.61445	4.12757
LOC-Os01g24980	2.40494	0.83399	2.03129	2.79919
LOC-Os01g25030	2.74032	3.5155	0.711331	-0.145474
LOC-Os01g25100	-0.237863	-0.237863	-0.0753178	-0.114606
LOC-Os01g25189	4.21907	3.23136	2.16633	2.30509
LOC-Os01g25240	0.240581	-0.156957	0.0190869	-0.145474
LOC-Os01g25270	2.23136	0.208162	0.348564	0.17831
LOC-Os01g25320	2.65953	2.51927	3.32644	3.40462
LOC-Os01g25330	5.65074	6.3024	5.80206	5.65836
LOC-Os01g25360	-0.237863	-0.0646367	0.481473	-0.145474
LOC-Os01g25370	5.06064	4.07962	4.37297	4.5777
LOC-Os01g25386	4.81315	5.48353	6.23329	6.05001
LOC-Os01g25440	2.47372	3.51559	3.80653	3.81748
LOC-Os01g25450	-0.237863	-0.237863	-0.141285	-0.148939
LOC-Os01g25460	-0.237863	-0.149933	-0.237863	-0.0565501
LOC-Os01g25484	5.78999	5.96741	8.11288	8.96907
LOC-Os01g25500	-0.237863	-0.149933	0.941124	0.922092
LOC-Os01g25530	2.40636	2.20971	2.77628	2.96986
LOC-Os01g25540	5.5502	8.19576	9.04626	7.85898
LOC-Os01g25560	3.0975	7.08093	9.7543	9.18629
LOC-Os01g25600	1.07102	0.219092	0.664444	0.169672
LOC-Os01g25610	8.90491	7.54943	6.72683	5.90343
LOC-Os01g25630	-0.237863	-0.00859828	0.174073	0.285447
LOC-Os01g25720	-0.237863	1.38668	1.96378	2.03274
LOC-Os01g25740	-0.237863	-0.237863	-0.149794	0.64302
LOC-Os01g25760	1.42326	2.89407	2.95926	2.42834
LOC-Os01g25800	-0.160137	-0.237863	0.00927912	0.490328
LOC-Os01g25820	4.51076	7.09597	6.34809	6.42711
LOC-Os01g25880	5.00475	4.38128	4.02104	4.23935
LOC-Os01g25920	5.68598	5.04225	4.80363	4.45135
LOC-Os01g25990	0.195575	0.1823	0.866763	2.44794
LOC-Os01g26000	0.137443	0.325898	0.663892	0.459293
LOC-Os01g26020	4.15002	2.71237	3.9048	3.91395
LOC-Os01g26039	3.73467	4.19713	3.99972	3.06373
LOC-Os01g26070	5.59826	6.31639	5.28579	4.90642
LOC-Os01g26120	0.132872	2.62188	3.17473	1.20728
LOC-Os01g26130	4.29777	4.0301	4.01228	3.89515
LOC-Os01g26160	5.11148	4.14287	5.1016	4.73589
LOC-Os01g26174	-0.237863	-0.237863	0.076196	0.419394
LOC-Os01g26280	-0.159407	-0.237863	-0.237863	0.0101998
LOC-Os01g26370	3.25734	1.93811	2.21091	2.24845
LOC-Os01g26920	-0.0723925	0.000883264	0.0154991	0.0188244
LOC-Os01g26940	4.00447	4.2287	3.74072	3.62483
LOC-Os01g26970	0.191929	0.011144	0.724819	1.06354
LOC-Os01g27020	3.53715	4.52748	5.28325	5.06476
LOC-Os01g27040	3.93962	2.87483	3.60261	3.0198
LOC-Os01g27050	-0.237863	-0.237863	-0.113447	-0.0222169
LOC-Os01g27150	6.10118	6.69011	6.99985	6.83814
LOC-Os01g27210	6.00668	5.65263	7.46007	7.59729
LOC-Os01g27230	0.0387725	0.114269	0.475752	1.09086
LOC-Os01g27240	5.28648	3.79693	6.85606	4.26325
LOC-Os01g27340	-0.00666417	-0.0633613	-0.237863	0.011526
LOC-Os01g27360	-0.237863	0.410948	4.39881	2.56502
LOC-Os01g27390	5.50982	7.08636	9.59612	8.64616
LOC-Os01g27449	0.469476	0.339415	2.4921	0.35638
LOC-Os01g27490	0.604518	0.347914	0.162441	0.170494
LOC-Os01g27520	8.0493	6.56555	6.27945	5.86248
LOC-Os01g27590	1.89017	0.542907	0.880222	0.910987
LOC-Os01g27630	-0.237863	-0.156417	1.14147	4.09291
LOC-Os01g27650	0.160073	-0.151291	-0.149794	-0.237863
LOC-Os01g27720	4.19118	3.51406	4.9051	5.53306
LOC-Os01g27730	7.52824	5.08551	4.44557	4.63234
LOC-Os01g27740	4.82684	4.14524	3.90181	3.98091
LOC-Os01g27750	6.39752	6.75399	7.14269	6.89005
LOC-Os01g27770	1.39199	1.04241	0.0359256	-0.145474
LOC-Os01g27860	-0.1147	-0.0646367	-0.149794	0.266909
LOC-Os01g27880	2.63254	3.32672	4.01875	4.36915
LOC-Os01g27890	-0.150849	-0.237863	-0.237863	0.0512411
LOC-Os01g27940	5.74207	5.24077	5.14901	5.23788
LOC-Os01g27990	6.00464	6.45862	6.03165	5.7466
LOC-Os01g28030	-0.237863	0.651168	2.48624	0.932309
LOC-Os01g28134	0.693999	-0.237863	0.0961572	-0.0256813
LOC-Os01g28150	0.960614	1.86494	2.99381	3.40112
LOC-Os01g28540	-0.0731226	-0.0856885	-0.237863	0.532065
LOC-Os01g28600	-0.237863	-0.237863	0.10933	1.28491
LOC-Os01g28680	4.45064	3.71747	5.95645	6.31248
LOC-Os01g28690	1.01341	-0.156417	0.516575	0.14363
LOC-Os01g28730	0.542422	1.19897	1.07212	1.01404
LOC-Os01g28744	-0.146474	0.27181	0.361136	0.228768
LOC-Os01g28790	1.99998	4.39415	4.86657	4.34374
LOC-Os01g28840	0.947075	4.53399	2.52751	0.357138
LOC-Os01g28980	-0.237863	-0.0632783	0.593088	1.07516
LOC-Os01g28989	4.80521	4.58986	5.6164	5.58371
LOC-Os01g29180	4.05006	4.80761	2.74014	2.68423
LOC-Os01g29230	3.62515	3.28994	3.48099	3.70011
LOC-Os01g29280	-0.237863	-0.237863	0.25523	0.238081
LOC-Os01g29330	-0.237863	-0.237863	-0.237863	0.118439
LOC-Os01g29390	4.59168	3.21846	4.10276	5.1692
LOC-Os01g29409	3.48949	2.86027	2.37692	3.09338
LOC-Os01g29430	2.19162	1.12603	0.473082	1.4733
LOC-Os01g29469	4.61913	5.14811	4.70679	5.22169
LOC-Os01g29610	2.7012	1.45704	1.32755	1.83391
LOC-Os01g29740	3.02525	2.78444	2.80169	2.92358
LOC-Os01g29804	0.00970857	0.221709	0.0190869	-0.084168
LOC-Os01g29820	3.6859	2.93201	1.91153	1.66606
LOC-Os01g29830	4.05423	2.02814	3.36008	3.42867
LOC-Os01g31110	3.64524	2.95263	3.47657	4.0894
LOC-Os01g31220	5.57904	5.54407	4.60516	4.61721
LOC-Os01g31360	5.42962	5.3201	5.80076	6.00207
LOC-Os01g31370	0.781071	0.011144	1.50213	1.41914
LOC-Os01g31470	4.5768	5.06098	4.75205	4.91604
LOC-Os01g31580	5.09689	5.25251	5.48279	5.30521
LOC-Os01g31610	4.49599	3.74451	4.11784	3.80197
LOC-Os01g31629	6.49259	6.52086	5.81583	5.96879
LOC-Os01g31680	3.57653	1.42705	3.49876	4.5466
LOC-Os01g31690	-0.237863	0.6317	0.529444	0.892474
LOC-Os01g31770	5.75452	4.67371	5.50565	5.6138
LOC-Os01g31800	8.40112	5.82939	5.73504	6.63222
LOC-Os01g31810	4.46656	4.08027	3.6798	3.5407
LOC-Os01g31870	2.60717	2.66548	5.89386	5.59423
LOC-Os01g31940	0.870727	3.08261	4.23962	4.25953
LOC-Os01g31980	4.28597	5.77031	5.71201	5.2558
LOC-Os01g32080	5.35448	6.11911	7.60288	8.21868
LOC-Os01g32120	2.35146	5.77058	6.09738	5.55472
LOC-Os01g32130	6.51063	5.82094	5.14479	3.91854
LOC-Os01g32170	4.53445	2.76479	2.31269	2.67088
LOC-Os01g32184	4.33819	4.08794	3.62724	3.5838
LOC-Os01g32259	3.56714	3.5359	4.6235	4.76117
LOC-Os01g32280	5.97029	6.16032	5.69219	5.87672
LOC-Os01g32300	6.17829	6.18651	6.13968	6.09452
LOC-Os01g32330	-0.0714585	2.08738	6.52897	6.68863
LOC-Os01g32350	4.29253	2.8559	3.43105	3.42122
LOC-Os01g32364	0.125438	1.7743	5.00093	5.55946
LOC-Os01g32380	0.970481	1.46914	3.29023	3.75944
LOC-Os01g32439	0.392257	0.2764	0.339495	1.09801
LOC-Os01g32460	-0.146474	-0.0956875	1.67918	3.85712
LOC-Os01g32560	1.06146	1.66609	-0.000421475	0.0193417
LOC-Os01g32610	-0.237863	-0.237863	-0.0186925	0.118439
LOC-Os01g32640	3.29181	2.84924	0.505544	0.671577
LOC-Os01g32660	6.68812	6.68497	7.23236	6.92351
LOC-Os01g32670	1.69833	4.89317	5.71952	2.79215
LOC-Os01g32720	3.91953	3.46788	3.63338	3.61947
LOC-Os01g32730	1.19983	0.155578	0.307817	0.795207
LOC-Os01g32750	6.18628	5.58203	5.68718	5.59643
LOC-Os01g32770	4.38882	4.75685	5.55639	5.37915
LOC-Os01g32780	2.05863	3.69819	3.83772	4.31191
LOC-Os01g32790	6.66849	5.0354	4.49603	4.15656
LOC-Os01g32800	7.44818	7.59774	6.36587	6.04289
LOC-Os01g32830	-0.237863	0.0515317	-0.113447	-0.237863
LOC-Os01g32840	0.63624	0.0766639	1.2949	1.86705
LOC-Os01g32849	2.172	2.35146	1.64853	1.04891
LOC-Os01g32870	6.61428	6.8415	6.38486	6.26817
LOC-Os01g32880	5.26109	5.85689	5.3037	4.8212
LOC-Os01g32890	0.0583691	0.100581	-0.237863	-0.104433
LOC-Os01g32964	5.12494	6.07397	5.19688	4.8329
LOC-Os01g32980	4.57879	4.88732	4.83716	4.33574
LOC-Os01g33000	6.6424	6.41084	6.44574	6.43166
LOC-Os01g33020	7.22917	7.99263	7.22378	6.42273
LOC-Os01g33030	7.34578	5.36352	4.80882	4.89105
LOC-Os01g33040	5.96857	3.49351	1.14171	4.19252
LOC-Os01g33050	6.87692	5.09758	5.11211	5.34003
LOC-Os01g33060	4.95255	5.70082	4.38913	3.51756
LOC-Os01g33070	-0.0680179	-0.237863	-0.10533	-0.237863
LOC-Os01g33080	5.42422	5.46606	3.99534	3.87297
LOC-Os01g33090	4.02678	2.80066	1.34043	2.60632
LOC-Os01g33110	-0.1147	-0.0684864	-0.10533	-0.104433
LOC-Os01g33160	-0.237863	-0.237863	0.432441	0.260315
LOC-Os01g33204	7.49094	8.23046	7.91224	7.13142
LOC-Os01g33230	4.89311	4.6208	2.47577	3.17198
LOC-Os01g33260	-0.237863	-0.237863	-0.141285	-0.145474
LOC-Os01g33400	-0.0276859	-0.156417	-0.237863	-0.237863
LOC-Os01g33410	0.150786	-0.0633613	-0.143109	-0.237863
LOC-Os01g33420	3.66279	3.24715	3.59586	4.76165
LOC-Os01g33450	5.17954	3.98737	2.92946	2.76813
LOC-Os01g33490	2.4003	2.7743	1.83987	2.05031
LOC-Os01g33514	3.88164	4.13148	4.19292	4.26059
LOC-Os01g33540	2.74361	1.59846	1.8544	2.06035
LOC-Os01g33615	4.98815	6.92001	7.81092	7.22064
LOC-Os01g33684	0.364729	0.32667	1.91612	2.51654
LOC-Os01g33750	-0.0851208	-0.151291	-0.237863	-0.237863
LOC-Os01g33784	0.912947	0.644642	0.912983	1.74532
LOC-Os01g33800	6.06693	6.06239	6.17357	6.09784
LOC-Os01g33810	-0.237863	-0.00686565	1.19895	2.17213
LOC-Os01g33950	-0.1147	-0.151291	-0.237863	-0.237863
LOC-Os01g34060	-0.237863	0.0817329	2.2302	2.82423
LOC-Os01g34080	2.85668	1.79622	1.85552	2.20321
LOC-Os01g34190	5.02906	4.85262	4.94399	4.54433
LOC-Os01g34200	5.58607	4.25108	4.2264	4.17805
LOC-Os01g34330	5.14739	3.73565	4.30549	4.49891
LOC-Os01g34350	3.14752	2.75446	3.21965	3.65556
LOC-Os01g34390	5.63387	5.93642	6.1117	5.93335
LOC-Os01g34420	0.068353	-0.00478275	-0.237863	0.0410685
LOC-Os01g34480	6.25384	5.44156	6.42839	6.28752
LOC-Os01g34560	-0.237863	-0.042953	2.69235	0.382462
LOC-Os01g34590	1.84232	2.00795	0.117508	0.637954
LOC-Os01g34614	7.3274	6.24255	6.4038	6.27815
LOC-Os01g34620	6.5618	5.65021	4.504	4.5059
LOC-Os01g34630	4.87337	3.60178	3.65636	3.80348
LOC-Os01g34660	2.86581	1.4594	1.33644	1.42649
LOC-Os01g34670	4.30101	3.86924	3.76381	3.54461
LOC-Os01g34690	3.22958	2.86107	2.50925	2.05507
LOC-Os01g34700	7.10647	6.75665	7.08133	7.68237
LOC-Os01g34780	7.2663	5.38134	5.82722	6.11263
LOC-Os01g34790	1.43209	0.260507	-0.237863	-0.103916
LOC-Os01g34860	-0.237863	-0.149933	-0.141285	-0.237863
LOC-Os01g34870	6.0469	3.1405	3.45321	4.27215
LOC-Os01g34880	2.64959	2.56574	4.03833	3.95492
LOC-Os01g34900	-0.146474	-0.237863	0.0562053	-0.0222169
LOC-Os01g34930	2.99218	1.08715	1.813	2.64399
LOC-Os01g34970	4.42894	4.92035	6.00234	6.10267
LOC-Os01g35030	0.373361	0.16826	-0.149794	-0.0120443
LOC-Os01g35040	3.9853	4.77707	5.42244	5.05432
LOC-Os01g35050	5.80992	7.2128	8.94553	8.64447
LOC-Os01g35160	3.15705	3.33127	2.23254	2.84431
LOC-Os01g35170	3.21	1.40462	1.2694	1.38181
LOC-Os01g35184	4.34365	4.27846	3.99907	4.38014
LOC-Os01g35230	0.638331	0.087538	2.18557	2.14688
LOC-Os01g35580	7.16557	6.55657	6.49939	6.23759
LOC-Os01g35789	7.03867	6.05401	6.48026	6.75794
LOC-Os01g35830	6.42533	5.10282	4.45835	4.43009
LOC-Os01g35850	-0.0714585	-0.129525	0.0693771	-0.103916
LOC-Os01g35930	0.909349	0.011144	-0.0532149	0.383359
LOC-Os01g35990	2.88752	1.98402	3.30263	3.7162
LOC-Os01g36070	4.43726	5.73448	6.84835	6.77457
LOC-Os01g36080	2.99552	3.84898	4.34875	4.20352
LOC-Os01g36090	0.975846	0.453163	0.916383	1.29555
LOC-Os01g36130	-0.160137	0.0797891	0.858371	0.755717
LOC-Os01g36220	5.19236	4.45761	6.32783	6.39384
LOC-Os01g36229	5.85787	5.58986	4.73365	5.22449
LOC-Os01g36240	3.46058	5.48027	7.68722	6.69625
LOC-Os01g36350	-0.237863	-0.237863	0.0740543	1.03586
LOC-Os01g36390	6.1205	3.97367	5.1763	4.50535
LOC-Os01g36460	0.0820228	4.29605	4.01584	1.66569
LOC-Os01g36500	-0.014365	-0.237863	-0.237863	-0.237863
LOC-Os01g36540	1.3144	-0.0755108	0.468425	-0.0335172
LOC-Os01g36550	-0.150849	-0.151208	-0.237863	-0.237863
LOC-Os01g36580	-0.159407	-0.237863	2.0669	2.43921
LOC-Os01g36600	4.07337	1.32218	0.877996	0.790118
LOC-Os01g36610	-0.237863	-0.237863	-0.085475	0.108266
LOC-Os01g36620	3.97311	4.58496	4.82149	4.55765
LOC-Os01g36630	2.69484	1.80407	2.52809	2.71107
LOC-Os01g36640	3.45439	4.12724	2.65571	2.86339
LOC-Os01g36660	3.93008	5.21901	4.81595	3.98532
LOC-Os01g36670	3.26176	2.62213	3.88813	4.04919
LOC-Os01g36710	0.775008	0.570642	-0.0884911	0.348817
LOC-Os01g36830	1.34584	0.433472	-0.237863	-0.237863
LOC-Os01g36840	5.31234	4.74586	4.68825	4.49424
LOC-Os01g36860	6.47335	5.49711	5.34473	4.97735
LOC-Os01g36870	3.98645	4.40426	4.0685	4.15413
LOC-Os01g36890	8.01621	6.86658	6.45018	6.29813
LOC-Os01g36920	8.45944	7.7178	6.89209	6.83261
LOC-Os01g36930	7.89654	7.82592	7.83731	7.63669
LOC-Os01g36940	5.29483	4.06338	4.78929	4.28817
LOC-Os01g36950	5.19238	5.81815	8.84257	8.95425
LOC-Os01g36970	1.63346	3.03906	2.05565	1.86518
LOC-Os01g37000	-0.0804132	-0.156417	5.39487	7.99626
LOC-Os01g37040	-0.237863	-0.149933	-0.0884911	0.590009
LOC-Os01g37050	-0.237863	-0.149933	-0.0168679	0.542928
LOC-Os01g37090	6.64173	5.29592	4.00176	3.41831
LOC-Os01g37110	1.15026	3.82976	4.56135	3.84672
LOC-Os01g37120	5.1216	4.94272	4.43666	4.15497
LOC-Os01g37130	0.264981	0.23844	0.173649	0.965918
LOC-Os01g37210	1.53763	0.699334	1.2305	0.636226
LOC-Os01g37260	2.45297	1.90715	1.9906	3.03358
LOC-Os01g37280	4.42253	4.50905	4.26256	4.29942
LOC-Os01g37380	-0.0731226	-0.04287	-0.0884911	-0.237863
LOC-Os01g37460	-0.237863	0.0733909	-0.237863	-0.114606
LOC-Os01g37470	1.25269	4.08583	3.13404	4.23789
LOC-Os01g37480	5.24821	6.82539	6.29295	5.80035
LOC-Os01g37490	3.42	5.64795	5.16522	3.29144
LOC-Os01g37510	3.59068	3.83849	3.45185	2.56772
LOC-Os01g37560	5.61419	6.28976	6.41082	6.32125
LOC-Os01g37590	-0.237863	0.188128	-0.237863	-0.103916
LOC-Os01g37630	0.709953	1.81324	0.429307	0.513216
LOC-Os01g37650	-0.237863	-0.237863	0.132112	0.620656
LOC-Os01g37670	0.871245	0.641615	0.722358	1.01449
LOC-Os01g37690	3.13177	6.12673	7.09782	5.44712
LOC-Os01g37750	0.0533622	-0.00987365	0.85005	1.18481
LOC-Os01g37760	3.23593	3.2231	3.37808	3.52053
LOC-Os01g37770	6.70652	6.25868	5.89995	5.81178
LOC-Os01g37790	3.81586	2.9534	3.56733	4.03238
LOC-Os01g37800	2.63865	4.03055	4.94612	4.36076
LOC-Os01g37810	-0.0264763	0.747451	2.26947	1.98926
LOC-Os01g37820	2.72955	0.988777	1.74486	2.32514
LOC-Os01g37832	5.19942	4.7239	4.12589	4.50821
LOC-Os01g37837	7.68162	6.76577	5.9471	5.59485
LOC-Os01g37842	4.33537	2.66632	2.49878	2.3264
LOC-Os01g37850	4.2225	3.7728	3.72614	3.8591
LOC-Os01g37910	2.79756	4.58983	7.09193	7.88616
LOC-Os01g37950	8.2974	9.30648	9.07308	8.16924
LOC-Os01g37960	6.01371	6.82475	6.54453	6.20875
LOC-Os01g37980	6.2036	7.26171	6.61393	6.43838
LOC-Os01g38100	-0.068748	-0.237863	-0.113447	-0.145474
LOC-Os01g38110	-0.237863	-0.151291	0.311857	0.94378
LOC-Os01g38120	-0.237863	0.221665	1.09843	0.147796
LOC-Os01g38180	2.16723	0.303264	0.420978	0.771902
LOC-Os01g38190	-0.237863	-0.156417	2.69327	3.20046
LOC-Os01g38229	-0.237863	0.0515317	4.37872	6.29155
LOC-Os01g38244	4.58748	4.97263	4.05812	4.23849
LOC-Os01g38359	-0.237863	-0.151291	0.666493	3.0115
LOC-Os01g38380	1.14497	-0.156957	-0.237863	-0.237863
LOC-Os01g38480	5.26481	5.72815	6.71843	6.60789
LOC-Os01g38500	0.128497	4.06075	6.76763	5.20555
LOC-Os01g38510	3.60785	4.25231	3.30799	2.6641
LOC-Os01g38520	-0.237863	-0.149933	0.351283	-0.237863
LOC-Os01g38620	7.20382	6.92242	6.80348	7.17425
LOC-Os01g38660	0.0340398	4.30227	5.57689	5.53379
LOC-Os01g38950	6.27833	6.53265	7.07053	7.17406
LOC-Os01g38970	6.68898	4.30549	4.8415	5.43692
LOC-Os01g38980	1.37922	1.86489	3.88255	4.26308
LOC-Os01g38990	3.77731	4.73667	4.34564	4.37215
LOC-Os01g39010	5.92436	4.46885	3.70778	3.50945
LOC-Os01g39020	0.544334	-0.149933	0.247538	0.305598
LOC-Os01g39060	3.28336	3.24811	2.69758	2.62497
LOC-Os01g39070	-0.159407	-0.0703027	-0.149794	-0.104433
LOC-Os01g39100	0.814606	0.423357	0.211764	0.200655
LOC-Os01g39110	4.69696	5.22303	5.8056	5.52913
LOC-Os01g39134	5.42517	5.36886	3.31003	4.05451
LOC-Os01g39250	5.29651	4.273	3.87313	3.9339
LOC-Os01g39260	6.29172	6.08131	5.54936	5.40975
LOC-Os01g39270	2.10527	2.26839	3.11972	2.95868
LOC-Os01g39290	4.54385	6.06647	5.34529	4.70454
LOC-Os01g39310	7.16655	7.50584	7.32067	7.0715
LOC-Os01g39330	3.03002	5.24864	6.02789	5.45897
LOC-Os01g39380	5.47332	6.00311	5.29561	5.0543
LOC-Os01g39600	4.74646	4.07647	2.18644	2.09903
LOC-Os01g39630	2.22567	1.13546	1.82837	1.15529
LOC-Os01g39670	2.69293	1.25577	1.50349	1.48159
LOC-Os01g39680	1.36132	0.5398	1.05036	1.21072
LOC-Os01g39690	1.00425	0.376975	-0.237863	-0.237863
LOC-Os01g39770	3.25576	5.22013	5.86711	5.78186
LOC-Os01g39780	5.08764	4.54224	3.47987	3.62539
LOC-Os01g39790	4.521	5.15147	5.22492	5.60647
LOC-Os01g39800	3.23691	2.97426	3.79528	4.5099
LOC-Os01g39810	3.71644	3.71774	1.88696	2.96454
LOC-Os01g39830	3.97257	3.28227	3.69516	4.2972
LOC-Os01g39840	0.669741	0.328606	0.504021	1.38878
LOC-Os01g39860	8.20835	5.12551	1.81504	1.12493
LOC-Os01g39890	2.64516	3.08131	4.25409	5.08823
LOC-Os01g40000	2.28471	1.21738	1.87595	1.67655
LOC-Os01g40020	-0.237863	-0.156417	0.076196	-0.237863
LOC-Os01g40050	4.9983	4.07193	4.2388	3.91005
LOC-Os01g40070	3.28985	3.5253	4.02778	4.13929
LOC-Os01g40094	5.75118	6.10656	4.47388	4.58028
LOC-Os01g40110	6.57471	4.50299	3.99059	3.91901
LOC-Os01g40190	0.174785	2.7118	3.76429	3.26067
LOC-Os01g40200	2.33093	6.67863	7.79692	7.38156
LOC-Os01g40250	5.29818	2.91445	3.4845	3.21393
LOC-Os01g40260	-0.237863	-0.237863	0.330792	0.177792
LOC-Os01g40280	4.19168	5.1551	5.38457	5.68292
LOC-Os01g40290	0.456136	-0.129525	0.422273	4.38659
LOC-Os01g40310	-0.160137	0.206405	-0.00875108	0.869398
LOC-Os01g40320	-0.0723925	0.0328277	0.562874	0.673194
LOC-Os01g40330	4.36768	6.26133	7.25264	7.05629
LOC-Os01g40340	6.76494	6.6248	6.31283	6.26788
LOC-Os01g40420	4.99051	4.31562	4.62415	5.3332
LOC-Os01g40470	7.2038	8.34555	8.19397	8.021
LOC-Os01g40480	-0.237863	0.567807	0.254749	-0.237863
LOC-Os01g40499	-0.0816801	0.913747	2.82439	3.61659
LOC-Os01g40550	1.00039	0.0544043	0.00626301	0.165703
LOC-Os01g40560	0.0500405	2.16588	5.90489	6.67504
LOC-Os01g40570	7.06693	8.20463	7.75034	6.74613
LOC-Os01g40580	-0.237863	-0.151291	0.0111037	1.8953
LOC-Os01g40590	3.32319	3.37779	2.90465	2.51719
LOC-Os01g40610	5.05544	4.74235	5.02761	5.03695
LOC-Os01g40620	5.96682	5.46947	5.14593	4.95977
LOC-Os01g40630	0.943591	2.88542	4.78644	4.5119
LOC-Os01g40640	3.30192	2.75762	1.73474	1.78125
LOC-Os01g40650	7.72258	7.85982	7.45296	6.96925
LOC-Os01g40660	1.32621	1.69976	2.85962	2.95981
LOC-Os01g40670	4.90756	5.80995	5.47761	5.66652
LOC-Os01g40680	0.0189962	-0.237863	-0.237863	-0.082189
LOC-Os01g40690	6.07407	5.70204	7.08564	7.1906
LOC-Os01g40700	6.53398	6.80502	5.42551	5.2854
LOC-Os01g40710	1.56832	1.66391	2.88171	3.72537
LOC-Os01g40720	-0.0843906	-0.237863	-0.237863	-0.145474
LOC-Os01g40750	5.68676	4.59275	4.25573	4.39946
LOC-Os01g40760	-0.150849	0.0810645	0.00626301	0.169672
LOC-Os01g40820	3.96292	2.35415	1.66068	2.17014
LOC-Os01g40840	3.98643	3.55946	3.61979	3.27003
LOC-Os01g40860	3.25642	4.75265	7.51244	7.87843
LOC-Os01g40870	5.19227	7.76023	9.51229	9.77977
LOC-Os01g40980	4.39577	2.14796	2.5103	2.10138
LOC-Os01g40990	4.5527	4.72739	3.58416	3.75082
LOC-Os01g41010	3.21066	5.38495	6.97779	6.00479
LOC-Os01g41030	6.0337	3.84941	3.33651	2.8727
LOC-Os01g41040	0.122006	1.34779	0.887745	0.210827
LOC-Os01g41120	2.56575	7.78468	8.9692	8.1815
LOC-Os01g41160	-0.237863	-0.237863	-0.00875108	-0.114606
LOC-Os01g41190	6.6052	6.16096	6.60792	6.70527
LOC-Os01g41200	-0.162847	-0.237863	-0.141285	2.1922
LOC-Os01g41210	3.15696	2.65712	2.12181	1.73883
LOC-Os01g41220	3.70502	3.99888	5.84738	6.68069
LOC-Os01g41240	0.512398	-0.149933	1.05808	2.19913
LOC-Os01g41400	-0.237863	-0.00673819	-0.0253769	-0.237863
LOC-Os01g41430	1.85415	4.84952	3.27653	3.13836
LOC-Os01g41450	-0.237863	-0.237863	0.498168	0.818056
LOC-Os01g41510	0.0932821	0.340888	1.634	1.96081
LOC-Os01g41530	1.45775	1.63925	1.36028	1.90993
LOC-Os01g41550	6.56973	7.72445	6.31853	6.40395
LOC-Os01g41565	0.289441	0.01681	0.298489	0.524548
LOC-Os01g41610	8.5075	8.66282	8.33133	7.82639
LOC-Os01g41630	7.05789	7.04021	6.28386	6.49523
LOC-Os01g41640	5.98372	2.66304	4.09415	4.50354
LOC-Os01g41650	0.130161	-0.149933	-0.237863	-0.237863
LOC-Os01g41660	2.23249	3.12133	2.00179	1.87194
LOC-Os01g41710	-0.237863	0.928264	0.447863	1.01333
LOC-Os01g41730	0.360301	0.264545	3.7624	2.97616
LOC-Os01g41750	-0.150849	-0.237863	-0.0186925	-0.237863
LOC-Os01g41800	-0.237863	-0.237863	0.0127518	1.35626
LOC-Os01g41810	0.130974	0.158145	0.504655	0.448129
LOC-Os01g41870	4.85632	5.35436	6.02982	5.62066
LOC-Os01g41880	7.88021	6.0602	6.36912	5.97229
LOC-Os01g41890	-0.00539727	0.0449771	-0.0186925	0.0443623
LOC-Os01g41900	2.88378	3.33638	6.45537	6.16534
LOC-Os01g41950	-0.159407	-0.237863	-0.141285	0.222382
LOC-Os01g41990	2.80882	2.82256	2.29168	3.69491
LOC-Os01g42010	4.92346	5.78268	5.39546	5.27083
LOC-Os01g42024	3.6783	3.31853	1.01446	1.30016
LOC-Os01g42030	0.0380423	3.05428	4.25505	5.13338
LOC-Os01g42040	3.42687	1.27052	2.31433	1.98337
LOC-Os01g42070	4.81645	2.1897	0.60055	2.04828
LOC-Os01g42090	-0.1147	-0.156417	2.96016	5.43113
LOC-Os01g42110	-0.237863	-0.237863	0.25902	2.19934
LOC-Os01g42120	4.63753	3.14259	3.03953	2.92945
LOC-Os01g42140	5.02109	4.99798	4.38164	4.37034
LOC-Os01g42150	1.16752	-0.0856885	1.24549	0.649379
LOC-Os01g42190	-0.150849	0.465412	0.648424	-0.237863
LOC-Os01g42210	-0.0731226	0.0232934	-0.143109	-0.145474
LOC-Os01g42234	5.13499	6.56412	5.47426	5.17759
LOC-Os01g42260	6.52382	5.66097	6.35499	6.35874
LOC-Os01g42280	0.918814	-0.0698448	0.636338	0.366502
LOC-Os01g42294	3.51996	6.92282	6.29182	3.9445
LOC-Os01g42330	0.0026235	0.145182	0.366475	0.641599
LOC-Os01g42340	-0.0723925	-0.237863	-0.237863	-0.0256813
LOC-Os01g42350	-0.0594604	0.0328226	1.65201	0.129993
LOC-Os01g42370	-0.0714585	-0.151208	-0.237863	-0.237863
LOC-Os01g42380	2.88996	2.07155	2.3416	2.70828
LOC-Os01g42410	4.06053	6.66944	7.07613	6.4607
LOC-Os01g42430	7.46417	8.58875	8.18629	7.92275
LOC-Os01g42460	2.32707	1.64107	2.21086	2.4
LOC-Os01g42470	6.18134	5.13344	5.52057	5.34566
LOC-Os01g42480	6.87896	7.6549	6.4468	5.93227
LOC-Os01g42490	4.78307	3.42663	3.61743	3.57115
LOC-Os01g42500	3.54332	4.34772	5.11169	5.14323
LOC-Os01g42510	4.61251	4.84461	5.46201	5.26214
LOC-Os01g42520	8.58829	10.652	8.64889	4.25486
LOC-Os01g42620	3.46985	1.88963	1.12618	1.07695
LOC-Os01g42630	4.4568	3.2281	3.7031	3.55315
LOC-Os01g42650	8.35756	8.75036	8.36017	7.87525
LOC-Os01g42690	0.480996	3.57943	3.79518	4.65153
LOC-Os01g42700	6.50713	6.78961	7.40193	7.31714
LOC-Os01g42710	3.69162	2.19682	2.70569	2.76
LOC-Os01g42720	3.8203	3.43006	4.16321	4.24969
LOC-Os01g42730	3.33926	4.13732	4.65275	4.21629
LOC-Os01g42760	-0.237863	-0.237863	-0.237863	0.453917
LOC-Os01g42770	5.77322	5.47396	5.06962	5.33413
LOC-Os01g42780	-0.1147	0.204624	-0.237863	-0.237863
LOC-Os01g42790	-0.237863	-0.149933	1.21766	0.270053
LOC-Os01g42800	3.49669	3.6525	2.26935	2.87698
LOC-Os01g42810	-0.0276859	0.0823299	0.242787	0.299133
LOC-Os01g42820	7.25533	5.97862	6.98987	6.14746
LOC-Os01g42830	4.21365	4.27687	4.93667	4.67062
LOC-Os01g42850	3.23162	2.74274	3.61385	4.6627
LOC-Os01g42860	1.56745	1.71278	1.66814	4.961
LOC-Os01g42870	6.50614	7.70854	7.90512	7.20258
LOC-Os01g42880	7.13435	8.88138	8.86274	8.39056
LOC-Os01g42950	4.5649	5.41142	5.21081	4.46306
LOC-Os01g42970	6.09747	5.43214	5.81124	5.76565
LOC-Os01g42980	7.07681	5.57316	4.84468	4.21395
LOC-Os01g43010	1.52272	0.97196	1.35266	0.951134
LOC-Os01g43020	7.90572	5.98513	6.58274	5.76195
LOC-Os01g43030	7.45117	6.4779	6.48245	6.15985
LOC-Os01g43050	5.83304	3.28063	4.22601	4.53911
LOC-Os01g43060	4.97346	3.13229	3.32792	2.48358
LOC-Os01g43070	2.80467	1.70192	1.95028	2.55776
LOC-Os01g43090	5.31612	4.39978	4.05015	5.34809
LOC-Os01g43100	5.3375	6.10647	5.19866	4.24473
LOC-Os01g43110	-0.160137	0.0788974	0.323021	0.129993
LOC-Os01g43120	3.0148	0.803299	2.05619	1.87062
LOC-Os01g43130	4.44875	2.9762	2.05117	1.97829
LOC-Os01g43140	3.90088	5.42719	3.50861	2.37323
LOC-Os01g43150	3.66694	3.99379	3.77456	3.80061
LOC-Os01g43160	5.01066	6.16559	6.13348	6.20523
LOC-Os01g43170	5.33558	4.79539	4.73737	4.98838
LOC-Os01g43220	4.26583	3.98062	1.6577	1.01345
LOC-Os01g43250	6.19284	4.51838	4.63857	4.52124
LOC-Os01g43280	-0.237863	3.00195	7.28119	5.18261
LOC-Os01g43320	0.133098	0.291389	-0.0465305	-0.148939
LOC-Os01g43330	5.5909	5.68096	4.57088	4.52696
LOC-Os01g43340	-0.162847	-0.237863	1.36038	1.78368
LOC-Os01g43350	-0.160137	-0.0415946	2.685	2.93202
LOC-Os01g43360	6.4788	7.03169	6.95724	6.67399
LOC-Os01g43370	7.14073	7.1301	7.75681	7.16615
LOC-Os01g43380	4.85878	4.52286	3.80793	3.60118
LOC-Os01g43390	4.28746	4.27818	3.16015	3.3433
LOC-Os01g43410	7.52814	7.7373	7.28805	6.84301
LOC-Os01g43420	5.05722	6.26751	7.03568	6.87194
LOC-Os01g43430	0.997513	0.843092	1.46214	1.653
LOC-Os01g43460	0.865803	0.257337	2.49047	4.66892
LOC-Os01g43480	3.38988	1.33588	3.42321	3.74269
LOC-Os01g43510	3.15325	2.83927	4.22896	3.6708
LOC-Os01g43520	4.53348	5.13815	5.67935	6.62097
LOC-Os01g43530	-0.1147	-0.151208	-0.237863	-0.237863
LOC-Os01g43540	8.2839	8.54175	8.80307	8.66474
LOC-Os01g43550	0.489243	0.65712	0.522033	0.929697
LOC-Os01g43580	6.40691	6.0271	6.44793	6.47853
LOC-Os01g43590	0.144107	0.74315	0.732303	1.07531
LOC-Os01g43610	2.0608	4.63331	3.02766	1.47686
LOC-Os01g43650	-0.237863	-0.0684864	1.12299	2.11213
LOC-Os01g43680	3.30063	3.92546	6.11135	6.51428
LOC-Os01g43700	5.22971	5.41316	6.16036	6.53543
LOC-Os01g43710	5.43131	6.27145	6.07656	5.92117
LOC-Os01g43720	4.09985	3.22138	1.07309	1.06667
LOC-Os01g43740	-0.237863	-0.237863	0.00927912	-0.148939
LOC-Os01g43750	4.68969	3.69609	0.297405	0.129993
LOC-Os01g43774	1.89414	-0.156957	0.529337	0.643652
LOC-Os01g43844	3.16963	6.27959	6.19541	6.0729
LOC-Os01g43870	3.83054	4.59608	4.95112	4.68862
LOC-Os01g43880	0.252821	-0.237863	-0.143109	-0.237863
LOC-Os01g43890	1.14111	1.34624	2.84246	3.5712
LOC-Os01g43895	3.8926	4.05298	2.06548	2.10766
LOC-Os01g43910	4.76477	5.3942	5.62354	5.14937
LOC-Os01g43950	4.30995	5.8409	2.31136	0.582076
LOC-Os01g44040	5.20595	5.94349	7.27636	6.7265
LOC-Os01g44050	5.18639	4.96521	5.39311	6.43355
LOC-Os01g44090	1.77649	1.5104	2.51918	3.20583
LOC-Os01g44110	5.035	6.66915	5.73455	4.90163
LOC-Os01g44120	1.62668	1.5727	2.82279	2.85589
LOC-Os01g44130	-0.237863	0.02265	2.34587	2.36451
LOC-Os01g44140	0.629807	-0.237863	1.38341	2.40702
LOC-Os01g44210	4.62912	4.01441	5.4403	5.86526
LOC-Os01g44220	1.83703	2.03265	2.22831	3.19477
LOC-Os01g44230	6.59027	5.7165	4.95855	5.59794
LOC-Os01g44250	-0.237863	0.0181684	-0.149794	0.265426
LOC-Os01g44310	5.20148	4.71407	5.05195	4.98564
LOC-Os01g44330	-0.237863	-0.237863	1.51473	0.00673535
LOC-Os01g44340	3.56754	-0.237863	0.351066	-0.148939
LOC-Os01g44360	0.385705	-0.149933	-0.10533	-0.237863
LOC-Os01g44390	-0.237863	0.125499	0.387131	1.03592
LOC-Os01g44394	5.42837	2.58736	3.2882	2.99387
LOC-Os01g44960	0.0687661	0.919982	2.17593	5.23037
LOC-Os01g44970	1.90727	3.81534	0.471087	2.78078
LOC-Os01g44980	0.859155	0.114269	-0.0172601	0.07688
LOC-Os01g44990	2.16333	2.01034	2.15776	2.4112
LOC-Os01g45020	1.97141	1.38771	0.330931	-0.0565501
LOC-Os01g45070	2.91777	1.67711	2.09245	2.2929
LOC-Os01g45090	0.769724	0.328571	-0.237863	-0.148939
LOC-Os01g45110	3.40957	3.84837	0.990138	1.27437
LOC-Os01g45140	-0.237863	-0.237863	-0.141285	0.0512411
LOC-Os01g45160	-0.237863	-0.237863	-0.0550395	-0.237863
LOC-Os01g45190	7.16861	6.81222	7.19831	6.98332
LOC-Os01g45200	0.668414	1.18771	4.05687	3.92392
LOC-Os01g45250	2.72997	2.36719	3.06059	3.93348
LOC-Os01g45274	5.30984	6.5164	7.8436	7.72578
LOC-Os01g45360	1.7262	3.26321	4.59191	4.09981
LOC-Os01g45370	2.23153	0.981423	0.781714	1.23544
LOC-Os01g45380	1.78095	1.54943	2.32263	3.07288
LOC-Os01g45390	5.48902	5.21838	4.1531	4.21432
LOC-Os01g45439	2.85526	3.8532	3.66756	3.87358
LOC-Os01g45450	-0.150849	1.76389	0.272449	-0.103916
LOC-Os01g45460	0.100541	2.41789	0.807054	0.296136
LOC-Os01g45510	-0.0804132	-0.237863	-0.10533	0.0554071
LOC-Os01g45530	5.90129	3.57107	3.74494	3.98716
LOC-Os01g45570	-0.237863	-0.237863	0.0154991	-0.082189
LOC-Os01g45620	1.4359	1.67434	1.36203	2.29665
LOC-Os01g45640	4.73116	4.49377	2.84259	3.99921
LOC-Os01g45670	-0.159407	1.43557	2.32559	2.09454
LOC-Os01g45700	4.92582	8.52712	8.80623	6.71732
LOC-Os01g45720	1.89045	5.32687	7.87477	7.66389
LOC-Os01g45730	-0.237863	-0.0480781	1.85245	0.352026
LOC-Os01g45750	6.61506	6.23607	5.84791	5.96069
LOC-Os01g45760	-0.237863	-0.237863	0.349353	0.655992
LOC-Os01g45830	2.87708	3.24642	4.08083	5.04943
LOC-Os01g45840	0.941013	0.0384937	0.568547	0.846128
LOC-Os01g45860	3.04425	2.34303	3.67408	2.62798
LOC-Os01g45900	0.57126	-0.00424181	3.5241	5.50181
LOC-Os01g45910	5.93596	4.75241	5.72546	5.83522
LOC-Os01g45914	-0.146474	0.100854	1.55154	3.73896
LOC-Os01g45960	4.26006	5.60933	4.71284	4.0178
LOC-Os01g45970	1.66761	0.999109	1.02124	1.30655
LOC-Os01g45990	2.12394	4.48089	6.06925	6.60945
LOC-Os01g46020	1.80337	0.529726	0.768435	1.02843
LOC-Os01g46030	-0.237863	-0.237863	-0.113447	0.20742
LOC-Os01g46040	0.863693	0.0932567	0.260371	0.642942
LOC-Os01g46060	5.63996	3.22346	3.43542	3.09432
LOC-Os01g46070	8.37052	9.01888	8.41236	7.55965
LOC-Os01g46080	4.01238	4.97076	6.32169	6.1041
LOC-Os01g46090	-0.237863	-0.151208	0.765988	0.678752
LOC-Os01g46120	-0.068748	0.971164	4.37156	4.862
LOC-Os01g46130	-0.0233114	0.354713	2.654	2.5389
LOC-Os01g46140	-0.150849	-0.0856885	2.00192	2.97448
LOC-Os01g46169	1.35602	1.98828	2.50434	2.63308
LOC-Os01g46250	0.195251	2.41898	2.88648	2.07339
LOC-Os01g46290	-0.101492	0.891423	5.78115	6.18784
LOC-Os01g46350	4.16225	7.07652	4.65964	4.03323
LOC-Os01g46370	0.635354	0.819085	3.47427	6.2097
LOC-Os01g46380	8.64923	7.0937	5.93457	6.24905
LOC-Os01g46400	6.28956	6.713	6.36676	5.5122
LOC-Os01g46410	1.80054	-0.0877714	-0.237863	-0.145474
LOC-Os01g46430	5.18364	-0.237863	0.0389417	0.207212
LOC-Os01g46500	3.79257	3.69298	3.23348	3.41223
LOC-Os01g46510	6.69166	7.68377	6.78931	6.18468
LOC-Os01g46570	5.37089	5.06003	7.51531	6.58884
LOC-Os01g46590	3.32494	3.07861	3.76924	3.81803
LOC-Os01g46600	0.041364	0.272163	0.0127518	-0.237863
LOC-Os01g46610	8.747	9.08546	8.60043	8.60329
LOC-Os01g46650	0.340998	0.327773	-0.237863	-0.237863
LOC-Os01g46710	5.26889	4.45068	4.51365	4.35757
LOC-Os01g46720	1.19524	0.837964	3.57783	5.24823
LOC-Os01g46750	5.85909	6.19721	6.38921	6.78331
LOC-Os01g46760	1.13668	0.966922	3.87994	3.84676
LOC-Os01g46810	5.81086	7.19079	3.82507	4.57518
LOC-Os01g46840	2.60283	0.74559	1.46789	1.15782
LOC-Os01g46870	6.48339	1.72918	3.10068	2.58529
LOC-Os01g46926	6.95393	7.43325	8.85805	8.78386
LOC-Os01g46932	5.82023	6.19131	5.35013	5.17654
LOC-Os01g46950	5.02509	5.09869	3.40606	2.08716
LOC-Os01g46970	0.746469	1.5183	2.04731	2.92945
LOC-Os01g46980	7.55021	8.69145	8.70692	8.39067
LOC-Os01g46984	0.937747	-0.156417	-0.237863	-0.237863
LOC-Os01g47040	4.48495	2.03327	2.63973	2.94282
LOC-Os01g47050	3.2433	2.6575	4.30005	4.7838
LOC-Os01g47070	-0.237863	-0.237863	1.41355	3.60711
LOC-Os01g47080	7.4002	7.21513	5.82784	4.25807
LOC-Os01g47110	0.00660091	-0.237863	0.0440424	-0.237863
LOC-Os01g47130	1.45975	0.415683	0.262997	0.862444
LOC-Os01g47180	4.08312	0.532676	2.60436	3.30343
LOC-Os01g47200	4.67418	3.38432	4.96905	5.0944
LOC-Os01g47256	5.12182	2.88033	2.67697	2.54541
LOC-Os01g47262	2.62109	0.755521	2.61799	3.85351
LOC-Os01g47330	4.66089	4.07396	4.52048	5.17034
LOC-Os01g47340	7.05943	6.99882	7.12574	7.25809
LOC-Os01g47350	0.391594	0.187426	-0.0465305	1.52445
LOC-Os01g47360	0.325556	-0.151291	-0.000421475	-0.237863
LOC-Os01g47400	5.35944	6.33045	5.80809	6.05464
LOC-Os01g47410	2.85119	2.64133	2.17593	3.04821
LOC-Os01g47420	5.14022	3.47824	2.8239	2.85672
LOC-Os01g47430	6.16715	5.7145	5.84015	6.12727
LOC-Os01g47450	2.58851	1.62141	1.9872	2.49398
LOC-Os01g47460	3.68144	3.30887	4.316	4.9365
LOC-Os01g47470	3.94563	5.9729	6.61371	5.36454
LOC-Os01g47490	3.99314	4.81599	4.0793	4.7472
LOC-Os01g47530	5.42775	6.07786	6.44529	6.42643
LOC-Os01g47540	4.31214	4.40817	5.25277	5.6808
LOC-Os01g47550	4.17677	3.7842	4.07501	4.79605
LOC-Os01g47570	0.888378	4.05983	5.65734	3.72187
LOC-Os01g47580	0.109828	-0.237863	0.540952	0.949173
LOC-Os01g47600	3.2555	1.22005	2.35431	3.15877
LOC-Os01g47610	-0.146474	0.911858	1.21867	1.23082
LOC-Os01g47620	3.18106	2.78586	2.98135	2.89617
LOC-Os01g47630	0.995265	0.276643	0.556984	0.783474
LOC-Os01g47650	3.92444	4.35836	4.33799	3.958
LOC-Os01g47660	9.15727	8.08249	6.90695	6.23057
LOC-Os01g47680	3.53435	4.39381	5.61539	5.41185
LOC-Os01g47690	5.58075	5.46041	8.69726	9.40768
LOC-Os01g47730	3.93629	5.42575	5.35298	5.31317
LOC-Os01g47740	3.92465	4.83572	5.37681	5.18167
LOC-Os01g47750	0.0220416	-0.237863	-0.149794	-0.103916
LOC-Os01g47760	5.17179	5.54334	5.86435	6.00694
LOC-Os01g47770	4.89851	5.07419	5.19858	5.02901
LOC-Os01g47780	4.55499	9.78383	10.745	9.62408
LOC-Os01g47800	5.28123	3.93628	4.68538	4.48506
LOC-Os01g47810	0.108798	0.419826	0.0212608	0.474476
LOC-Os01g47820	-0.162847	-0.237863	-0.149794	0.308446
LOC-Os01g47900	-0.237863	-0.0684864	2.01823	2.77067
LOC-Os01g48000	1.14651	2.94837	3.56913	3.72689
LOC-Os01g48010	0.493731	0.361558	1.16118	2.08226
LOC-Os01g48040	-0.0870924	0.540963	1.49508	1.91834
LOC-Os01g48060	2.92683	2.75287	3.19233	3.03278
LOC-Os01g48130	0.728691	0.717339	5.84012	5.8925
LOC-Os01g48140	0.123149	-0.237863	-0.10533	-0.237863
LOC-Os01g48170	-0.0276859	-0.237863	-0.237863	-0.237863
LOC-Os01g48180	4.74443	4.39918	4.2234	4.72535
LOC-Os01g48190	4.29494	5.12953	5.77304	5.38417
LOC-Os01g48200	6.68127	6.7094	5.24348	5.14692
LOC-Os01g48210	5.45669	3.89354	3.37591	3.29934
LOC-Os01g48220	5.08676	2.83628	3.69584	3.55226
LOC-Os01g48250	3.3093	1.72265	2.63916	2.95384
LOC-Os01g48270	5.16844	6.23282	6.09488	5.41428
LOC-Os01g48280	8.7908	9.20321	9.15642	8.94062
LOC-Os01g48290	-0.237863	-0.149933	-0.237863	-0.104433
LOC-Os01g48300	2.71749	2.42002	2.22914	2.8155
LOC-Os01g48310	3.39355	3.13944	2.94494	3.10123
LOC-Os01g48320	6.65072	6.10387	6.3413	6.41715
LOC-Os01g48330	5.45761	6.08337	5.68462	5.6386
LOC-Os01g48339	0.339858	0.650886	1.02314	1.32221
LOC-Os01g48360	2.06726	1.27148	0.594017	0.456809
LOC-Os01g48370	5.65319	5.64942	6.70546	6.16213
LOC-Os01g48380	1.58488	0.78082	2.23518	2.09289
LOC-Os01g48390	2.85697	5.6487	7.31037	6.789
LOC-Os01g48420	7.83145	8.04515	9.27987	9.28518
LOC-Os01g48440	3.25664	4.80778	6.53193	6.4973
LOC-Os01g48444	5.68639	6.76539	8.01875	6.72696
LOC-Os01g48446	1.11457	0.823549	0.567163	0.877041
LOC-Os01g48500	0.346652	0.668908	1.40932	1.1146
LOC-Os01g48525	-0.237863	0.182919	1.51746	-0.148939
LOC-Os01g48530	2.28959	5.15549	5.61551	4.32806
LOC-Os01g48550	-0.0843906	0.151103	2.16059	1.75463
LOC-Os01g48610	-0.237863	-0.237863	0.476149	1.24143
LOC-Os01g48660	-0.0843906	-0.237863	-0.0186925	0.238081
LOC-Os01g48680	5.36238	6.1265	4.69475	4.69945
LOC-Os01g48690	5.11898	4.28205	4.27785	4.84682
LOC-Os01g48700	4.70634	4.17277	3.57825	3.49793
LOC-Os01g48710	4.07346	6.30602	7.48782	6.2609
LOC-Os01g48720	4.79473	2.95483	2.90784	2.68635
LOC-Os01g48750	3.64418	5.17362	2.48744	0.893885
LOC-Os01g48760	4.62751	4.17876	4.19108	4.77469
LOC-Os01g48770	10.0569	9.20002	7.76821	7.26311
LOC-Os01g48790	4.78723	6.88116	7.54309	7.28522
LOC-Os01g48800	-0.237863	0.317559	3.94984	4.64845
LOC-Os01g48810	5.2196	4.61838	5.09006	5.46568
LOC-Os01g48820	0.405719	-0.0415946	0.81028	1.56386
LOC-Os01g48830	5.40893	6.14476	6.01928	5.78484
LOC-Os01g48850	6.84015	8.28871	7.4368	6.44973
LOC-Os01g48874	1.65678	-0.0856885	0.970389	2.61382
LOC-Os01g48900	-0.237863	-0.237863	-0.0465305	0.0588716
LOC-Os01g48920	1.17122	0.704155	1.68064	1.74506
LOC-Os01g48930	5.93785	5.47254	5.95123	6.27781
LOC-Os01g48980	5.32606	5.40832	3.74409	4.12067
LOC-Os01g48990	1.50633	2.14016	2.59705	4.29132
LOC-Os01g49000	5.57979	5.81967	6.16852	5.52498
LOC-Os01g49010	4.01686	2.68539	3.67173	2.92349
LOC-Os01g49020	-0.0714585	-0.237863	-0.237863	0.0715062
LOC-Os01g49026	6.92155	7.31841	5.9834	6.2008
LOC-Os01g49030	-0.0714585	0.190071	0.0572157	0.577175
LOC-Os01g49060	3.58772	2.75393	2.34006	2.5668
LOC-Os01g49065	-0.160137	-0.237863	0.222121	-0.148939
LOC-Os01g49110	3.28798	2.8073	0.471679	0.916763
LOC-Os01g49120	5.41265	4.56153	1.04064	2.039
LOC-Os01g49150	1.78696	1.24238	0.315328	0.220323
LOC-Os01g49154	0.285828	0.81772	1.03998	1.5847
LOC-Os01g49160	0.0387725	0.803335	0.60995	1.15606
LOC-Os01g49180	1.06097	0.566011	0.576531	0.775144
LOC-Os01g49190	9.20438	9.60323	9.44467	9.06084
LOC-Os01g49200	6.64442	3.56172	2.05369	4.10487
LOC-Os01g49210	0.260258	3.99509	2.77975	1.69698
LOC-Os01g49219	2.05893	1.34643	2.30456	2.66808
LOC-Os01g49240	2.31966	4.50339	-0.141285	0.0991241
LOC-Os01g49250	6.17721	6.03637	3.16188	3.54825
LOC-Os01g49260	0.0966868	-0.048619	-0.237863	-0.237863
LOC-Os01g49280	-0.0851208	-0.0480781	0.162124	-0.104433
LOC-Os01g49290	10.4649	9.60376	8.2821	7.61228
LOC-Os01g49310	2.03134	3.8468	5.65787	5.47443
LOC-Os01g49320	3.23369	0.857402	4.83205	5.55279
LOC-Os01g49330	2.576	2.17915	1.12801	1.11813
LOC-Os01g49340	4.32181	3.4326	2.90598	3.20141
LOC-Os01g49350	4.72991	5.42312	5.14354	5.15156
LOC-Os01g49360	3.19167	3.5757	3.12419	2.15226
LOC-Os01g49370	0.535374	0.220149	0.295972	0.125774
LOC-Os01g49380	5.94314	5.1821	3.40002	2.89757
LOC-Os01g49390	-0.0714585	-0.156417	-0.237863	-0.237863
LOC-Os01g49410	-0.237863	0.0437018	0.198471	-0.237863
LOC-Os01g49430	-0.237863	-0.237863	0.086003	-0.0149915
LOC-Os01g49440	3.16552	4.19142	3.58469	2.73913
LOC-Os01g49470	3.27456	2.76261	3.43682	4.18901
LOC-Os01g49490	3.55604	3.00295	2.73862	2.67272
LOC-Os01g49529	0.472031	3.29671	5.58927	5.71948
LOC-Os01g49640	5.74782	0.190777	3.21203	5.31874
LOC-Os01g49660	0.170145	-0.0703857	-0.237863	0.011526
LOC-Os01g49670	3.05642	3.29276	2.74943	3.55129
LOC-Os01g49680	4.59421	4.52473	4.47593	4.52082
LOC-Os01g49690	7.1214	7.06519	6.14277	6.02777
LOC-Os01g49710	-0.237863	-0.237863	1.1283	1.90999
LOC-Os01g49720	0.42014	-0.151208	0.231423	1.53301
LOC-Os01g49730	0.476352	0.0803745	-0.0550395	0.228939
LOC-Os01g49740	0.0533622	-0.0856885	0.633717	1.94016
LOC-Os01g49760	2.76183	2.8325	3.19812	3.07867
LOC-Os01g49770	4.58847	6.13113	6.70318	5.96796
LOC-Os01g49820	1.02264	0.64762	1.23401	1.65746
LOC-Os01g49830	3.52141	2.75386	2.93851	2.74384
LOC-Os01g49890	6.05482	5.06634	3.98899	3.80202
LOC-Os01g49900	4.19645	3.07009	2.98853	2.74258
LOC-Os01g49910	-0.237863	-0.0956875	0.380072	0.0082208
LOC-Os01g49920	-0.00195663	1.42922	3.12742	2.67211
LOC-Os01g49930	3.51477	3.38464	3.01468	3.34904
LOC-Os01g50010	4.65926	6.21294	6.44273	5.39701
LOC-Os01g50040	2.69583	2.8935	1.8898	2.00021
LOC-Os01g50050	2.00387	1.29421	1.85157	2.45436
LOC-Os01g50060	1.7948	1.30417	1.01063	0.752292
LOC-Os01g50080	-0.159407	1.0929	2.89958	2.15926
LOC-Os01g50100	3.22953	-0.237863	0.431522	1.9105
LOC-Os01g50110	-0.146474	-0.0690273	0.689717	0.634914
LOC-Os01g50120	2.43067	2.18074	2.04971	2.53161
LOC-Os01g50160	5.39923	6.82917	7.88249	7.0619
LOC-Os01g50170	-0.237863	-0.237863	-0.0318643	0.632967
LOC-Os01g50200	1.9179	7.88491	8.59558	7.48212
LOC-Os01g50310	6.82666	5.79167	4.84007	4.90346
LOC-Os01g50320	2.75117	2.30429	2.24184	2.66442
LOC-Os01g50340	3.35733	2.21308	2.80575	3.04611
LOC-Os01g50350	-0.237863	0.383035	0.376841	-0.0788952
LOC-Os01g50370	-0.068748	1.30071	2.26191	3.99912
LOC-Os01g50400	-0.0723925	0.345394	0.678049	2.59354
LOC-Os01g50410	-0.237863	0.101942	-0.0550395	0.516153
LOC-Os01g50420	-0.159407	-0.149933	-0.143109	0.707628
LOC-Os01g50440	3.03843	0.476883	3.68733	5.7109
LOC-Os01g50450	5.92462	7.09322	5.01682	5.55085
LOC-Os01g50460	-0.160137	0.474154	2.93382	3.3017
LOC-Os01g50470	0.356138	0.0449771	0.0712017	-0.145474
LOC-Os01g50480	0.325556	-0.149933	-0.237863	-0.237863
LOC-Os01g50530	-0.0133349	0.545826	0.174073	0.26394
LOC-Os01g50570	-0.237863	0.01181	-0.143109	-0.237863
LOC-Os01g50580	-0.237863	0.606128	0.488568	-0.237863
LOC-Os01g50590	-0.237863	-0.237863	0.672335	1.16702
LOC-Os01g50610	-0.146474	-0.237863	1.88269	2.51593
LOC-Os01g50616	0.458428	1.271	2.42908	2.39496
LOC-Os01g50622	-0.0804132	0.268414	0.856511	2.71321
LOC-Os01g50680	3.00079	4.94938	5.79868	2.64088
LOC-Os01g50690	3.70112	1.18167	1.84717	2.4171
LOC-Os01g50720	-0.237863	0.685162	2.70832	1.24166
LOC-Os01g50750	-0.162847	0.692299	6.26315	6.47135
LOC-Os01g50760	6.79668	6.25596	5.28244	5.94915
LOC-Os01g50770	6.26609	7.11775	6.1986	5.77495
LOC-Os01g50820	4.86869	5.871	6.41055	5.49042
LOC-Os01g50830	1.41945	0.84826	2.43422	2.19585
LOC-Os01g50840	-0.237863	-0.0415946	-0.141285	0.524887
LOC-Os01g50849	3.15623	3.20378	1.66224	2.18854
LOC-Os01g50860	2.43551	2.26004	1.75509	2.21354
LOC-Os01g50870	-0.237863	-0.237863	-0.237863	-0.0149915
LOC-Os01g50900	0.205916	0.473275	0.960916	1.85366
LOC-Os01g50910	1.04871	0.102014	0.27623	-0.103916
LOC-Os01g50930	2.41917	0.902601	2.02979	2.84479
LOC-Os01g50934	6.69848	7.1343	6.91009	6.84891
LOC-Os01g50940	1.76738	1.60143	0.34662	1.48461
LOC-Os01g50960	6.7048	5.62166	4.7224	4.42743
LOC-Os01g50970	2.95742	1.04172	0.9499	0.966233
LOC-Os01g50990	-0.160137	-0.237863	-0.237863	-0.237863
LOC-Os01g51010	4.56043	5.13809	5.5142	5.64882
LOC-Os01g51020	6.9641	6.1335	4.36204	3.1322
LOC-Os01g51030	1.01544	0.327431	1.12865	3.21616
LOC-Os01g51040	3.14037	3.35367	2.83082	2.42075
LOC-Os01g51050	-0.237863	-0.151208	-0.141285	-0.082189
LOC-Os01g51060	-0.0276859	1.41553	3.53195	2.6868
LOC-Os01g51120	5.66768	6.66016	7.29699	7.29089
LOC-Os01g51140	0.689633	0.924648	1.16184	1.68025
LOC-Os01g51154	6.14501	4.48426	5.77711	5.99962
LOC-Os01g51170	7.06805	6.56896	5.80515	5.53765
LOC-Os01g51190	5.4818	6.0845	6.16476	6.25263
LOC-Os01g51200	6.06358	6.44071	7.42813	7.70201
LOC-Os01g51210	4.31047	3.65668	3.58891	4.6348
LOC-Os01g51220	6.15757	6.79173	5.71831	5.41078
LOC-Os01g51230	3.71563	1.01091	1.88113	3.36975
LOC-Os01g51250	3.52811	4.23198	3.96879	3.9707
LOC-Os01g51280	5.57004	6.08532	6.69217	5.67473
LOC-Os01g51290	3.1181	5.13661	5.50871	4.93422
LOC-Os01g51300	7.92767	6.69377	5.96007	6.21812
LOC-Os01g51310	2.36359	3.77859	-0.085475	-0.237863
LOC-Os01g51320	2.93462	4.18032	2.20339	0.141651
LOC-Os01g51330	0.455838	0.870288	0.0712017	0.0554071
LOC-Os01g51360	0.230796	5.23108	6.50382	2.37668
LOC-Os01g51370	3.53338	4.36274	3.60215	3.99651
LOC-Os01g51380	5.13531	6.52006	5.37114	4.72387
LOC-Os01g51390	5.73303	3.72618	4.31734	4.24895
LOC-Os01g51400	-0.0280272	-0.237863	-0.237863	-0.237863
LOC-Os01g51410	6.45155	6.30771	8.50803	8.02477
LOC-Os01g51420	-0.237863	0.312651	0.481076	0.344511
LOC-Os01g51430	5.1082	5.51675	5.2341	5.00312
LOC-Os01g51470	-0.160137	-0.129525	-0.237863	-0.145474
LOC-Os01g51530	1.25964	2.58619	3.63487	2.72529
LOC-Os01g51540	4.81059	7.11488	8.114	7.85084
LOC-Os01g51570	0.189219	2.74896	5.76354	7.75691
LOC-Os01g51610	0.438581	-0.0472452	0.123995	0.217775
LOC-Os01g51620	0.253984	0.108497	0.0470585	-0.148939
LOC-Os01g51634	0.651749	1.94556	1.80373	1.58989
LOC-Os01g51640	4.26437	4.38364	3.84211	4.04331
LOC-Os01g51670	0.600416	1.5468	2.74703	3.60426
LOC-Os01g51700	5.89172	6.56624	5.58055	4.87558
LOC-Os01g51710	1.83867	1.21281	1.79388	1.84313
LOC-Os01g51754	3.77975	3.20414	2.25492	3.29591
LOC-Os01g51770	3.46997	1.99924	2.40419	1.5985
LOC-Os01g51780	-0.237863	0.166286	0.971564	1.29926
LOC-Os01g51790	0.582278	-0.048619	-0.237863	-0.103916
LOC-Os01g51800	5.2731	6.04636	6.00171	5.52535
LOC-Os01g51810	2.04473	0.4493	0.356479	0.210827
LOC-Os01g51840	3.95625	5.40216	8.05841	7.1467
LOC-Os01g51850	3.39286	0.799967	3.25746	3.14692
LOC-Os01g51860	-0.0226226	-0.156957	1.62001	0.678748
LOC-Os01g51870	1.02778	0.744796	0.98866	1.6828
LOC-Os01g51890	0.969463	3.46267	2.30522	2.21045
LOC-Os01g51920	3.51853	4.25965	7.40899	7.57939
LOC-Os01g51990	-0.237863	-0.151291	0.186807	-0.0335172
LOC-Os01g52010	0.497123	2.19264	6.65538	6.80377
LOC-Os01g52030	1.44854	0.247286	2.1781	2.99077
LOC-Os01g52050	6.36361	5.77111	5.70063	5.57207
LOC-Os01g52090	3.48676	2.84929	2.83882	3.22405
LOC-Os01g52100	1.44137	-0.237863	0.196176	1.35763
LOC-Os01g52110	4.36021	3.39783	4.27748	4.73645
LOC-Os01g52120	2.05916	1.27001	0.525506	0.48228
LOC-Os01g52130	0.400655	1.14413	3.81665	4.4678
LOC-Os01g52140	-0.0369736	0.0175444	0.351284	-0.148939
LOC-Os01g52160	2.18552	5.10855	3.14643	4.6357
LOC-Os01g52170	0.452429	0.910135	1.67624	1.47932
LOC-Os01g52180	0.150376	1.9306	2.49616	2.37724
LOC-Os01g52190	-0.237863	-0.129525	0.355988	-0.114606
LOC-Os01g52230	6.65668	7.19397	1.6384	0.283133
LOC-Os01g52240	5.54155	5.36779	1.66105	0.587521
LOC-Os01g52250	3.60998	1.77573	1.04089	1.43295
LOC-Os01g52260	3.66949	3.86676	3.13463	4.34674
LOC-Os01g52270	1.43266	0.808016	0.730751	1.20923
LOC-Os01g52280	-0.0731226	-0.237863	-0.0532149	-0.114606
LOC-Os01g52290	0.919037	0.74761	1.25697	1.41765
LOC-Os01g52304	1.6955	1.13643	1.07992	1.00421
LOC-Os01g52370	1.79483	1.99865	0.5104	0.591221
LOC-Os01g52390	10.137	8.76911	7.84104	7.31875
LOC-Os01g52400	4.2059	2.98576	3.27049	3.18849
LOC-Os01g52410	-0.237863	0.337219	2.82805	3.41366
LOC-Os01g52450	2.34544	1.35206	3.22927	3.68091
LOC-Os01g52460	4.79877	5.78151	5.84176	5.84174
LOC-Os01g52470	-0.1147	0.0450601	-0.237863	-0.237863
LOC-Os01g52480	-0.0276859	0.699714	1.1446	0.412576
LOC-Os01g52490	9.69339	8.32002	7.0631	6.39282
LOC-Os01g52500	6.48866	8.21742	9.6294	9.52533
LOC-Os01g52514	-0.237863	-0.0965284	-0.085475	0.67617
LOC-Os01g52530	3.9457	4.06224	4.4177	4.88137
LOC-Os01g52540	0.481509	-0.0690273	0.387462	0.38409
LOC-Os01g52550	-0.237863	1.4306	3.70741	2.96056
LOC-Os01g52560	0.714549	1.19577	0.494648	0.482555
LOC-Os01g52570	2.58107	4.86348	0.878994	0.485973
LOC-Os01g52594	2.36349	1.06792	2.19267	3.34313
LOC-Os01g52610	3.74374	4.53989	4.98678	4.86972
LOC-Os01g52630	3.06202	3.08061	2.52341	2.57367
LOC-Os01g52640	4.27045	4.14582	5.64931	5.28044
LOC-Os01g52650	6.46544	-0.156417	0.445538	0.629351
LOC-Os01g52660	7.36094	4.5832	0.0793185	0.371292
LOC-Os01g52670	0.851356	0.185345	-0.149794	0.14363
LOC-Os01g52680	-0.00666417	-0.237863	-0.237863	-0.103916
LOC-Os01g52710	1.54154	3.5917	3.93119	1.96415
LOC-Os01g52720	4.60417	3.49512	2.6129	2.53322
LOC-Os01g52730	1.33425	0.569758	1.77253	3.42734
LOC-Os01g52760	2.57035	1.42888	0.713289	1.44795
LOC-Os01g52790	-0.0680179	-0.149933	0.0562053	1.3936
LOC-Os01g52810	4.52798	4.76963	4.78384	4.52753
LOC-Os01g52851	3.68992	3.51383	2.3929	1.84656
LOC-Os01g52864	3.7729	3.71702	4.91298	5.44683
LOC-Os01g52880	1.13664	-0.237863	-0.113447	-0.237863
LOC-Os01g52890	5.04746	5.39459	4.67084	5.13158
LOC-Os01g52920	3.60157	3.57709	4.96517	5.21389
LOC-Os01g52970	-0.162847	-0.237863	-0.141285	-0.103916
LOC-Os01g52980	-0.159407	0.281649	-0.0172601	1.00827
LOC-Os01g53000	4.56228	4.3917	3.22062	3.28377
LOC-Os01g53020	0.173592	0.100581	-0.237863	0.0410685
LOC-Os01g53030	2.82519	1.53308	0.66388	1.23325
LOC-Os01g53040	2.84632	5.17454	6.36669	5.53548
LOC-Os01g53060	4.735	3.56097	3.14397	3.44296
LOC-Os01g53070	3.37653	3.05703	1.91216	1.82155
LOC-Os01g53079	4.04182	5.90817	5.26244	5.14033
LOC-Os01g53130	1.77632	2.04178	3.15573	3.94307
LOC-Os01g53140	4.99997	5.36707	4.63548	4.64928
LOC-Os01g53150	3.8498	2.81479	3.57653	3.61919
LOC-Os01g53160	0.208221	4.45753	3.64321	2.99827
LOC-Os01g53200	2.23421	2.38113	2.93352	2.66595
LOC-Os01g53210	-0.237863	-0.237863	-0.0725705	-0.104433
LOC-Os01g53220	0.04733	0.120758	1.39007	2.57671
LOC-Os01g53240	-0.237863	-0.237863	0.620134	-0.237863
LOC-Os01g53250	5.51613	4.91685	4.12037	4.41743
LOC-Os01g53260	0.0174094	-0.237863	-0.237863	1.00913
LOC-Os01g53280	6.41342	5.42921	4.63025	4.79754
LOC-Os01g53350	0.0687798	0.76551	1.51087	3.4847
LOC-Os01g53370	-0.146474	-0.156417	-0.0191916	1.52521
LOC-Os01g53390	-0.237863	-0.149933	-0.143109	0.07688
LOC-Os01g53420	0.0500405	0.985221	2.3727	1.50391
LOC-Os01g53430	3.69108	0.48701	0.0190869	-0.237863
LOC-Os01g53450	3.41276	3.20916	1.08099	1.58154
LOC-Os01g53460	3.55414	2.68981	-0.0465305	0.501903
LOC-Os01g53470	0.689089	0.131632	2.08068	2.20268
LOC-Os01g53520	8.7915	8.76759	8.45335	8.21621
LOC-Os01g53550	-0.237863	-0.237863	-0.237863	0.363825
LOC-Os01g53600	4.21272	4.59492	4.05427	4.05807
LOC-Os01g53610	4.9948	3.55599	3.253	3.26394
LOC-Os01g53620	7.06509	6.35387	5.10018	5.01718
LOC-Os01g53630	-0.159407	-0.237863	-0.0884911	0.266887
[truncated: 20,269 more rows]
