# Supplementary material for: Single-cell transcriptomics reveal how root tissues adapt to soil stress
Source: Nature. 2025 Apr 30;642(8068):721–9. doi: 10.1038/s41586-025-08941-z (PMC12176638; doi:10.1038/s41586-025-08941-z)
Supplement: Supplementary file 17 — Raw reads processed file and averaged read counts for the RNA-seq data of manually dissected root tissue segments corresponding to meristematic, elongation and maturation zones. R codes for generating the reads files are also included. [file 41586_2025_8941_MOESM17_ESM.zip › Supplementary Data 2_Bulk_RNAseq_for_developement_stage_annotation_Rice/Root_bulk_rice_RNAseq_raw-processed_data.xlsx]

## Sheet: Description
The log2(CPM) for rice genes in the bulk RNA-seq data
X1	Meristem
X2	Elongation
X3	Maturation1
X4	Maturation2
Each root section have 6 replicates, i.e. replicates of meristem section X1 include X1-1, X1-2, X1-3, X1-4, X1-5, and X1-6

## Sheet: Root_bulk_rice_RNAseq_for stage
	X1-1	X1-2	X1-3	X1-4	X1-5	X1-6	X2-1	X2-2	X2-3	X2-4	X2-5	X2-6	X3-1	X3-2	X3-3	X3-4	X3-5	X3-6	X4-1	X4-2	X4-3	X4-4	X4-5	X4-6	w-1	w-2	w-3	w-4	w-5	w-6	s1-spec	s2-spec	s3-spec	s4-spec
ChrSy.fgenesh.gene.21	-0.237863	-0.237863	0.228496	0.232876	-0.237863	-0.237863	1.22996	1.77549	1.92148	1.34712	1.5357	1.90462	2.85297	2.62589	2.94618	1.91425	2.84192	2.07085	1.69228	1.75571	2.8267	1.95744	1.75026	1.66204	1.858	2.02583	1.84012	1.91878	0.902712	2.25389	-2.55572	-0.880433	0.555271	-0.39588
ChrSy.fgenesh.gene.25	-0.237863	0.212233	-0.237863	-0.237863	0.310469	-0.237863	-0.237863	0.663452	0.281567	0.610145	0.615191	-0.237863	1.2317	2.04429	1.06702	1.60355	-0.237863	0.753893	1.02845	0.565821	-0.237863	0.684308	1.07457	-0.237863	0.625045	0.270531	0.90508	0.341421	0.902712	-0.237863	-1.19961	-0.83463	0.428879	-0.522496
ChrSy.fgenesh.gene.26	1.21848	1.43876	0.863016	1.31259	1.8451	2.26878	0.289718	0.282065	0.281567	-0.237863	0.250817	0.858671	0.980632	0.737409	-0.237863	0.658369	0.508637	0.753893	-0.237863	-0.237863	-0.237863	0.295683	-0.237863	-0.237863	0.625045	0.943175	0.250415	-0.237863	1.25118	0.97708	0.888099	-0.983691	-0.643359	-1.43426
ChrSy.fgenesh.gene.29	-0.237863	0.212233	-0.237863	0.232876	0.310469	-0.237863	0.289718	-0.237863	0.281567	0.610145	0.905845	0.858671	0.676466	0.330661	-0.237863	-0.237863	0.508637	-0.237863	0.316469	-0.237863	-0.237863	0.295683	-0.237863	-0.237863	-0.237863	-0.237863	0.250415	-0.237863	-0.237863	-0.237863	-0.537191	0.127842	-0.33072	-0.592394
ChrSy.fgenesh.gene.37	-0.237863	-0.237863	0.228496	0.232876	-0.237863	0.987404	1.79444	1.77549	2.29003	1.14066	1.35468	0.412167	2.20135	1.05434	1.06702	0.658369	1.36295	0.753893	0.316469	1.45664	0.501682	-0.237863	0.562717	-0.237863	0.91792	1.58376	0.614567	1.07383	1.25118	0.493892	-1.48691	0.338093	-0.163414	-1.17372
ChrSy.fgenesh.gene.42	-0.237863	-0.237863	-0.237863	-0.237863	-0.237863	-0.237863	-0.237863	-0.237863	-0.237863	-0.237863	-0.237863	-0.237863	-0.237863	0.737409	-0.237863	0.658369	-0.237863	-0.237863	0.715945	0.565821	-0.237863	0.295683	-0.237863	0.696182	-0.237863	-0.237863	0.250415	-0.237863	-0.237863	0.493892	-0.660669	-0.660669	-0.145965	0.248701
ChrSy.fgenesh.gene.49	2.49947	2.37704	2.42722	2.82055	3.11939	1.88148	1.44361	1.92276	2.49203	0.899655	1.5357	1.47443	1.7965	1.53404	1.9876	-0.237863	1.36295	2.33333	2.6803	2.21455	2.26994	2.21495	1.07457	1.25847	2.59811	2.71809	2.80651	2.0704	2.30285	0.493892	0.30842	-0.926103	-1.10188	-0.491238
ChrSy.fgenesh.gene.74	0.284222	0.554794	0.580362	0.232876	0.310469	-0.237863	0.289718	-0.237863	0.281567	0.247571	-0.237863	-0.237863	1.2317	1.72488	1.9876	1.20702	0.99813	2.07085	1.02845	1.07892	2.26994	1.45698	1.07457	-0.237863	-0.237863	0.270531	0.250415	-0.237863	-0.237863	0.493892	-1.30715	-1.55709	0.537964	-0.117265
ChrSy.fgenesh.gene.75	-0.237863	-0.237863	0.228496	-0.237863	-0.237863	-0.237863	-0.237863	0.282065	-0.237863	-0.237863	-0.237863	-0.237863	-0.237863	0.330661	-0.237863	-0.237863	-0.237863	-0.237863	-0.237863	-0.237863	-0.237863	0.295683	-0.237863	-0.237863	0.257167	0.270531	-0.237863	-0.237863	-0.237863	-0.237863	-0.16257	-0.145705	-0.130406	-0.141418
ChrUn.fgenesh.gene.76	0.284222	0.212233	-0.237863	-0.237863	-0.237863	-0.237863	-0.237863	-0.237863	-0.237863	-0.237863	-0.237863	-0.237863	-0.237863	-0.237863	-0.237863	-0.237863	-0.237863	-0.237863	0.316469	-0.237863	-0.237863	-0.237863	-0.237863	-0.237863	-0.237863	-0.237863	-0.237863	-0.237863	-0.237863	-0.237863	0.0730631	-0.22615	-0.22615	-0.0576391
ChrUn.fgenesh.gene.96	0.666762	0.554794	0.863016	0.587222	-0.237863	0.501115	-0.237863	0.663452	0.281567	0.247571	-0.237863	0.412167	1.2317	0.737409	1.06702	0.658369	0.508637	-0.237863	0.316469	1.75571	0.501682	1.64376	1.07457	1.25847	0.625045	0.270531	0.614567	0.341421	-0.237863	1.3384	-0.631989	-0.96614	-0.350805	0.297627
LOC-Os01g01010	3.86085	3.72979	3.60578	4.02017	4.0126	3.67372	3.8024	3.57119	3.42906	3.70702	3.71761	3.39255	3.91668	3.75972	3.59358	3.9499	3.98097	4.36099	4.13206	3.88333	4.06593	4.13294	4.05087	4.15677	4.04167	4.02262	3.59921	3.95542	3.59519	3.94619	-0.267693	-0.499477	-0.108083	0.105092
LOC-Os01g01019	-0.237863	-0.237863	0.580362	-0.237863	-0.237863	-0.237863	-0.237863	0.663452	0.281567	0.899655	0.615191	1.19915	0.676466	1.53404	-0.237863	0.658369	1.89589	0.753893	1.28518	1.07892	0.501682	0.684308	0.562717	1.25847	1.16125	0.645705	0.614567	0.753611	1.53165	0.493892	-1.29205	-0.524553	-0.0554029	-0.107771
LOC-Os01g01030	4.06586	3.66063	3.81927	3.83412	3.61108	4.29051	2.69243	3.10007	2.49203	3.32288	3.33325	3.09945	2.77605	4.03671	3.51707	3.26477	3.24315	3.50172	3.80304	2.70886	3.46852	3.42144	3.60536	2.96309	3.62097	3.5794	3.55797	3.5012	3.65491	3.65684	0.320847	-0.851826	-0.40728	-0.486834
LOC-Os01g01040	5.26914	5.5194	5.36805	5.38353	5.09497	5.40127	6.85068	7.07442	6.82877	7.18339	6.81123	7.39108	7.18998	7.31614	7.09574	7.16245	7.16365	7.15933	6.48926	6.56099	6.55424	6.78808	6.49462	6.47379	6.49282	6.58711	6.29241	6.58439	6.30376	6.69949	-1.85351	-0.0175711	0.228131	-0.737945
LOC-Os01g01050	2.83467	2.99802	2.24225	2.94835	2.83224	2.26878	2.69243	2.67062	2.39456	2.72563	2.30759	1.90462	3.95208	4.41464	4.68874	3.88006	3.92748	4.65305	3.76138	4.26173	3.85566	4.1014	4.20644	4.21792	3.02462	3.49022	3.28218	3.20603	3.46777	3.65684	-1.66275	-1.87444	0.518389	0.189049
LOC-Os01g01060	9.39221	9.34305	9.36572	9.16834	9.47839	9.42953	7.82408	7.67465	7.81398	7.69408	8.38891	7.73626	6.52356	6.28264	6.60731	6.20707	6.50901	6.80642	5.82945	5.9435	6.17789	5.78428	5.52793	6.2135	8.65152	8.32377	8.30267	8.6015	8.46472	8.04527	1.86917	-0.804917	-2.42513	-3.01737
LOC-Os01g01070	4.15839	3.88943	4.03399	4.30919	4.2089	3.31105	3.45376	3.77881	3.56966	3.78008	3.42794	3.8443	3.68387	3.24022	3.59358	4.14117	3.75398	3.70087	3.80304	3.7541	3.79793	4.19404	3.17403	4.27658	3.77524	3.5355	3.59921	3.8753	3.76741	3.89278	0.051427	-0.473838	-0.396062	-0.182744
LOC-Os01g01080	4.35367	4.23694	4.14371	4.23593	4.23917	4.06459	4.56599	4.75335	4.90119	4.87486	4.98264	4.64283	6.79611	7.09626	6.97936	6.64628	6.67237	6.6941	7.08664	6.91096	7.06927	7.15753	6.86534	6.62817	5.5444	6.06105	5.89711	5.94494	5.72652	5.99083	-2.90417	-2.39352	0.406297	0.653241
LOC-Os01g01115	-0.237863	-0.237863	0.228496	0.232876	-0.237863	-0.237863	0.289718	-0.237863	-0.237863	-0.237863	-0.237863	-0.237863	-0.237863	-0.237863	-0.237863	-0.237863	-0.237863	-0.237863	-0.237863	-0.237863	-0.237863	-0.237863	-0.237863	-0.237863	-0.237863	0.270531	-0.237863	-0.237863	-0.237863	-0.237863	0.0715096	-0.0566838	-0.216989	-0.216989
LOC-Os01g01120	1.6166	0.831422	1.63844	2.35086	2.12994	2.5738	0.979076	0.282065	0.281567	0.247571	0.615191	0.412167	3.84318	3.24022	3.51707	3.88006	2.10307	4.03186	4.95611	5.20497	4.29186	4.89178	4.59232	4.53867	2.51294	3.34519	2.73429	2.91687	2.99983	3.65684	-2.72321	-4.01946	-0.537918	1.6715
LOC-Os01g01130	3.74627	4.00553	4.14371	4.26076	4.17799	4.41082	4.05075	4.21014	4.37112	4.42892	4.21923	4.43318	4.32038	3.96285	3.86454	4.08019	3.98097	4.06836	3.92125	3.18062	3.85566	3.52017	3.87647	3.80484	4.10124	4.59302	4.16394	3.99387	3.87177	4.23079	-0.118296	0.123664	-0.250708	-0.621558
LOC-Os01g01150	5.62309	5.5484	5.56828	5.21585	5.61699	5.05244	4.65444	4.26639	4.71185	4.15448	4.76409	4.40059	4.54563	4.82225	5.02897	4.90977	5.18902	5.0498	5.24012	5.0757	5.21689	5.29182	5.22237	5.05662	5.16624	5.09446	4.98128	5.13776	5.08955	5.13021	0.280356	-0.902579	-0.477447	-0.137507
LOC-Os01g01160	2.75789	2.61498	2.42722	3.06575	2.66392	1.88148	1.62966	2.05638	2.29003	1.52769	1.69651	0.858671	3.68387	4.03671	3.51707	3.88006	3.98097	3.83404	3.995	4.70803	3.79793	4.30898	4.34685	3.80484	2.89597	3.06545	3.0037	3.20603	2.99983	3.2097	-1.67984	-2.47278	0.0853532	0.666336
LOC-Os01g01170	4.1282	3.97737	4.14371	4.18494	3.7853	3.73647	1.62966	1.21396	2.29003	1.68816	2.20435	2.07956	2.6087	2.42048	2.54508	1.20702	2.4451	2.74768	2.48938	2.56214	2.26994	2.21495	2.20861	2.64466	2.82707	3.74274	2.94092	3.6042	2.44496	3.52262	1.45043	-1.77971	-1.24853	-1.17417
LOC-Os01g01180	-0.237863	-0.237863	-0.237863	-0.237863	-0.237863	0.501115	-0.237863	-0.237863	-0.237863	-0.237863	-0.237863	-0.237863	-0.237863	0.330661	-0.237863	-0.237863	-0.237863	-0.237863	-0.237863	-0.237863	-0.237863	-0.237863	-0.237863	-0.237863	0.257167	0.270531	0.250415	-0.237863	-0.237863	-0.237863	0.0319184	-0.201775	-0.0238474	-0.201775
LOC-Os01g01190	1.21848	1.5952	2.59115	2.04256	1.27288	0.501115	4.42224	4.47172	4.44601	4.67864	4.08035	4.22553	3.40611	3.17629	2.19828	2.74209	3.40844	2.91737	2.00943	2.21455	1.64129	2.21495	1.99756	0.696182	2.75472	3.06545	3.17715	3.4468	3.08913	3.77963	-2.49814	1.62417	-0.809936	-2.23937
LOC-Os01g01280	0.284222	0.212233	0.228496	0.232876	0.310469	-0.237863	0.979076	0.964807	-0.237863	-0.237863	-0.237863	0.412167	0.980632	-0.237863	-0.237863	-0.237863	-0.237863	0.753893	1.50304	1.45664	-0.237863	0.990154	0.562717	1.25847	1.36941	0.270531	-0.237863	1.07383	0.902712	0.493892	-0.878198	-0.650906	-0.828009	0.348097
LOC-Os01g01295	5.61223	5.69395	5.90855	5.36073	6.02578	5.63333	4.61089	4.63016	4.5172	4.6594	4.76409	4.64283	3.8804	3.62252	3.73542	4.19968	4.22217	3.91645	4.06516	3.94385	4.11404	4.41543	4.15642	4.53867	4.94022	4.63522	4.72597	5.45961	4.95348	4.85099	1.14619	-0.70428	-1.49093	-1.18482
LOC-Os01g01302	2.29727	2.37704	2.42722	2.25523	2.57178	0.501115	1.44361	0.282065	0.281567	1.68816	0.615191	-0.237863	2.77605	2.8878	2.69152	1.60355	1.89589	2.33333	2.48938	3.27787	2.26994	3.25938	2.20861	1.66204	2.22232	2.14747	2.30643	1.91878	1.96818	2.25389	-0.620907	-2.07343	-0.265786	-0.00636811
LOC-Os01g01307	8.05306	8.05863	8.18069	8.07217	8.15943	8.05717	8.34962	8.42063	8.43286	8.37466	8.58661	8.09828	7.09421	6.9887	7.34847	6.61438	7.19793	6.97453	6.61153	6.72517	6.92166	6.449	6.89614	6.53514	7.93184	7.78435	7.80217	7.84839	8.02702	7.92737	0.0562012	0.546188	-1.37252	-1.68061
LOC-Os01g01312	3.04318	2.81917	2.87189	2.68032	2.83224	3.03966	2.41706	2.67062	2.49203	1.83255	2.57923	2.23556	2.41936	2.30565	2.69152	2.16976	2.10307	2.07085	2.84889	2.39879	2.93779	2.53133	2.55591	1.66204	2.59811	2.25965	3.17715	2.83452	3.08913	1.86758	0.239587	-0.491721	-0.567049	-0.313968
LOC-Os01g01340	0.284222	0.554794	1.09926	0.587222	-0.237863	0.987404	2.41706	0.964807	-0.237863	0.899655	1.14765	-0.237863	0.676466	-0.237863	1.06702	-0.237863	-0.237863	0.341609	1.50304	2.39879	0.988213	1.24237	0.562717	1.25847	0.257167	0.270531	0.250415	1.07383	0.442321	-0.237863	-0.909028	-0.423824	-1.22794	0.229155
LOC-Os01g01350	6.23913	6.33899	6.20282	6.09957	6.08532	6.25361	5.01336	5.22008	5.16035	4.92405	5.14478	4.96611	3.68387	3.66972	4.03885	3.9499	4.08234	3.55414	2.00943	3.07635	3.73779	3.01039	2.70253	2.64466	5.55509	5.5783	5.23784	5.53976	5.45135	5.15311	1.48104	-0.496993	-2.11574	-2.99699
LOC-Os01g01360	-0.237863	-0.237863	-0.237863	-0.237863	-0.237863	-0.237863	0.289718	-0.237863	0.281567	0.247571	0.250817	-0.237863	-0.237863	-0.237863	-0.237863	-0.237863	-0.237863	0.341609	0.316469	1.45664	0.501682	0.990154	-0.237863	1.25847	-0.237863	-0.237863	0.250415	0.341421	-0.237863	0.493892	-0.872387	-0.478802	-0.762739	0.598955
LOC-Os01g01369	7.19506	7.27758	7.31667	7.15165	7.2424	7.10995	7.79275	7.92669	8.06626	7.86335	7.8363	7.9819	7.78078	7.82096	7.90113	7.58087	7.90644	7.70277	7.62572	7.53987	7.87882	7.61672	7.64117	7.4025	7.72489	7.64927	7.7596	7.50999	7.6516	7.62973	-0.697209	0.142492	-0.0676482	-0.305506
LOC-Os01g01380	1.21848	1.43876	0.863016	1.10883	1.01745	1.35045	0.289718	0.282065	0.281567	0.610145	0.250817	0.412167	1.7965	1.31403	1.7408	1.20702	0.99813	1.3361	1.02845	2.21455	0.501682	0.684308	1.45162	0.696182	0.91792	0.645705	1.53471	-0.237863	0.902712	0.493892	-0.287971	-1.18594	0.0986715	-0.30168
LOC-Os01g01390	5.73749	5.73658	5.79542	5.46058	5.78029	5.64972	5.23033	4.97207	5.14545	5.24113	5.21285	5.37133	3.68387	4.20636	2.94618	4.25591	3.75398	3.9944	4.06516	4.16335	3.79793	3.74097	3.5288	3.95606	4.82126	4.93465	5.35082	4.76793	4.85506	5.00994	0.798808	-0.0862047	-1.81199	-1.75102
LOC-Os01g01400	1.43123	1.86485	1.91093	1.79302	1.8451	1.88148	0.289718	0.282065	-0.237863	0.247571	1.14765	-0.237863	0.290554	-0.237863	0.557338	0.658369	-0.237863	-0.237863	0.715945	0.565821	-0.237863	0.684308	-0.237863	0.696182	1.16125	0.645705	1.35374	0.753611	0.442321	-0.237863	1.16115	-1.19711	-1.36508	-1.11557
LOC-Os01g01410	4.09737	4.16385	4.31767	4.13208	4.14639	4.84026	3.68132	3.61518	3.65632	3.63006	3.99011	3.39255	2.77605	2.8878	2.19828	3.46887	3.48448	3.20654	3.43028	3.18062	3.22742	3.47165	3.44795	2.81264	3.40158	3.49022	3.33197	3.79047	3.59519	2.92046	0.655028	-0.366411	-1.12501	-0.852169
LOC-Os01g01420	3.78548	3.79578	4.0052	3.12105	3.61108	3.53939	3.9495	4.26639	3.69777	3.91597	3.71761	4.33309	5.4466	5.26792	5.62892	5.30574	4.99467	5.37529	5.24012	5.27731	5.44088	5.33315	5.40481	4.80092	4.36698	4.57144	4.74447	4.36045	4.63547	4.70369	-1.80197	-1.49631	0.401859	0.250424
LOC-Os01g01430	1.21848	1.06345	1.30221	0.587222	1.48983	0.501115	-0.237863	-0.237863	-0.237863	-0.237863	0.250817	-0.237863	0.980632	1.31403	-0.237863	2.16976	0.508637	1.74975	2.48938	4.16335	1.64129	3.42144	2.95746	3.22378	0.625045	1.58376	0.90508	1.33572	1.53165	0.97708	-1.54298	-2.77516	-1.36064	1.65627
LOC-Os01g01450	8.00818	8.14503	8.0962	8.30041	7.96937	8.29463	8.71614	8.86961	8.60205	8.78619	8.81294	8.92321	8.9233	9.04548	8.54104	8.79011	8.82929	8.93792	9.62179	9.80443	9.46148	9.77461	9.68146	9.54905	8.53754	8.81638	8.50339	8.71085	8.62635	8.82502	-1.32783	-0.637146	-0.549047	0.753309
LOC-Os01g01484	4.30052	4.13864	4.0052	4.56987	4.26882	4.20434	3.76316	3.81697	3.56966	3.50632	3.89386	3.5789	4.02037	3.88499	3.73542	3.46887	4.08234	4.20579	3.92125	3.68486	4.29186	3.96783	4.05087	3.88243	4.13012	3.78084	3.47177	3.4468	4.146	3.83731	0.208993	-0.546637	-0.300143	-0.233028
LOC-Os01g01510	6.55498	6.52558	6.31262	6.14697	6.5572	6.10695	3.68132	3.47899	4.02535	3.70702	4.41689	3.74392	3.84318	3.66972	3.80142	3.15077	3.75398	3.44732	3.71849	2.84203	3.39255	3.65666	3.74728	3.22378	5.37372	5.15374	5.36285	5.12049	5.34658	4.90595	2.49163	-1.89252	-2.14939	-2.35043
LOC-Os01g01520	2.97697	3.38858	2.9343	3.12105	3.05278	4.11269	5.52827	6.1671	5.75856	5.79338	5.89848	5.91212	6.07933	6.19663	6.05139	6.07264	5.77795	6.27716	5.69208	5.73669	5.61813	5.83311	5.65943	5.75837	5.27371	5.31822	5.4889	5.22115	5.27226	5.38354	-2.79485	-0.345499	0.0167335	-0.542562
LOC-Os01g01570	3.5778	3.34517	3.35512	3.65836	3.56402	3.90984	3.54913	2.49343	3.81542	2.99482	3.67963	3.39255	2.31447	2.30565	2.94618	2.38675	2.95316	2.07085	3.48249	2.96394	2.57501	3.14025	2.95746	1.25847	3.08489	3.06545	3.12162	2.91687	2.57432	3.11958	0.215353	-0.130241	-1.16127	-0.905792
LOC-Os01g01580	2.18445	1.26327	1.09926	2.15281	1.8451	1.64026	2.07642	1.77549	1.77425	1.83255	2.20435	2.62235	1.2317	0.330661	-0.237863	-0.237863	1.36295	-0.237863	1.02845	0.565821	1.3514	1.80911	-0.237863	0.696182	1.36941	2.14747	1.69548	0.341421	1.25118	0.97708	-0.185315	0.379557	-1.72484	-1.21302
LOC-Os01g01600	1.21848	2.09196	1.63844	1.31259	1.8451	2.42934	2.19912	1.42636	1.42523	1.14066	1.14765	-0.237863	0.980632	0.330661	0.557338	-0.237863	0.508637	0.341609	-0.237863	-0.237863	0.988213	-0.237863	0.562717	-0.237863	1.36941	1.18967	1.97157	1.5573	1.25118	1.62712	0.596077	-0.289942	-1.34746	-1.63782
LOC-Os01g01610	1.92828	1.5952	1.91093	1.64995	1.01745	0.987404	1.44361	1.42636	0.963876	1.14066	0.905845	1.47443	2.6087	2.30565	2.38207	1.20702	1.65389	2.55533	2.26927	2.0033	1.3514	2.79066	2.39269	1.97704	1.36941	1.58376	2.20321	1.5573	1.25118	2.41411	-0.850099	-1.13993	0.0581208	0.0624325
LOC-Os01g01620	3.66449	3.88943	3.91523	3.96078	3.46504	3.46722	6.14692	6.36039	6.12806	5.93609	5.62629	5.4371	6.1188	6.28264	6.07827	6.22126	5.47656	6.27716	6.35567	7.05511	6.57157	6.92051	6.62906	6.89477	5.85243	5.75139	5.77644	5.62797	5.58016	5.85779	-2.86707	-0.769498	-0.556271	0.47694
LOC-Os01g01640	6.70056	6.94459	6.98933	7.23235	6.98098	7.11586	7.68664	7.86882	7.67561	7.92707	8.03555	8.20832	6.93527	7.10916	6.75621	7.18435	6.92524	6.91062	6.58789	6.28503	6.5887	6.82234	6.7093	6.71557	7.26289	7.49451	6.89511	7.45936	7.31925	7.41448	-0.662956	0.848447	-0.693856	-1.07813
LOC-Os01g01650	-0.237863	-0.237863	0.580362	-0.237863	0.310469	-0.237863	2.51481	0.282065	0.281567	-0.237863	0.250817	-0.237863	4.94752	5.50758	4.46262	5.13635	4.46676	5.34586	6.31305	6.3975	6.25501	6.07156	6.6106	5.73764	3.91459	4.45844	4.6495	4.20525	3.76741	4.09549	-6.1843	-5.75258	0.0484027	2.22974
LOC-Os01g01660	3.28126	2.99802	2.9343	2.88587	1.67837	2.42934	-0.237863	0.663452	0.662688	0.899655	-0.237863	0.858671	5.11303	6.00752	4.24268	5.67916	3.75398	5.95528	6.55779	7.52013	5.94508	7.22495	6.10403	6.67253	3.77524	5.23832	5.39833	4.76793	3.92125	4.98464	-3.83973	-6.00377	-0.412903	2.21549
LOC-Os01g01670	6.79486	6.55922	6.58481	6.44662	6.73235	6.32681	3.9495	4.21014	4.02535	4.3591	3.79071	4.14909	4.8756	4.82225	4.88417	5.166	5.21157	4.60416	3.92125	4.74251	5.00362	4.44086	4.62946	4.87872	5.63788	5.47751	5.68362	5.9152	5.76768	5.69571	1.65398	-2.09144	-1.15073	-1.51329
LOC-Os01g01680	0.666762	1.06345	0.580362	1.10883	0.706837	0.987404	-0.237863	0.282065	0.281567	-0.237863	0.250817	-0.237863	-0.237863	0.330661	-0.237863	-0.237863	-0.237863	0.753893	1.02845	0.565821	0.501682	0.684308	-0.237863	0.696182	0.257167	0.943175	0.250415	-0.237863	0.442321	0.493892	0.276436	-0.864274	-0.827911	-0.181934
LOC-Os01g01689	3.89711	3.43073	3.40004	3.62048	3.65665	3.53939	2.07642	2.75167	2.17733	1.68816	1.69651	1.90462	3.45628	2.52684	2.94618	2.89155	3.15281	2.83502	2.84889	2.56214	3.39255	3.20104	2.70253	2.81264	3.19835	2.93636	3.63931	3.33143	3.25269	3.02345	0.512989	-1.46136	-0.47536	-0.538022
LOC-Os01g01700	8.38368	8.31922	8.48689	8.31086	8.12337	8.37571	8.53578	8.61863	8.61022	8.41393	8.33188	8.51854	7.99321	8.03434	7.85913	7.80941	7.90644	7.94533	7.74807	7.64841	7.84715	7.5685	7.76732	7.59917	8.21576	8.22876	8.20753	8.3035	8.16178	8.15709	-0.0172553	0.281268	-0.580798	-0.792099
LOC-Os01g01710	3.10648	2.53994	2.59115	2.75214	2.83224	3.03966	3.45376	3.21886	2.66919	3.22159	3.28346	3.39255	4.23674	4.10698	3.98306	4.08019	3.92748	4.03186	4.099	3.68486	4.06593	4.03616	3.60536	4.21792	3.81136	3.5355	3.7894	3.33143	2.57432	3.37463	-1.30591	-0.932871	0.296795	0.110213
LOC-Os01g01720	2.29727	1.5952	1.91093	2.35086	2.25372	2.5738	3.18346	3.21886	3.32709	2.99482	2.87651	3.09945	2.85297	3.24022	2.82446	3.37042	3.55672	3.60473	3.80304	4.00194	3.60943	3.74097	3.60536	3.4445	3.02462	2.63733	2.20321	2.74718	2.90463	3.29452	-1.47383	-0.543521	-0.318573	0.407098
LOC-Os01g01740	4.24533	4.51677	4.66917	4.58961	4.04723	4.78196	6.0686	6.06773	6.26535	6.17833	6.26201	6.11664	5.43414	4.59661	5.57332	5.25146	5.29841	5.48738	4.50452	3.61213	4.65913	4.16382	3.87647	4.21792	5.50082	5.10951	5.2765	5.37474	5.36458	5.15311	-1.4805	1.07141	-0.478198	-1.76695
LOC-Os01g01760	-0.237863	-0.237863	-0.237863	-0.237863	-0.237863	-0.237863	0.289718	0.282065	-0.237863	-0.237863	0.615191	-0.237863	0.290554	0.330661	-0.237863	0.658369	-0.237863	-0.237863	-0.237863	-0.237863	-0.237863	-0.237863	-0.237863	-0.237863	-0.237863	-0.237863	-0.237863	-0.237863	-0.237863	-0.237863	-0.504744	0.0214754	0.0506308	-0.504744
LOC-Os01g01780	3.33511	3.38858	3.75156	2.82055	2.90956	2.5738	3.35163	3.43058	3.65632	3.05494	3.17842	2.83246	0.980632	1.53404	0.557338	2.16976	1.89589	1.07417	2.14519	0.565821	1.3514	2.21495	2.20861	1.66204	3.14274	2.86721	2.57803	3.13899	2.8027	2.92046	0.225495	0.422459	-2.00119	-1.7024
LOC-Os01g01790	6.17413	6.07897	5.99161	6.21209	5.91764	6.23199	5.81402	5.68994	5.66761	5.85386	5.73215	6.18523	5.8732	5.91261	5.4957	6.07264	6.00148	6.09453	6.16914	6.17572	6.0844	6.38494	6.00858	6.38326	6.08415	5.89727	5.83803	6.20466	5.85938	6.33917	-0.0747286	-0.389703	-0.318076	0.0851558
LOC-Os01g01800	4.00071	3.55026	3.21131	3.62048	3.30254	3.13591	3.76316	3.61518	3.77726	3.78008	2.94216	3.45738	5.27553	4.90346	5.10935	4.5538	4.77001	5.12104	4.86071	4.59935	4.86993	5.09765	5.1217	5.12206	3.94743	4.14452	4.24413	4.30036	4.34042	4.31441	-1.63513	-1.55898	0.327424	0.309495
LOC-Os01g01830	4.47856	5.0904	5.09508	4.54986	4.84237	4.62497	4.543	4.47172	4.84695	4.01009	4.13751	4.18781	3.24421	3.8027	3.73542	2.57533	3.15281	3.1395	3.84353	3.45466	3.73779	3.69943	3.74728	3.72283	4.3425	4.90045	4.48321	4.03132	4.18704	3.52262	0.599761	-0.126859	-1.452	-1.03133
LOC-Os01g01870	0.284222	1.73632	1.09926	1.10883	1.27288	1.35045	2.77366	1.21396	1.61027	0.899655	1.84118	2.07956	3.30022	2.42048	3.43627	3.26477	3.40844	2.99528	1.28518	2.0033	1.64129	2.09193	2.70253	2.23544	2.1108	2.25965	2.09204	1.91878	2.14519	1.62712	-1.81253	-1.13644	1.01477	-0.860499
LOC-Os01g01890	5.01243	5.05041	4.77527	4.52957	5.22166	4.68983	3.4036	2.17866	2.75023	2.48463	3.23189	1.7055	0.980632	0.737409	-0.237863	1.60355	0.508637	0.341609	2.84889	1.75571	2.8267	3.42144	2.39269	2.96309	3.77524	3.5794	4.34457	3.70034	3.65491	3.77963	1.93458	-1.66243	-3.73395	-1.59468
LOC-Os01g01920	0.968834	1.43876	1.78111	1.10883	0.706837	0.987404	2.3122	1.42636	2.49203	1.14066	1.14765	0.412167	2.20135	1.53404	2.19828	0.658369	0.508637	1.5577	2.00943	1.75571	2.08922	2.53133	1.45162	-0.237863	-0.237863	1.58376	1.35374	-0.237863	0.442321	0.97708	-0.964793	-0.482936	-0.542478	-0.282517
LOC-Os01g01940	-0.237863	0.212233	0.228496	-0.237863	-0.237863	0.501115	0.675185	-0.237863	0.963876	-0.237863	1.14765	-0.237863	-0.237863	-0.237863	-0.237863	-0.237863	-0.237863	0.341609	-0.237863	-0.237863	-0.237863	-0.237863	-0.237863	-0.237863	-0.237863	0.270531	-0.237863	-0.237863	1.25118	0.493892	-0.303321	0.266081	-0.571757	-0.70805
LOC-Os01g01950	-0.237863	-0.237863	-0.237863	-0.237863	-0.237863	-0.237863	-0.237863	0.282065	-0.237863	0.247571	0.250817	-0.237863	-0.237863	-0.237863	-0.237863	-0.237863	-0.237863	-0.237863	-0.237863	-0.237863	-0.237863	-0.237863	-0.237863	-0.237863	-0.237863	-0.237863	-0.237863	-0.237863	-0.237863	-0.237863	-0.22134	0.249007	-0.22134	-0.22134
LOC-Os01g01960	6.39938	6.25351	6.33593	6.1799	6.48956	6.31657	6.16208	6.08347	5.99306	5.79338	6.18952	6.01262	5.83578	5.80046	5.98192	5.77847	5.77795	5.86478	6.37651	5.95825	6.10835	6.33156	6.35747	6.15217	6.32806	6.25624	6.11893	6.19644	5.9456	6.14726	0.130017	-0.301517	-0.4995	-0.0537192
LOC-Os01g01970	2.29727	2.46079	2.42722	2.88587	2.25372	2.08809	2.77366	3.47899	2.66919	2.93209	2.40393	3.01583	4.54563	4.07228	4.33472	3.80667	4.42877	3.91645	4.196	3.94385	3.73779	3.96783	4.20644	4.21792	3.53717	3.39517	3.47177	3.27009	3.76741	2.80954	-1.84965	-1.42584	0.410063	0.1679
LOC-Os01g02000	-0.237863	-0.237863	-0.237863	-0.237863	-0.237863	-0.237863	-0.237863	-0.237863	-0.237863	-0.237863	-0.237863	-0.237863	-0.237863	-0.237863	1.06702	-0.237863	-0.237863	0.753893	1.85955	-0.237863	0.501682	0.684308	0.562717	0.696182	-0.237863	-0.237863	-0.237863	-0.237863	-0.237863	-0.237863	-0.961778	-0.961778	-0.363293	0.561207
LOC-Os01g02010	-0.237863	-0.237863	-0.237863	0.232876	0.706837	-0.237863	1.44361	2.29139	1.42523	2.19512	1.97266	2.07956	8.36881	8.69106	8.29689	8.44186	8.37451	8.61908	8.40316	8.07439	8.35977	8.24992	8.82179	7.44148	6.7839	7.16062	6.7966	7.28816	7.04571	7.04378	-9.06318	-7.37143	1.85705	1.42987
LOC-Os01g02020	3.82366	3.82768	3.85197	3.58159	3.65665	3.85433	4.71739	4.98889	4.77131	5.01766	4.99815	4.82583	5.35702	5.10578	4.75687	4.97822	5.27719	5.47384	5.60055	5.57389	5.44088	5.60468	5.24648	5.53632	4.83887	4.81122	5.01214	4.30036	4.22694	5.00994	-1.69078	-0.622176	-0.193996	0.338525
LOC-Os01g02040	4.18796	3.82768	4.3409	4.4881	4.23917	4.48579	5.38051	5.32973	5.32812	5.18843	5.30307	5.77896	3.40611	3.62252	3.51707	2.89155	3.75398	3.33195	3.37611	2.21455	2.70634	2.62305	2.83562	3.4445	4.43801	4.5273	4.39228	4.4736	4.34042	4.64029	-0.62516	1.33334	-1.65821	-2.20423
LOC-Os01g02050	0.284222	-0.237863	-0.237863	-0.237863	-0.237863	-0.237863	-0.237863	-0.237863	-0.237863	-0.237863	-0.237863	-0.237863	-0.237863	-0.237863	-0.237863	-0.237863	0.508637	-0.237863	0.715945	-0.237863	-0.237863	0.990154	1.07457	-0.237863	0.257167	-0.237863	-0.237863	-0.237863	-0.237863	-0.237863	-0.515069	-0.646806	-0.445805	0.386607
LOC-Os01g02060	0.284222	1.26327	0.580362	0.587222	0.706837	0.987404	0.289718	-0.237863	0.281567	0.247571	0.250817	-0.237863	0.290554	-0.237863	-0.237863	-0.237863	0.508637	-0.237863	0.316469	1.07892	-0.237863	-0.237863	-0.237863	-0.237863	0.625045	-0.237863	-0.237863	1.07383	0.442321	-0.237863	0.366724	-0.605757	-0.706014	-0.538265
LOC-Os01g02080	-0.237863	-0.237863	-0.237863	0.232876	-0.237863	-0.237863	1.22996	-0.237863	-0.237863	-0.237863	-0.237863	-0.237863	1.44549	1.89341	1.06702	2.74209	1.36295	1.91922	3.76138	3.53554	3.79793	3.25938	3.44795	3.33836	0.257167	0.645705	1.53471	1.91878	1.25118	2.07362	-3.23666	-3.07048	-0.996936	2.11039
LOC-Os01g02090	7.85993	7.40197	7.7422	7.31174	7.5657	7.26698	7.08356	7.12473	7.20084	6.90171	6.76209	6.87252	6.7765	6.89747	7.08252	6.68776	7.00487	6.78465	6.64627	7.06876	7.31544	6.94293	6.77707	6.85683	7.144	7.23798	7.21664	7.40333	7.39125	7.32657	0.440726	-0.418539	-0.551579	-0.466336
LOC-Os01g02100	3.86085	3.34517	3.81927	3.41458	3.65665	3.03966	2.3122	2.39594	2.05507	2.48463	2.94216	2.50458	2.20135	3.17629	2.54508	2.16976	2.2842	2.83502	2.6803	2.84203	2.93779	2.70929	2.55591	3.22378	3.14274	3.23971	2.73429	3.20603	3.17323	3.11958	0.639391	-0.93948	-0.824706	-0.518517
LOC-Os01g02110	3.22532	2.75427	3.21131	3.73125	2.47335	3.31105	5.21587	5.05425	4.88333	5.07686	4.93506	4.94366	-0.237863	0.330661	-0.237863	-0.237863	0.508637	0.341609	-0.237863	-0.237863	0.501682	-0.237863	-0.237863	-0.237863	3.57968	3.18393	3.33197	3.83351	3.328	3.29452	-0.781182	2.59733	-4.47708	-4.65531
LOC-Os01g02130	-0.237863	-0.237863	-0.237863	-0.237863	-0.237863	-0.237863	-0.237863	-0.237863	-0.237863	0.247571	0.250817	-0.237863	0.980632	1.31403	0.557338	-0.237863	3.32816	1.5577	2.14519	1.07892	1.64129	0.684308	2.55591	1.97704	0.257167	1.40013	0.614567	0.341421	-0.237863	-0.237863	-2.07996	-1.91761	-0.0221933	0.681923
LOC-Os01g02139	2.29727	1.5952	2.42722	2.15281	2.36771	3.13591	5.69395	6.30776	5.55933	6.25722	5.72284	6.35647	8.56304	8.78649	8.63681	8.5357	8.70169	8.42864	8.29235	8.79865	8.27767	8.48962	8.46913	8.31391	6.87631	7.0712	7.08128	7.19634	7.13754	7.47932	-6.47751	-3.22989	0.851921	0.583565
LOC-Os01g02150	1.6166	2.6863	2.51151	2.75214	3.18306	3.22614	6.70297	6.92953	6.60195	7.16986	6.60881	7.38276	9.89671	9.97908	9.88878	9.96458	10.1576	9.99057	9.88323	10.0684	9.90428	10.0232	10.2142	10.1059	8.44716	8.64235	8.55671	8.86271	8.82141	9.02289	-7.68898	-3.92304	0.868451	0.951899
LOC-Os01g02160	4.979	5.26363	5.33373	5.12409	4.99208	5.45823	6.82709	6.74885	7.02065	6.72332	6.76662	6.91353	6.25257	6.44065	6.48208	6.0249	6.33507	6.16365	5.32836	5.25359	5.40265	5.36006	5.58576	4.71869	5.84374	6.00582	5.99306	5.99319	5.98103	5.92584	-1.52078	0.78321	-0.194631	-1.44388
LOC-Os01g02170	5.88018	5.35402	5.27466	5.06891	5.79055	5.51303	2.92357	3.0368	3.27327	2.48463	3.38137	2.73123	2.6087	2.18088	2.38207	1.60355	1.89589	2.4486	2.48938	3.07635	3.04093	2.70929	1.99756	2.64466	4.76712	4.3612	4.34457	4.78995	4.18704	3.71954	2.50021	-1.82906	-2.7015	-2.17586
LOC-Os01g02180	5.42626	5.52913	5.3567	5.31404	5.47159	5.14787	3.98404	3.16069	3.81542	3.63006	3.38137	3.5789	4.17816	3.88499	3.43627	3.80667	4.08234	3.91645	4.22694	4.05777	3.91117	3.96783	3.67806	3.33836	4.4835	4.48176	4.41555	4.57853	4.74944	4.14202	1.34401	-1.44907	-1.12418	-1.14728
LOC-Os01g02200	2.83467	3.72979	3.64363	4.07721	3.24404	3.22614	3.12274	3.38049	3.32709	2.8665	2.73551	2.92706	5.58832	5.60792	6.06489	5.27886	5.70035	5.51409	5.45135	5.53507	5.34335	5.41242	5.22237	5.21498	4.24022	4.59302	4.96559	4.06782	4.92949	4.18709	-2.30576	-2.66074	0.717033	0.26012
LOC-Os01g02290	-0.237863	-0.237863	-0.237863	0.232876	-0.237863	-0.237863	-0.237863	-0.237863	-0.237863	-0.237863	-0.237863	-0.237863	1.44549	1.72488	1.44289	1.60355	2.2842	1.07417	1.69228	1.45664	-0.237863	1.45698	2.39269	1.66204	0.257167	-0.237863	-0.237863	0.341421	0.442321	-0.237863	-1.98103	-2.05367	0.484456	0.206709
LOC-Os01g02300	1.78084	0.554794	1.09926	1.79302	1.01745	0.501115	0.675185	1.21396	0.662688	0.247571	0.905845	1.19915	2.07861	1.53404	1.44289	1.20702	1.89589	1.07417	1.50304	1.45664	1.3514	2.3283	1.45162	2.23544	0.257167	1.18967	1.35374	1.33572	0.902712	1.62712	-0.645193	-1.02822	-0.141372	0.149358
LOC-Os01g02310	-0.237863	-0.237863	-0.237863	-0.237863	-0.237863	-0.237863	-0.237863	-0.237863	-0.237863	-0.237863	-0.237863	-0.237863	-0.237863	-0.237863	-0.237863	-0.237863	0.508637	-0.237863	0.715945	0.565821	0.501682	-0.237863	0.562717	-0.237863	-0.237863	-0.237863	0.250415	-0.237863	-0.237863	-0.237863	-0.549201	-0.549201	-0.343764	0.429794
LOC-Os01g02320	2.49947	2.61498	2.14004	2.88587	3.18306	2.42934	2.41706	2.17866	2.49203	2.39443	2.49424	2.92706	2.07861	2.42048	1.44289	3.15077	1.65389	2.20805	2.26927	2.0033	2.26994	2.21495	2.55591	2.23544	2.75472	2.71809	1.97157	3.13899	1.96818	2.68938	0.0529753	-0.19247	-0.519602	-0.483733
LOC-Os01g02334	3.96699	4.23694	3.97583	3.86684	3.30254	3.39125	3.76316	3.85415	3.5243	3.74401	3.86029	4.1093	3.24421	2.8878	3.16256	3.56102	2.58985	2.20805	3.2002	3.18062	2.70634	2.79066	2.95746	3.54337	4.3176	3.18393	3.63931	3.55362	3.53289	3.11958	0.09772	0.130322	-0.988587	-0.874133
LOC-Os01g02350	3.16713	2.53994	2.80666	2.68032	3.18306	2.08809	2.77366	1.92276	1.92148	2.19512	2.20435	3.5789	3.59709	3.8027	3.25968	3.56102	3.92748	3.55414	4.16438	4.63649	3.96462	4.36319	4.39077	4.58582	2.75472	3.18393	3.47177	2.44812	2.99983	2.41411	-1.44758	-1.72646	-0.38778	0.836303
LOC-Os01g02360	-0.237863	-0.237863	-0.237863	-0.237863	-0.237863	-0.237863	0.289718	0.282065	-0.237863	-0.237863	-0.237863	-0.237863	1.7965	1.89341	1.9876	-0.237863	1.65389	1.3361	1.50304	1.07892	1.88257	2.3283	2.55591	1.66204	1.36941	1.18967	0.90508	1.33572	1.25118	1.86758	-2.18902	-2.02737	0.0110761	0.708549
LOC-Os01g02390	2.49947	1.43876	1.78111	2.25523	2.57178	1.88148	2.07642	1.61146	2.29003	1.14066	2.30759	1.7055	1.44549	1.53404	2.19828	1.20702	1.36295	1.74975	2.14519	2.0033	2.93779	2.43338	1.75026	1.97704	1.98993	2.02583	2.20321	2.44812	2.44496	0.493892	-0.191919	-0.48044	-0.807845	-0.00515015
LOC-Os01g02400	-0.237863	-0.237863	-0.237863	-0.237863	-0.237863	-0.237863	-0.237863	-0.237863	-0.237863	-0.237863	-0.237863	-0.237863	0.290554	-0.237863	-0.237863	-0.237863	-0.237863	0.341609	-0.237863	-0.237863	-0.237863	0.295683	0.562717	-0.237863	-0.237863	-0.237863	-0.237863	-0.237863	-0.237863	-0.237863	-0.346706	-0.346706	-0.0212355	0.0513838
LOC-Os01g02430	0.666762	0.831422	1.09926	0.232876	1.48983	1.35045	3.59455	3.43058	3.9242	3.66905	1.69651	3.69098	3.59709	3.84443	4.14436	3.56102	3.05644	3.20654	1.28518	0.565821	1.3514	0.990154	1.45162	-0.237863	3.14274	3.23971	3.06386	3.20603	2.57432	3.37463	-2.8901	0.353831	0.766463	-2.93089
LOC-Os01g02460	-0.237863	-0.237863	-0.237863	-0.237863	-0.237863	-0.237863	-0.237863	-0.237863	-0.237863	-0.237863	-0.237863	-0.237863	0.290554	-0.237863	-0.237863	-0.237863	-0.237863	-0.237863	0.316469	-0.237863	-0.237863	-0.237863	-0.237863	-0.237863	-0.237863	-0.237863	0.250415	-0.237863	-0.237863	-0.237863	-0.167091	-0.167091	-0.000897361	0.007581
LOC-Os01g02470	-0.237863	-0.237863	-0.237863	-0.237863	0.310469	0.501115	-0.237863	0.282065	-0.237863	-0.237863	-0.237863	-0.237863	-0.237863	0.330661	-0.237863	-0.237863	-0.237863	0.341609	0.316469	0.565821	-0.237863	-0.237863	-0.237863	-0.237863	-0.237863	-0.237863	0.250415	-0.237863	-0.237863	-0.237863	-0.196379	-0.405072	-0.238517	-0.174992
LOC-Os01g02490	1.43123	0.554794	0.580362	1.31259	0.310469	0.501115	0.979076	0.663452	0.662688	0.610145	-0.237863	1.19915	0.290554	-0.237863	0.557338	-0.237863	0.508637	-0.237863	0.316469	-0.237863	-0.237863	0.295683	-0.237863	0.696182	0.625045	1.18967	1.35374	1.5573	-0.237863	0.493892	0.0916363	-0.0729578	-0.801808	-0.794115
LOC-Os01g02590	1.6166	1.06345	0.580362	1.49111	0.310469	0.501115	0.675185	0.282065	0.963876	0.899655	0.615191	-0.237863	-0.237863	-0.237863	0.557338	1.20702	0.508637	1.3361	1.69228	2.21455	0.988213	2.09193	0.562717	1.66204	1.36941	0.943175	1.35374	0.341421	0.902712	0.493892	-0.523445	-1.06421	-1.01432	0.433757
LOC-Os01g02700	-0.237863	0.212233	-0.237863	0.232876	-0.237863	0.501115	0.289718	-0.237863	-0.237863	-0.237863	-0.237863	-0.237863	-0.237863	-0.237863	1.06702	-0.237863	-0.237863	-0.237863	-0.237863	0.565821	-0.237863	-0.237863	0.562717	-0.237863	-0.237863	-0.237863	-0.237863	-0.237863	0.442321	-0.237863	-0.211295	-0.504343	-0.274031	-0.206883
LOC-Os01g02720	5.19826	5.33195	5.21306	5.04051	5.41967	4.95025	4.31777	4.3981	4.60697	4.06959	4.21923	4.1093	3.64113	3.92444	3.86454	2.16976	3.87193	3.74664	4.06516	4.05777	4.20569	4.16382	4.05087	4.27658	4.54914	4.20182	4.76274	4.6525	4.34042	3.94619	0.905509	-0.604177	-1.44557	-0.807495
LOC-Os01g02750	-0.237863	-0.237863	-0.237863	-0.237863	-0.237863	-0.237863	0.289718	-0.237863	-0.237863	-0.237863	-0.237863	-0.237863	-0.237863	0.330661	-0.237863	-0.237863	-0.237863	-0.237863	0.316469	-0.237863	-0.237863	-0.237863	0.562717	0.696182	-0.237863	-0.237863	-0.237863	-0.237863	-0.237863	-0.237863	-0.4597	-0.317762	-0.305125	0.212341
LOC-Os01g02830	0.666762	-0.237863	0.228496	0.587222	0.310469	-0.237863	0.289718	0.663452	0.281567	-0.237863	0.615191	-0.237863	-0.237863	-0.237863	-0.237863	-0.237863	-0.237863	0.341609	-0.237863	-0.237863	-0.237863	0.684308	0.562717	0.696182	0.91792	-0.237863	-0.237863	-0.237863	-0.237863	-0.237863	-0.250719	-0.23454	-0.713553	-0.237784
LOC-Os01g02850	-0.237863	-0.237863	0.863016	-0.237863	-0.237863	-0.237863	-0.237863	-0.237863	-0.237863	-0.237863	-0.237863	-0.237863	-0.237863	-0.237863	-0.237863	-0.237863	-0.237863	-0.237863	-0.237863	-0.237863	-0.237863	-0.237863	-0.237863	-0.237863	-0.237863	-0.237863	-0.237863	0.341421	-0.237863	0.493892	0.18348	-0.176684	-0.176684	-0.176684
LOC-Os01g02870	1.92828	1.06345	0.863016	-0.237863	1.01745	1.88148	4.63283	0.282065	0.281567	1.14066	0.615191	0.412167	0.290554	0.330661	-0.237863	-0.237863	0.508637	-0.237863	0.316469	-0.237863	0.501682	0.295683	-0.237863	0.696182	-0.237863	0.270531	0.614567	1.33572	0.442321	0.97708	0.0171833	0.236368	-1.51036	-1.34603
LOC-Os01g02880	7.88497	7.95413	8.05467	8.00761	7.9071	8.15229	8.59425	8.69362	8.73989	8.58935	8.9756	8.55603	7.09025	7.09626	6.96503	6.96577	7.14619	7.02648	6.53942	6.67249	6.7032	6.23311	6.66528	6.36986	8.09641	8.00561	7.91468	7.93985	7.96643	7.60504	-0.275324	0.965553	-1.49545	-1.95904
LOC-Os01g02884	5.29654	5.42872	4.99615	5.16413	5.50933	5.53084	4.26256	3.92575	4.23697	3.63006	4.39362	3.93814	4.05334	4.03671	3.98306	3.56102	4.03254	3.87583	3.71849	3.82016	3.60943	3.74097	3.99505	3.63589	4.72986	4.77392	4.48321	5.08531	4.54366	4.70369	1.21608	-0.927011	-1.08497	-1.27277
LOC-Os01g02890	4.37953	4.13864	4.63199	4.79058	5.14379	4.92353	5.70434	5.74046	6.08965	5.88732	6.1132	5.61813	4.54563	4.73618	4.65343	4.36219	4.88671	4.10396	3.31982	2.70886	2.57501	2.53133	2.95746	2.45451	4.82126	4.71611	5.21149	4.74557	5.06774	4.53963	-0.841636	1.04526	-1.0314	-2.83626
LOC-Os01g02900	2.90757	2.81917	2.87189	3.17431	2.90956	3.39125	6.37229	6.70373	6.666	6.65698	6.58332	6.7805	7.91464	7.88485	7.67771	7.87371	7.78012	7.80095	7.06968	7.05511	6.93511	7.13434	6.6106	6.75736	6.6306	6.59782	6.63743	6.69354	6.69372	6.88188	-4.5785	-1.23207	0.626602	-0.765564
LOC-Os01g02910	1.6166	0.831422	0.580362	1.49111	1.67837	2.08809	4.37095	4.84855	4.84695	4.84111	4.32144	4.87412	3.59709	3.30144	3.66624	3.46887	3.15281	3.55414	2.588	2.56214	3.31235	3.01039	3.36229	3.22378	3.73819	3.5355	3.51551	3.65307	3.71226	2.80954	-2.98052	1.23568	-0.765629	-1.36164
LOC-Os01g02920	0.284222	0.554794	-0.237863	0.87147	1.01745	2.08809	5.45628	5.64821	5.54804	5.87069	5.88185	5.96882	6.41359	6.0616	6.16858	6.11886	6.27209	6.36782	5.99136	5.68444	5.98443	6.03862	5.92143	5.95076	5.38575	5.16819	5.23784	5.51353	5.48465	5.38354	-5.39498	-0.943051	-0.157846	-0.632678
LOC-Os01g02930	3.43714	3.88943	3.48589	4.15875	3.61108	3.85433	6.70297	6.89873	7.08845	7.06412	6.61386	7.09257	7.82202	7.78122	7.72525	7.49586	7.58665	7.56904	6.72965	6.90337	7.3906	6.64772	6.55378	6.38326	6.4704	6.45784	6.85736	6.47991	6.50377	6.71496	-3.77149	-0.691839	0.479848	-0.91281
LOC-Os01g02940	4.42989	4.03315	3.91523	3.96078	4.46087	4.20434	4.99654	4.84855	4.84695	5.22814	5.0879	5.24848	6.56416	6.73501	6.37776	6.36879	6.68854	6.54017	6.10397	6.08458	6.3282	6.06339	6.10403	5.98634	5.42125	5.58908	5.37477	5.7453	5.39992	5.82964	-2.30426	-1.52614	0.739688	-0.00272267
LOC-Os01g02950	-0.237863	-0.237863	-0.237863	-0.237863	-0.237863	-0.237863	-0.237863	-0.237863	-0.237863	-0.237863	-0.237863	-0.237863	0.676466	1.53404	1.06702	-0.237863	1.36295	-0.237863	1.02845	-0.237863	0.501682	0.295683	-0.237863	-0.237863	0.257167	0.270531	-0.237863	-0.237863	0.442321	-0.237863	-1.00387	-1.00387	0.55578	-0.370681
LOC-Os01g02960	4.74042	4.73432	4.85809	4.73849	4.88128	4.52187	4.75788	4.84855	4.62857	4.73486	4.85211	4.82583	4.29304	4.32903	3.80142	4.50823	4.64302	4.41868	4.25722	3.94385	4.33309	4.28109	4.39077	3.95606	4.57037	4.43473	4.43846	4.97431	4.60551	4.39346	0.0532376	0.102452	-0.496393	-0.627518
LOC-Os01g03020	5.97651	5.93997	5.87712	6.01452	5.9995	6.05865	4.97952	4.97207	5.14545	5.17494	4.85211	4.64283	4.54563	4.38666	4.61724	4.50823	4.96843	4.7905	4.80028	4.90355	4.81278	4.60732	3.99505	4.58582	5.50082	5.35657	5.10097	5.33036	5.38236	4.93266	1.01534	-0.716354	-1.07751	-1.09823
LOC-Os01g03030	4.92734	5.1672	4.9056	4.95178	4.90034	5.10094	4.51964	4.56437	4.86526	4.82394	4.79994	4.46506	4.20775	3.96285	3.05842	4.46118	3.92748	4.06836	4.196	4.05777	4.20569	4.46585	4.4334	4.95253	4.4835	4.48176	4.34457	4.36045	4.69358	4.04742	0.32377	-0.19727	-1.02026	-0.555802
LOC-Os01g03040	2.40191	1.43876	1.4801	1.64995	1.67837	2.08809	2.19912	1.77549	1.77425	2.08409	1.69651	2.62235	2.77605	1.53404	0.557338	2.89155	1.65389	2.20805	2.00943	2.0033	1.3514	2.70929	2.70253	2.23544	1.858	2.14747	1.35374	1.74933	1.53165	1.3384	-0.702523	-0.425884	-0.403299	-0.185707
LOC-Os01g03050	4.69995	4.57431	4.7232	4.44541	4.38167	4.55706	4.4959	4.71345	4.20857	4.53827	4.72732	4.64283	3.35413	3.36016	2.94618	3.56102	3.32816	3.60473	2.99982	2.70886	2.57501	3.01039	3.5288	3.54337	4.24022	4.33583	3.82461	3.99387	4.30357	3.77963	0.307952	0.291577	-1.36637	-1.63128
LOC-Os01g03060	5.71736	5.65892	5.63556	5.69731	5.6735	5.90323	5.67293	5.74046	5.66761	5.74857	5.75059	5.87701	5.38318	5.28317	5.16055	5.25146	5.36027	5.12104	5.09674	5.02057	4.9249	5.08157	5.29352	5.1537	5.51184	5.12441	5.32647	5.62797	5.39992	5.74175	0.0951658	0.144437	-0.53902	-0.68549
LOC-Os01g03070	9.27913	9.28248	9.181	9.10289	9.37313	9.28483	8.01157	7.73819	7.97858	7.55007	8.5183	7.78127	6.64749	6.43383	6.67929	6.40654	6.89769	6.75696	6.64627	6.21309	6.41717	6.50432	6.26609	6.74703	8.53349	8.29937	8.35327	8.38351	8.50787	8.13426	1.62721	-0.721078	-2.25324	-2.42455
LOC-Os01g03080	-0.237863	-0.237863	-0.237863	-0.237863	0.310469	-0.237863	2.99306	3.10007	3.69777	3.63006	3.55927	3.39255	3.95208	3.84443	3.92502	3.46887	4.08234	3.20654	2.588	1.45664	2.8267	1.64376	1.45162	1.97704	2.75472	2.55177	2.30643	2.91687	1.96818	2.5583	-3.89876	0.0764609	0.661601	-1.99343
LOC-Os01g03090	5.463	5.28677	5.54847	5.278	5.04444	4.7519	5.70434	5.64821	5.53667	5.3886	5.78678	5.5	5.58832	5.81102	5.53503	5.40854	5.73189	5.88539	5.70313	5.57389	5.68335	5.74399	5.56674	5.69527	5.51184	5.56745	5.44432	5.25321	5.45135	5.40278	-0.521791	-0.12997	-0.029624	-0.037552
LOC-Os01g03100	1.21848	1.43876	1.4801	1.49111	1.01745	0.987404	0.289718	1.61146	1.42523	0.247571	1.5357	0.858671	3.91668	3.96285	3.66624	3.9499	4.34965	3.83404	3.995	3.61213	3.60943	3.82062	3.81332	3.4445	2.82707	2.71809	3.17715	3.06868	2.14519	1.86758	-2.87414	-3.1208	0.804586	0.394404
LOC-Os01g03110	4.42989	4.37286	4.24567	4.60908	4.23917	4.20434	4.23414	4.02691	4.02535	4.1817	4.29656	4.06837	4.69935	4.75818	4.37862	4.80059	4.85841	4.70033	4.22694	4.59935	3.67504	4.77666	4.66567	4.63149	4.65232	4.65587	4.39228	4.52702	4.44562	4.70369	-0.370944	-0.595188	0.177344	-0.198366
LOC-Os01g03130	1.78084	2.19338	1.4801	2.35086	2.25372	2.08809	1.62966	1.92276	1.21292	1.68816	1.5357	1.47443	3.68387	3.57373	3.98306	3.37042	3.05644	3.87583	2.588	3.45466	3.60943	2.09193	3.99505	2.81264	2.22232	2.36374	2.80651	2.44812	2.44496	2.5583	-1.6046	-2.04523	0.754244	-0.100902
LOC-Os01g03144	4.94476	5.03683	5.13549	4.8243	4.80238	4.86856	4.20514	3.47899	4.26482	3.84962	3.82592	4.1093	4.02037	4.23802	4.37862	2.89155	3.55672	4.36099	4.99258	5.36844	5.07827	4.89178	4.73547	4.33294	4.63226	4.61427	4.6495	4.62826	4.72178	4.14202	0.22384	-1.10179	-1.14616	0.164561
LOC-Os01g03160	5.37576	5.20412	5.39049	5.41706	5.25166	5.25891	5.56297	5.58326	5.4784	5.62511	5.82208	5.77896	4.59125	4.52142	4.37862	4.80059	4.38975	4.47415	4.64858	4.39776	3.91117	4.58469	4.30155	4.21792	5.16624	5.25195	4.86773	5.1717	5.25306	5.34429	-0.0572383	0.513367	-1.07926	-1.24135
LOC-Os01g03180	1.21848	1.26327	0.580362	0.87147	1.01745	1.35045	-0.237863	0.663452	-0.237863	-0.237863	-0.237863	-0.237863	-0.237863	-0.237863	-0.237863	-0.237863	-0.237863	-0.237863	0.316469	-0.237863	-0.237863	0.295683	-0.237863	-0.237863	0.257167	0.270531	0.250415	0.753611	0.442321	0.97708	0.993415	-0.883819	-1.08047	-0.884116
LOC-Os01g03190	0.284222	-0.237863	-0.237863	-0.237863	-0.237863	-0.237863	-0.237863	-0.237863	-0.237863	-0.237863	-0.237863	-0.237863	-0.237863	0.330661	-0.237863	-0.237863	0.508637	1.07417	-0.237863	0.565821	1.3514	0.295683	-0.237863	0.696182	0.257167	-0.237863	0.250415	-0.237863	0.442321	-0.237863	-0.713923	-0.822122	-0.157328	0.196322
LOC-Os01g03330	5.07707	5.25193	5.05351	5.25346	5.35203	4.92353	5.7452	5.90894	4.97047	5.52238	5.82208	5.42093	5.48336	5.66726	5.28113	5.81636	5.82259	5.61625	5.31402	6.07108	5.19469	5.73374	5.92143	5.81883	4.83887	5.16819	4.58936	4.78995	4.34042	4.87873	-0.704649	-0.20732	-0.16416	-0.0359713
LOC-Os01g03340	9.24964	9.17732	9.15584	8.98581	9.2382	9.17725	9.17909	8.97041	8.56613	8.72968	9.26011	8.76734	8.05759	8.03659	7.64663	8.30532	8.21065	8.24947	8.67544	8.8995	8.63172	8.63165	8.50704	8.72536	8.7744	8.86597	8.5762	8.7123	8.65039	8.79076	0.284033	-0.119469	-1.07048	-0.482699
LOC-Os01g03360	8.58046	8.57317	8.29955	8.27321	8.369	8.19481	8.96664	8.39563	7.64944	7.92103	8.62334	8.06486	4.39944	4.07228	2.69152	3.80667	3.87193	3.9944	3.48249	3.61213	2.08922	3.52017	2.95746	3.63589	7.77377	7.99552	7.23311	7.2726	7.34214	7.55863	1.1691	0.970804	-5.08763	-5.61191
LOC-Os01g03390	0.284222	0.212233	-0.237863	-0.237863	0.706837	0.987404	7.20933	-0.237863	-0.237863	-0.237863	0.250817	-0.237863	5.94523	5.69034	4.68874	6.08821	5.77795	5.99375	7.29077	7.56417	6.98123	7.23225	7.06153	7.1036	4.29227	4.63522	4.50507	4.76793	3.76741	4.87873	-7.04492	-6.05177	-0.542669	2.08275
LOC-Os01g03410	0.666762	0.554794	0.228496	0.232876	0.310469	0.987404	-0.237863	-0.237863	-0.237863	-0.237863	0.250817	-0.237863	-0.237863	0.330661	0.557338	0.658369	0.99813	0.341609	-0.237863	0.565821	0.501682	0.295683	0.562717	-0.237863	0.257167	0.270531	0.250415	0.341421	0.442321	0.493892	-0.0462306	-0.828974	-0.0885668	-0.358919
LOC-Os01g03480	-0.237863	-0.237863	0.228496	-0.237863	-0.237863	-0.237863	-0.237863	0.282065	-0.237863	0.247571	-0.237863	0.412167	0.290554	0.330661	-0.237863	-0.237863	-0.237863	0.341609	0.316469	0.565821	-0.237863	0.295683	1.45162	-0.237863	0.257167	0.270531	-0.237863	-0.237863	0.442321	-0.237863	-0.647696	-0.395413	-0.389444	0.127931
LOC-Os01g03490	5.36286	5.25193	5.21306	5.19022	5.1597	4.97648	4.42224	4.90279	4.84695	4.87486	4.10921	4.85018	5.37016	5.17283	4.61724	5.25146	5.56679	5.26953	4.34445	4.87275	4.33309	4.41543	4.70099	4.80092	5.00404	4.98448	4.88451	4.97431	4.95348	5.19784	0.0634406	-0.645158	0.110619	-0.7316
LOC-Os01g03500	3.74627	3.55026	3.52697	3.36962	3.70082	2.82546	3.50223	4.18117	3.21736	3.88318	4.05089	4.14909	4.14795	3.84443	3.92502	4.14117	4.34965	3.9944	3.43028	3.88333	3.67504	4.06915	3.87647	2.96309	3.49338	4.05407	3.59921	3.91592	3.53289	3.89278	-0.669453	-0.19763	0.114779	-0.448584
LOC-Os01g03510	5.8892	5.89551	5.96943	6.04343	5.88929	6.10695	7.0915	6.8898	7.20444	7.12147	7.13624	7.07718	5.8824	5.89286	6.07827	5.90694	6.14897	5.95528	5.20947	4.67271	5.71489	4.67317	4.62946	5.08971	6.1491	6.11424	6.07575	6.30746	6.44578	6.0408	-0.786442	0.999551	-0.765646	-1.84071
LOC-Os01g03520	5.74746	5.93997	5.79542	5.47126	5.78029	5.90323	5.34108	5.17671	5.32812	4.89145	5.38797	4.94366	5.17426	5.03545	5.10935	4.08019	5.25564	5.17225	5.27014	4.77619	5.44088	5.01541	4.98511	4.84034	5.697	5.51189	5.36285	5.50024	5.36458	4.95888	0.485339	-0.445715	-0.674092	-0.578077
LOC-Os01g03530	4.54862	4.80011	4.74076	4.96695	4.48633	4.81141	2.41706	3.3286	3.09859	3.16815	3.17842	3.01583	8.10946	8.4822	8.11741	7.99431	7.95403	7.98883	8.35496	8.41625	8.98369	8.52125	8.19341	8.40875	6.64569	7.1351	7.17632	6.93991	6.85518	7.20036	-4.15238	-5.65572	0.650131	1.31149
LOC-Os01g03549	-0.237863	-0.237863	-0.237863	-0.237863	-0.237863	-0.237863	-0.237863	-0.237863	0.281567	-0.237863	-0.237863	-0.237863	-0.237863	-0.237863	-0.237863	0.658369	-0.237863	0.341609	-0.237863	-0.237863	-0.237863	-0.237863	1.07457	-0.237863	-0.237863	-0.237863	-0.237863	-0.237863	-0.237863	-0.237863	-0.469593	-0.326486	-0.0367446	-0.0768363
LOC-Os01g03570	0.666762	0.554794	1.4801	0.87147	0.310469	1.35045	1.62966	0.964807	0.281567	1.52769	1.14765	0.858671	2.20135	3.03925	3.35068	3.02697	2.4451	3.33195	3.31982	3.27787	2.8267	3.8961	2.95746	3.4445	1.55128	1.74664	2.40276	2.44812	2.69302	2.41411	-2.46988	-2.2884	0.126971	0.814679
LOC-Os01g03620	-0.237863	-0.237863	-0.237863	-0.237863	-0.237863	-0.237863	1.44361	0.282065	1.21292	1.14066	0.615191	-0.237863	0.290554	0.737409	0.557338	-0.237863	-0.237863	0.753893	-0.237863	-0.237863	0.501682	-0.237863	-0.237863	-0.237863	0.91792	-0.237863	0.90508	0.341421	0.442321	-0.237863	-1.04626	0.433317	-0.310136	-0.896121
LOC-Os01g03630	3.5778	3.69563	4.06221	3.83412	4.14639	4.7519	4.26256	4.09061	3.88884	4.09845	4.41689	4.77587	3.18593	3.66972	3.73542	3.56102	3.55672	3.55414	2.92633	2.56214	3.22742	3.20104	3.44795	1.97704	4.07176	3.88946	3.89254	4.30036	3.76741	3.71954	-0.0443899	0.346492	-0.746039	-1.3921
LOC-Os01g03640	1.78084	1.26327	1.63844	1.79302	1.01745	0.987404	3.35163	3.10007	2.66919	3.54876	3.38137	3.09945	3.91668	4.03671	3.80142	4.41253	3.75398	3.70087	4.4267	4.84127	3.60943	4.81606	4.5542	4.43947	2.51294	3.39517	3.38009	3.70034	2.8027	3.99769	-2.95354	-1.30948	-0.188865	0.624668
LOC-Os01g03650	3.78548	4.16385	4.0052	3.86684	4.08104	4.41082	3.12274	3.27477	3.95871	3.05494	3.28346	2.73123	3.76572	3.52323	4.09257	3.72934	3.69118	3.95595	3.31982	3.61213	2.93779	3.07678	3.36229	3.72283	3.62097	3.5794	3.67832	3.74611	3.65491	3.37463	0.268688	-0.776679	-0.163326	-0.708833
LOC-Os01g03660	2.29727	1.26327	1.09926	1.64995	1.48983	1.64026	0.675185	0.282065	0.662688	0.247571	-0.237863	-0.237863	0.676466	1.31403	1.06702	-0.237863	-0.237863	1.91922	1.69228	1.45664	0.501682	1.95744	1.45162	1.66204	1.36941	1.40013	1.35374	1.33572	0.442321	0.97708	0.0919514	-1.54768	-0.97064	-0.0730628
LOC-Os01g03670	0.284222	-0.237863	0.228496	0.232876	-0.237863	-0.237863	0.289718	0.282065	-0.237863	1.14066	-0.237863	0.412167	-0.237863	0.737409	-0.237863	-0.237863	-0.237863	-0.237863	-0.237863	-0.237863	-0.237863	-0.237863	-0.237863	-0.237863	0.625045	0.270531	-0.237863	-0.237863	-0.237863	-0.237863	-0.306985	0.167045	-0.397362	-0.646296
LOC-Os01g03680	6.27402	6.25351	5.76997	6.08574	6.0516	6.36703	4.23414	4.49545	3.81542	4.23465	5.45697	4.1093	0.290554	-0.237863	-0.237863	-0.237863	0.99813	-0.237863	-0.237863	0.565821	-0.237863	-0.237863	-0.237863	0.696182	5.22097	4.82951	4.62973	5.04925	4.90511	4.64029	2.70644	-0.391621	-5.78506	-5.78901
LOC-Os01g03690	0.284222	-0.237863	-0.237863	-0.237863	0.706837	-0.237863	0.289718	-0.237863	0.281567	-0.237863	-0.237863	-0.237863	-0.237863	-0.237863	0.557338	-0.237863	-0.237863	0.341609	-0.237863	-0.237863	0.501682	0.295683	0.562717	1.66204	-0.237863	0.270531	0.250415	-0.237863	-0.237863	-0.237863	-0.505597	-0.624792	-0.531752	0.158201
LOC-Os01g03710	4.81812	4.64762	4.6507	4.68444	4.99208	4.7212	1.22996	1.42636	1.92148	2.56951	1.69651	2.07956	3.45628	3.88499	4.09257	4.19968	4.17705	3.95595	4.099	4.35383	4.95162	4.67317	3.93698	4.27658	4.13012	3.88946	4.19117	3.8753	4.06026	3.99769	0.319673	-2.90211	-0.911195	-0.262776
LOC-Os01g03720	0.284222	0.212233	0.580362	0.232876	-0.237863	1.35045	0.289718	0.282065	0.281567	1.14066	0.250817	1.19915	0.980632	-0.237863	0.557338	0.658369	0.508637	-0.237863	-0.237863	-0.237863	0.501682	0.295683	-0.237863	-0.237863	0.625045	-0.237863	0.614567	0.753611	-0.237863	1.3384	-0.280699	-0.0612665	-0.299757	-0.850721
LOC-Os01g03730	-0.237863	0.831422	0.580362	0.87147	0.310469	1.35045	3.72282	3.99397	3.47747	3.74401	3.42794	3.69098	2.926	2.96551	2.38207	3.15077	1.36295	2.91737	3.13645	3.88333	2.93779	3.42144	2.95746	2.96309	2.67854	3.23971	2.87528	3.27009	2.44496	2.41411	-2.99695	0.41619	-1.14325	-0.31578
LOC-Os01g03740	-0.237863	-0.237863	-0.237863	-0.237863	0.310469	-0.237863	0.675185	1.21396	0.662688	0.610145	0.615191	-0.237863	0.676466	0.737409	-0.237863	-0.237863	-0.237863	-0.237863	0.715945	2.0033	1.64129	0.684308	-0.237863	-0.237863	-0.237863	-0.237863	0.250415	-0.237863	-0.237863	-0.237863	-1.17798	-0.213515	-0.903153	0.130963
LOC-Os01g03750	4.27319	4.32896	4.51435	4.75606	4.29787	5.23737	6.93255	6.98086	7.1231	7.2265	6.67788	7.46389	4.42486	4.32903	4.19436	5.01126	4.60945	4.83355	3.995	3.94385	3.85566	4.06915	4.4748	4.02611	5.67756	5.65211	5.31414	5.75653	5.89697	5.89901	-1.8876	2.37187	-1.88917	-2.45116
LOC-Os01g03760	7.59058	7.77759	7.82894	7.40381	7.73191	7.65994	7.88247	7.77742	8.08004	7.54745	8.31958	7.57031	6.32186	6.29774	6.35596	6.07264	6.22853	6.03122	5.93627	5.9435	6.17789	5.75417	5.81261	5.89569	7.36059	7.23798	7.28774	7.18393	7.39563	7.03764	0.201221	0.552185	-1.75108	-2.01595
LOC-Os01g03820	0.968834	0.831422	0.228496	1.31259	0.706837	-0.237863	1.79444	0.964807	0.662688	0.247571	-0.237863	1.19915	1.2317	0.737409	-0.237863	0.658369	-0.237863	1.07417	1.28518	-0.237863	0.988213	0.295683	1.07457	1.25847	0.257167	0.645705	1.35374	-0.237863	0.442321	-0.237863	-0.577447	-0.359055	-0.678969	-0.355726
LOC-Os01g03870	2.29727	1.86485	2.24225	2.04256	1.27288	0.987404	1.62966	0.964807	1.21292	1.52769	1.5357	1.90462	0.676466	2.30565	1.7408	0.658369	0.99813	1.3361	1.50304	2.56214	1.64129	1.24237	1.75026	0.696182	1.71277	1.40013	2.09204	1.33572	1.76636	1.3384	-0.0668766	-0.587111	-0.70685	-0.387458
LOC-Os01g03890	0.968834	0.554794	1.4801	1.49111	0.310469	0.501115	0.675185	1.21396	1.61027	0.610145	1.14765	0.412167	0.290554	0.330661	1.06702	0.658369	-0.237863	0.753893	0.715945	0.565821	0.988213	-0.237863	0.562717	0.696182	0.625045	-0.237863	1.35374	0.753611	0.442321	0.493892	-0.101135	-0.035067	-0.687931	-0.620002
LOC-Os01g03900	4.15839	4.37286	4.14371	4.44541	4.11409	4.33174	4.47176	4.65143	4.67081	4.90784	4.54918	4.52678	4.02037	3.96285	3.25968	4.01652	3.48448	3.50172	4.69357	4.59935	4.01617	4.62961	4.76914	3.63589	4.29227	4.31	4.0195	4.26934	3.96909	4.35448	-0.430842	0.169216	-0.965808	-0.156914
LOC-Os01g03914	0.968834	1.26327	1.4801	1.64995	1.67837	1.35045	2.85056	3.10007	2.75023	2.79778	3.55927	2.73123	5.33036	5.58348	5.41366	5.69957	5.47656	6.12951	6.72424	6.85691	7.0322	7.17279	6.7093	7.2931	4.4835	4.73564	4.62973	4.81164	4.10377	5.10695	-5.25556	-3.86324	-0.296325	2.09383
LOC-Os01g03940	0.284222	1.43876	0.228496	1.64995	1.27288	1.88148	3.05936	3.65786	3.37898	3.05494	3.00495	3.51942	4.72003	5.28317	5.30408	4.72293	4.77001	5.52726	5.09674	5.63022	5.12597	5.4753	5.76333	5.91428	3.66111	3.44348	3.55797	3.99387	4.60551	4.09549	-4.37387	-2.45984	0.214345	0.958338
LOC-Os01g03950	5.37576	5.62301	5.4977	5.02609	5.26643	5.36201	5.73509	4.92042	5.11517	4.57979	5.77782	4.72412	3.35413	3.03925	2.69152	3.26477	3.40844	3.6536	4.62555	4.84127	4.72257	4.60732	4.05087	5.08971	4.97248	4.93465	4.99679	5.04925	4.8803	4.31441	0.24186	-0.102833	-2.19168	-0.817958
LOC-Os01g03980	3.43714	3.5115	3.05156	3.12105	3.56402	3.13591	2.51481	2.17866	1.77425	2.19512	3.33325	2.62235	1.63164	1.53404	1.44289	1.60355	1.65389	0.341609	2.26927	2.21455	1.64129	2.3283	1.45162	1.97704	2.75472	3.18393	2.87528	2.33286	1.76636	3.02345	0.899827	-0.523153	-1.78209	-1.16317
LOC-Os01g04010	1.6166	1.06345	1.30221	1.10883	0.706837	-0.237863	0.979076	1.42636	0.662688	0.247571	0.905845	-0.237863	2.41936	1.53404	1.9876	0.658369	0.508637	1.07417	1.69228	2.21455	0.988213	1.45698	1.45162	-0.237863	0.625045	1.40013	0.250415	0.753611	-0.237863	0.97708	-0.770988	-1.07775	-0.125096	-0.242658
LOC-Os01g04020	8.57767	8.37425	8.29955	8.44286	8.51995	8.3683	6.66089	6.18909	6.26535	6.27629	6.65359	6.40659	6.15722	6.1307	5.92384	6.33003	6.39541	6.49395	6.62901	7.12212	6.5887	6.87926	6.98479	6.88538	7.56218	7.72695	7.39994	7.72524	7.61824	7.78804	1.66352	-1.60245	-1.79146	-1.11403
LOC-Os01g04030	4.37953	4.37286	4.36376	4.30919	4.35428	4.24807	2.07642	2.8284	2.05507	2.08409	3.42794	2.23556	2.6948	2.96551	2.94618	2.74209	3.24315	3.06919	3.48249	2.84203	3.73779	3.31545	3.44795	2.23544	4.10124	3.95757	3.75332	3.13899	3.76741	2.80954	1.0451	-1.63071	-1.14561	-0.816928
LOC-Os01g04050	5.67622	5.81027	5.9469	6.6436	5.54612	6.7018	8.33297	8.07579	8.07415	8.44656	8.23371	8.36649	7.37414	7.13881	6.56042	7.15508	7.0241	7.30411	8.02167	8.1566	7.43388	8.21902	7.53752	8.15883	7.05641	7.334	7.14881	7.20046	7.04012	7.27532	-2.20468	0.535132	-1.22132	-0.00850833
LOC-Os01g04080	-0.237863	-0.237863	-0.237863	0.232876	-0.237863	-0.237863	1.94231	-0.237863	-0.237863	-0.237863	-0.237863	-0.237863	-0.237863	-0.237863	-0.237863	-0.237863	-0.237863	0.341609	0.715945	-0.237863	-0.237863	0.684308	-0.237863	-0.237863	-0.237863	-0.237863	-0.237863	-0.237863	-0.237863	0.493892	-0.579688	-0.0520846	-0.546128	-0.165912
LOC-Os01g04090	-0.237863	-0.237863	-0.237863	-0.237863	-0.237863	-0.237863	-0.237863	-0.237863	-0.237863	-0.237863	-0.237863	-0.237863	-0.237863	-0.237863	-0.237863	-0.237863	-0.237863	-0.237863	0.316469	-0.237863	-0.237863	-0.237863	-0.237863	-0.237863	-0.237863	0.270531	-0.237863	-0.237863	-0.237863	0.493892	-0.088967	-0.088967	-0.088967	0.0923888
LOC-Os01g04100	2.97697	3.34517	2.42722	2.68032	2.12994	2.93653	2.41706	2.05638	2.66919	2.08409	2.40393	2.07956	3.24421	3.62252	3.80142	3.56102	3.48448	3.74664	3.67428	3.68486	3.13719	3.74097	2.95746	2.64466	2.82707	3.29341	3.59921	2.55485	3.08913	3.45052	-0.877473	-1.34771	0.328523	-0.10665
LOC-Os01g04110	4.65831	4.73432	4.51435	4.37891	4.40856	4.52187	3.4036	3.61518	3.42906	3.84962	4.27124	3.45738	3.40611	3.84443	4.03885	3.80667	3.87193	3.50172	3.92125	3.27787	3.5407	3.69943	3.60536	3.33836	4.26648	4.02262	4.39228	3.95542	3.92125	3.29452	0.651233	-0.679177	-0.625581	-0.826219
LOC-Os01g04120	1.21848	1.98287	2.3377	1.79302	1.01745	2.82546	1.94231	2.97062	2.66919	2.64968	2.40393	2.83246	6.01383	5.85252	5.76748	5.67916	5.58417	5.76823	6.21616	5.9435	6.16653	6.13525	6.06389	5.91428	4.46093	4.90045	4.98128	4.62826	4.47904	4.27321	-4.43485	-3.79882	0.560519	1.08622
LOC-Os01g04160	3.04318	4.03315	3.60578	3.89884	3.41288	3.85433	3.24172	3.21886	3.09859	3.22159	3.55927	3.45738	1.94444	2.42048	1.9876	3.02697	1.89589	2.20805	3.48249	3.82016	3.60943	3.93241	3.67806	2.96309	3.44821	3.78084	3.7894	3.55362	3.25269	3.37463	0.0597183	-0.497215	-1.52959	-0.0276095
LOC-Os01g04170	5.96801	6.07233	5.81213	5.69731	5.79055	5.86161	4.39682	3.96027	4.29214	3.16815	4.59071	4.14909	6.55843	6.47427	6.57936	6.57071	6.36555	6.74009	6.23149	6.61782	6.68739	6.49828	6.11716	6.05498	6.09151	5.86216	5.76742	6.00265	5.9336	5.99083	-0.853758	-2.4729	0.205695	-0.074639
LOC-Os01g04190	5.94222	5.84185	5.85309	6.29257	6.07696	6.1765	6.39171	6.41739	6.36521	6.44305	6.66821	6.55468	6.10314	6.0438	6.18103	6.24923	6.31438	6.20522	6.27655	5.97284	6.16653	6.58066	6.50465	6.53514	6.02385	6.16555	6.27342	6.29981	5.98103	6.359	-0.465102	0.124193	-0.314109	-0.0713195
LOC-Os01g04200	3.33511	3.43073	3.68051	3.22567	3.24404	3.13591	4.87295	5.26218	5.26057	5.16133	4.83493	5.00999	4.54563	4.00025	4.33472	4.25591	3.75398	4.17264	3.92125	3.82016	3.96462	4.1014	3.44795	3.88243	4.50571	4.14452	4.21789	4.1721	3.92125	4.18709	-1.51148	0.93286	-0.565057	-0.981278
LOC-Os01g04210	-0.237863	0.212233	0.228496	-0.237863	0.706837	0.987404	0.979076	-0.237863	-0.237863	-0.237863	-0.237863	-0.237863	-0.237863	-0.237863	0.557338	-0.237863	-0.237863	0.341609	-0.237863	-0.237863	-0.237863	-0.237863	-0.237863	-0.237863	-0.237863	0.645705	0.614567	0.753611	0.442321	-0.237863	0.130461	-0.375467	-0.355295	-0.700992
LOC-Os01g04220	1.6166	1.26327	1.4801	1.10883	0.310469	-0.237863	-0.237863	-0.237863	-0.237863	0.247571	-0.237863	0.412167	-0.237863	-0.237863	-0.237863	1.20702	0.508637	-0.237863	-0.237863	-0.237863	-0.237863	-0.237863	-0.237863	-0.237863	0.91792	0.645705	0.90508	1.33572	1.25118	-0.237863	0.689101	-0.941615	-0.63527	-1.15618
LOC-Os01g04230	4.89184	4.18863	4.31767	4.30919	4.65299	3.73647	4.17556	4.71345	3.65632	4.69762	4.10921	4.69752	4.52227	4.73618	4.61724	4.68247	4.42877	4.41868	3.76138	4.21338	4.01617	4.44086	3.87647	4.21792	4.43801	4.43473	4.29522	4.52702	4.41139	4.64029	-0.275285	-0.257419	0.014185	-0.603503
LOC-Os01g04250	2.06204	1.43876	1.78111	0.587222	1.27288	0.987404	-0.237863	0.663452	0.281567	0.610145	-0.237863	-0.237863	1.44549	1.05434	1.44289	-0.237863	1.65389	0.753893	1.02845	0.565821	1.3514	0.684308	0.562717	0.696182	0.625045	0.943175	0.614567	1.33572	1.25118	-0.237863	0.230864	-1.36099	-0.254785	-0.645055
LOC-Os01g04260	6.96249	7.1126	7.28708	7.33531	6.86929	7.24017	8.27312	8.40192	8.53216	8.35088	8.31804	8.36226	7.28326	7.30123	7.66003	7.04769	7.48387	7.11202	6.35567	6.07108	6.3282	6.07967	6.02261	5.93264	7.39967	7.47721	7.58839	7.52647	7.5491	7.40497	-0.94258	1.02704	-0.696532	-1.99205
LOC-Os01g04280	2.49947	2.37704	2.66662	3.22567	2.83224	0.501115	2.19912	2.8284	2.96915	2.64968	2.40393	2.73123	4.08557	4.23802	4.542	4.08019	4.85841	4.55355	3.95859	4.70803	4.24942	4.25265	5.17292	4.53867	3.19835	2.79458	3.59921	3.70034	4.06026	3.45052	-2.28684	-2.03804	0.347061	0.498663
LOC-Os01g04300	0.284222	-0.237863	0.580362	0.232876	0.310469	0.501115	2.60635	2.75167	2.58333	2.29821	2.30759	2.23556	6.53527	6.58305	6.72253	6.45538	6.51808	6.52711	6.02696	6.52182	6.2763	6.01342	6.26609	5.81883	5.05011	4.91765	5.35082	4.81164	5.00027	5.03481	-6.50928	-4.56683	1.46583	0.749387
LOC-Os01g04324	-0.237863	-0.237863	-0.237863	-0.237863	-0.237863	-0.237863	-0.237863	-0.237863	0.281567	-0.237863	-0.237863	-0.237863	-0.237863	0.737409	0.557338	-0.237863	-0.237863	-0.237863	0.316469	-0.237863	-0.237863	0.295683	-0.237863	0.696182	-0.237863	-0.237863	-0.237863	-0.237863	-0.237863	0.493892	-0.558941	-0.428445	-0.0657307	-0.00225766
LOC-Os01g04330	3.93247	3.69563	3.94585	3.86684	3.61108	3.31105	3.54913	3.57119	2.89981	3.4626	3.17842	2.62235	0.980632	2.42048	1.06702	1.20702	1.36295	1.5577	1.85955	3.18062	1.88257	0.990154	2.20861	2.64466	2.75472	3.06545	3.38009	2.99477	2.69302	3.02345	0.668348	-0.188014	-2.26282	-1.58804
LOC-Os01g04350	-0.237863	0.212233	0.228496	0.587222	0.310469	-0.237863	1.94231	1.77549	1.77425	1.68816	1.84118	2.37633	2.6087	2.80567	1.7408	2.16976	2.2842	3.39079	4.16438	4.30851	2.43053	3.74097	5.0954	4.09292	1.36941	1.58376	2.20321	1.07383	1.96818	0.97708	-3.54286	-1.73558	-0.857723	1.54387
LOC-Os01g04370	-0.237863	0.212233	-0.237863	-0.237863	-0.237863	-0.237863	0.289718	-0.237863	-0.237863	-0.237863	-0.237863	-0.237863	-0.237863	-0.237863	-0.237863	-0.237863	-0.237863	0.341609	0.316469	1.45664	0.988213	0.295683	-0.237863	-0.237863	0.257167	0.645705	-0.237863	-0.237863	-0.237863	-0.237863	-0.588106	-0.565148	-0.549772	0.437388
LOC-Os01g04380	-0.237863	-0.237863	0.228496	-0.237863	-0.237863	-0.237863	0.289718	0.663452	-0.237863	0.247571	0.250817	-0.237863	-0.237863	-0.237863	-0.237863	-0.237863	0.508637	-0.237863	0.316469	1.45664	0.501682	-0.237863	0.562717	-0.237863	0.625045	0.270531	-0.237863	-0.237863	-0.237863	-0.237863	-0.693215	-0.247883	-0.615398	0.16277
LOC-Os01g04390	1.43123	1.43876	0.863016	0.587222	1.01745	0.501115	0.289718	0.282065	0.662688	0.247571	-0.237863	-0.237863	3.76572	3.8027	2.54508	3.37042	2.84192	3.55414	3.67428	4.35383	4.16059	4.38954	4.15642	4.27658	2.51294	2.46081	2.87528	2.83452	2.30285	2.5583	-3.16536	-3.91111	-0.0556267	1.46474
LOC-Os01g04409	1.21848	1.06345	1.30221	0.87147	1.67837	0.987404	1.22996	0.663452	0.963876	1.14066	1.69651	1.47443	2.85297	2.8878	2.82446	3.26477	2.84192	2.91737	3.43028	3.36897	3.73779	3.85885	3.5288	3.80484	1.71277	1.74664	2.80651	2.44812	2.90463	0.493892	-2.32098	-2.31394	-0.149875	1.07686
LOC-Os01g04450	1.43123	1.86485	1.4801	2.04256	1.27288	2.08809	0.675185	1.61146	0.281567	0.247571	0.905845	0.412167	1.7965	1.31403	-0.237863	1.20702	1.36295	0.753893	1.28518	2.0033	2.26994	2.09193	1.45162	1.25847	1.71277	1.18967	0.90508	0.341421	0.902712	1.3384	-0.00931777	-1.21414	-0.852166	0.0386526
LOC-Os01g04460	-0.237863	-0.237863	-0.237863	-0.237863	-0.237863	-0.237863	-0.237863	-0.237863	-0.237863	-0.237863	-0.237863	-0.237863	-0.237863	-0.237863	-0.237863	-0.237863	-0.237863	0.341609	-0.237863	-0.237863	-0.237863	-0.237863	-0.237863	0.696182	-0.237863	0.270531	-0.237863	-0.237863	-0.237863	-0.237863	-0.233567	-0.233567	-0.0533299	0.0626726
LOC-Os01g04480	0.284222	-0.237863	-0.237863	0.232876	0.310469	-0.237863	-0.237863	-0.237863	-0.237863	-0.237863	-0.237863	-0.237863	-0.237863	-0.237863	-0.237863	-0.237863	0.508637	-0.237863	-0.237863	-0.237863	-0.237863	0.295683	-0.237863	0.696182	-0.237863	-0.237863	0.250415	-0.237863	-0.237863	-0.237863	-0.0711541	-0.486791	-0.284179	-0.0801922
LOC-Os01g04500	0.968834	1.26327	1.78111	0.87147	0.706837	0.501115	1.62966	2.05638	0.662688	1.52769	1.35468	1.7055	0.676466	-0.237863	0.557338	-0.237863	-0.237863	0.341609	0.715945	-0.237863	0.501682	1.45698	-0.237863	-0.237863	0.91792	1.18967	0.614567	0.341421	0.902712	0.493892	-0.294114	0.488273	-1.38348	-1.13649
LOC-Os01g04520	-0.237863	-0.237863	-0.237863	-0.237863	0.310469	-0.237863	-0.237863	-0.237863	-0.237863	0.247571	-0.237863	-0.237863	-0.237863	-0.237863	-0.237863	-0.237863	-0.237863	-0.237863	-0.237863	-0.237863	-0.237863	-0.237863	-0.237863	-0.237863	0.257167	-0.237863	-0.237863	-0.237863	-0.237863	-0.237863	0.0134795	-0.0070982	-0.159532	-0.159532
LOC-Os01g04540	0.284222	-0.237863	0.580362	0.232876	0.310469	0.987404	-0.237863	0.282065	0.281567	-0.237863	-0.237863	-0.237863	-0.237863	-0.237863	0.557338	-0.237863	0.508637	-0.237863	1.02845	-0.237863	-0.237863	0.295683	1.07457	-0.237863	-0.237863	-0.237863	-0.237863	-0.237863	-0.237863	0.493892	-0.105442	-0.691323	-0.554885	-0.166362
LOC-Os01g04570	0.284222	-0.237863	-0.237863	0.232876	0.310469	-0.237863	-0.237863	-0.237863	-0.237863	-0.237863	-0.237863	-0.237863	1.2317	0.330661	-0.237863	0.658369	0.508637	0.341609	1.85955	1.45664	0.988213	0.990154	2.39269	2.23544	0.625045	0.645705	0.90508	-0.237863	-0.237863	0.97708	-1.36346	-1.63613	-0.78977	1.21123
LOC-Os01g04580	0.968834	0.554794	0.580362	1.10883	0.706837	1.35045	2.77366	2.67062	3.37898	3.22159	3.51681	2.83246	2.6087	2.42048	2.69152	2.57533	2.72138	2.91737	2.38352	2.39879	2.08922	2.21495	2.70253	-0.237863	2.1108	1.40013	2.09204	2.33286	1.53165	2.25389	-2.11768	0.38966	-0.263124	-1.15582
LOC-Os01g04590	0.284222	0.831422	0.863016	0.87147	0.310469	0.501115	-0.237863	-0.237863	-0.237863	0.610145	-0.237863	-0.237863	2.20135	2.42048	2.69152	2.74209	2.4451	2.4486	2.6803	3.27787	2.93779	3.07678	3.0698	1.97704	1.36941	1.74664	1.53471	1.07383	1.53165	2.25389	-2.36051	-2.98906	0.228197	0.841662
LOC-Os01g04600	2.97697	3.3004	2.80666	3.45818	3.18306	3.13591	1.94231	2.49343	1.77425	1.52769	1.5357	1.90462	1.63164	1.72488	1.06702	1.60355	0.99813	1.91922	1.28518	2.39879	1.88257	2.09193	1.99756	1.25847	2.82707	3.39517	1.97157	2.44812	2.69302	2.25389	1.0985	-0.977247	-1.40133	-1.03493
LOC-Os01g04620	0.968834	-0.237863	1.09926	1.10883	0.706837	1.35045	2.51481	2.39594	2.89981	2.29821	2.40393	1.90462	2.07861	1.53404	1.9876	1.60355	2.2842	2.20805	1.85955	0.565821	2.43053	1.64376	1.99756	-0.237863	1.36941	0.270531	1.53471	1.5573	1.25118	0.97708	-1.57617	0.376083	-0.363031	-0.984268
LOC-Os01g04630	5.13894	5.1672	5.5975	5.84422	5.32406	5.61674	6.53257	6.89873	6.80526	6.92606	6.99645	6.88435	6.81064	6.77333	6.37776	6.36879	6.5271	6.6646	6.59976	6.62708	6.28683	6.48612	6.37944	6.30088	6.28375	6.48117	6.27978	6.32264	5.98103	6.49962	-1.37261	0.20496	-0.189424	-0.407754
LOC-Os01g04640	-0.237863	0.212233	0.863016	0.232876	0.310469	0.501115	-0.237863	-0.237863	-0.237863	0.247571	0.250817	0.412167	-0.237863	-0.237863	0.557338	-0.237863	-0.237863	0.341609	1.02845	0.565821	-0.237863	0.295683	1.07457	1.25847	-0.237863	0.270531	0.250415	0.341421	-0.237863	-0.237863	-0.331146	-0.690886	-0.71735	0.240119
LOC-Os01g04650	6.1518	6.07897	6.42556	6.09267	5.87007	6.10695	7.32164	7.27966	7.49341	7.12849	7.11505	6.90774	8.40598	8.34173	8.61173	7.98602	7.81367	8.30407	8.46934	8.51679	8.58127	8.47738	8.35735	8.31041	7.44349	7.68487	7.54947	7.22491	7.15316	7.25958	-2.37081	-1.38775	0.154171	0.501211
LOC-Os01g04660	0.666762	1.06345	-0.237863	0.87147	1.01745	1.35045	-0.237863	0.282065	-0.237863	-0.237863	-0.237863	-0.237863	-0.237863	0.330661	-0.237863	-0.237863	-0.237863	-0.237863	0.316469	-0.237863	-0.237863	-0.237863	0.562717	0.696182	0.257167	0.645705	0.90508	1.33572	-0.237863	-0.237863	0.567821	-0.915165	-0.901666	-0.513241
LOC-Os01g04670	-0.237863	1.06345	-0.237863	0.587222	0.310469	-0.237863	0.289718	-0.237863	-0.237863	0.610145	-0.237863	-0.237863	1.7965	0.737409	1.06702	2.16976	-0.237863	1.91922	1.28518	1.07892	1.3514	2.3283	1.75026	0.696182	0.257167	0.270531	1.14678	0.341421	1.25118	0.97708	-1.43058	-1.65915	0.047447	0.25602
LOC-Os01g04690	0.284222	0.212233	0.580362	0.232876	-0.237863	0.501115	-0.237863	0.282065	0.662688	0.610145	0.250817	-0.237863	1.2317	1.31403	1.44289	1.60355	1.36295	0.753893	-0.237863	0.565821	0.501682	0.295683	1.07457	1.66204	-0.237863	-0.237863	0.90508	-0.237863	0.902712	-0.237863	-0.978104	-1.0201	0.558809	-0.419834
LOC-Os01g04710	5.37576	5.41828	5.75276	5.52351	5.47159	5.87562	7.42269	7.59453	7.81163	7.84644	7.90376	7.70989	6.67952	6.72387	6.73102	6.81485	6.84096	6.80642	5.79889	5.70206	6.22246	5.59339	5.67728	5.43695	6.45336	6.30934	6.55598	6.53961	6.66496	6.69949	-1.84721	1.17387	-0.490765	-1.68806
LOC-Os01g04720	5.6552	5.34303	5.7177	5.66046	5.57013	5.81875	5.84254	5.88219	5.94223	5.75765	5.93118	6.01262	5.47121	5.41367	5.34891	5.35806	5.61833	5.30054	4.73721	4.63649	5.36339	4.62961	5.14754	5.08971	5.68731	5.54548	5.60481	5.69951	5.46809	5.44049	-0.136196	0.299307	-0.450413	-0.907521
LOC-Os01g04730	4.81812	5.06386	5.14871	4.8243	5.0272	4.65777	3.76316	3.81697	3.88884	3.66905	3.51681	3.63603	2.51713	2.62589	2.69152	3.02697	2.95316	2.55533	1.85955	2.21455	2.26994	1.24237	1.45162	1.97704	4.04167	4.5273	4.39228	4.06782	4.146	3.89278	1.47546	-0.621239	-1.86683	-2.72357
LOC-Os01g04750	1.78084	1.06345	1.78111	1.49111	1.67837	2.42934	2.60635	3.52583	2.66919	3.4626	3.75463	3.09945	3.72537	3.17629	4.19436	3.9499	4.13047	4.10396	4.13206	4.00194	4.06593	4.7965	4.39077	3.88243	3.14274	2.63733	2.87528	3.06868	3.08913	2.68938	-2.50585	-1.12957	-0.128623	0.411672
LOC-Os01g04800	2.83467	3.10601	3.40004	2.44054	3.65665	3.46722	4.26256	4.71345	4.88333	4.84111	5.42288	4.89768	5.33036	5.7354	5.84777	5.71971	6.29339	5.65277	5.97323	6.41898	5.82014	5.92608	6.34636	5.89569	4.07176	4.3612	4.16394	4.36045	4.47904	3.71954	-2.90698	-1.38343	0.0108413	0.488906
LOC-Os01g04814	6.1815	6.06566	6.11798	6.23106	6.13446	6.13051	6.69778	6.82573	6.86106	6.77786	6.72527	6.68221	7.24809	7.31614	7.55392	6.94026	7.28557	7.33065	7.11999	7.30627	7.45271	7.23952	7.12142	7.25714	6.69968	6.52673	6.78771	6.60316	6.79009	6.7604	-1.19402	-0.627187	0.171469	0.122921
LOC-Os01g04840	0.284222	-0.237863	-0.237863	-0.237863	-0.237863	-0.237863	-0.237863	-0.237863	0.281567	-0.237863	-0.237863	0.858671	1.2317	1.05434	1.7408	1.20702	0.99813	1.5577	-0.237863	-0.237863	1.3514	0.295683	-0.237863	1.25847	-0.237863	-0.237863	0.90508	0.341421	-0.237863	-0.237863	-1.40176	-1.18007	0.789842	-0.682928
LOC-Os01g04860	1.21848	0.831422	0.863016	2.04256	1.27288	-0.237863	1.22996	-0.237863	0.662688	0.610145	1.14765	0.858671	0.980632	0.737409	0.557338	1.20702	0.508637	0.341609	1.69228	1.07892	0.988213	1.24237	1.99756	1.25847	1.16125	1.58376	1.84012	0.753611	1.76636	0.493892	-0.322285	-0.733741	-0.739256	0.171694
LOC-Os01g04870	2.18445	1.43876	1.78111	2.35086	1.8451	1.35045	-0.237863	0.964807	0.963876	0.610145	0.250817	0.858671	2.6087	3.03925	2.19828	3.02697	3.24315	3.20654	3.13645	3.07635	2.26994	3.07678	2.95746	3.4445	2.42242	2.25965	2.20321	1.5573	1.25118	1.86758	-1.37879	-2.57021	0.182494	0.357561
LOC-Os01g04880	5.72746	5.60472	5.72655	5.38353	5.83086	5.47673	4.56599	4.58663	4.64984	4.23465	4.4398	4.1093	4.98217	4.96151	5.02897	5.10608	4.9417	5.31581	5.24012	4.84127	5.05381	5.16023	4.92663	4.80092	4.90722	4.88304	4.96559	5.23727	5.17362	4.87873	0.525228	-1.07275	-0.41107	-0.463845
LOC-Os01g04900	1.21848	0.831422	1.09926	1.10883	0.310469	0.501115	1.22996	-0.237863	0.281567	-0.237863	-0.237863	-0.237863	0.980632	-0.237863	-0.237863	-0.237863	-0.237863	-0.237863	2.14519	0.565821	-0.237863	1.64376	1.45162	0.696182	-0.237863	0.645705	1.35374	0.341421	-0.237863	1.3384	-0.204881	-1.14836	-1.30419	0.201749
LOC-Os01g04910	5.61223	5.2982	5.58783	5.36073	5.81084	4.97648	4.73778	4.65143	4.84695	5.11971	4.59071	4.06837	4.20775	3.52323	3.73542	3.64763	3.81416	3.1395	3.13645	3.27787	3.5407	3.61258	2.83562	2.64466	4.98834	4.41064	4.70723	4.72286	4.80322	4.79387	1.00729	-0.336377	-1.62609	-2.0927
LOC-Os01g04920	4.40493	4.4771	4.57437	4.42358	4.11409	4.62497	5.60796	5.84574	5.65714	5.87903	5.45697	6.11664	4.98217	4.90346	5.00115	4.9444	4.82954	4.74612	4.52955	4.30851	4.37317	4.87322	3.99505	4.43947	5.23434	4.91765	5.2765	5.06739	4.74944	4.95888	-1.07961	0.928259	-0.563447	-1.09814
LOC-Os01g04930	4.47856	4.51677	4.16988	4.60908	4.43495	4.11269	5.25882	5.35589	5.5252	5.46814	5.46815	5.63224	6.2239	6.34212	6.20562	6.08821	5.89404	6.02194	6.27655	6.3757	6.50097	6.28317	6.10403	6.18316	5.50082	5.38158	5.44432	5.5527	5.27226	5.5822	-1.91227	-0.959242	0.0801838	0.333894
LOC-Os01g04950	2.97697	3.05302	3.4436	3.58159	3.18306	3.13591	4.51964	3.61518	3.56966	3.50632	3.60051	4.33309	6.29454	6.65518	6.06489	6.57071	6.23954	6.6646	7.27235	7.25345	7.26306	7.69277	7.54725	7.46058	5.47853	5.73207	5.4556	5.80058	5.61064	5.93908	-4.02561	-3.46705	-0.139623	1.63602
LOC-Os01g04990	4.30052	4.03315	4.03399	4.46691	3.94074	3.67372	3.50223	3.81697	3.27327	3.58998	4.08035	3.25343	4.29304	4.03671	3.98306	3.88006	4.22217	4.23819	4.50452	5.0484	4.41218	4.67317	4.5542	4.15677	3.62097	3.92392	4.39228	4.30036	4.06026	4.31441	-0.381011	-0.913989	-0.357462	0.360169
LOC-Os01g05010	8.59846	8.52169	8.33902	8.24393	8.57883	8.29463	6.49114	6.34088	6.41576	6.14414	6.58332	6.31334	5.43414	5.70173	5.53503	5.27886	5.71621	5.82266	4.99258	5.0757	5.21689	4.85442	4.70099	5.35766	7.51642	7.42403	7.28142	7.64597	7.61824	7.32657	2.25952	-1.35418	-2.24305	-2.85239
LOC-Os01g05050	-0.237863	-0.237863	-0.237863	0.232876	-0.237863	-0.237863	-0.237863	-0.237863	0.281567	-0.237863	-0.237863	-0.237863	-0.237863	-0.237863	-0.237863	-0.237863	-0.237863	-0.237863	-0.237863	-0.237863	-0.237863	-0.237863	-0.237863	0.696182	-0.237863	-0.237863	-0.237863	-0.237863	-0.237863	-0.237863	-0.145845	-0.130216	-0.285069	0.00287019
LOC-Os01g05060	4.03365	3.91934	4.0052	3.86684	3.94074	4.33174	0.979076	0.964807	0.963876	1.14066	0.250817	0.412167	2.926	2.30565	2.54508	1.91425	2.72138	3.1395	2.99982	1.75571	2.08922	2.62305	1.99756	2.45451	3.57968	2.55177	3.23062	3.70034	2.44496	2.07362	1.35871	-2.90509	-0.983012	-1.3428
LOC-Os01g05064	2.06204	1.43876	1.91093	2.25523	1.99454	2.08809	3.9495	4.09061	3.95871	4.33505	4.41689	4.69752	8.51355	8.349	8.49938	8.28519	8.16516	8.28868	7.92121	7.93225	8.33968	8.00129	7.29326	7.53455	6.93069	7.02433	7.29089	6.89997	6.78341	7.12709	-6.56336	-4.53392	1.56377	0.653619
LOC-Os01g05070	5.8892	6.05896	6.02066	6.29257	6.00831	6.1765	6.60094	6.67804	6.75705	6.63745	6.48212	6.7805	5.97134	6.12224	5.89389	5.87139	5.89404	5.82266	5.12986	4.8091	5.02894	4.94606	4.76914	4.58582	6.218	6.50981	6.13304	6.03066	5.90928	6.24641	-0.375436	0.529353	-0.601159	-1.64056
LOC-Os01g05080	-0.237863	-0.237863	-0.237863	-0.237863	-0.237863	-0.237863	-0.237863	-0.237863	-0.237863	-0.237863	-0.237863	-0.237863	0.980632	-0.237863	-0.237863	-0.237863	-0.237863	0.753893	0.316469	-0.237863	0.501682	-0.237863	-0.237863	-0.237863	-0.237863	-0.237863	-0.237863	-0.237863	-0.237863	0.493892	-0.4975	-0.4975	0.168703	-0.125442
LOC-Os01g05090	3.74627	4.2605	3.88395	4.50898	4.11409	3.73647	4.51964	4.29371	4.29214	4.42892	4.1925	4.52678	3.98663	4.32903	3.66624	3.56102	3.69118	4.5011	4.16438	3.7541	4.20569	3.69943	4.70099	4.15677	4.15845	4.14452	4.16394	4.6525	4.06026	4.23079	-0.387916	0.0487788	-0.461122	-0.300764
LOC-Os01g05105	0.284222	-0.237863	-0.237863	-0.237863	0.706837	-0.237863	-0.237863	-0.237863	-0.237863	-0.237863	-0.237863	-0.237863	-0.237863	-0.237863	-0.237863	-0.237863	-0.237863	-0.237863	-0.237863	-0.237863	-0.237863	0.295683	-0.237863	-0.237863	-0.237863	-0.237863	-0.237863	-0.237863	-0.237863	-0.237863	0.158833	-0.296345	-0.296345	-0.137431
LOC-Os01g05120	-0.237863	-0.237863	-0.237863	-0.237863	0.310469	-0.237863	-0.237863	-0.237863	-0.237863	-0.237863	-0.237863	-0.237863	-0.237863	-0.237863	-0.237863	-0.237863	-0.237863	-0.237863	-0.237863	-0.237863	-0.237863	-0.237863	0.562717	0.696182	-0.237863	-0.237863	-0.237863	-0.237863	-0.237863	-0.237863	-0.1763	-0.338216	-0.338216	0.2011
LOC-Os01g05130	5.29654	5.26363	5.34526	4.92095	4.93774	4.97648	3.68132	3.99397	3.73806	3.16815	3.60051	3.01583	4.26517	4.269	4.19436	3.64763	3.87193	4.13871	3.48249	3.53554	3.5407	4.19404	3.27123	3.33836	4.29227	4.02262	4.29522	4.4736	4.47904	4.23079	1.08071	-1.30305	-0.72211	-1.27461
LOC-Os01g05140	6.51471	6.38259	6.23417	6.45741	6.51452	6.08301	4.29043	4.51879	4.08904	4.40602	4.39362	3.63603	4.49853	4.38666	4.42123	4.36219	4.53987	4.5011	4.13206	4.90355	4.45015	4.25265	3.93698	4.15677	5.5444	5.25195	5.18464	5.37474	5.62565	5.00994	1.83897	-1.70076	-1.44601	-1.6085
LOC-Os01g05150	1.78084	1.5952	2.14004	0.587222	0.310469	1.88148	2.41706	1.61146	1.42523	1.34712	1.5357	1.7055	3.18593	3.10939	2.54508	3.02697	1.65389	2.83502	4.3998	4.16335	4.06593	4.62961	3.81332	3.88243	2.22232	1.89298	2.20321	1.5573	2.14519	2.41411	-2.42599	-2.14364	-0.849695	1.59081
LOC-Os01g05180	-0.237863	0.212233	0.228496	-0.237863	0.310469	0.501115	0.675185	0.282065	-0.237863	-0.237863	0.250817	0.412167	-0.237863	-0.237863	-0.237863	-0.237863	-0.237863	-0.237863	-0.237863	-0.237863	0.501682	0.295683	-0.237863	0.696182	-0.237863	0.943175	0.250415	-0.237863	-0.237863	0.493892	-0.222684	-0.115941	-0.689638	-0.192228
LOC-Os01g05310	3.89711	4.11298	3.75156	4.02017	2.90956	4.24807	4.543	5.34287	4.79059	5.01766	4.70858	4.85018	4.47439	4.23802	4.37862	3.72934	3.81416	3.60473	2.84889	2.21455	2.26994	2.79066	1.45162	2.45451	4.04167	4.22963	3.98879	4.52702	4.146	4.27321	-0.888632	0.712353	-0.618425	-2.36763
LOC-Os01g05410	-0.237863	-0.237863	-0.237863	-0.237863	-0.237863	-0.237863	-0.237863	-0.237863	-0.237863	-0.237863	-0.237863	-0.237863	-0.237863	-0.237863	-0.237863	0.658369	-0.237863	-0.237863	-0.237863	-0.237863	0.501682	-0.237863	-0.237863	-0.237863	0.257167	-0.237863	-0.237863	-0.237863	-0.237863	-0.237863	-0.252435	-0.252435	0.0306797	-0.0205823
LOC-Os01g05420	6.86518	6.65122	6.7716	6.68547	6.88851	6.52645	6.62303	6.8898	6.72734	6.76891	6.5256	6.89024	7.08627	7.22428	7.28066	7.17709	7.12259	7.0078	6.77222	7.089	6.94844	6.79795	7.00613	6.98548	6.57916	6.92999	6.89511	6.77859	6.91747	6.78992	-0.378326	-0.372473	0.220506	-0.129823
LOC-Os01g05430	3.48557	3.55026	3.40004	3.58159	3.65665	3.90984	3.72282	3.8904	4.05755	4.06959	3.89386	3.8443	3.24421	3.52323	2.54508	3.37042	3.40844	3.1395	3.31982	1.07892	3.04093	2.09193	2.20861	2.23544	3.70017	3.49022	3.42666	3.55362	3.71226	3.02345	-0.185598	0.306661	-0.71293	-1.51812
LOC-Os01g05470	3.82366	3.15712	2.9343	3.54161	3.7853	3.13591	1.94231	1.61146	1.92148	1.83255	1.84118	2.23556	2.41936	2.71858	3.16256	2.38675	1.89589	2.83502	2.76706	2.84203	3.73779	2.09193	1.75026	2.81264	2.75472	2.46081	3.06386	2.74718	3.08913	3.77963	0.542785	-1.45323	-0.750736	-0.565721
LOC-Os01g05480	0.284222	-0.237863	-0.237863	0.232876	-0.237863	-0.237863	-0.237863	0.282065	-0.237863	-0.237863	-0.237863	-0.237863	-0.237863	-0.237863	-0.237863	-0.237863	-0.237863	0.341609	-0.237863	-0.237863	-0.237863	-0.237863	-0.237863	-0.237863	0.257167	-0.237863	0.250415	-0.237863	-0.237863	-0.237863	-0.00418982	-0.146278	-0.127533	-0.297044
LOC-Os01g05490	8.09268	8.14977	8.27414	8.36053	8.04414	8.3683	8.95363	9.13429	9.09727	9.06731	9.29272	9.14361	8.96505	9.06768	9.06905	8.75152	8.93132	8.93545	8.7128	8.62933	8.8797	8.48962	8.50204	8.47286	8.59824	8.72284	8.83331	8.59213	8.68303	8.63886	-0.881629	0.232371	-0.0388068	-0.511755
LOC-Os01g05500	5.40123	5.5388	5.54847	5.57392	5.62847	5.56582	5.50467	5.45603	5.79721	5.21502	5.49027	5.86511	6.2667	6.09656	6.024	5.88927	6.31438	6.41819	6.27655	6.02979	6.09642	6.15843	6.06389	6.13642	5.84374	5.52318	5.86365	5.96443	5.66974	5.91249	-0.677378	-0.666328	0.149818	0.0795112
LOC-Os01g05530	-0.237863	-0.237863	-0.237863	-0.237863	-0.237863	-0.237863	0.289718	-0.237863	-0.237863	-0.237863	-0.237863	-0.237863	-0.237863	-0.237863	-0.237863	-0.237863	-0.237863	-0.237863	-0.237863	-0.237863	-0.237863	-0.237863	-0.237863	-0.237863	-0.237863	0.270531	0.250415	-0.237863	-0.237863	-0.237863	-0.0846735	0.0879301	-0.0846735	-0.0846735
LOC-Os01g05540	5.85275	5.86509	5.85309	6.0218	5.5217	5.72902	5.65159	5.58326	5.32812	5.43459	5.29052	5.38805	5.12858	4.86343	5.02897	4.90977	4.82954	4.93588	5.0799	5.22948	4.84164	5.37333	4.98511	4.98807	5.61762	5.62094	5.32647	5.4178	5.23361	5.5822	0.425198	-0.195805	-0.775494	-0.640735
LOC-Os01g05560	6.91466	6.68208	6.54537	6.71273	6.95385	6.85812	5.81402	5.67962	5.5252	5.43459	5.63624	6.02336	5.40889	5.66726	5.69986	5.90694	5.73189	5.62853	5.57673	5.57389	5.45961	5.69199	5.81261	5.81883	6.09151	6.07645	5.82939	6.4663	6.21726	6.11264	0.980122	-0.844953	-0.857853	-0.87817
LOC-Os01g05610	8.73492	8.69922	8.72947	8.50395	8.63541	8.33827	6.46692	6.61986	6.42813	6.38568	6.63386	6.53228	6.8766	6.91717	6.75621	6.60359	6.7969	6.92563	7.03076	7.16088	7.25772	7.22129	7.06831	7.18241	7.82987	7.86858	7.70869	8.01655	7.55303	7.7917	1.53568	-1.73492	-1.39985	-1.0211
LOC-Os01g05620	-0.237863	-0.237863	-0.237863	-0.237863	-0.237863	-0.237863	-0.237863	-0.237863	-0.237863	-0.237863	-0.237863	-0.237863	-0.237863	-0.237863	-0.237863	-0.237863	-0.237863	-0.237863	-0.237863	-0.237863	0.501682	0.295683	0.562717	-0.237863	-0.237863	-0.237863	-0.237863	-0.237863	-0.237863	-0.237863	-0.307211	-0.307211	-0.307211	0.345612
LOC-Os01g05630	7.4359	7.35623	7.27809	7.00869	7.17744	7.00554	4.71739	4.7729	4.86526	4.51705	4.72732	4.89768	5.09731	4.92307	5.28113	4.83791	4.91447	5.06795	5.37053	5.89834	5.21689	5.20544	5.46768	5.69527	6.4245	6.13645	6.38964	6.45944	6.01562	5.8854	1.84204	-2.02465	-1.73347	-1.21788
LOC-Os01g05640	-0.237863	-0.237863	-0.237863	-0.237863	-0.237863	-0.237863	-0.237863	-0.237863	0.281567	0.247571	0.250817	-0.237863	0.290554	-0.237863	-0.237863	-0.237863	-0.237863	-0.237863	-0.237863	-0.237863	-0.237863	-0.237863	0.562717	-0.237863	-0.237863	-0.237863	0.250415	-0.237863	0.442321	-0.237863	-0.383308	0.0438318	-0.23764	-0.153639
LOC-Os01g05650	2.59085	2.28813	1.78111	2.52497	1.48983	1.35045	6.8922	4.05911	3.21736	3.70702	4.02082	4.06837	5.18917	5.39974	4.72321	5.5045	5.41959	5.79025	6.07876	6.30824	5.44088	5.87102	6.10403	5.93264	4.15845	4.41064	3.89254	3.6042	4.26577	4.50445	-4.03219	-1.72409	-0.308872	0.714023
LOC-Os01g05660	-0.237863	0.554794	0.580362	0.232876	1.01745	1.35045	2.3122	2.29139	2.29003	2.39443	1.5357	2.92706	5.35702	5.328	4.85339	5.5045	5.68431	5.12104	4.22694	4.30851	3.91117	4.51456	4.89648	3.95606	3.62097	3.06545	3.33197	3.65307	3.82054	4.57397	-4.50892	-2.98249	1.58276	-0.167774
LOC-Os01g05670	7.01293	7.18826	7.32543	7.3898	7.02941	7.6272	8.36609	8.4391	8.48706	8.53233	8.51291	8.51093	7.04178	7.06129	7.06918	6.62509	7.03046	6.78465	6.97262	6.86476	6.76476	7.02929	6.94115	6.88538	7.56747	7.61013	7.5256	7.77024	7.60694	7.52831	-0.867631	1.27758	-1.2394	-1.26706
LOC-Os01g05694	3.93247	3.69563	3.75156	3.80064	3.90342	3.85433	4.3446	4.60856	4.64984	4.01009	4.1925	3.25343	1.7965	1.89341	1.44289	2.16976	2.2842	1.91922	1.85955	-0.237863	2.26994	1.24237	2.20861	1.97704	3.49338	3.78084	4.2699	3.33143	3.25269	3.77963	0.188957	0.817393	-2.35392	-2.68364
LOC-Os01g05710	0.284222	-0.237863	0.580362	-0.237863	-0.237863	-0.237863	-0.237863	0.282065	-0.237863	-0.237863	-0.237863	-0.237863	-0.237863	-0.237863	-0.237863	-0.237863	-0.237863	-0.237863	-0.237863	-0.237863	-0.237863	-0.237863	-0.237863	-0.237863	0.257167	0.270531	-0.237863	0.341421	-0.237863	-0.237863	0.13994	-0.120183	-0.275591	-0.275591
LOC-Os01g05720	0.666762	0.212233	-0.237863	0.232876	-0.237863	0.501115	1.62966	1.42636	1.92148	1.14066	1.35468	0.858671	0.290554	-0.237863	-0.237863	-0.237863	0.508637	-0.237863	-0.237863	-0.237863	-0.237863	-0.237863	-0.237863	-0.237863	0.257167	0.645705	0.90508	0.341421	-0.237863	0.493892	-0.876054	1.12875	-1.1305	-1.35269
LOC-Os01g05744	0.284222	1.26327	0.863016	1.10883	0.706837	0.987404	0.979076	0.663452	0.662688	0.610145	0.905845	0.412167	-0.237863	0.330661	0.557338	-0.237863	-0.237863	0.341609	1.28518	1.07892	0.988213	0.684308	1.07457	0.696182	1.16125	0.943175	1.14678	-0.237863	-0.237863	0.493892	-0.0705821	-0.344976	-0.990315	0.0566842
LOC-Os01g05790	4.40493	4.55539	4.19559	4.60908	4.38167	4.44879	4.69671	5.14705	4.86526	4.94008	4.9511	5.17328	4.59125	4.54692	5.21	4.41253	4.77001	4.70033	4.60214	4.59935	4.37317	4.73615	4.86568	4.63149	4.89043	4.41064	4.56875	4.41813	4.8803	4.70369	-0.532959	0.215061	-0.189472	-0.305015
LOC-Os01g05800	1.78084	2.53994	1.30221	1.49111	2.25372	0.501115	2.3122	1.21396	1.42523	2.08409	1.84118	2.07956	3.64113	3.24022	3.73542	3.64763	3.62552	3.39079	3.37611	3.18062	3.60943	3.36942	3.81332	3.33836	2.82707	2.63733	3.17715	2.20759	3.08913	2.5583	-2.03821	-1.87713	0.452822	0.281312
LOC-Os01g05810	2.49947	1.86485	2.03003	2.44054	2.47335	2.08809	4.37095	4.29371	4.47014	4.78896	3.92666	4.46506	5.31685	5.48137	5.92384	5.4811	5.54919	5.23782	4.16438	4.4818	3.60943	4.67317	3.99505	4.63149	4.3425	3.99046	4.16394	4.1721	4.146	4.35448	-3.01262	-0.830113	0.941753	-0.996444
LOC-Os01g05820	-0.237863	0.212233	-0.237863	-0.237863	-0.237863	-0.237863	0.675185	0.663452	-0.237863	1.52769	0.615191	0.858671	4.08557	4.03671	4.37862	4.08019	3.62552	3.55414	4.55415	4.26173	4.41218	4.06915	3.60536	3.22378	2.82707	2.79458	2.73429	2.44812	2.8027	3.02345	-4.52087	-3.76836	0.773239	0.879304
LOC-Os01g05830	2.18445	3.05302	3.26086	2.82055	3.30254	2.93653	2.92357	2.58474	3.09859	3.05494	3.06512	2.62235	4.1171	3.66972	3.66624	4.25591	4.17705	3.83404	4.45311	4.21338	4.37317	4.69447	4.5542	4.48992	3.30354	3.29341	3.59921	3.33143	3.39958	3.83731	-1.45068	-1.48417	-0.164343	0.736318
LOC-Os01g05840	2.59085	2.28813	2.24225	2.44054	1.8451	1.88148	2.69243	1.61146	1.21292	1.34712	2.09316	2.23556	0.980632	1.53404	1.7408	2.57533	1.36295	1.74975	1.28518	-0.237863	1.64129	1.24237	1.45162	1.25847	1.71277	2.71809	2.20321	2.0704	1.25118	1.86758	0.22773	-0.285031	-0.59936	-1.23435
LOC-Os01g05850	-0.237863	-0.237863	-0.237863	-0.237863	-0.237863	-0.237863	-0.237863	-0.237863	0.281567	-0.237863	-0.237863	-0.237863	1.7965	2.52684	2.94618	2.89155	3.32816	2.33333	-0.237863	0.565821	-0.237863	-0.237863	-0.237863	-0.237863	1.55128	1.40013	1.14678	0.753611	0.902712	1.3384	-2.26058	-2.16439	2.67077	-2.11175
LOC-Os01g05860	4.00071	3.91934	3.21131	3.99078	3.94074	3.67372	1.94231	1.77549	1.61027	2.39443	1.5357	1.47443	2.6087	1.72488	2.19828	2.16976	0.99813	1.5577	1.02845	1.45664	0.988213	1.80911	1.45162	1.66204	2.82707	2.93636	3.06386	3.20603	2.8027	2.68938	1.75487	-1.55071	-1.43295	-1.96898
LOC-Os01g05870	-0.237863	-0.237863	0.228496	0.232876	0.310469	0.501115	0.289718	0.282065	-0.237863	0.610145	0.615191	1.19915	-0.237863	-0.237863	-0.237863	-0.237863	0.508637	0.753893	-0.237863	-0.237863	-0.237863	-0.237863	0.562717	-0.237863	0.625045	-0.237863	-0.237863	-0.237863	0.902712	0.493892	-0.417932	0.109543	-0.466956	-0.671336
LOC-Os01g05900	8.81053	8.48466	8.56416	8.45905	8.43587	8.44076	4.96229	5.23425	5.26057	5.16133	5.29052	5.61813	6.69004	6.44065	6.52178	6.81485	6.40522	6.52711	6.48287	7.03438	6.50998	6.82717	6.75203	7.17472	7.70583	7.68236	7.43738	7.81388	7.49293	7.78438	1.69219	-2.86671	-1.46288	-1.15636
LOC-Os01g05940	0.284222	-0.237863	0.228496	0.232876	0.706837	-0.237863	0.289718	0.663452	-0.237863	-0.237863	-0.237863	-0.237863	0.290554	-0.237863	-0.237863	-0.237863	-0.237863	0.341609	-0.237863	-0.237863	-0.237863	-0.237863	-0.237863	-0.237863	0.257167	-0.237863	-0.237863	-0.237863	-0.237863	0.493892	0.0404862	-0.21708	-0.312193	-0.579461
LOC-Os01g05960	2.40191	2.37704	2.03003	2.35086	1.27288	2.42934	0.979076	1.21396	1.21292	1.34712	1.35468	1.19915	2.6087	2.18088	2.82446	1.60355	1.36295	2.4486	3.06975	3.7541	2.70634	2.09193	3.0698	2.45451	1.71277	1.74664	2.09204	1.91878	0.442321	2.41411	-0.64818	-1.6018	-0.565421	0.451981
LOC-Os01g05970	7.9118	7.74455	7.53125	7.69555	7.79185	7.33446	5.44393	5.19131	5.34126	5.16133	5.51205	5.38805	5.74788	5.70173	5.71707	5.69957	5.83716	5.68839	6.33452	6.35356	6.30767	6.43641	6.32388	6.5471	7.026	7.13142	6.69087	6.93991	6.83596	6.86117	1.47077	-1.97074	-1.54408	-0.810514
LOC-Os01g06000	3.16713	2.88129	3.26086	2.75214	2.98295	2.42934	1.62966	1.42636	2.05507	1.52769	1.69651	1.90462	1.2317	1.31403	1.06702	0.658369	0.99813	1.5577	1.50304	1.75571	2.08922	0.684308	1.45162	1.66204	2.59811	2.25965	1.69548	2.20759	1.96818	1.86758	1.14284	-0.879927	-1.4917	-1.07197
LOC-Os01g06010	8.94433	8.66762	8.62574	8.90146	8.90337	8.64469	6.52085	6.44202	6.20913	6.43741	6.64376	6.91353	7.10997	7.28616	6.90624	7.39306	7.1866	7.45304	7.24238	7.6069	7.31028	7.83622	7.82449	8.04954	7.94205	8.14177	7.57812	8.3035	8.28738	8.36749	1.21932	-1.9725	-1.2661	-0.712664
LOC-Os01g06020	3.96699	3.85888	3.85197	3.54161	3.97711	3.85433	2.41706	1.61146	1.61027	1.83255	2.57923	0.858671	3.30022	2.80567	1.9876	2.38675	3.05644	3.33195	3.48249	3.07635	2.57501	2.70929	3.74728	3.4445	3.49338	3.7036	3.67832	3.27009	3.46777	2.92046	0.624687	-1.93811	-0.950491	-0.465237
LOC-Os01g06040	-0.237863	-0.237863	-0.237863	-0.237863	-0.237863	-0.237863	-0.237863	-0.237863	-0.237863	-0.237863	-0.237863	-0.237863	1.63164	2.52684	2.19828	2.74209	0.508637	1.74975	-0.237863	-0.237863	-0.237863	0.990154	0.562717	0.696182	0.257167	1.18967	1.53471	-0.237863	1.25118	0.97708	-1.77218	-1.77218	1.69183	-1.16347
LOC-Os01g06050	1.21848	0.831422	0.580362	0.587222	1.8451	1.35045	2.3122	2.29139	2.29003	1.52769	2.57923	1.47443	1.44549	1.72488	1.9876	1.20702	0.99813	0.341609	1.69228	2.0033	0.988213	2.09193	0.562717	2.23544	1.36941	1.18967	1.53471	1.33572	1.25118	1.86758	-1.10397	0.259554	-0.864868	-0.408297
LOC-Os01g06060	1.21848	0.831422	1.4801	0.87147	0.310469	1.64026	-0.237863	-0.237863	-0.237863	-0.237863	-0.237863	-0.237863	0.676466	-0.237863	-0.237863	0.658369	-0.237863	-0.237863	-0.237863	-0.237863	0.501682	0.295683	-0.237863	-0.237863	0.625045	-0.237863	-0.237863	0.341421	0.442321	0.493892	0.85876	-1.15385	-0.759949	-0.912564
LOC-Os01g06110	0.284222	-0.237863	-0.237863	-0.237863	-0.237863	-0.237863	-0.237863	-0.237863	-0.237863	-0.237863	-0.237863	-0.237863	-0.237863	-0.237863	-0.237863	-0.237863	0.508637	-0.237863	-0.237863	-0.237863	-0.237863	-0.237863	0.562717	-0.237863	-0.237863	-0.237863	-0.237863	-0.237863	-0.237863	-0.237863	-0.151733	-0.306543	-0.0796984	-0.0623391
LOC-Os01g06120	0.284222	-0.237863	-0.237863	-0.237863	-0.237863	-0.237863	-0.237863	-0.237863	-0.237863	-0.237863	-0.237863	0.412167	-0.237863	-0.237863	-0.237863	0.658369	0.508637	-0.237863	-0.237863	-0.237863	-0.237863	-0.237863	-0.237863	-0.237863	-0.237863	-0.237863	-0.237863	-0.237863	-0.237863	-0.237863	-0.252654	-0.212375	0.0929067	-0.399639
LOC-Os01g06130	0.284222	0.554794	0.228496	-0.237863	-0.237863	-0.237863	-0.237863	-0.237863	-0.237863	-0.237863	-0.237863	-0.237863	-0.237863	-0.237863	-0.237863	-0.237863	-0.237863	-0.237863	-0.237863	-0.237863	-0.237863	-0.237863	-0.237863	-0.237863	-0.237863	-0.237863	-0.237863	-0.237863	-0.237863	0.493892	0.29685	-0.263867	-0.263867	-0.263867
LOC-Os01g06140	-0.237863	-0.237863	-0.237863	-0.237863	0.310469	-0.237863	-0.237863	-0.237863	-0.237863	-0.237863	-0.237863	-0.237863	0.676466	-0.237863	-0.237863	-0.237863	-0.237863	-0.237863	-0.237863	-0.237863	-0.237863	-0.237863	-0.237863	-0.237863	0.257167	-0.237863	-0.237863	-0.237863	-0.237863	-0.237863	-0.0553555	-0.225719	0.0643843	-0.225719
LOC-Os01g06150	-0.237863	-0.237863	-0.237863	-0.237863	0.310469	-0.237863	0.289718	1.21396	1.21292	2.08409	1.35468	0.412167	1.2317	0.330661	-0.237863	-0.237863	0.99813	-0.237863	0.316469	0.565821	-0.237863	-0.237863	-0.237863	0.696182	1.55128	0.645705	0.250415	0.341421	1.25118	-0.237863	-1.24347	0.577577	-0.610848	-0.894898
LOC-Os01g06220	2.18445	2.53994	2.42722	2.94835	2.90956	1.35045	0.675185	0.663452	1.61027	0.899655	0.905845	1.47443	3.35413	4.00025	3.51707	3.9499	3.69118	2.99528	4.45311	4.84127	4.72257	4.53832	5.36132	4.43947	2.42242	2.86721	3.17715	1.91878	3.328	2.92046	-2.12179	-3.40602	-0.519044	1.39332
LOC-Os01g06230	-0.237863	-0.237863	-0.237863	-0.237863	-0.237863	-0.237863	-0.237863	-0.237863	-0.237863	-0.237863	-0.237863	-0.237863	0.290554	0.737409	0.557338	0.658369	-0.237863	1.91922	-0.237863	-0.237863	0.988213	0.295683	-0.237863	0.696182	0.257167	-0.237863	-0.237863	-0.237863	-0.237863	-0.237863	-0.943652	-0.943652	0.492972	-0.277898
LOC-Os01g06250	-0.237863	-0.237863	-0.237863	-0.237863	-0.237863	-0.237863	-0.237863	0.282065	0.281567	0.247571	0.250817	-0.237863	3.76572	3.52323	4.65343	2.74209	4.13047	3.70087	0.316469	0.565821	-0.237863	-0.237863	-0.237863	-0.237863	2.42242	1.89298	2.30643	2.33286	2.30285	1.86758	-3.16616	-2.79329	3.55345	-2.91467
LOC-Os01g06270	3.6218	3.58799	3.60578	3.00825	3.46504	3.39125	4.67573	4.3727	4.58505	4.77115	4.48455	4.52678	5.86393	5.75741	6.01011	5.40854	5.85159	5.80113	5.89834	6.05745	6.03528	5.99637	5.62307	5.65161	5.08003	4.79269	5.18464	4.62826	4.95348	4.98464	-2.52302	-1.52501	0.299898	0.461577
LOC-Os01g06280	-0.237863	-0.237863	-0.237863	-0.237863	-0.237863	-0.237863	-0.237863	-0.237863	-0.237863	-0.237863	-0.237863	-0.237863	2.07861	1.05434	1.7408	1.60355	1.89589	1.74975	2.6803	1.45664	1.88257	2.62305	1.75026	1.66204	1.16125	1.40013	1.53471	0.753611	-0.237863	-0.237863	-2.32873	-2.32873	0.177347	0.74977
LOC-Os01g06290	7.95113	7.78978	7.70911	7.60389	7.81716	7.71161	6.33931	6.25313	6.40329	6.17155	6.59357	6.50953	5.94523	6.0616	5.76748	5.43313	5.86588	6.02194	5.91743	5.83583	5.89088	5.87102	5.89116	6.35632	7.144	6.92999	6.67649	7.12018	6.70788	6.90904	1.45799	-0.972282	-1.56027	-1.43668
LOC-Os01g06300	-0.237863	-0.237863	-0.237863	0.232876	-0.237863	0.501115	-0.237863	-0.237863	-0.237863	-0.237863	-0.237863	0.412167	-0.237863	0.330661	-0.237863	-0.237863	-0.237863	-0.237863	-0.237863	-0.237863	-0.237863	-0.237863	-0.237863	-0.237863	-0.237863	-0.237863	-0.237863	-0.237863	-0.237863	-0.237863	0.0135711	-0.155105	-0.180764	-0.344755
LOC-Os01g06340	1.6166	0.554794	2.03003	2.35086	0.310469	1.64026	4.23414	4.73354	4.67081	4.3106	3.67963	4.75023	2.6087	2.30565	1.9876	2.38675	2.2842	1.91922	0.715945	0.565821	0.988213	-0.237863	0.562717	1.25847	3.02462	2.86721	2.49306	2.83452	3.39958	3.45052	-2.34349	2.20829	-1.42173	-3.18459
LOC-Os01g06430	-0.237863	-0.237863	-0.237863	-0.237863	-0.237863	-0.237863	0.289718	-0.237863	-0.237863	-0.237863	-0.237863	-0.237863	-0.237863	-0.237863	-0.237863	-0.237863	-0.237863	0.341609	0.316469	-0.237863	0.501682	0.295683	-0.237863	-0.237863	-0.237863	-0.237863	-0.237863	-0.237863	-0.237863	-0.237863	-0.398509	-0.25379	-0.237774	0.133729
LOC-Os01g06440	-0.237863	-0.237863	-0.237863	-0.237863	-0.237863	-0.237863	-0.237863	-0.237863	-0.237863	-0.237863	-0.237863	-0.237863	0.676466	0.737409	-0.237863	0.658369	-0.237863	1.07417	0.316469	0.565821	0.988213	0.990154	-0.237863	0.696182	0.257167	-0.237863	0.614567	0.341421	0.442321	0.493892	-0.982669	-0.982669	0.0384377	0.20923
LOC-Os01g06450	0.284222	-0.237863	-0.237863	-0.237863	-0.237863	-0.237863	1.62966	1.61146	1.92148	0.899655	2.09316	1.90462	4.26517	4.10698	4.46262	3.46887	3.32816	3.33195	3.48249	2.56214	4.20569	3.01039	1.99756	2.45451	2.42242	3.1259	2.87528	1.91878	2.14519	3.2097	-3.89111	-2.12999	1.17308	-0.257091
LOC-Os01g06454	3.33511	3.47168	2.9343	3.17431	3.11939	2.82546	0.979076	1.21396	1.61027	2.48463	0.905845	2.62235	1.7965	2.52684	2.82446	1.60355	2.2842	1.74975	1.85955	-0.237863	0.501682	0.990154	1.75026	1.66204	2.89597	3.00235	2.94092	2.0704	2.99983	2.68938	0.927553	-1.30795	-0.749439	-1.91404
LOC-Os01g06460	6.38668	6.53527	6.58967	6.61499	6.27257	6.57017	7.66551	7.93972	7.86945	7.93109	7.3599	8.18936	8.57444	8.87725	8.50682	8.50122	8.59423	8.48542	8.18812	8.3507	8.65019	8.47277	8.218	8.51611	7.63957	7.91429	7.90443	7.77024	7.80116	7.95369	-2.08927	-0.890959	0.273861	-0.0296579
LOC-Os01g06470	2.97697	2.81917	3.30876	3.12105	3.46504	2.5738	1.62966	0.663452	2.17733	1.52769	1.84118	1.7055	2.20135	2.52684	1.7408	2.57533	2.4451	1.74975	2.00943	2.56214	2.43053	2.09193	2.95746	3.33836	2.89597	2.63733	2.40276	2.33286	2.30285	2.41411	0.464752	-1.43111	-0.810505	-0.303033
LOC-Os01g06490	4.21693	4.35108	4.74076	4.28518	4.46087	4.33174	4.96229	4.95506	5.03658	4.89145	4.98264	4.52678	6.09524	6.37096	6.31135	6.08821	5.93527	6.04959	6.01814	6.35356	5.97143	5.72342	5.89116	5.75837	5.19386	4.95145	5.57411	5.43187	5.08955	5.10695	-1.77777	-1.33803	0.479662	0.143499
LOC-Os01g06500	0.666762	0.831422	0.228496	0.232876	0.706837	0.501115	0.675185	0.282065	0.662688	0.899655	-0.237863	-0.237863	-0.237863	1.05434	1.06702	-0.237863	-0.237863	0.341609	0.715945	2.0033	-0.237863	0.295683	1.07457	1.25847	0.625045	-0.237863	0.614567	0.753611	0.442321	-0.237863	-0.517768	-0.701429	-0.699705	0.0666814
LOC-Os01g06510	2.06204	2.19338	2.51151	2.04256	2.66392	2.42934	1.62966	0.964807	1.42523	0.610145	2.20435	1.90462	2.6087	3.03925	2.54508	2.74209	2.84192	2.55533	3.26125	3.07635	2.08922	2.79066	2.70253	2.64466	1.858	2.46081	2.65828	1.74933	1.76636	2.25389	-0.591942	-1.40701	0.0220804	0.0936176
LOC-Os01g06520	0.666762	1.73632	1.09926	1.10883	1.8451	0.987404	0.289718	-0.237863	0.281567	0.610145	0.250817	0.412167	0.290554	0.330661	-0.237863	-0.237863	0.508637	0.341609	0.316469	-0.237863	0.501682	0.684308	-0.237863	-0.237863	0.257167	0.270531	-0.237863	0.341421	-0.237863	0.97708	0.76804	-0.749279	-0.865682	-0.887414
LOC-Os01g06550	4.18796	4.4363	4.27007	4.23593	4.69728	4.24807	4.20514	4.44759	4.29214	4.15448	4.34591	4.36723	3.76572	2.96551	3.59358	3.9499	3.87193	4.20579	4.0305	4.16335	4.33309	4.13294	4.10461	4.38719	4.07176	4.20182	4.50507	4.1721	4.44562	4.14202	0.0214858	-0.0467281	-0.673117	-0.207606
LOC-Os01g06560	2.06204	1.73632	1.91093	1.64995	1.67837	0.987404	0.979076	0.282065	-0.237863	-0.237863	0.615191	0.412167	0.676466	1.31403	1.7408	0.658369	0.508637	0.341609	1.02845	1.07892	0.988213	0.990154	1.07457	0.696182	1.858	0.270531	0.614567	0.341421	1.96818	1.3384	0.569569	-1.30223	-0.595492	-0.586019
LOC-Os01g06580	0.284222	0.831422	0.863016	-0.237863	1.01745	-0.237863	2.60635	2.97062	2.58333	1.83255	3.23189	3.09945	9.14022	9.55072	9.26309	9.10529	9.36262	9.22439	9.03579	9.19703	9.16731	9.01697	9.59961	8.30689	7.75766	7.90138	7.56516	7.82725	7.9956	7.89717	-9.46004	-7.41503	1.88347	1.49155
LOC-Os01g06590	3.28126	3.79578	4.14371	4.3328	4.08104	3.67372	4.44721	4.54176	4.47014	4.73486	3.67963	4.33309	4.72003	4.84298	4.94385	4.80059	5.07065	5.20541	5.32836	4.63649	4.81278	5.12928	5.22237	5.02275	4.36698	4.02262	4.10789	4.33071	4.22694	4.09549	-1.18244	-0.731653	0.0505812	0.204992
LOC-Os01g06600	5.59025	5.89551	5.86915	5.73325	5.92697	5.91684	5.07875	5.32973	5.36718	4.97162	5.19949	4.52678	4.96495	4.86343	5.10935	5.04357	4.70791	5.18893	5.9456	5.57389	5.60135	6.01342	5.52793	5.93264	5.5657	5.39393	5.55327	5.12049	5.43441	5.21969	0.20349	-0.805443	-0.896726	0.107759
LOC-Os01g06610	0.666762	0.212233	0.228496	-0.237863	0.310469	-0.237863	-0.237863	-0.237863	-0.237863	-0.237863	-0.237863	-0.237863	0.290554	-0.237863	-0.237863	-0.237863	-0.237863	-0.237863	-0.237863	-0.237863	-0.237863	-0.237863	-0.237863	-0.237863	0.257167	-0.237863	-0.237863	-0.237863	0.902712	-0.237863	0.310094	-0.393532	-0.248328	-0.393532
LOC-Os01g06630	-0.237863	-0.237863	0.228496	0.232876	-0.237863	-0.237863	-0.237863	-0.237863	-0.237863	-0.237863	-0.237863	-0.237863	-0.237863	0.737409	-0.237863	-0.237863	-0.237863	1.5577	0.316469	-0.237863	-0.237863	0.684308	-0.237863	0.696182	0.257167	-0.237863	-0.237863	-0.237863	-0.237863	-0.237863	-0.547462	-0.755368	0.00718717	-0.124677
LOC-Os01g06640	0.284222	0.554794	0.228496	-0.237863	-0.237863	-0.237863	0.289718	-0.237863	-0.237863	-0.237863	0.250817	-0.237863	0.676466	0.737409	1.06702	0.658369	0.99813	0.753893	1.69228	0.565821	0.988213	0.684308	1.45162	1.97704	-0.237863	-0.237863	-0.237863	-0.237863	-0.237863	-0.237863	-1.09315	-1.22025	-0.154279	0.557656
LOC-Os01g06660	1.92828	2.09196	1.78111	3.00825	3.11939	2.93653	3.18346	3.0368	2.29003	3.70702	3.17842	3.39255	4.29304	4.75818	3.92502	4.72293	4.34965	4.44668	4.50452	4.56122	3.85566	4.41543	4.4334	4.71869	3.44821	3.78084	3.33197	3.39027	2.90463	4.31441	-2.10201	-1.4993	0.31261	0.310743
LOC-Os01g06740	1.21848	0.212233	0.863016	0.87147	-0.237863	1.35045	-0.237863	-0.237863	-0.237863	-0.237863	-0.237863	0.412167	0.290554	-0.237863	-0.237863	-0.237863	-0.237863	-0.237863	-0.237863	0.565821	-0.237863	-0.237863	-0.237863	0.696182	0.257167	0.270531	0.250415	-0.237863	0.442321	0.97708	0.536802	-0.826545	-0.861077	-0.560183
LOC-Os01g06920	-0.237863	-0.237863	-0.237863	-0.237863	-0.237863	0.501115	0.979076	0.663452	0.281567	1.34712	0.250817	1.19915	-0.237863	0.737409	-0.237863	-0.237863	-0.237863	-0.237863	-0.237863	-0.237863	0.501682	-0.237863	-0.237863	-0.237863	-0.237863	0.943175	0.614567	0.753611	0.902712	1.3384	-0.799062	0.661202	-0.731966	-0.798901
LOC-Os01g06940	-0.237863	-0.237863	-0.237863	-0.237863	-0.237863	-0.237863	-0.237863	-0.237863	-0.237863	-0.237863	-0.237863	-0.237863	0.980632	1.05434	-0.237863	0.658369	-0.237863	-0.237863	-0.237863	-0.237863	-0.237863	-0.237863	-0.237863	-0.237863	-0.237863	0.270531	0.250415	-0.237863	-0.237863	-0.237863	-0.504731	-0.504731	0.567822	-0.504731
LOC-Os01g06960	-0.237863	-0.237863	0.228496	-0.237863	-0.237863	-0.237863	2.3122	3.0368	2.29003	3.22159	2.73551	3.17849	5.71735	6.0438	5.84777	6.35599	5.68431	5.70007	4.71556	5.22948	5.51441	4.96372	4.86568	5.08971	3.40158	3.78084	3.7894	4.553	3.39958	4.50445	-5.93541	-3.30793	1.4488	0.086852
LOC-Os01g06980	-0.237863	-0.237863	-0.237863	-0.237863	-0.237863	-0.237863	0.289718	0.663452	1.61027	0.247571	0.250817	-0.237863	0.290554	0.330661	0.557338	-0.237863	0.508637	-0.237863	-0.237863	-0.237863	-0.237863	-0.237863	-0.237863	-0.237863	-0.237863	-0.237863	0.250415	-0.237863	-0.237863	-0.237863	-0.765532	0.333902	-0.137542	-0.765532
LOC-Os01g06990	-0.237863	-0.237863	-0.237863	-0.237863	-0.237863	-0.237863	1.79444	1.77549	1.61027	1.68816	1.5357	1.19915	4.02037	4.32903	4.94385	4.25591	4.03254	3.60473	1.69228	1.75571	3.13719	2.3283	0.562717	2.45451	2.75472	2.25965	2.73429	1.5573	2.14519	3.11958	-3.96173	-2.07796	2.11584	-1.42787
LOC-Os01g07000	-0.237863	-0.237863	-0.237863	-0.237863	-0.237863	-0.237863	-0.237863	0.282065	-0.237863	-0.237863	-0.237863	-0.237863	-0.237863	0.330661	-0.237863	-0.237863	-0.237863	-0.237863	-0.237863	-0.237863	-0.237863	-0.237863	-0.237863	-0.237863	-0.237863	0.645705	-0.237863	-0.237863	0.442321	-0.237863	-0.167971	-0.00458993	0.0113088	-0.167971
LOC-Os01g07010	-0.237863	-0.237863	-0.237863	-0.237863	-0.237863	-0.237863	0.675185	1.61146	0.963876	0.247571	0.905845	-0.237863	3.50476	3.62252	3.59358	2.89155	2.2842	2.4486	1.28518	-0.237863	1.88257	0.990154	1.07457	0.696182	1.71277	0.943175	1.69548	1.07383	0.442321	0.97708	-2.83853	-1.83554	1.93698	-1.52924
LOC-Os01g07020	-0.237863	-0.237863	-0.237863	-0.237863	-0.237863	-0.237863	2.07642	2.29139	2.29003	2.08409	0.905845	1.47443	5.233	5.48137	5.10935	4.46118	4.30839	4.72341	3.62867	3.53554	4.24942	3.36942	3.27123	3.54337	3.08489	3.1259	3.75332	2.91687	2.30285	3.11958	-4.77422	-2.88702	1.70822	-0.407664
LOC-Os01g07030	0.666762	0.554794	0.863016	-0.237863	0.706837	0.987404	6.16208	6.60903	6.37162	6.94207	6.01747	6.81183	9.42479	9.82278	9.39854	9.82054	9.58295	9.35295	8.66135	9.00091	9.14867	8.95875	8.5633	8.74885	7.51094	7.9057	7.63624	8.10922	7.4	8.50288	-8.91925	-3.67878	1.11452	-0.00566419
LOC-Os01g07040	-0.237863	-0.237863	-0.237863	-0.237863	-0.237863	-0.237863	2.07642	1.42636	2.66919	1.96379	1.5357	1.47443	3.98663	4.35814	4.03885	3.9499	3.81416	3.60473	2.76706	2.84203	3.60943	1.45698	1.99756	1.97704	1.858	2.02583	2.20321	1.91878	2.30285	2.41411	-3.9013	-1.80579	1.54379	-0.942963
LOC-Os01g07050	-0.237863	-0.237863	-0.237863	-0.237863	-0.237863	0.501115	1.22996	2.29139	1.21292	2.19512	0.250817	0.858671	4.34722	4.77985	4.14436	3.46887	3.75398	3.55414	1.50304	1.75571	3.13719	1.45698	-0.237863	1.97704	2.42242	2.86721	2.87528	2.0704	1.53165	2.07362	-3.64988	-2.10389	2.14592	-1.76569
LOC-Os01g07060	-0.237863	-0.237863	-0.237863	-0.237863	-0.237863	-0.237863	0.289718	0.964807	0.281567	-0.237863	0.250817	0.412167	3.35413	3.03925	3.05842	2.16976	1.89589	1.91922	1.85955	-0.237863	3.60943	1.80911	1.07457	0.696182	1.98993	1.40013	2.20321	1.33572	1.96818	1.3384	-2.76173	-2.19699	1.28709	-0.551059
LOC-Os01g07070	7.12418	7.22465	7.13595	6.99025	7.1176	6.95366	5.99429	5.64821	5.678	5.61516	6.14142	5.67376	5.17426	5.49453	5.00115	5.63743	5.6517	5.20541	5.28491	5.25359	5.54982	5.29182	5.0954	5.58355	6.19767	6.2697	6.24772	6.38183	6.18724	6.278	1.34941	-0.912777	-1.39907	-1.41794
LOC-Os01g07080	5.43861	5.38651	5.40157	5.51321	5.45878	5.07689	3.63859	2.97062	3.32709	3.22159	3.28346	3.69098	2.6948	2.71858	1.7408	3.37042	3.15281	2.83502	2.588	2.39879	2.8267	3.14025	2.95746	2.81264	4.3425	4.17345	4.07902	4.4736	4.54366	4.14202	2.06862	-1.44397	-2.11432	-2.07517
LOC-Os01g07090	0.666762	0.212233	1.09926	0.232876	0.706837	0.501115	1.62966	0.964807	1.61027	0.899655	-0.237863	0.412167	1.63164	1.53404	1.44289	1.60355	2.2842	2.4486	2.48938	2.21455	2.26994	2.3283	0.562717	2.81264	1.55128	1.18967	1.69548	1.33572	1.96818	2.07362	-1.66499	-1.35516	-0.145822	0.414687
LOC-Os01g07100	2.29727	1.73632	1.63844	2.04256	1.99454	0.987404	1.44361	1.21396	2.39456	1.52769	0.905845	0.412167	1.63164	0.330661	1.06702	1.91425	0.508637	1.3361	1.50304	1.07892	2.26994	1.24237	-0.237863	-0.237863	1.55128	1.58376	2.20321	1.91878	1.25118	0.493892	0.077296	-0.581537	-0.81337	-0.975879
LOC-Os01g07110	1.43123	1.5952	0.580362	1.64995	0.310469	1.35045	0.289718	-0.237863	-0.237863	0.247571	0.615191	-0.237863	-0.237863	-0.237863	-0.237863	-0.237863	-0.237863	-0.237863	0.715945	0.565821	0.501682	0.990154	-0.237863	-0.237863	1.36941	0.943175	-0.237863	-0.237863	0.442321	0.493892	0.700544	-0.969162	-1.29279	-0.529311
LOC-Os01g07120	4.40493	4.55539	4.61304	4.52957	4.43495	4.44879	4.05075	4.51879	4.26482	4.33505	4.34591	4.55668	4.8756	4.92307	4.78976	4.5538	4.77001	4.89582	5.01047	5.1025	4.97786	5.12928	5.19786	4.71869	4.18622	4.63522	4.16394	4.76793	4.47904	4.46839	-0.496563	-0.643803	-0.0878254	0.296866
LOC-Os01g07130	0.284222	-0.237863	-0.237863	-0.237863	-0.237863	-0.237863	-0.237863	-0.237863	-0.237863	-0.237863	-0.237863	0.412167	-0.237863	0.330661	-0.237863	-0.237863	-0.237863	-0.237863	0.715945	-0.237863	-0.237863	-0.237863	1.07457	0.696182	-0.237863	-0.237863	-0.237863	-0.237863	-0.237863	-0.237863	-0.513076	-0.474376	-0.499029	0.275509
LOC-Os01g07140	2.29727	1.86485	1.4801	1.49111	1.67837	1.88148	-0.237863	-0.237863	0.281567	0.899655	0.250817	0.858671	0.980632	1.53404	-0.237863	1.60355	0.508637	1.5577	0.316469	-0.237863	0.501682	1.80911	-0.237863	1.25847	1.36941	0.645705	0.614567	1.33572	1.25118	1.62712	0.546368	-1.50065	-0.637822	-1.1415
LOC-Os01g07150	0.666762	0.212233	1.09926	0.87147	0.706837	0.987404	3.59455	3.92575	3.77726	4.04015	3.67963	4.36723	3.91668	2.8878	4.09257	3.9499	3.87193	2.99528	2.00943	0.565821	-0.237863	2.09193	1.45162	1.66204	3.08489	2.63733	3.33197	3.27009	3.92125	2.41411	-3.28288	0.820387	0.346077	-2.8345
LOC-Os01g07170	2.59085	2.28813	1.91093	1.79302	1.99454	2.82546	0.289718	0.282065	0.662688	0.610145	0.615191	0.858671	0.290554	0.737409	0.557338	-0.237863	1.36295	-0.237863	0.715945	1.45664	0.988213	0.990154	1.45162	0.696182	1.16125	1.40013	1.84012	0.753611	1.53165	0.493892	1.20518	-1.41071	-1.54237	-0.827823
LOC-Os01g07200	4.79908	4.87834	4.88993	5.32586	4.95608	5.14787	4.81656	4.7729	3.9242	4.63991	4.67035	5.19245	5.40889	5.39974	5.02897	5.166	5.11917	5.34586	5.77815	5.71948	5.42189	6.28317	6.25425	6.03812	4.92381	5.27883	4.54784	5.26897	4.85506	5.71122	-0.739313	-1.07398	-0.445314	0.678645
LOC-Os01g07212	0.968834	-0.237863	0.863016	1.10883	0.706837	-0.237863	0.289718	0.663452	-0.237863	-0.237863	-0.237863	0.412167	0.676466	0.737409	0.557338	-0.237863	0.508637	-0.237863	-0.237863	-0.237863	0.501682	0.295683	-0.237863	-0.237863	0.257167	0.645705	0.614567	-0.237863	-0.237863	0.97708	0.0127921	-0.629791	-0.311559	-0.79004
LOC-Os01g07240	4.24533	4.62964	4.70541	4.90528	4.53595	4.95025	4.17556	4.32053	4.05755	4.1817	4.10921	3.51942	3.8804	4.29933	2.69152	4.36219	4.08234	4.03186	4.55415	4.90355	4.24942	4.83537	4.66567	4.63149	4.07176	4.17345	4.10789	4.20525	4.85506	4.50445	0.126235	-0.708119	-0.871234	0.0895055
LOC-Os01g07250	5.43861	5.68527	5.7177	6.07878	5.43282	5.99592	7.21661	7.29326	7.41791	7.58362	7.37186	7.64527	8.01847	8.07654	8.02027	8.00255	7.92362	8.04028	7.54822	7.28888	7.50326	7.44198	7.38299	7.04575	7.17898	7.3531	7.24615	7.15876	7.11646	7.41448	-2.15619	-0.488112	0.433084	-0.570416
LOC-Os01g07260	4.65831	4.28368	4.66917	4.18494	3.97711	4.24807	2.41706	1.77549	1.92148	2.19512	1.69651	2.07956	3.72537	4.03671	3.86454	4.01652	4.17705	4.10396	3.76138	3.82016	3.5407	2.9408	3.93698	3.22378	3.94743	3.99046	3.92534	3.55362	3.39958	3.65684	0.353777	-2.25265	-0.210902	-0.863478
LOC-Os01g07300	2.40191	2.46079	2.24225	2.60474	2.12994	0.987404	1.62966	1.21396	0.662688	0.899655	1.14765	1.47443	2.77605	1.89341	2.38207	2.38675	2.2842	3.20654	3.13645	4.00194	1.3514	3.47165	2.95746	3.4445	1.71277	1.18967	2.09204	1.5573	1.76636	1.86758	-0.951893	-1.95772	-0.481648	0.511365
LOC-Os01g07310	5.84349	5.78612	5.9469	6.08574	6.12638	6.03389	6.90126	6.9682	6.88817	7.09666	7.1879	6.7805	6.41359	6.63748	6.59805	6.4792	6.89769	6.68825	6.15312	6.01576	6.06005	6.27612	6.27783	6.05498	6.19083	6.47537	6.46409	6.48666	6.28498	6.12427	-0.926001	0.469198	-0.147979	-0.763042
LOC-Os01g07320	0.666762	0.212233	1.09926	0.587222	0.310469	0.501115	0.289718	-0.237863	-0.237863	1.14066	0.250817	-0.237863	0.290554	-0.237863	-0.237863	-0.237863	0.99813	-0.237863	0.715945	1.07892	-0.237863	-0.237863	1.75026	-0.237863	0.91792	0.943175	0.250415	-0.237863	0.442321	1.3384	-0.18658	-0.701096	-0.825887	-0.181843
LOC-Os01g07330	3.10648	3.43073	3.26086	3.36962	3.18306	3.13591	1.44361	1.61146	1.92148	2.08409	2.30759	2.50458	1.44549	1.31403	2.38207	1.91425	2.10307	1.3361	2.26927	2.70886	2.43053	1.64376	2.55591	1.25847	2.32583	2.63733	2.87528	2.65422	2.57432	2.5583	0.876003	-1.0416	-1.27928	-0.82204
LOC-Os01g07340	0.284222	1.26327	0.580362	1.10883	0.310469	0.501115	-0.237863	-0.237863	-0.237863	-0.237863	0.250817	-0.237863	-0.237863	-0.237863	-0.237863	0.658369	-0.237863	-0.237863	0.715945	0.565821	0.501682	0.295683	-0.237863	-0.237863	-0.237863	0.270531	0.90508	-0.237863	-0.237863	-0.237863	0.340195	-0.847201	-0.740219	-0.299513
LOC-Os01g07350	0.666762	2.09196	1.78111	1.10883	1.99454	1.35045	0.289718	-0.237863	-0.237863	-0.237863	1.14765	0.412167	1.63164	1.53404	-0.237863	0.658369	0.508637	1.5577	0.715945	0.565821	1.3514	0.990154	1.45162	1.66204	0.257167	1.89298	0.90508	1.33572	0.902712	-0.237863	0.156981	-1.50162	-0.612658	-0.454717
LOC-Os01g07360	5.32343	5.05041	4.75812	5.12409	5.28106	5.07689	3.76316	3.16069	2.96915	2.56951	3.33325	3.25343	3.91668	2.71858	3.98306	3.72934	3.32816	3.55414	3.67428	3.82016	4.20569	3.25938	3.60536	3.33836	4.24022	4.41064	4.04957	4.52702	3.87177	3.89278	1.29657	-1.60445	-1.21406	-1.06881
LOC-Os01g07370	2.49947	3.10601	3.60578	3.27527	2.90956	3.46722	5.15653	5.02194	5.51364	5.27944	5.31551	5.63224	4.69935	4.82225	4.88417	4.5538	4.64302	4.85461	4.77956	4.67271	4.55842	4.75655	4.4748	4.71869	4.36698	4.08486	4.41555	3.91592	4.18704	4.04742	-2.03858	0.44532	-0.452258	-0.580975
LOC-Os01g07376	4.27319	4.00553	4.19559	4.4881	4.26882	3.96329	4.96229	5.19131	5.5252	5.63499	5.04373	4.98822	6.66892	6.61354	7.04214	6.61438	6.62275	6.51394	6.18498	6.38664	6.23339	6.46768	6.09077	6.18316	5.76304	5.31822	5.62492	5.48682	5.84663	5.49527	-2.40769	-1.49639	0.686626	-0.0314969
LOC-Os01g07382	4.79908	5.0904	4.8741	4.85724	4.88128	4.97648	4.69671	4.7729	4.95346	4.98713	5.15865	4.18781	4.17816	4.62083	4.65343	3.64763	4.64302	4.44668	3.80304	3.7541	4.01617	3.93241	3.74728	3.54337	4.54914	4.65587	4.78077	4.1721	4.41139	4.23079	0.142784	-0.0387116	-0.63992	-1.16359
LOC-Os01g07390	2.83467	2.46079	2.51151	2.68032	2.90956	2.82546	3.63859	3.38049	2.58333	3.32288	3.38137	3.79498	5.66498	5.9703	5.45526	5.61611	5.88003	5.83331	5.73576	6.11121	5.69921	5.86164	5.56674	5.75837	4.26648	4.67623	4.52661	4.57853	4.69358	4.39346	-3.32708	-2.75236	0.561583	0.654306
LOC-Os01g07400	3.16713	3.58799	3.05156	3.17431	3.70082	3.13591	3.68132	3.47899	3.88884	4.01009	4.13751	3.79498	4.91201	4.49545	4.65343	4.41253	4.30839	4.55355	4.67125	4.39776	4.97786	5.14484	4.89648	4.9161	4.01093	4.20182	4.34457	3.74611	4.22694	4.09549	-1.49996	-1.01768	-0.0153864	0.458501
LOC-Os01g07410	3.28126	2.61498	3.71647	3.06575	2.90956	3.31105	4.39682	4.3727	4.31895	4.51705	4.41689	4.18781	5.48336	5.61999	5.98192	4.97822	5.11917	5.31581	4.86071	4.26173	5.02894	4.56169	5.14754	4.38719	4.21347	4.50471	4.78077	4.44614	4.22694	4.18709	-2.13189	-0.928583	0.723985	-0.391791
LOC-Os01g07420	3.86085	3.47168	3.1068	3.62048	3.7853	3.03966	5.62994	6.41739	6.29266	6.47641	6.00216	6.63394	9.04098	9.29069	9.23201	9.26279	9.43987	9.125	8.06726	8.31963	8.24023	8.00768	8.33222	7.78743	7.71539	7.68989	7.40867	7.80309	7.73353	7.92405	-5.47756	-3.01429	1.60101	-0.198599
LOC-Os01g07430	-0.237863	-0.237863	-0.237863	0.232876	-0.237863	-0.237863	0.675185	1.92276	0.281567	0.247571	0.250817	0.858671	1.2317	0.330661	-0.237863	0.658369	0.99813	0.753893	-0.237863	0.565821	0.501682	-0.237863	-0.237863	0.696182	0.257167	0.645705	0.250415	0.341421	0.442321	-0.237863	-1.08843	0.0428373	-0.0442127	-0.700335
LOC-Os01g07450	-0.237863	-0.237863	-0.237863	0.232876	-0.237863	-0.237863	0.979076	2.17866	2.49203	1.96379	2.49424	2.92706	1.7965	1.53404	1.9876	2.16976	2.2842	2.33333	-0.237863	2.0033	1.88257	0.990154	1.07457	1.25847	1.36941	0.943175	1.69548	1.07383	2.30285	-0.237863	-2.51064	0.248292	-0.0129506	-1.22415
LOC-Os01g07460	-0.237863	-0.237863	0.228496	-0.237863	-0.237863	0.501115	-0.237863	-0.237863	-0.237863	-0.237863	-0.237863	-0.237863	-0.237863	-0.237863	-0.237863	-0.237863	-0.237863	-0.237863	-0.237863	-0.237863	-0.237863	-0.237863	-0.237863	-0.237863	-0.237863	-0.237863	-0.237863	-0.237863	-0.237863	0.493892	0.20089	-0.186009	-0.186009	-0.186009
LOC-Os01g07480	-0.237863	0.831422	0.228496	0.87147	-0.237863	0.501115	2.07642	2.49343	2.29003	2.48463	2.09316	2.37633	3.06181	3.24022	2.94618	3.26477	2.72138	2.91737	2.588	2.21455	2.93779	3.07678	2.39269	1.66204	0.91792	2.02583	2.73429	2.44812	1.96818	2.07362	-2.64814	-0.750427	0.400949	-0.444913
LOC-Os01g07490	4.979	4.92332	5.02512	4.64726	4.90034	4.95025	4.56599	4.73354	4.86526	4.45146	4.78213	4.80107	4.8756	5.05335	4.97278	4.68247	4.88671	4.81219	4.9187	4.77619	5.07827	5.24928	4.89648	5.12206	4.69161	5.15374	4.90109	5.01227	4.80322	4.93266	-0.102018	-0.340163	-0.13865	0.0508849
LOC-Os01g07500	5.31005	5.35402	5.16181	5.26578	4.95608	5.30103	6.73375	7.08227	6.7021	6.85175	6.01747	6.84249	7.45347	7.63727	7.52002	7.38047	7.10463	7.51386	6.6232	6.54154	6.46432	6.35849	6.19355	6.18316	6.53123	6.93844	6.75615	6.66404	6.58278	6.72264	-2.04058	-0.433475	0.728202	-0.929539
LOC-Os01g07520	5.90709	6.01807	5.95445	6.10644	5.62847	6.25361	6.85535	7.19887	7.12689	7.07505	6.74379	7.37439	7.30053	7.46737	7.12181	7.10238	7.20357	7.23755	7.07819	6.83311	7.14647	6.97375	7.19139	6.9041	6.79296	6.8245	6.86583	6.85368	6.70082	6.97477	-1.27324	-0.195626	0.0788924	-0.261525
LOC-Os01g07530	2.67678	1.73632	1.4801	2.52497	2.75053	1.64026	1.44361	0.282065	0.662688	0.610145	0.905845	0.412167	7.29019	7.44381	6.62564	7.51903	7.35812	7.25349	7.64875	8.02622	7.28424	7.94464	8.15572	7.67745	5.44443	6.12909	5.37477	5.81138	5.27226	6.26754	-6.13961	-7.39775	0.872738	1.83474
LOC-Os01g07540	2.29727	1.73632	1.63844	1.92318	1.01745	0.501115	1.44361	1.77549	1.42523	0.610145	1.14765	1.7055	2.41936	1.53404	2.54508	0.658369	2.58985	2.4486	2.00943	2.0033	2.70634	1.64376	2.39269	1.25847	1.71277	1.89298	1.69548	1.5573	1.96818	1.86758	-0.804373	-1.03582	-0.0322671	-0.158204
LOC-Os01g07560	6.5719	6.67772	6.50995	6.58088	6.73235	6.60422	4.75788	4.97207	4.54017	4.57979	5.15865	5.05258	5.20393	5.45467	5.10935	5.27886	4.77001	5.26953	4.71556	4.84127	4.72257	5.17546	4.59232	5.12206	5.91186	5.86216	5.81196	5.92518	5.95751	5.68003	1.40893	-1.41564	-1.0406	-1.39562
LOC-Os01g07570	5.95087	5.7698	5.98425	6.01452	5.86037	6.07088	6.32591	6.37325	6.50603	6.53563	6.14839	6.55468	5.73778	5.80046	5.64698	5.4811	5.79298	5.87512	5.1134	5.22948	4.95162	4.89178	5.40481	4.71869	6.19083	5.95673	5.70267	6.22096	6.07147	5.96519	-0.2719	0.478413	-0.580296	-1.23309
LOC-Os01g07590	1.6166	1.43876	1.78111	1.31259	1.01745	0.501115	0.675185	0.282065	0.281567	-0.237863	0.615191	0.412167	1.2317	1.05434	0.557338	1.60355	0.508637	1.3361	1.02845	0.565821	1.3514	0.990154	0.562717	0.696182	0.91792	1.40013	1.14678	0.341421	0.902712	1.62712	0.156012	-1.07705	-0.214031	-0.511123
LOC-Os01g07600	1.78084	1.5952	2.14004	1.31259	1.99454	1.88148	0.289718	0.282065	0.963876	0.899655	0.905845	0.858671	0.980632	1.89341	1.7408	1.20702	0.99813	1.3361	1.02845	2.0033	-0.237863	2.09193	1.45162	0.696182	0.625045	0.270531	0.250415	2.20759	0.442321	2.41411	0.242053	-1.20387	-0.446379	-0.569397
LOC-Os01g07610	1.21848	1.5952	2.3377	0.587222	2.25372	0.987404	0.979076	0.282065	0.281567	0.610145	0.250817	0.858671	-0.237863	-0.237863	-0.237863	0.658369	-0.237863	-0.237863	-0.237863	-0.237863	-0.237863	0.684308	-0.237863	-0.237863	1.16125	0.270531	0.614567	1.33572	1.76636	-0.237863	0.971208	-0.652245	-1.37367	-1.3663
LOC-Os01g07620	2.18445	2.53994	2.42722	2.75214	1.99454	2.93653	2.60635	3.27477	2.17733	3.50632	2.73551	3.25343	2.07861	2.30565	0.557338	2.38675	1.89589	2.20805	1.85955	2.70886	1.88257	2.21495	1.99756	-0.237863	2.67854	3.1259	2.20321	2.20759	2.8027	3.02345	-0.306542	0.407153	-1.02379	-1.15567
LOC-Os01g07630	5.61223	5.21622	5.47689	5.50283	5.28106	5.30103	5.23033	5.46807	5.46645	5.14759	5.22609	5.38805	5.74788	6.01667	5.59209	5.92439	5.80786	5.85437	6.07876	6.16305	5.90462	6.03027	6.30104	5.91428	5.52277	5.54548	5.47788	5.62797	5.59548	5.72656	-0.631584	-0.704767	-0.0865799	0.333736
LOC-Os01g07700	3.53242	3.34517	3.97583	3.32321	4.17799	3.53939	4.42224	3.99397	4.34527	4.42892	4.05089	3.89198	3.95208	3.52323	3.86454	3.88006	3.92748	4.26989	3.995	4.00194	3.96462	3.82062	4.20644	4.09292	4.04167	3.7036	3.98879	3.8753	3.46777	3.45052	-0.560644	0.106289	-0.297626	-0.16763
LOC-Os01g07720	4.67928	4.59299	4.63199	4.75606	4.74024	4.84026	4.96229	5.03818	5.11517	5.07686	5.07333	4.94366	4.47439	4.14087	3.66624	4.01652	3.98097	4.13871	4.16438	4.21338	4.81278	4.13294	4.5542	3.72283	4.5913	4.54954	4.669	4.36045	4.74944	4.43141	-0.187734	0.359115	-0.896953	-0.694332
LOC-Os01g07730	1.92828	1.26327	1.4801	1.92318	1.01745	-0.237863	1.22996	0.282065	1.61027	0.899655	1.14765	0.858671	2.20135	2.04429	1.9876	2.16976	1.65389	1.91922	3.06975	2.70886	2.43053	3.69943	1.45162	2.45451	1.71277	2.14747	2.87528	1.33572	1.76636	2.92046	-1.30498	-1.52485	-0.388528	0.690449
LOC-Os01g07740	6.2106	5.88038	6.04208	6.05767	6.06856	5.56582	5.27286	5.36879	5.34126	5.50093	4.70858	5.35441	5.56565	5.55862	5.43461	5.40854	5.40008	5.22171	5.27014	5.20497	5.28151	5.29182	5.22237	5.24466	5.51184	5.62094	5.79431	5.59082	5.50101	5.63194	0.533863	-0.575643	-0.381078	-0.581063
LOC-Os01g07750	3.78548	3.72979	3.60578	3.99078	3.46504	4.11269	4.39682	4.73354	4.58505	5.18843	4.16527	5.24848	4.92987	4.88358	4.61724	5.01126	4.96843	5.18893	4.62555	4.90355	4.41218	4.9101	4.70099	4.84034	4.15845	4.45844	4.43846	4.36045	4.51171	4.39346	-1.24929	-0.237649	0.073541	-0.254179
LOC-Os01g07760	8.86189	8.98564	8.97283	9.0433	8.75545	8.96273	9.4655	9.60689	9.45697	9.38312	9.52536	9.70467	8.87916	9.11534	8.63454	8.86885	8.842	8.77906	8.8156	8.74013	9.19413	8.99997	8.68736	8.80722	9.05986	9.25576	8.97322	9.08714	9.20655	9.31451	-0.462542	0.518681	-0.541887	-0.510671
LOC-Os01g07780	4.85545	4.76759	4.8419	5.05478	4.71892	4.8963	5.65159	5.76994	5.72887	5.78453	5.17239	6.05513	8.69294	8.82087	8.66589	9.1224	8.76785	8.83177	8.60359	8.88221	8.80107	9.06683	8.88458	9.04934	7.30784	7.47431	7.18989	7.64899	7.47233	8.17398	-4.34388	-3.59907	0.737126	0.851464
LOC-Os01g07800	0.284222	0.212233	-0.237863	0.232876	0.310469	0.987404	0.289718	-0.237863	0.281567	-0.237863	-0.237863	0.412167	0.676466	-0.237863	0.557338	-0.237863	-0.237863	1.3361	1.28518	0.565821	-0.237863	0.990154	0.562717	0.696182	-0.237863	0.270531	0.250415	0.341421	0.442321	0.493892	-0.488679	-0.80584	-0.374787	0.0713871
LOC-Os01g07810	8.06307	7.97743	7.93767	8.02764	8.11114	7.9118	7.59462	7.47132	7.43333	7.63376	7.81456	7.31441	6.82503	6.94141	7.23362	7.11763	7.15785	6.94047	6.90249	7.24145	7.07536	7.0706	6.96313	6.78793	7.63453	7.52289	7.50404	7.52975	7.80446	7.46567	0.567841	-0.242597	-0.860852	-0.89003
LOC-Os01g07850	3.04318	2.88129	2.73834	3.73125	2.90956	3.22614	4.08298	4.23854	4.05755	4.75312	4.21923	4.46506	5.30321	5.15636	5.08305	5.40854	5.58417	5.03143	5.46439	5.34619	5.38316	5.94398	5.93632	4.9161	4.15845	4.08486	3.82461	4.23765	3.76741	4.39346	-2.42274	-1.3316	0.0939296	0.495542
LOC-Os01g07870	3.74627	3.66063	3.4436	3.00825	3.24404	3.39125	0.979076	1.42636	1.21292	0.247571	1.14765	1.19915	3.12521	2.8878	3.35068	3.72934	3.24315	3.1395	3.80304	3.45466	3.96462	3.52017	3.99505	4.21792	3.30354	2.71809	3.33197	3.20603	3.328	3.2097	-0.398086	-2.75709	-0.662106	0.240061
LOC-Os01g07880	4.52564	4.4771	4.51435	4.95178	5.20641	4.59142	5.50467	4.98889	5.37997	5.65455	5.0879	5.33728	5.61064	5.98903	5.98192	6.00863	6.22853	5.97464	4.75854	5.15464	5.58438	5.57053	5.77995	5.27375	4.54914	4.88304	4.85075	5.52671	5.39992	5.15311	-1.15939	-0.533149	0.486004	-0.461457
LOC-Os01g07890	-0.237863	-0.237863	-0.237863	0.587222	0.310469	0.987404	0.289718	-0.237863	0.662688	0.247571	-0.237863	0.858671	4.81921	4.73618	5.00115	4.46118	4.73929	4.83355	5.06285	5.66659	5.17215	5.58201	5.14754	5.35766	3.30354	3.29341	3.71631	2.99477	3.08913	3.94619	-5.38463	-5.32368	0.567391	1.57427
LOC-Os01g07900	1.21848	1.26327	1.4801	0.87147	0.706837	1.35045	-0.237863	0.663452	-0.237863	0.899655	1.14765	0.858671	-0.237863	-0.237863	1.06702	-0.237863	0.508637	0.341609	0.316469	-0.237863	0.501682	-0.237863	-0.237863	0.696182	0.91792	1.18967	1.14678	-0.237863	0.442321	0.493892	0.402013	-0.503268	-0.905818	-1.0092
LOC-Os01g07910	6.77552	6.72929	6.7716	6.80004	6.72702	6.99915	7.13057	7.27624	7.33824	7.17325	7.28597	7.0459	6.5058	6.17226	6.21775	6.13394	6.37557	6.27716	5.73576	5.18002	5.45961	5.29182	5.71232	5.21498	6.73772	6.67572	6.73317	6.72816	6.87415	6.26754	-0.13719	0.540698	-0.898647	-1.66018
LOC-Os01g07920	4.81812	4.41546	5.16181	5.05478	4.78196	4.52187	5.09464	5.07014	4.97047	5.42323	4.98264	5.15385	4.20775	4.17399	4.24268	4.83791	4.53987	4.3009	3.71849	3.61213	4.33309	3.47165	3.81332	4.15677	4.80344	4.88304	4.56875	4.85406	4.51171	4.57397	-0.154661	0.396479	-0.718961	-1.24037
LOC-Os01g07930	-0.237863	-0.237863	-0.237863	-0.237863	-0.237863	-0.237863	-0.237863	0.282065	-0.237863	-0.237863	0.250817	-0.237863	-0.237863	-0.237863	-0.237863	0.658369	-0.237863	-0.237863	-0.237863	-0.237863	-0.237863	-0.237863	-0.237863	-0.237863	-0.237863	-0.237863	-0.237863	-0.237863	-0.237863	-0.237863	-0.282199	0.0242616	-0.00627735	-0.282199
LOC-Os01g07940	1.78084	1.86485	2.24225	1.92318	1.8451	2.42934	1.22996	1.42636	1.21292	1.68816	1.69651	0.858671	0.290554	0.737409	0.557338	-0.237863	-0.237863	0.341609	0.316469	0.565821	-0.237863	0.295683	0.562717	0.696182	0.625045	1.74664	0.90508	0.753611	1.53165	-0.237863	0.880966	-0.282148	-1.63553	-1.51505
LOC-Os01g07950	6.05081	6.16888	6.13136	6.17337	6.07696	5.74436	5.7652	5.98634	6.08184	6.01388	5.89019	5.7404	5.20393	4.84298	5.18549	4.76228	5.18902	5.06795	4.97446	4.87275	5.19469	4.89178	4.98511	5.05662	5.86966	5.64179	5.42151	5.73399	5.84663	5.56522	0.343328	0.0861737	-1.05329	-1.09422
LOC-Os01g07960	7.09716	6.7953	7.05751	7.10098	7.06365	7.10995	7.46305	7.28987	7.57354	7.66544	7.44445	7.68642	7.00855	6.72945	6.83711	7.08696	7.20357	6.86984	6.83381	6.73377	6.56293	6.80776	6.85753	6.74703	7.04508	6.74963	6.99506	7.26869	7.20902	7.04378	-0.35048	0.448778	-0.426611	-0.650515
LOC-Os01g07970	3.04318	3.66063	3.40004	3.83412	3.35877	3.22614	4.99654	4.23854	4.44601	4.85809	4.13751	3.5789	5.55417	5.54603	5.5543	5.04357	4.53987	5.52726	5.85938	6.4296	5.60135	5.72342	5.24648	5.33023	4.63226	4.54954	4.50507	4.33071	4.41139	4.14202	-2.27389	-1.38041	-0.0995033	0.579981
LOC-Os01g07980	0.284222	-0.237863	0.228496	0.232876	-0.237863	-0.237863	-0.237863	-0.237863	-0.237863	-0.237863	-0.237863	-0.237863	-0.237863	-0.237863	0.557338	-0.237863	0.99813	-0.237863	-0.237863	-0.237863	-0.237863	0.295683	-0.237863	-0.237863	0.625045	0.270531	-0.237863	-0.237863	0.442321	-0.237863	-0.136764	-0.52162	0.0556141	-0.385078
LOC-Os01g08000	0.284222	-0.237863	-0.237863	-0.237863	-0.237863	-0.237863	-0.237863	-0.237863	-0.237863	0.247571	-0.237863	-0.237863	0.290554	-0.237863	-0.237863	-0.237863	-0.237863	-0.237863	-0.237863	-0.237863	0.501682	-0.237863	0.562717	-0.237863	-0.237863	-0.237863	-0.237863	-0.237863	-0.237863	-0.237863	-0.275588	-0.286899	-0.273633	0.0291414
LOC-Os01g08010	1.78084	1.98287	1.4801	0.587222	2.12994	-0.237863	1.22996	2.29139	0.963876	0.247571	1.35468	0.858671	1.44549	1.72488	1.9876	2.74209	2.10307	1.07417	1.69228	2.21455	1.3514	1.45698	1.75026	-0.237863	2.1108	1.58376	1.84012	1.91878	1.76636	1.86758	-0.708872	-0.909735	-0.0361393	-0.655166
LOC-Os01g08020	0.284222	-0.237863	-0.237863	-0.237863	0.706837	-0.237863	-0.237863	-0.237863	-0.237863	-0.237863	-0.237863	-0.237863	-0.237863	-0.237863	1.06702	-0.237863	-0.237863	-0.237863	-0.237863	-0.237863	-0.237863	-0.237863	0.562717	-0.237863	-0.237863	-0.237863	-0.237863	0.341421	-0.237863	-0.237863	-0.0804532	-0.507171	-0.118425	-0.277187
LOC-Os01g08090	2.90757	2.53994	3.35512	3.22567	3.11939	3.60812	4.05075	4.3727	4.23697	3.97939	4.02082	3.8443	3.45628	4.14087	3.59358	2.89155	3.75398	4.23819	4.62555	4.70803	4.37317	4.75655	4.76914	4.43947	3.53717	3.622	3.85897	3.4468	3.59519	3.65684	-1.37798	-0.344362	-0.815495	0.541099
LOC-Os01g08110	4.57123	3.85888	4.51435	4.58961	4.26882	4.7212	5.70434	6.07562	6.10514	6.05126	6.06244	5.94641	4.34722	4.14087	4.42123	4.08019	4.17705	4.3009	3.2002	2.96394	2.08922	2.53133	2.95746	3.33836	4.94022	4.93465	4.58936	4.74557	4.57492	4.60751	-1.03353	1.49314	-1.30233	-2.77562
LOC-Os01g08120	-0.237863	0.212233	0.228496	-0.237863	0.706837	0.987404	-0.237863	0.282065	0.281567	0.247571	-0.237863	-0.237863	-0.237863	-0.237863	-0.237863	-0.237863	-0.237863	-0.237863	-0.237863	-0.237863	-0.237863	-0.237863	-0.237863	-0.237863	-0.237863	0.270531	-0.237863	-0.237863	0.442321	-0.237863	0.288508	-0.184063	-0.569286	-0.569286
LOC-Os01g08130	0.284222	0.212233	-0.237863	-0.237863	-0.237863	-0.237863	0.675185	-0.237863	0.662688	0.247571	-0.237863	1.19915	1.63164	1.31403	0.557338	1.60355	0.508637	1.3361	0.715945	-0.237863	0.501682	0.295683	-0.237863	-0.237863	0.257167	0.645705	0.614567	-0.237863	0.442321	-0.237863	-1.1533	-0.567883	0.625842	-0.920971
LOC-Os01g08140	1.6166	0.212233	1.30221	0.587222	0.706837	0.501115	1.94231	1.42636	2.49203	2.39443	1.84118	3.17849	4.29304	4.32903	3.92502	4.36219	3.92748	3.95595	3.995	4.84127	4.48715	4.03616	3.36229	4.21792	2.82707	3.06545	3.23062	3.06868	3.25269	2.68938	-3.55334	-2.30117	0.464672	0.50578
LOC-Os01g08150	6.06682	6.11819	6.09767	5.75962	6.01708	5.72902	3.87782	3.16069	3.21736	3.37097	4.05089	2.50458	0.290554	0.737409	-0.237863	1.91425	0.508637	0.753893	4.06516	3.68486	4.16059	4.19404	3.60536	4.09292	5.03492	4.96806	4.91749	4.81164	5.02312	4.46839	1.94777	-2.08054	-4.79263	-1.26486
LOC-Os01g08160	1.78084	1.06345	1.63844	1.31259	1.27288	0.987404	2.69243	2.29139	2.29003	2.39443	1.69651	2.83246	2.31447	2.52684	2.19828	2.38675	1.89589	2.33333	2.588	2.0033	0.988213	2.43338	1.07457	1.97704	1.98993	2.02583	0.90508	2.20759	0.902712	2.5583	-1.19024	0.0510519	-0.113234	-0.62986
LOC-Os01g08170	5.95947	5.78612	5.79542	5.84422	6.06856	5.90323	5.6623	5.60524	5.24667	5.54352	5.5012	5.30242	0.290554	0.330661	-0.237863	-0.237863	0.508637	0.753893	0.316469	-0.237863	-0.237863	0.684308	0.562717	-0.237863	5.05011	4.93465	4.94974	5.57823	5.66974	5.42176	1.59122	0.851762	-6.06611	-6.14879
LOC-Os01g08190	1.6166	0.831422	1.78111	1.49111	2.25372	1.64026	0.675185	0.282065	-0.237863	-0.237863	-0.237863	0.858671	-0.237863	-0.237863	-0.237863	0.658369	0.508637	-0.237863	1.02845	1.45664	0.501682	0.295683	-0.237863	0.696182	1.71277	0.943175	0.90508	0.341421	0.442321	1.3384	0.860089	-1.24442	-1.40385	-0.688364
LOC-Os01g08200	5.95947	6.09216	6.07014	5.86866	6.12638	6.13051	5.25882	5.132	5.46645	5.24113	5.36422	5.57496	5.82628	5.9797	5.59209	5.38352	5.82259	5.86478	5.62398	5.34619	5.42189	5.51175	5.48805	5.65161	5.62779	5.64179	5.69318	5.85381	5.78114	5.49527	0.322716	-0.657763	-0.161579	-0.496323
LOC-Os01g08220	-0.237863	-0.237863	-0.237863	0.587222	0.706837	-0.237863	2.07642	1.77549	2.29003	1.83255	2.49424	2.83246	1.2317	1.31403	1.44289	0.658369	0.508637	-0.237863	0.715945	1.07892	0.501682	0.295683	-0.237863	-0.237863	0.257167	0.943175	0.90508	0.753611	0.442321	0.493892	-1.86399	1.2906	-0.972734	-1.56834
LOC-Os01g08260	-0.237863	-0.237863	-0.237863	0.232876	0.310469	-0.237863	-0.237863	-0.237863	-0.237863	0.247571	-0.237863	0.412167	-0.237863	0.737409	-0.237863	-0.237863	0.508637	1.07417	1.69228	2.21455	0.988213	1.45698	1.45162	1.97704	-0.237863	-0.237863	0.250415	0.341421	-0.237863	0.493892	-1.42454	-1.40442	-0.987136	1.22744
LOC-Os01g08270	4.24533	4.2605	4.53464	4.42358	4.26882	4.29051	5.01336	4.95506	5.09979	5.03269	5.07333	5.03144	6.03874	6.16404	6.10465	5.97552	5.96212	6.17206	5.46439	5.63022	5.71489	5.73374	5.90637	5.43695	5.32458	5.40617	5.3866	5.08531	5.32836	5.00994	-1.6426	-0.993409	0.611264	-0.114258
LOC-Os01g08280	3.53242	3.2542	3.40004	3.41458	3.7853	2.70511	2.51481	2.29139	2.29003	2.29821	3.12288	1.7055	2.41936	2.52684	2.69152	3.15077	3.15281	2.4486	2.48938	2.56214	2.43053	3.01039	2.39269	2.45451	2.75472	2.71809	3.33197	3.4468	2.69302	3.02345	0.532027	-0.916139	-0.494678	-0.735607
LOC-Os01g08290	4.00071	4.13864	4.55464	4.21066	3.97711	4.52187	4.61089	4.09061	4.62857	4.33505	4.5701	4.18781	2.77605	2.62589	1.44289	3.02697	2.4451	2.83502	3.48249	2.96394	2.93779	3.61258	2.95746	3.33836	3.81136	4.31	4.24413	3.99387	3.65491	3.37463	0.133979	0.421942	-1.91617	-1.30274
LOC-Os01g08300	-0.237863	-0.237863	-0.237863	-0.237863	-0.237863	-0.237863	0.289718	-0.237863	-0.237863	-0.237863	-0.237863	-0.237863	0.290554	0.330661	0.557338	-0.237863	-0.237863	-0.237863	1.02845	-0.237863	-0.237863	-0.237863	-0.237863	-0.237863	-0.237863	-0.237863	-0.237863	-0.237863	-0.237863	-0.237863	-0.500573	-0.360493	0.038521	-0.132488
LOC-Os01g08310	4.21693	4.35108	4.16988	4.23593	4.08104	4.01483	4.65444	4.56437	4.69148	4.45146	4.61104	4.43318	3.18593	3.41659	2.82446	3.02697	3.15281	2.91737	2.14519	2.21455	2.26994	2.53133	2.20861	2.81264	3.77524	3.99046	3.92534	4.36045	4.18704	3.77963	0.0114241	0.689235	-1.50887	-2.15211
LOC-Os01g08320	4.99581	5.02312	4.74076	4.75606	4.84237	4.95025	5.1413	5.27595	5.39265	5.25402	4.93506	5.42093	7.5548	7.6343	7.65111	7.35495	7.78388	7.51717	6.39706	6.16305	6.09642	6.38494	6.28948	6.43569	5.91186	6.17988	6.23469	6.09397	6.09322	6.40742	-2.3057	-1.95773	1.56243	-0.727814
LOC-Os01g08340	-0.237863	0.212233	0.228496	0.232876	-0.237863	0.501115	-0.237863	-0.237863	0.281567	0.247571	-0.237863	0.412167	0.290554	1.31403	1.9876	1.20702	1.65389	1.74975	2.6803	2.0033	3.13719	2.43338	1.99756	1.66204	0.257167	1.18967	0.90508	0.341421	0.902712	0.493892	-2.03658	-2.11222	-0.453657	1.2144
LOC-Os01g08350	2.59085	2.6863	2.73834	3.5005	3.05278	2.93653	2.99306	2.49343	3.03532	2.8665	2.65949	2.92706	3.06181	2.71858	2.38207	2.57533	2.95316	3.27061	3.31982	1.75571	3.13719	2.53133	3.44795	2.23544	2.59811	2.86721	2.87528	2.83452	3.328	2.80954	-0.217392	-0.357564	-0.32735	-0.344256
LOC-Os01g08370	0.666762	0.831422	0.863016	1.64995	1.01745	0.501115	0.289718	1.21396	0.963876	1.34712	0.905845	-0.237863	0.676466	-0.237863	0.557338	-0.237863	0.508637	0.753893	0.715945	0.565821	1.64129	1.24237	0.562717	1.25847	1.36941	1.58376	0.90508	0.341421	1.25118	0.493892	-0.194245	-0.365103	-0.912157	-0.0638413
LOC-Os01g08380	1.6166	1.86485	1.30221	1.31259	1.27288	0.987404	2.69243	3.96027	3.03532	3.54876	4.02082	4.22553	6.92194	7.13461	6.86825	7.30252	7.2749	7.30793	5.87899	5.73669	5.51441	5.90796	6.02261	5.21498	5.40951	5.16819	4.94974	5.53976	5.58016	5.66418	-5.37599	-3.4023	1.97033	-0.410492
LOC-Os01g08400	5.43861	5.55794	5.58783	5.66046	5.28106	5.7135	6.50904	6.70373	6.83343	6.63253	6.85022	6.90774	6.20934	6.51361	5.93858	6.26301	6.45333	6.26934	5.4115	5.45416	6.12017	5.76428	5.86025	5.05662	6.03153	6.19406	6.09029	6.02138	5.72652	6.0408	-1.09661	0.579873	-0.223672	-1.03062
LOC-Os01g08410	7.49624	7.54074	7.35139	7.39261	7.38797	7.17369	6.88308	7.09398	7.11547	7.02707	7.20137	7.01393	6.67952	6.49407	6.31135	6.34307	6.74374	6.4462	6.59976	6.27329	6.71104	6.55178	6.33516	6.07164	7.19274	6.96764	7.05558	7.08053	6.7564	6.65206	0.449421	-0.128614	-0.817134	-0.890479
LOC-Os01g08420	3.04318	2.53994	2.03003	2.04256	2.57178	2.08809	2.41706	2.05638	2.17733	2.72563	2.20435	2.37633	1.94444	2.42048	2.38207	2.89155	2.84192	2.20805	3.48249	3.45466	2.57501	3.31545	2.70253	2.45451	2.51294	1.89298	3.0037	2.65422	2.8027	3.02345	-0.569112	-0.668571	-0.489757	0.348744
LOC-Os01g08430	4.85545	4.86303	4.55464	4.64726	4.86195	4.78196	4.73778	4.7729	4.86526	4.67864	4.93506	5.09395	4.61353	3.8027	4.75687	4.76228	4.64302	4.67688	4.71556	4.39776	4.20569	4.60732	4.4334	4.21792	4.57037	4.33583	4.74447	4.95495	4.54366	4.35448	-0.0651916	0.063681	-0.32453	-0.442927
LOC-Os01g08440	1.92828	1.26327	1.91093	1.49111	2.57178	1.35045	2.19912	2.90126	3.56966	2.08409	4.08035	3.01583	2.9955	2.30565	-0.237863	0.658369	3.32816	2.91737	2.99982	3.36897	1.88257	2.43338	1.07457	2.45451	1.71277	1.74664	1.97157	1.91878	2.57432	0.97708	-1.49017	0.155592	-1.04942	-0.707203
LOC-Os01g08450	2.90757	2.99802	3.52697	3.12105	2.98295	2.42934	4.67573	4.90279	4.67081	4.23465	4.54918	4.02626	3.8804	3.96285	3.25968	3.26477	3.75398	3.33195	2.99982	2.56214	3.04093	3.01039	2.70253	1.97704	3.57968	4.02262	3.82461	3.39027	4.10377	3.29452	-1.30087	1.04359	-0.579897	-1.5797
LOC-Os01g08460	0.284222	-0.237863	-0.237863	0.232876	0.310469	-0.237863	-0.237863	-0.237863	-0.237863	-0.237863	-0.237863	0.412167	0.676466	0.330661	-0.237863	1.20702	-0.237863	0.341609	1.02845	1.07892	0.988213	1.80911	1.75026	-0.237863	0.625045	0.270531	-0.237863	-0.237863	-0.237863	-0.237863	-1.02503	-1.18455	-0.54512	0.63905
LOC-Os01g08464	0.284222	-0.237863	-0.237863	0.232876	0.310469	-0.237863	-0.237863	-0.237863	0.281567	-0.237863	-0.237863	-0.237863	-0.237863	-0.237863	0.557338	1.20702	0.99813	-0.237863	-0.237863	-0.237863	-0.237863	-0.237863	-0.237863	-0.237863	-0.237863	0.270531	-0.237863	-0.237863	-0.237863	-0.237863	-0.310403	-0.56381	0.286793	-0.683538
LOC-Os01g08470	6.01826	5.83402	5.96195	5.87671	6.00831	5.43949	3.98404	4.09061	4.11987	4.06959	3.99011	4.58597	5.20393	5.7791	5.41366	5.5045	5.56679	5.47384	5.99136	6.23747	6.01008	6.18877	6.19355	6.24322	5.23434	5.54548	5.05724	5.52671	5.59548	5.72656	-0.153102	-1.96032	-0.716659	0.300322
LOC-Os01g08480	-0.237863	-0.237863	-0.237863	-0.237863	-0.237863	-0.237863	-0.237863	-0.237863	-0.237863	-0.237863	-0.237863	-0.237863	0.290554	-0.237863	-0.237863	-0.237863	-0.237863	0.753893	0.316469	-0.237863	0.988213	-0.237863	1.07457	-0.237863	-0.237863	-0.237863	-0.237863	0.341421	0.902712	-0.237863	-0.626459	-0.626459	-0.204837	0.280879
LOC-Os01g08510	3.43714	3.66063	3.1068	3.41458	2.98295	3.31105	2.69243	2.29139	2.75023	1.68816	2.80773	2.37633	1.7965	1.05434	1.06702	1.20702	0.99813	0.753893	1.02845	1.07892	0.501682	1.64376	-0.237863	1.25847	3.14274	2.86721	2.94092	2.83452	2.69302	1.62712	1.14852	-0.373651	-2.0105	-2.25888
LOC-Os01g08520	4.21693	4.11298	4.49378	3.83412	4.2089	4.29051	4.3446	4.29371	4.56278	4.20842	4.63108	4.06837	4.02037	4.54692	4.24268	4.08019	4.38975	3.95595	2.84889	2.84203	3.46852	3.31545	2.95746	3.09931	4.3176	3.5355	4.58936	4.1721	4.41139	4.18709	-0.218101	0.0286478	-0.202552	-1.33397
LOC-Os01g08530	-0.237863	-0.237863	-0.237863	-0.237863	-0.237863	-0.237863	-0.237863	-0.237863	-0.237863	-0.237863	-0.237863	-0.237863	0.676466	0.737409	1.06702	1.20702	0.508637	1.07417	-0.237863	-0.237863	0.501682	-0.237863	-0.237863	-0.237863	0.625045	-0.237863	0.250415	-0.237863	-0.237863	-0.237863	-0.918202	-0.918202	0.997623	-0.744988
LOC-Os01g08540	3.43714	3.55026	3.88395	3.45818	3.70082	3.31105	1.62966	0.964807	0.662688	0.899655	1.97266	1.47443	3.68387	3.36016	3.59358	3.80667	2.10307	3.6536	3.37611	3.07635	2.8267	2.79066	3.0698	3.09931	3.02462	2.55177	3.23062	2.99477	2.99983	2.41411	0.0879171	-2.38401	-0.157206	-0.735576
LOC-Os01g08550	3.66449	3.79578	3.30876	3.00825	3.35877	3.67372	0.979076	0.964807	0.963876	0.899655	0.615191	0.858671	2.51713	2.30565	2.54508	2.57533	2.58985	3.06919	2.14519	1.75571	1.64129	1.80911	2.39269	1.25847	2.42242	2.79458	2.40276	2.74718	2.14519	3.29452	1.02949	-2.35837	-0.445006	-1.44112
LOC-Os01g08560	8.98279	8.68078	8.81799	8.88358	8.73966	8.90585	9.21225	9.25649	9.15328	9.27747	8.91046	9.34549	8.53559	8.43176	8.31677	8.54982	8.60705	8.38227	7.48564	7.7237	7.61195	7.4854	7.51784	7.47317	8.86204	8.7921	8.56714	8.94596	8.85839	8.90981	-0.151047	0.417167	-0.70599	-1.55346
LOC-Os01g08570	-0.237863	-0.237863	0.228496	-0.237863	-0.237863	-0.237863	-0.237863	-0.237863	-0.237863	-0.237863	-0.237863	0.412167	-0.237863	-0.237863	-0.237863	-0.237863	-0.237863	-0.237863	-0.237863	-0.237863	-0.237863	-0.237863	-0.237863	-0.237863	0.257167	0.270531	-0.237863	-0.237863	-0.237863	-0.237863	-0.0265995	0.0334907	-0.172282	-0.172282
LOC-Os01g08580	5.80584	5.84964	5.7088	5.99984	5.9995	5.83318	4.69671	4.54176	4.42148	4.75312	4.86908	5.15385	4.32038	4.73618	4.24268	4.64084	4.67583	4.81219	4.50452	5.02057	4.06593	4.92819	4.34685	4.53867	5.19386	5.09446	4.68824	5.29999	5.06774	5.44049	1.01496	-0.840739	-1.03598	-1.04016
LOC-Os01g08600	4.79908	4.78394	4.6874	4.87343	4.69728	4.7212	4.05075	4.02691	4.20857	4.09845	3.71761	4.33309	4.69935	4.66808	5.05626	4.31003	4.64302	4.67688	4.47904	3.27787	4.16059	4.38954	4.4334	3.88243	4.43801	4.3612	4.58936	4.33071	4.66482	4.14202	0.159865	-0.73626	0.0216999	-0.707326
LOC-Os01g08650	0.666762	1.43876	0.228496	1.31259	1.67837	1.64026	1.44361	1.42636	1.92148	0.899655	1.14765	1.19915	0.676466	1.31403	1.44289	1.20702	0.508637	1.5577	2.00943	1.07892	2.08922	2.3283	1.45162	2.23544	1.36941	1.40013	2.09204	0.753611	0.902712	0.493892	-0.670202	-0.492639	-0.75034	0.313169
LOC-Os01g08660	5.4138	5.34303	5.39049	5.33758	5.47159	5.56582	4.8544	4.84855	5.23264	5.01766	5.58579	4.75023	5.65428	5.57111	5.2578	5.52752	5.45782	5.47384	5.66974	5.9286	5.69921	5.65987	5.50813	5.65161	5.50082	5.23832	5.36285	5.3601	5.08955	5.56522	-0.264363	-0.610963	-0.151247	0.14912
LOC-Os01g08670	3.04318	3.2542	2.59115	2.68032	2.66392	3.73647	2.99306	2.67062	3.03532	2.79778	3.47306	2.92706	4.89392	4.64465	3.80142	4.31003	4.22217	4.41868	4.86071	4.39776	4.75327	4.46585	3.67806	3.80484	3.73819	3.74274	3.67832	3.5012	3.76741	3.71954	-1.55702	-1.56908	0.31461	0.220794
LOC-Os01g08680	1.78084	2.53994	2.03003	2.68032	2.57178	3.39125	0.979076	0.964807	0.963876	0.899655	1.14765	0.858671	1.2317	1.53404	1.06702	1.60355	1.36295	1.5577	1.85955	2.21455	1.88257	2.62305	2.55591	1.97704	2.1108	0.943175	1.69548	1.5573	2.14519	1.86758	0.520365	-1.54578	-1.11649	-0.0206616
LOC-Os01g08690	3.78548	3.10601	3.30876	3.69527	3.30254	2.42934	3.54913	3.69931	3.56966	3.66905	3.23189	3.5789	3.35413	2.62589	3.25968	3.64763	3.75398	3.50172	2.76706	3.18062	2.8267	2.86768	2.55591	2.81264	3.14274	3.66338	3.17715	3.55362	3.328	3.45052	-0.321644	0.0346233	-0.21742	-0.837948
LOC-Os01g08700	6.77064	6.75024	6.74137	6.69005	6.87893	6.74058	7.01839	7.05059	6.91478	6.8602	7.0863	7.23805	7.83867	7.79192	7.6821	7.72229	7.9607	7.96966	8.43332	8.06079	7.96331	8.26424	8.31523	8.20487	7.28554	7.39669	7.19998	7.36717	7.2288	7.48385	-1.3658	-1.12868	-0.0878582	0.583058
LOC-Os01g08710	1.21848	2.09196	1.4801	1.79302	0.310469	1.35045	1.79444	1.77549	1.77425	1.34712	1.69651	0.858671	1.7965	2.04429	1.9876	2.38675	1.36295	2.07085	1.02845	2.21455	1.64129	0.295683	1.75026	0.696182	1.98993	1.74664	0.90508	1.74933	1.76636	2.68938	-0.645825	-0.486499	0.095218	-0.726029
LOC-Os01g08740	0.284222	0.212233	-0.237863	-0.237863	-0.237863	-0.237863	0.289718	-0.237863	-0.237863	-0.237863	-0.237863	-0.237863	-0.237863	-0.237863	-0.237863	-0.237863	-0.237863	-0.237863	-0.237863	-0.237863	-0.237863	-0.237863	-0.237863	-0.237863	-0.237863	-0.237863	-0.237863	-0.237863	-0.237863	-0.237863	0.0773566	-0.0620977	-0.222187	-0.222187
LOC-Os01g08750	6.11379	5.95448	6.12469	6.06474	5.92697	5.81875	6.43606	6.26698	6.33268	6.05862	6.18952	6.33075	4.91201	5.34263	5.13518	5.19506	5.31933	5.41835	5.28491	4.90355	5.30242	5.12928	4.95616	4.87872	5.86107	6.03764	5.76742	6.03066	5.84663	5.99083	-0.0194275	0.457963	-1.03208	-1.16185
LOC-Os01g08760	2.29727	1.26327	2.42722	2.75214	1.27288	0.501115	2.85056	3.38049	3.1592	3.4626	2.57923	2.50458	1.7965	1.72488	2.54508	1.60355	1.89589	1.3361	0.715945	1.07892	1.88257	1.24237	1.45162	1.66204	2.42242	2.14747	2.49306	1.91878	2.69302	0.97708	-0.978642	0.880153	-1.0067	-1.52466
LOC-Os01g08770	5.55665	5.62301	5.48733	5.25346	5.68455	5.40127	3.35163	2.97062	3.69777	3.16815	3.51681	2.62235	2.41936	2.96551	3.35068	2.38675	3.15281	2.65471	2.588	2.70886	2.57501	2.21495	2.83562	2.45451	4.83887	4.33583	4.58936	4.76793	4.60551	3.83731	2.27409	-1.65564	-2.09963	-2.38719
LOC-Os01g08780	-0.237863	-0.237863	-0.237863	0.232876	-0.237863	-0.237863	1.44361	1.21396	1.77425	1.68816	1.97266	0.858671	1.7965	0.737409	1.7408	2.38675	1.89589	0.341609	0.715945	0.565821	-0.237863	1.24237	2.55591	-0.237863	1.55128	1.40013	1.35374	1.33572	0.442321	0.97708	-2.07658	-0.0379622	-0.0130094	-1.00068
LOC-Os01g08790	0.666762	1.86485	1.09926	1.31259	1.48983	1.88148	-0.237863	0.282065	-0.237863	0.247571	0.905845	-0.237863	0.676466	0.737409	1.44289	0.658369	-0.237863	1.07417	0.316469	1.07892	0.988213	0.295683	-0.237863	0.696182	0.625045	0.270531	0.250415	0.341421	0.902712	-0.237863	0.468189	-1.23882	-0.532225	-0.78981
LOC-Os01g08800	1.78084	1.26327	0.863016	1.49111	1.48983	0.987404	0.675185	-0.237863	-0.237863	0.610145	0.250817	-0.237863	-0.237863	0.330661	-0.237863	-0.237863	-0.237863	0.341609	0.715945	-0.237863	0.501682	0.684308	0.562717	0.696182	0.91792	0.645705	0.250415	1.07383	-0.237863	0.493892	0.737392	-0.970897	-1.15781	-0.582673
LOC-Os01g08814	3.86085	3.79578	3.78581	4.1049	3.74368	4.01483	3.87782	4.15161	3.88884	4.06959	4.27124	3.69098	4.14795	3.92444	4.14436	4.36219	4.30839	3.95595	3.53288	4.11153	4.55842	3.96783	3.93698	3.88243	3.62097	4.02262	4.13618	4.10343	4.06026	3.65684	-0.351836	-0.203908	0.00632025	-0.176664
LOC-Os01g08820	2.40191	2.53994	2.24225	3.12105	3.05278	2.82546	-0.237863	-0.237863	0.662688	-0.237863	0.250817	-0.237863	0.676466	1.31403	1.7408	0.658369	0.508637	0.341609	1.28518	1.45664	0.501682	0.684308	1.45162	1.97704	2.22232	1.74664	1.69548	2.33286	1.53165	1.86758	1.43963	-2.39523	-1.46765	-1.04351
LOC-Os01g08830	1.78084	1.73632	1.78111	2.15281	1.8451	2.08809	1.62966	0.964807	1.21292	1.34712	1.14765	1.19915	2.6087	2.42048	2.19828	1.60355	2.10307	2.55533	2.76706	3.36897	2.08922	3.01039	2.83562	3.33836	1.858	2.25965	1.69548	1.91878	1.25118	2.07362	-0.891865	-1.55578	-0.381424	0.704885
LOC-Os01g08840	-0.237863	-0.237863	-0.237863	-0.237863	-0.237863	-0.237863	-0.237863	-0.237863	-0.237863	-0.237863	-0.237863	-0.237863	-0.237863	-0.237863	-0.237863	-0.237863	-0.237863	-0.237863	1.69228	1.45664	-0.237863	0.990154	2.20861	1.66204	-0.237863	-0.237863	-0.237863	-0.237863	-0.237863	-0.237863	-1.24925	-1.24925	-1.24925	1.53317
LOC-Os01g08850	5.01243	5.2982	4.93642	4.93645	4.76125	4.81141	2.77366	2.90126	2.82695	2.39443	3.00495	2.50458	2.9955	2.18088	2.69152	2.89155	2.84192	3.20654	2.76706	2.39879	2.70634	2.9408	2.83562	2.64466	4.24022	4.31	3.92534	4.20525	3.82054	3.77963	2.01658	-1.73596	-1.6615	-1.7568
LOC-Os01g08860	6.0983	5.97599	5.87712	6.12685	5.62847	5.75955	5.46853	5.58326	5.02033	5.80218	5.30307	5.23005	4.61353	4.20636	3.86454	4.46118	4.34965	4.36099	4.13206	4.11153	4.11404	3.78134	3.93698	3.88243	5.45589	5.77989	5.05724	5.61569	5.68415	5.74175	0.782522	-0.118737	-1.54061	-1.83349
LOC-Os01g08880	0.284222	-0.237863	-0.237863	-0.237863	-0.237863	-0.237863	-0.237863	-0.237863	0.281567	-0.237863	-0.237863	-0.237863	-0.237863	-0.237863	-0.237863	-0.237863	-0.237863	-0.237863	0.316469	-0.237863	-0.237863	-0.237863	0.562717	-0.237863	-0.237863	-0.237863	-0.237863	-0.237863	-0.237863	-0.237863	-0.190666	-0.191502	-0.340234	0.0650912
LOC-Os01g08890	0.968834	0.831422	0.863016	1.49111	1.27288	2.26878	-0.237863	0.663452	-0.237863	-0.237863	0.615191	-0.237863	1.94444	1.31403	1.06702	-0.237863	1.36295	1.74975	1.85955	1.45664	1.88257	2.3283	1.75026	1.97704	1.98993	1.58376	0.614567	1.07383	1.25118	0.493892	-0.562402	-1.86276	-0.609626	0.380497
LOC-Os01g08930	3.70596	3.76316	3.48589	3.69527	4.14639	4.15924	1.62966	1.42636	2.29003	1.34712	2.20435	1.90462	2.31447	2.18088	2.38207	1.20702	2.10307	2.33333	1.69228	2.56214	1.3514	2.3283	1.75026	1.66204	3.19835	3.00235	2.87528	2.33286	3.08913	2.5583	1.52614	-1.6174	-1.30538	-1.5166
LOC-Os01g08950	1.92828	1.43876	1.63844	2.15281	2.12994	-0.237863	0.979076	1.21396	0.963876	1.68816	1.14765	1.47443	0.290554	1.89341	1.06702	2.38675	1.36295	0.753893	1.50304	2.39879	0.988213	2.21495	1.99756	-0.237863	1.16125	2.25965	1.53471	1.5573	1.25118	1.3384	-0.37161	-0.84776	-0.679226	-0.38316
LOC-Os01g08960	6.97527	6.99813	7.13263	7.20701	6.80497	7.08002	7.75324	7.87562	7.6147	7.83791	7.52431	7.99833	6.71085	6.78944	6.45157	6.60359	6.42466	6.46001	6.15312	6.35356	6.49189	6.37837	6.45379	6.39655	7.2165	7.24821	6.98732	7.37083	7.05682	7.30629	-0.446556	0.838741	-0.984845	-1.19193
LOC-Os01g08970	6.39938	6.39329	6.24036	6.53581	6.52685	6.60422	5.20126	5.19131	5.34126	5.14759	5.47925	5.45308	5.63263	5.39974	5.2341	5.4811	5.27719	5.74586	5.70313	5.66659	5.74575	5.80401	5.38323	5.48749	5.84374	5.79858	5.75835	5.92518	5.68415	5.5822	0.81156	-0.946969	-0.770814	-0.581833
LOC-Os01g09000	6.06682	6.10524	6.17078	6.0072	6.08532	6.13051	4.73778	4.34685	4.80962	4.33505	5.0586	4.80107	5.8824	5.26792	5.59209	5.63743	5.56679	5.83331	6.59976	6.3757	6.26569	6.51034	6.14307	6.12049	5.89513	5.87982	5.86365	5.60331	5.59548	5.47724	-0.0644535	-1.60002	-0.755483	0.320211
LOC-Os01g09010	7.08542	7.21262	7.33703	7.54445	7.25726	7.54631	8.67312	9.08334	8.76326	9.26559	8.89604	9.15831	9.28692	9.50103	9.32751	9.53689	9.62241	9.36309	8.49816	8.89376	8.69437	8.64128	9.05805	8.60176	8.45574	8.69068	8.3366	8.81787	8.82466	8.95448	-2.02005	-0.307407	0.418305	-0.683664
LOC-Os01g09020	4.06586	3.88943	4.11705	4.02017	3.90342	3.67372	4.97952	4.84855	4.5172	4.67864	4.24547	5.00999	4.49853	4.69114	4.50286	4.36219	3.87193	4.62881	4.99258	4.84127	4.95162	4.73615	4.92663	4.95253	4.3425	4.08486	3.95741	4.36045	4.57492	4.43141	-0.97175	-0.0977122	-0.507206	0.193901
LOC-Os01g09030	4.7798	4.86303	4.79222	4.93645	4.86195	4.62497	5.15653	5.08585	5.41767	5.10557	5.34007	4.69752	4.69935	4.86343	4.65343	4.83791	5.14283	5.10356	4.99258	5.20497	5.19469	5.19053	5.0954	5.02275	4.63226	5.06389	5.23784	5.18837	4.95348	5.03481	-0.406738	0.0356511	-0.315902	-0.0205996
LOC-Os01g09080	4.09737	4.13864	4.14371	4.37891	4.0126	4.20434	4.08298	4.23854	3.9242	4.01009	4.59071	4.49625	5.69663	5.55862	5.4957	5.94164	5.74741	5.68839	5.74648	6.30824	5.91823	6.12744	5.96566	5.71661	4.72986	4.45844	4.76274	4.833	4.51171	4.57397	-1.84134	-1.78694	0.11775	0.607906
LOC-Os01g09100	-0.237863	-0.237863	-0.237863	-0.237863	-0.237863	-0.237863	-0.237863	-0.237863	-0.237863	-0.237863	-0.237863	-0.237863	0.980632	-0.237863	-0.237863	0.658369	0.508637	0.753893	1.50304	0.565821	1.64129	0.990154	1.45162	1.97704	-0.237863	0.943175	-0.237863	0.753611	-0.237863	-0.237863	-1.40713	-1.40713	-0.596596	1.04566
LOC-Os01g09120	3.28126	3.47168	3.26086	3.41458	3.30254	3.13591	2.92357	3.0368	3.37898	3.22159	3.17842	2.83246	4.26517	4.92307	4.58011	4.76228	4.57508	4.57908	4.97446	4.87275	4.6912	4.9101	4.86568	4.38719	3.70017	3.622	3.42666	3.91592	3.96909	4.14202	-1.56588	-1.75773	0.181755	0.482967
LOC-Os01g09200	7.17674	7.34525	7.49289	7.45582	6.94928	7.56804	8.41754	8.62671	8.60342	8.74002	8.41371	8.86167	7.44728	7.46737	6.98647	7.47825	7.26416	7.44265	6.92625	6.75925	6.9284	6.86524	6.65631	6.93174	7.83427	7.6467	7.50946	8.03741	7.79454	7.89378	-0.942641	1.17007	-0.924464	-1.48354
LOC-Os01g09220	0.284222	0.212233	0.228496	0.587222	0.310469	-0.237863	1.44361	0.663452	1.77425	1.52769	1.84118	1.90462	1.2317	1.31403	1.44289	1.20702	1.36295	1.3361	1.50304	-0.237863	1.3514	0.684308	1.99756	0.696182	1.16125	1.58376	1.84012	0.341421	0.902712	0.493892	-1.43127	0.109502	-0.268875	-0.593984
LOC-Os01g09230	0.284222	0.831422	0.228496	0.587222	-0.237863	0.501115	-0.237863	-0.237863	0.281567	0.247571	-0.237863	-0.237863	-0.237863	0.330661	0.557338	0.658369	1.65389	-0.237863	0.316469	1.45664	0.501682	-0.237863	1.07457	0.696182	-0.237863	0.270531	-0.237863	0.341421	0.442321	-0.237863	-0.442849	-0.96301	-0.243167	0.00285741
LOC-Os01g09246	5.76718	5.58619	5.72655	5.55397	5.62847	5.58299	5.53993	5.27595	5.37997	5.17494	5.17239	5.31996	5.49541	5.78982	5.71707	5.10608	5.80786	5.75709	5.46439	5.47482	5.68335	5.91705	5.72953	5.87686	5.34936	5.36913	5.51068	5.89502	5.48465	5.53067	-0.116725	-0.481067	-0.110521	-0.0217437
LOC-Os01g09252	4.85545	4.89349	4.61304	5.01153	4.32635	4.7519	5.15653	4.97207	4.82841	4.67864	4.86908	4.96611	5.18917	5.10578	4.75687	4.90977	5.23378	5.28512	5.4115	5.1025	5.26029	5.45047	5.62307	5.05662	5.33702	5.22457	4.78077	4.833	4.95348	5.17564	-0.559784	-0.385061	-0.149132	0.225034
LOC-Os01g09260	2.18445	2.61498	2.03003	2.04256	2.12994	2.08809	-0.237863	-0.237863	-0.237863	-0.237863	-0.237863	-0.237863	-0.237863	-0.237863	-0.237863	-0.237863	-0.237863	-0.237863	-0.237863	-0.237863	-0.237863	-0.237863	-0.237863	-0.237863	1.16125	1.18967	1.14678	0.753611	0.902712	-0.237863	2.41954	-1.88186	-1.88186	-1.88186
LOC-Os01g09280	4.24533	4.23694	4.31767	4.52957	4.04723	4.20434	4.17556	3.99397	3.9242	4.12673	4.02082	3.8443	2.85297	2.8878	3.05842	3.15077	2.72138	2.99528	3.31982	3.7541	3.67504	3.69943	4.10461	3.88243	4.01093	3.81796	3.71631	3.74611	3.76741	3.89278	0.25582	-0.14113	-1.27813	-0.532368
LOC-Os01g09300	3.43714	3.5115	3.26086	3.62048	3.18306	4.01483	4.543	4.79219	4.56278	4.71636	4.29656	4.55668	4.81921	4.52142	4.88417	4.9444	5.07065	5.15538	5.19389	5.1288	4.65913	5.2202	5.29352	5.43695	4.21347	4.14452	4.21789	4.36045	4.51171	4.39346	-1.64291	-0.618567	-0.131703	0.276334
LOC-Os01g09305	1.92828	2.53994	1.09926	1.79302	2.36771	0.987404	1.22996	0.663452	1.61027	0.899655	1.69651	1.19915	1.63164	1.53404	0.557338	1.60355	1.36295	1.5577	1.85955	0.565821	1.3514	0.295683	1.45162	-0.237863	1.36941	1.74664	1.35374	1.74933	1.76636	0.97708	0.161908	-0.665711	-0.46972	-0.98604
LOC-Os01g09310	-0.237863	0.212233	-0.237863	-0.237863	0.310469	0.501115	0.289718	-0.237863	0.963876	0.610145	0.250817	-0.237863	-0.237863	-0.237863	-0.237863	-0.237863	-0.237863	0.341609	-0.237863	1.07892	-0.237863	-0.237863	-0.237863	0.696182	0.257167	-0.237863	-0.237863	0.341421	-0.237863	-0.237863	-0.438372	-0.0811092	-0.687227	-0.256188
LOC-Os01g09320	7.55131	7.58574	7.64525	7.42319	7.4345	7.65182	7.82169	7.91354	7.93375	7.91089	7.8955	7.93998	6.89945	7.02545	7.07587	6.84266	6.83371	6.79012	6.64054	6.27329	6.26569	6.36515	6.66528	6.28668	7.45495	7.45087	7.42022	7.5133	7.39125	7.34657	-0.0786143	0.530141	-0.959886	-1.4056
LOC-Os01g09370	2.67678	2.28813	2.03003	1.49111	2.12994	2.70511	0.675185	0.282065	1.21292	0.247571	0.905845	0.412167	2.20135	1.53404	2.82446	1.20702	2.58985	2.33333	1.69228	1.45664	2.43053	0.990154	1.75026	1.66204	2.67854	2.25965	1.97157	1.91878	0.442321	1.86758	0.107057	-1.84514	-0.0366702	-0.756236
LOC-Os01g09384	1.43123	2.19338	2.24225	1.79302	2.36771	2.08809	0.289718	0.663452	-0.237863	-0.237863	0.615191	0.858671	1.2317	1.53404	1.9876	0.658369	1.89589	0.753893	0.715945	2.0033	0.988213	1.45698	0.562717	1.25847	1.16125	1.40013	1.53471	1.07383	0.902712	1.3384	0.541442	-1.68648	-0.52691	-0.784124
LOC-Os01g09410	1.78084	2.19338	2.14004	2.35086	3.05278	2.70511	1.62966	1.77549	1.92148	1.14066	0.250817	1.47443	1.63164	2.18088	1.7408	1.60355	2.95316	2.55533	2.6803	1.75571	2.08922	2.3283	1.99756	2.81264	1.71277	2.36374	2.40276	2.44812	1.96818	0.493892	-0.020485	-1.26695	-0.37273	-0.176099
LOC-Os01g09420	5.71736	5.66775	5.5975	5.75962	5.71717	5.74436	4.90935	5.07014	5.02033	5.01766	5.07333	5.15385	4.83825	4.80121	4.72321	5.01126	5.04577	5.08586	4.64858	5.0757	5.07827	5.19053	5.01348	4.84034	5.16624	5.33112	5.1294	5.3601	5.32836	5.24122	0.600258	-0.492164	-0.629036	-0.565824
LOC-Os01g09430	3.43714	3.38858	2.80666	3.69527	3.30254	3.13591	2.19912	2.17866	1.77425	1.96379	1.5357	2.73123	2.07861	2.42048	0.557338	1.91425	0.99813	2.83502	4.196	4.05777	3.79793	4.69447	3.27123	4.33294	3.30354	3.49022	3.06386	2.99477	2.99983	3.65684	-0.323153	-1.84816	-2.09214	0.974744
LOC-Os01g09450	1.43123	1.06345	1.63844	1.64995	1.99454	0.987404	2.07642	1.77549	1.77425	2.48463	0.615191	2.92706	4.96495	4.86343	4.75687	5.22353	4.77001	4.60416	3.58157	3.61213	3.22742	3.69943	4.05087	3.54337	3.44821	3.78084	3.23062	3.39027	3.25269	3.71954	-3.06363	-2.61795	1.58969	-0.561003
LOC-Os01g09460	4.35367	4.37286	4.24567	4.46691	4.14639	4.48579	3.76316	3.47899	3.73806	3.54876	3.67963	3.45738	2.31447	2.04429	1.9876	2.74209	2.10307	2.83502	3.76138	3.61213	2.8267	3.85885	3.87647	3.33836	3.70017	3.88946	3.59921	3.55362	3.39958	3.65684	0.591485	-0.585737	-1.84453	-0.614717
LOC-Os01g09470	4.21693	4.4771	4.55464	4.13208	4.46087	4.11269	1.44361	1.42636	0.662688	0.247571	1.84118	0.412167	-0.237863	-0.237863	0.557338	-0.237863	0.508637	0.341609	1.85955	1.45664	1.88257	1.64376	1.07457	1.25847	3.25191	3.06545	2.80651	3.5012	2.57432	2.80954	2.78275	-2.54162	-3.53043	-1.96261
LOC-Os01g09500	-0.237863	0.212233	-0.237863	-0.237863	-0.237863	0.501115	-0.237863	-0.237863	-0.237863	-0.237863	-0.237863	-0.237863	-0.237863	-0.237863	-0.237863	-0.237863	-0.237863	-0.237863	0.715945	-0.237863	-0.237863	-0.237863	0.562717	-0.237863	-0.237863	0.270531	0.614567	-0.237863	-0.237863	0.493892	-0.0725599	-0.417899	-0.417899	0.108899
LOC-Os01g09510	10.7246	10.7322	10.7312	10.6516	10.788	10.6927	9.5385	9.54784	9.57984	9.29237	9.79502	9.35509	7.73325	7.48727	7.95288	7.56426	7.85006	7.75409	6.90727	7.16724	7.20872	6.79302	6.76042	7.3692	9.96612	9.78546	9.84489	9.9087	9.96498	9.62918	1.67729	-0.459468	-2.73819	-3.35406
LOC-Os01g09540	-0.237863	-0.237863	-0.237863	-0.237863	-0.237863	-0.237863	-0.237863	-0.237863	-0.237863	-0.237863	-0.237863	-0.237863	-0.237863	0.330661	-0.237863	-0.237863	-0.237863	-0.237863	-0.237863	1.45664	1.3514	0.295683	0.562717	1.97704	-0.237863	-0.237863	0.250415	-0.237863	0.442321	-0.237863	-0.95943	-0.95943	-0.833156	1.04755
LOC-Os01g09550	2.06204	1.5952	2.03003	2.35086	1.48983	1.35045	1.79444	1.61146	2.17733	1.96379	1.97266	2.50458	2.6087	2.71858	1.7408	2.57533	2.2842	2.99528	3.48249	4.00194	3.22742	3.36942	4.4334	3.09931	2.89597	2.46081	2.65828	2.83452	2.14519	2.80954	-1.52312	-1.32507	-0.74228	1.12275
LOC-Os01g09560	8.14262	8.07865	8.17262	7.991	8.00724	8.18641	8.56745	8.61728	8.81833	8.59821	8.69769	8.5817	8.46077	8.43347	8.50187	8.08634	8.32107	8.32307	7.85095	7.46956	8.2564	7.85998	8.05353	7.7361	8.35074	8.37915	8.26792	8.06702	8.32003	8.01434	-0.496839	0.335855	-0.150745	-0.715218
LOC-Os01g09570	1.92828	2.37704	2.14004	1.92318	2.47335	2.26878	2.19912	2.29139	2.17733	2.64968	2.30759	2.62235	4.29304	4.90346	4.37862	4.50823	4.60945	5.13831	6.26169	6.52182	6.1319	6.38494	5.71232	6.39655	3.97953	4.22963	4.16394	3.95542	4.0154	3.99769	-3.60963	-3.43005	-0.717454	2.1205
LOC-Os01g09580	7.60709	7.51403	7.56862	7.25724	7.18912	7.26166	5.44393	5.17671	5.11517	4.49552	5.67538	5.11419	4.20775	4.10698	3.80142	4.41253	4.17705	4.17264	5.5154	5.68444	5.05381	5.92608	5.44703	5.21498	6.49282	6.48695	6.46409	6.63392	6.39415	6.45426	1.89885	-1.68335	-2.79151	-1.3283
LOC-Os01g09590	1.6166	2.09196	2.24225	2.15281	1.67837	2.5738	2.99306	3.52583	3.37898	3.70702	3.42794	2.92706	4.89392	4.75818	4.82193	4.83791	4.67583	4.72341	5.28491	4.96324	5.00362	4.89178	4.62946	4.63149	3.94743	3.88946	4.29522	4.06782	3.87177	4.27321	-2.95216	-1.82562	0.33339	0.526088
LOC-Os01g09620	3.82366	4.21298	4.0052	4.35604	3.74368	4.11269	3.9495	2.39594	2.82695	2.64968	2.94216	1.7055	6.51766	6.5519	6.44125	6.41891	6.54497	6.50731	6.39024	6.41898	5.89088	6.42372	6.42239	6.03812	4.82126	4.90045	4.9337	5.22115	5.06774	5.40278	-2.7421	-3.89537	0.870188	0.456686
LOC-Os01g09640	0.284222	0.212233	-0.237863	0.232876	-0.237863	-0.237863	1.44361	1.21396	-0.237863	0.610145	0.250817	0.858671	3.45628	2.42048	2.38207	3.26477	3.05644	3.1395	4.37239	4.11153	4.11404	3.65666	3.81332	3.63589	2.1108	2.25965	2.57803	1.91878	2.30285	2.92046	-3.7851	-3.14532	-0.196408	1.55134
LOC-Os01g09660	-0.237863	-0.237863	-0.237863	-0.237863	-0.237863	-0.237863	-0.237863	-0.237863	-0.237863	0.247571	-0.237863	-0.237863	-0.237863	-0.237863	-0.237863	-0.237863	-0.237863	-0.237863	-0.237863	0.565821	-0.237863	-0.237863	0.562717	-0.237863	-0.237863	-0.237863	-0.237863	-0.237863	-0.237863	-0.237863	-0.309585	-0.166666	-0.309585	0.189468
LOC-Os01g09665	2.06204	1.98287	2.51151	2.15281	2.25372	2.70511	0.675185	0.964807	0.662688	0.610145	1.5357	0.858671	0.980632	1.31403	1.06702	-0.237863	-0.237863	1.3361	0.715945	0.565821	-0.237863	1.45698	-0.237863	-0.237863	1.71277	0.943175	0.614567	2.0704	2.14519	0.97708	1.13535	-1.09049	-1.27715	-1.64624
LOC-Os01g09670	3.74627	3.82768	3.91523	4.02017	3.86511	4.33174	5.51652	5.77964	5.50199	5.85386	5.83941	6.11664	6.45118	6.55818	6.21775	6.68776	6.48144	6.67055	5.90791	5.59291	6.20035	5.95284	5.98011	5.93264	5.31203	5.6104	5.36285	5.82211	5.46809	5.97807	-2.43262	-0.703509	0.452479	-0.454953
LOC-Os01g09700	1.21848	0.831422	1.4801	0.232876	1.27288	2.08809	6.44228	6.95543	6.58548	7.08949	6.10606	6.87845	6.92194	6.89251	6.89116	6.923	6.53606	6.23764	4.57835	4.63649	5.10232	4.67317	4.25478	4.21792	5.66774	5.69264	5.91355	6.03066	6.02696	6.34912	-5.75407	0.524293	0.613771	-2.74086
LOC-Os01g09740	1.6166	0.554794	1.78111	1.10883	1.8451	1.88148	0.675185	1.42636	0.662688	0.610145	0.250817	0.412167	1.7965	1.31403	1.06702	-0.237863	1.65389	1.74975	2.84889	2.39879	1.88257	1.80911	1.75026	2.64466	1.36941	0.943175	1.35374	1.74933	0.442321	0.493892	-0.600652	-1.4528	-0.887805	0.54851
LOC-Os01g09750	2.29727	3.15712	2.9343	2.94835	2.66392	2.70511	0.979076	1.21396	1.21292	0.247571	1.84118	-0.237863	1.2317	1.53404	0.557338	-0.237863	1.89589	1.3361	0.715945	1.07892	0.501682	1.24237	1.07457	1.25847	2.1108	1.74664	1.69548	1.91878	2.14519	2.07362	1.34084	-1.54748	-1.35158	-1.46737
LOC-Os01g09760	3.33511	3.58799	3.60578	3.41458	3.51538	3.67372	3.05936	2.49343	3.1592	2.48463	3.79071	3.09945	3.06181	3.30144	3.25968	3.02697	3.62552	3.39079	3.43028	3.27787	3.73779	3.56712	2.83562	3.33836	3.57968	3.78084	3.12162	3.13899	3.25269	2.68938	0.0220211	-0.558966	-0.321869	-0.187672
LOC-Os01g09770	0.968834	0.554794	0.228496	0.87147	0.310469	1.64026	3.68132	3.38049	3.8526	4.33505	3.60051	4.49625	4.61353	4.269	4.09257	4.72293	4.85841	4.85461	4.37239	4.30851	4.20569	4.16382	4.20644	4.02611	3.44821	3.78084	3.51551	3.4468	2.8027	3.83731	-3.77435	-0.903325	0.150514	-0.401211
LOC-Os01g09790	5.45086	5.43908	5.36805	5.3492	5.60542	5.40127	1.79444	0.964807	1.42523	1.14066	2.57923	1.19915	4.72003	4.77985	4.42123	4.31003	4.77001	4.72341	4.25722	4.30851	4.48715	4.62961	4.34685	4.53867	4.90722	4.65587	5.01214	4.93533	5.02312	4.70369	0.57714	-3.71589	-0.690461	-0.990307
LOC-Os01g09800	3.70596	3.5115	4.0052	4.07721	3.70082	3.39125	1.62966	1.77549	1.42523	2.08409	2.09316	2.37633	3.55166	3.66972	3.25968	3.37042	3.87193	3.95595	3.84353	3.45466	3.22742	3.52017	4.4748	4.38719	2.82707	2.93636	3.28218	3.27009	3.46777	2.5583	-0.185636	-2.10911	-0.370376	-0.0518998
LOC-Os01g09830	5.38855	5.43908	5.34526	5.02609	5.29553	5.02756	3.68132	4.05911	4.20857	3.84962	4.08035	3.45738	5.82628	5.59575	5.37082	5.43313	5.51333	5.72315	7.24616	7.78288	7.00056	7.38089	6.84179	7.22771	5.19386	4.96806	5.35082	5.08531	5.00027	5.03481	-1.48245	-2.95032	-1.07511	1.66173
LOC-Os01g09850	5.19826	5.02312	5.03938	5.09676	5.1597	4.95025	5.38051	5.56095	5.64659	5.59505	5.26509	5.35441	6.40723	6.60749	6.53154	6.22126	6.43428	6.29267	6.28392	6.34236	6.40755	6.24759	6.13018	5.87686	5.62779	5.71249	5.8207	5.9152	5.50101	6.02847	-1.34887	-0.988507	0.40278	0.0530511
LOC-Os01g09860	6.12911	6.15637	5.82865	6.24979	6.00831	6.05865	6.5031	6.44812	6.14314	6.24437	6.33714	6.66172	4.17816	4.57198	3.73542	4.41253	4.57508	4.13871	3.88291	4.11153	4.29186	4.36319	4.51505	4.27658	6.05432	5.91451	5.55327	6.07617	6.12525	6.15862	0.156704	0.721647	-2.18323	-2.20853
LOC-Os01g09870	0.284222	-0.237863	-0.237863	-0.237863	-0.237863	-0.237863	-0.237863	-0.237863	-0.237863	-0.237863	-0.237863	-0.237863	-0.237863	-0.237863	1.06702	-0.237863	-0.237863	-0.237863	0.316469	0.565821	0.501682	0.684308	0.562717	0.696182	-0.237863	-0.237863	-0.237863	-0.237863	0.442321	-0.237863	-0.661041	-0.771884	-0.433932	0.510454
LOC-Os01g09880	4.24533	3.91934	4.16988	4.42358	4.14639	4.65777	6.20665	6.2807	6.42196	6.51438	6.7065	6.62692	8.94212	9.0058	9.0022	8.79249	9.16158	9.12175	8.37063	8.31104	8.19901	8.10633	8.5145	7.67745	7.4578	7.52008	7.22654	7.80309	7.69493	7.63381	-4.60116	-2.62312	1.32174	-0.018407
LOC-Os01g09890	6.98372	7.10611	6.94833	7.09063	6.96295	6.92026	6.80793	6.97666	6.79574	7.02332	7.13624	6.87845	6.43251	6.61354	6.46181	6.0569	6.60583	6.41819	6.3416	6.17572	6.33836	6.16607	6.30104	6.02107	6.82865	6.85607	6.71921	6.58439	6.58278	6.7826	0.183298	0.0715181	-0.620534	-0.804965
LOC-Os01g09990	-0.237863	-0.237863	-0.237863	-0.237863	-0.237863	-0.237863	-0.237863	-0.237863	-0.237863	-0.237863	-0.237863	-0.237863	-0.237863	-0.237863	0.557338	-0.237863	-0.237863	-0.237863	0.715945	-0.237863	0.501682	-0.237863	-0.237863	1.66204	-0.237863	-0.237863	0.250415	-0.237863	-0.237863	-0.237863	-0.623052	-0.623052	-0.399801	0.471251
LOC-Os01g10010	5.19826	5.03683	5.31039	4.96695	4.82251	5.56582	5.7452	6.1597	5.98471	5.73025	6.27481	5.93507	5.53095	5.63195	5.71707	5.27886	5.94876	5.41835	5.4115	4.9337	5.12597	4.83537	5.22237	4.84034	5.52277	5.22457	5.56373	5.45961	5.65519	5.19784	-0.75293	0.436772	-0.212508	-0.841513
LOC-Os01g10020	6.30133	6.4039	6.50995	6.24358	6.32291	6.44425	6.76884	6.81162	6.65552	6.50363	6.68269	6.56942	5.01602	5.15636	4.75687	4.68247	4.91447	5.20541	5.14614	4.8091	4.86993	4.89178	4.80204	4.95253	6.12059	6.07645	6.18137	6.29981	6.20732	5.96519	0.0905183	0.613724	-1.74134	-1.77987
LOC-Os01g10030	0.666762	0.554794	-0.237863	1.49111	0.706837	0.501115	0.979076	0.663452	1.92148	0.899655	0.250817	-0.237863	0.676466	1.05434	-0.237863	-0.237863	0.508637	-0.237863	0.715945	-0.237863	0.501682	0.684308	1.07457	0.696182	0.257167	0.270531	1.53471	1.33572	0.442321	0.493892	-0.368561	-0.133007	-0.76915	-0.435963
LOC-Os01g10040	4.03365	3.62477	3.40004	3.69527	3.82576	4.06459	2.92357	2.29139	1.61027	2.48463	2.80773	1.90462	1.63164	2.18088	1.44289	2.57533	2.84192	1.91922	2.38352	2.21455	0.988213	0.990154	1.45162	1.66204	3.02462	3.23971	2.80651	2.99477	3.17323	3.11958	1.2514	-1.05821	-1.34032	-1.85357
LOC-Os01g10050	5.89818	5.84964	5.81213	5.76831	5.94545	5.56582	4.69671	4.49545	4.60697	3.97939	4.27124	4.33309	5.47121	5.38567	4.94385	5.07516	5.47656	5.0498	5.0456	5.61169	5.30242	5.36006	4.98511	5.08971	5.28659	5.44228	5.22473	5.50024	5.46809	5.19784	0.47946	-1.31386	-0.445588	-0.453454
LOC-Os01g10080	3.38703	3.62477	3.21131	3.36962	3.05278	2.93653	2.41706	2.17866	2.82695	2.72563	2.40393	1.90462	2.6948	1.31403	1.9876	2.16976	2.58985	2.33333	2.6803	2.96394	2.43053	2.79066	2.39269	2.64466	2.82707	2.63733	2.65828	2.83452	2.57432	2.41411	0.558057	-0.705546	-0.947726	-0.441697
LOC-Os01g10100	3.28126	2.99802	3.26086	3.32321	3.30254	3.85433	2.92357	2.67062	3.27327	2.79778	2.94216	3.32466	2.41936	1.89341	2.54508	2.16976	1.65389	2.20805	2.14519	1.45664	2.43053	1.64376	1.99756	2.64466	2.42242	2.25965	2.49306	2.55485	2.90463	2.92046	0.495036	-0.0916166	-1.1513	-1.24243
LOC-Os01g10110	-0.237863	0.212233	-0.237863	-0.237863	-0.237863	-0.237863	-0.237863	-0.237863	-0.237863	-0.237863	-0.237863	-0.237863	-0.237863	-0.237863	-0.237863	-0.237863	-0.237863	-0.237863	-0.237863	-0.237863	-0.237863	0.295683	-0.237863	0.696182	-0.237863	-0.237863	-0.237863	-0.237863	-0.237863	1.3384	-0.151464	-0.284102	-0.284102	0.172361
LOC-Os01g10140	1.43123	0.554794	0.580362	0.87147	1.67837	1.35045	0.289718	0.663452	0.662688	0.247571	-0.237863	-0.237863	0.290554	1.05434	0.557338	-0.237863	-0.237863	0.753893	1.69228	1.45664	0.501682	1.80911	1.45162	1.66204	0.91792	0.645705	0.250415	0.753611	0.902712	0.97708	-0.169884	-1.27828	-1.13042	0.423755
LOC-Os01g10150	5.1689	5.32079	4.85809	4.88945	4.86195	5.07689	4.89127	4.92042	4.75176	4.90784	5.17239	4.89768	5.26149	5.29827	5.43461	4.90977	5.11917	5.20541	5.46439	5.27731	5.00362	5.5237	5.14754	5.33023	5.2607	5.07926	5.01214	4.87481	5.17362	5.24122	-0.301266	-0.422684	-0.0715001	0.0624709
LOC-Os01g10180	2.06204	3.10601	2.59115	2.68032	2.66392	2.82546	2.85056	3.27477	3.73806	3.88318	3.47306	4.1093	4.69935	4.10698	4.78976	4.36219	3.87193	4.5011	5.39797	5.45416	5.76094	5.46294	4.70099	5.08971	3.66111	3.99046	3.92534	3.95542	3.59519	4.18709	-2.4404	-1.56751	-0.46694	1.08202
LOC-Os01g10195	-0.237863	-0.237863	-0.237863	0.232876	-0.237863	-0.237863	0.289718	-0.237863	-0.237863	0.247571	-0.237863	0.412167	1.63164	0.330661	-0.237863	1.20702	-0.237863	0.341609	0.316469	0.565821	0.501682	0.684308	-0.237863	-0.237863	0.91792	0.270531	-0.237863	0.341421	0.442321	-0.237863	-0.827284	-0.606476	0.139305	-0.270336
LOC-Os01g10210	1.21848	1.43876	1.63844	1.31259	1.48983	2.08809	4.01778	3.16069	3.9242	4.01009	3.42794	3.89198	-0.237863	0.737409	-0.237863	-0.237863	0.508637	1.74975	3.71849	4.67271	3.22742	4.36319	4.10461	3.4445	1.858	2.02583	1.84012	2.33286	2.57432	1.86758	-2.6826	0.460135	-3.70541	0.778756
LOC-Os01g10250	3.96699	3.66063	3.52697	3.5005	3.7853	3.67372	3.35163	3.57119	3.37898	4.06959	3.42794	4.1093	6.5058	6.3201	6.31135	6.19274	5.96212	6.2296	6.31305	6.48156	6.40755	6.54006	6.5245	6.30088	4.74861	5.27883	5.05724	5.22115	4.80322	5.59897	-2.9539	-2.98435	0.438877	0.748773
LOC-Os01g10280	5.02887	4.95254	4.95158	4.56987	5.22166	4.7212	3.72282	2.90126	3.77726	3.16815	3.12288	3.09945	3.50476	3.62252	3.51707	3.64763	3.40844	3.27061	2.38352	3.27787	3.22742	3.25938	2.95746	3.22378	4.07176	4.22963	4.29522	4.1721	4.30357	4.18709	1.37803	-1.24619	-1.03043	-1.517
LOC-Os01g10290	5.51058	5.45958	5.44509	5.11049	4.95608	5.00225	5.71467	5.66923	6.03409	5.6929	5.49027	5.53045	6.20201	6.37809	6.31135	6.10362	6.16061	5.99375	6.74041	6.62708	6.71104	6.74279	6.53433	6.43569	5.79044	5.77045	6.24772	5.71109	5.87202	5.64815	-1.27296	-0.855821	-0.201465	0.564404
LOC-Os01g10300	0.284222	-0.237863	-0.237863	-0.237863	-0.237863	-0.237863	0.289718	-0.237863	-0.237863	-0.237863	-0.237863	-0.237863	-0.237863	-0.237863	-0.237863	-0.237863	-0.237863	-0.237863	-0.237863	-0.237863	-0.237863	0.684308	-0.237863	-0.237863	-0.237863	-0.237863	-0.237863	-0.237863	-0.237863	-0.237863	-0.136713	-0.134949	-0.292124	-0.00829021
LOC-Os01g10320	1.43123	2.19338	2.59115	2.52497	1.67837	2.26878	1.94231	2.75167	2.96915	2.48463	2.80773	1.7055	4.02037	4.66808	3.92502	3.80667	4.22217	3.87583	4.196	4.87275	4.11404	4.62961	4.30155	3.95606	3.08489	3.74274	3.51551	3.55362	3.76741	3.59129	-2.29794	-2.00563	0.200294	0.650521
LOC-Os01g10340	6.19613	6.41445	6.40917	6.35156	6.20517	6.82962	7.0994	7.33001	7.46369	7.29977	7.26368	7.34042	6.62573	6.72387	6.21775	6.44333	6.68854	6.4111	6.10397	5.83583	6.15508	6.23311	6.15586	5.96866	6.67539	6.59782	6.40717	6.75079	6.65768	6.61131	-0.69237	0.755342	-0.571673	-1.04745
LOC-Os01g10350	5.63388	5.73658	5.5975	5.40597	5.76996	5.00225	3.63859	3.96027	3.65632	3.4626	3.79071	3.74392	3.40611	3.57373	4.19436	3.88006	3.81416	3.83404	4.28689	3.53554	3.60943	3.93241	3.17403	3.80484	4.69161	5.00072	4.58936	4.74557	4.85506	4.70369	1.57959	-1.42216	-1.33882	-1.40536
LOC-Os01g10370	-0.237863	-0.237863	-0.237863	-0.237863	0.706837	-0.237863	2.3122	3.61518	2.82695	3.58998	3.12288	3.79498	5.74788	5.67885	5.61062	5.69957	5.6517	5.59138	5.4115	5.9286	6.2763	5.72342	5.06861	5.43695	3.97953	4.31	4.81619	4.20525	4.60551	4.87873	-6.00383	-3.0787	0.658359	0.621793
LOC-Os01g10400	-0.237863	-0.237863	-0.237863	0.232876	-0.237863	-0.237863	7.57209	0.282065	-0.237863	-0.237863	-0.237863	-0.237863	2.85297	2.62589	3.43627	3.37042	2.58985	3.44732	3.06975	3.68486	3.5407	3.8961	2.83562	3.33836	1.36941	2.36374	2.57803	2.44812	1.76636	1.62712	-4.17373	-2.44949	-0.375212	0.217412
LOC-Os01g10430	4.50229	4.13864	4.49378	4.35604	4.53595	4.37182	3.84061	3.8904	4.11987	3.97939	3.55927	3.63603	3.76572	3.71542	3.25968	3.26477	3.69118	3.44732	3.84353	3.7541	3.73779	4.19404	4.05087	3.88243	4.04167	3.88946	3.89254	4.20525	3.65491	3.77963	0.447881	-0.44998	-0.783018	-0.358233
LOC-Os01g10440	1.21848	0.212233	0.863016	0.587222	1.48983	2.08809	0.289718	-0.237863	-0.237863	-0.237863	-0.237863	-0.237863	0.676466	0.330661	1.7408	1.60355	0.99813	1.74975	2.26927	2.96394	1.64129	2.3283	3.67806	3.63589	0.625045	0.645705	2.09204	1.07383	2.30285	1.3384	-1.32473	-2.60826	-1.18579	1.36891
LOC-Os01g10450	1.6166	1.98287	1.78111	2.60474	1.67837	2.70511	2.92357	2.8284	2.75023	2.19512	2.57923	2.73123	3.45628	4.10698	4.14436	3.56102	3.98097	3.70087	3.92125	4.26173	4.33309	3.74097	3.93698	4.21792	3.40158	2.63733	3.0037	2.99477	3.25269	3.02345	-2.03465	-1.48839	0.135078	0.560094
LOC-Os01g10490	-0.237863	-0.237863	-0.237863	-0.237863	-0.237863	-0.237863	-0.237863	-0.237863	-0.237863	-0.237863	-0.237863	-0.237863	-0.237863	0.330661	-0.237863	-0.237863	-0.237863	-0.237863	-0.237863	-0.237863	0.501682	-0.237863	-0.237863	0.696182	-0.237863	-0.237863	-0.237863	-0.237863	-0.237863	-0.237863	-0.332165	-0.332165	-0.163516	0.187687
LOC-Os01g10520	-0.237863	-0.237863	-0.237863	-0.237863	-0.237863	-0.237863	-0.237863	-0.237863	-0.237863	0.247571	-0.237863	-0.237863	0.676466	-0.237863	0.557338	-0.237863	-0.237863	-0.237863	-0.237863	-0.237863	-0.237863	0.295683	-0.237863	-0.237863	-0.237863	-0.237863	-0.237863	-0.237863	-0.237863	-0.237863	-0.387381	-0.251402	0.127672	-0.236256
LOC-Os01g10530	0.666762	0.212233	0.580362	0.232876	-0.237863	0.501115	0.289718	0.964807	1.21292	0.610145	1.5357	0.858671	0.980632	2.04429	1.44289	0.658369	1.65389	1.5577	1.50304	0.565821	0.988213	1.24237	1.45162	1.25847	0.91792	1.18967	0.614567	0.753611	0.442321	0.97708	-1.20145	-0.550436	0.165653	-0.194931
LOC-Os01g10580	1.6166	0.554794	1.63844	1.64995	1.67837	1.64026	1.44361	1.42636	0.963876	1.68816	1.35468	1.90462	3.30022	4.14087	3.16256	3.46887	4.03254	3.74664	3.48249	4.21338	4.16059	4.06915	4.66567	3.72283	1.858	2.25965	2.57803	2.20759	1.76636	2.07362	-2.64893	-2.6485	0.16494	0.894545
LOC-Os01g10600	0.284222	-0.237863	-0.237863	0.232876	-0.237863	-0.237863	-0.237863	-0.237863	0.281567	-0.237863	0.250817	-0.237863	-0.237863	0.330661	0.557338	-0.237863	-0.237863	0.341609	-0.237863	-0.237863	0.501682	-0.237863	-0.237863	-0.237863	-0.237863	-0.237863	-0.237863	-0.237863	-0.237863	-0.237863	-0.312973	-0.308444	-0.0482978	-0.363672
LOC-Os01g10610	6.48524	6.3054	6.15776	6.39147	6.47691	6.11878	5.93373	5.72046	5.96787	5.92002	6.20298	5.72732	5.42157	5.26792	4.97278	5.43313	5.43883	5.23782	5.75711	5.66659	5.69921	5.89882	5.69491	5.6736	5.92016	5.66235	5.87209	5.77872	5.76768	5.82964	0.442206	-0.243585	-0.93978	-0.503495
LOC-Os01g10630	1.21848	1.26327	1.4801	0.587222	1.01745	0.987404	0.675185	0.663452	0.662688	-0.237863	0.905845	-0.237863	0.676466	-0.237863	0.557338	-0.237863	-0.237863	0.341609	-0.237863	1.45664	0.988213	0.684308	-0.237863	0.696182	0.257167	1.40013	-0.237863	0.341421	0.442321	-0.237863	0.248179	-0.691474	-0.968983	-0.447696
LOC-Os01g10640	0.284222	0.554794	0.580362	1.10883	0.310469	0.987404	-0.237863	0.282065	-0.237863	-0.237863	-0.237863	-0.237863	-0.237863	-0.237863	0.557338	0.658369	0.508637	-0.237863	0.715945	1.07892	0.501682	0.684308	1.07457	1.25847	-0.237863	0.270531	0.250415	-0.237863	0.442321	0.493892	-0.144348	-1.05645	-0.730198	0.261853
LOC-Os01g10680	4.03365	3.82768	3.4436	4.18494	3.65665	4.01483	3.91411	4.42306	4.02535	4.85809	3.95874	4.46506	4.08557	4.62083	3.16256	4.68247	3.92748	4.5011	4.0305	4.30851	3.67504	4.44086	4.15642	3.95606	3.94743	4.65587	3.63931	4.38958	4.18704	4.70369	-0.637255	-0.0614975	-0.168833	-0.342543
LOC-Os01g10690	3.33511	3.55026	3.26086	2.25523	3.41288	2.93653	0.289718	1.61146	1.21292	1.52769	1.5357	1.19915	2.77605	2.71858	2.19828	2.57533	2.10307	1.5577	2.588	1.45664	1.64129	2.62305	2.70253	2.23544	3.02462	1.89298	2.30643	2.0704	2.99983	2.92046	0.622887	-1.81236	-0.646545	-0.772268
LOC-Os01g10790	4.52564	4.11298	4.03399	4.23593	3.94074	3.31105	3.4036	2.8284	3.32709	2.39443	2.80773	3.17849	2.85297	2.8878	2.69152	3.26477	2.72138	2.55533	3.06975	3.27787	2.8267	3.14025	2.83562	2.64466	3.40158	3.49022	3.23062	2.99477	3.87177	2.92046	0.85802	-0.786249	-0.974965	-0.831181
LOC-Os01g10800	2.29727	2.19338	1.91093	2.25523	2.47335	2.70511	0.675185	-0.237863	0.963876	0.247571	1.97266	0.412167	0.676466	0.330661	1.06702	2.16976	0.99813	1.3361	1.28518	0.565821	1.64129	1.64376	1.07457	0.696182	1.16125	1.89298	1.14678	0.753611	1.76636	1.62712	0.840493	-1.47108	-1.02509	-0.997295
LOC-Os01g10820	7.55131	7.39666	7.63823	7.12146	7.59817	6.85105	6.50904	6.59262	6.60195	6.30751	6.43729	5.97989	4.91201	4.94242	5.53503	4.31003	4.80008	4.91599	4.16438	4.30851	4.9249	3.78134	3.36229	4.21792	6.81981	6.79222	6.96382	6.29211	6.73581	6.15862	1.33142	-0.330581	-2.28568	-3.00242
LOC-Os01g10830	3.86085	3.69563	3.56691	3.5005	3.41288	4.01483	3.12274	3.43058	2.49203	2.8665	2.49424	3.45738	5.40889	6.0438	5.53503	5.55018	4.88671	5.23782	5.24012	5.55461	4.86993	5.20544	4.51505	4.98807	4.29227	4.45844	4.41555	4.30036	3.87177	3.99769	-1.83056	-2.47458	0.755089	0.0890159
LOC-Os01g10840	5.2412	5.03683	4.79222	4.90528	5.04444	4.62497	5.46853	5.72046	5.74873	5.99866	6.1132	5.90051	4.85705	4.66808	4.72321	4.68247	5.14283	4.99397	4.3998	4.4818	4.72257	4.7965	4.59232	4.48992	4.6721	4.75491	4.90109	5.3601	5.21389	5.24122	-0.643583	0.846092	-0.757864	-1.04154
LOC-Os01g10850	5.82478	5.69395	5.46637	5.56398	5.70638	5.68196	3.9495	4.56437	4.56278	4.69762	4.4398	4.06837	2.51713	2.30565	1.06702	2.16976	2.10307	2.07085	1.50304	1.75571	1.64129	0.684308	-0.237863	1.25847	4.76712	4.63522	4.52661	4.03132	4.30357	4.18709	1.89923	-0.367746	-3.41469	-4.25695
LOC-Os01g10860	4.37953	4.45684	3.97583	3.96078	4.43495	3.73647	0.289718	0.663452	0.281567	-0.237863	1.14765	1.19915	2.51713	2.8878	3.05842	2.74209	2.4451	3.27061	3.37611	3.27787	3.39255	3.42144	2.55591	3.4445	3.44821	3.1259	3.55797	3.4468	3.46777	3.02345	0.849919	-3.35581	-1.24098	-0.577183
LOC-Os01g10870	-0.237863	-0.237863	-0.237863	-0.237863	-0.237863	-0.237863	-0.237863	-0.237863	-0.237863	-0.237863	-0.237863	-0.237863	1.2317	1.05434	1.44289	1.20702	0.99813	1.07417	2.00943	2.0033	1.88257	0.684308	0.562717	-0.237863	-0.237863	0.645705	1.84012	-0.237863	-0.237863	-0.237863	-1.67159	-1.67159	0.274447	0.295125
LOC-Os01g10880	1.21848	1.43876	0.580362	0.587222	0.706837	0.501115	0.979076	0.282065	1.21292	0.899655	0.250817	0.412167	0.290554	1.05434	-0.237863	-0.237863	-0.237863	1.07417	1.28518	-0.237863	1.64129	-0.237863	-0.237863	0.696182	1.36941	1.18967	0.90508	0.341421	-0.237863	-0.237863	-0.197141	-0.410201	-0.835574	-0.535472
LOC-Os01g10890	-0.237863	0.212233	-0.237863	1.10883	-0.237863	1.88148	3.12274	2.49343	1.92148	3.22159	2.20435	2.62235	-0.237863	-0.237863	-0.237863	-0.237863	-0.237863	-0.237863	-0.237863	-0.237863	-0.237863	-0.237863	-0.237863	-0.237863	1.36941	1.40013	1.35374	0.341421	0.902712	0.97708	-1.55272	2.25535	-2.40465	-2.40465
LOC-Os01g10900	1.21848	1.06345	1.09926	0.587222	1.27288	0.501115	0.675185	0.282065	0.963876	0.610145	0.905845	0.412167	0.290554	0.330661	0.557338	0.658369	0.508637	1.07417	0.316469	0.565821	-0.237863	0.295683	-0.237863	0.696182	1.55128	0.645705	1.14678	0.753611	1.53165	1.86758	0.208841	-0.275865	-0.375126	-0.771781
LOC-Os01g10920	0.284222	0.212233	-0.237863	-0.237863	-0.237863	0.987404	0.289718	-0.237863	0.281567	-0.237863	-0.237863	0.412167	0.290554	-0.237863	-0.237863	-0.237863	-0.237863	-0.237863	-0.237863	0.565821	0.501682	-0.237863	0.562717	0.696182	-0.237863	0.645705	0.250415	-0.237863	-0.237863	0.493892	-0.279209	-0.4213	-0.664584	0.000271267
LOC-Os01g10930	4.42989	4.45684	4.6874	4.44541	4.14639	4.33174	4.90935	4.95506	4.82841	4.3106	4.41689	4.58597	4.20775	4.03671	3.73542	3.9499	3.75398	4.13871	4.60214	4.84127	4.16059	4.41543	4.39077	4.53867	4.3176	4.48176	4.43846	4.50056	4.41139	4.46839	-0.262324	0.129175	-0.748859	-0.143547
LOC-Os01g10950	-0.237863	-0.237863	0.228496	-0.237863	0.310469	1.35045	3.59455	4.18117	3.9242	4.26041	4.02082	4.33309	4.8756	4.71384	4.46262	4.76228	4.82954	4.81219	5.24012	4.74251	4.48715	4.96372	3.87647	4.33294	3.91459	3.99046	3.89254	3.91592	3.65491	4.31441	-4.62924	-1.1202	-0.0463972	-0.257212
LOC-Os01g11010	-0.237863	-0.237863	-0.237863	-0.237863	-0.237863	-0.237863	-0.237863	0.282065	-0.237863	0.247571	-0.237863	-0.237863	3.80497	3.96285	3.25968	3.15077	3.40844	4.33126	4.99258	5.78711	4.65913	5.3995	5.31647	5.51211	3.19835	3.18393	3.17715	3.06868	2.69302	1.86758	-5.20724	-5.05829	-0.417736	2.47084
LOC-Os01g11040	5.36286	4.98119	5.34526	5.16413	5.09497	5.74436	6.03605	5.94385	6.20194	5.95987	5.88185	5.91212	5.4466	5.41367	5.5155	5.25146	5.45782	5.28512	5.35661	4.70803	5.21689	5.30573	5.42607	4.80092	5.43289	5.56745	5.47788	5.37474	5.41727	5.32426	-0.547264	0.53176	-0.451432	-0.72996
LOC-Os01g11054	1.78084	2.37704	1.63844	1.64995	1.8451	1.35045	2.92357	2.8284	2.75023	1.52769	2.49424	2.07956	4.61353	4.99895	4.46262	4.08019	5.18902	4.5011	6.46351	6.58018	6.36842	6.37837	6.43294	5.95076	3.62097	3.85415	4.41555	3.6042	4.06026	3.94619	-4.115	-3.50177	-0.775112	2.28526
LOC-Os01g11070	5.83417	5.86509	5.90855	5.91633	6.0601	5.95692	4.8544	4.93785	5.1897	4.94008	5.17239	4.96611	4.1171	3.66972	3.86454	3.64763	3.92748	3.83404	4.50452	3.7541	4.41218	4.0024	3.81332	4.09292	5.08003	5.26545	5.43296	5.33036	5.3099	4.82271	1.11309	-0.479321	-1.81362	-1.55853
LOC-Os01g11110	4.67928	4.83191	4.4729	4.64726	4.97419	4.55706	2.3122	0.663452	1.77425	1.34712	1.97266	0.858671	2.41936	3.24022	3.51707	3.15077	3.62552	3.44732	3.06975	3.18062	3.79793	3.31545	2.83562	3.4445	3.73819	3.99046	3.98879	3.91592	3.17323	3.71954	1.2166	-2.89282	-1.07209	-1.04454
LOC-Os01g11120	3.70596	3.94865	3.56691	4.13208	3.65665	4.15924	4.1145	4.12143	4.08904	4.51705	3.79071	3.93814	6.28069	5.67885	6.11767	5.61611	6.07711	6.12084	5.68096	5.20497	5.76094	5.70254	5.46768	5.05662	4.5913	4.82951	4.86773	5.10301	4.97706	4.35448	-2.06483	-1.84856	0.832113	-0.0577007
LOC-Os01g11150	-0.237863	0.212233	0.228496	0.232876	-0.237863	-0.237863	0.289718	-0.237863	-0.237863	-0.237863	0.250817	0.858671	0.290554	-0.237863	-0.237863	0.658369	1.65389	-0.237863	-0.237863	0.565821	-0.237863	0.684308	1.99756	-0.237863	-0.237863	0.270531	-0.237863	0.341421	0.902712	-0.237863	-0.815856	-0.61696	-0.276295	-0.0971641
LOC-Os01g11160	0.284222	1.43876	0.580362	0.587222	1.01745	0.501115	3.24172	0.282065	-0.237863	-0.237863	1.5357	-0.237863	3.55166	3.17629	2.69152	2.57533	3.32816	3.33195	3.67428	3.82016	3.22742	3.82062	3.87647	3.80484	2.1108	2.79458	1.69548	2.33286	2.44496	2.07362	-3.05076	-2.9791	-0.102803	0.931175
LOC-Os01g11210	0.968834	0.212233	0.228496	-0.237863	0.706837	0.501115	-0.237863	-0.237863	-0.237863	-0.237863	-0.237863	-0.237863	0.676466	0.330661	-0.237863	0.658369	-0.237863	1.3361	2.00943	1.07892	1.3514	1.45698	1.99756	0.696182	0.257167	0.270531	1.14678	-0.237863	0.902712	-0.237863	-0.854658	-1.53773	-0.778612	0.8074
LOC-Os01g11220	-0.237863	-0.237863	-0.237863	-0.237863	-0.237863	-0.237863	-0.237863	-0.237863	-0.237863	-0.237863	0.250817	-0.237863	-0.237863	0.330661	-0.237863	-0.237863	-0.237863	-0.237863	0.316469	0.565821	0.501682	0.684308	0.562717	-0.237863	0.257167	-0.237863	-0.237863	-0.237863	0.902712	-0.237863	-0.602163	-0.487477	-0.463819	0.47357
LOC-Os01g11230	4.18796	4.16385	4.11705	4.40142	4.32635	4.65777	4.96229	4.75335	5.27434	5.21502	5.57548	4.64283	5.75792	5.72426	5.98192	5.65845	5.96212	6.05869	6.19284	6.3197	6.16653	6.25478	6.32388	6.22844	4.92381	5.12441	5.31414	4.93533	4.92949	4.67234	-1.86001	-1.17562	-0.092884	0.557894
LOC-Os01g11240	5.68662	5.73658	5.7088	5.46058	5.48428	5.28012	4.92722	3.85415	3.9242	3.88318	4.16527	4.14909	6.65288	6.66103	6.21775	6.46734	7.31711	6.95517	8.89359	9.12208	8.78072	8.90037	8.77491	8.90807	6.03153	6.22894	6.53488	6.53309	6.62071	6.359	-2.7049	-4.16158	-1.28661	2.51734
LOC-Os01g11260	3.22532	3.05302	3.64363	3.32321	3.41288	3.73647	4.63283	4.49545	4.62857	4.82394	4.29656	4.98822	3.06181	3.36016	2.94618	3.64763	3.75398	3.6536	3.13645	2.84203	2.8267	2.53133	2.70253	2.81264	3.91459	3.81796	3.75332	4.03132	3.65491	3.37463	-0.925439	1.11572	-0.914215	-1.55947
LOC-Os01g11340	6.60516	6.68208	6.82198	7.04846	6.29436	6.77088	7.89614	8.13929	7.9119	8.12235	7.67672	8.16288	8.57444	9.13544	8.29689	8.88676	8.31847	8.42688	8.62407	8.79043	9.21772	9.02855	8.29514	8.88704	7.94612	8.21491	7.80878	8.10703	7.69848	8.48494	-2.1418	-0.944495	0.00519094	0.32479
LOC-Os01g11350	2.90757	2.99802	3.4436	3.69527	3.18306	3.73647	6.05242	6.14477	6.11282	6.55658	6.34323	6.32207	0.290554	1.31403	1.06702	0.658369	0.508637	1.74975	-0.237863	0.565821	-0.237863	-0.237863	-0.237863	-0.237863	4.15845	3.99046	4.16394	4.85406	4.66482	4.14202	-1.62985	3.53491	-4.4498	-5.48928
LOC-Os01g11370	5.04511	5.11646	4.98145	4.92095	5.17544	5.30103	3.8024	3.43058	3.69777	3.16815	3.38137	3.39255	3.50476	3.92444	2.94618	3.88006	3.69118	3.83404	4.13206	3.45466	3.85566	4.0024	3.81332	3.33836	4.52759	4.67623	4.48321	4.69979	4.146	4.31441	1.20026	-1.30194	-1.13609	-0.98275
LOC-Os01g11414	7.72272	7.80388	8.11821	7.92067	7.57166	8.09058	8.9405	9.11336	9.18277	8.82124	9.0285	9.02296	8.11532	8.30484	7.89737	7.896	7.89604	7.9624	7.98141	7.73659	8.70029	8.13193	8.09063	8.23106	8.24412	8.43846	8.34874	8.30923	8.43734	8.3177	-0.972414	0.819068	-0.821284	-0.634148
LOC-Os01g11460	-0.237863	-0.237863	-0.237863	-0.237863	-0.237863	-0.237863	-0.237863	-0.237863	0.281567	-0.237863	-0.237863	-0.237863	-0.237863	0.330661	-0.237863	-0.237863	0.508637	-0.237863	0.715945	0.565821	-0.237863	0.295683	0.562717	0.696182	-0.237863	-0.237863	-0.237863	-0.237863	-0.237863	-0.237863	-0.687298	-0.572772	-0.370008	0.399173
LOC-Os01g11480	-0.237863	-0.237863	-0.237863	-0.237863	-0.237863	-0.237863	-0.237863	-0.237863	-0.237863	-0.237863	0.250817	0.412167	-0.237863	-0.237863	-0.237863	-0.237863	-0.237863	-0.237863	-0.237863	-0.237863	-0.237863	-0.237863	-0.237863	-0.237863	0.257167	-0.237863	-0.237863	-0.237863	-0.237863	-0.237863	-0.175727	0.189785	-0.175727	-0.175727
LOC-Os01g11500	-0.237863	-0.237863	-0.237863	-0.237863	-0.237863	0.501115	-0.237863	0.282065	-0.237863	-0.237863	-0.237863	-0.237863	1.44549	1.05434	1.44289	0.658369	0.99813	1.3361	1.50304	1.75571	1.64129	1.24237	1.75026	1.66204	-0.237863	-0.237863	0.614567	0.341421	-0.237863	0.493892	-1.68139	-1.7152	-0.0596897	0.700256
LOC-Os01g11520	-0.237863	0.212233	-0.237863	-0.237863	-0.237863	-0.237863	-0.237863	-0.237863	-0.237863	-0.237863	-0.237863	-0.237863	0.676466	0.737409	0.557338	-0.237863	1.36295	0.753893	2.00943	2.39879	1.3514	2.09193	2.83562	2.23544	0.625045	0.270531	0.614567	-0.237863	0.902712	0.493892	-1.93958	-2.02016	-0.98893	1.64918
LOC-Os01g11550	1.6166	1.26327	1.09926	1.79302	-0.237863	0.501115	3.05936	2.8284	2.49203	2.79778	2.40393	2.62235	1.44549	0.330661	0.557338	0.658369	1.65389	1.3361	1.28518	0.565821	-0.237863	0.990154	0.562717	1.25847	1.71277	1.58376	1.84012	1.91878	1.76636	1.62712	-1.30681	1.27531	-1.34689	-1.62563
LOC-Os01g11570	7.04155	7.19439	7.31667	7.44231	7.11352	7.27757	7.01839	7.10559	7.11547	7.24275	7.38667	7.09766	3.35413	4.07228	2.69152	3.26477	3.05644	3.70087	3.95859	3.53554	3.39255	4.13294	3.81332	3.80484	6.64068	6.56544	6.47521	6.6217	6.72191	6.36882	0.869087	0.744793	-4.21972	-3.84968
LOC-Os01g11580	5.01243	4.70026	4.80897	4.44541	4.67531	4.7212	5.04642	4.81122	4.37112	4.69762	4.59071	5.28466	5.01602	4.98035	4.42123	4.41253	4.26593	4.91599	4.71556	5.0757	4.78333	4.89178	4.80204	4.95253	4.74861	5.04835	4.86773	4.81164	4.85506	4.64029	-0.272806	-0.142348	-0.296409	-0.086305
LOC-Os01g11590	2.18445	2.37704	1.4801	1.92318	2.47335	2.42934	0.289718	-0.237863	-0.237863	0.899655	0.905845	0.412167	0.980632	1.89341	2.19828	0.658369	1.89589	1.3361	2.00943	1.45664	0.501682	1.24237	2.39269	1.97704	2.59811	2.25965	2.30643	1.5573	1.53165	-0.237863	0.322149	-1.91296	-0.655477	-0.499523
LOC-Os01g11600	-0.237863	-0.237863	-0.237863	-0.237863	-0.237863	-0.237863	-0.237863	-0.237863	-0.237863	-0.237863	-0.237863	-0.237863	-0.237863	-0.237863	-0.237863	-0.237863	-0.237863	-0.237863	1.02845	-0.237863	0.501682	0.684308	-0.237863	-0.237863	-0.237863	0.270531	-0.237863	0.341421	-0.237863	-0.237863	-0.433783	-0.433783	-0.433783	0.488006
LOC-Os01g11620	0.284222	-0.237863	-0.237863	-0.237863	0.706837	0.501115	2.60635	-0.237863	0.281567	-0.237863	0.615191	0.412167	6.36189	6.38517	5.3924	6.57071	5.94876	6.57864	7.95625	8.33666	7.44333	7.95129	7.97275	7.94944	5.18012	5.6104	5.674	5.31525	5.27226	5.77164	-7.66277	-7.26855	-0.0434814	2.99605
LOC-Os01g11650	4.1282	4.06026	4.38626	5.05478	4.69728	5.28012	7.86172	8.30118	8.00566	8.2818	7.72415	8.53741	9.17153	9.41275	9.10053	9.30505	9.25953	9.19581	9.13495	9.62547	9.27966	9.49248	9.37338	9.5022	7.85821	8.02161	7.73206	8.23894	8.39856	8.48494	-4.85357	-1.7269	0.0187657	0.26842
LOC-Os01g11660	2.59085	2.46079	2.03003	2.52497	2.75053	2.42934	1.44361	1.61146	2.17733	1.68816	1.14765	1.90462	1.2317	1.53404	1.44289	0.658369	1.36295	1.07417	1.02845	0.565821	0.501682	1.80911	1.99756	0.696182	1.55128	1.89298	1.35374	2.33286	1.76636	2.07362	0.726053	-0.580869	-1.10854	-1.19462
LOC-Os01g11700	2.18445	2.09196	2.80666	2.82055	2.90956	2.5738	2.85056	2.75167	2.82695	2.48463	3.23189	1.47443	2.31447	1.05434	1.7408	2.57533	2.84192	2.4486	2.00943	2.56214	2.08922	3.25938	3.17403	2.23544	1.858	1.58376	2.20321	2.33286	2.14519	0.97708	-0.33845	-0.234938	-0.796451	-0.310805
LOC-Os01g11710	4.32734	4.03315	3.78581	3.86684	3.82576	3.90984	2.19912	1.77549	1.92148	1.96379	2.30759	1.90462	-0.237863	0.330661	-0.237863	-0.237863	0.508637	-0.237863	-0.237863	-0.237863	-0.237863	-0.237863	0.562717	-0.237863	2.89597	3.29341	2.65828	2.74718	2.69302	2.68938	2.4069	-1.05284	-3.37639	-3.46435
LOC-Os01g11720	-0.237863	-0.237863	-0.237863	-0.237863	-0.237863	-0.237863	-0.237863	-0.237863	-0.237863	-0.237863	-0.237863	-0.237863	-0.237863	-0.237863	-0.237863	-0.237863	0.508637	0.753893	0.316469	-0.237863	-0.237863	0.684308	1.07457	-0.237863	0.625045	0.645705	0.250415	-0.237863	0.442321	-0.237863	-0.614804	-0.614804	-0.123467	0.196574
LOC-Os01g11730	0.666762	1.43876	0.863016	-0.237863	3.65665	2.70511	7.92532	2.49343	1.61027	1.96379	3.55927	0.858671	9.5463	9.60788	8.73085	9.76955	9.7693	9.68005	11.0758	11.5459	11.0084	11.1588	11.2939	11.2714	8.41524	8.88139	8.81264	9.02119	8.65589	9.36196	-9.66756	-8.28707	-0.0181579	2.95571
LOC-Os01g11750	-0.237863	-0.237863	-0.237863	-0.237863	-0.237863	-0.237863	-0.237863	-0.237863	-0.237863	-0.237863	-0.237863	-0.237863	0.290554	0.330661	-0.237863	-0.237863	0.508637	0.341609	-0.237863	0.565821	0.988213	-0.237863	-0.237863	-0.237863	-0.237863	0.270531	0.250415	-0.237863	-0.237863	-0.237863	-0.577198	-0.577198	0.0905843	-0.00570053
LOC-Os01g11760	4.21693	4.53621	4.7232	4.77343	4.40856	4.52187	5.31418	4.97207	5.23264	5.27944	5.42288	5.26668	0.290554	0.737409	-0.237863	1.20702	0.508637	-0.237863	0.715945	-0.237863	0.501682	1.64376	0.562717	1.25847	4.26648	3.81796	3.75332	3.99387	3.87177	3.94619	0.32396	1.60032	-4.97194	-4.64945
LOC-Os01g11790	-0.237863	-0.237863	-0.237863	-0.237863	1.01745	-0.237863	-0.237863	0.964807	-0.237863	-0.237863	1.97266	-0.237863	-0.237863	-0.237863	-0.237863	-0.237863	-0.237863	-0.237863	0.316469	-0.237863	-0.237863	-0.237863	-0.237863	-0.237863	-0.237863	0.270531	-0.237863	-0.237863	-0.237863	-0.237863	-0.378564	0.289601	-0.741514	-0.599242
LOC-Os01g11810	3.38703	3.2542	3.60578	4.30919	2.98295	3.90984	5.28677	5.41929	5.23264	5.43459	5.10233	5.23005	5.83578	5.63195	5.08305	5.71971	5.47656	5.56607	5.84947	6.05745	5.42189	5.70254	5.22237	5.33023	5.19386	5.45412	4.76274	5.13776	4.97706	5.21969	-2.12726	-0.512695	-0.0959421	-0.0257295
LOC-Os01g11820	-0.237863	-0.237863	-0.237863	-0.237863	-0.237863	-0.237863	-0.237863	-0.237863	-0.237863	-0.237863	-0.237863	-0.237863	0.676466	1.31403	1.06702	1.60355	0.99813	1.07417	2.00943	2.21455	2.57501	2.21495	1.99756	2.23544	-0.237863	1.58376	0.90508	0.341421	0.442321	1.62712	-2.15731	-2.15731	-0.542111	1.38784
LOC-Os01g11860	3.04318	3.15712	2.80666	3.32321	3.41288	3.31105	2.19912	2.17866	2.29003	2.19512	2.49424	1.47443	0.676466	1.05434	1.06702	0.658369	0.508637	1.3361	1.02845	0.565821	0.988213	0.295683	0.562717	0.696182	2.22232	1.89298	1.69548	2.0704	0.442321	2.68938	1.32656	-0.506154	-2.05082	-2.23043
LOC-Os01g11880	1.21848	1.43876	1.30221	0.87147	2.12994	0.987404	1.22996	0.282065	0.963876	0.247571	0.905845	0.858671	2.07861	3.17629	1.06702	2.16976	3.15281	2.65471	3.88291	4.26173	4.16059	4.25265	3.74728	3.80484	1.98993	2.55177	2.80651	1.5573	1.76636	2.25389	-2.35238	-2.92909	-0.983538	1.81633
LOC-Os01g11900	6.05884	6.14376	6.07707	5.99984	6.04305	6.10695	5.94254	5.71036	6.09741	5.50093	6.10606	5.71411	6.12656	5.9983	6.13056	5.61611	6.12541	6.02194	6.18498	5.73669	5.93172	6.18124	5.89116	5.79896	6.08415	5.87102	6.21492	5.95472	5.76768	6.0408	-0.0373994	-0.286002	-0.112653	-0.172816
LOC-Os01g11910	0.666762	0.212233	0.580362	0.87147	1.67837	1.35045	0.979076	0.964807	1.21292	0.899655	0.905845	-0.237863	5.38318	5.29827	5.41366	5.166	5.27719	5.62853	7.38636	7.54476	7.4148	7.50663	6.91882	7.09547	4.52759	4.48176	5.28915	4.52702	4.37634	4.46839	-6.05939	-6.1535	-0.512047	2.95462
LOC-Os01g11920	1.21848	1.43876	0.580362	1.64995	0.310469	1.64026	2.69243	1.92276	2.49203	1.68816	1.5357	2.23556	0.980632	-0.237863	-0.237863	-0.237863	0.508637	-0.237863	0.316469	-0.237863	0.501682	-0.237863	-0.237863	-0.237863	1.98993	1.40013	0.250415	0.341421	1.25118	0.97708	-0.525675	1.1032	-1.84852	-1.95623
LOC-Os01g11946	1.43123	2.19338	2.73834	2.25523	3.18306	1.64026	3.18346	2.8284	2.58333	2.48463	2.80773	2.83246	3.91668	3.92444	4.09257	4.59798	3.98097	4.20579	3.43028	3.27787	2.70634	3.61258	3.5288	3.54337	2.59811	2.86721	2.57803	2.99477	2.57432	3.65684	-1.69472	-1.17312	0.849101	-0.442776
LOC-Os01g11952	4.06586	4.35108	4.16988	3.83412	4.04723	4.29051	3.18346	3.10007	3.1592	2.72563	2.80773	2.83246	3.76572	3.24022	3.51707	3.37042	3.81416	3.74664	3.67428	3.68486	3.46852	3.25938	3.87647	4.02611	3.77524	3.622	3.38009	3.91592	3.65491	2.80954	0.39602	-1.08473	-0.472506	-0.344529
LOC-Os01g11960	2.49947	2.28813	3.21131	2.35086	1.67837	2.42934	1.22996	3.10007	2.89981	3.05494	2.87651	2.37633	2.20135	1.53404	1.7408	2.16976	0.508637	2.07085	2.14519	2.0033	2.8267	2.21495	3.17403	1.97704	2.75472	2.36374	3.28218	2.33286	1.53165	1.3384	-0.342022	0.0120601	-1.19642	-0.371166
LOC-Os01g11970	6.12147	5.87276	5.86915	5.70638	5.71717	5.75955	5.01336	5.19131	4.60697	4.82394	4.61104	4.89768	3.84318	3.88499	3.51707	3.72934	3.69118	4.17264	3.62867	3.61213	3.39255	3.47165	3.44795	3.88243	5.24758	5.51189	5.1294	5.26897	5.02312	5.03481	1.2328	-0.505566	-1.77313	-1.99953
LOC-Os01g11980	3.04318	2.81917	3.05156	3.00825	2.90956	2.93653	3.35163	3.47899	3.88884	3.54876	3.92666	2.92706	3.72537	3.96285	3.59358	3.26477	3.24315	3.27061	3.84353	4.11153	3.79793	3.82062	3.36229	3.95606	3.25191	3.49022	3.59921	2.99477	3.17323	3.45052	-0.931224	-0.284164	-0.309158	0.170074
LOC-Os01g11990	-0.237863	0.831422	-0.237863	0.587222	0.310469	-0.237863	0.289718	-0.237863	-0.237863	-0.237863	0.250817	0.412167	0.676466	-0.237863	-0.237863	-0.237863	-0.237863	-0.237863	-0.237863	-0.237863	0.501682	0.684308	0.562717	0.696182	0.625045	-0.237863	0.250415	-0.237863	-0.237863	-0.237863	-0.293885	-0.514347	-0.635209	-0.0541062
LOC-Os01g12000	0.968834	1.98287	0.580362	1.31259	0.706837	2.08809	4.14535	4.18117	3.95871	4.28572	3.51681	3.8443	4.72003	4.32903	4.50286	4.25591	4.46676	4.39012	4.06516	4.21338	3.67504	3.36942	3.17403	4.15677	3.73819	3.23971	3.7894	3.5012	3.25269	3.99769	-3.11653	-0.436376	0.272088	-0.767782
LOC-Os01g12070	3.5778	3.58799	3.85197	3.80064	3.56402	3.46722	0.289718	-0.237863	-0.237863	-0.237863	-0.237863	-0.237863	2.6948	3.10939	2.82446	3.46887	0.99813	4.39012	5.06285	5.36844	5.05381	5.27778	4.5542	6.00381	2.22232	3.34519	3.92534	3.33143	3.08913	3.89278	-1.07901	-4.99013	-2.02556	1.43497
LOC-Os01g12080	0.968834	2.19338	1.4801	1.79302	1.48983	1.35045	1.62966	1.77549	2.29003	1.52769	2.20435	2.07956	2.41936	2.04429	1.7408	2.89155	3.24315	2.20805	2.76706	2.21455	2.08922	2.3283	2.83562	2.64466	1.71277	2.25965	2.73429	1.33572	1.76636	1.62712	-1.08671	-0.70393	0.0172542	0.0828204
LOC-Os01g12090	4.15839	4.45684	4.14371	4.1049	4.43495	3.73647	2.92357	2.39594	3.21736	2.48463	2.40393	1.47443	2.20135	1.53404	1.9876	1.20702	0.99813	2.07085	1.69228	2.21455	1.64129	0.990154	1.45162	-0.237863	3.881	3.85415	3.51551	2.91687	3.328	3.02345	1.73923	-1.09072	-2.09189	-2.48025
LOC-Os01g12100	4.87376	5.1672	5.20042	5.26578	5.20641	4.84026	3.45376	3.65786	3.47747	3.97939	3.82592	3.74392	6.34201	6.52006	6.40985	6.36879	6.82642	6.53365	7.07394	7.48492	6.85952	6.95622	7.12792	6.84719	5.39768	5.30521	5.69318	5.51353	5.72652	5.8854	-2.03018	-3.27692	0.034575	0.975334
LOC-Os01g12110	3.28126	3.76316	3.52697	3.58159	4.0126	2.82546	2.07642	2.29139	1.61027	1.68816	2.20435	1.7055	-0.237863	-0.237863	-0.237863	-0.237863	-0.237863	0.753893	0.715945	-0.237863	-0.237863	-0.237863	0.562717	0.696182	3.35339	1.89298	2.57803	2.65422	2.44496	2.80954	1.9716	-0.807005	-3.13515	-2.85237
LOC-Os01g12130	-0.237863	-0.237863	-0.237863	-0.237863	-0.237863	-0.237863	-0.237863	-0.237863	-0.237863	-0.237863	-0.237863	-0.237863	0.676466	1.53404	0.557338	-0.237863	0.508637	1.3361	3.06975	2.56214	1.88257	2.3283	2.55591	3.09931	-0.237863	0.270531	-0.237863	0.753611	0.902712	0.493892	-2.39263	-2.39263	-1.22702	2.03295
LOC-Os01g12160	0.666762	0.554794	0.580362	1.10883	0.706837	-0.237863	0.289718	-0.237863	0.963876	0.247571	-0.237863	0.412167	0.290554	-0.237863	1.06702	1.20702	0.508637	1.3361	1.02845	0.565821	0.501682	0.295683	0.562717	0.696182	0.91792	0.943175	0.614567	0.341421	0.902712	0.97708	-0.319114	-0.698122	-0.0820277	-0.302782
LOC-Os01g12170	-0.237863	-0.237863	-0.237863	-0.237863	-0.237863	-0.237863	-0.237863	-0.237863	-0.237863	0.247571	-0.237863	-0.237863	-0.237863	-0.237863	-0.237863	-0.237863	-0.237863	-0.237863	-0.237863	0.565821	-0.237863	-0.237863	-0.237863	-0.237863	-0.237863	-0.237863	-0.237863	-0.237863	-0.237863	0.493892	-0.198938	-0.0480807	-0.198938	0.0560382
LOC-Os01g12180	2.90757	3.15712	2.87189	2.94835	3.51538	3.22614	1.62966	2.67062	2.49203	1.52769	1.14765	1.90462	3.06181	3.24022	2.54508	2.89155	2.4451	3.1395	3.53288	3.61213	3.04093	3.47165	2.95746	3.80484	2.67854	3.39517	2.73429	2.83452	2.8027	3.29452	-0.231628	-1.51572	-0.517595	0.250853
LOC-Os01g12190	-0.237863	-0.237863	-0.237863	-0.237863	-0.237863	-0.237863	-0.237863	-0.237863	-0.237863	-0.237863	-0.237863	-0.237863	0.980632	0.330661	0.557338	1.60355	-0.237863	1.07417	2.6803	2.96394	3.60943	3.56712	3.44795	2.96309	1.36941	1.18967	1.97157	0.753611	1.25118	1.3384	-2.82591	-2.82591	-1.72208	2.66425
LOC-Os01g12200	3.04318	2.81917	2.66662	2.60474	2.36771	2.70511	2.41706	2.49343	2.39456	2.72563	2.30759	2.73123	3.50476	4.269	3.16256	3.80667	4.03254	3.83404	4.0305	4.16335	3.96462	4.33634	4.25478	4.02611	2.22232	2.93636	3.12162	3.27009	2.69302	2.25389	-1.4415	-1.62009	-0.0225894	0.613724
LOC-Os01g12210	-0.237863	-0.237863	-0.237863	-0.237863	-0.237863	-0.237863	0.675185	0.282065	-0.237863	1.14066	0.615191	0.858671	-0.237863	0.737409	-0.237863	0.658369	-0.237863	0.753893	-0.237863	-0.237863	-0.237863	-0.237863	-0.237863	-0.237863	0.257167	0.645705	-0.237863	-0.237863	0.442321	-0.237863	-0.894214	0.369329	-0.169358	-0.894214
LOC-Os01g12230	-0.237863	0.212233	-0.237863	0.232876	0.310469	-0.237863	-0.237863	-0.237863	-0.237863	-0.237863	-0.237863	-0.237863	-0.237863	-0.237863	-0.237863	0.658369	-0.237863	-0.237863	-0.237863	-0.237863	-0.237863	-0.237863	-0.237863	-0.237863	-0.237863	-0.237863	0.614567	-0.237863	-0.237863	-0.237863	0.101021	-0.335828	-0.0682823	-0.335828
LOC-Os01g12240	-0.237863	0.212233	0.228496	-0.237863	-0.237863	0.501115	0.289718	-0.237863	-0.237863	-0.237863	0.250817	-0.237863	0.290554	0.737409	-0.237863	-0.237863	0.508637	0.341609	-0.237863	0.565821	-0.237863	0.295683	-0.237863	0.696182	-0.237863	0.270531	0.90508	0.341421	-0.237863	-0.237863	-0.403783	-0.539625	-0.108121	-0.232716
LOC-Os01g12250	2.75789	2.75427	2.59115	2.44054	3.05278	2.93653	1.44361	2.58474	1.77425	2.08409	2.20435	2.37633	1.63164	0.737409	1.06702	1.20702	0.508637	0.753893	1.02845	1.45664	1.3514	1.24237	1.75026	0.696182	2.59811	1.74664	2.65828	2.55485	2.8027	1.86758	0.832647	-0.323523	-1.655	-1.39505
LOC-Os01g12260	6.04274	6.04546	6.27091	6.48402	6.08532	6.63749	7.55783	7.74067	7.60383	7.66544	7.6076	7.44003	5.04908	5.07104	5.2341	5.04357	5.23378	5.01282	4.16438	4.11153	4.33309	3.96783	3.87647	3.95606	6.40099	6.46371	6.46966	6.4317	6.79673	6.61955	-0.671633	1.69375	-2.14255	-3.16072
LOC-Os01g12270	-0.237863	-0.237863	0.228496	-0.237863	0.310469	-0.237863	1.22996	-0.237863	-0.237863	-0.237863	-0.237863	-0.237863	2.77605	2.52684	2.69152	1.60355	1.36295	2.65471	3.48249	3.45466	2.70634	3.36942	2.55591	2.64466	1.98993	1.58376	1.69548	1.5573	1.96818	1.3384	-3.07898	-3.00625	-0.111378	1.22257
LOC-Os01g12280	1.21848	1.06345	0.580362	0.232876	1.27288	0.501115	0.289718	1.21396	0.281567	0.247571	0.615191	-0.237863	1.2317	0.330661	-0.237863	-0.237863	-0.237863	0.341609	0.316469	-0.237863	2.08922	0.684308	1.45162	0.696182	0.257167	0.943175	1.69548	0.341421	0.902712	0.493892	-0.181561	-0.745226	-0.954078	-0.0741976
LOC-Os01g12290	1.21848	1.06345	1.30221	0.87147	1.8451	1.35045	0.289718	0.282065	-0.237863	-0.237863	-0.237863	-0.237863	0.290554	-0.237863	-0.237863	-0.237863	-0.237863	0.341609	0.316469	-0.237863	-0.237863	-0.237863	0.562717	-0.237863	0.257167	0.645705	0.250415	1.33572	1.25118	-0.237863	1.05801	-1.06556	-1.05475	-0.990917
LOC-Os01g12304	-0.237863	-0.237863	-0.237863	-0.237863	-0.237863	-0.237863	-0.237863	-0.237863	-0.237863	-0.237863	-0.237863	-0.237863	0.676466	1.53404	-0.237863	1.60355	0.508637	0.753893	1.85955	1.75571	1.64129	0.990154	0.562717	1.97704	0.625045	0.943175	0.90508	0.341421	0.442321	0.493892	-1.6593	-1.6593	-0.279675	0.85135
LOC-Os01g12320	-0.237863	-0.237863	-0.237863	-0.237863	-0.237863	-0.237863	1.22996	0.282065	0.281567	0.899655	0.250817	-0.237863	4.85705	4.59661	3.66624	4.46118	4.03254	3.9944	5.32836	5.32359	5.07827	5.55896	5.01348	5.08971	2.75472	3.34519	3.71631	3.4468	2.14519	3.45052	-5.46556	-4.85321	0.174936	1.88882
LOC-Os01g12340	-0.237863	-0.237863	-0.237863	-0.237863	-0.237863	-0.237863	-0.237863	0.282065	-0.237863	-0.237863	-0.237863	0.412167	-0.237863	-0.237863	-0.237863	-0.237863	-0.237863	-0.237863	-0.237863	-0.237863	0.501682	0.295683	-0.237863	-0.237863	0.257167	-0.237863	-0.237863	-0.237863	-0.237863	-0.237863	-0.346853	-0.00147147	-0.346853	0.0316326
LOC-Os01g12374	-0.237863	-0.237863	-0.237863	-0.237863	-0.237863	-0.237863	-0.237863	-0.237863	-0.237863	-0.237863	0.250817	-0.237863	-0.237863	-0.237863	-0.237863	-0.237863	-0.237863	-0.237863	-0.237863	-0.237863	0.501682	-0.237863	-0.237863	-0.237863	-0.237863	-0.237863	-0.237863	-0.237863	0.442321	0.493892	-0.189541	-0.0372458	-0.189541	0.0448274
LOC-Os01g12381	0.284222	-0.237863	0.228496	0.587222	0.706837	-0.237863	-0.237863	-0.237863	-0.237863	-0.237863	-0.237863	0.858671	1.44549	1.05434	1.06702	1.20702	-0.237863	0.753893	2.99982	3.36897	2.43053	2.9408	1.99756	2.96309	-0.237863	-0.237863	0.614567	1.33572	-0.237863	1.3384	-2.06223	-2.35928	-1.30179	1.89124
LOC-Os01g12390	5.43861	5.77798	5.76997	5.38353	5.40639	5.88949	6.98892	7.22394	7.27802	7.32441	7.1743	6.94213	6.39442	6.40623	6.52178	6.27667	6.19497	6.30037	5.84947	5.83583	5.80557	5.89882	5.54747	5.43695	6.31554	6.41002	6.59218	6.28438	6.48744	6.33917	-1.30853	0.956845	-0.476152	-1.18811
LOC-Os01g12400	2.40191	2.61498	2.03003	2.75214	2.36771	1.88148	2.41706	2.05638	1.61027	2.48463	1.69651	2.83246	3.18593	2.80567	3.05842	3.46887	3.55672	3.6536	3.58157	3.36897	3.39255	3.47165	3.27123	2.96309	2.51294	3.34519	2.49306	2.74718	2.69302	3.11958	-1.11391	-1.26369	0.148694	0.238309
LOC-Os01g12410	0.666762	0.831422	0.228496	1.10883	1.27288	0.501115	1.22996	-0.237863	0.963876	0.610145	-0.237863	0.858671	0.290554	1.53404	0.557338	-0.237863	0.99813	-0.237863	1.02845	-0.237863	0.988213	0.684308	0.562717	-0.237863	0.257167	-0.237863	1.35374	0.341421	1.25118	0.493892	-0.235001	-0.481405	-0.523442	-0.588697
LOC-Os01g12420	1.43123	1.5952	0.580362	1.79302	0.706837	2.26878	2.07642	2.8284	1.92148	2.48463	2.65949	2.73123	3.06181	3.41659	2.38207	2.74209	3.05644	3.74664	2.99982	1.75571	3.04093	2.62305	1.99756	0.696182	2.82707	2.02583	1.53471	1.91878	2.69302	2.5583	-1.68975	-0.563267	0.432857	-0.792767
LOC-Os01g12430	2.29727	1.43876	2.14004	1.49111	1.48983	2.08809	1.79444	1.61146	0.662688	0.247571	1.35468	0.858671	1.2317	0.330661	1.44289	-0.237863	0.508637	1.3361	1.85955	-0.237863	1.3514	1.80911	1.07457	1.97704	1.16125	2.14747	1.53471	1.07383	1.96818	0.97708	0.18701	-0.780936	-1.14072	-0.476059
LOC-Os01g12440	4.54862	4.75105	4.19559	4.68444	5.0272	4.48579	3.84061	4.15161	3.81542	4.62014	4.32144	4.22553	3.30022	2.8878	3.16256	2.74209	2.95316	2.99528	2.00943	1.07892	2.70634	1.64376	1.75026	1.97704	5.13807	4.50471	3.85897	4.20525	4.30357	3.99769	0.787934	0.0161766	-1.66299	-2.70384
LOC-Os01g12460	3.93247	3.72979	3.05156	3.27527	3.56402	3.31105	0.675185	0.964807	0.281567	0.247571	-0.237863	1.19915	1.44549	1.72488	1.06702	1.60355	0.99813	1.5577	2.14519	0.565821	1.3514	0.990154	0.562717	2.64466	3.08489	2.02583	2.80651	3.55362	2.14519	2.5583	1.8361	-2.56032	-1.65009	-1.54142
LOC-Os01g12464	5.55665	5.5388	5.3567	5.40597	5.68455	5.49499	3.98404	3.96027	3.95871	4.23465	4.34591	4.1093	3.45628	3.17629	3.66624	2.74209	3.15281	2.91737	2.588	2.39879	1.88257	1.64376	2.70253	3.33836	4.90722	4.67623	4.58936	4.72286	4.37634	4.18709	1.61141	-0.807274	-1.89565	-2.67549
LOC-Os01g12470	2.06204	1.73632	2.14004	1.92318	1.27288	2.08809	1.22996	1.61146	1.61027	1.68816	1.69651	1.19915	1.94444	2.04429	2.94618	1.91425	2.10307	2.20805	2.26927	2.39879	2.57501	2.62305	2.70253	1.97704	1.55128	1.58376	2.09204	1.91878	2.30285	1.62712	-0.559604	-0.943892	-0.121714	0.25572
LOC-Os01g12480	6.12911	6.11173	5.96195	6.05057	6.11826	5.7135	3.87782	3.69931	3.42906	3.58998	4.41689	3.79498	3.68387	3.71542	4.09257	3.46887	3.62552	3.50172	3.84353	3.27787	3.39255	3.74097	3.60536	3.88243	5.5657	4.96806	5.04237	4.91544	4.90511	4.95888	2.11788	-1.68804	-1.82139	-1.88533
LOC-Os01g12490	-0.237863	-0.237863	-0.237863	-0.237863	0.706837	0.501115	-0.237863	-0.237863	-0.237863	-0.237863	-0.237863	-0.237863	2.31447	2.18088	2.94618	1.91425	1.65389	2.07085	2.588	2.56214	2.8267	2.3283	2.95746	3.22378	2.1108	1.40013	1.84012	1.07383	1.53165	0.97708	-2.72136	-2.97112	0.0646454	1.06876
LOC-Os01g12530	5.40123	5.73658	5.508	5.49239	5.17544	5.23737	5.17159	5.49186	5.35428	5.10557	5.36422	5.17328	5.17426	5.13969	4.97278	5.45732	5.09512	5.44636	5.27014	5.30064	5.10232	5.2202	5.48805	5.18467	5.39768	5.22457	5.32647	5.12049	4.95348	5.15311	0.0447757	-0.182167	-0.247698	-0.211469
LOC-Os01g12540	4.21693	4.2605	3.91523	4.04897	4.56013	3.90984	1.79444	2.39594	2.58333	1.68816	2.80773	2.07956	3.12521	2.52684	3.05842	3.02697	3.40844	3.06919	3.2002	3.18062	3.04093	2.79066	3.36229	3.88243	3.70017	3.66338	3.47177	2.91687	3.39958	3.02345	0.871912	-1.74712	-0.893362	-0.601048
LOC-Os01g12550	3.89711	3.38858	3.64363	3.96078	2.90956	3.13591	3.29772	3.57119	3.37898	3.84962	3.12288	3.93814	4.32038	4.14087	3.86454	4.36219	4.38975	4.33126	3.67428	4.30851	4.06593	4.22364	4.20644	4.15677	3.57968	3.78084	3.59921	3.70034	3.53289	3.94619	-0.794075	-0.760226	0.167395	-0.0390135
LOC-Os01g12560	3.16713	2.99802	2.73834	3.00825	3.11939	2.5738	0.979076	1.61146	1.21292	1.34712	1.14765	0.858671	-0.237863	1.53404	-0.237863	-0.237863	0.99813	1.91922	1.69228	1.07892	0.988213	1.24237	0.562717	0.696182	1.36941	2.25965	2.30643	2.20759	1.53165	1.86758	1.50169	-1.33501	-1.90763	-1.48088
LOC-Os01g12570	-0.237863	-0.237863	-0.237863	-0.237863	-0.237863	-0.237863	2.77366	0.282065	-0.237863	-0.237863	-0.237863	-0.237863	3.95208	4.07228	2.69152	4.25591	3.62552	3.70087	3.71849	4.63649	1.88257	3.31545	4.30155	3.09931	1.16125	2.71809	1.69548	2.20759	0.442321	1.86758	-4.30272	-3.72954	0.812923	0.422904
LOC-Os01g12580	1.43123	3.15712	2.24225	1.49111	1.48983	0.987404	1.22996	0.282065	0.662688	0.247571	1.14765	0.858671	0.676466	2.04429	-0.237863	0.658369	0.99813	0.753893	2.26927	2.0033	0.501682	1.80911	1.75026	1.25847	0.625045	1.18967	1.35374	1.33572	0.442321	0.97708	0.181703	-1.29335	-1.14484	-0.107014
LOC-Os01g12640	5.34984	5.46973	5.18766	5.2285	5.09497	5.23737	3.12274	2.67062	2.49203	2.64968	2.87651	1.7055	-0.237863	0.330661	-0.237863	-0.237863	-0.237863	-0.237863	1.02845	1.07892	0.501682	-0.237863	1.07457	0.696182	3.94743	4.28371	4.60969	4.13817	4.44562	3.29452	3.18189	-1.56678	-4.63347	-3.78962
LOC-Os01g12650	9.92893	9.85063	10.0187	9.78077	9.82249	9.81383	9.99325	10.117	9.97599	10.0113	9.86227	10.137	9.49247	9.6334	9.6296	9.50679	9.50407	9.35757	8.11559	8.14697	8.71596	8.18368	8.13972	8.25313	9.70503	9.71156	9.65564	9.73303	9.87602	9.86239	-0.0668551	0.161664	-0.609085	-1.73276
LOC-Os01g12660	1.43123	1.26327	1.09926	1.79302	1.27288	1.64026	0.979076	1.42636	1.42523	1.14066	-0.237863	1.90462	0.290554	0.737409	1.44289	-0.237863	-0.237863	0.341609	1.28518	-0.237863	-0.237863	0.295683	-0.237863	-0.237863	0.625045	1.18967	0.90508	1.5573	1.25118	0.493892	0.208324	-0.223143	-1.16978	-1.44024
LOC-Os01g12670	4.03365	3.97737	3.4436	3.93014	3.65665	3.31105	2.3122	2.17866	2.75023	2.56951	2.73551	1.7055	2.31447	2.18088	2.19828	2.57533	0.99813	2.33333	2.6803	2.39879	2.43053	2.53133	3.17403	2.96309	3.14274	3.29341	3.23062	2.83452	3.59519	3.02345	1.01229	-1.10586	-1.39126	-0.700522
LOC-Os01g12680	-0.237863	-0.237863	-0.237863	-0.237863	-0.237863	-0.237863	-0.237863	-0.237863	-0.237863	-0.237863	-0.237863	-0.237863	0.290554	0.737409	-0.237863	-0.237863	-0.237863	-0.237863	1.69228	0.565821	-0.237863	0.684308	1.07457	2.23544	-0.237863	0.270531	0.250415	-0.237863	-0.237863	-0.237863	-1.10437	-1.10437	-0.759991	1.00824
LOC-Os01g12690	2.97697	3.5115	3.1068	2.88587	3.11939	3.31105	-0.237863	-0.237863	1.21292	0.247571	0.250817	-0.237863	0.290554	-0.237863	0.557338	0.658369	0.508637	-0.237863	0.715945	1.75571	1.64129	0.990154	0.562717	1.25847	2.32583	3.00235	1.97157	2.55485	2.57432	2.07362	2.11272	-2.48143	-2.38784	-1.3468
LOC-Os01g12710	1.43123	0.831422	1.09926	0.87147	1.67837	1.64026	2.85056	-0.237863	-0.237863	1.34712	0.250817	0.412167	2.41936	2.18088	1.9876	2.38675	2.4451	2.33333	3.48249	3.36897	3.60943	3.61258	3.44795	3.54337	1.55128	1.74664	2.49306	2.0704	1.25118	1.62712	-1.97988	-2.4154	-0.772521	1.29677
LOC-Os01g12720	-0.237863	-0.237863	-0.237863	-0.237863	-0.237863	-0.237863	1.22996	0.964807	1.42523	1.83255	1.5357	1.90462	3.12521	3.17629	2.94618	2.74209	3.15281	3.55414	3.31982	3.36897	2.43053	2.53133	2.55591	3.09931	1.16125	1.58376	2.09204	2.20759	1.53165	2.07362	-3.41383	-1.87786	0.601923	0.221026
LOC-Os01g12730	4.40493	4.75105	4.74076	4.66597	4.46087	5.07689	7.11896	7.33988	7.35777	7.2265	7.40425	7.22879	7.21569	7.12618	7.24553	6.84266	7.14033	6.90054	6.31305	6.38664	6.55424	6.38494	6.21814	6.42276	6.49282	6.31584	6.6275	6.30746	6.62071	6.6359	-2.59339	0.322822	0.0103548	-1.07624
LOC-Os01g12750	0.666762	0.212233	0.580362	0.587222	-0.237863	0.501115	2.07642	1.42636	1.61027	2.48463	1.5357	1.90462	-0.237863	0.330661	-0.237863	-0.237863	-0.237863	0.341609	-0.237863	-0.237863	-0.237863	-0.237863	-0.237863	-0.237863	1.36941	0.943175	0.614567	0.341421	0.442321	0.97708	-1.01428	1.47444	-1.49423	-1.70632
LOC-Os01g12790	-0.237863	-0.237863	-0.237863	-0.237863	-0.237863	-0.237863	-0.237863	-0.237863	-0.237863	0.247571	-0.237863	-0.237863	-0.237863	-0.237863	-0.237863	-0.237863	0.508637	-0.237863	-0.237863	-0.237863	-0.237863	-0.237863	0.562717	-0.237863	-0.237863	-0.237863	-0.237863	-0.237863	-0.237863	-0.237863	-0.301113	-0.157841	-0.0740425	-0.0566832
LOC-Os01g12800	4.00071	3.69563	3.52697	3.96078	3.82576	4.01483	4.05075	3.92575	3.8526	3.74401	3.55927	3.93814	4.98217	4.80121	4.78976	4.5538	4.80008	4.9555	4.77956	4.63649	4.29186	4.69447	4.15642	3.63589	3.97953	4.02262	4.16394	3.99387	4.47904	4.23079	-0.939561	-0.931918	0.518436	-0.231864
LOC-Os01g12810	-0.237863	0.212233	-0.237863	-0.237863	-0.237863	-0.237863	0.979076	-0.237863	-0.237863	0.247571	0.905845	0.858671	1.63164	0.330661	1.44289	0.658369	0.508637	1.07417	1.50304	1.07892	1.3514	1.64376	1.07457	1.97704	0.257167	0.645705	0.614567	0.341421	-0.237863	0.97708	-1.5877	-1.00048	-0.32253	0.498294
LOC-Os01g12820	0.284222	-0.237863	-0.237863	0.232876	0.310469	-0.237863	-0.237863	-0.237863	0.281567	0.247571	-0.237863	-0.237863	1.44549	0.330661	0.557338	-0.237863	0.508637	-0.237863	0.316469	0.565821	0.501682	1.24237	0.562717	0.696182	0.91792	-0.237863	-0.237863	0.753611	-0.237863	-0.237863	-0.693325	-0.785261	-0.143879	0.181003
LOC-Os01g12830	4.5935	5.15468	4.70541	4.95178	4.99208	5.21551	5.72491	5.83648	5.61449	5.98327	5.70404	5.88881	6.12656	6.18855	6.18103	6.29019	6.33507	6.16365	5.99136	6.21309	6.02273	6.18124	5.92143	5.87686	5.45589	5.83525	5.44432	5.52671	5.50101	5.99083	-1.25363	-0.464406	0.192314	-0.0908952
LOC-Os01g12840	3.48557	3.5115	3.94585	3.27527	3.35877	3.60812	2.60635	2.97062	2.82695	2.48463	3.42794	2.62235	3.68387	4.10698	4.14436	3.64763	3.98097	4.03186	4.86071	4.56122	5.02894	5.14484	4.83421	4.84034	3.35339	4.08486	3.47177	3.5012	3.17323	3.94619	-1.09764	-1.8038	-0.590093	1.02084
LOC-Os01g12860	5.32343	5.33195	5.26255	5.0829	5.50933	5.17077	3.54913	3.21886	3.77726	3.63006	3.75463	2.37633	3.06181	2.04429	2.38207	1.91425	1.65389	2.91737	3.31982	3.36897	3.04093	3.20104	3.5288	3.09931	4.36698	4.73564	4.29522	4.52702	4.146	3.71954	1.77155	-1.34338	-2.51608	-1.50433
LOC-Os01g12870	6.99631	6.90028	7.00395	6.81269	7.14184	6.62924	5.55149	5.66923	5.75856	5.5117	5.7414	5.21137	4.32038	4.07228	4.50286	4.25591	4.30839	4.03186	4.28689	4.74251	4.24942	4.06915	3.74728	4.67575	6.218	6.07645	6.19488	6.09397	6.18724	5.85779	1.62537	-0.752946	-2.26844	-2.22189
LOC-Os01g12880	5.90709	5.95448	6.01345	5.95489	5.76996	6.07088	6.99317	7.14363	7.30844	7.19345	7.24429	7.39523	6.55843	6.70133	6.73946	6.44333	6.48144	6.54017	6.04443	5.9435	5.95831	5.89882	6.21814	5.46244	6.62554	6.39167	6.4585	6.47991	6.28498	6.56083	-1.08703	0.771045	-0.35123	-1.11212
LOC-Os01g12890	3.10648	2.99802	2.99412	3.22567	3.11939	2.93653	3.63859	3.10007	3.32709	3.74401	2.94216	3.39255	3.59709	3.36016	2.94618	3.56102	4.34965	3.50172	3.13645	3.68486	3.73779	3.61258	3.74728	3.22378	3.57968	3.1259	3.33197	2.99477	3.46777	3.2097	-0.680702	-0.328357	-0.0250987	-0.0841949
LOC-Os01g12900	4.1282	4.49707	4.43023	4.02017	4.58391	4.06459	3.68132	3.52583	3.5243	2.8665	3.82592	3.09945	0.290554	0.737409	1.06702	1.60355	-0.237863	0.341609	2.26927	2.0033	0.501682	0.684308	1.45162	1.25847	4.10124	3.81796	3.59921	3.06868	2.90463	2.68938	1.33168	-0.155201	-3.51459	-2.85032
LOC-Os01g12910	3.10648	3.5115	3.60578	3.83412	3.35877	3.73647	3.9495	4.3727	3.5243	4.67864	4.08035	4.06837	4.83825	4.99895	4.97278	4.90977	4.88671	4.91599	4.69357	5.59291	4.86993	5.12928	3.81332	4.71869	4.01093	3.85415	4.2699	4.20525	4.22694	4.35448	-1.51557	-0.964827	0.2149	0.0518528
LOC-Os01g12920	0.968834	2.53994	2.24225	2.35086	2.12994	1.35045	3.50223	2.90126	2.75023	3.37097	2.49424	2.92706	4.72003	4.90346	4.28943	4.87429	3.81416	4.23819	4.55415	4.74251	4.59278	4.46585	4.10461	4.21792	2.75472	3.622	4.10789	3.79047	3.46777	3.99769	-2.70994	-1.74983	0.398419	0.352491
LOC-Os01g12940	-0.237863	-0.237863	-0.237863	-0.237863	-0.237863	-0.237863	-0.237863	-0.237863	-0.237863	-0.237863	-0.237863	-0.237863	0.980632	0.330661	-0.237863	0.658369	-0.237863	-0.237863	1.50304	2.21455	2.43053	1.24237	1.75026	1.97704	0.257167	0.270531	0.614567	0.341421	0.442321	-0.237863	-1.72286	-1.72286	-1.17899	1.69331
LOC-Os01g12950	4.47856	4.28368	4.31767	4.44541	4.14639	4.11269	4.31777	3.96027	3.9242	3.41751	3.64061	3.45738	3.72537	3.66972	3.51707	4.01652	3.69118	4.20579	3.995	3.27787	3.85566	3.65666	3.81332	3.54337	4.50571	3.88946	4.13618	4.1721	3.71226	3.52262	0.3142	-0.436123	-0.424331	-0.567964
LOC-Os01g13000	1.21848	0.831422	1.30221	1.49111	0.310469	-0.237863	3.05936	3.3286	3.03532	3.70702	2.73551	3.09945	4.81921	4.38666	5.00115	4.5538	5.04577	4.91599	4.196	4.05777	4.16059	4.49041	4.5542	4.09292	3.881	3.44348	3.63931	3.4468	3.71226	3.94619	-3.85614	-1.7735	0.754976	-0.0866264
LOC-Os01g13030	6.91466	6.92629	6.81371	6.73506	6.90277	6.72519	6.98466	6.85812	6.88817	6.78675	6.71121	6.85458	8.86762	8.92908	8.86809	8.79724	8.90389	8.7329	8.61825	8.86471	8.69437	8.63303	8.7157	8.57864	7.81882	7.77965	7.81754	7.81119	7.66619	7.94716	-2.14398	-2.13423	0.575099	0.280543
LOC-Os01g13040	2.67678	2.99802	3.48589	3.73125	3.30254	2.82546	3.05936	3.65786	4.1796	4.06959	3.75463	3.69098	2.41936	3.10939	3.59358	2.57533	3.15281	2.91737	0.316469	1.45664	1.64129	0.990154	-0.237863	-0.237863	3.49338	3.06545	3.23062	3.6042	3.87177	3.2097	-0.481069	0.401816	-0.802229	-3.06363
LOC-Os01g13060	2.40191	1.73632	2.03003	2.15281	2.47335	2.70511	4.23414	4.32053	4.62857	4.42892	4.08035	4.33309	5.8732	5.92239	6.26531	6.0569	6.16061	5.99375	5.1134	5.0484	5.21689	5.53555	5.48805	5.51211	4.74861	4.82951	4.46101	5.08531	4.85506	4.85099	-3.61762	-1.72598	0.930539	-0.213766
LOC-Os01g13070	-0.237863	-0.237863	-0.237863	-0.237863	-0.237863	-0.237863	0.289718	-0.237863	-0.237863	0.247571	0.250817	0.412167	3.68387	4.14087	4.542	3.72934	3.48448	3.87583	3.80304	4.05777	3.22742	3.61258	3.99505	2.81264	2.82707	2.71809	2.73429	1.91878	1.96818	3.29452	-4.38786	-4.06909	1.13427	0.557119
LOC-Os01g13080	10.2185	10.1662	10.083	10.1403	10.2502	10.1924	9.29369	9.35299	9.14675	9.23018	9.56887	9.52729	7.97396	7.94364	7.91983	8.03102	8.20785	7.97688	7.13638	7.11555	7.09945	7.06243	7.31051	7.54054	9.54531	9.5874	9.21129	9.72448	9.62853	9.60448	1.20737	-0.25175	-2.03904	-2.75202
LOC-Os01g13090	3.86085	3.47168	3.64363	3.73125	3.35877	3.22614	3.87782	3.57119	3.99241	3.63006	3.42794	3.79498	6.63665	6.78409	6.46181	6.46734	6.33507	6.84901	7.49837	7.68433	7.33587	7.26465	7.37754	7.20524	5.48972	5.65211	5.7854	5.38923	5.39992	5.56522	-3.80693	-3.65848	0.0306849	1.4624
LOC-Os01g13100	4.15839	4.21298	4.14371	3.83412	4.08104	4.06459	3.45376	3.65786	3.65632	3.63006	3.28346	3.79498	3.80497	4.46902	3.66624	4.5538	4.26593	3.87583	4.25722	4.11153	4.62634	4.41543	4.30155	4.48992	3.81136	3.99046	3.06386	3.5012	3.82054	4.09549	-0.305388	-0.819727	-0.209974	0.15899
LOC-Os01g13120	0.666762	0.212233	-0.237863	-0.237863	0.706837	-0.237863	4.56599	4.3981	4.62857	5.18843	4.54918	5.57496	8.26356	8.5405	8.17457	8.36406	8.27095	8.48542	6.48926	6.22533	7.55209	6.72737	6.76042	6.94084	6.30924	6.77345	6.80544	6.78956	6.10398	7.3663	-7.79127	-3.5732	1.9215	-0.520891
LOC-Os01g13150	5.04511	4.64762	4.6507	4.54986	4.67531	4.48579	1.79444	1.42636	1.92148	2.19512	2.40393	2.07956	2.51713	2.52684	2.38207	1.60355	2.58985	2.55533	2.26927	2.39879	2.43053	2.21495	1.45162	3.4445	4.04167	3.74274	3.59921	3.65307	4.06026	3.2097	2.08855	-2.22651	-1.80513	-1.74981
LOC-Os01g13160	6.30133	5.87276	6.09767	6.12685	6.0601	6.18777	6.73375	6.87631	6.73731	7.06777	6.93731	7.17198	6.66892	6.47427	6.50206	6.44333	6.77435	6.52711	6.4439	5.9286	6.51895	6.29716	6.13018	6.47379	6.34664	6.19406	6.04623	6.45944	6.44578	6.70725	-0.732535	0.38444	-0.208442	-0.534445
LOC-Os01g13170	3.38703	3.34517	3.52697	3.45818	3.74368	3.22614	2.19912	2.8284	2.66919	2.72563	3.06512	2.83246	3.40611	3.62252	3.51707	3.88006	3.98097	3.87583	3.76138	4.11153	3.85566	3.93241	3.87647	3.80484	3.19835	3.18393	3.55797	3.6042	3.53289	3.45052	-0.478362	-1.18433	-0.0757286	0.2064
LOC-Os01g13180	1.43123	0.554794	0.863016	0.87147	0.706837	0.501115	0.675185	-0.237863	-0.237863	0.610145	-0.237863	-0.237863	-0.237863	-0.237863	-0.237863	-0.237863	0.99813	1.07417	-0.237863	-0.237863	-0.237863	-0.237863	-0.237863	-0.237863	0.257167	0.270531	0.90508	0.753611	-0.237863	0.493892	0.44749	-0.750747	-0.527288	-1.11914
LOC-Os01g13190	5.73749	5.71968	5.56828	5.5838	5.82089	5.45823	4.42224	4.29371	4.20857	3.88318	4.88586	4.43318	4.05334	3.62252	3.98306	4.14117	4.08234	3.83404	4.4267	4.16335	4.52323	4.19404	4.25478	4.87872	4.78539	4.81122	4.98128	4.57853	4.74944	4.46839	1.16401	-0.990597	-1.43126	-0.935168
LOC-Os01g13200	6.43063	6.50106	6.60414	6.63412	6.45128	6.67	7.28054	7.48027	7.38657	7.56565	7.32032	7.41984	7.08228	7.10057	7.02151	6.96577	7.20918	6.96971	7.06968	6.97036	6.78719	6.98244	7.06153	6.91338	7.01829	7.04405	7.15228	6.82731	6.97132	7.04989	-0.779214	0.338582	-0.227031	-0.353854
LOC-Os01g13210	4.79908	4.75105	4.19559	4.90528	5.39299	4.01483	8.5123	8.68591	8.87363	8.78398	8.31339	9.07037	10.1644	10.2226	10.3584	10.35	10.0946	10.1147	9.66832	9.90013	10.2487	10.15	9.69247	10.0055	8.83488	8.93412	9.03933	9.21978	9.19528	9.54945	-5.55702	-1.97469	0.375492	-0.0495569
LOC-Os01g13229	0.968834	1.26327	1.09926	0.87147	2.12994	0.501115	-0.237863	-0.237863	0.281567	-0.237863	-0.237863	0.412167	0.676466	0.330661	-0.237863	-0.237863	0.508637	-0.237863	1.02845	0.565821	0.501682	-0.237863	1.07457	-0.237863	-0.237863	0.645705	1.14678	0.341421	0.902712	0.493892	0.541201	-1.1192	-0.923713	-0.487662
LOC-Os01g13260	5.31005	4.90848	4.99615	4.87343	4.63033	5.10094	2.60635	1.77549	2.17733	1.14066	3.06512	2.37633	1.7965	1.72488	2.69152	0.658369	1.89589	2.07085	3.2002	3.45466	3.85566	3.65666	3.5288	2.81264	4.29227	4.08486	3.85897	3.91592	3.53289	3.59129	1.76194	-2.35613	-2.73372	-0.899912
LOC-Os01g13270	0.284222	0.212233	0.863016	-0.237863	-0.237863	0.501115	0.675185	0.282065	-0.237863	1.68816	0.250817	0.858671	2.31447	1.72488	1.7408	0.658369	1.65389	1.07417	-0.237863	0.565821	0.501682	0.684308	-0.237863	-0.237863	0.625045	-0.237863	1.14678	1.33572	-0.237863	0.97708	-1.16693	-0.675803	0.786879	-1.23803
LOC-Os01g13280	1.43123	2.09196	2.03003	1.10883	1.8451	1.64026	1.62966	1.42636	1.21292	0.899655	1.14765	2.07956	2.6948	2.8878	2.38207	2.16976	2.84192	2.99528	2.99982	2.56214	2.70634	2.53133	2.20861	2.81264	1.858	2.36374	2.30643	2.20759	2.57432	2.41411	-1.10671	-1.38783	0.215004	0.173126
LOC-Os01g13285	-0.237863	-0.237863	-0.237863	-0.237863	-0.237863	-0.237863	0.675185	0.282065	0.963876	1.52769	1.35468	0.858671	1.7965	0.737409	1.06702	-0.237863	0.99813	1.74975	2.14519	1.07892	0.988213	1.45698	1.99756	0.696182	0.257167	1.40013	1.14678	-0.237863	0.442321	0.493892	-1.82294	-0.533068	-0.356151	0.154493
LOC-Os01g13300	2.75789	2.53994	2.59115	2.44054	2.25372	1.35045	0.289718	0.282065	0.281567	0.247571	0.250817	0.412167	0.980632	0.330661	1.44289	-0.237863	0.508637	-0.237863	1.50304	2.21455	0.988213	1.64376	-0.237863	1.25847	-0.237863	0.943175	1.35374	-0.237863	1.76636	2.07362	1.06049	-1.86152	-1.67938	-0.708353
LOC-Os01g13320	-0.237863	-0.237863	0.228496	-0.237863	-0.237863	-0.237863	1.44361	1.77549	0.963876	2.39443	1.84118	1.47443	1.44549	2.30565	1.06702	2.38675	1.65389	2.07085	1.69228	2.39879	2.8267	2.21495	0.562717	-0.237863	1.55128	0.645705	1.84012	1.33572	0.902712	2.5583	-2.40734	-0.46176	-0.185264	-0.389108
LOC-Os01g13340	0.284222	-0.237863	-0.237863	-0.237863	-0.237863	-0.237863	-0.237863	0.663452	0.281567	0.610145	0.615191	-0.237863	1.63164	1.53404	1.7408	1.20702	1.65389	1.74975	1.50304	2.39879	1.64129	1.80911	-0.237863	0.696182	0.91792	0.645705	1.35374	0.341421	-0.237863	0.493892	-1.9078	-1.49056	0.42897	0.0344329
LOC-Os01g13350	2.29727	2.09196	2.24225	2.75214	1.8451	2.42934	3.05936	2.67062	2.89981	2.79778	2.65949	2.37633	3.06181	2.71858	2.69152	3.37042	2.72138	2.91737	2.92633	2.39879	1.64129	2.43338	3.17403	2.96309	2.22232	2.79458	2.73429	2.55485	2.57432	2.68938	-0.742546	-0.223166	0.0354459	-0.342352
LOC-Os01g13370	3.78548	3.72979	3.68051	3.83412	3.24404	3.96329	5.56297	5.83648	5.58165	5.77563	5.43433	5.91212	5.66498	5.58348	5.7839	5.45732	5.6681	5.37529	5.17815	5.43321	5.07827	5.30573	5.04131	4.76039	5.09476	5.13915	5.08654	4.93533	5.1939	5.19784	-2.0015	0.133735	-0.017587	-0.717972
LOC-Os01g13390	1.43123	1.5952	1.78111	0.587222	0.706837	-0.237863	0.979076	0.282065	-0.237863	0.247571	-0.237863	-0.237863	0.980632	0.330661	1.06702	1.20702	1.36295	0.341609	0.715945	1.45664	-0.237863	1.64376	0.562717	1.97704	0.257167	1.74664	0.614567	-0.237863	0.442321	-0.237863	-0.288277	-1.37226	-0.483888	-0.214856
LOC-Os01g13404	3.16713	3.15712	3.26086	2.88587	3.56402	3.13591	2.69243	2.58474	2.29003	1.96379	2.87651	2.37633	2.07861	1.53404	2.54508	1.60355	0.99813	2.07085	2.26927	2.21455	2.26994	1.80911	2.39269	1.25847	3.02462	2.86721	3.06386	2.33286	3.17323	1.3384	0.70515	-0.475357	-1.23102	-1.00673
LOC-Os01g13420	3.66449	3.62477	3.94585	3.62048	3.74368	3.53939	5.44393	5.38158	5.39265	5.43459	4.83493	5.57496	6.62024	6.80538	6.92117	6.90553	6.64777	6.72873	7.36218	7.54476	7.57805	7.59139	6.95584	7.45424	5.81733	5.89727	6.20159	6.00265	5.80769	6.32916	-3.59751	-2.1273	-0.00927811	1.04554
LOC-Os01g13430	7.49919	7.29194	7.24769	7.11126	7.43122	7.08002	5.98579	5.75035	5.96787	5.85386	6.15533	6.06556	5.5192	5.63195	5.53503	5.87139	5.86588	5.6407	5.45135	5.63022	5.76094	5.3995	5.82866	5.38457	6.71406	6.67066	6.43021	6.69354	6.823	6.61955	1.34723	-0.947031	-1.26455	-1.37731
LOC-Os01g13460	5.68662	5.5388	5.46637	5.37218	5.62847	5.36201	4.63283	4.15161	4.31895	4.28572	4.59071	4.40059	4.72003	4.82225	4.58011	4.87429	5.04577	4.91599	4.8207	5.15464	4.72257	5.29182	5.17292	4.67575	4.97248	4.96806	5.02733	5.1717	4.80322	5.30394	0.527913	-1.01147	-0.581798	-0.352149
LOC-Os01g13470	5.19826	5.17962	4.9056	5.06891	5.14379	5.14787	4.29043	3.99397	3.88884	4.04015	4.50642	4.18781	4.39944	4.46902	4.46262	3.72934	4.17705	4.39012	4.25722	4.11153	4.41218	4.06915	4.25478	4.38719	4.80344	4.48176	4.41555	4.44614	4.92949	4.64029	0.706708	-0.767764	-0.63488	-0.659539
LOC-Os01g13480	1.43123	1.98287	2.42722	2.15281	2.47335	1.64026	2.41706	0.282065	0.662688	0.899655	0.905845	0.858671	0.676466	-0.237863	-0.237863	-0.237863	-0.237863	2.20805	1.28518	2.39879	1.3514	2.43338	1.75026	2.23544	1.55128	0.270531	1.69548	2.20759	1.96818	0.493892	0.111505	-1.25132	-1.93018	-0.0740021
LOC-Os01g13490	5.32343	5.5194	5.54847	5.17724	5.17544	5.47673	5.93373	6.10676	6.05817	6.22487	6.2163	6.19477	4.69935	4.69114	4.68874	4.59798	4.60945	4.57908	4.06516	3.61213	4.72257	4.53832	3.87647	3.54337	5.36159	5.36913	5.32647	5.57823	5.2912	5.36405	-0.358881	0.974213	-1.2911	-1.86024
LOC-Os01g13520	1.92828	2.53994	2.42722	2.60474	1.8451	2.70511	4.77771	5.00551	5.14545	5.18843	4.46235	5.60388	6.06323	6.02577	6.11767	6.17826	6.10146	6.23764	5.5154	5.43321	5.42189	5.68136	5.48805	5.65161	5.13807	5.09446	5.17103	5.29999	4.72178	5.40278	-3.62059	-1.18292	0.512824	-0.406935
LOC-Os01g13530	3.48557	4.16385	3.81927	4.04897	3.51538	3.7966	4.14535	3.92575	4.02535	3.74401	3.64061	3.8443	4.32038	4.54692	3.73542	4.19968	4.03254	4.83355	2.99982	3.18062	4.29186	3.8961	3.60536	3.09931	4.3425	3.74274	3.85897	4.50056	4.06026	3.89278	-0.453381	-0.371755	0.252347	-0.745221
LOC-Os01g13540	4.76024	4.83191	5.02512	5.06891	4.48633	5.36201	5.7652	5.59429	5.76832	5.65455	5.93118	5.81651	5.97134	5.83192	5.98192	5.52752	5.82259	5.86478	5.65844	5.61169	5.76094	5.94398	5.50813	5.51211	5.38575	5.62094	5.60481	5.37474	5.78114	5.68003	-0.961565	-0.0865128	0.0353424	-0.22516
LOC-Os01g13550	3.78548	3.82768	3.88395	3.22567	3.7853	3.7966	2.92357	3.10007	3.03532	3.27312	2.94216	3.51942	2.9955	3.24022	2.54508	3.26477	3.15281	2.65471	3.80304	2.70886	3.60943	3.14025	2.55591	2.23544	3.44821	3.78084	3.38009	3.39027	2.44496	3.71954	0.372654	-0.533998	-0.724161	-0.593808
LOC-Os01g13560	-0.237863	-0.237863	-0.237863	-0.237863	-0.237863	1.35045	-0.237863	-0.237863	-0.237863	0.247571	-0.237863	-0.237863	0.980632	0.737409	1.06702	-0.237863	-0.237863	0.753893	2.6803	3.36897	2.08922	3.01039	1.75026	2.81264	1.16125	1.40013	0.90508	0.341421	0.442321	1.3384	-2.05762	-2.28821	-1.5696	2.00558
LOC-Os01g13570	-0.237863	1.26327	0.580362	-0.237863	1.01745	1.35045	0.289718	-0.237863	-0.237863	-0.237863	-0.237863	-0.237863	0.290554	-0.237863	0.557338	-0.237863	-0.237863	0.341609	0.316469	0.565821	-0.237863	-0.237863	0.562717	1.25847	0.625045	0.270531	0.614567	-0.237863	0.902712	-0.237863	0.146754	-0.984781	-0.721207	-0.281459
LOC-Os01g13660	5.29654	5.63207	5.5975	5.39479	5.58199	5.59997	5.15653	5.45603	5.32812	5.44586	5.31551	5.40459	5.03264	4.80121	5.02897	4.41253	4.91447	5.01282	4.60214	4.4818	4.55842	4.96372	3.99505	4.21792	5.31203	5.31822	5.28915	5.44581	5.38236	4.76443	0.265231	-0.00330092	-0.67416	-1.03713
LOC-Os01g13690	1.21848	1.73632	2.03003	1.64995	2.25372	0.987404	3.29772	1.21396	0.662688	1.68816	1.5357	1.19915	7.51689	7.54536	6.96503	7.8327	6.98537	7.95023	8.50449	8.85686	8.43034	8.8069	8.62206	9.0409	6.23804	6.54345	6.69564	6.45944	6.04939	7.38577	-7.16306	-7.20432	0.330669	2.54281
LOC-Os01g13700	7.78934	7.80789	7.70464	7.63509	7.75828	7.58092	7.12284	7.19887	7.11929	7.11443	7.23122	7.28792	7.7857	7.94364	7.87455	7.8327	7.81367	7.75129	7.44674	7.66199	7.62446	7.46386	7.66372	7.47317	7.64458	7.68236	7.53626	7.54601	7.48061	7.65802	-0.0597172	-0.638803	0.141777	-0.283494
LOC-Os01g13720	5.59025	5.71115	5.81213	5.65109	5.88929	5.77458	4.543	4.02691	4.11987	4.42892	4.21923	3.51942	2.9955	3.47089	3.35068	3.56102	3.62552	3.27061	3.13645	2.39879	3.46852	3.20104	2.95746	2.64466	4.71086	4.69631	4.86773	5.03088	4.8803	4.43141	1.78914	-1.02527	-1.91912	-2.34556
LOC-Os01g13730	6.50887	6.54969	6.36454	6.21209	6.45128	6.5353	4.543	4.69307	4.69148	4.20842	4.98264	4.75023	4.99919	4.90346	4.542	4.83791	4.80008	5.20541	5.02814	4.8091	4.86993	5.08157	4.62946	5.27375	5.76304	5.7026	5.53213	5.72259	5.62565	5.53067	1.41674	-1.45394	-1.19112	-1.11633
LOC-Os01g13740	0.666762	0.554794	0.228496	0.232876	0.706837	0.501115	1.62966	-0.237863	-0.237863	-0.237863	-0.237863	-0.237863	-0.237863	-0.237863	-0.237863	-0.237863	-0.237863	-0.237863	-0.237863	-0.237863	-0.237863	-0.237863	-0.237863	0.696182	0.257167	0.270531	0.250415	-0.237863	-0.237863	0.493892	0.287335	-0.337154	-0.835018	-0.607978
LOC-Os01g13760	5.2412	4.938	4.92109	4.88945	4.74024	4.7519	4.73778	4.73354	4.73194	4.67864	4.05089	4.26228	4.85705	4.73618	4.82193	3.9499	4.53987	3.791	4.73721	4.16335	3.96462	3.93241	4.05087	3.54337	4.78539	4.45844	4.86773	4.69979	4.63547	4.73438	0.183188	-0.381036	-0.449938	-0.851542
LOC-Os01g13770	6.52633	6.52071	6.42012	6.29858	6.35781	6.39647	6.63937	6.2807	6.20913	6.30751	6.0698	6.76777	8.08376	8.18	7.89737	8.03905	8.0001	8.20098	8.43828	8.56816	8.25103	8.50175	8.5657	8.37223	7.18931	7.37194	7.32202	7.32633	7.28185	7.57144	-2.04699	-2.0834	0.0729045	0.753173
LOC-Os01g13780	-0.237863	-0.237863	-0.237863	-0.237863	-0.237863	-0.237863	-0.237863	0.282065	-0.237863	-0.237863	-0.237863	-0.237863	-0.237863	0.330661	-0.237863	-0.237863	-0.237863	0.753893	-0.237863	-0.237863	-0.237863	-0.237863	0.562717	1.25847	0.257167	-0.237863	-0.237863	-0.237863	-0.237863	0.493892	-0.594424	-0.460972	-0.157264	0.0746402
LOC-Os01g13800	3.53242	3.38858	3.68051	3.22567	3.65665	3.73647	7.25248	7.58073	7.63884	7.52637	7.12215	7.68303	7.29019	7.0876	7.08914	6.81485	7.20357	6.71152	5.88869	5.71948	5.49638	5.46294	5.64137	5.43695	6.48165	6.32232	6.52956	6.54609	6.51187	6.33917	-3.89581	0.837766	0.138018	-2.055
LOC-Os01g13930	2.75789	2.19338	1.4801	2.15281	1.27288	2.08809	4.42224	4.63016	5.03658	4.77115	4.13751	3.98287	3.30022	2.52684	3.59358	3.15077	3.24315	3.60473	2.00943	2.21455	3.31235	3.07678	2.95746	3.22378	3.44821	2.71809	3.33197	3.5012	3.76741	2.92046	-2.19688	1.21395	-0.831475	-1.36547
LOC-Os01g13940	4.18796	3.97737	4.03399	3.69527	3.65665	3.46722	1.62966	1.61146	1.77425	1.68816	2.20435	0.858671	2.6948	2.80567	2.19828	2.38675	1.89589	2.4486	2.84889	1.45664	2.43053	2.53133	2.70253	3.33836	3.08489	3.1259	3.28218	2.74718	3.17323	3.11958	1.14744	-1.95209	-1.14036	-0.908839
LOC-Os01g13950	-0.237863	-0.237863	-0.237863	-0.237863	0.310469	-0.237863	-0.237863	-0.237863	-0.237863	0.247571	-0.237863	0.858671	0.980632	0.737409	-0.237863	1.20702	1.65389	1.3361	-0.237863	1.07892	1.64129	0.295683	-0.237863	1.66204	0.625045	0.645705	0.250415	0.341421	0.442321	-0.237863	-1.38603	-1.17391	0.226074	-0.147913
LOC-Os01g14010	4.09737	3.94865	4.27007	4.26076	4.46087	3.90984	3.4036	3.43058	3.42906	3.50632	3.60051	2.92706	1.63164	1.31403	2.19828	1.60355	1.36295	2.33333	2.6803	3.27787	2.93779	1.80911	2.20861	1.66204	3.30354	3.1259	3.47177	3.20603	3.82054	2.68938	0.91425	-0.388163	-2.22281	-1.58516
LOC-Os01g14020	3.96699	4.23694	4.43023	4.15875	3.51538	4.15924	4.69671	4.54176	4.91882	4.82394	4.83493	4.02626	3.72537	3.92444	3.73542	3.64763	3.24315	3.791	3.43028	3.68486	3.46852	3.14025	3.17403	2.81264	4.29227	4.25692	3.98879	4.03132	3.71226	3.45052	-0.311235	0.625629	-0.858435	-1.24838
LOC-Os01g14040	4.30052	4.4363	4.27007	4.80754	4.60731	4.65777	3.87782	4.26639	4.34527	4.3106	4.67035	4.22553	3.64113	3.52323	3.59358	3.26477	3.87193	3.27061	3.2002	3.18062	3.5407	3.65666	3.5288	3.4445	3.81136	3.92392	3.55797	3.99387	4.06026	4.23079	0.395673	-0.0057241	-1.00026	-1.09498
LOC-Os01g14050	1.6166	1.98287	2.3377	2.44054	2.57178	2.5738	3.59455	3.57119	3.1592	3.78008	3.17842	3.39255	5.45896	5.63195	5.37082	5.38352	5.53137	5.43243	5.31402	4.9337	5.00362	5.14484	5.17292	5.02275	4.07176	4.05407	4.48321	4.38958	4.34042	3.99769	-3.23368	-2.17402	0.84918	0.205919
LOC-Os01g14070	5.10834	5.14205	5.48733	5.21585	4.76125	5.42051	7.03496	7.05459	7.22938	7.17325	7.09354	7.09257	7.10605	7.02545	7.22162	6.76728	7.16365	6.68825	6.4106	6.4296	6.79459	6.37837	6.55378	6.19841	6.55273	6.47537	6.50264	6.4663	6.74957	6.07716	-1.95951	0.21206	0.0246657	-0.800546
LOC-Os01g14080	-0.237863	0.831422	0.863016	1.10883	0.310469	1.35045	1.94231	1.21396	1.77425	1.34712	0.905845	0.412167	2.07861	1.53404	-0.237863	0.658369	0.99813	1.5577	1.69228	2.0033	1.3514	1.80911	2.20861	1.97704	1.16125	0.645705	1.35374	1.5573	-0.237863	1.86758	-1.20403	-0.55053	-0.700243	0.295037
LOC-Os01g14090	4.76024	4.90848	4.6507	4.80754	4.71892	4.48579	2.99306	2.29139	2.29003	1.68816	2.80773	2.07956	3.18593	3.8027	2.38207	2.74209	3.75398	3.39079	3.2002	2.56214	3.31235	3.14025	3.81332	3.54337	4.01093	3.92392	4.0195	4.1721	4.18704	4.14202	1.25609	-2.05298	-1.13883	-1.10676
LOC-Os01g14100	3.86085	3.94865	3.78581	4.23593	3.82576	3.73647	3.68132	3.61518	3.37898	4.3106	4.27124	4.06837	2.07861	2.62589	2.38207	1.60355	2.2842	2.83502	2.38352	2.70886	0.988213	2.53133	3.27123	2.23544	3.19835	3.5794	3.23062	3.6042	3.46777	2.5583	0.310938	0.291273	-1.76294	-1.71702
LOC-Os01g14110	-0.237863	0.212233	-0.237863	-0.237863	-0.237863	-0.237863	0.289718	0.663452	-0.237863	0.610145	-0.237863	-0.237863	0.676466	-0.237863	-0.237863	-0.237863	-0.237863	-0.237863	0.316469	-0.237863	-0.237863	-0.237863	-0.237863	-0.237863	0.257167	0.270531	-0.237863	0.753611	0.902712	-0.237863	-0.433641	0.0952238	-0.293225	-0.402113
LOC-Os01g14120	0.284222	0.212233	0.228496	0.87147	0.310469	-0.237863	-0.237863	-0.237863	-0.237863	-0.237863	-0.237863	-0.237863	-0.237863	-0.237863	-0.237863	-0.237863	-0.237863	-0.237863	-0.237863	-0.237863	-0.237863	-0.237863	-0.237863	-0.237863	-0.237863	-0.237863	-0.237863	-0.237863	-0.237863	-0.237863	0.516034	-0.420472	-0.420472	-0.420472
LOC-Os01g14130	0.968834	1.06345	0.580362	1.49111	1.48983	1.35045	0.289718	0.964807	0.963876	1.14066	0.250817	0.412167	0.290554	0.330661	1.06702	1.20702	-0.237863	1.3361	0.715945	1.07892	-0.237863	2.43338	1.07457	0.696182	0.91792	1.40013	1.14678	0.753611	-0.237863	0.493892	-0.0944789	-0.741356	-0.685676	-0.304363
LOC-Os01g14140	8.26037	8.30087	8.48167	8.50525	8.18298	8.50073	9.00605	9.06562	9.08658	8.99146	9.15415	8.93037	5.26149	4.92307	4.97278	4.64084	5.11917	4.99397	4.69357	4.44039	4.86993	4.81606	5.01348	4.95253	8.21744	8.0877	8.09849	8.0443	8.17968	8.08451	0.25463	1.44051	-4.15449	-4.32121
LOC-Os01g14290	-0.237863	-0.237863	-0.237863	0.232876	-0.237863	-0.237863	0.289718	-0.237863	-0.237863	-0.237863	-0.237863	-0.237863	-0.237863	-0.237863	-0.237863	-0.237863	-0.237863	0.341609	-0.237863	-0.237863	-0.237863	-0.237863	-0.237863	-0.237863	-0.237863	-0.237863	-0.237863	-0.237863	-0.237863	-0.237863	-0.0923848	-0.0741395	-0.0574831	-0.233747
LOC-Os01g14370	4.37953	4.59299	4.6874	4.30919	4.43495	4.24807	4.47176	4.18117	4.31895	4.1817	4.10921	4.02626	4.20775	4.20636	4.14436	4.5538	4.26593	4.10396	4.099	4.11153	4.52323	4.0024	3.67806	3.80484	3.77524	4.3612	4.04957	4.36045	4.54366	3.71954	0.118616	-0.229056	-0.193646	-0.413478
LOC-Os01g14410	-0.237863	-0.237863	0.228496	-0.237863	-0.237863	-0.237863	2.99306	0.663452	0.662688	0.899655	1.35468	1.7055	3.68387	4.10698	3.73542	3.9499	3.92748	3.1395	2.588	3.53554	2.93779	3.20104	3.44795	1.66204	1.16125	2.14747	0.614567	1.33572	1.53165	1.86758	-3.86053	-2.38962	1.15246	-0.315794
LOC-Os01g14420	4.92734	4.61143	4.55464	4.35604	4.26882	4.44879	3.18346	3.43058	3.27327	2.93209	3.51681	2.62235	2.31447	2.18088	0.557338	1.91425	1.89589	1.91922	2.588	2.21455	1.3514	2.3283	1.07457	1.25847	3.62097	3.7036	3.71631	3.95542	3.08913	3.45052	1.61792	-0.761849	-2.35941	-2.35408
LOC-Os01g14430	-0.237863	-0.237863	-0.237863	-0.237863	-0.237863	-0.237863	-0.237863	-0.237863	-0.237863	-0.237863	-0.237863	-0.237863	0.290554	-0.237863	-0.237863	-0.237863	-0.237863	-0.237863	0.316469	0.565821	-0.237863	-0.237863	-0.237863	-0.237863	-0.237863	-0.237863	-0.237863	-0.237863	-0.237863	-0.237863	-0.279472	-0.279472	-0.121501	0.141528
LOC-Os01g14440	3.82366	3.97737	4.27007	4.28518	4.65299	4.11269	3.59455	4.02691	3.65632	3.70702	4.13751	3.69098	4.14795	4.46902	4.542	3.26477	4.67583	4.41868	4.37239	4.52206	4.62634	4.28109	4.51505	4.48992	3.8466	3.78084	3.89254	4.26934	3.96909	3.59129	-0.339452	-0.751302	-0.193079	0.0643432
LOC-Os01g14510	-0.237863	-0.237863	-0.237863	-0.237863	-0.237863	-0.237863	1.44361	-0.237863	-0.237863	-0.237863	-0.237863	-0.237863	0.980632	0.737409	-0.237863	0.658369	1.36295	1.07417	0.715945	2.21455	0.501682	2.21495	1.99756	1.97704	-0.237863	0.645705	0.250415	-0.237863	-0.237863	-0.237863	-1.80101	-1.43264	-0.571177	0.845369
LOC-Os01g14514	1.21848	0.554794	1.09926	0.232876	0.310469	0.501115	-0.237863	0.282065	-0.237863	-0.237863	-0.237863	-0.237863	1.94444	1.05434	1.06702	1.91425	2.2842	1.91922	2.38352	1.75571	2.08922	0.684308	1.99756	1.25847	1.36941	1.40013	1.53471	0.753611	0.902712	1.3384	-1.29679	-2.11081	0.22319	0.224335
LOC-Os01g14520	-0.237863	-0.237863	-0.237863	-0.237863	-0.237863	-0.237863	-0.237863	-0.237863	-0.237863	-0.237863	-0.237863	-0.237863	2.85297	3.17629	2.38207	3.37042	2.95316	4.13871	5.39797	5.53507	5.21689	5.58201	5.46768	5.58355	2.67854	2.79458	3.47177	2.0704	2.57432	3.02345	-5.09271	-5.09271	-1.05121	3.07014
LOC-Os01g14530	2.06204	2.37704	2.3377	2.75214	2.47335	1.35045	-0.237863	-0.237863	-0.237863	-0.237863	-0.237863	-0.237863	-0.237863	-0.237863	-0.237863	0.658369	-0.237863	1.3361	1.69228	2.0033	0.501682	0.990154	2.20861	1.66204	0.625045	1.40013	0.250415	0.753611	0.902712	1.62712	0.943854	-2.42109	-2.02096	-0.282521
LOC-Os01g14540	6.87431	6.92629	6.67895	7.21656	6.99878	6.91349	-0.237863	-0.237863	-0.237863	-0.237863	-0.237863	-0.237863	2.31447	1.05434	1.7408	0.658369	1.65389	2.07085	2.6803	2.70886	2.08922	2.3283	-0.237863	1.66204	5.68731	5.82617	5.3017	5.45961	5.51719	5.26243	4.79598	-6.01531	-3.99311	-3.67123
LOC-Os01g14550	-0.237863	-0.237863	-0.237863	-0.237863	-0.237863	-0.237863	0.979076	0.282065	-0.237863	-0.237863	-0.237863	-0.237863	0.980632	0.737409	-0.237863	1.60355	-0.237863	0.341609	1.69228	1.45664	0.988213	1.80911	0.562717	1.97704	0.91792	0.645705	1.14678	-0.237863	0.442321	0.97708	-1.59608	-1.26106	-0.6114	0.828852
LOC-Os01g14580	4.21693	4.70026	4.6874	4.58961	4.74024	4.78196	5.20126	4.51879	4.95346	4.89145	4.63108	4.67043	4.69935	4.38666	4.85339	4.01652	4.42877	4.65305	5.02814	5.0484	4.89768	4.65156	4.98511	4.95253	4.63226	4.67623	5.08654	4.4736	4.37634	4.46839	-0.359643	-0.0784593	-0.465258	0.0893382
LOC-Os01g14590	-0.237863	-0.237863	-0.237863	-0.237863	-0.237863	-0.237863	-0.237863	-0.237863	-0.237863	-0.237863	-0.237863	-0.237863	-0.237863	0.330661	-0.237863	-0.237863	0.508637	-0.237863	1.85955	1.45664	0.501682	0.295683	1.45162	2.45451	-0.237863	-0.237863	-0.237863	-0.237863	-0.237863	-0.237863	-1.27261	-1.27261	-1.00542	1.37154
LOC-Os01g14610	4.35367	4.49707	4.57437	4.60908	4.67531	4.20434	3.45376	2.39594	3.03532	3.16815	3.60051	3.09945	2.9955	2.8878	3.05842	3.56102	3.15281	3.39079	3.26125	3.45466	3.5407	3.42144	3.44795	3.33836	3.881	3.81796	3.92534	4.06782	3.87177	3.71954	1.01525	-1.09499	-1.04069	-0.778689
LOC-Os01g14630	-0.237863	-0.237863	-0.237863	-0.237863	-0.237863	-0.237863	-0.237863	-0.237863	-0.237863	-0.237863	-0.237863	-0.237863	2.31447	2.04429	2.54508	2.57533	2.10307	2.55533	1.85955	1.45664	0.988213	0.684308	1.75026	0.696182	-0.237863	0.270531	0.250415	0.753611	-0.237863	0.97708	-2.37164	-2.37164	1.4453	-0.540597
LOC-Os01g14640	-0.237863	-0.237863	-0.237863	-0.237863	0.706837	-0.237863	0.289718	0.964807	0.963876	0.610145	0.250817	1.19915	1.2317	-0.237863	-0.237863	0.658369	-0.237863	0.753893	0.715945	-0.237863	0.501682	-0.237863	-0.237863	-0.237863	0.257167	-0.237863	0.90508	0.341421	0.902712	-0.237863	-0.92481	0.173741	-0.367491	-0.778629
LOC-Os01g14650	-0.237863	1.06345	1.30221	0.87147	1.01745	0.501115	5.53993	6.01124	6.05019	6.09487	5.27786	5.88881	5.70703	5.72426	6.03776	5.83494	6.00148	5.41835	3.84353	3.36897	3.04093	2.70929	3.5288	4.15677	5.28659	4.3612	5.02733	4.85406	5.45135	5.44049	-5.30787	0.66663	0.628856	-2.91817
LOC-Os01g14660	-0.237863	-0.237863	-0.237863	-0.237863	-0.237863	-0.237863	2.99306	1.61146	2.29003	2.56951	1.14765	1.7055	0.980632	0.737409	1.44289	0.658369	0.99813	0.753893	0.316469	-0.237863	0.501682	0.684308	1.07457	0.696182	1.36941	1.18967	0.90508	0.753611	1.25118	1.86758	-2.02673	1.14962	-0.731339	-1.24287
LOC-Os01g14670	-0.237863	-0.237863	0.228496	-0.237863	1.27288	0.501115	1.79444	0.663452	1.77425	0.610145	1.69651	1.90462	7.85044	7.97451	7.51511	8.04305	7.58233	8.20303	8.896	9.44749	8.87098	9.10908	9.42049	9.21409	6.88481	7.0865	6.95591	7.22491	6.97132	7.41448	-9.08499	-8.02506	0.556982	2.86503
LOC-Os01g14690	6.23913	6.47108	6.49449	6.38583	6.39862	6.63749	6.86928	7.23807	7.33496	7.25241	7.33567	7.14763	6.76659	6.92691	7.01457	6.49096	6.85535	6.6646	6.92625	6.63627	7.06927	6.79795	6.76042	6.75736	6.86776	6.8694	6.9912	6.72816	6.88042	6.75293	-0.702693	0.321373	-0.323847	-0.28373
LOC-Os01g14720	0.666762	0.831422	1.09926	0.587222	0.706837	0.501115	0.675185	1.21396	0.281567	1.68816	0.250817	-0.237863	0.980632	0.330661	-0.237863	0.658369	-0.237863	0.341609	0.316469	-0.237863	0.501682	0.295683	-0.237863	-0.237863	0.257167	1.40013	0.614567	1.07383	0.442321	0.97708	-0.0165878	-0.0806187	-0.581879	-0.882925
LOC-Os01g14770	-0.237863	-0.237863	0.228496	0.232876	-0.237863	-0.237863	0.289718	0.282065	-0.237863	-0.237863	-0.237863	-0.237863	-0.237863	-0.237863	-0.237863	-0.237863	-0.237863	-0.237863	0.316469	0.565821	-0.237863	0.295683	-0.237863	-0.237863	-0.237863	-0.237863	-0.237863	-0.237863	-0.237863	-0.237863	-0.24295	-0.209554	-0.47854	0.0334952
LOC-Os01g14790	6.70056	6.55922	6.62321	6.68088	6.5572	6.09503	4.94486	4.73354	4.67081	4.77115	5.01351	4.98822	4.23674	4.38666	3.73542	4.08019	3.55672	4.10396	3.76138	3.18062	3.67504	3.42144	3.44795	3.95606	5.68731	5.39393	5.44432	5.64014	5.82079	5.49527	1.88118	-1.07326	-2.00623	-2.49541
LOC-Os01g14810	4.21693	4.11298	4.55464	4.30919	4.53595	4.06459	3.63859	3.52583	3.32709	3.22159	4.05089	3.69098	4.29304	4.41464	4.50286	4.14117	4.57508	4.47415	4.77956	4.30851	4.41218	4.85442	4.76914	3.95606	4.21347	3.81796	4.19117	4.553	3.96909	3.59129	-0.281006	-1.03177	-0.126566	0.0747237
LOC-Os01g14820	6.41196	6.47612	6.27091	6.39708	6.15842	6.23199	5.32769	5.36879	5.1751	5.3886	5.27786	5.77896	4.98217	5.26792	5.13518	5.25146	5.47656	5.28512	5.39797	5.68444	5.21689	5.84269	5.48805	5.75837	5.72567	5.71249	5.59465	5.88483	5.9336	5.92584	0.74482	-0.753271	-0.914328	-0.548734
LOC-Os01g14830	7.14317	7.20657	7.09897	7.12146	7.34686	7.06175	5.35434	5.30309	5.21847	5.10557	5.3997	4.94366	4.59125	4.23802	5.2341	4.80059	4.85841	4.62881	3.88291	3.82016	4.06593	4.0024	3.44795	4.21792	6.43032	6.28303	6.16085	6.34512	6.10398	5.85779	2.02654	-1.30956	-1.86024	-2.77022
LOC-Os01g14840	3.04318	2.81917	2.73834	3.22567	2.90956	2.93653	3.29772	3.16069	2.66919	3.4626	3.51681	3.25343	4.32038	3.84443	3.25968	3.64763	3.69118	4.03186	3.58157	3.68486	3.39255	3.31545	3.5288	3.63589	3.08489	3.06545	3.12162	3.33143	3.328	3.59129	-0.828706	-0.547327	0.306094	-0.161532
LOC-Os01g14850	0.284222	-0.237863	-0.237863	-0.237863	-0.237863	-0.237863	-0.237863	-0.237863	-0.237863	-0.237863	-0.237863	-0.237863	0.980632	-0.237863	-0.237863	-0.237863	-0.237863	0.753893	-0.237863	-0.237863	1.3514	-0.237863	-0.237863	1.25847	-0.237863	-0.237863	-0.237863	-0.237863	-0.237863	-0.237863	-0.664865	-0.790089	-0.166096	0.109475
LOC-Os01g14860	7.44205	7.43858	7.33991	7.42319	7.4081	7.3596	7.06754	7.27281	7.08064	6.91799	7.24754	7.2148	7.12942	7.43359	6.95781	7.19876	7.28025	7.26139	7.02637	7.10896	7.14068	7.16899	7.23421	7.2644	7.12977	7.25838	7.05558	7.37448	7.15833	7.08603	0.134155	-0.243625	-0.145292	-0.221722
LOC-Os01g14870	4.42989	4.64762	4.53464	4.44541	4.38167	4.15924	3.98404	4.42306	4.56278	4.51705	4.29656	3.5789	4.72003	4.44208	4.50286	4.36219	4.30839	4.57908	4.45311	4.35383	4.29186	4.22364	3.87647	4.02611	4.80344	4.3612	4.50507	4.26934	4.18704	4.35448	-0.079489	-0.302049	-0.0112466	-0.355892
LOC-Os01g14920	2.29727	2.81917	2.99412	2.75214	1.48983	2.5738	2.07642	2.39594	2.58333	2.08409	2.20435	1.90462	1.94444	2.42048	1.9876	1.60355	1.89589	1.3361	2.00943	2.0033	1.64129	2.21495	1.75026	1.66204	2.42242	2.25965	2.49306	2.65422	1.96818	2.07362	0.265996	-0.261542	-0.672557	-0.679857
LOC-Os01g14932	4.92734	5.10349	5.10868	5.02609	5.1597	4.95025	5.45628	5.51526	5.45441	5.31675	5.30307	5.51531	5.8732	5.7354	5.62892	5.59447	5.97536	5.43243	5.65844	5.59291	5.97143	5.55896	5.81261	5.43695	5.40951	5.04835	5.25084	5.4178	5.27226	5.15311	-0.716177	-0.342807	0.0854046	0.0287843
LOC-Os01g14950	8.34483	8.15764	8.12993	8.1573	8.33961	8.16661	6.97611	6.63596	6.60739	6.60765	6.87565	6.68221	6.59807	6.29774	6.56992	6.6775	6.8191	6.5723	6.70239	6.51186	6.71104	6.58637	6.55378	6.72613	7.5462	7.3372	7.31275	7.59373	7.36913	7.30117	1.45813	-1.12839	-1.28586	-1.23828
LOC-Os01g14960	2.40191	2.53994	2.73834	2.15281	2.57178	2.26878	3.84061	4.29371	4.56278	4.80656	3.64061	4.36723	3.45628	4.14087	3.98306	3.72934	3.24315	4.3009	3.06975	3.36897	2.93779	3.42144	3.87647	3.54337	3.49338	3.23971	3.89254	3.55362	3.25269	3.2097	-1.79576	0.490163	-0.231738	-0.87076
LOC-Os01g14970	-0.237863	-0.237863	-0.237863	0.232876	-0.237863	0.501115	1.44361	2.05638	2.39456	2.29821	1.14765	2.23556	3.84318	3.84443	4.03885	4.01652	3.75398	3.9944	3.58157	2.70886	3.60943	3.61258	2.83562	1.66204	2.51294	2.25965	2.94092	2.74718	2.44496	2.5583	-3.84679	-1.9876	1.09709	-0.391646
LOC-Os01g14980	6.34135	6.12463	6.11798	6.09267	6.17417	6.14214	5.02999	4.86685	5.05264	5.04756	5.11662	4.77587	5.79738	5.7354	5.98192	5.59447	5.80786	5.44636	5.5154	5.36844	5.51441	5.51175	5.44703	5.46244	5.85243	5.7026	5.77644	5.7453	5.51719	5.19784	0.495647	-1.08287	-0.229428	-0.606836
LOC-Os01g14990	-0.237863	-0.237863	-0.237863	-0.237863	-0.237863	-0.237863	-0.237863	-0.237863	-0.237863	-0.237863	-0.237863	-0.237863	0.290554	-0.237863	-0.237863	-0.237863	-0.237863	-0.237863	2.48938	2.21455	1.3514	1.80911	1.99756	1.25847	-0.237863	0.270531	0.90508	-0.237863	0.442321	-0.237863	-1.63633	-1.63633	-1.53848	2.00647
LOC-Os01g15000	0.284222	0.831422	0.580362	0.232876	0.310469	0.501115	0.675185	0.964807	-0.237863	-0.237863	-0.237863	0.412167	0.676466	0.330661	-0.237863	-0.237863	0.99813	1.07417	1.85955	2.0033	1.88257	1.95744	1.75026	2.81264	1.16125	0.270531	0.90508	0.341421	0.902712	0.97708	-1.24357	-1.47873	-1.2379	1.29831
LOC-Os01g15010	6.49119	6.44047	6.64669	6.68088	6.3509	6.44425	6.87389	6.98086	6.73731	7.1901	7.0308	7.08746	7.21569	7.38138	7.38122	7.17709	7.4029	7.09443	7.32334	7.63929	7.31544	7.4915	7.15364	7.18241	6.90167	6.90433	6.57678	6.98355	7.11646	7.09788	-0.863607	-0.419136	0.00355751	0.12657
LOC-Os01g15020	6.01001	5.7698	5.68177	5.55397	5.88929	5.98303	6.09255	5.82716	6.31947	5.73025	5.89019	6.07592	6.73646	6.60749	6.56042	6.04099	6.83371	6.43925	5.93627	5.71948	5.97143	6.23311	6.13018	5.98634	6.1491	5.87982	5.7854	5.89502	5.98103	5.68003	-0.638439	-0.42986	0.446946	-0.430208
LOC-Os01g15029	8.38528	8.43116	8.63634	8.50135	8.29708	8.47566	9.23574	9.48996	9.49494	9.34223	9.29743	9.55069	8.22067	8.43688	8.36122	8.10176	8.30018	8.12503	7.54822	7.64386	7.79277	7.5685	7.74211	7.49804	8.75946	8.69817	8.63935	8.70362	8.78512	8.71392	-0.624302	0.963912	-0.858472	-1.53719
LOC-Os01g15039	0.284222	-0.237863	-0.237863	-0.237863	0.310469	-0.237863	-0.237863	-0.237863	-0.237863	-0.237863	0.615191	0.858671	-0.237863	-0.237863	-0.237863	-0.237863	-0.237863	-0.237863	0.316469	-0.237863	-0.237863	0.990154	1.99756	1.25847	-0.237863	-0.237863	0.90508	0.341421	-0.237863	0.493892	-0.789113	-0.528618	-1.00091	0.490252
LOC-Os01g15110	6.2106	6.22983	6.19009	6.69005	6.09362	6.42533	7.52301	7.81798	7.42101	7.95495	7.26046	8.15068	8.33737	8.54525	8.23553	8.63445	8.37451	8.3136	8.09896	8.33101	8.1305	8.37886	8.36011	8.30689	7.38477	7.80991	7.16607	7.50334	7.48473	8.00493	-2.10855	-0.874867	0.225406	-0.00118868
LOC-Os01g15120	4.89184	4.89349	4.51435	4.58961	4.84237	4.41082	4.47176	3.92575	4.1796	4.75312	4.50642	4.67043	5.90063	5.7354	5.71707	5.52752	5.58417	5.70007	5.56467	5.68444	5.71489	5.61589	5.17292	5.08971	4.97248	4.79269	5.35082	4.95495	5.1322	4.85099	-1.03731	-1.29978	0.417641	0.0329462
LOC-Os01g15260	6.66946	6.70802	6.65135	6.71722	6.71091	6.49957	6.65554	6.54225	6.72734	6.69998	6.80242	6.68221	6.08731	6.02577	6.13056	6.16364	5.96212	5.95528	5.71409	5.88296	5.76094	5.94398	5.90637	5.95076	6.48725	6.36684	6.43021	6.49339	6.24667	6.22496	0.136238	0.181631	-0.708334	-0.881011
LOC-Os01g15270	6.79966	7.14461	6.83431	7.04846	7.05941	7.14507	7.45998	7.89582	7.72657	8.13633	7.84276	7.79388	8.61503	8.62973	8.70737	8.59684	8.52614	8.66896	8.96644	9.16561	9.04392	8.92648	8.87495	8.83188	7.42903	7.84854	8.21915	7.87952	7.64057	7.76964	-1.90051	-1.18587	-0.020513	0.566102
LOC-Os01g15290	7.57947	7.49181	7.51858	7.60146	7.47322	7.50636	6.72356	6.91641	6.4706	6.77339	6.91296	6.72891	5.76789	5.63195	5.32667	5.4811	5.77795	5.82266	5.22488	5.20497	5.42189	5.19053	5.17292	5.1537	6.85916	6.83359	6.66197	6.93003	6.89907	6.67597	1.06815	-0.308164	-1.72295	-2.09939
LOC-Os01g15300	3.82366	3.55026	3.30876	3.65836	3.97711	4.41082	2.60635	2.75167	2.49203	2.93209	2.65949	2.62235	2.9955	2.8878	2.38207	1.20702	2.58985	2.91737	3.2002	3.53554	3.04093	2.70929	3.60536	3.63589	3.14274	3.88946	3.67832	3.06868	3.17323	3.11958	0.593641	-1.04657	-1.22626	-0.234265
LOC-Os01g15310	7.53126	7.38867	7.31374	7.52408	7.54161	7.4134	6.85068	6.82105	6.68674	6.82178	6.94133	6.89609	6.91747	6.99798	6.70539	6.94026	6.98537	6.80101	6.51456	6.62708	6.5887	6.62016	6.37944	6.57073	7.02983	7.05186	6.80984	7.09387	7.18389	7.00655	0.539481	-0.459343	-0.392229	-0.771269
LOC-Os01g15320	5.32343	5.33195	4.70541	5.0829	5.54612	4.92353	4.94486	5.48001	5.14545	5.44586	4.61104	6.10656	9.84763	9.99538	9.80477	10.0868	9.93346	9.98879	9.40559	9.87898	9.38512	9.57016	9.71963	9.39541	8.27354	8.50683	8.24211	8.68758	8.3338	8.85501	-5.09454	-4.97299	1.34779	0.665717
LOC-Os01g15340	-0.237863	0.212233	-0.237863	0.232876	0.706837	0.501115	0.675185	1.42636	-0.237863	0.610145	1.14765	0.858671	5.90966	6.00752	5.18549	6.26301	6.19497	6.23764	5.93627	6.76764	5.87701	6.61458	6.64728	6.65052	4.36698	4.45844	4.13618	4.89527	4.0154	4.57397	-6.59966	-6.11036	0.87174	1.67026
LOC-Os01g15350	3.66449	3.94865	3.48589	3.45818	3.82576	2.5738	3.84061	4.12143	4.11987	4.20842	4.02082	4.49625	5.04908	4.90346	5.3924	4.83791	5.33994	4.93588	4.8803	4.4818	4.78333	4.83537	4.66567	4.53867	4.21347	4.3612	4.54784	4.26934	4.30357	4.23079	-1.50578	-0.907328	0.518356	-0.127382
LOC-Os01g15390	2.83467	2.75427	3.1068	2.94835	2.83224	2.42934	2.99306	3.0368	3.56966	2.99482	3.42794	3.32466	1.2317	1.31403	1.44289	1.60355	0.508637	1.5577	0.715945	2.0033	1.64129	0.684308	1.99756	1.66204	2.75472	2.55177	3.0037	2.33286	2.69302	2.80954	0.00297804	0.696184	-1.9267	-1.76529
LOC-Os01g15399	1.21848	0.212233	-0.237863	-0.237863	0.706837	1.35045	0.675185	0.663452	0.963876	1.34712	0.905845	0.858671	-0.237863	1.05434	0.557338	-0.237863	0.99813	1.5577	0.715945	1.07892	0.501682	0.295683	1.07457	0.696182	0.625045	0.645705	1.14678	1.33572	1.53165	0.493892	-0.591196	-0.190612	-0.441801	-0.416187
LOC-Os01g15448	5.70718	5.70258	5.46637	6.12008	5.9546	5.59997	4.17556	4.29371	3.88884	4.04015	4.05089	3.93814	3.45628	3.84443	2.94618	3.26477	3.55672	3.55414	3.84353	3.68486	3.96462	3.82062	3.17403	3.72283	5.23434	5.12441	4.88451	4.97431	4.72178	5.13021	1.74446	-1.20746	-1.90464	-1.61057
LOC-Os01g15460	4.72033	4.83191	5.08136	5.3492	4.93774	4.97648	5.61899	5.90894	5.79721	5.73944	5.75972	5.68733	4.89392	4.75818	4.91432	4.64084	4.38975	5.20541	5.27014	5.25359	5.34335	5.33315	5.46768	5.30227	5.5444	5.23832	5.26373	4.97431	5.15306	5.49527	-0.646555	0.462368	-0.831606	-0.254376
LOC-Os01g15470	1.78084	1.26327	1.78111	1.79302	1.01745	0.501115	0.675185	1.21396	0.963876	0.610145	1.35468	0.858671	4.78035	5.12283	5.10935	5.40854	5.04577	4.93588	5.42491	5.43321	5.34335	5.41242	5.60454	5.71661	3.25191	3.78084	4.10789	4.03132	3.46777	3.83731	-4.40335	-4.76784	0.541964	1.29227
LOC-Os01g15480	5.54527	5.62301	5.55841	5.32586	5.30986	5.59997	3.05936	2.8284	2.49203	1.96379	3.51681	1.90462	3.59709	2.52684	2.54508	3.46887	2.58985	3.83404	4.06516	3.68486	3.46852	3.65666	4.05087	3.95606	4.74861	4.41064	4.68824	4.4736	4.22694	4.50445	1.70254	-2.41288	-1.91267	-1.10553
LOC-Os01g15490	5.26914	5.07719	5.10868	5.2285	5.19101	5.42051	4.71739	4.71345	5.08425	5.31675	4.61104	4.67043	4.94752	4.80121	4.82193	4.50823	4.67583	4.65305	4.60214	5.02057	4.95162	4.75655	4.62946	4.43947	5.03492	4.57144	5.05724	4.81164	4.74944	4.76443	0.272437	-0.282752	-0.458087	-0.449313
LOC-Os01g15530	1.6166	1.06345	0.580362	0.587222	1.99454	1.64026	-0.237863	-0.237863	0.281567	0.610145	-0.237863	-0.237863	-0.237863	-0.237863	-0.237863	-0.237863	-0.237863	0.341609	-0.237863	-0.237863	-0.237863	-0.237863	-0.237863	0.696182	-0.237863	0.645705	-0.237863	1.5573	-0.237863	-0.237863	1.07591	-0.994559	-1.16059	-1.06254
LOC-Os01g15540	0.666762	0.554794	0.580362	1.10883	0.706837	1.35045	2.19912	1.92276	1.77425	2.8665	1.97266	2.83246	2.31447	1.72488	1.7408	1.20702	1.65389	1.91922	1.69228	0.565821	1.88257	1.24237	1.75026	-0.237863	2.32583	2.55177	1.69548	1.5573	2.30285	1.62712	-1.36415	0.480311	-0.339161	-1.03833
LOC-Os01g15580	2.59085	2.19338	2.51151	1.64995	2.25372	3.03966	3.05936	2.67062	2.82695	2.8665	2.87651	3.17849	3.40611	3.10939	3.16256	3.37042	3.32816	3.39079	3.43028	2.0033	3.60943	2.79066	3.27123	2.64466	3.14274	3.1259	2.80651	2.91687	2.8027	2.80954	-0.983001	-0.447228	0.161138	-0.271453
LOC-Os01g15600	7.55131	7.14461	7.02203	7.37566	7.38459	6.70964	6.03605	5.95245	5.64659	6.04386	5.91493	6.24153	6.42623	6.60749	6.38854	6.57071	6.82642	6.48047	6.26914	6.6545	6.47357	6.75298	6.40107	6.59398	6.44763	6.86053	6.43021	7.08944	7.07333	7.06204	0.589291	-1.09152	-0.471055	-0.497488
LOC-Os01g15610	0.968834	0.831422	2.03003	1.49111	0.706837	-0.237863	1.62966	2.75167	1.92148	2.39443	0.905845	1.7055	3.95208	3.66972	3.66624	3.64763	3.24315	3.44732	3.71849	4.11153	3.60943	3.25938	3.74728	3.22378	2.89597	3.23971	2.94092	2.33286	2.14519	1.62712	-2.83441	-2.0169	0.38549	0.397911
LOC-Os01g15630	5.94222	5.80227	5.74407	5.54388	5.8506	5.94368	5.87971	5.60524	5.70874	6.11619	5.59602	6.12664	6.94847	6.78944	6.65272	6.6775	7.15203	6.93554	6.457	6.40828	6.30767	6.5634	6.55378	6.61687	6.03153	6.06877	5.77644	6.42468	6.19731	6.45426	-0.96962	-0.93786	0.504574	-0.144189
LOC-Os01g15640	3.96699	3.88943	4.59384	4.21066	3.82576	4.37182	5.07875	5.31647	5.58165	4.90784	4.85211	4.85018	4.44984	4.66808	4.85339	4.14117	4.22217	4.60416	4.69357	3.94385	4.52323	4.13294	4.83421	4.33294	4.52759	4.77392	4.83357	4.38958	3.328	4.35448	-0.85362	0.476485	-0.477823	-0.559824
LOC-Os01g15650	-0.237863	-0.237863	-0.237863	-0.237863	-0.237863	-0.237863	-0.237863	-0.237863	-0.237863	-0.237863	-0.237863	-0.237863	0.290554	-0.237863	-0.237863	-0.237863	-0.237863	-0.237863	0.316469	-0.237863	0.501682	-0.237863	-0.237863	-0.237863	-0.237863	-0.237863	-0.237863	-0.237863	-0.237863	-0.237863	-0.26997	-0.26997	-0.111603	0.130839
LOC-Os01g15660	5.18366	5.30954	5.13549	5.3492	5.1597	5.07689	4.63283	4.83	4.84695	4.75312	4.65085	4.49625	3.91668	3.71542	3.59358	3.56102	3.81416	3.50172	3.26125	4.05777	3.79793	2.86768	3.44795	3.88243	4.74861	4.69631	5.02733	4.553	4.54366	4.23079	0.732813	-0.148684	-1.42378	-1.54413
LOC-Os01g15770	0.666762	0.831422	1.09926	0.87147	0.706837	1.64026	2.77366	3.57119	2.58333	3.11266	2.49424	2.92706	2.31447	2.71858	2.82446	2.16976	2.72138	1.74975	2.14519	2.56214	2.26994	2.21495	2.55591	0.696182	1.98993	1.74664	2.40276	2.33286	2.14519	0.97708	-1.90964	0.390705	-0.388166	-0.816324
LOC-Os01g15780	4.76024	4.62964	4.66917	4.3328	4.56013	4.7212	4.44721	3.99397	4.37112	4.51705	4.50642	4.40059	2.51713	2.62589	2.54508	2.16976	3.24315	3.20654	3.06975	2.70886	2.8267	2.9408	2.20861	3.22378	4.07176	3.85415	4.10789	4.06782	4.06026	3.52262	0.594779	0.169054	-1.95928	-1.85988
LOC-Os01g15790	2.67678	3.3004	2.9343	2.88587	3.11939	3.73647	1.62966	1.92276	2.58333	1.68816	1.5357	1.47443	1.2317	0.330661	1.06702	1.91425	0.99813	1.3361	2.588	2.39879	1.88257	2.21495	2.55591	3.09931	2.67854	2.14747	2.65828	2.83452	1.53165	2.07362	0.757773	-1.20077	-1.85621	-0.351979
LOC-Os01g15810	-0.237863	0.212233	0.580362	-0.237863	1.01745	-0.237863	5.64081	6.01945	6.18017	5.95199	5.34007	6.53228	8.58293	8.63717	9.15677	8.51281	8.82929	8.48711	3.88291	3.36897	5.17215	3.96783	3.17403	4.02611	6.73772	6.52111	6.80103	6.92008	7.33759	7.04378	-7.71983	-1.38055	3.2147	-4.18389
LOC-Os01g15830	7.29355	7.17902	7.3825	7.50081	7.23114	7.52869	9.54212	9.77929	9.72034	9.85835	9.58758	10.0178	10.7519	10.8454	10.9093	10.9276	10.9755	10.7081	10.3898	10.7273	10.6017	10.293	10.3594	10.2446	9.76899	9.86299	9.71254	9.89225	9.97746	10.1288	-3.40844	-1.25933	0.455016	-0.193683
LOC-Os01g15840	-0.237863	1.26327	0.228496	0.87147	0.310469	0.501115	-0.237863	-0.237863	0.281567	-0.237863	-0.237863	-0.237863	-0.237863	-0.237863	0.557338	-0.237863	-0.237863	0.753893	-0.237863	-0.237863	-0.237863	-0.237863	0.562717	-0.237863	-0.237863	0.270531	-0.237863	-0.237863	-0.237863	0.97708	0.286244	-0.728748	-0.403921	-0.648916
LOC-Os01g15850	5.47505	5.40777	5.03938	5.20309	5.35203	5.21551	4.61089	4.90279	5.13039	4.78896	4.81754	4.72412	4.37357	4.29933	4.33472	4.59798	4.13047	4.17264	4.16438	4.56122	4.37317	4.41543	3.81332	4.15677	4.90722	5.09446	4.96559	5.01227	4.90511	4.64029	0.548943	-0.230937	-0.853694	-0.924122
LOC-Os01g15860	0.284222	0.554794	0.580362	1.10883	0.310469	1.64026	1.22996	0.964807	-0.237863	0.610145	-0.237863	0.412167	-0.237863	0.330661	-0.237863	-0.237863	1.36295	-0.237863	2.00943	0.565821	0.988213	0.684308	-0.237863	0.696182	0.91792	-0.237863	1.35374	0.753611	0.442321	0.97708	-0.265935	-0.61418	-0.985702	-0.159482
LOC-Os01g15900	2.29727	2.19338	1.63844	1.31259	1.99454	2.26878	1.79444	1.77549	0.963876	1.14066	1.84118	1.90462	2.51713	2.96551	3.16256	2.89155	2.2842	2.55533	3.26125	2.96394	2.57501	2.62305	3.0698	2.64466	2.32583	2.46081	2.57803	2.65422	1.25118	1.86758	-0.989092	-1.34167	0.0741414	0.285652
LOC-Os01g15920	0.284222	0.831422	0.863016	1.10883	1.01745	0.501115	0.289718	0.282065	1.61027	0.247571	0.250817	-0.237863	-0.237863	-0.237863	-0.237863	-0.237863	-0.237863	-0.237863	-0.237863	0.565821	0.501682	0.295683	-0.237863	1.25847	0.91792	-0.237863	0.250415	-0.237863	-0.237863	-0.237863	0.178553	-0.364418	-1.15752	-0.405567
LOC-Os01g15950	-0.237863	-0.237863	-0.237863	-0.237863	-0.237863	-0.237863	-0.237863	-0.237863	-0.237863	-0.237863	-0.237863	0.412167	-0.237863	-0.237863	-0.237863	-0.237863	-0.237863	-0.237863	-0.237863	-0.237863	-0.237863	0.295683	-0.237863	-0.237863	-0.237863	0.645705	-0.237863	-0.237863	-0.237863	-0.237863	-0.182651	0.0227076	-0.182651	-0.0154016
LOC-Os01g15970	7.00879	7.22764	7.21035	7.58926	7.10121	7.47909	7.47524	7.80854	7.93375	8.13459	7.56395	7.87027	7.59734	7.48067	7.6821	7.46041	7.46522	7.61912	7.40677	7.40106	7.37093	7.51862	6.8885	7.1036	7.53544	7.18213	7.33428	7.52319	7.41303	7.37607	-0.480945	0.245633	-0.157337	-0.473855
LOC-Os01g15979	5.2412	5.4898	5.12215	5.43898	5.60542	5.28012	5.45628	5.57215	5.44227	5.58489	5.78678	5.66005	5.09731	5.29827	5.45526	5.13635	5.45782	5.62853	5.37053	5.18002	5.53222	5.16023	4.92663	5.05662	5.31203	4.93465	5.57411	5.44581	5.59548	5.24122	-0.214649	0.107863	-0.23054	-0.382953
LOC-Os01g15990	1.21848	1.06345	1.63844	1.79302	1.27288	0.501115	4.61089	5.02194	4.71185	5.17494	4.76409	4.61468	5.85461	6.0616	5.37082	6.11886	5.73189	5.87512	5.57673	6.05745	5.42189	5.4997	5.27019	5.38457	4.85626	4.93465	4.86773	4.6525	4.0154	5.13021	-4.55186	-1.36193	0.223313	-0.243969
LOC-Os01g16000	5.97651	5.82615	6.09084	5.90061	5.88929	6.05865	6.47908	6.75869	6.86561	6.77339	6.66821	6.68898	7.12555	7.18421	6.90624	7.0236	7.16365	7.02183	7.14045	7.02741	6.99414	7.11866	7.11488	7.11167	6.71883	6.92999	6.51347	6.57808	6.40288	6.59468	-1.16729	-0.496554	0.0600374	0.0818386
LOC-Os01g16010	5.31005	5.59548	5.58783	5.42806	5.74908	5.45823	4.3446	4.21014	4.44601	4.47366	4.65085	4.18781	3.84318	3.92444	3.80142	3.02697	3.62552	3.70087	3.62867	2.84203	3.85566	3.56712	3.36229	3.09931	4.89043	4.31	4.90109	4.76793	5.08955	4.39346	1.3063	-0.691868	-1.53507	-1.80971
LOC-Os01g16020	4.67928	5.03683	4.96659	4.30919	4.65299	4.86856	2.69243	2.90126	3.42906	2.64968	3.12288	2.07956	1.94444	1.72488	-0.237863	1.20702	1.89589	1.91922	2.38352	2.84203	2.08922	2.09193	2.39269	2.45451	3.73819	3.49022	3.42666	3.79047	3.65491	2.80954	1.98912	-1.30421	-2.87656	-1.85286
LOC-Os01g16030	7.31045	7.28334	7.71801	7.77527	7.30097	7.71551	9.35766	9.65378	9.5226	9.6353	9.32384	9.67856	9.34798	9.60257	9.50761	9.54114	9.55897	9.29348	8.09267	8.19756	8.52011	8.07012	8.3518	7.96735	8.60982	8.88686	8.79611	8.96544	9.06238	9.18303	-2.12937	0.398973	0.306138	-1.52254
LOC-Os01g16040	4.30052	4.06026	3.64363	4.23593	3.90342	3.67372	2.69243	2.58474	2.39456	2.39443	3.33325	2.73123	3.98663	4.32903	3.92502	4.50823	4.26593	4.52757	4.52955	4.39776	4.06593	4.83537	4.95616	4.9161	3.97953	3.95757	3.38009	3.8753	3.65491	4.46839	-0.661637	-1.90048	-0.236567	0.345166
LOC-Os01g16060	-0.237863	0.212233	1.09926	1.10883	1.01745	0.501115	0.979076	0.282065	0.662688	0.247571	0.615191	0.412167	0.290554	0.330661	0.557338	0.658369	1.36295	0.341609	0.715945	0.565821	0.501682	-0.237863	-0.237863	0.696182	0.257167	0.943175	1.53471	0.341421	0.902712	0.97708	-0.141993	-0.331556	-0.240189	-0.564225
LOC-Os01g16080	5.2829	5.5388	5.41258	5.19022	5.35203	5.28012	4.01778	3.8904	4.11987	4.09845	3.89386	3.8443	4.44984	4.57198	4.03885	3.9499	4.42877	4.13871	4.75854	4.39776	4.6912	4.46585	4.20644	4.67575	5.13807	5.27883	4.6495	4.97431	4.77658	4.70369	0.820848	-1.16042	-0.868339	-0.543426
LOC-Os01g16090	7.4079	7.53833	7.35139	7.25724	7.40142	7.19619	6.98466	7.42882	7.23995	6.97745	6.73456	6.87252	6.99164	6.99798	7.12825	6.53707	6.80434	6.93059	6.54557	6.88805	6.9284	6.39147	6.50465	6.66157	7.10087	7.05963	7.26229	7.05803	6.91747	6.644	0.287547	-0.2126	-0.417077	-0.674437
LOC-Os01g16100	4.69995	4.39432	4.70541	4.52957	4.74024	4.48579	2.77366	2.67062	1.77425	2.29821	2.94216	2.37633	2.31447	1.89341	1.7408	1.91425	2.10307	3.06919	2.588	2.70886	2.08922	2.3283	2.55591	2.81264	3.66111	3.1259	3.51551	3.39027	3.65491	3.37463	1.86951	-1.62015	-1.95349	-1.57428
LOC-Os01g16110	6.22494	5.95448	5.83685	5.59361	5.9546	5.74436	4.05075	3.43058	4.26482	3.66905	4.46235	3.93814	3.8804	3.92444	4.09257	3.80667	3.98097	3.9944	4.4267	3.94385	4.06593	4.03616	4.10461	4.27658	5.12378	4.82951	5.11526	5.08531	4.69358	4.46839	1.68698	-1.50655	-1.53178	-1.31431
LOC-Os01g16120	-0.237863	-0.237863	-0.237863	-0.237863	-0.237863	0.501115	2.07642	1.77549	2.29003	2.19512	2.30759	2.07956	4.1171	3.84443	3.43627	3.46887	4.03254	3.70087	4.06516	3.18062	3.22742	3.65666	3.17403	3.72283	2.89597	2.36374	2.57803	2.65422	2.69302	2.25389	-3.91859	-1.93156	0.622034	0.204415
LOC-Os01g16124	0.666762	1.73632	1.4801	0.87147	1.48983	1.88148	2.19912	1.77549	2.58333	1.68816	2.09316	1.47443	1.2317	1.53404	1.44289	1.60355	1.89589	1.07417	0.715945	1.07892	0.501682	1.45698	-0.237863	-0.237863	1.36941	1.18967	1.97157	0.753611	1.25118	2.25389	-0.545051	0.343243	-0.456146	-1.39331
LOC-Os01g16130	1.21848	2.46079	1.4801	1.10883	1.27288	1.64026	1.22996	1.42636	1.42523	1.34712	1.69651	1.7055	2.07861	2.8878	2.38207	2.74209	2.72138	2.91737	2.588	1.75571	3.04093	2.3283	2.83562	1.66204	1.55128	1.89298	2.20321	1.07383	1.25118	0.97708	-1.18573	-1.27611	0.353309	-0.0692532
LOC-Os01g16140	0.666762	0.212233	0.580362	0.232876	-0.237863	-0.237863	-0.237863	0.282065	0.662688	-0.237863	0.250817	-0.237863	0.290554	-0.237863	0.557338	-0.237863	0.508637	0.753893	-0.237863	1.07892	0.501682	0.295683	-0.237863	-0.237863	-0.237863	-0.237863	0.90508	-0.237863	-0.237863	-0.237863	-0.352815	-0.502305	-0.239233	-0.320425
LOC-Os01g16146	4.7798	4.61143	4.66917	4.35604	5.06148	4.44879	4.26256	4.3981	5.06853	4.15448	4.16527	4.55668	6.15722	6.44744	6.15602	6.24923	6.13724	6.13812	5.79889	6.20074	6.17789	5.84269	5.79637	5.62928	5.60739	5.46586	5.49983	5.25321	5.1939	5.45898	-1.58721	-1.78293	0.594804	0.0645104
LOC-Os01g16152	4.42989	4.32896	4.3409	4.62829	4.29787	4.55706	4.31777	4.56437	4.67081	4.42892	4.70858	4.29812	5.47121	5.44113	5.43461	5.38352	5.29841	5.61625	6.2542	6.13736	5.80557	6.03862	5.76333	5.65161	5.16624	4.95145	5.3866	4.93533	4.72178	5.13021	-1.3934	-1.33332	-0.172598	0.717942
LOC-Os01g16170	3.04318	2.61498	3.1068	3.54161	3.56402	3.13591	5.70434	5.85494	5.57053	5.94406	5.41134	6.31334	5.08141	5.01732	5.05626	4.90977	4.91447	4.91599	4.06516	3.07635	3.5407	4.03616	3.0698	3.80484	5.12378	5.09446	4.48321	5.04925	4.92949	5.61555	-2.42254	1.14277	-0.280231	-2.03936
LOC-Os01g16180	4.7798	4.8161	4.96659	4.77343	4.80238	4.68983	5.02999	4.88493	4.79059	4.77115	4.93506	4.75023	4.05334	4.35814	4.72321	2.89155	4.50378	4.13871	4.64858	4.35383	4.20569	4.51456	4.15642	4.15677	4.85626	4.90045	4.72597	4.62826	4.57492	4.31441	0.0141258	0.104794	-0.775852	-0.587876
LOC-Os01g16190	7.39211	7.54074	7.51092	7.55704	7.44752	7.72715	8.11065	8.12605	8.15636	8.16901	8.20892	8.17015	7.53743	7.3455	7.48529	7.16979	7.29616	7.53031	7.14855	6.68141	7.12315	7.05422	6.98479	6.8277	7.56218	7.51161	7.45434	7.658	7.44299	7.38577	-0.416959	0.626162	-0.581179	-1.03615
LOC-Os01g16200	-0.237863	0.554794	-0.237863	-0.237863	0.310469	-0.237863	-0.237863	-0.237863	-0.237863	-0.237863	0.250817	-0.237863	1.63164	0.737409	1.06702	0.658369	-0.237863	0.753893	1.02845	0.565821	-0.237863	0.295683	1.07457	1.25847	0.625045	0.645705	0.614567	1.33572	-0.237863	0.97708	-0.989438	-1.14061	0.156906	-0.0206575
LOC-Os01g16210	3.93247	4.11298	3.91523	4.26076	4.23917	4.59142	4.29043	4.47172	4.29214	4.28572	4.39362	4.33309	3.59709	4.29933	3.66624	3.56102	3.69118	3.791	3.95859	3.53554	3.79793	3.96783	4.15642	3.4445	4.01093	3.88946	4.29522	3.65307	4.18704	4.09549	-0.102053	0.175676	-0.588749	-0.565281
LOC-Os01g16220	5.02887	4.61143	4.74076	4.46691	4.51135	4.37182	5.02999	5.38158	4.95346	4.87486	5.01351	5.00999	4.78035	4.57198	4.75687	4.31003	3.87193	4.39012	4.31596	4.56122	4.45015	4.44086	4.59232	4.80092	4.61193	4.79269	4.94974	5.13776	4.69358	4.85099	-0.333867	0.327817	-0.534667	-0.458209
LOC-Os01g16230	0.968834	0.554794	1.09926	-0.237863	-0.237863	0.501115	-0.237863	-0.237863	-0.237863	0.899655	0.250817	0.412167	0.980632	-0.237863	-0.237863	-0.237863	-0.237863	0.341609	-0.237863	0.565821	0.988213	0.990154	0.562717	-0.237863	-0.237863	0.645705	0.250415	0.341421	0.902712	0.97708	-0.224374	-0.662853	-0.738453	-0.229124
LOC-Os01g16240	8.32501	8.38367	8.45132	8.37908	8.44888	8.5075	8.91499	9.13335	9.06298	9.07187	9.32614	9.12751	8.15763	8.05226	8.10766	7.88712	8.23562	7.98645	7.07394	6.99917	7.26839	7.13434	7.09511	6.92259	8.42402	8.53915	8.35477	8.51491	8.63935	8.41563	-0.377175	0.733595	-0.87643	-1.83219
LOC-Os01g16260	1.43123	2.37704	1.63844	2.25523	1.67837	2.42934	3.18346	3.16069	2.58333	2.93209	2.73551	3.39255	3.30022	3.24022	3.51707	3.02697	3.15281	3.60473	4.13206	4.16335	4.01617	3.8961	3.67806	3.09931	2.59811	3.00235	2.87528	2.74718	2.44496	3.37463	-1.78491	-0.74977	-0.328746	0.524948
LOC-Os01g16290	5.83417	5.78612	5.55841	5.31404	6.01708	5.49499	3.24172	2.29139	3.42906	2.8665	3.06512	2.62235	4.1171	3.66972	3.05842	3.72934	3.69118	3.39079	3.37611	3.36897	3.39255	3.20104	2.83562	3.80484	4.90722	4.61427	4.78077	4.74557	4.72178	4.67234	2.03597	-2.2597	-1.49296	-1.80934
LOC-Os01g16310	0.284222	-0.237863	0.228496	-0.237863	-0.237863	0.501115	-0.237863	-0.237863	-0.237863	-0.237863	-0.237863	-0.237863	-0.237863	-0.237863	-0.237863	-0.237863	0.99813	0.341609	-0.237863	-0.237863	-0.237863	0.295683	-0.237863	-0.237863	-0.237863	0.270531	0.614567	-0.237863	-0.237863	-0.237863	-0.060098	-0.528427	-0.0184241	-0.392209
LOC-Os01g16330	4.27319	4.23694	3.78581	3.96078	3.65665	4.24807	4.73778	4.88493	4.47014	4.6594	4.65085	4.61468	5.24732	4.88358	5.00115	5.30574	5.02045	5.01282	5.0456	4.99219	5.17215	5.17546	4.89648	4.9161	4.18622	4.65587	4.70723	4.30036	4.47904	4.27321	-1.08119	-0.500439	0.123778	0.0512901
LOC-Os01g16340	3.48557	3.76316	3.21131	3.00825	3.74368	3.03966	2.19912	1.61146	0.963876	1.52769	1.14765	1.7055	1.63164	2.04429	2.19828	2.16976	1.36295	2.33333	2.84889	2.84203	0.501682	2.53133	2.39269	3.09931	2.82707	2.46081	2.80651	3.5012	2.90463	2.68938	0.852115	-1.70099	-1.28215	-0.648107
LOC-Os01g16350	4.03365	4.28368	3.94585	4.18494	4.53595	4.33174	4.05075	4.12143	3.69777	3.91597	4.4398	4.14909	5.48336	5.23692	5.10935	5.5725	5.23378	5.59138	5.87899	5.86742	6.03528	6.13525	5.67728	5.98634	4.4835	4.77392	4.78077	4.95495	4.51171	4.87873	-1.60914	-1.75436	-0.161279	0.832288
LOC-Os01g16354	5.22703	5.38651	5.34526	5.36073	5.1597	5.7135	5.11037	5.38158	5.16035	5.29198	5.43433	5.38805	5.28944	5.31321	5.18549	5.07516	5.07065	5.10356	5.12986	5.22948	5.07827	5.23481	4.95616	5.27375	5.28659	5.38158	5.07197	5.29999	5.21389	5.24122	0.0502739	-0.0552008	-0.224384	-0.25261
LOC-Os01g16370	-0.237863	-0.237863	-0.237863	0.232876	-0.237863	-0.237863	-0.237863	-0.237863	-0.237863	-0.237863	-0.237863	-0.237863	-0.237863	-0.237863	-0.237863	-0.237863	-0.237863	0.341609	-0.237863	-0.237863	0.501682	-0.237863	-0.237863	-0.237863	-0.237863	-0.237863	-0.237863	-0.237863	-0.237863	-0.237863	-0.125095	-0.265149	-0.0901937	-0.0388121
LOC-Os01g16414	3.74627	3.82768	3.64363	3.99078	4.17799	3.39125	2.99306	2.8284	3.27327	2.19512	3.23189	3.25343	2.77605	2.71858	3.25968	2.16976	2.10307	2.74768	3.06975	2.0033	2.93779	3.01039	3.17403	2.81264	3.57968	3.5355	2.94092	2.65422	3.328	3.02345	0.659954	-0.626136	-0.985994	-0.794967
LOC-Os01g16430	6.53786	6.4039	6.50995	6.30456	6.22042	6.63749	6.44848	6.74885	6.57994	6.67146	6.77115	6.59125	6.42623	6.31269	6.45157	6.44333	6.18361	6.36782	6.57592	6.72517	6.50998	6.76813	6.8731	6.4612	6.57916	6.42814	6.28611	6.53961	6.16687	6.49962	-0.264854	0.0105601	-0.343357	0.0382166
LOC-Os01g16450	7.1356	7.21262	7.48248	7.23548	6.93549	7.7077	8.99127	9.16606	9.30684	9.23506	9.24961	9.19084	6.48782	6.36381	6.67049	6.36879	6.25047	6.43925	5.8395	5.75369	5.99731	5.70254	5.50813	5.81883	8.04234	7.85302	7.75276	7.93245	8.13319	7.82059	-1.21841	2.14885	-2.20821	-2.9097
LOC-Os01g16510	5.04511	4.66538	4.85809	4.8243	4.99208	4.97648	4.56599	4.34685	4.34527	4.06959	4.52796	4.14909	4.42486	3.8027	4.14436	3.26477	4.13047	3.6536	3.92125	3.18062	4.11404	3.82062	3.93698	3.33836	4.80344	4.59302	4.29522	4.57853	4.57492	4.04742	0.578789	-0.346996	-0.855659	-1.04583
LOC-Os01g16520	4.85545	4.62964	4.7232	4.37891	4.56013	4.65777	3.35163	4.05911	3.37898	3.27312	3.42794	3.63603	3.40611	3.03925	3.05842	3.15077	2.95316	3.50172	3.67428	3.45466	3.46852	3.96783	3.87647	4.15677	4.10124	3.92392	3.95741	4.13817	3.87177	4.23079	0.872642	-0.901771	-1.25897	-0.614061
LOC-Os01g16530	4.9097	4.84755	4.88993	4.70268	4.97419	4.7519	4.05075	3.61518	3.21736	3.66905	3.95874	3.8443	3.84318	3.62252	3.51707	3.26477	3.62552	3.91645	4.34445	4.16335	4.16059	4.36319	3.99505	4.33294	4.15845	3.99046	3.7894	4.20525	4.10377	4.31441	0.70316	-0.953721	-1.04803	-0.360009
LOC-Os01g16540	5.6552	5.34303	5.56828	5.63218	5.66238	5.47673	4.8544	4.92042	5.40521	5.26678	5.42288	4.92085	5.21854	4.88358	5.2578	5.07516	5.04577	5.15538	5.0456	4.67271	4.95162	4.85442	4.83421	4.71869	5.36159	5.52318	5.39833	4.93533	5.02312	4.87873	0.345952	-0.310871	-0.38648	-0.646312
LOC-Os01g16550	4.24533	3.94865	4.08989	4.35604	4.2089	3.67372	3.4036	3.16069	3.1592	3.54876	3.23189	3.25343	3.24421	3.36016	3.35068	3.56102	3.15281	2.4486	2.588	3.36897	2.8267	3.20104	2.55591	2.96309	3.62097	3.92392	3.23062	3.91592	3.87177	3.52262	0.701774	-0.582329	-0.695551	-0.98876
LOC-Os01g16600	3.66449	3.82768	3.68051	3.93014	3.94074	4.11269	4.47176	4.42306	4.37112	4.90784	4.32144	4.52678	5.37016	5.28317	5.43461	5.52752	5.40008	5.31581	5.22488	5.53507	5.44088	5.55896	5.42607	5.02275	4.50571	4.57144	4.76274	4.20525	4.66482	4.95888	-1.62325	-1.04343	0.247387	0.211776
LOC-Os01g16620	1.43123	1.06345	0.863016	0.87147	1.27288	0.987404	0.979076	0.663452	0.963876	0.899655	1.35468	0.412167	1.63164	2.04429	1.44289	1.20702	1.89589	1.3361	2.48938	3.45466	2.70634	2.79066	2.55591	2.45451	1.55128	1.40013	1.84012	1.91878	1.25118	1.62712	-1.37726	-1.58753	-0.757444	1.22895
LOC-Os01g16640	4.5935	4.59299	4.6507	4.75606	4.76125	3.46722	4.05075	3.69931	4.42148	4.01009	3.86029	3.32466	3.68387	3.36016	3.43627	3.37042	3.48448	3.33195	3.84353	3.88333	3.85566	3.14025	2.83562	2.96309	4.50571	4.59302	4.52661	3.4468	4.37634	3.71954	0.547143	-0.40728	-0.973824	-0.999002
LOC-Os01g16650	7.34695	7.19439	7.1945	6.89034	7.31525	7.09805	5.35434	4.47172	4.97047	4.04015	5.36422	3.98287	2.85297	3.24022	2.54508	3.46887	2.58985	3.33195	5.4115	5.88296	5.63472	5.69199	5.27019	5.69527	6.19083	5.86216	6.26063	6.29981	6.40288	5.82964	1.6939	-2.06385	-3.72495	-0.927617
LOC-Os01g16660	-0.237863	-0.237863	-0.237863	-0.237863	-0.237863	-0.237863	-0.237863	0.282065	-0.237863	0.247571	-0.237863	0.412167	-0.237863	-0.237863	-0.237863	-0.237863	-0.237863	-0.237863	-0.237863	-0.237863	-0.237863	-0.237863	-0.237863	-0.237863	-0.237863	-0.237863	-0.237863	-0.237863	-0.237863	-0.237863	-0.245243	0.275899	-0.245243	-0.245243
LOC-Os01g16670	5.81534	5.87276	5.93931	5.86056	5.70638	5.83318	6.264	6.39864	6.45859	6.45983	6.14839	6.29572	5.39609	4.92307	5.2578	5.07516	5.31933	4.99397	5.16223	5.34619	5.44088	5.19053	5.01348	5.21498	5.5444	5.76095	5.7121	5.85381	5.72652	5.63194	-0.245597	0.63905	-1.03287	-0.970703
LOC-Os01g16714	3.82366	2.94083	3.26086	3.80064	3.35877	3.13591	5.09464	5.14705	4.95346	5.53299	5.17239	5.57496	5.66498	5.80046	5.62892	5.61611	5.70035	5.48738	4.196	4.59935	3.85566	4.41543	4.80204	4.02611	4.4835	4.61427	4.16394	4.99341	4.57492	4.85099	-2.19981	-0.0596764	0.61722	-1.36105
LOC-Os01g16770	2.59085	1.86485	1.78111	1.92318	2.47335	1.35045	1.62966	1.61146	0.662688	1.68816	0.615191	1.7055	-0.237863	-0.237863	-0.237863	-0.237863	-0.237863	-0.237863	-0.237863	-0.237863	-0.237863	-0.237863	-0.237863	-0.237863	0.257167	0.645705	0.90508	0.753611	0.442321	0.493892	1.02444	-0.181821	-2.19259	-2.19259
LOC-Os01g16810	1.43123	1.86485	1.78111	2.44054	2.12994	1.35045	0.979076	0.282065	0.963876	0.610145	0.905845	1.47443	2.6948	1.31403	2.38207	2.74209	1.65389	1.91922	2.14519	3.07635	2.08922	1.64376	1.99756	0.696182	1.71277	1.58376	2.20321	1.5573	1.96818	1.86758	-0.467133	-1.54162	-0.0121509	-0.237348
LOC-Os01g16870	7.26609	7.06321	6.94075	7.04489	7.2198	6.70964	4.58861	4.29371	4.56278	4.04015	5.04373	4.26228	5.92755	5.53333	5.5543	5.95868	5.74741	5.81194	5.96408	5.85172	6.17789	6.10376	6.02261	6.36986	6.4245	6.30281	6.17456	6.31507	6.37651	6.06514	0.96065	-2.33474	-1.03974	-0.578632
LOC-Os01g16890	10.4243	10.42	10.5076	10.3599	10.4217	10.4191	9.4807	9.53358	9.58606	9.43353	9.76018	9.40011	8.33737	8.3234	8.56736	8.16553	8.40173	8.42688	7.82338	7.90967	8.15082	7.89029	7.83645	7.92214	9.77929	9.66839	9.79084	9.7387	9.7686	9.47984	1.2011	-0.386592	-1.83705	-2.24125
LOC-Os01g16900	6.64302	6.42491	6.52523	6.26828	6.23552	6.67802	7.01839	7.27281	7.14574	7.07867	7.10075	7.15253	7.11778	7.16787	7.42375	6.87892	7.29088	6.92563	6.94962	6.88805	7.13486	6.83678	6.91882	6.75736	6.7656	6.66557	6.86583	6.69354	6.89288	6.47258	-0.740482	0.0326806	0.0422383	-0.294449
LOC-Os01g16910	8.60258	8.3729	8.47775	8.19161	8.58326	8.10848	6.80311	6.75869	6.87467	6.8261	6.66336	6.43905	6.16478	5.89286	6.32263	5.99217	6.29339	5.98423	5.32836	5.41194	5.863	5.41242	5.22237	5.53632	7.54083	7.29175	7.52024	7.57483	7.58408	7.3663	1.81768	-1.08326	-1.77286	-2.48892
LOC-Os01g16920	-0.237863	0.212233	-0.237863	0.232876	0.310469	0.501115	-0.237863	0.282065	-0.237863	-0.237863	-0.237863	-0.237863	-0.237863	-0.237863	-0.237863	-0.237863	-0.237863	-0.237863	-0.237863	0.565821	0.501682	0.295683	-0.237863	-0.237863	-0.237863	-0.237863	-0.237863	-0.237863	0.442321	-0.237863	-0.000643477	-0.442348	-0.563532	-0.02435
LOC-Os01g16930	4.24533	4.03315	4.57437	3.83412	3.90342	3.85433	3.98404	4.32053	4.60697	4.09845	4.16527	4.1093	3.84318	3.71542	3.59358	4.01652	3.62552	3.60473	3.92125	3.82016	3.91117	3.8961	3.60536	3.4445	3.49338	3.95757	4.21789	3.91592	3.96909	3.59129	-0.0518204	0.174178	-0.50813	-0.474675
LOC-Os01g16940	6.18883	6.16888	6.11798	6.11328	6.11826	6.2643	4.58861	5.08585	4.90119	4.77115	4.50642	4.85018	4.96495	4.71384	4.97278	4.9444	4.38975	4.36099	4.57835	4.16335	4.45015	4.53832	4.76914	4.95253	5.53362	5.65211	5.47788	5.15483	5.59548	5.34429	1.24731	-1.04201	-1.10807	-1.27378
LOC-Os01g16950	4.63703	4.49707	4.4729	4.88945	4.35428	4.81141	5.41889	5.51526	5.35428	5.76666	5.0879	5.31996	4.91201	4.82225	4.72321	4.87429	4.60945	4.85461	4.62555	4.8091	4.84164	4.85442	4.51505	4.38719	4.71086	4.73564	4.68824	4.78995	4.92949	5.0833	-0.650189	0.555112	-0.440249	-0.581521
LOC-Os01g16960	8.02262	7.96314	8.07385	7.87917	7.9328	7.94207	8.18862	8.30118	8.31127	8.12761	8.22219	8.18219	6.97021	7.14717	7.01457	6.86994	7.22035	6.93059	6.00927	6.28503	6.31797	6.07967	6.28948	6.48627	7.58061	7.61013	7.64365	7.77301	7.85627	7.51952	0.093208	0.526529	-1.27575	-1.96984
LOC-Os01g16970	7.20955	7.25136	7.23844	7.43141	7.28655	7.59369	7.50231	7.30001	7.49341	7.26837	7.81675	7.39523	5.84523	5.7791	5.96762	5.87139	5.73189	5.9455	6.0617	5.51527	6.06005	5.92608	6.13018	5.87686	7.09356	6.99221	6.93593	7.01193	7.05682	6.83309	0.221399	0.448091	-1.70553	-1.64192
LOC-Os01g16980	-0.237863	-0.237863	-0.237863	-0.237863	-0.237863	-0.237863	-0.237863	-0.237863	-0.237863	0.247571	-0.237863	-0.237863	-0.237863	0.330661	-0.237863	-0.237863	0.508637	-0.237863	-0.237863	-0.237863	-0.237863	-0.237863	0.562717	-0.237863	-0.237863	-0.237863	-0.237863	-0.237863	-0.237863	0.493892	-0.369283	-0.232517	0.0207116	-0.133305
LOC-Os01g17000	3.78548	4.08686	4.08989	3.32321	3.61108	3.31105	3.54913	3.81697	3.65632	3.27312	3.51681	3.5789	3.95208	3.36016	3.92502	3.72934	3.87193	3.87583	4.67125	4.52206	4.01617	4.58469	3.99505	4.09292	4.10124	3.49022	3.7894	3.99387	3.87177	3.59129	-0.481786	-0.658231	-0.427487	0.409976
LOC-Os01g17010	2.90757	2.28813	1.91093	2.35086	2.47335	2.70511	2.77366	2.67062	2.58333	2.64968	2.20435	2.50458	3.8804	3.52323	4.19436	3.64763	3.69118	3.83404	4.50452	4.30851	4.16059	4.41543	3.93698	4.67575	2.96173	3.18393	2.94092	2.91687	2.90463	3.45052	-1.7963	-1.68058	-0.131427	0.825888
LOC-Os01g17020	5.47505	5.66775	5.66347	5.80254	5.32406	5.80418	5.99429	6.07562	6.00962	6.30132	6.06244	6.10656	5.01602	4.96151	4.46262	4.76228	5.14283	4.97486	4.99258	4.9337	5.40265	5.16023	4.86568	4.98807	5.58669	5.41831	5.51068	5.61569	5.76768	5.49527	-0.226363	0.5897	-1.1019	-0.937745
LOC-Os01g17040	0.284222	-0.237863	-0.237863	-0.237863	-0.237863	-0.237863	-0.237863	-0.237863	-0.237863	0.247571	-0.237863	-0.237863	-0.237863	-0.237863	-0.237863	-0.237863	0.508637	-0.237863	0.715945	0.565821	-0.237863	-0.237863	-0.237863	0.696182	-0.237863	-0.237863	-0.237863	-0.237863	-0.237863	-0.237863	-0.445803	-0.456889	-0.377924	0.188735
LOC-Os01g17050	0.666762	0.831422	0.863016	1.10883	1.48983	0.987404	2.69243	2.49343	2.96915	2.64968	2.94216	2.73123	3.12521	2.71858	2.54508	2.74209	2.4451	2.74768	2.38352	2.21455	2.26994	2.70929	1.99756	1.25847	2.1108	1.89298	2.09204	2.0704	1.53165	1.86758	-1.84235	0.0798898	0.0389214	-0.788182
LOC-Os01g17060	3.28126	3.20648	3.48589	3.76637	3.24404	3.53939	3.59455	4.02691	3.88884	4.01009	3.17842	3.8443	4.20775	3.66972	4.58011	4.36219	4.38975	4.5011	4.0305	4.26173	4.11404	4.03616	4.51505	4.43947	3.81136	3.5355	3.42666	3.83351	3.53289	4.31441	-0.954007	-0.629355	0.133597	0.0315973
LOC-Os01g17065	0.284222	1.26327	0.580362	0.587222	1.27288	0.501115	1.62966	1.61146	1.42523	1.83255	0.615191	1.19915	1.44549	1.53404	1.06702	1.20702	2.10307	1.07417	2.14519	1.07892	1.64129	1.95744	1.45162	2.64466	1.36941	1.18967	1.84012	2.0704	1.53165	1.62712	-1.15206	-0.419703	-0.410322	0.246012
LOC-Os01g17070	2.29727	2.19338	1.78111	2.44054	1.99454	2.5738	2.41706	2.49343	2.75023	2.56951	2.94216	2.50458	2.6087	2.8878	1.7408	1.91425	3.55672	2.07085	3.13645	2.96394	2.93779	2.70929	3.44795	3.22378	2.32583	2.55177	2.30643	2.33286	2.57432	2.92046	-0.880651	-0.439664	-0.508325	0.303459
LOC-Os01g17150	2.90757	3.15712	2.66662	2.88587	3.41288	2.70511	3.12274	1.21396	1.21292	0.899655	0.905845	0.412167	1.7965	2.52684	2.19828	1.60355	2.10307	1.5577	2.6803	2.21455	3.04093	2.43338	3.17403	2.45451	2.59811	1.89298	2.09204	2.20759	2.44496	2.41411	0.292131	-1.66439	-1.11616	-0.179774
LOC-Os01g17160	3.10648	2.6863	2.73834	1.92318	3.18306	2.70511	6.00274	6.39864	6.44649	6.64725	6.43159	6.82417	7.3774	7.46403	7.30362	7.41791	7.30667	7.5039	7.09924	7.40106	7.1976	7.40046	7.37754	7.3692	6.02385	6.22203	6.25419	6.37457	6.20732	6.57786	-4.72704	-1.40727	0.0504532	-0.0865516
LOC-Os01g17170	4.65831	4.4771	4.59384	4.18494	4.56013	3.67372	3.35163	3.69931	2.49203	2.39443	3.06512	3.17849	2.20135	2.42048	1.44289	1.60355	2.4451	1.91922	1.69228	1.75571	1.64129	0.990154	0.562717	0.696182	3.77524	3.81796	3.67832	3.79047	3.39958	3.37463	1.55268	-0.718112	-2.05814	-2.81888
LOC-Os01g17180	4.27319	4.76759	4.49378	4.21066	4.51135	4.33174	3.76316	3.65786	3.32709	3.11266	3.95874	3.63603	3.59709	3.30144	3.43627	2.74209	3.87193	3.27061	3.43028	3.27787	3.73779	3.36942	3.36229	2.45451	4.21347	4.48176	4.19117	3.95542	3.328	3.45052	0.754811	-0.633982	-0.860093	-0.973682
LOC-Os01g17190	8.02671	8.21605	8.36332	8.26556	8.15745	8.47336	9.33023	9.47661	9.65936	9.54385	9.66739	9.49581	8.87686	8.93754	9.03516	8.66592	8.97811	8.83971	8.16834	8.0436	8.34725	8.04547	8.06713	7.95842	8.62512	8.77922	8.69153	8.73942	8.84403	8.69649	-1.1007	0.791519	-0.339737	-1.24208
LOC-Os01g17214	3.82366	3.85888	3.60578	3.45818	3.51538	3.39125	2.51481	2.49343	1.61027	2.56951	2.49424	1.90462	0.980632	-0.237863	-0.237863	-0.237863	0.99813	2.07085	1.28518	-0.237863	0.988213	0.295683	-0.237863	1.25847	3.02462	3.18393	2.40276	3.06868	2.14519	2.25389	1.58648	-0.721407	-2.73079	-2.72825
LOC-Os01g17240	1.21848	2.19338	1.4801	1.10883	1.8451	1.64026	0.979076	1.42636	0.662688	0.610145	0.905845	0.412167	0.290554	1.31403	-0.237863	-0.237863	0.508637	0.341609	0.715945	1.07892	2.26994	-0.237863	1.07457	0.696182	-0.237863	1.58376	-0.237863	0.753611	1.25118	0.493892	0.418446	-0.753473	-1.25956	-0.534339
LOC-Os01g17250	6.80444	6.96624	6.86667	7.0269	6.67814	7.12175	6.7133	6.88532	6.66077	6.72332	6.87565	7.02466	6.1188	5.9321	6.10465	5.77847	6.06478	6.13812	6.20843	6.47132	6.18916	6.37837	6.14307	6.49864	6.64068	6.70574	6.34791	6.65207	6.20732	6.57786	0.217712	0.0527023	-0.902567	-0.640704
LOC-Os01g17260	4.00071	3.97737	3.91523	3.54161	3.56402	3.53939	2.77366	2.58474	3.27327	2.19512	2.73551	2.07956	3.24421	3.17629	3.73542	3.72934	3.05644	3.33195	3.92125	2.84203	3.22742	2.70929	2.70253	3.72283	3.66111	3.1259	3.59921	3.06868	2.8027	3.37463	0.271724	-1.19371	-0.343223	-0.519203
LOC-Os01g17279	4.81812	4.92332	4.98145	4.77343	5.06148	4.95025	5.43146	5.39426	4.86526	5.45704	5.46815	5.63224	6.07933	5.9983	5.87868	5.85328	6.10146	5.99375	6.0617	6.28503	5.68335	6.23311	5.87579	5.95076	5.45589	5.38158	5.05724	5.4178	5.1939	5.71122	-1.16295	-0.74498	0.134447	0.185171
LOC-Os01g17300	0.284222	-0.237863	-0.237863	-0.237863	-0.237863	-0.237863	-0.237863	0.282065	0.281567	0.610145	-0.237863	0.858671	1.2317	1.53404	-0.237863	1.20702	1.36295	1.07417	1.50304	1.75571	0.988213	1.24237	0.562717	-0.237863	0.91792	0.645705	0.614567	-0.237863	0.442321	-0.237863	-1.48479	-1.06268	0.113193	0.00937765
LOC-Os01g17320	6.62151	6.53044	6.46309	6.16023	6.48325	6.11878	3.12274	3.10007	3.37898	2.56951	3.00495	3.32466	3.40611	3.41659	3.73542	2.57533	4.03254	3.91645	2.38352	2.70886	2.8267	3.07678	2.39269	3.4445	5.40951	5.18249	5.08654	5.47328	5.36458	5.17564	2.86405	-2.59349	-2.11543	-2.90235
LOC-Os01g17330	0.968834	0.212233	0.228496	-0.237863	0.310469	0.501115	0.979076	0.663452	0.281567	1.14066	0.615191	0.858671	2.41936	2.62589	-0.237863	2.16976	1.65389	0.753893	1.02845	1.45664	0.988213	1.80911	0.562717	-0.237863	0.257167	0.645705	2.09204	0.753611	0.902712	1.62712	-1.38561	-0.92358	0.463766	-0.590444
LOC-Os01g17390	4.00071	3.66063	3.68051	3.83412	3.51538	3.73647	5.15653	5.48001	5.678	5.7117	5.21285	5.07341	6.25965	5.98903	6.05139	6.13394	5.80786	5.86478	5.24012	5.22948	5.66732	5.51175	5.31647	4.71869	5.29937	5.09446	5.32647	5.10301	5.17362	5.19784	-2.1691	-0.508755	0.498335	-0.639137
LOC-Os01g17396	0.284222	0.554794	-0.237863	0.87147	0.706837	0.501115	1.94231	1.61146	0.963876	2.29821	2.80773	2.50458	1.7965	2.04429	1.9876	2.38675	2.84192	1.3361	1.50304	1.07892	1.3514	1.45698	2.55591	1.97704	1.16125	0.943175	1.14678	1.07383	0.902712	1.3384	-1.93466	-0.0397539	-0.00750186	-0.647245
LOC-Os01g17402	3.16713	2.99802	2.66662	2.88587	1.48983	2.08809	1.22996	0.964807	1.77425	0.899655	0.615191	-0.237863	0.290554	-0.237863	-0.237863	0.658369	0.508637	-0.237863	1.02845	-0.237863	0.501682	0.684308	-0.237863	1.97704	0.91792	1.89298	1.69548	2.20759	1.53165	2.68938	1.45681	-1.28874	-2.14206	-1.54541
LOC-Os01g17430	7.78451	7.82774	7.93386	7.97233	7.78674	8.11144	8.62604	8.69362	8.72493	8.57787	8.6555	8.86616	8.06771	8.19217	8.03749	7.90482	8.1738	8.11634	7.47279	7.16088	7.51674	7.36105	7.62746	7.1514	8.1182	8.04528	7.92688	8.17554	8.2612	8.13713	-0.61308	0.629702	-0.388946	-1.1538
LOC-Os01g17470	1.21848	1.86485	1.78111	1.92318	1.67837	1.88148	4.26256	4.3727	4.34527	4.69762	4.27124	4.89768	6.49983	6.96051	6.50206	7.08696	6.07711	6.68825	5.39797	5.55461	6.80195	6.03027	5.65943	6.13642	5.05011	5.04835	5.1294	5.51353	5.17362	6.25701	-4.80691	-2.31492	1.04706	-0.0531917
LOC-Os01g18050	9.73724	9.72182	9.83209	9.68711	9.71081	9.91987	10.5943	10.7542	10.6946	10.6022	10.6369	10.7988	10.791	10.9673	11.0105	10.9124	11.1147	10.7554	10.1128	10.155	10.3061	9.91902	10.5794	9.75905	10.3567	10.3552	10.1855	10.4368	10.5354	10.4841	-1.10833	-0.065844	0.351647	-0.779085
LOC-Os01g18060	2.67678	2.99802	3.1068	2.60474	2.66392	3.31105	3.76316	3.43058	3.81542	3.70702	3.95874	3.98287	1.2317	1.72488	1.44289	1.91425	1.36295	1.74975	2.588	2.56214	2.08922	2.21495	1.07457	1.25847	3.35339	3.34519	2.94092	3.33143	3.328	2.25389	-0.467029	1.02892	-1.99267	-1.59918
LOC-Os01g18070	7.99151	7.98452	8.13824	8.06866	7.99842	8.13493	8.29392	8.31458	8.35889	8.19929	8.36367	8.21771	8.06569	7.97216	8.0168	7.7665	8.00978	7.90048	7.71025	7.65748	7.76291	7.56561	7.6457	7.48566	8.00774	7.81451	8.08766	7.94477	8.01567	7.77703	-0.152952	0.23387	-0.277465	-0.59773
LOC-Os01g18080	-0.237863	-0.237863	-0.237863	-0.237863	0.706837	-0.237863	0.289718	-0.237863	-0.237863	-0.237863	-0.237863	-0.237863	1.63164	1.53404	2.19828	-0.237863	0.508637	3.1395	4.55415	4.9337	3.5407	4.56169	5.50813	4.21792	1.16125	1.40013	1.69548	1.33572	1.25118	0.97708	-3.92587	-3.99796	-2.05303	3.33594
LOC-Os01g18090	0.284222	-0.237863	0.228496	-0.237863	0.310469	-0.237863	-0.237863	-0.237863	-0.237863	-0.237863	-0.237863	-0.237863	-0.237863	-0.237863	-0.237863	-0.237863	-0.237863	-0.237863	-0.237863	-0.237863	-0.237863	-0.237863	-0.237863	-0.237863	-0.237863	-0.237863	-0.237863	-0.237863	-0.237863	-0.237863	0.256129	-0.22767	-0.22767	-0.22767
LOC-Os01g18100	1.92828	1.26327	2.14004	1.64995	2.36771	1.35045	2.85056	3.0368	2.96915	2.64968	2.87651	2.92706	3.68387	4.10698	3.66624	3.64763	3.05644	3.55414	3.67428	3.68486	3.67504	4.03616	3.60536	3.33836	2.96173	3.00235	2.87528	3.33143	2.8027	3.2097	-1.98822	-0.965911	0.161888	0.241185
LOC-Os01g18140	0.666762	0.831422	-0.237863	-0.237863	1.01745	-0.237863	0.289718	-0.237863	-0.237863	0.247571	-0.237863	-0.237863	0.290554	-0.237863	-0.237863	-0.237863	-0.237863	-0.237863	-0.237863	-0.237863	-0.237863	-0.237863	-0.237863	-0.237863	0.257167	-0.237863	0.90508	-0.237863	-0.237863	-0.237863	0.309843	-0.364656	-0.488036	-0.618418
LOC-Os01g18170	7.76011	7.98098	8.11653	8.24548	7.99621	8.54961	10.0075	10.3312	10.1044	10.3015	10.2902	10.4328	10.8918	11.0632	11.1083	10.9839	11.0868	10.9357	10.7256	10.8504	10.9487	10.6962	10.9032	10.6564	10.0648	10.0447	9.89595	10.1368	10.269	10.168	-2.87241	-0.970255	0.22288	-0.111347
LOC-Os01g18210	6.38668	6.29973	6.49966	6.33996	6.57511	6.29589	5.7652	5.56095	5.65714	5.6929	5.86502	5.64621	4.92987	4.98035	5.10935	5.27886	4.96843	5.36065	4.86071	5.15464	5.19469	4.89178	5.24648	5.05662	6.03153	5.6104	5.80316	5.67605	5.62565	5.72656	0.829721	-0.409719	-1.08973	-1.12821
LOC-Os01g18220	0.284222	0.212233	-0.237863	0.232876	-0.237863	-0.237863	2.07642	1.77549	1.92148	2.29821	1.84118	2.92706	5.01602	4.94242	4.97278	5.166	4.9417	4.83355	4.13206	3.94385	4.72257	4.33634	3.67806	3.80484	3.49338	3.49022	3.63931	3.55362	3.17323	3.71954	-4.81193	-2.90512	1.43154	-0.0689471
LOC-Os01g18230	-0.237863	-0.237863	-0.237863	-0.237863	-0.237863	-0.237863	-0.237863	-0.237863	-0.237863	-0.237863	-0.237863	-0.237863	-0.237863	-0.237863	-0.237863	-0.237863	-0.237863	0.341609	-0.237863	0.565821	0.501682	-0.237863	-0.237863	-0.237863	-0.237863	-0.237863	0.250415	-0.237863	-0.237863	-0.237863	-0.314474	-0.314474	-0.141574	0.164203
LOC-Os01g18240	-0.237863	0.554794	-0.237863	0.232876	0.706837	1.35045	6.12387	6.67285	6.80051	6.67146	6.5626	6.87845	6.44499	6.14747	6.09152	5.87139	6.48144	6.18042	5.09674	4.87275	4.48715	4.96372	5.46768	4.84034	5.66774	5.89727	5.54274	5.50024	5.36458	5.75677	-6.18346	0.463495	-0.18271	-2.12426
LOC-Os01g18280	3.28126	2.88129	2.59115	2.82055	2.90956	3.31105	1.22996	2.49343	2.66919	2.64968	1.97266	2.50458	1.44549	1.72488	1.9876	1.20702	1.89589	2.65471	2.00943	1.45664	1.64129	1.64376	0.562717	1.25847	2.22232	2.02583	2.49306	2.44812	2.44496	1.62712	0.65057	-0.479205	-1.05805	-1.46842
LOC-Os01g18320	2.83467	2.88129	2.59115	2.35086	3.05278	2.70511	2.60635	2.29139	1.77425	2.64968	2.80773	2.62235	1.63164	0.330661	1.06702	-0.237863	1.65389	1.3361	0.715945	-0.237863	0.988213	0.684308	1.75026	2.23544	1.98993	2.46081	2.73429	2.74718	1.76636	2.41411	0.453603	0.00162579	-1.85992	-1.78705
LOC-Os01g18360	1.21848	1.06345	0.228496	1.10883	0.706837	1.64026	1.94231	1.21396	1.77425	2.56951	1.69651	1.47443	2.41936	2.52684	2.54508	2.89155	2.84192	2.74768	2.38352	2.70886	2.43053	2.3283	1.99756	2.23544	1.71277	1.89298	1.35374	2.55485	1.76636	1.62712	-1.65759	-0.894451	0.398707	-0.129956
LOC-Os01g18400	4.92734	5.0904	3.91523	4.99682	4.76125	4.84026	1.79444	2.29139	2.66919	2.08409	1.5357	2.07956	4.37357	4.62083	4.58011	4.41253	4.03254	4.44668	4.0305	4.8091	4.6912	4.62961	4.34685	4.38719	3.881	4.02262	4.54784	4.52702	4.57492	4.57397	0.0450476	-2.7462	-0.490334	-0.379324
LOC-Os01g18410	-0.237863	0.212233	0.580362	0.232876	0.310469	-0.237863	0.289718	-0.237863	0.281567	-0.237863	0.615191	-0.237863	0.290554	0.330661	-0.237863	-0.237863	-0.237863	1.07417	0.715945	-0.237863	-0.237863	0.990154	0.562717	-0.237863	-0.237863	0.270531	0.250415	0.341421	-0.237863	-0.237863	-0.428928	-0.489119	-0.350898	-0.19515
LOC-Os01g18450	2.06204	2.53994	2.14004	2.35086	2.36771	2.08809	2.92357	3.3286	2.75023	3.16815	3.23189	3.17849	0.290554	-0.237863	-0.237863	0.658369	0.508637	-0.237863	-0.237863	-0.237863	-0.237863	-0.237863	-0.237863	-0.237863	2.75472	1.89298	2.30643	2.83452	2.14519	2.07362	-0.137874	1.35316	-2.8774	-3.19905
LOC-Os01g18480	-0.237863	-0.237863	-0.237863	-0.237863	-0.237863	0.501115	-0.237863	-0.237863	0.281567	-0.237863	-0.237863	-0.237863	-0.237863	-0.237863	-0.237863	-0.237863	-0.237863	-0.237863	-0.237863	-0.237863	-0.237863	-0.237863	0.562717	-0.237863	-0.237863	-0.237863	0.614567	-0.237863	-0.237863	-0.237863	-0.0805423	-0.151015	-0.305036	-0.0607688
LOC-Os01g18584	-0.237863	-0.237863	-0.237863	0.232876	-0.237863	-0.237863	0.675185	-0.237863	-0.237863	-0.237863	-0.237863	-0.237863	-0.237863	-0.237863	-0.237863	-0.237863	-0.237863	-0.237863	-0.237863	-0.237863	-0.237863	0.295683	-0.237863	0.696182	0.257167	0.270531	-0.237863	-0.237863	-0.237863	-0.237863	-0.274231	-0.134985	-0.404825	0.031051
LOC-Os01g18620	-0.237863	0.554794	0.228496	0.232876	-0.237863	0.501115	0.289718	0.663452	0.963876	0.610145	-0.237863	-0.237863	2.31447	1.72488	-0.237863	1.20702	-0.237863	1.07417	1.02845	1.75571	1.3514	1.24237	0.562717	0.696182	-0.237863	1.18967	1.14678	-0.237863	0.442321	0.493892	-1.23333	-1.04139	-0.0134814	0.0379242
LOC-Os01g18630	4.30052	4.59299	4.36376	4.85724	4.43495	4.68983	3.8024	2.97062	2.89981	3.05494	2.73551	4.02626	7.21205	7.10916	6.83711	6.94026	7.15203	7.20513	7.74005	7.66648	7.39547	7.74219	7.74634	7.61062	5.82619	6.09924	6.22154	5.94494	5.58016	6.34912	-3.28039	-4.4285	0.260457	1.28132
LOC-Os01g18640	5.49884	5.65002	5.69084	5.71539	5.6735	5.72902	4.87295	5.08585	5.1897	5.20179	5.15865	5.26668	5.5192	5.13969	5.41366	5.19506	5.29841	5.06795	5.63556	5.51527	5.23875	5.61589	5.42607	5.38457	5.44443	5.6104	5.19813	5.22115	5.34658	5.47724	0.204162	-0.512555	-0.364449	-0.113336
LOC-Os01g18660	2.06204	2.53994	2.66662	2.75214	2.83224	1.88148	2.85056	3.27477	3.37898	3.11266	3.17842	3.74392	4.91201	4.62083	4.542	4.50823	4.67583	4.83355	5.27014	5.34619	5.00362	5.31951	5.06861	5.08971	3.49338	3.99046	4.29522	4.1721	3.87177	4.14202	-2.66299	-1.95117	0.00372009	0.875634
LOC-Os01g18670	0.284222	0.831422	1.09926	0.587222	1.01745	0.987404	2.3122	2.39594	2.82695	1.52769	1.97266	1.90462	4.14795	3.75972	3.92502	3.26477	3.32816	2.65471	3.43028	2.56214	3.46852	2.62305	2.70253	2.23544	3.02462	2.55177	3.06386	1.07383	2.44496	2.41411	-2.64281	-1.29878	0.780264	-0.342497
LOC-Os01g18744	1.43123	2.53994	2.14004	2.75214	3.97711	2.93653	5.62994	5.17671	5.54804	5.43459	5.88185	5.81651	10.3795	10.4045	10.485	10.4513	10.5697	10.4654	10.7541	10.8807	10.8022	10.6892	10.6752	10.5755	9.24292	9.31213	9.35667	9.32532	9.23251	9.45702	-8.52187	-5.89807	1.20175	1.68224
LOC-Os01g18800	3.96699	4.35108	4.03399	4.64726	3.97711	4.20434	5.83309	5.38158	5.51364	5.67385	5.58579	5.8041	7.19737	7.24391	7.16005	7.11003	7.09859	7.32312	7.86823	7.98	7.92337	8.08834	7.84437	7.67745	6.22471	6.20811	6.28611	6.28438	6.07147	6.38825	-3.55843	-2.28268	-0.0453258	1.18095
LOC-Os01g18850	3.86085	3.66063	3.48589	3.73125	3.74368	3.7966	3.76316	3.8904	3.73806	3.88318	4.21923	3.69098	4.14795	4.07228	4.19436	3.9499	4.22217	4.26989	4.55415	4.99219	4.86993	5.03224	5.17292	4.87872	3.97953	4.25692	4.16394	3.79047	4.06026	4.23079	-1.0006	-0.834175	-0.52932	0.817894
LOC-Os01g18860	0.968834	0.831422	0.580362	0.587222	0.706837	0.987404	0.675185	-0.237863	-0.237863	0.247571	0.250817	0.412167	0.676466	0.737409	1.44289	0.658369	-0.237863	0.341609	1.02845	-0.237863	0.501682	0.295683	0.562717	0.696182	0.257167	0.270531	0.250415	0.341421	0.442321	0.493892	0.00152936	-0.716782	-0.193369	-0.393186
LOC-Os01g18870	0.666762	0.554794	1.4801	1.49111	-0.237863	-0.237863	-0.237863	-0.237863	-0.237863	-0.237863	-0.237863	-0.237863	-0.237863	-0.237863	-0.237863	-0.237863	-0.237863	-0.237863	-0.237863	-0.237863	-0.237863	-0.237863	-0.237863	-0.237863	0.625045	0.645705	0.250415	-0.237863	0.442321	0.493892	0.857369	-0.730351	-0.730351	-0.730351
LOC-Os01g18880	3.33511	3.5115	3.4436	3.06575	3.30254	3.46722	2.99306	2.58474	2.29003	2.19512	2.20435	1.19915	1.2317	1.89341	1.7408	1.60355	0.99813	0.753893	2.00943	1.75571	1.88257	1.95744	0.562717	2.23544	2.59811	2.14747	2.20321	2.91687	1.76636	2.25389	1.08065	-0.718567	-1.75728	-1.38017
LOC-Os01g18890	0.666762	0.554794	0.228496	0.232876	-0.237863	-0.237863	-0.237863	-0.237863	-0.237863	-0.237863	-0.237863	-0.237863	-0.237863	-0.237863	-0.237863	-0.237863	-0.237863	-0.237863	-0.237863	-0.237863	-0.237863	-0.237863	-0.237863	-0.237863	0.257167	0.270531	-0.237863	0.753611	-0.237863	-0.237863	0.439063	-0.374017	-0.374017	-0.374017
LOC-Os01g18910	-0.237863	-0.237863	-0.237863	-0.237863	-0.237863	-0.237863	1.22996	0.663452	1.61027	2.19512	1.14765	1.47443	0.980632	0.330661	0.557338	1.20702	0.508637	0.753893	-0.237863	-0.237863	-0.237863	-0.237863	-0.237863	-0.237863	0.257167	0.270531	1.84012	-0.237863	0.442321	0.493892	-1.48924	0.877314	-0.302744	-1.48924
LOC-Os01g18950	-0.237863	-0.237863	-0.237863	-0.237863	-0.237863	-0.237863	0.675185	-0.237863	0.281567	1.14066	0.905845	0.412167	0.676466	0.737409	1.44289	-0.237863	0.99813	0.753893	1.28518	-0.237863	0.988213	-0.237863	-0.237863	0.696182	0.257167	0.645705	1.14678	0.341421	0.902712	-0.237863	-1.26127	-0.344543	-0.00568718	-0.484298
LOC-Os01g18970	-0.237863	0.212233	-0.237863	-0.237863	0.310469	-0.237863	4.89127	4.97207	4.77131	5.17494	4.59071	4.92085	6.62573	6.84704	7.02151	6.54837	6.71245	6.49395	5.57673	5.39036	6.6714	5.63805	5.64137	5.53632	5.03492	5.30521	5.72147	4.76793	5.46809	5.63194	-6.56909	-2.03805	0.79511	-0.707257
LOC-Os01g19020	6.28089	6.29403	6.72381	6.82939	6.58103	7.31403	9.82599	10.0645	10.2486	10.0793	10.06	10.2111	9.97516	10.0195	10.1977	9.87765	10.0094	9.93173	8.93868	8.92036	9.25037	9.03274	9.00252	8.96491	9.34271	9.18914	9.28896	9.37532	9.57929	9.31197	-3.48491	0.256033	0.131995	-1.39804
LOC-Os01g19030	-0.237863	-0.237863	-0.237863	-0.237863	0.310469	-0.237863	-0.237863	-0.237863	-0.237863	-0.237863	-0.237863	-0.237863	0.290554	-0.237863	-0.237863	-0.237863	-0.237863	0.341609	-0.237863	-0.237863	0.501682	-0.237863	-0.237863	-0.237863	-0.237863	-0.237863	-0.237863	-0.237863	-0.237863	-0.237863	-0.182305	-0.34014	-0.0140983	-0.122109
LOC-Os01g19050	-0.237863	-0.237863	-0.237863	-0.237863	-0.237863	-0.237863	-0.237863	-0.237863	-0.237863	-0.237863	-0.237863	-0.237863	-0.237863	-0.237863	-0.237863	-0.237863	0.508637	-0.237863	-0.237863	-0.237863	-0.237863	-0.237863	-0.237863	-0.237863	-0.237863	0.270531	0.250415	-0.237863	-0.237863	0.493892	-0.119809	-0.119809	0.124417	-0.119809
LOC-Os01g19120	-0.237863	-0.237863	-0.237863	-0.237863	-0.237863	-0.237863	-0.237863	-0.237863	-0.237863	-0.237863	-0.237863	-0.237863	-0.237863	-0.237863	-0.237863	-0.237863	0.508637	-0.237863	-0.237863	-0.237863	-0.237863	-0.237863	0.562717	-0.237863	-0.237863	-0.237863	-0.237863	-0.237863	-0.237863	0.493892	-0.238747	-0.238747	-0.00407161	0.0136215
LOC-Os01g19130	0.666762	0.212233	1.09926	-0.237863	0.706837	0.501115	1.22996	-0.237863	-0.237863	0.610145	-0.237863	0.412167	2.51713	1.89341	1.9876	1.20702	1.89589	1.74975	3.48249	2.56214	2.57501	3.42144	3.17403	2.81264	1.36941	1.40013	1.14678	0.341421	0.902712	0.493892	-2.24721	-2.46926	-0.544891	1.39859
LOC-Os01g19140	3.10648	3.20648	3.26086	3.62048	3.30254	2.5738	1.22996	0.663452	0.662688	0.899655	1.14765	1.19915	0.676466	0.330661	-0.237863	1.60355	1.89589	1.07417	1.02845	1.07892	0.988213	0.990154	2.20861	2.23544	2.82707	2.36374	2.94092	1.91878	2.30285	1.86758	1.65551	-1.85631	-1.92846	-1.28102
LOC-Os01g19150	5.94222	6.07233	6.07014	6.09267	5.9546	6.14214	6.41722	6.71388	6.71729	6.62759	6.30006	6.65483	6.18724	6.30523	5.87868	6.0249	6.19497	6.3531	6.08721	6.13736	6.24424	6.39147	6.0774	5.96866	6.21125	6.29625	6.126	6.20466	6.23693	6.18107	-0.452169	0.34139	-0.324281	-0.331996
LOC-Os01g19160	3.10648	2.53994	3.05156	3.00825	2.57178	3.31105	1.22996	1.42636	1.42523	1.52769	1.35468	1.47443	1.7965	1.05434	0.557338	1.20702	2.10307	1.5577	2.00943	2.0033	1.88257	0.990154	0.562717	1.97704	1.858	2.25965	1.97157	1.91878	1.76636	1.86758	1.11688	-1.22931	-1.24054	-1.04065
LOC-Os01g19170	-0.237863	-0.237863	0.228496	-0.237863	-0.237863	-0.237863	1.22996	0.282065	1.21292	0.610145	0.905845	-0.237863	3.18593	2.62589	3.35068	2.38675	3.05644	2.91737	2.92633	1.75571	1.88257	1.80911	2.55591	2.23544	2.51294	2.14747	2.09204	1.74933	2.30285	2.07362	-2.96466	-2.19211	1.08565	-0.151206
LOC-Os01g19210	-0.237863	-0.237863	-0.237863	-0.237863	-0.237863	-0.237863	-0.237863	0.282065	0.963876	-0.237863	-0.237863	-0.237863	0.290554	0.330661	-0.237863	-0.237863	-0.237863	0.341609	-0.237863	-0.237863	0.501682	-0.237863	0.562717	-0.237863	0.257167	-0.237863	-0.237863	-0.237863	0.442321	-0.237863	-0.609655	-0.149869	-0.183692	-0.20478
LOC-Os01g19220	3.96699	3.94865	4.24567	4.15875	3.90342	4.81141	7.29437	7.75794	7.45767	7.80327	7.31414	7.65221	6.25257	6.19663	6.16858	5.99217	6.06478	5.91576	2.99982	3.07635	2.93779	2.21495	2.39269	3.22378	6.19767	6.28303	6.05366	6.26092	6.22713	6.359	-3.09613	1.97762	-0.546724	-4.31199
LOC-Os01g19240	-0.237863	-0.237863	-0.237863	-0.237863	-0.237863	-0.237863	-0.237863	-0.237863	-0.237863	0.247571	-0.237863	-0.237863	0.290554	-0.237863	-0.237863	-0.237863	0.508637	0.341609	-0.237863	-0.237863	-0.237863	0.295683	-0.237863	-0.237863	0.257167	-0.237863	-0.237863	-0.237863	-0.237863	-0.237863	-0.390211	-0.258122	0.151815	-0.243273
LOC-Os01g19260	-0.237863	-0.237863	-0.237863	-0.237863	-0.237863	-0.237863	-0.237863	-0.237863	-0.237863	-0.237863	-0.237863	0.412167	0.290554	1.53404	-0.237863	1.20702	0.99813	2.07085	2.588	3.18062	2.26994	3.14025	2.20861	3.33836	1.55128	1.40013	1.53471	0.753611	1.25118	0.97708	-2.63146	-2.5226	-1.15021	1.99624
LOC-Os01g19270	0.666762	0.554794	0.228496	0.587222	-0.237863	0.501115	0.979076	0.663452	1.21292	0.247571	0.905845	1.19915	0.980632	1.31403	-0.237863	-0.237863	1.36295	0.753893	1.02845	0.565821	-0.237863	0.990154	1.45162	1.25847	1.55128	0.943175	0.90508	0.753611	0.902712	0.97708	-0.850521	-0.221661	-0.424453	-0.201993
LOC-Os01g19290	-0.237863	-0.237863	-0.237863	-0.237863	-0.237863	-0.237863	0.289718	0.282065	1.21292	0.610145	0.250817	1.47443	5.09731	5.05335	5.34891	5.65845	5.21157	5.08586	4.77956	4.30851	4.48715	4.89178	4.15642	4.95253	3.35339	3.5794	3.38009	3.4468	3.82054	4.35448	-5.62744	-4.80562	1.61805	0.468564
LOC-Os01g19310	-0.237863	-0.237863	-0.237863	-0.237863	-0.237863	-0.237863	0.289718	-0.237863	-0.237863	-0.237863	-0.237863	-0.237863	0.290554	0.330661	-0.237863	-0.237863	-0.237863	-0.237863	-0.237863	-0.237863	-0.237863	-0.237863	-0.237863	-0.237863	-0.237863	-0.237863	-0.237863	-0.237863	-0.237863	-0.237863	-0.24067	-0.0813511	0.0981502	-0.24067
LOC-Os01g19380	0.284222	-0.237863	0.228496	-0.237863	-0.237863	-0.237863	-0.237863	0.282065	-0.237863	-0.237863	-0.237863	-0.237863	-0.237863	0.330661	-0.237863	-0.237863	-0.237863	-0.237863	-0.237863	-0.237863	0.501682	-0.237863	-0.237863	-0.237863	0.257167	-0.237863	0.250415	-0.237863	-0.237863	-0.237863	-0.106074	-0.239393	-0.224395	-0.171611
LOC-Os01g19390	-0.237863	-0.237863	-0.237863	-0.237863	-0.237863	-0.237863	-0.237863	-0.237863	-0.237863	-0.237863	-0.237863	-0.237863	-0.237863	0.737409	-0.237863	-0.237863	-0.237863	-0.237863	-0.237863	-0.237863	-0.237863	-0.237863	-0.237863	0.696182	-0.237863	0.270531	-0.237863	-0.237863	-0.237863	-0.237863	-0.294648	-0.294648	0.0126369	-0.000850971
LOC-Os01g19400	5.5338	5.40777	5.39049	5.2285	5.53396	5.66593	4.26256	4.34685	3.61364	4.20842	4.36996	4.18781	3.35413	3.36016	3.25968	2.74209	2.4451	3.06919	3.80304	3.27787	3.85566	3.36942	3.5288	3.22378	4.78539	4.69631	4.56875	4.62826	4.44562	4.50445	1.43575	-0.809424	-2.06107	-1.57244
LOC-Os01g19410	5.02887	4.76759	4.85809	4.68444	4.32635	4.68983	4.90935	5.34287	5.1897	5.04756	4.61104	5.26668	5.54261	5.67885	6.07827	5.81636	5.53137	5.20541	5.99136	5.66659	5.94508	5.76428	5.52793	5.38457	5.24758	5.26545	5.7854	5.15483	5.02312	5.56522	-1.05975	-0.739508	0.0778032	0.1964
LOC-Os01g19420	-0.237863	-0.237863	-0.237863	-0.237863	-0.237863	-0.237863	-0.237863	-0.237863	-0.237863	-0.237863	0.250817	-0.237863	-0.237863	-0.237863	0.557338	-0.237863	-0.237863	-0.237863	-0.237863	-0.237863	-0.237863	-0.237863	0.562717	-0.237863	-0.237863	-0.237863	-0.237863	-0.237863	-0.237863	-0.237863	-0.308809	-0.164816	-0.0664265	-0.0646996
LOC-Os01g19450	9.23023	9.22376	9.39583	9.16011	9.01145	9.29789	9.55798	9.62919	9.62754	9.38385	9.43205	9.61604	8.62192	8.75947	8.37754	8.54701	8.44043	8.48373	7.74807	7.67989	7.82203	7.63335	7.80433	7.68288	9.1735	9.27424	9.07814	9.08602	9.00472	9.17606	-0.0279716	0.513588	-1.0257	-1.75545
LOC-Os01g19460	0.284222	0.554794	0.228496	0.87147	-0.237863	-0.237863	0.289718	-0.237863	0.281567	-0.237863	-0.237863	-0.237863	-0.237863	0.330661	-0.237863	-0.237863	-0.237863	0.341609	-0.237863	1.45664	-0.237863	0.684308	-0.237863	0.696182	0.625045	-0.237863	-0.237863	0.341421	0.902712	0.493892	-0.22761	-0.668737	-0.640686	-0.0046536
LOC-Os01g19470	8.1445	8.12912	8.32598	8.27778	8.11114	8.3179	8.39204	8.30622	8.26721	8.38787	8.2613	8.4975	6.03049	5.9797	5.89389	5.73956	5.90791	5.96499	5.96408	5.78711	5.97143	5.94398	6.23027	5.96866	7.84302	7.69239	7.63127	8.03741	7.92761	7.75849	0.399828	0.63856	-2.62182	-2.57012
LOC-Os01g19480	3.53242	2.61498	2.42722	2.68032	2.75053	3.22614	-0.237863	-0.237863	-0.237863	-0.237863	-0.237863	-0.237863	1.44549	1.53404	-0.237863	1.60355	1.36295	1.3361	1.02845	1.07892	0.501682	1.80911	2.20861	1.25847	1.36941	2.02583	1.53471	1.91878	1.53165	1.86758	1.32576	-2.79743	-1.33323	-1.12746
LOC-Os01g19490	5.45086	5.36493	4.92109	5.09676	5.39299	4.78196	1.94231	1.77549	2.05507	1.68816	3.00495	2.73123	3.59709	2.8878	3.66624	2.57533	3.40844	2.99528	2.6803	2.39879	3.13719	3.14025	2.70253	3.22378	4.21347	4.25692	4.07902	4.26934	4.146	3.52262	1.9391	-2.49442	-1.39571	-1.76292
LOC-Os01g19548	3.22532	3.43073	3.35512	3.62048	3.65665	3.53939	0.675185	1.21396	1.61027	0.899655	1.14765	1.19915	1.44549	1.31403	1.7408	-0.237863	0.99813	1.3361	1.85955	0.565821	0.501682	0.295683	1.07457	0.696182	2.22232	1.89298	2.80651	2.44812	2.44496	2.41411	2.0354	-1.79671	-1.82342	-2.11472
LOC-Os01g19630	3.5778	3.58799	3.40004	4.13208	3.05278	3.39125	4.44721	4.65143	4.67081	4.53827	4.50642	4.67043	3.30022	3.24022	4.03885	3.72934	3.75398	3.33195	1.50304	1.45664	2.08922	2.09193	1.99756	1.97704	3.77524	3.7036	3.63931	3.8753	3.65491	3.65684	-0.810426	0.848039	-0.760434	-2.54138
LOC-Os01g19694	-0.237863	-0.237863	-0.237863	-0.237863	-0.237863	-0.237863	1.79444	1.21396	0.281567	1.96379	1.35468	2.07956	3.40611	3.47089	3.05842	3.56102	3.81416	3.44732	3.995	4.21338	3.79793	4.25265	5.04131	4.33294	2.22232	2.25965	2.30643	1.74933	2.44496	2.07362	-4.37262	-2.8739	-0.0407918	1.31712
LOC-Os01g19740	-0.237863	-0.237863	-0.237863	-0.237863	-0.237863	-0.237863	4.01778	-0.237863	-0.237863	-0.237863	-0.237863	-0.237863	0.290554	-0.237863	-0.237863	0.658369	-0.237863	-0.237863	-0.237863	-0.237863	-0.237863	-0.237863	-0.237863	-0.237863	-0.237863	-0.237863	-0.237863	-0.237863	-0.237863	-0.237863	-0.841525	0.489421	-0.445563	-0.841525
LOC-Os01g19760	4.32734	4.62964	4.38626	4.58961	4.40856	4.37182	5.40621	5.43164	5.44227	5.41178	5.30307	5.57496	4.69935	4.66808	4.42123	3.9499	4.38975	4.47415	4.37239	3.94385	4.59278	4.06915	4.4334	3.88243	4.89043	4.69631	4.60969	5.03088	4.85506	4.39346	-0.731621	0.876297	-0.751378	-0.993688
LOC-Os01g19770	-0.237863	0.212233	-0.237863	-0.237863	0.310469	-0.237863	0.675185	-0.237863	-0.237863	0.247571	0.250817	-0.237863	0.676466	-0.237863	0.557338	-0.237863	-0.237863	-0.237863	-0.237863	-0.237863	-0.237863	-0.237863	0.562717	-0.237863	-0.237863	-0.237863	-0.237863	-0.237863	0.442321	-0.237863	-0.403612	-0.161941	-0.192915	-0.433869
LOC-Os01g19800	1.6166	0.212233	1.30221	0.232876	1.01745	0.501115	3.8024	4.58663	4.73194	4.90784	5.07333	4.75023	3.72537	3.75972	3.86454	3.80667	3.98097	3.39079	2.6803	1.45664	2.26994	2.09193	1.07457	2.23544	3.66111	3.00235	3.51551	3.13899	3.46777	3.89278	-3.63956	1.34054	-0.187765	-2.6063
LOC-Os01g19820	4.40493	4.55539	4.24567	4.13208	4.23917	3.73647	4.89127	5.08585	5.08425	4.51705	4.21923	3.93814	2.9955	3.17629	3.43627	4.01652	3.69118	3.20654	4.196	4.63649	4.62634	4.98115	4.34685	4.09292	4.13012	4.61427	4.48321	4.33071	4.54366	5.32426	-0.493288	0.136246	-1.33721	-0.107548
LOC-Os01g19840	9.66811	9.76827	9.66731	9.76404	9.80235	9.82921	8.61644	8.74029	8.54641	8.66845	9.04447	8.69693	7.43482	7.62535	7.64213	7.39306	7.69865	7.49387	6.81865	6.91852	6.82381	6.93848	6.84968	7.12769	9.05139	9.05176	8.87484	9.01886	9.00472	8.75566	1.36181	-0.471163	-1.94433	-2.52952
LOC-Os01g19870	4.79908	5.22822	4.95158	4.87343	4.69728	4.78196	5.34108	5.24828	5.11517	4.98713	5.15865	5.15385	4.26517	4.17399	4.542	4.19968	4.03254	4.44668	4.196	4.05777	4.20569	3.96783	4.10461	4.15677	4.63226	4.77392	5.02733	4.89527	4.90511	4.90595	-0.0653369	0.417702	-0.855689	-1.0056
LOC-Os01g19880	-0.237863	-0.237863	0.228496	-0.237863	0.706837	-0.237863	0.675185	-0.237863	-0.237863	-0.237863	-0.237863	-0.237863	-0.237863	-0.237863	-0.237863	-0.237863	-0.237863	-0.237863	0.316469	0.565821	0.501682	-0.237863	-0.237863	-0.237863	-0.237863	0.270531	-0.237863	0.341421	-0.237863	-0.237863	-0.192256	-0.324305	-0.573179	0.00528158
LOC-Os01g19940	-0.237863	0.212233	0.228496	-0.237863	-0.237863	-0.237863	1.22996	-0.237863	0.281567	-0.237863	-0.237863	-0.237863	3.55166	3.17629	3.16256	3.64763	4.17705	3.44732	4.55415	5.02057	4.45015	4.92819	4.5542	4.80092	1.55128	2.02583	2.65828	2.65422	1.76636	1.86758	-4.65537	-4.49673	-0.143409	1.9681
LOC-Os01g19970	-0.237863	0.831422	0.228496	-0.237863	-0.237863	-0.237863	0.289718	-0.237863	-0.237863	0.247571	-0.237863	-0.237863	0.290554	0.330661	-0.237863	-0.237863	-0.237863	-0.237863	-0.237863	-0.237863	-0.237863	-0.237863	-0.237863	-0.237863	-0.237863	-0.237863	-0.237863	-0.237863	-0.237863	-0.237863	-0.0436213	-0.204926	-0.179023	-0.472578
LOC-Os01g19990	0.968834	0.212233	0.228496	-0.237863	1.01745	1.35045	-0.237863	-0.237863	-0.237863	-0.237863	-0.237863	-0.237863	-0.237863	-0.237863	-0.237863	0.658369	-0.237863	-0.237863	-0.237863	0.565821	-0.237863	-0.237863	-0.237863	-0.237863	0.257167	0.270531	-0.237863	0.341421	-0.237863	-0.237863	0.565463	-0.823049	-0.598651	-0.626072
LOC-Os01g20110	3.93247	3.94865	3.78581	3.5005	3.74368	4.06459	0.675185	-0.237863	0.963876	1.14066	-0.237863	0.858671	1.44549	1.53404	1.7408	1.20702	0.99813	1.3361	2.26927	-0.237863	1.3514	1.64376	2.20861	1.66204	3.02462	2.55177	2.30643	2.0704	2.57432	3.02345	2.13137	-2.77337	-1.88974	-1.70702
LOC-Os01g20120	5.12372	4.41546	4.38626	4.68444	4.76125	4.44879	2.60635	3.47899	3.03532	3.50632	2.65949	3.74392	4.34722	4.20636	4.46262	4.83791	3.92748	4.5011	5.65844	5.73669	5.60135	6.26193	5.54747	5.73764	4.36698	4.43473	4.21789	4.74557	4.82937	5.42176	-0.735029	-2.33013	-1.07654	1.08511
LOC-Os01g20206	-0.237863	-0.237863	-0.237863	-0.237863	-0.237863	-0.237863	-0.237863	-0.237863	0.281567	-0.237863	-0.237863	-0.237863	-0.237863	0.330661	-0.237863	-0.237863	-0.237863	-0.237863	0.316469	-0.237863	-0.237863	-0.237863	-0.237863	-0.237863	-0.237863	-0.237863	-0.237863	-0.237863	-0.237863	-0.237863	-0.243302	-0.0867087	-0.0709501	-0.0755055
LOC-Os01g20720	-0.237863	-0.237863	-0.237863	0.232876	-0.237863	-0.237863	-0.237863	-0.237863	-0.237863	-0.237863	-0.237863	-0.237863	-0.237863	-0.237863	-0.237863	-0.237863	-0.237863	-0.237863	-0.237863	0.565821	0.501682	-0.237863	-0.237863	-0.237863	-0.237863	-0.237863	-0.237863	-0.237863	-0.237863	-0.237863	-0.159696	-0.298366	-0.298366	0.181654
LOC-Os01g20730	-0.237863	-0.237863	-0.237863	-0.237863	-0.237863	-0.237863	0.675185	0.282065	-0.237863	-0.237863	0.250817	-0.237863	0.676466	1.05434	1.06702	0.658369	1.89589	1.91922	1.85955	1.45664	2.57501	1.45698	1.99756	2.45451	0.625045	0.270531	1.14678	1.74933	0.442321	0.97708	-2.09368	-1.77942	-0.308443	1.00551
LOC-Os01g20780	6.04274	5.67654	5.73534	6.12685	6.15047	5.80418	8.01992	8.00523	7.95954	8.19596	7.41873	7.82799	5.18917	5.10578	5.41366	5.79754	5.58417	4.9555	2.48938	2.21455	2.43053	3.14025	2.39269	3.22378	6.80196	6.72541	6.43591	6.83262	6.95359	6.92907	-1.21317	1.94125	-2.04655	-4.75098
LOC-Os01g20830	-0.237863	0.212233	-0.237863	0.232876	-0.237863	0.501115	-0.237863	-0.237863	-0.237863	-0.237863	-0.237863	-0.237863	-0.237863	-0.237863	-0.237863	-0.237863	-0.237863	-0.237863	-0.237863	-0.237863	-0.237863	-0.237863	-0.237863	-0.237863	-0.237863	-0.237863	-0.237863	-0.237863	-0.237863	-0.237863	0.276636	-0.245898	-0.245898	-0.245898
LOC-Os01g20840	3.5778	4.3065	4.06221	4.26076	4.04723	4.44879	4.08298	4.29371	4.05755	4.01009	4.76409	4.29812	4.65708	4.46902	3.59358	4.64084	4.22217	4.60416	4.67125	4.90355	4.55842	5.09765	4.89648	4.9161	4.10124	4.50471	3.63931	4.13817	4.10377	4.67234	-0.685477	-0.524669	-0.375446	0.340707
LOC-Os01g20860	1.21848	1.06345	0.863016	0.232876	0.706837	-0.237863	0.289718	0.964807	0.281567	0.247571	0.250817	0.412167	0.290554	0.737409	-0.237863	-0.237863	1.36295	-0.237863	0.316469	1.07892	0.501682	1.45698	-0.237863	-0.237863	1.16125	-0.237863	-0.237863	-0.237863	0.442321	-0.237863	-0.169197	-0.591084	-0.65062	-0.387233
LOC-Os01g20880	-0.237863	0.212233	-0.237863	-0.237863	-0.237863	-0.237863	-0.237863	-0.237863	-0.237863	-0.237863	-0.237863	-0.237863	-0.237863	-0.237863	-0.237863	-0.237863	-0.237863	-0.237863	-0.237863	-0.237863	-0.237863	-0.237863	-0.237863	-0.237863	-0.237863	0.270531	0.614567	-0.237863	-0.237863	-0.237863	0.075016	-0.0722376	-0.0722376	-0.0722376
LOC-Os01g20890	4.32734	4.3065	4.80897	4.70268	4.38167	4.68983	3.4036	3.52583	3.65632	3.4626	3.17842	3.25343	3.91668	4.00025	3.80142	4.19968	4.30839	4.20579	4.3998	4.26173	3.79793	3.82062	4.25478	3.63589	4.24022	3.92392	3.89254	4.26934	3.59519	3.71954	0.38227	-1.05658	-0.387218	-0.408305
LOC-Os01g20900	3.5778	3.82768	3.52697	3.12105	3.70082	3.85433	3.72282	4.29371	3.99241	3.70702	3.42794	3.51942	3.76572	3.84443	3.16256	3.15077	3.48448	3.91645	3.58157	2.84203	3.46852	4.06915	3.74728	3.4445	3.19835	3.74274	3.7894	3.6042	3.39958	3.52262	-0.294001	-0.0366547	-0.3254	-0.361286
LOC-Os01g20910	3.10648	2.94083	2.80666	3.17431	3.18306	2.70511	1.94231	2.39594	1.61027	2.64968	1.84118	1.47443	1.44549	1.72488	1.44289	0.658369	2.58985	1.74975	1.28518	2.21455	1.64129	1.80911	1.07457	1.97704	1.858	1.89298	2.20321	2.33286	1.53165	1.86758	0.855947	-0.770566	-1.19553	-1.17215
LOC-Os01g20930	-0.237863	-0.237863	-0.237863	-0.237863	-0.237863	-0.237863	-0.237863	-0.237863	-0.237863	0.247571	0.250817	-0.237863	1.44549	0.330661	-0.237863	-0.237863	-0.237863	-0.237863	0.316469	-0.237863	-0.237863	0.295683	-0.237863	-0.237863	-0.237863	0.270531	0.250415	-0.237863	-0.237863	-0.237863	-0.559205	-0.31181	0.0825606	-0.276698
LOC-Os01g20940	4.92734	4.84755	4.77527	4.75606	5.0272	5.21551	4.56599	5.00551	4.79059	4.87486	4.88586	5.03144	5.17426	4.82225	5.05626	5.13635	5.02045	5.03143	4.52955	4.63649	4.33309	4.49041	4.10461	4.53867	4.90722	5.13915	4.90109	4.72286	4.63547	4.82271	-0.105244	-0.191772	0.0784534	-0.638798
LOC-Os01g20950	-0.237863	-0.237863	0.228496	-0.237863	-0.237863	-0.237863	0.289718	-0.237863	-0.237863	0.247571	-0.237863	-0.237863	3.55166	2.8878	3.43627	3.15077	3.15281	3.06919	2.38352	3.18062	2.43053	2.62305	2.70253	1.97704	2.32583	2.55177	1.97157	1.91878	1.76636	2.07362	-3.36649	-3.2855	1.25056	0.0798343
LOC-Os01g20980	0.284222	-0.237863	-0.237863	-0.237863	0.310469	-0.237863	-0.237863	0.282065	-0.237863	-0.237863	-0.237863	0.412167	2.41936	2.30565	2.82446	2.16976	3.15281	2.20805	1.28518	2.56214	1.64129	2.09193	2.20861	1.25847	1.71277	1.58376	1.14678	1.74933	1.25118	0.97708	-2.52022	-2.50424	1.09262	-0.102186
LOC-Os01g21034	5.43861	5.21622	5.26255	5.21585	5.17544	4.68983	4.51964	4.29371	4.15004	4.71636	4.63108	4.49625	0.676466	1.05434	0.557338	1.20702	0.99813	1.74975	-0.237863	0.565821	0.501682	-0.237863	-0.237863	1.25847	4.50571	4.41064	4.52661	4.4736	4.57492	4.60751	1.54595	0.304053	-4.282	-4.96803
LOC-Os01g21070	6.70568	6.20576	6.35317	5.90061	6.48325	6.13051	1.22996	0.282065	0.662688	-0.237863	0.615191	-0.237863	-0.237863	0.737409	1.44289	1.20702	-0.237863	1.5577	1.02845	1.75571	1.88257	2.3283	1.07457	1.97704	5.53362	4.81122	5.42151	4.85406	4.77658	4.87873	4.67992	-4.78039	-4.3813	-3.34845
LOC-Os01g21120	3.48557	3.91934	3.75156	2.94835	3.51538	3.67372	1.62966	1.92276	1.92148	2.19512	2.09316	2.07956	2.6948	2.04429	1.44289	2.57533	2.58985	2.65471	2.00943	2.0033	0.988213	2.21495	1.07457	1.97704	2.82707	3.06545	2.49306	2.74718	3.25269	2.5583	1.19954	-1.27941	-0.836108	-1.5401
LOC-Os01g21144	1.21848	1.06345	1.30221	1.10883	1.01745	1.35045	0.675185	0.282065	1.77425	0.610145	0.250817	0.858671	-0.237863	-0.237863	0.557338	-0.237863	0.99813	1.07417	0.316469	1.07892	1.3514	0.684308	-0.237863	1.25847	1.36941	0.645705	0.90508	-0.237863	1.25118	1.3384	0.0920764	-0.51702	-0.973662	-0.482501
LOC-Os01g21160	2.97697	2.37704	2.59115	2.88587	2.66392	2.26878	2.85056	2.17866	2.17733	1.34712	2.49424	2.62235	4.1171	4.20636	3.80142	4.72293	4.03254	4.36099	5.01047	4.84127	4.59278	4.92819	4.73547	4.63149	3.30354	3.78084	4.04957	3.06868	2.99983	3.83731	-2.1178	-2.43609	-0.0636963	0.972845
LOC-Os01g21180	6.73603	6.65122	6.78859	6.58088	6.78972	6.79319	6.47301	6.67804	6.60739	6.52504	6.92519	6.26888	5.56565	5.60792	5.7839	5.45732	5.53137	5.54032	5.78856	5.70206	5.83457	5.68136	5.67728	5.75837	6.29016	6.44009	6.44159	6.29981	6.40288	6.0408	0.34787	0.0924444	-1.18034	-1.03285
LOC-Os01g21240	0.666762	0.831422	0.228496	0.232876	0.310469	0.987404	0.289718	-0.237863	-0.237863	0.247571	-0.237863	0.412167	-0.237863	-0.237863	0.557338	-0.237863	-0.237863	-0.237863	-0.237863	0.565821	0.501682	1.64376	0.562717	0.696182	0.257167	-0.237863	0.614567	1.07383	-0.237863	0.97708	-0.065646	-0.739921	-0.868432	0.110354
LOC-Os01g21250	-0.237863	-0.237863	-0.237863	0.232876	0.706837	-0.237863	1.62966	2.49343	2.05507	2.72563	2.09316	1.7055	1.44549	2.18088	1.9876	1.91425	1.89589	2.33333	0.715945	1.75571	1.3514	0.990154	-0.237863	1.66204	0.257167	0.943175	-0.237863	1.07383	1.96818	0.97708	-2.19414	0.280786	0.0182871	-1.22546
LOC-Os01g21300	-0.237863	-0.237863	-0.237863	-0.237863	-0.237863	-0.237863	-0.237863	-0.237863	-0.237863	0.247571	0.250817	-0.237863	0.676466	1.31403	1.06702	1.20702	-0.237863	1.3361	0.316469	0.565821	0.501682	0.684308	0.562717	-0.237863	0.257167	-0.237863	-0.237863	0.753611	-0.237863	-0.237863	-1.11733	-0.954973	0.539753	-0.321807
LOC-Os01g21310	-0.237863	-0.237863	-0.237863	-0.237863	-0.237863	-0.237863	-0.237863	-0.237863	-0.237863	-0.237863	-0.237863	-0.237863	0.290554	1.72488	-0.237863	0.658369	0.508637	0.753893	0.715945	0.565821	-0.237863	-0.237863	1.07457	1.25847	-0.237863	-0.237863	0.250415	0.341421	-0.237863	-0.237863	-1.07799	-1.07799	0.205979	0.0649673
LOC-Os01g21320	6.20338	6.27101	6.4841	6.40267	6.38514	6.47217	6.62303	6.51349	6.7021	6.68579	6.67306	6.46293	6.7516	6.89251	6.81331	6.83345	6.62275	6.65263	7.12821	7.23541	6.96821	7.15753	6.90374	7.06251	6.58959	6.57089	6.66197	6.60316	6.55953	6.49066	-0.629946	-0.391147	-0.186594	0.334829
LOC-Os01g21380	-0.237863	-0.237863	-0.237863	-0.237863	-0.237863	-0.237863	-0.237863	0.282065	0.281567	0.899655	0.615191	0.412167	0.980632	1.05434	-0.237863	1.20702	0.99813	-0.237863	0.316469	0.565821	-0.237863	-0.237863	-0.237863	-0.237863	0.625045	0.645705	0.250415	0.753611	0.442321	-0.237863	-1.02269	-0.235694	0.243289	-0.75939
LOC-Os01g21410	5.12372	5.21622	5.20042	5.29011	4.99208	5.40127	5.21587	5.27595	5.45441	5.70233	4.81754	5.57496	5.40889	5.80046	5.21	5.45732	5.79298	5.54032	5.56467	6.13736	5.47811	5.70254	5.64137	5.05662	5.12378	5.09446	5.19813	5.25321	5.23361	5.53067	-0.513474	-0.339284	-0.0935647	0.0264538
LOC-Os01g21420	0.284222	0.831422	0.580362	-0.237863	-0.237863	0.987404	-0.237863	-0.237863	-0.237863	-0.237863	0.250817	-0.237863	-0.237863	1.89341	0.557338	0.658369	-0.237863	0.753893	1.02845	-0.237863	-0.237863	0.684308	1.99756	0.696182	-0.237863	1.18967	0.614567	-0.237863	0.902712	0.97708	-0.590268	-1.22423	-0.255838	-0.100994
LOC-Os01g21440	8.36924	8.38635	8.46723	8.50655	8.21379	8.38554	8.81299	8.95231	8.96771	9.01151	8.72825	8.79426	8.27758	8.15327	8.38294	8.01074	8.18239	8.12503	7.79269	7.97638	8.09798	7.81693	7.79619	7.62198	8.3871	8.32699	8.44379	8.32062	8.45004	8.28698	-0.307574	0.524227	-0.549185	-0.898899
LOC-Os01g21450	4.9097	4.78394	4.6874	5.09676	4.69728	4.84026	5.07875	5.27595	5.36718	5.29198	5.14478	5.53045	6.21664	5.9321	5.92384	5.97552	6.08934	5.85437	6.09562	6.05745	6.02273	6.06339	5.69491	6.00381	5.29937	5.31822	5.49983	5.25321	5.2912	5.71122	-1.24429	-0.841323	0.197923	0.182287
LOC-Os01g21520	-0.237863	0.212233	-0.237863	-0.237863	-0.237863	-0.237863	-0.237863	-0.237863	0.281567	-0.237863	0.615191	-0.237863	-0.237863	0.330661	-0.237863	-0.237863	-0.237863	-0.237863	-0.237863	0.565821	0.501682	-0.237863	-0.237863	0.696182	0.257167	0.270531	-0.237863	0.341421	-0.237863	-0.237863	-0.497725	-0.246004	-0.462635	0.0734013
LOC-Os01g21560	4.35367	4.49707	4.53464	4.3328	4.32635	3.90984	4.58861	4.73354	4.37112	4.69762	4.13751	4.58597	5.11303	5.05335	4.542	4.87429	4.22217	4.99397	3.995	3.68486	2.8267	2.86768	3.5288	2.45451	4.39105	4.22963	4.34457	4.44614	4.30357	4.60751	-0.497856	-0.215249	0.231851	-1.57247
LOC-Os01g21590	-0.237863	-0.237863	-0.237863	0.232876	-0.237863	-0.237863	-0.237863	-0.237863	-0.237863	-0.237863	-0.237863	-0.237863	-0.237863	-0.237863	-0.237863	-0.237863	-0.237863	-0.237863	-0.237863	-0.237863	-0.237863	0.295683	-0.237863	-0.237863	-0.237863	-0.237863	-0.237863	-0.237863	0.442321	-0.237863	-0.00717424	-0.154982	-0.154982	0.0133735
LOC-Os01g21610	5.45086	5.14205	5.14871	5.05478	5.41967	5.58299	4.61089	4.71345	4.84695	4.67864	4.83493	4.80107	3.8804	3.17629	3.16256	3.26477	3.87193	3.70087	3.62867	3.27787	3.85566	4.03616	3.74728	3.88243	4.83887	4.73564	4.58936	4.76793	4.63547	4.60751	0.79775	-0.179722	-1.65714	-1.45399
LOC-Os01g21630	-0.237863	-0.237863	-0.237863	-0.237863	-0.237863	-0.237863	0.289718	-0.237863	-0.237863	0.247571	-0.237863	-0.237863	0.980632	-0.237863	-0.237863	-0.237863	-0.237863	1.07417	2.48938	2.21455	2.08922	2.09193	0.562717	2.45451	0.257167	0.270531	0.614567	0.341421	0.442321	0.97708	-1.88158	-1.70024	-1.3249	1.71849
LOC-Os01g21640	3.04318	3.15712	3.21131	2.88587	3.05278	2.5738	2.85056	2.75167	2.75023	2.48463	2.65949	1.47443	-0.237863	-0.237863	-0.237863	-0.237863	-0.237863	-0.237863	-0.237863	0.565821	-0.237863	-0.237863	-0.237863	-0.237863	2.59811	2.55177	2.57803	2.65422	2.14519	1.62712	1.08463	0.209652	-3.33063	-3.2066
LOC-Os01g21650	2.06204	2.46079	2.59115	3.12105	2.12994	2.82546	2.51481	1.92276	2.75023	1.83255	1.97266	2.07956	-0.237863	0.330661	-0.237863	-0.237863	-0.237863	-0.237863	-0.237863	-0.237863	-0.237863	0.295683	-0.237863	-0.237863	1.55128	1.74664	1.97157	0.753611	2.14519	0.493892	0.869597	0.24208	-2.7766	-2.78178
LOC-Os01g21670	-0.237863	-0.237863	-0.237863	-0.237863	-0.237863	-0.237863	-0.237863	-0.237863	-0.237863	-0.237863	-0.237863	-0.237863	-0.237863	-0.237863	-0.237863	-0.237863	-0.237863	0.341609	0.316469	0.565821	0.988213	0.990154	-0.237863	-0.237863	-0.237863	0.270531	0.250415	-0.237863	-0.237863	-0.237863	-0.596388	-0.596388	-0.444647	0.54235
LOC-Os01g21740	-0.237863	-0.237863	-0.237863	-0.237863	-0.237863	-0.237863	-0.237863	0.282065	-0.237863	-0.237863	-0.237863	0.858671	1.94444	2.18088	1.9876	1.20702	2.10307	1.5577	2.26927	2.21455	2.70634	2.86768	2.55591	1.97704	0.91792	0.645705	0.250415	1.33572	1.25118	2.07362	-2.62699	-2.37754	-0.0513408	0.996032
LOC-Os01g21820	3.04318	2.99802	2.80666	3.00825	3.51538	2.42934	2.3122	2.29139	2.17733	1.68816	2.73551	1.90462	2.6087	2.8878	1.7408	2.74209	2.95316	2.4486	3.53288	3.36897	3.5407	3.74097	3.5288	3.4445	3.08489	2.86721	2.40276	3.13899	2.57432	2.41411	-0.339414	-1.23004	-0.861923	0.556466
LOC-Os01g21850	6.03463	5.89551	6.02784	5.69731	5.66238	5.75955	6.47301	6.34088	6.40329	6.2951	6.43159	6.53228	4.98217	5.10578	5.05626	4.97822	5.25564	5.12104	4.8207	4.4818	4.75327	4.71546	4.59232	4.53867	5.9366	5.96503	6.00845	5.86422	5.92149	5.82964	-0.222953	0.777207	-1.2106	-1.62009
LOC-Os01g21860	4.45443	4.37286	4.61304	4.98197	4.58391	4.33174	4.1145	3.47899	3.42906	3.97939	3.71761	3.09945	3.95208	3.8027	3.25968	3.56102	3.98097	4.23819	3.71849	3.88333	3.79793	4.06915	4.34685	3.54337	3.94743	4.05407	4.04957	4.41813	4.06026	4.46839	0.513121	-0.808593	-0.630722	-0.516587
LOC-Os01g21870	-0.237863	-0.237863	-0.237863	-0.237863	0.310469	0.501115	-0.237863	-0.237863	-0.237863	-0.237863	-0.237863	-0.237863	1.44549	1.53404	1.06702	1.20702	1.36295	1.5577	2.92633	3.82016	3.5407	3.31545	1.75026	0.696182	0.257167	0.943175	1.14678	0.753611	1.76636	1.3384	-2.38476	-2.59932	-0.701089	1.62935
LOC-Os01g21880	-0.237863	-0.237863	-0.237863	-0.237863	-0.237863	-0.237863	-0.237863	-0.237863	-0.237863	-0.237863	-0.237863	-0.237863	-0.237863	0.330661	-0.237863	-0.237863	-0.237863	-0.237863	0.715945	0.565821	-0.237863	1.24237	0.562717	0.696182	-0.237863	0.270531	0.250415	-0.237863	-0.237863	-0.237863	-0.718261	-0.718261	-0.580503	0.73748
LOC-Os01g21900	0.284222	-0.237863	-0.237863	-0.237863	-0.237863	-0.237863	-0.237863	-0.237863	0.281567	-0.237863	-0.237863	-0.237863	-0.237863	0.330661	-0.237863	-0.237863	-0.237863	-0.237863	-0.237863	-0.237863	-0.237863	-0.237863	-0.237863	-0.237863	-0.237863	-0.237863	-0.237863	0.341421	-0.237863	-0.237863	-0.0808802	-0.0817322	-0.0659736	-0.238524
LOC-Os01g21940	5.48699	5.5388	5.53845	5.42806	5.33811	5.30103	3.54913	4.05911	3.81542	3.54876	4.36996	3.45738	3.84318	3.84443	3.25968	3.46887	3.69118	3.95595	3.84353	3.94385	3.85566	4.0024	3.67806	3.88243	4.78539	4.67623	4.6495	4.85406	4.26577	4.60751	1.45494	-1.26836	-1.40488	-1.20033
LOC-Os01g21960	5.12372	5.19192	5.52837	5.52351	5.20641	5.7135	6.81275	7.10944	6.95806	7.07867	6.74379	7.01393	6.85806	6.75703	6.49211	6.61438	6.29339	6.92064	6.13693	6.07108	6.1319	6.15843	6.4434	6.03812	6.34047	6.46371	5.89711	6.35254	6.17709	6.28837	-1.53833	0.425696	-0.0653525	-0.803234
LOC-Os01g21970	-0.237863	-0.237863	-0.237863	0.232876	-0.237863	0.501115	0.289718	0.663452	0.281567	-0.237863	-0.237863	0.412167	3.98663	3.8027	3.80142	3.72934	3.98097	3.6536	4.55415	4.4818	5.12597	4.73615	4.4334	4.63149	2.67854	3.34519	3.55797	2.33286	3.25269	2.92046	-4.72915	-4.52343	0.183286	1.66723
LOC-Os01g21990	-0.237863	-0.237863	0.228496	-0.237863	-0.237863	-0.237863	-0.237863	-0.237863	-0.237863	-0.237863	-0.237863	-0.237863	-0.237863	-0.237863	-0.237863	-0.237863	-0.237863	-0.237863	-0.237863	-0.237863	-0.237863	-0.237863	-0.237863	-0.237863	0.257167	0.270531	0.250415	-0.237863	-0.237863	-0.237863	0.0777265	-0.0748477	-0.0748477	-0.0748477
LOC-Os01g22000	1.43123	1.86485	1.4801	1.10883	1.27288	1.35045	1.22996	1.42636	2.17733	1.52769	1.69651	1.47443	-0.237863	0.330661	-0.237863	0.658369	0.99813	1.3361	-0.237863	0.565821	0.501682	-0.237863	0.562717	-0.237863	1.98993	1.18967	1.14678	-0.237863	0.442321	2.07362	0.017481	0.308225	-1.17886	-1.49018
LOC-Os01g22010	8.95512	8.86786	9.04531	8.97928	9.20312	9.06713	9.26061	9.44497	9.26091	9.43494	9.52536	9.14852	9.93647	10.0577	10.1644	10.0133	10.2953	10.0905	10.0231	10.3267	10.0574	10.0814	10.2519	10.0773	9.44109	9.44635	9.38569	9.56603	9.59176	9.40671	-1.1804	-0.890404	0.165762	0.241294
LOC-Os01g22070	1.43123	0.212233	-0.237863	0.587222	0.706837	1.35045	0.289718	0.282065	0.281567	-0.237863	0.615191	1.90462	0.290554	0.737409	0.557338	1.20702	-0.237863	0.341609	0.715945	0.565821	-0.237863	0.295683	1.07457	0.696182	0.625045	0.270531	1.14678	0.753611	0.442321	0.97708	-0.222103	-0.423449	-0.526462	-0.492727
LOC-Os01g22090	4.72033	4.23694	4.16988	4.58961	4.56013	4.33174	3.12274	2.75167	2.89981	1.83255	2.20435	2.62235	2.20135	2.30565	2.94618	2.57533	2.84192	3.06919	3.13645	2.21455	2.43053	2.43338	2.70253	2.81264	3.73819	3.44348	3.33197	3.65307	3.39958	3.29452	1.51381	-1.4635	-1.36976	-1.40857
LOC-Os01g22100	-0.237863	-0.237863	-0.237863	0.232876	-0.237863	-0.237863	-0.237863	-0.237863	-0.237863	-0.237863	-0.237863	-0.237863	-0.237863	-0.237863	-0.237863	-0.237863	0.508637	-0.237863	0.316469	-0.237863	-0.237863	-0.237863	-0.237863	-0.237863	-0.237863	0.270531	-0.237863	-0.237863	-0.237863	0.493892	-0.122289	-0.262455	-0.0337735	-0.0954568
LOC-Os01g22230	3.43714	3.97737	4.0052	4.02017	3.82576	3.53939	3.98404	4.21014	3.95871	3.94803	4.08035	3.89198	4.42486	4.69114	4.61724	4.59798	4.42877	4.5011	5.37053	5.41194	5.28151	5.31951	5.22237	5.08971	4.15845	3.99046	4.6495	4.30036	4.37634	4.27321	-1.26769	-1.05467	-0.433286	0.87049
LOC-Os01g22249	-0.237863	-0.237863	-0.237863	-0.237863	0.310469	-0.237863	-0.237863	-0.237863	-0.237863	-0.237863	-0.237863	-0.237863	-0.237863	-0.237863	-0.237863	-0.237863	-0.237863	-0.237863	0.316469	-0.237863	0.501682	-0.237863	1.07457	-0.237863	-0.237863	-0.237863	-0.237863	-0.237863	-0.237863	-0.237863	-0.294732	-0.447882	-0.447882	0.346382
LOC-Os01g22336	0.666762	1.26327	1.30221	0.87147	1.27288	1.35045	1.44361	1.42636	1.21292	2.29821	2.40393	1.19915	-0.237863	-0.237863	-0.237863	-0.237863	1.36295	0.341609	-0.237863	0.565821	0.501682	-0.237863	-0.237863	-0.237863	1.36941	0.270531	0.90508	-0.237863	0.442321	-0.237863	-0.27361	0.646529	-1.4565	-1.60238
LOC-Os01g22352	-0.237863	-0.237863	-0.237863	-0.237863	-0.237863	-0.237863	-0.237863	-0.237863	-0.237863	-0.237863	-0.237863	-0.237863	0.980632	-0.237863	0.557338	0.658369	0.508637	1.07417	1.85955	1.75571	0.988213	1.64376	2.55591	1.66204	0.625045	0.270531	0.90508	0.753611	-0.237863	-0.237863	-1.70662	-1.70662	-0.713526	1.30733
LOC-Os01g22370	3.93247	4.00553	3.88395	4.07721	4.32635	4.11269	4.75788	5.23425	4.75176	4.85809	5.11662	5.58949	6.08731	6.07919	5.96762	6.22126	6.13724	6.51394	6.54557	6.82508	6.42672	6.69075	6.69185	6.88538	5.45589	5.23832	4.78077	5.43187	5.32836	5.59897	-2.51866	-1.63423	-0.0742816	0.794569
LOC-Os01g22380	-0.237863	0.554794	1.09926	0.232876	0.310469	-0.237863	-0.237863	0.282065	-0.237863	0.610145	-0.237863	-0.237863	-0.237863	1.05434	-0.237863	1.91425	-0.237863	1.07417	1.69228	2.70886	2.26994	1.24237	1.75026	2.64466	-0.237863	0.943175	0.250415	1.07383	-0.237863	1.3384	-1.52985	-1.84165	-1.10735	1.25397
LOC-Os01g22390	3.33511	3.2542	3.88395	2.35086	3.46504	4.01483	2.77366	3.27477	3.27327	2.56951	3.12288	3.25343	2.6948	2.42048	3.16256	2.16976	2.95316	3.27061	2.38352	2.21455	2.08922	2.70929	2.55591	3.09931	3.44821	3.18393	3.06386	3.13899	3.39958	2.92046	0.252082	-0.337499	-0.665629	-0.954983
LOC-Os01g22430	0.968834	1.43876	0.228496	1.10883	1.67837	0.501115	0.289718	-0.237863	0.662688	-0.237863	0.250817	0.412167	0.980632	0.330661	1.44289	0.658369	0.99813	0.341609	1.50304	0.565821	0.988213	0.684308	1.45162	0.696182	0.257167	-0.237863	1.14678	1.33572	0.442321	0.493892	-0.0583293	-1.10328	-0.383163	-0.122636
LOC-Os01g22450	0.666762	-0.237863	0.580362	0.232876	0.310469	-0.237863	-0.237863	0.282065	0.281567	-0.237863	0.250817	-0.237863	0.290554	0.330661	-0.237863	-0.237863	-0.237863	-0.237863	0.316469	-0.237863	-0.237863	0.684308	-0.237863	-0.237863	0.257167	-0.237863	0.250415	-0.237863	-0.237863	-0.237863	-0.0493691	-0.368734	-0.455672	-0.350239
LOC-Os01g22480	1.92828	2.09196	2.59115	1.92318	2.98295	1.35045	0.979076	1.21396	1.42523	0.899655	-0.237863	1.47443	2.6087	2.71858	2.82446	2.74209	1.65389	2.83502	2.588	1.75571	2.43053	2.3283	1.75026	1.97704	2.1108	2.14747	1.69548	2.0704	1.76636	0.97708	-0.41675	-1.74842	0.24683	-0.456939
LOC-Os01g22490	10.4881	10.4594	10.4524	10.4942	10.557	10.5982	9.82181	9.93164	9.83682	9.9081	10.1613	9.8834	8.5659	8.49536	8.70306	8.45693	8.60279	8.52864	7.88772	7.7237	7.8823	7.7875	7.82048	8.03263	9.85749	9.79305	9.71899	10.0235	9.98475	9.74203	0.965836	-0.0730462	-1.9195	-2.54445
LOC-Os01g22500	5.06118	5.02312	4.74076	4.58961	4.78196	4.84026	3.98404	4.29371	4.49386	4.09845	4.72732	4.36723	4.69935	4.38666	4.68874	4.31003	4.77001	4.55355	4.47904	4.63649	4.33309	4.41543	3.99505	3.95606	4.69161	4.73564	4.58936	4.50056	4.47904	4.39346	0.232395	-0.479393	-0.198007	-0.513473
LOC-Os01g22510	3.33511	3.2542	3.1068	3.17431	3.74368	3.31105	3.54913	3.69931	3.09859	3.27312	3.60051	2.37633	5.08141	4.88358	5.02897	4.72293	4.77001	5.20541	5.31402	5.47482	4.86993	5.33315	4.73547	4.43947	4.04167	4.25692	4.58936	4.03132	4.146	4.23079	-1.85875	-1.90737	0.306308	0.446915
LOC-Os01g22520	7.46638	7.66953	7.78728	7.4585	7.62421	7.78395	8.01992	7.94188	8.12441	8.0705	8.25324	8.12845	8.54721	8.47392	8.52647	8.30532	8.53063	8.56582	8.29235	8.24042	8.41602	8.26067	8.32375	8.05374	8.19881	8.12705	8.1128	7.96909	8.04387	7.83127	-0.810745	-0.379612	0.247906	-0.119449
LOC-Os01g22550	3.93247	3.76316	3.94585	3.99078	3.90342	3.22614	3.87782	4.02691	4.37112	4.06959	4.21923	4.18781	4.34722	4.20636	4.14436	4.31003	3.98097	4.33126	4.4267	4.26173	4.16059	4.25265	4.10461	3.63589	3.94743	4.14452	4.34457	4.38958	4.18704	3.89278	-0.512161	-0.151714	-0.00898365	-0.102636
LOC-Os01g22590	0.968834	1.5952	2.03003	1.10883	1.99454	1.35045	1.22996	-0.237863	0.281567	0.247571	0.905845	-0.237863	-0.237863	-0.237863	-0.237863	-0.237863	-0.237863	-0.237863	-0.237863	-0.237863	-0.237863	-0.237863	-0.237863	-0.237863	0.625045	1.40013	0.90508	1.07383	0.442321	1.62712	1.2324	-0.755145	-1.54105	-1.54105
LOC-Os01g22600	3.43714	3.3004	3.26086	3.65836	3.56402	3.60812	3.18346	3.0368	3.42906	3.63006	3.28346	3.63603	3.06181	2.80567	2.69152	3.26477	3.24315	2.4486	2.92633	2.84203	2.43053	2.62305	3.60536	2.96309	2.75472	3.29341	3.17715	3.33143	2.14519	3.52262	0.100687	-0.0715411	-0.627631	-0.609099
LOC-Os01g22630	5.55665	5.74495	5.32211	5.44982	5.48428	5.45823	3.84061	3.85415	4.05755	3.78008	4.1925	3.89198	3.91668	4.10698	3.92502	3.80667	3.62552	3.87583	3.06975	2.96394	3.46852	2.86768	3.44795	3.09931	4.90722	5.06389	4.58936	4.78995	4.06026	4.46839	1.50956	-1.12471	-1.19141	-1.99503
LOC-Os01g22640	2.06204	1.06345	1.09926	1.64995	1.67837	2.26878	3.18346	3.38049	2.82695	3.05494	2.94216	3.25343	6.16478	6.19663	5.75087	6.46734	6.19497	6.197	5.84947	6.15026	5.60135	6.02187	5.87579	5.65161	4.89043	4.59302	5.02733	5.38923	4.37634	4.95888	-4.69577	-3.38917	1.07831	0.538682
LOC-Os01g22660	4.37953	4.16385	3.91523	4.37891	4.04723	3.85433	3.29772	2.58474	3.03532	3.4626	3.42794	3.32466	0.676466	0.330661	-0.237863	1.20702	-0.237863	-0.237863	0.715945	0.565821	0.988213	0.295683	0.562717	-0.237863	3.97953	2.63733	3.67832	3.33143	3.25269	2.80954	1.56166	-0.0994	-3.76007	-3.55269
LOC-Os01g22670	-0.237863	-0.237863	-0.237863	-0.237863	-0.237863	-0.237863	-0.237863	-0.237863	-0.237863	-0.237863	-0.237863	-0.237863	-0.237863	-0.237863	-0.237863	-0.237863	-0.237863	1.91922	2.38352	3.18062	-0.237863	1.80911	2.95746	2.81264	-0.237863	-0.237863	0.250415	-0.237863	-0.237863	-0.237863	-2.13756	-2.13756	-1.5869	2.04258
LOC-Os01g22780	-0.237863	0.212233	0.228496	0.232876	0.310469	-0.237863	0.289718	0.282065	-0.237863	0.247571	0.615191	-0.237863	-0.237863	-0.237863	-0.237863	0.658369	-0.237863	-0.237863	-0.237863	-0.237863	-0.237863	-0.237863	-0.237863	-0.237863	0.625045	-0.237863	0.250415	-0.237863	-0.237863	-0.237863	-0.123147	0.0131065	-0.357473	-0.579751
LOC-Os01g22870	4.27319	4.45684	4.49378	4.62829	4.0126	4.81141	5.02999	4.73354	4.56278	5.09129	5.17239	4.92085	3.98663	4.00025	3.92502	3.80667	3.69118	3.44732	4.50452	4.44039	4.86993	4.38954	4.25478	4.58582	4.5913	4.22963	4.46101	4.38958	4.18704	4.50445	-0.387279	0.340716	-1.06623	-0.326929
LOC-Os01g22900	4.30052	4.35108	4.57437	4.1049	4.04723	4.48579	3.98404	3.8904	3.88884	3.70702	4.24547	3.89198	3.06181	3.88499	3.66624	4.31003	4.38975	3.95595	4.16438	4.11153	4.20569	4.13294	4.4748	4.38719	4.36698	4.25692	4.62973	4.20525	4.10377	4.23079	0.0415608	-0.454112	-0.476236	-0.0660371
LOC-Os01g22954	1.92828	1.73632	2.14004	2.44054	1.99454	1.35045	-0.237863	0.282065	0.281567	-0.237863	0.615191	-0.237863	-0.237863	-0.237863	-0.237863	-0.237863	-0.237863	-0.237863	-0.237863	-0.237863	-0.237863	-0.237863	-0.237863	-0.237863	0.625045	1.74664	1.35374	0.341421	1.25118	-0.237863	1.8892	-1.37203	-1.72523	-1.72523
LOC-Os01g22980	-0.237863	-0.237863	-0.237863	-0.237863	0.310469	-0.237863	0.289718	-0.237863	-0.237863	-0.237863	-0.237863	-0.237863	2.6087	2.04429	1.7408	0.658369	2.10307	2.74768	3.53288	3.53554	3.31235	4.03616	3.17403	3.33836	1.71277	1.74664	2.40276	0.753611	1.53165	1.62712	-3.33081	-3.33414	-0.696306	1.97818
LOC-Os01g22990	7.91622	7.83952	7.83713	7.82816	7.89289	7.79136	6.63937	6.60358	6.43427	6.48736	6.83734	6.49417	6.16478	6.1391	5.98192	6.07264	6.14897	6.42524	6.36265	6.28503	6.46432	6.43008	6.34636	6.35632	7.11539	6.98815	6.9319	7.24099	7.16861	7.03148	1.3158	-0.915733	-1.39044	-1.14746
LOC-Os01g23380	3.10648	3.20648	3.21131	3.65836	2.57178	3.03966	4.3446	4.34685	4.39652	4.38275	4.36996	4.26228	5.08141	5.49453	5.00115	4.9444	5.14283	4.97486	4.8803	5.25359	5.12597	5.17546	4.59232	4.9161	3.881	4.54954	4.39228	4.30036	4.22694	4.09549	-2.01864	-0.910998	0.265061	0.0847588
LOC-Os01g23580	3.10648	3.47168	3.88395	3.62048	2.98295	3.03966	-0.237863	0.663452	0.662688	0.247571	-0.237863	-0.237863	-0.237863	-0.237863	0.557338	0.658369	0.508637	-0.237863	0.316469	-0.237863	-0.237863	0.295683	1.07457	1.66204	1.98993	2.14747	1.35374	1.91878	2.14519	2.41411	2.63984	-2.57139	-2.54442	-2.16204
LOC-Os01g23590	5.63388	5.64108	5.64492	5.47126	5.57013	5.95692	5.28677	5.43164	5.32812	5.35312	5.34007	5.79158	5.61064	5.53333	5.43461	5.35806	5.71621	5.60387	5.43819	5.36844	5.17215	5.60468	5.58576	5.27375	5.53362	5.54548	5.25084	5.67605	5.46809	5.69571	0.0574065	-0.248536	-0.115324	-0.278308
LOC-Os01g23600	-0.237863	-0.237863	-0.237863	0.232876	-0.237863	-0.237863	0.289718	0.282065	-0.237863	-0.237863	0.615191	-0.237863	0.676466	0.330661	0.557338	1.20702	-0.237863	1.07417	1.28518	1.07892	1.3514	0.990154	1.45162	1.66204	-0.237863	0.943175	0.90508	0.341421	-0.237863	0.493892	-1.35685	-1.11854	-0.42644	0.718162
LOC-Os01g23610	5.96801	6.05222	6.07707	5.99244	5.83086	6.22106	5.79469	5.54966	6.10514	5.3886	5.97104	5.35441	3.12521	3.10939	3.05842	3.26477	2.72138	3.39079	3.53288	2.96394	2.93779	3.52017	3.27123	2.81264	5.53362	5.44228	5.57411	5.29999	5.17362	4.93266	0.896698	0.310583	-3.04551	-2.99089
LOC-Os01g23620	8.16137	8.19021	8.25287	8.5563	8.26066	8.49621	8.77651	9.03963	8.77904	9.08184	9.10125	9.0935	7.51097	7.53902	7.34294	7.39931	7.51139	7.51717	6.78267	6.98484	6.90125	7.05009	6.76042	6.74703	8.24081	8.30101	7.95296	8.33379	8.28974	8.33532	-0.257239	0.91436	-1.37654	-1.92727
LOC-Os01g23630	1.21848	1.06345	1.09926	1.10883	2.12994	-0.237863	-0.237863	1.21396	0.963876	1.34712	0.905845	0.412167	0.676466	1.53404	1.9876	1.20702	-0.237863	0.341609	1.85955	1.07892	1.88257	1.64376	1.45162	1.25847	1.36941	1.74664	0.90508	1.07383	1.53165	1.62712	-0.527587	-0.899451	-0.638021	0.0801878
LOC-Os01g23640	5.06118	5.28677	5.26255	5.278	5.07832	5.49499	5.98579	6.05181	6.33268	6.18507	5.83077	6.22301	6.64749	6.92205	6.82922	6.55958	6.68854	6.62226	6.51456	6.53171	6.74198	6.42372	6.54409	6.43569	5.85243	5.97328	6.22813	6.0851	5.9336	6.4357	-1.44005	-0.67334	0.261298	-0.028356
LOC-Os01g23680	4.09737	3.82768	3.60578	3.65836	4.26882	4.11269	4.08298	4.18117	4.08904	4.3106	4.08035	4.18781	4.47439	4.14087	4.19436	4.31003	4.26593	4.33126	3.84353	3.36897	3.85566	4.16382	4.15642	4.48992	4.26648	3.622	4.0195	3.65307	4.10377	3.89278	-0.381038	-0.15707	0.0464165	-0.302717
LOC-Os01g23710	-0.237863	-0.237863	-0.237863	-0.237863	-0.237863	-0.237863	-0.237863	-0.237863	-0.237863	-0.237863	-0.237863	-0.237863	-0.237863	-0.237863	-0.237863	-0.237863	-0.237863	-0.237863	-0.237863	0.565821	-0.237863	-0.237863	0.562717	0.696182	0.257167	-0.237863	-0.237863	-0.237863	-0.237863	-0.237863	-0.376046	-0.376046	-0.376046	0.423052
LOC-Os01g23730	-0.237863	-0.237863	-0.237863	-0.237863	-0.237863	-0.237863	-0.237863	0.282065	-0.237863	-0.237863	-0.237863	-0.237863	-0.237863	0.330661	-0.237863	-0.237863	-0.237863	-0.237863	-0.237863	-0.237863	-0.237863	-0.237863	0.562717	0.696182	-0.237863	-0.237863	-0.237863	-0.237863	-0.237863	-0.237863	-0.400807	-0.254553	-0.239254	0.121133
LOC-Os01g23740	7.40161	7.49181	7.47987	7.75357	7.54464	7.68799	7.71004	7.90249	7.68852	7.83791	8.21225	7.77492	6.2239	6.00752	5.93858	6.17826	6.19497	6.197	6.30582	6.51186	6.28683	6.35849	6.46411	6.31494	7.31729	7.37194	7.16607	7.28429	7.33759	7.24367	0.0624101	0.585862	-1.73193	-1.50943
LOC-Os01g23810	-0.237863	-0.237863	-0.237863	-0.237863	-0.237863	-0.237863	0.289718	-0.237863	-0.237863	-0.237863	-0.237863	-0.237863	0.290554	0.330661	1.06702	-0.237863	0.508637	-0.237863	-0.237863	0.565821	1.3514	-0.237863	-0.237863	0.696182	-0.237863	0.645705	-0.237863	0.753611	-0.237863	-0.237863	-0.821327	-0.711491	-0.0225328	0.055301
LOC-Os01g23850	2.18445	2.81917	2.03003	1.92318	1.67837	1.88148	2.85056	3.52583	3.42906	3.16815	2.73551	2.73123	4.85705	4.64465	4.09257	4.31003	4.38975	4.93588	5.47731	5.89834	4.9249	5.31951	5.54747	5.53632	3.66111	4.14452	3.47177	3.6042	3.65491	4.09549	-3.15578	-2.24424	-0.274343	1.29315
LOC-Os01g23870	0.968834	1.5952	2.03003	0.87147	1.27288	1.64026	2.77366	2.90126	2.05507	2.64968	1.97266	2.92706	3.59709	3.84443	2.69152	3.02697	3.32816	3.70087	3.31982	3.7541	3.5407	2.79066	3.60536	3.4445	3.08489	2.93636	2.94092	2.74718	2.14519	3.02345	-2.17411	-1.06517	0.114167	0.186437
LOC-Os01g23970	-0.237863	-0.237863	-0.237863	-0.237863	-0.237863	-0.237863	-0.237863	0.282065	0.281567	-0.237863	-0.237863	-0.237863	-0.237863	-0.237863	1.06702	-0.237863	0.99813	-0.237863	-0.237863	-0.237863	-0.237863	-0.237863	-0.237863	-0.237863	-0.237863	-0.237863	0.250415	-0.237863	-0.237863	-0.237863	-0.508305	-0.218884	0.263085	-0.508305
LOC-Os01g23980	-0.237863	-0.237863	-0.237863	-0.237863	-0.237863	-0.237863	-0.237863	0.282065	-0.237863	-0.237863	-0.237863	-0.237863	-0.237863	0.330661	-0.237863	-0.237863	-0.237863	0.341609	-0.237863	-0.237863	-0.237863	-0.237863	-0.237863	-0.237863	-0.237863	-0.237863	0.250415	-0.237863	0.442321	-0.237863	-0.2471	-0.0905052	0.107887	-0.2471
LOC-Os01g23990	0.666762	0.212233	0.580362	0.87147	0.310469	1.35045	0.675185	0.282065	0.281567	0.247571	0.615191	-0.237863	-0.237863	-0.237863	0.557338	-0.237863	-0.237863	-0.237863	0.715945	-0.237863	0.501682	0.990154	0.562717	-0.237863	0.257167	-0.237863	0.250415	1.33572	-0.237863	0.493892	0.0837917	-0.44459	-0.891677	-0.27503
LOC-Os01g24010	0.968834	0.831422	0.863016	0.587222	0.706837	-0.237863	0.289718	1.21396	0.963876	0.899655	0.615191	0.858671	-0.237863	0.330661	-0.237863	-0.237863	-0.237863	-0.237863	0.715945	-0.237863	0.501682	-0.237863	-0.237863	-0.237863	1.16125	0.270531	0.90508	-0.237863	-0.237863	-0.237863	-0.0900175	0.175807	-1.06035	-0.853504
LOC-Os01g24020	1.43123	1.26327	1.63844	1.10883	0.310469	-0.237863	0.675185	1.21396	0.963876	0.899655	0.615191	1.19915	0.676466	1.53404	0.557338	0.658369	-0.237863	0.341609	-0.237863	0.565821	0.501682	0.684308	-0.237863	-0.237863	0.625045	1.18967	1.35374	0.753611	0.442321	0.493892	-0.0320368	-0.13447	-0.56774	-1.07723
LOC-Os01g24030	2.29727	2.37704	1.63844	1.31259	1.67837	2.42934	-0.237863	-0.237863	0.281567	-0.237863	-0.237863	0.412167	-0.237863	-0.237863	-0.237863	-0.237863	-0.237863	-0.237863	0.715945	-0.237863	-0.237863	0.295683	1.07457	-0.237863	0.91792	-0.237863	1.14678	0.753611	0.442321	-0.237863	1.65434	-1.61766	-1.81979	-1.26098
LOC-Os01g24050	-0.237863	-0.237863	-0.237863	-0.237863	-0.237863	-0.237863	-0.237863	-0.237863	-0.237863	-0.237863	0.250817	-0.237863	0.290554	0.330661	-0.237863	-0.237863	0.99813	0.341609	-0.237863	0.565821	0.501682	-0.237863	1.07457	-0.237863	-0.237863	-0.237863	-0.237863	-0.237863	0.442321	-0.237863	-0.733817	-0.630661	0.0105869	0.014068
LOC-Os01g24060	1.78084	0.212233	1.78111	2.04256	1.67837	1.35045	0.675185	0.964807	1.42523	0.610145	0.615191	0.412167	3.18593	3.71542	3.43627	3.88006	3.40844	3.83404	3.26125	3.53554	3.46852	3.8961	3.5288	3.54337	1.858	2.36374	2.20321	2.33286	2.8027	2.25389	-2.39178	-3.00553	0.561051	0.495313
LOC-Os01g24070	0.666762	0.554794	0.580362	0.587222	1.01745	0.987404	4.94486	5.28958	5.4784	5.56436	5.59602	5.37133	6.5058	6.53288	6.71398	6.57071	6.41497	6.38239	5.98233	6.15026	6.26569	5.68136	6.00858	5.79896	5.38575	5.19665	5.42151	5.18837	5.27226	5.34429	-5.66424	-1.48972	0.293	-0.545329
LOC-Os01g24090	0.284222	0.831422	1.30221	1.79302	0.706837	1.35045	0.675185	0.282065	0.281567	0.610145	0.615191	0.412167	1.7965	0.737409	1.06702	1.60355	1.65389	1.5577	2.48938	2.39879	2.26994	3.01039	2.83562	1.97704	1.858	0.943175	1.35374	1.5573	-0.237863	0.97708	-1.19232	-1.76779	-0.760093	1.04131
LOC-Os01g24120	0.666762	0.554794	0.580362	0.587222	0.310469	-0.237863	-0.237863	-0.237863	-0.237863	-0.237863	0.250817	-0.237863	-0.237863	0.330661	-0.237863	-0.237863	-0.237863	-0.237863	-0.237863	-0.237863	-0.237863	-0.237863	0.562717	-0.237863	0.257167	-0.237863	0.250415	-0.237863	-0.237863	0.493892	0.372927	-0.567693	-0.544528	-0.477203
LOC-Os01g24420	-0.237863	0.212233	-0.237863	0.232876	-0.237863	-0.237863	-0.237863	-0.237863	0.281567	-0.237863	-0.237863	-0.237863	1.44549	1.05434	0.557338	1.60355	1.36295	1.91922	1.85955	1.75571	2.08922	1.80911	1.45162	2.81264	0.257167	0.270531	1.35374	0.341421	0.442321	-0.237863	-1.9814	-2.0448	-0.176757	0.959528
LOC-Os01g24430	-0.237863	-0.237863	-0.237863	-0.237863	-0.237863	-0.237863	-0.237863	-0.237863	-0.237863	-0.237863	-0.237863	-0.237863	-0.237863	1.05434	0.557338	-0.237863	-0.237863	0.341609	1.69228	2.21455	1.88257	1.95744	1.99756	1.25847	-0.237863	-0.237863	0.90508	-0.237863	-0.237863	-0.237863	-1.71108	-1.71108	-1.16682	1.67658
LOC-Os01g24440	4.57123	4.51677	4.36376	4.35604	4.11409	4.01483	4.79726	5.02194	4.80962	4.60011	4.05089	4.52678	4.96495	5.20523	5.05626	4.97822	4.88671	4.70033	5.12986	5.25359	4.84164	5.31951	4.92663	5.1537	4.36698	4.81122	4.72597	5.12049	4.74944	4.57397	-0.800392	-0.490174	-0.0629109	0.16854
LOC-Os01g24470	1.21848	0.212233	0.863016	0.232876	-0.237863	0.501115	1.62966	1.92276	2.05507	1.34712	1.69651	2.62235	2.6948	2.80567	2.38207	1.60355	1.89589	2.20805	1.02845	1.07892	1.64129	0.295683	0.562717	0.696182	2.22232	1.89298	2.30643	0.341421	0.902712	1.3384	-1.78871	-0.082693	0.574767	-1.38766
LOC-Os01g24480	2.90757	3.3004	3.1068	3.45818	3.18306	3.22614	4.47176	4.44759	4.34527	4.78896	4.52796	4.72412	4.72003	4.66808	4.46262	4.5538	5.04577	4.74612	4.4267	4.35383	4.16059	4.30898	4.34685	4.38719	3.8466	3.81796	4.19117	4.23765	4.41139	4.18709	-1.50318	-0.110549	0.120389	-0.453169
LOC-Os01g24490	-0.237863	-0.237863	-0.237863	-0.237863	0.310469	-0.237863	0.289718	-0.237863	0.281567	-0.237863	0.250817	0.412167	2.926	2.52684	3.05842	3.26477	2.84192	3.33195	3.26125	3.61213	3.91117	3.69943	2.95746	3.4445	1.98993	0.645705	1.84012	1.33572	2.14519	2.07362	-3.72834	-3.48576	0.286441	1.15638
LOC-Os01g24500	-0.237863	-0.237863	-0.237863	-0.237863	-0.237863	-0.237863	-0.237863	-0.237863	0.281567	0.247571	0.250817	-0.237863	-0.237863	0.330661	1.44289	-0.237863	0.99813	1.3361	0.316469	1.07892	0.501682	-0.237863	0.562717	1.25847	0.257167	0.270531	-0.237863	0.341421	-0.237863	-0.237863	-1.12415	-0.8585	0.0924563	0.00894514
LOC-Os01g24550	0.284222	0.212233	0.228496	-0.237863	1.67837	-0.237863	2.3122	3.65786	3.5243	3.05494	5.17239	3.74392	7.69459	8.17183	7.97092	7.4484	8.74484	7.69111	7.94931	8.74863	7.26839	7.81935	8.60118	7.74132	6.07675	6.36684	5.74922	5.89502	6.20732	5.47724	-8.15621	-5.26169	1.14835	1.26628
LOC-Os01g24560	-0.237863	-0.237863	0.580362	0.587222	1.27288	-0.237863	2.07642	2.39594	2.58333	1.96379	4.78213	2.92706	7.4627	7.96744	7.47522	7.15508	8.4641	7.64049	8.49816	9.02387	7.95012	8.49418	8.94106	8.42828	5.80843	6.20111	5.62492	6.00265	6.24667	5.8854	-8.43024	-6.20775	0.597241	2.09737
LOC-Os01g24570	-0.237863	-0.237863	-0.237863	-0.237863	0.310469	-0.237863	-0.237863	-0.237863	0.281567	-0.237863	0.615191	-0.237863	2.31447	2.96551	2.54508	0.658369	3.87193	1.3361	1.50304	-0.237863	0.501682	0.990154	1.75026	0.696182	0.91792	0.943175	0.250415	0.341421	0.442321	0.493892	-2.18867	-2.04114	1.51682	-0.895889
LOC-Os01g24600	-0.237863	-0.237863	-0.237863	-0.237863	-0.237863	-0.237863	1.62966	1.77549	2.29003	1.96379	4.90245	1.90462	4.63547	5.07104	3.80142	2.38675	7.16365	3.9944	0.715945	-0.237863	0.501682	0.295683	1.99756	-0.237863	1.98993	2.71809	0.614567	2.44812	3.17323	0.97708	-4.34832	-1.17064	2.48106	-3.54665
LOC-Os01g24680	5.22703	5.17962	5.13549	5.17724	4.97419	5.53084	6.20665	6.21076	6.23751	5.99866	6.29379	6.40659	6.42623	6.35661	6.18103	6.34307	6.21743	6.28494	6.6232	6.7508	6.75721	7.05833	6.40107	6.81786	5.81733	5.91451	5.92981	5.82211	5.74037	6.13581	-1.42878	-0.438501	-0.326685	0.353417
LOC-Os01g24690	9.72721	9.68963	9.68444	9.59307	9.69315	9.60163	8.5703	8.40662	8.69965	8.3937	8.69173	8.27952	7.26578	7.13461	7.63309	7.07138	7.26954	7.38231	6.48287	6.40828	6.65524	6.35849	6.37944	6.4485	9.01216	8.69318	8.88321	8.891	8.85839	8.44375	1.49692	-0.537774	-2.08537	-2.8724
LOC-Os01g24700	0.284222	-0.237863	-0.237863	-0.237863	-0.237863	0.501115	6.17709	1.21396	1.21292	0.899655	0.615191	1.19915	3.8804	3.62252	3.98306	3.56102	4.26593	3.87583	3.53288	4.11153	5.51441	4.73615	4.05087	4.84034	1.98993	2.55177	3.23062	1.91878	1.53165	3.59129	-4.7534	-2.74406	-0.266164	0.777534
LOC-Os01g24710	2.40191	2.09196	2.73834	1.92318	1.99454	1.88148	9.80923	1.92276	2.29003	1.96379	1.97266	1.47443	6.29454	6.36381	5.75087	5.92439	6.25047	6.07673	7.75073	8.13079	7.96331	7.82419	7.65924	8.0828	4.74861	5.41831	5.83803	4.91544	4.41139	5.44049	-5.70366	-4.30429	-1.23379	1.88511
LOC-Os01g24750	4.79908	4.78394	4.3409	5.01153	4.74024	4.81141	5.86124	5.71036	5.49024	5.95987	5.75972	6.16596	6.43251	6.43383	5.76748	6.13394	6.16061	6.06774	5.54025	5.75369	5.73041	6.07156	5.98011	6.15217	5.37372	5.56745	5.17103	5.93509	5.36458	5.64815	-1.43041	-0.341421	0.195818	-0.272448
LOC-Os01g24764	2.29727	1.26327	2.14004	2.04256	1.99454	0.501115	0.675185	0.282065	0.281567	1.14066	0.250817	-0.237863	0.676466	1.05434	1.44289	0.658369	0.99813	0.341609	2.14519	2.21455	1.3514	2.43338	1.75026	1.97704	1.71277	1.40013	1.69548	1.5573	0.902712	0.493892	-0.0196634	-1.7118	-1.24857	0.381559
LOC-Os01g24780	-0.237863	-0.237863	-0.237863	-0.237863	-0.237863	-0.237863	0.675185	0.282065	0.662688	-0.237863	0.615191	0.412167	-0.237863	-0.237863	0.557338	-0.237863	-0.237863	-0.237863	0.316469	-0.237863	-0.237863	-0.237863	0.562717	-0.237863	-0.237863	0.270531	0.250415	0.341421	0.902712	-0.237863	-0.702147	0.3209	-0.508396	-0.374601
LOC-Os01g24880	3.89711	3.76316	3.35512	3.62048	3.82576	4.24807	4.08298	4.47172	4.47014	4.33505	4.34591	4.46506	4.59125	4.86343	4.58011	4.31003	4.46676	4.52757	4.4267	4.05777	4.48715	4.7965	4.30155	4.58582	4.29227	4.05407	4.58936	4.13817	3.87177	4.04742	-0.814853	-0.239764	0.0519939	-0.10984
LOC-Os01g24920	-0.237863	-0.237863	-0.237863	0.232876	-0.237863	-0.237863	-0.237863	-0.237863	-0.237863	-0.237863	0.250817	-0.237863	-0.237863	-0.237863	-0.237863	-0.237863	-0.237863	-0.237863	-0.237863	-0.237863	-0.237863	-0.237863	-0.237863	-0.237863	0.257167	0.270531	0.250415	-0.237863	-0.237863	-0.237863	2.65e-05	0.00589587	-0.148059	-0.148059
LOC-Os01g24940	4.35367	3.94865	3.88395	3.22567	3.94074	3.53939	0.979076	0.663452	1.61027	0.899655	1.35468	1.19915	3.06181	3.03925	3.25968	2.57533	3.40844	2.20805	2.38352	0.565821	2.26994	2.43338	1.07457	2.64466	3.57968	2.93636	3.23062	2.99477	2.57432	2.41411	1.00372	-2.52479	-0.447197	-1.77599
LOC-Os01g24950	4.27319	4.4363	4.3409	4.35604	4.38167	4.33174	4.8544	5.132	5.34126	4.92405	5.19949	4.94366	4.61353	4.80121	4.72321	4.25591	4.73929	4.55355	4.06516	4.4818	4.37317	3.96783	3.99505	3.88243	4.43801	4.61427	4.81619	4.44614	4.54366	4.09549	-0.609968	0.498726	-0.267944	-0.834489
LOC-Os01g24980	2.59085	2.61498	2.59115	2.52497	1.67837	2.42934	0.979076	0.663452	1.21292	1.52769	-0.237863	0.858671	1.7965	2.04429	1.7408	2.16976	2.10307	2.33333	2.92633	3.18062	3.04093	2.70929	2.70253	2.23544	1.71277	1.58376	2.57803	2.0704	2.30285	1.86758	-0.21255	-1.93259	-0.804375	0.4168
LOC-Os01g25030	3.04318	2.19338	3.40004	3.00825	2.36771	2.42934	4.23414	4.09061	4.5172	3.66905	2.87651	1.7055	1.63164	1.05434	0.557338	-0.237863	0.508637	0.753893	0.316469	-0.237863	-0.237863	-0.237863	-0.237863	-0.237863	2.89597	3.29341	3.23062	2.20759	2.44496	2.25389	-0.0869692	1.26243	-2.8171	-3.62477
LOC-Os01g25100	-0.237863	-0.237863	-0.237863	-0.237863	-0.237863	-0.237863	-0.237863	-0.237863	-0.237863	-0.237863	-0.237863	-0.237863	-0.237863	0.737409	-0.237863	-0.237863	-0.237863	-0.237863	-0.237863	-0.237863	0.501682	-0.237863	-0.237863	-0.237863	0.257167	-0.237863	-0.237863	-0.237863	-0.237863	-0.237863	-0.264632	-0.264632	0.043853	-0.0332677
LOC-Os01g25189	4.57123	4.13864	4.11705	4.23593	4.04723	4.20434	3.24172	3.21886	3.27327	3.22159	3.33325	3.09945	2.07861	1.89341	2.54508	2.16976	2.10307	2.20805	2.588	2.0033	2.43053	2.62305	2.20861	1.97704	3.19835	3.49022	3.89254	2.83452	3.92125	3.37463	1.20054	-0.546966	-1.74175	-1.60513
LOC-Os01g25240	-0.237863	-0.237863	0.863016	0.587222	0.706837	-0.237863	-0.237863	-0.237863	-0.237863	0.247571	-0.237863	-0.237863	-0.237863	-0.237863	0.557338	-0.237863	0.508637	-0.237863	0.316469	-0.237863	-0.237863	-0.237863	-0.237863	-0.237863	0.625045	0.645705	0.250415	0.341421	0.442321	-0.237863	0.111939	-0.562925	-0.274096	-0.542511
LOC-Os01g25270	2.18445	2.6863	1.91093	0.87147	2.90956	2.82546	0.289718	-0.237863	0.281567	0.247571	0.905845	-0.237863	0.676466	1.05434	-0.237863	-0.237863	-0.237863	1.07417	0.715945	0.565821	0.501682	-0.237863	-0.237863	-0.237863	0.91792	1.18967	0.250415	1.5573	1.25118	1.62712	1.55713	-1.6234	-1.4337	-1.65546
LOC-Os01g25320	2.83467	2.94083	2.14004	2.94835	2.66392	2.42934	2.85056	2.17866	2.39456	2.08409	2.87651	2.73123	3.12521	3.47089	3.43627	3.15077	3.32816	3.44732	3.53288	3.27787	3.60943	3.42144	3.36229	3.22378	2.59811	3.23971	3.23062	2.44812	2.44496	2.25389	-0.800028	-0.925255	0.0827255	0.211305
LOC-Os01g25330	5.95087	5.65002	5.83685	5.33758	5.72788	5.40127	6.41722	6.1818	6.55196	6.19178	6.17594	6.29572	5.79738	5.9321	5.69986	5.71971	5.77795	5.88539	5.92688	5.45416	5.77597	5.80401	5.60454	5.38457	5.52277	5.94839	5.52144	5.90515	5.96932	5.68003	-0.526405	0.443789	-0.371567	-0.521177
LOC-Os01g25360	-0.237863	-0.237863	-0.237863	-0.237863	-0.237863	-0.237863	-0.237863	0.282065	0.281567	-0.237863	-0.237863	-0.237863	0.676466	0.330661	-0.237863	1.60355	-0.237863	0.753893	0.316469	-0.237863	-0.237863	-0.237863	-0.237863	-0.237863	0.257167	-0.237863	0.250415	-0.237863	0.442321	-0.237863	-0.729594	-0.488179	0.483234	-0.601827
LOC-Os01g25370	5.09279	5.20412	5.01071	5.04051	5.17544	4.84026	4.31777	3.99397	4.02535	3.84962	3.82592	4.46506	4.26517	4.54692	4.09257	3.88006	4.80008	4.65305	4.3998	4.77619	4.65913	4.65156	4.59232	4.38719	4.69161	4.77392	4.39228	4.553	4.22694	4.43141	0.439764	-0.87711	-0.568179	-0.351621
LOC-Os01g25386	5.10834	4.89349	4.40841	4.52957	5.1277	4.81141	5.48068	5.41929	5.45441	5.46814	5.7414	5.33728	6.19464	6.25969	6.01011	6.29019	6.31438	6.33074	6.13693	5.86742	6.25501	5.62701	6.15586	6.25785	5.36159	5.6314	5.37477	5.59082	5.39992	5.40278	-1.44053	-0.813709	0.344869	0.0321085
LOC-Os01g25440	2.67678	2.37704	2.51151	2.52497	2.66392	2.08809	3.29772	3.38049	3.77726	3.4626	3.28346	3.89198	3.8804	3.88499	3.51707	3.37042	4.08234	4.10396	4.0305	4.05777	3.79793	3.8961	3.67806	3.4445	2.67854	3.1259	3.42666	2.74718	3.46777	3.2097	-1.49184	-0.445116	0.00746424	0.0244928
LOC-Os01g25450	-0.237863	-0.237863	-0.237863	-0.237863	-0.237863	-0.237863	-0.237863	-0.237863	-0.237863	-0.237863	-0.237863	-0.237863	-0.237863	-0.237863	-0.237863	-0.237863	-0.237863	0.341609	-0.237863	-0.237863	-0.237863	0.295683	-0.237863	-0.237863	-0.237863	-0.237863	-0.237863	0.341421	-0.237863	-0.237863	-0.171762	-0.171762	0.0109478	-0.00407732
LOC-Os01g25460	-0.237863	-0.237863	-0.237863	-0.237863	-0.237863	-0.237863	0.289718	-0.237863	-0.237863	-0.237863	-0.237863	-0.237863	-0.237863	-0.237863	-0.237863	-0.237863	-0.237863	-0.237863	0.316469	-0.237863	-0.237863	0.295683	-0.237863	-0.237863	-0.237863	0.270531	-0.237863	-0.237863	-0.237863	-0.237863	-0.239327	-0.0799524	-0.239327	0.0966396
LOC-Os01g25484	5.81534	5.93265	5.7088	5.66976	5.96369	5.64972	5.89794	5.90894	5.95937	5.79338	6.14839	6.09642	8.16896	8.15534	8.09126	7.9223	8.12415	8.21529	9.08199	9.11387	8.90214	9.05246	8.92808	8.73585	7.16858	7.37506	7.8219	7.52647	7.31925	7.56718	-3.03693	-2.87923	-0.169437	1.35267
LOC-Os01g25500	-0.237863	-0.237863	-0.237863	-0.237863	-0.237863	-0.237863	0.289718	-0.237863	-0.237863	-0.237863	-0.237863	-0.237863	1.44549	0.737409	1.7408	1.20702	-0.237863	0.753893	1.02845	0.565821	0.501682	0.990154	1.75026	0.696182	0.257167	0.645705	0.614567	-0.237863	-0.237863	-0.237863	-1.38782	-1.30257	0.254627	0.174576
LOC-Os01g25530	1.92828	2.81917	2.99412	2.82055	1.99454	1.88148	2.51481	2.17866	2.49203	1.96379	2.20435	1.90462	2.51713	2.62589	2.94618	2.89155	2.84192	2.83502	3.43028	2.70886	3.46852	3.20104	2.55591	2.45451	2.42242	2.71809	2.65828	2.33286	2.8027	3.11958	-0.590901	-0.849275	-0.171174	0.15095
LOC-Os01g25540	5.70718	5.36493	5.43433	5.53373	5.47159	5.78945	7.78052	8.20373	8.22175	8.39079	8.00515	8.57259	9.03583	9.12384	9.12168	8.89343	9.17599	8.92678	7.84099	7.92476	7.91321	7.91998	7.80839	7.74652	7.95825	7.8774	7.75048	7.90244	7.97525	8.16837	-3.29512	-0.579351	0.743652	-1.10323
LOC-Os01g25560	3.33511	2.94083	3.21131	3.12105	2.75053	3.22614	6.63394	7.02637	7.14948	7.12849	7.13974	7.40758	9.69734	9.8123	9.86967	9.59526	9.90174	9.6495	9.30134	9.19236	9.36165	9.22339	9.15198	8.88704	8.31345	8.18681	8.4224	8.2706	8.31773	8.28439	-6.63829	-3.09745	1.06112	0.176406
LOC-Os01g25600	1.21848	0.554794	0.863016	1.31259	1.48983	0.987404	0.979076	0.282065	0.281567	0.247571	-0.237863	-0.237863	0.676466	1.31403	1.06702	0.658369	0.508637	-0.237863	1.28518	-0.237863	-0.237863	0.684308	-0.237863	-0.237863	0.257167	0.645705	0.90508	1.33572	0.902712	0.97708	0.235002	-0.923864	-0.377186	-0.931969
LOC-Os01g25610	8.98911	9.02142	8.94752	8.73752	8.94529	8.7886	7.52301	7.52994	7.68337	7.39879	7.77457	7.38693	6.75662	6.73501	7.02842	6.41891	6.75145	6.67055	5.79889	6.13736	6.18916	5.81378	5.60454	5.87686	8.06122	7.94398	8.0676	7.99539	8.06053	7.64597	1.58918	-0.779967	-1.77181	-2.61414
LOC-Os01g25630	-0.237863	-0.237863	-0.237863	-0.237863	-0.237863	-0.237863	0.289718	-0.237863	-0.237863	0.610145	-0.237863	-0.237863	0.290554	0.330661	0.557338	-0.237863	-0.237863	0.341609	0.316469	-0.237863	0.501682	0.295683	1.07457	-0.237863	0.257167	0.270531	-0.237863	0.753611	-0.237863	-0.237863	-0.73321	-0.428871	-0.1734	0.0245982
LOC-Os01g25700	-0.237863	-0.237863	-0.237863	-0.237863	-0.237863	0.501115	0.289718	-0.237863	-0.237863	-0.237863	-0.237863	0.412167	-0.237863	0.737409	0.557338	-0.237863	0.508637	0.753893	-0.237863	-0.237863	0.501682	-0.237863	-0.237863	-0.237863	0.257167	0.270531	-0.237863	-0.237863	-0.237863	0.493892	-0.546699	-0.450227	0.207683	-0.546535
LOC-Os01g25720	-0.237863	-0.237863	-0.237863	-0.237863	-0.237863	-0.237863	1.44361	1.21396	0.963876	1.52769	1.69651	1.47443	1.2317	2.42048	1.06702	2.16976	2.4451	2.4486	2.26927	1.07892	1.64129	2.70929	2.83562	1.66204	1.36941	1.18967	1.84012	0.753611	-0.237863	0.493892	-2.55863	-0.90237	0.0269334	0.136761
LOC-Os01g25740	-0.237863	-0.237863	-0.237863	-0.237863	-0.237863	-0.237863	-0.237863	-0.237863	-0.237863	-0.237863	-0.237863	-0.237863	0.290554	-0.237863	-0.237863	-0.237863	-0.237863	-0.237863	0.316469	1.45664	0.501682	-0.237863	0.562717	1.25847	-0.237863	0.270531	-0.237863	-0.237863	-0.237863	-0.237863	-0.75363	-0.75363	-0.629687	0.796075
LOC-Os01g25760	2.06204	0.554794	2.24225	1.31259	1.01745	1.35045	3.12274	2.29139	3.1592	3.05494	3.00495	2.73123	3.06181	2.80567	3.25968	3.02697	3.15281	2.4486	2.48938	2.21455	2.93779	2.21495	1.75026	2.96309	2.51294	2.46081	2.94092	2.44812	1.96818	2.41411	-1.69102	-0.0110143	0.097625	-0.68028
LOC-Os01g25800	-0.237863	-0.237863	0.228496	-0.237863	-0.237863	-0.237863	-0.237863	-0.237863	-0.237863	-0.237863	-0.237863	-0.237863	0.676466	0.330661	-0.237863	-0.237863	-0.237863	-0.237863	0.715945	0.565821	-0.237863	0.684308	1.45162	-0.237863	-0.237863	-0.237863	-0.237863	-0.237863	-0.237863	-0.237863	-0.680866	-0.780044	-0.409531	0.439418
LOC-Os01g25810	0.284222	1.5952	1.30221	0.87147	-0.237863	0.987404	1.62966	1.21396	1.77425	1.14066	1.84118	2.07956	0.676466	-0.237863	1.06702	-0.237863	-0.237863	0.341609	-0.237863	-0.237863	-0.237863	-0.237863	-0.237863	-0.237863	0.91792	1.40013	0.90508	0.753611	0.442321	0.97708	-0.528162	0.792179	-1.29478	-1.76568
LOC-Os01g25820	4.37953	4.35108	4.55464	4.37891	4.56013	4.84026	6.9675	7.1361	6.98343	6.90988	7.27327	7.30563	6.38149	6.24418	6.22979	6.00863	6.63948	6.58495	6.6746	6.47132	5.90462	6.41091	6.71795	6.38326	6.05432	6.15107	5.79431	6.1028	6.11465	6.24641	-2.44567	0.499831	-0.67539	-0.540614
LOC-Os01g25880	4.85545	5.17962	4.79222	5.17724	5.1277	4.8963	4.4959	4.54176	4.75176	4.33505	4.27124	3.89198	3.91668	4.07228	4.09257	4.08019	4.13047	3.83404	4.52955	4.05777	4.41218	4.25265	4.30155	3.88243	4.54914	4.38613	4.50507	4.44614	4.66482	4.43141	0.57235	-0.441107	-0.852725	-0.629307
LOC-Os01g25920	5.66575	5.4898	5.47689	5.96248	5.6735	5.84746	4.90935	4.93785	4.77131	5.21502	4.9511	5.46889	4.54563	4.96151	4.28943	5.04357	5.04577	4.93588	4.52955	4.00194	4.33309	4.28109	4.80204	4.76039	5.40951	5.25195	4.68824	5.29999	5.08955	5.53067	0.629226	-0.422808	-0.73633	-1.10166
LOC-Os01g25990	0.666762	-0.237863	-0.237863	0.232876	-0.237863	0.987404	1.79444	-0.237863	-0.237863	-0.237863	0.250817	-0.237863	0.676466	0.330661	1.44289	1.91425	-0.237863	1.07417	2.84889	2.56214	1.88257	2.43338	1.99756	2.96309	0.257167	0.270531	1.14678	1.07383	0.442321	1.3384	-2.00878	-1.95269	-1.17895	1.40503
LOC-Os01g26000	0.284222	0.554794	0.228496	0.232876	-0.237863	-0.237863	0.675185	0.282065	-0.237863	-0.237863	0.615191	0.858671	0.676466	1.72488	0.557338	-0.237863	0.508637	0.753893	1.28518	0.565821	-0.237863	0.684308	-0.237863	0.696182	-0.237863	-0.237863	-0.237863	0.341421	0.442321	-0.237863	-0.768408	-0.517134	-0.02976	-0.310158
LOC-Os01g26020	3.96699	4.35108	4.06221	3.76637	4.38167	4.37182	2.51481	1.77549	2.66919	3.27312	2.94216	3.09945	4.44984	3.10939	3.86454	4.01652	4.03254	3.95595	4.31596	4.16335	4.24942	4.0024	3.5288	3.22378	3.14274	3.78084	3.55797	3.4468	3.76741	4.04742	0.031251	-1.55625	-0.321774	-0.312872
LOC-Os01g26039	3.53242	3.72979	3.4436	3.80064	4.04723	3.85433	4.17556	4.12143	4.20857	4.38275	3.89386	4.40059	3.8804	3.8027	3.86454	4.31003	4.34965	3.791	3.06975	2.70886	3.22742	3.36942	3.36229	2.64466	3.66111	3.66338	3.82461	3.91592	3.71226	3.77963	-0.478719	0.215911	-0.105788	-1.15548
LOC-Os01g26070	5.5338	5.63207	5.37931	5.59361	5.70638	5.74436	6.12387	6.29429	6.26535	6.68579	6.28749	6.24153	5.26149	5.26792	5.16055	5.27886	5.40008	5.34586	5.16223	4.96324	5.00362	4.99838	4.59232	4.71869	5.38575	5.53437	5.64475	5.43187	5.85938	5.59897	-0.446958	0.803191	-0.823221	-1.21688
LOC-Os01g26120	-0.237863	-0.237863	0.228496	0.232876	0.310469	0.501115	2.60635	2.8284	2.66919	3.05494	1.84118	2.73123	3.50476	3.36016	3.25968	3.26477	2.58985	3.06919	1.69228	2.0033	1.3514	0.684308	1.75026	-0.237863	2.51294	2.36374	2.94092	2.83452	2.44496	1.86758	-3.00816	-0.0997004	0.818307	-2.01333
LOC-Os01g26130	4.35367	4.18863	3.97583	4.4881	4.40856	4.37182	4.05075	3.81697	3.99241	4.23465	3.86029	4.22553	4.14795	3.8027	3.98306	4.19968	3.87193	4.06836	3.48249	4.21338	3.73779	3.96783	3.87647	4.09292	3.8466	4.43473	3.55797	4.06782	3.87177	4.27321	0.161154	-0.243757	-0.27408	-0.395806
LOC-Os01g26160	5.22703	5.21622	5.17479	5.05478	4.91916	5.07689	4.56599	3.99397	4.44601	3.81527	3.92666	4.1093	5.21854	5.18912	5.5543	4.46118	5.21157	4.97486	5.09674	4.59935	5.17215	4.58469	4.62946	4.33294	5.05011	5.04835	5.14341	4.97431	5.17362	4.73438	0.0295328	-1.10448	0.0347979	-0.51374
LOC-Os01g26174	-0.237863	-0.237863	-0.237863	-0.237863	-0.237863	-0.237863	-0.237863	-0.237863	-0.237863	-0.237863	-0.237863	-0.237863	-0.237863	-0.237863	1.06702	-0.237863	-0.237863	0.341609	0.316469	0.565821	0.501682	0.295683	1.07457	-0.237863	-0.237863	-0.237863	-0.237863	-0.237863	-0.237863	-0.237863	-0.719494	-0.719494	-0.221484	0.366462
LOC-Os01g26280	-0.237863	-0.237863	-0.237863	0.232876	-0.237863	-0.237863	-0.237863	-0.237863	-0.237863	-0.237863	-0.237863	-0.237863	-0.237863	-0.237863	-0.237863	-0.237863	-0.237863	-0.237863	0.316469	-0.237863	-0.237863	-0.237863	-0.237863	0.696182	-0.237863	-0.237863	-0.237863	-0.237863	-0.237863	-0.237863	-0.151231	-0.29024	-0.29024	0.172512
LOC-Os01g26370	3.22532	3.15712	3.26086	3.54161	3.7853	2.5738	1.79444	1.92276	2.05507	1.52769	2.09316	2.23556	2.6948	2.04429	2.54508	2.16976	1.36295	2.4486	2.26927	2.56214	1.64129	2.62305	1.75026	2.64466	2.51294	2.71809	2.30643	2.65422	1.96818	2.41411	0.791456	-1.11817	-0.830626	-0.779631
LOC-Os01g26920	0.284222	-0.237863	-0.237863	0.232876	-0.237863	-0.237863	0.675185	-0.237863	0.281567	-0.237863	-0.237863	-0.237863	0.290554	-0.237863	-0.237863	-0.237863	-0.237863	0.753893	-0.237863	-0.237863	0.501682	-0.237863	0.562717	-0.237863	-0.237863	-0.237863	-0.237863	-0.237863	-0.237863	-0.237863	-0.416926	-0.286658	-0.260675	-0.254763
LOC-Os01g26940	4.1282	4.03315	4.03399	3.62048	4.14639	4.06459	3.91411	4.42306	4.54017	4.1817	4.05089	4.26228	3.55166	3.84443	3.73542	3.46887	3.92748	3.91645	3.37611	3.68486	3.5407	3.56712	3.36229	4.21792	3.44821	4.22963	3.98879	4.10343	4.37634	4.18709	-0.154873	0.193969	-0.501173	-0.583294
LOC-Os01g26970	-0.237863	-0.237863	0.228496	0.587222	0.310469	0.501115	-0.237863	0.282065	-0.237863	0.247571	0.250817	-0.237863	0.980632	1.05434	0.557338	0.658369	-0.237863	1.3361	1.69228	-0.237863	1.3514	1.24237	1.07457	1.25847	0.625045	1.18967	0.250415	-0.237863	0.442321	0.97708	-0.99124	-1.17222	-0.225385	0.364106
LOC-Os01g27020	3.66449	3.85888	3.35512	3.62048	3.41288	3.31105	4.39682	4.81122	4.23697	4.57979	4.21923	4.92085	5.30321	5.34263	5.2341	5.40854	5.25564	5.15538	5.02814	5.18002	5.10232	5.06531	4.95616	5.05662	4.69161	4.41064	4.39228	4.06782	4.54366	4.79387	-1.70895	-0.828402	0.314274	-0.0476098
LOC-Os01g27040	3.89711	4.03315	3.94585	3.93014	3.97711	3.85433	3.18346	2.67062	3.32709	2.39443	2.94216	2.73123	3.18593	3.71542	3.92502	3.37042	3.81416	3.60473	3.13645	3.18062	3.13719	3.14025	3.0698	2.45451	3.881	3.23971	3.95741	3.6042	3.39958	3.37463	0.461076	-1.03365	-0.121936	-0.894048
LOC-Os01g27050	-0.237863	-0.237863	-0.237863	-0.237863	-0.237863	-0.237863	-0.237863	-0.237863	-0.237863	-0.237863	-0.237863	-0.237863	-0.237863	-0.237863	-0.237863	-0.237863	0.508637	-0.237863	0.316469	-0.237863	0.501682	-0.237863	-0.237863	-0.237863	-0.237863	-0.237863	-0.237863	-0.237863	-0.237863	-0.237863	-0.302278	-0.302278	-0.0752558	0.0958377
LOC-Os01g27150	6.14428	6.07897	6.09084	6.05767	5.98171	6.25361	6.68733	6.59811	6.87467	6.67146	6.36134	6.94778	7.06217	6.97468	7.05572	6.98253	6.91153	7.0125	6.91204	6.74231	6.79459	6.99107	6.84179	6.74703	6.53663	6.41002	6.55074	6.66404	6.70082	6.67597	-0.885708	-0.319751	0.141867	-0.115682
LOC-Os01g27160	0.284222	0.554794	-0.237863	0.587222	1.27288	-0.237863	0.675185	-0.237863	0.281567	0.247571	0.250817	0.412167	0.980632	-0.237863	-0.237863	-0.237863	-0.237863	-0.237863	-0.237863	-0.237863	-0.237863	-0.237863	-0.237863	-0.237863	0.257167	-0.237863	0.250415	0.341421	0.442321	-0.237863	0.054247	-0.151794	-0.542162	-0.831709
LOC-Os01g27210	6.29455	5.86509	6.14462	5.99244	6.09362	5.64972	5.64081	5.41929	5.83485	5.60514	5.93118	5.48453	7.40958	7.62235	7.33739	7.32897	7.56492	7.49722	7.51727	7.9397	7.61195	7.44198	7.77976	7.2931	6.71406	6.48117	6.70983	6.45256	6.37651	6.13581	-1.73046	-2.04516	0.255588	0.499536
LOC-Os01g27230	-0.237863	0.212233	-0.237863	0.232876	-0.237863	0.501115	0.289718	-0.237863	-0.237863	-0.237863	0.250817	0.858671	0.676466	1.31403	-0.237863	-0.237863	0.99813	0.341609	1.02845	1.07892	0.501682	1.24237	1.99756	0.696182	0.257167	-0.237863	0.250415	0.753611	0.442321	0.493892	-1.0602	-0.948758	-0.448647	0.48352
LOC-Os01g27240	5.48699	5.44937	4.9056	5.47126	5.28106	5.12459	3.84061	3.57119	3.73806	4.40602	3.38137	3.8443	6.85339	6.65518	7.02842	6.87892	7.06183	6.65863	4.28689	4.16335	4.33309	4.36319	4.15642	4.27658	5.59708	5.30521	5.51068	5.81138	5.61064	5.78636	-0.941589	-2.59899	1.84878	-2.13052
LOC-Os01g27340	-0.237863	0.212233	0.228496	0.232876	-0.237863	-0.237863	0.289718	-0.237863	0.281567	-0.237863	-0.237863	-0.237863	-0.237863	-0.237863	-0.237863	-0.237863	-0.237863	-0.237863	-0.237863	-0.237863	-0.237863	-0.237863	-0.237863	1.25847	-0.237863	-0.237863	0.250415	-0.237863	-0.237863	-0.237863	-0.145593	-0.234888	-0.509515	-0.0811819
LOC-Os01g27360	-0.237863	-0.237863	-0.237863	-0.237863	-0.237863	-0.237863	0.289718	0.663452	0.281567	0.610145	-0.237863	0.858671	4.59125	4.82225	4.46262	4.25591	3.81416	4.44668	3.31982	2.39879	2.57501	2.43338	2.20861	2.45451	1.858	2.93636	1.84012	2.91687	2.44496	2.5583	-4.09853	-3.48799	2.38456	-0.875509
LOC-Os01g27390	5.47505	5.27525	5.4235	5.60335	5.33811	5.94368	6.77379	6.88532	7.1078	7.29042	7.29856	7.16229	9.52148	9.49612	9.68966	9.54396	9.80589	9.51958	8.71007	8.49925	8.73915	8.65493	8.89796	8.37559	8.30555	7.96275	8.06392	8.23694	8.28738	8.07854	-3.84488	-2.43603	1.4122	-0.217064
LOC-Os01g27449	0.666762	0.554794	0.228496	0.587222	1.01745	-0.237863	0.289718	-0.237863	0.662688	-0.237863	1.14765	0.412167	2.20135	3.17629	2.38207	2.57533	2.2842	2.33333	0.715945	-0.237863	-0.237863	0.684308	1.45162	-0.237863	0.91792	0.645705	1.35374	1.5573	-0.237863	-0.237863	-1.5988	-1.72905	1.65741	-1.67705
LOC-Os01g27490	0.666762	0.212233	0.863016	0.587222	0.310469	0.987404	0.675185	-0.237863	0.662688	0.610145	0.615191	-0.237863	0.290554	0.330661	1.06702	-0.237863	-0.237863	-0.237863	0.715945	-0.237863	-0.237863	-0.237863	-0.237863	1.25847	0.91792	0.645705	0.614567	0.341421	0.902712	1.62712	-0.0872448	-0.406418	-0.645084	-0.577799
LOC-Os01g27520	8.16137	8.16702	8.04763	7.86507	8.1193	7.9354	6.5031	6.49006	6.60739	6.30751	6.83734	6.6479	6.4635	6.18043	6.55086	5.69957	6.38553	6.39682	5.57673	5.80354	5.93172	6.09577	5.76333	6.00381	7.30784	7.24481	7.23964	7.38175	7.31925	6.7604	1.49883	-1.04412	-1.36329	-1.8253
LOC-Os01g27590	2.29727	1.5952	1.78111	1.31259	2.47335	1.88148	0.675185	0.282065	0.662688	0.610145	0.615191	0.412167	0.290554	0.737409	1.06702	1.60355	0.508637	1.07417	0.316469	-0.237863	0.501682	1.45698	1.45162	1.97704	1.55128	2.02583	1.14678	1.33572	1.96818	1.62712	0.671891	-1.30188	-0.922738	-0.772725
LOC-Os01g27630	-0.237863	-0.237863	-0.237863	-0.237863	-0.237863	-0.237863	-0.237863	-0.237863	-0.237863	-0.237863	0.250817	-0.237863	1.63164	1.53404	-0.237863	1.60355	-0.237863	2.55533	4.37239	4.16335	3.13719	4.46585	3.17403	5.24466	1.36941	1.58376	2.40276	0.753611	-0.237863	1.62712	-3.62654	-3.53906	-1.9981	3.14051
LOC-Os01g27650	0.284222	0.212233	-0.237863	0.232876	0.706837	-0.237863	-0.237863	-0.237863	0.281567	-0.237863	-0.237863	-0.237863	0.290554	-0.237863	-0.237863	-0.237863	-0.237863	-0.237863	-0.237863	-0.237863	-0.237863	-0.237863	-0.237863	-0.237863	-0.237863	-0.237863	-0.237863	0.341421	-0.237863	-0.237863	0.236232	-0.309433	-0.306715	-0.445338
LOC-Os01g27720	4.74042	3.97737	4.24567	3.99078	4.17799	4.01483	3.35163	3.61518	3.47747	3.70702	3.67963	3.25343	5.03264	4.96151	4.97278	4.97822	4.73929	4.74612	5.49012	5.43321	5.97143	5.54731	5.42607	5.33023	4.18622	4.02262	4.72597	4.52702	4.26577	4.60751	-1.21735	-1.84895	-0.290939	0.797492
LOC-Os01g27730	7.66607	7.56932	7.50322	7.49559	7.5657	7.36953	5.17159	5.02194	5.27434	4.67864	5.42288	4.94366	4.42486	4.14087	4.542	4.25591	4.60945	4.70033	4.47904	4.8091	4.48715	4.69447	4.30155	5.02275	6.67048	6.6958	6.48624	6.55254	6.39415	6.12427	2.51618	-1.77845	-2.48949	-2.28196
LOC-Os01g27740	5.06118	4.68293	4.96659	4.66597	4.80238	4.78196	4.37095	3.8904	4.05755	4.40602	3.95874	4.18781	4.23674	3.96285	4.24268	3.56102	3.75398	3.6536	4.16438	4.30851	4.06593	3.85885	3.60536	3.88243	4.26648	4.20182	4.62973	4.23765	4.41139	3.83731	0.600105	-0.493528	-0.771039	-0.689008
LOC-Os01g27750	6.25319	6.48615	6.4841	6.29858	6.30155	6.56153	6.77379	6.71388	6.71225	6.75991	6.82869	6.73546	7.25165	7.15133	7.1023	6.923	7.28557	7.14231	7.08242	6.84902	6.82381	6.89314	7.07505	6.61687	6.99884	6.8694	6.69564	6.73385	6.54382	6.72264	-0.707866	-0.352607	0.266428	-0.134766
LOC-Os01g27770	2.06204	1.06345	1.09926	1.64995	1.48983	0.987404	1.62966	1.42636	1.92148	0.899655	0.615191	-0.237863	-0.237863	-0.237863	-0.237863	0.658369	0.508637	-0.237863	0.316469	-0.237863	-0.237863	-0.237863	-0.237863	-0.237863	1.36941	1.58376	1.14678	0.341421	0.902712	0.493892	0.471236	-0.0627441	-1.46031	-1.63499
LOC-Os01g27860	-0.237863	-0.237863	-0.237863	-0.237863	-0.237863	0.501115	-0.237863	0.282065	0.281567	-0.237863	-0.237863	-0.237863	0.290554	-0.237863	-0.237863	-0.237863	-0.237863	-0.237863	-0.237863	1.45664	-0.237863	0.295683	0.562717	-0.237863	-0.237863	-0.237863	-0.237863	-0.237863	-0.237863	-0.237863	-0.472668	-0.410185	-0.535056	0.17727
LOC-Os01g27880	2.90757	2.88129	2.73834	2.44054	2.25372	2.5738	3.4036	3.10007	3.47747	3.27312	3.38137	3.32466	4.02037	4.03671	4.28943	3.80667	3.92748	4.03186	4.50452	4.74251	4.06593	4.49041	4.25478	4.15677	3.14274	3.7036	3.67832	3.13899	3.17323	3.2097	-1.66868	-1.04073	-0.0454684	0.549713
LOC-Os01g27890	0.284222	-0.237863	-0.237863	-0.237863	-0.237863	-0.237863	-0.237863	-0.237863	-0.237863	-0.237863	-0.237863	-0.237863	-0.237863	-0.237863	-0.237863	-0.237863	-0.237863	-0.237863	-0.237863	-0.237863	-0.237863	-0.237863	0.562717	0.696182	-0.237863	-0.237863	-0.237863	-0.237863	-0.237863	-0.237863	-0.180675	-0.334327	-0.334327	0.205313
LOC-Os01g27940	5.78664	5.88797	5.69084	5.65109	5.87007	5.56582	5.36749	5.05425	5.26057	5.26678	5.30307	5.19245	5.28944	5.23692	4.94385	4.87429	5.23378	5.31581	5.29954	5.0484	5.34335	5.20544	5.17292	5.35766	5.45589	5.12441	5.53213	5.61569	5.48465	5.54805	0.424744	-0.379387	-0.481339	-0.382592
LOC-Os01g27990	6.02647	5.90302	6.15121	5.97754	5.75956	6.21005	6.5031	6.51349	6.51186	6.28259	6.45427	6.48642	6.07933	6.18855	6.03776	5.79754	6.06478	6.02194	5.80915	5.63022	5.94508	5.70254	5.76333	5.62928	6.19083	6.17273	6.11182	6.04903	5.85938	5.85779	-0.339644	0.3725	-0.322008	-0.621764
LOC-Os01g28030	-0.237863	-0.237863	-0.237863	-0.237863	-0.237863	-0.237863	1.62966	0.663452	-0.237863	-0.237863	0.615191	1.47443	2.85297	2.71858	1.44289	2.57533	3.40844	1.91922	1.02845	1.07892	-0.237863	0.295683	1.45162	1.97704	0.257167	1.18967	0.90508	1.07383	0.442321	-0.237863	-2.47049	-1.50717	1.33432	-1.17747
LOC-Os01g28134	0.666762	0.554794	0.863016	0.87147	0.706837	0.501115	-0.237863	-0.237863	-0.237863	-0.237863	-0.237863	-0.237863	0.290554	-0.237863	-0.237863	0.658369	-0.237863	0.341609	-0.237863	-0.237863	0.501682	0.295683	-0.237863	-0.237863	1.36941	0.270531	-0.237863	0.341421	0.442321	0.97708	0.486809	-0.87589	-0.471048	-0.63174
LOC-Os01g28150	0.968834	0.554794	0.580362	1.31259	0.706837	1.64026	2.07642	2.17866	0.662688	2.19512	1.84118	2.23556	2.85297	3.03925	2.82446	3.26477	2.84192	3.1395	2.84889	3.45466	3.31235	3.74097	3.60536	3.4445	2.1108	2.46081	1.69548	1.33572	1.96818	2.25389	-2.38491	-1.58107	-0.00806871	0.655692
LOC-Os01g28540	0.284222	-0.237863	0.228496	-0.237863	-0.237863	-0.237863	0.675185	-0.237863	-0.237863	-0.237863	-0.237863	-0.237863	-0.237863	-0.237863	-0.237863	-0.237863	-0.237863	-0.237863	0.316469	1.07892	-0.237863	0.295683	-0.237863	1.97704	0.257167	1.18967	-0.237863	-0.237863	-0.237863	0.493892	-0.586602	-0.57479	-0.805069	0.488226
LOC-Os01g28600	-0.237863	-0.237863	-0.237863	-0.237863	-0.237863	-0.237863	-0.237863	-0.237863	-0.237863	-0.237863	-0.237863	-0.237863	0.290554	0.737409	-0.237863	-0.237863	-0.237863	0.341609	1.50304	2.0033	0.988213	0.990154	0.562717	1.66204	0.625045	1.18967	0.250415	0.341421	-0.237863	-0.237863	-1.26206	-1.26206	-0.837185	1.21416
LOC-Os01g28680	4.57123	3.82768	4.24567	4.44541	4.95608	4.65777	3.72282	3.57119	3.37898	3.37097	4.1925	4.06837	5.69663	5.82151	6.07827	5.65845	6.10146	6.38239	6.24667	6.04369	6.37831	6.38494	6.56341	6.25785	4.94022	5.10951	5.2765	5.1717	4.82937	5.10695	-1.95238	-2.60408	0.124823	0.744569
LOC-Os01g28690	1.21848	0.831422	1.63844	1.92318	0.706837	-0.237863	-0.237863	-0.237863	-0.237863	-0.237863	0.250817	-0.237863	0.290554	0.330661	0.557338	0.658369	0.508637	0.753893	0.316469	-0.237863	-0.237863	-0.237863	0.562717	0.696182	0.625045	0.270531	0.614567	-0.237863	-0.237863	-0.237863	0.484781	-1.15525	-0.399462	-0.833769
LOC-Os01g28730	0.666762	0.212233	0.580362	0.587222	0.706837	0.501115	1.44361	1.92276	1.21292	1.14066	0.615191	0.858671	0.676466	1.05434	1.7408	-0.237863	2.4451	0.753893	1.69228	1.07892	0.501682	0.990154	0.562717	1.25847	1.16125	1.74664	1.53471	0.753611	1.53165	1.3384	-1.00776	-0.13575	-0.223239	-0.412169
LOC-Os01g28744	-0.237863	-0.237863	-0.237863	-0.237863	0.310469	-0.237863	0.289718	0.663452	-0.237863	0.247571	0.905845	-0.237863	0.290554	0.330661	-0.237863	0.658369	1.36295	-0.237863	0.715945	-0.237863	-0.237863	0.295683	1.07457	-0.237863	0.625045	0.270531	-0.237863	-0.237863	0.902712	0.493892	-0.846532	-0.304525	-0.152341	-0.333409
LOC-Os01g28790	1.92828	1.98287	0.863016	2.68032	2.66392	1.88148	4.14535	4.44759	4.29214	4.73486	4.02082	4.72412	4.61353	5.03545	4.68874	5.13635	4.82954	4.89582	4.0305	4.44039	4.16059	3.8961	5.0954	4.43947	4.04167	4.02262	3.85897	4.06782	3.65491	4.43141	-2.86155	-0.500474	0.234408	-0.57888
LOC-Os01g28840	0.968834	0.554794	1.09926	1.10883	0.310469	1.64026	4.01778	4.3981	4.93624	4.47366	4.52796	4.85018	2.85297	2.71858	2.19828	2.74209	2.4451	2.20805	-0.237863	-0.237863	0.501682	0.295683	0.562717	1.25847	2.96173	2.63733	3.51551	2.99477	2.8027	3.52262	-2.99932	2.3829	-1.14384	-3.58926
LOC-Os01g28980	-0.237863	-0.237863	-0.237863	-0.237863	-0.237863	-0.237863	0.289718	0.282065	-0.237863	-0.237863	-0.237863	-0.237863	1.2317	0.330661	1.06702	0.658369	0.508637	-0.237863	1.69228	1.75571	0.501682	1.24237	0.562717	0.696182	-0.237863	0.645705	0.250415	0.753611	0.442321	-0.237863	-1.2869	-1.11215	-0.215881	0.568178
LOC-Os01g28989	4.69995	4.92332	4.88993	5.05478	4.51135	4.7519	4.8544	4.26639	4.56278	4.63991	4.4398	4.77587	5.53095	5.2525	5.5155	6.04099	5.60135	5.75709	5.68096	5.0484	5.66732	5.83311	5.71232	5.56012	5.13807	5.18249	4.99679	5.20486	4.69358	5.51308	-0.932173	-1.13954	0.222747	0.165839
LOC-Os01g29104	1.43123	0.554794	0.228496	0.232876	1.27288	0.501115	0.979076	-0.237863	0.662688	0.610145	0.615191	0.858671	-0.237863	-0.237863	-0.237863	-0.237863	-0.237863	-0.237863	-0.237863	-0.237863	-0.237863	-0.237863	-0.237863	-0.237863	0.91792	0.943175	1.35374	-0.237863	1.25118	0.493892	0.273948	0.0869585	-1.06962	-1.06962
LOC-Os01g29150	-0.237863	0.554794	1.4801	1.10883	1.48983	1.64026	2.3122	3.21886	2.96915	3.63006	2.73551	3.5789	3.95208	3.17629	3.05842	3.37042	3.55672	3.39079	3.43028	3.36897	2.8267	3.25938	2.83562	2.81264	1.71277	2.86721	2.30643	3.27009	1.76636	3.29452	-2.50101	-0.428767	0.0967081	-0.426495
LOC-Os01g29180	3.89711	3.91934	4.31767	4.13208	3.74368	4.29051	4.75788	4.75335	4.84695	4.89145	4.74582	4.85018	3.45628	3.10939	2.82446	2.74209	1.65389	2.65471	3.26125	2.56214	2.57501	2.21495	2.39269	3.09931	3.77524	3.92392	3.89254	3.8753	4.10377	4.46839	-0.296959	1.01027	-1.89406	-1.94583
LOC-Os01g29230	3.82366	3.5115	3.56691	3.54161	4.08104	3.22614	3.9495	3.0368	3.56966	3.58998	2.49424	3.09945	3.55166	3.41659	3.59358	3.37042	3.81416	3.1395	3.26125	3.45466	3.67504	3.65666	3.87647	4.27658	3.81136	3.622	3.17715	3.33143	3.59519	3.2097	-0.159627	-0.533146	-0.355716	-0.0401756
LOC-Os01g29280	-0.237863	-0.237863	-0.237863	-0.237863	-0.237863	-0.237863	-0.237863	-0.237863	-0.237863	-0.237863	-0.237863	-0.237863	0.676466	0.330661	-0.237863	0.658369	-0.237863	0.341609	-0.237863	0.565821	0.501682	-0.237863	1.07457	-0.237863	-0.237863	-0.237863	-0.237863	-0.237863	-0.237863	-0.237863	-0.717805	-0.717805	0.0700316	0.0559019
LOC-Os01g29330	-0.237863	-0.237863	-0.237863	-0.237863	-0.237863	-0.237863	-0.237863	-0.237863	-0.237863	-0.237863	-0.237863	-0.237863	-0.237863	-0.237863	-0.237863	-0.237863	-0.237863	-0.237863	-0.237863	0.565821	-0.237863	0.295683	0.562717	-0.237863	-0.237863	-0.237863	-0.237863	-0.237863	-0.237863	-0.237863	-0.316713	-0.316713	-0.316713	0.356302
LOC-Os01g29390	4.61543	4.71739	4.57437	4.54986	4.53595	4.55706	3.35163	3.16069	3.5243	2.64968	3.23189	3.39255	4.1171	4.44208	3.92502	4.08019	3.69118	4.36099	5.17815	5.39036	5.17215	5.37333	4.98511	4.9161	3.81136	4.17345	4.50507	4.50056	4.34042	4.09549	-0.295183	-1.77876	-0.962341	0.660369
LOC-Os01g29409	3.38703	3.58799	3.26086	3.73125	3.74368	3.22614	3.18346	2.75167	2.29003	2.79778	3.12288	3.01583	2.20135	2.62589	1.44289	2.89155	2.4451	2.65471	3.53288	2.56214	2.8267	3.85885	2.55591	3.22378	3.25191	3.74274	3.06386	2.91687	2.99983	3.02345	0.327969	-0.645556	-1.13289	-0.268746
LOC-Os01g29430	1.78084	2.94083	2.14004	2.15281	2.25372	1.88148	1.22996	1.21396	0.662688	0.247571	1.69651	1.7055	0.676466	0.330661	0.557338	-0.237863	-0.237863	1.74975	1.69228	1.45664	2.26994	0.684308	1.07457	1.66204	2.22232	2.46081	1.69548	1.91878	1.96818	2.25389	0.555285	-1.00971	-1.63603	-0.560201
LOC-Os01g29469	4.54862	4.86303	4.24567	4.98197	4.35428	4.7212	4.92722	5.32973	4.91882	5.3411	5.27786	5.09395	4.89392	4.41464	4.33472	4.80059	4.67583	5.12104	5.35661	5.1288	5.10232	5.4379	5.31647	4.98807	4.87345	4.81122	4.76274	4.833	4.8803	4.93266	-0.656458	-0.000877595	-0.558181	0.119033
LOC-Os01g29610	3.22532	2.37704	2.59115	2.75214	2.83224	2.42934	1.44361	1.77549	1.21292	1.68816	1.14765	1.47443	1.2317	0.330661	1.7408	1.91425	0.99813	1.74975	2.00943	1.45664	2.26994	1.95744	1.07457	2.23544	1.858	2.55177	2.57803	1.74933	2.69302	2.5583	0.77446	-1.06799	-1.19712	-0.585942
LOC-Os01g29680	-0.237863	-0.237863	-0.237863	0.232876	0.310469	-0.237863	-0.237863	-0.237863	-0.237863	0.247571	-0.237863	-0.237863	0.290554	-0.237863	-0.237863	0.658369	-0.237863	-0.237863	-0.237863	-0.237863	-0.237863	-0.237863	-0.237863	-0.237863	-0.237863	-0.237863	0.250415	-0.237863	-0.237863	0.493892	-0.11313	-0.266042	0.0145519	-0.397787
LOC-Os01g29740	3.16713	3.10601	3.4436	3.06575	2.66392	2.70511	3.05936	2.49343	2.66919	2.64968	2.73551	3.09945	2.9955	3.17629	2.69152	2.16976	2.4451	3.33195	3.48249	2.39879	3.22742	2.9408	2.39269	3.09931	2.96173	2.86721	3.06386	2.55485	2.90463	2.25389	-0.1317	-0.460293	-0.396117	-0.236975
LOC-Os01g29804	-0.237863	-0.237863	0.228496	0.232876	0.310469	-0.237863	-0.237863	0.663452	0.281567	0.610145	0.250817	-0.237863	-0.237863	-0.237863	0.557338	-0.237863	0.508637	-0.237863	-0.237863	-0.237863	-0.237863	0.684308	-0.237863	-0.237863	0.257167	0.270531	0.90508	-0.237863	0.442321	1.3384	-0.397034	-0.0523742	-0.348826	-0.489034
LOC-Os01g29820	3.16713	3.5115	4.22085	3.45818	3.90342	3.85433	2.85056	2.58474	2.96915	2.72563	3.28346	3.17849	1.94444	2.30565	1.44289	1.91425	1.65389	2.20805	0.715945	2.21455	0.988213	2.09193	1.75026	2.23544	3.14274	3.1259	3.28218	2.99477	3.46777	2.80954	0.97636	-0.332314	-1.60355	-1.83994
LOC-Os01g29830	4.03365	3.82768	4.16988	3.96078	4.26882	4.06459	2.41706	1.92276	2.17733	2.08409	2.09316	1.47443	3.24421	3.41659	3.51707	3.46887	3.24315	3.27061	3.92125	2.84203	3.5407	3.42144	3.74728	3.09931	3.49338	3.44348	3.55797	3.6042	2.99983	3.59129	0.497285	-1.92834	-0.61611	-0.465047
LOC-Os01g31110	3.89711	3.38858	3.75156	3.32321	3.65665	3.85433	2.85056	3.16069	2.75023	2.39443	3.38137	3.17849	3.12521	3.24022	3.51707	4.08019	3.24315	3.6536	4.13206	4.11153	3.60943	4.19404	4.15642	4.33294	3.81136	3.44348	3.82461	3.5012	3.17323	3.52262	-0.331126	-1.10406	-0.538277	0.402686
LOC-Os01g31220	5.54527	5.41828	5.7785	5.54388	5.63986	5.54843	5.62994	5.51526	5.71884	5.32898	5.41134	5.66005	4.8756	4.71384	4.542	4.5538	4.67583	4.26989	4.4267	4.21338	4.86993	4.71546	4.80204	4.67575	5.2607	5.33112	5.1294	5.15483	5.23361	4.98464	0.242279	0.180107	-1.06132	-1.05061
LOC-Os01g31360	5.40123	5.41828	5.47689	5.38353	5.28106	5.61674	5.31418	5.22008	5.26057	5.22814	5.35219	5.54544	6.12656	5.7683	5.62892	5.55018	5.90791	5.82266	6.27655	5.7705	5.863	6.12744	6.11716	5.85777	5.66774	5.58908	5.35082	5.18837	5.53319	5.5822	-0.562625	-0.668091	-0.0655796	0.281676
LOC-Os01g31370	0.968834	0.831422	0.580362	2.04256	-0.237863	0.501115	-0.237863	0.282065	-0.237863	0.247571	0.250817	-0.237863	1.2317	1.72488	1.44289	1.91425	1.36295	1.3361	1.28518	1.45664	0.501682	1.45698	2.55591	1.25847	1.36941	0.645705	0.614567	0.753611	0.902712	-0.237863	-0.893486	-1.69648	0.102896	-0.00925636
LOC-Os01g31450	-0.237863	-0.237863	0.228496	0.587222	0.310469	1.88148	-0.237863	-0.237863	-0.237863	-0.237863	-0.237863	-0.237863	-0.237863	-0.237863	-0.237863	-0.237863	-0.237863	-0.237863	-0.237863	-0.237863	-0.237863	-0.237863	-0.237863	-0.237863	0.257167	0.645705	-0.237863	0.341421	-0.237863	-0.237863	0.659854	-0.562098	-0.562098	-0.562098
LOC-Os01g31470	4.32734	4.59299	4.92109	4.21066	4.71892	4.68983	5.04642	4.95506	5.0039	5.09129	5.30307	4.96611	4.96495	4.62083	4.65343	4.50823	4.60945	5.15538	4.89963	5.0484	4.89768	5.09765	4.83421	4.71869	4.80344	5.07926	4.85075	4.6525	4.85506	4.57397	-0.503478	0.109055	-0.306591	-0.12921
LOC-Os01g31494	-0.237863	-0.237863	-0.237863	-0.237863	0.310469	-0.237863	-0.237863	-0.237863	-0.237863	-0.237863	-0.237863	-0.237863	-0.237863	-0.237863	-0.237863	-0.237863	-0.237863	-0.237863	0.316469	-0.237863	-0.237863	-0.237863	0.562717	-0.237863	-0.237863	-0.237863	-0.237863	-0.237863	0.442321	-0.237863	-0.117703	-0.281962	-0.281962	0.137815
LOC-Os01g31580	5.21272	5.1672	5.0675	4.90528	5.1277	5.10094	5.43146	5.41929	5.39265	5.00248	5.30307	4.96611	5.53095	5.39974	5.53503	5.27886	5.85159	5.30054	5.4115	5.15464	5.14924	5.19053	5.62307	5.30227	5.16624	5.18249	4.9337	5.48682	5.56468	4.67234	-0.413696	-0.219676	0.11393	-0.157657
LOC-Os01g31610	4.69995	4.3065	4.4729	4.30919	4.63033	4.55706	3.8024	3.69931	3.47747	3.70702	3.75463	4.02626	3.64113	4.10698	4.24268	4.25591	4.22217	4.23819	3.43028	4.05777	3.91117	4.0024	3.60536	3.80484	3.97953	3.81796	3.63931	4.06782	4.60551	4.31441	0.377818	-0.677295	-0.223724	-0.621967
LOC-Os01g31629	6.70568	6.46095	6.4841	6.5256	6.56916	6.21005	6.38527	6.50182	6.67641	6.58744	6.31253	6.66172	5.93642	5.91261	5.5543	5.97552	5.79298	5.72315	5.80915	6.0016	6.17789	6.04693	5.84455	5.93264	6.27731	6.45784	6.11893	6.59067	6.40288	6.66008	0.102954	0.15217	-0.765362	-0.622077
LOC-Os01g31680	3.93247	3.72979	3.35512	3.65836	3.24404	3.53939	2.77366	0.282065	0.963876	1.14066	1.69651	1.7055	3.12521	3.75972	3.35068	3.64763	3.40844	3.70087	4.47904	4.39776	4.20569	4.7965	4.76914	4.63149	2.75472	3.39517	3.63931	3.39027	2.99983	3.37463	-0.738138	-2.90184	-0.855532	0.774448
LOC-Os01g31690	-0.237863	-0.237863	-0.237863	-0.237863	-0.237863	-0.237863	4.97952	-0.237863	-0.237863	-0.237863	-0.237863	-0.237863	0.290554	0.330661	0.557338	0.658369	0.99813	0.341609	0.715945	1.07892	1.3514	-0.237863	1.75026	0.696182	-0.237863	-0.237863	-0.237863	-0.237863	-0.237863	-0.237863	-1.67558	-0.279548	-0.788171	-0.0840708
LOC-Os01g31770	5.82478	5.77798	5.9163	5.78553	5.84076	5.38177	4.97952	4.86685	4.54017	4.71636	4.29656	4.64283	5.40889	5.65559	5.66483	5.5045	5.33994	5.46016	5.68096	5.83583	5.66732	5.45047	5.58576	5.46244	5.37372	5.40617	5.54274	5.28456	5.06774	5.44049	0.0963514	-1.10687	-0.29078	-0.122552
LOC-Os01g31800	8.58324	8.38501	8.33468	8.48299	8.37923	8.24153	6.15452	5.63759	5.44227	5.58489	6.44297	5.71411	5.84523	5.69034	5.64698	5.97552	5.49506	5.75709	6.3416	6.88032	6.52785	6.61458	6.60129	6.8277	7.58844	7.45087	7.15228	7.83521	7.58024	7.68969	1.90596	-2.07895	-2.18379	-1.18691
LOC-Os01g31810	4.47856	4.41546	4.36376	4.64726	4.40856	4.48579	4.23414	4.29371	3.95871	4.01009	3.95874	4.02626	4.08557	3.47089	3.59358	3.72934	3.40844	3.791	3.53288	3.27787	3.5407	3.82062	3.5288	3.54337	4.13012	3.92392	3.67832	3.55362	4.10377	3.71954	0.446694	-0.217098	-0.69313	-0.838496
LOC-Os01g31870	2.75789	2.53994	2.03003	2.52497	2.75053	3.03966	2.07642	2.97062	2.66919	2.99482	2.65949	2.62235	5.84523	6.03481	5.83207	6.04099	5.92166	5.68839	5.73576	5.36844	5.71489	5.62701	5.46768	5.65161	4.50571	4.41064	4.54784	4.89527	4.22694	4.31441	-3.47894	-3.4271	0.956937	0.424272
LOC-Os01g31890	0.968834	0.212233	-0.237863	-0.237863	0.310469	0.501115	-0.237863	-0.237863	-0.237863	-0.237863	0.250817	-0.237863	2.20135	2.18088	1.06702	2.16976	1.65389	2.07085	2.6803	3.27787	2.08922	2.70929	3.5288	2.81264	-0.237863	0.943175	0.614567	-0.237863	0.442321	1.3384	-2.44928	-2.82937	-0.336507	1.33443
LOC-Os01g31940	1.21848	1.06345	0.863016	0.87147	0.706837	0.501115	2.77366	3.16069	3.09859	3.63006	2.57923	3.25343	4.34722	4.269	4.28943	4.50823	3.75398	4.26989	4.0305	4.56122	4.11404	3.96783	4.66567	4.21792	2.96173	3.18393	3.23062	3.27009	2.69302	2.92046	-3.52036	-1.5424	0.239808	0.271507
LOC-Os01g31970	-0.237863	-0.237863	-0.237863	0.232876	-0.237863	-0.237863	-0.237863	-0.237863	-0.237863	0.247571	-0.237863	-0.237863	-0.237863	-0.237863	-0.237863	-0.237863	0.508637	-0.237863	-0.237863	-0.237863	-0.237863	-0.237863	-0.237863	-0.237863	-0.237863	-0.237863	-0.237863	-0.237863	-0.237863	-0.237863	-0.111657	-0.10694	-0.0231411	-0.252248
LOC-Os01g31980	4.15839	3.94865	4.19559	4.64726	4.2089	4.55706	5.45628	5.96949	5.59268	5.92002	5.75972	5.92364	5.54261	5.89286	5.53503	5.52752	5.96212	5.81194	5.01047	5.27731	5.47811	5.27778	5.24648	5.24466	5.05011	5.16819	5.01214	4.91544	5.1939	5.36405	-1.53756	0.145057	0.0522225	-0.647045
LOC-Os01g32080	5.51058	5.36493	5.32211	5.39479	5.09497	5.43949	5.96865	6.29429	6.12806	6.24437	5.72284	6.35647	7.86212	7.82096	7.43419	7.41174	7.36819	7.72008	8.17827	8.3024	8.14215	8.35063	8.06374	8.27488	6.74241	6.90864	7.00277	6.68769	6.4373	6.89552	-2.75537	-2.0757	-0.0642685	1.03048
LOC-Os01g32090	2.90757	2.99802	2.59115	2.68032	2.75053	2.70511	1.79444	1.42636	1.42523	0.899655	1.5357	1.19915	1.7965	0.737409	1.06702	0.658369	1.89589	1.74975	0.316469	-0.237863	1.3514	0.684308	1.07457	-0.237863	1.98993	2.86721	2.40276	1.91878	1.53165	1.62712	1.19548	-1.07267	-1.07397	-1.97206
LOC-Os01g32120	1.92828	1.86485	2.51151	3.12105	2.25372	2.42934	5.46853	5.82716	5.71884	5.94406	5.68499	5.97989	6.32861	6.07919	6.11767	6.26301	5.88003	5.91576	5.43819	5.83583	5.66732	5.72342	5.36132	5.30227	5.33702	5.40617	5.60481	5.37474	5.36458	5.66418	-3.68895	-0.441536	0.0668151	-0.777312
LOC-Os01g32130	6.65365	6.62423	6.39814	6.46811	6.4383	6.48136	5.96865	5.53828	6.05019	5.67385	6.06244	5.63224	5.5192	4.82225	5.2578	5.10608	4.9417	5.22171	3.71849	4.00194	3.91117	4.13294	3.5288	4.21792	6.11338	5.74176	5.7121	5.92518	5.72652	5.54805	0.836296	-0.297114	-1.27069	-2.43091
LOC-Os01g32160	-0.237863	-0.237863	-0.237863	-0.237863	-0.237863	0.501115	-0.237863	-0.237863	-0.237863	-0.237863	0.615191	-0.237863	0.290554	-0.237863	-0.237863	-0.237863	-0.237863	0.341609	0.715945	1.07892	0.501682	0.990154	1.07457	0.696182	-0.237863	-0.237863	0.250415	-0.237863	-0.237863	0.493892	-0.815235	-0.783547	-0.762615	0.69745
LOC-Os01g32170	4.79908	4.39432	4.6874	4.18494	4.58391	4.55706	2.60635	3.27477	2.82695	2.29821	2.40393	3.17849	2.41936	2.18088	1.7408	2.89155	1.89589	2.74768	2.588	3.18062	2.08922	3.01039	2.70253	2.45451	3.70017	3.622	3.38009	3.91592	3.76741	3.45052	1.59839	-1.31662	-1.81807	-1.42795
LOC-Os01g32184	4.42989	4.11298	4.08989	4.58961	4.43495	4.37182	3.72282	4.32053	4.1796	4.12673	3.99011	4.18781	3.72537	3.41659	3.35068	3.88006	3.55672	3.83404	3.62867	4.00194	3.13719	3.52017	3.87647	3.33836	3.94743	4.22963	3.92534	3.33143	4.22694	4.14202	0.294046	-0.11069	-0.688369	-0.730204
LOC-Os01g32259	3.74627	3.69563	3.21131	3.65836	3.86511	3.22614	3.29772	3.47899	3.37898	3.66905	3.75463	3.63603	4.52227	4.38666	4.65343	4.5538	5.04577	4.57908	4.8207	4.63649	4.75327	4.53832	4.86568	4.95253	3.35339	3.7036	3.59921	3.79047	3.46777	3.71954	-1.25369	-1.28146	0.131148	0.375881
LOC-Os01g32280	5.98496	6.06566	6.07707	6.01452	5.98171	5.69782	6.10829	6.19635	6.29941	6.19846	6.30631	5.85311	5.83578	5.7791	5.81619	5.63743	5.53137	5.55325	6.00927	6.16305	5.74575	5.81378	5.72953	5.79896	5.61762	6.12909	5.93787	5.82211	5.96932	5.72656	-0.152004	0.161541	-0.467361	-0.26681
LOC-Os01g32300	6.19613	6.15008	6.17725	6.23733	6.07696	6.23199	6.15452	6.21791	6.20913	6.17833	6.20298	6.15623	6.16478	6.02577	6.33383	6.04099	6.16061	6.11213	5.86922	6.28503	5.90462	6.14302	6.05026	6.31494	5.94476	6.05329	5.87209	6.02138	6.22713	6.16989	-0.0551087	-0.0490405	-0.09392	-0.126024
LOC-Os01g32330	-0.237863	0.212233	-0.237863	-0.237863	0.310469	-0.237863	2.60635	2.39594	1.92148	1.52769	1.69651	2.37633	6.72627	6.50712	6.32263	6.5142	6.49988	6.60373	6.72424	6.92604	6.30767	6.72737	6.9113	6.53514	5.00404	5.07926	5.21149	4.99341	5.0456	5.44049	-7.18264	-5.26367	1.10271	1.38655
LOC-Os01g32350	4.52564	4.37286	4.22085	4.07721	4.35428	4.20434	3.05936	2.67062	2.96915	2.99482	3.06512	2.37633	3.59709	3.52323	3.35068	3.37042	3.24315	3.50172	3.43028	3.88333	3.46852	3.61258	3.67806	2.45451	3.70017	3.34519	3.51551	3.06868	3.46777	3.45052	0.716199	-1.26281	-0.672191	-0.623811
LOC-Os01g32364	0.666762	0.212233	-0.237863	0.587222	-0.237863	-0.237863	1.94231	1.77549	1.77425	1.14066	2.30759	1.7055	5.04908	5.12283	4.58011	5.10608	5.21157	4.93588	5.8395	5.22948	5.54982	5.82348	5.19786	5.71661	3.62097	3.78084	4.24413	4.06782	4.18704	4.39346	-5.5443	-4.07864	0.465823	1.45795
LOC-Os01g32380	0.284222	0.554794	0.228496	0.232876	2.25372	2.26878	1.22996	1.77549	2.05507	0.247571	2.30759	1.19915	3.18593	3.41659	3.43627	2.74209	3.75398	3.20654	3.2002	4.35383	3.79793	3.36942	4.39077	3.4445	1.98993	1.74664	1.97157	1.07383	2.90463	1.3384	-2.7936	-2.33952	0.025041	0.790929
LOC-Os01g32439	-0.237863	-0.237863	0.228496	0.232876	1.01745	1.35045	0.289718	0.282065	0.662688	0.899655	-0.237863	-0.237863	-0.237863	-0.237863	-0.237863	1.91425	-0.237863	1.07417	1.02845	1.07892	0.501682	1.24237	1.07457	1.66204	0.91792	1.58376	0.250415	0.341421	0.902712	0.97708	-0.789645	-0.995008	-0.77346	0.217249
LOC-Os01g32460	-0.237863	-0.237863	-0.237863	-0.237863	0.310469	-0.237863	-0.237863	-0.237863	-0.237863	-0.237863	0.615191	-0.237863	0.676466	2.30565	1.9876	-0.237863	1.89589	3.44732	2.76706	4.84127	3.22742	3.42144	4.34685	4.53867	1.16125	0.645705	0.90508	0.341421	1.53165	-0.237863	-3.5871	-3.53819	-1.2939	2.48322
LOC-Os01g32560	1.43123	0.831422	1.09926	1.31259	0.706837	0.987404	1.94231	1.61146	2.05507	1.83255	1.69651	0.858671	0.290554	-0.237863	-0.237863	0.658369	-0.237863	-0.237863	-0.237863	0.565821	0.501682	-0.237863	-0.237863	-0.237863	1.36941	0.270531	0.614567	1.07383	1.25118	0.493892	-0.247701	0.766692	-1.55246	-1.5327
LOC-Os01g32610	-0.237863	-0.237863	-0.237863	-0.237863	-0.237863	-0.237863	-0.237863	-0.237863	-0.237863	-0.237863	-0.237863	-0.237863	-0.237863	0.330661	-0.237863	-0.237863	0.508637	-0.237863	-0.237863	0.565821	-0.237863	0.295683	0.562717	-0.237863	-0.237863	-0.237863	-0.237863	-0.237863	-0.237863	0.493892	-0.468904	-0.468904	-0.097542	0.153366
LOC-Os01g32640	3.04318	3.2542	3.21131	3.27527	3.35877	3.60812	3.18346	3.0368	2.89981	2.93209	2.80773	2.23556	-0.237863	0.737409	1.06702	-0.237863	1.36295	0.341609	1.28518	-0.237863	0.501682	1.64376	1.07457	-0.237863	1.98993	3.1259	2.40276	2.55485	2.57432	2.25389	0.909109	0.141031	-2.83545	-2.68394
LOC-Os01g32660	6.71079	6.77908	6.57015	6.73506	6.82507	6.50858	6.49713	6.49595	6.56322	6.80874	6.78015	6.9646	7.08228	7.11769	7.05572	7.22012	7.59525	7.32312	6.6746	6.97762	6.7032	6.95181	7.00613	7.22771	6.67048	6.81993	6.58707	6.93498	6.68658	6.97477	-0.492786	-0.493862	0.30782	-0.19824
LOC-Os01g32670	1.43123	0.831422	1.4801	2.52497	2.57178	1.35045	4.39682	5.32973	4.80962	4.63991	4.74582	5.4371	5.30321	6.2285	5.3924	5.43313	6.01436	5.9455	2.76706	3.36897	1.3514	1.64376	3.5288	4.09292	4.24022	4.73564	4.16394	4.26934	4.10377	4.43141	-3.89531	-0.14485	1.23622	-2.91508
LOC-Os01g32710	-0.237863	-0.237863	-0.237863	0.232876	-0.237863	-0.237863	0.289718	-0.237863	-0.237863	0.247571	0.250817	-0.237863	0.290554	-0.237863	-0.237863	-0.237863	-0.237863	-0.237863	0.316469	-0.237863	-0.237863	-0.237863	-0.237863	-0.237863	-0.237863	-0.237863	-0.237863	-0.237863	-0.237863	-0.237863	-0.272517	0.0201359	-0.255072	-0.247233
LOC-Os01g32720	4.18796	4.03315	3.52697	3.69527	3.82576	4.24807	3.29772	3.38049	3.32709	3.58998	3.75463	3.45738	3.50476	3.62252	3.51707	3.46887	4.08234	3.60473	3.76138	3.18062	4.01617	3.36942	4.05087	3.33836	3.53717	3.622	3.67832	3.8753	3.71226	3.52262	0.135508	-0.524321	-0.319203	-0.288794
LOC-Os01g32730	1.21848	0.831422	0.863016	1.49111	0.706837	2.08809	0.979076	-0.237863	-0.237863	-0.237863	0.905845	-0.237863	1.2317	0.330661	-0.237863	-0.237863	0.99813	-0.237863	0.715945	0.565821	0.988213	1.24237	0.562717	0.696182	0.91792	-0.237863	0.250415	1.07383	-0.237863	-0.237863	0.259107	-1.06137	-0.870806	-0.40027
LOC-Os01g32750	6.23913	6.21181	6.22796	6.08574	6.29436	6.05865	5.62994	5.56095	5.21847	5.57466	5.59602	5.91212	5.47121	5.61999	5.66483	5.71971	5.79298	5.85437	5.63556	5.39036	5.28151	5.80401	5.72953	5.73764	5.60739	5.88857	5.6149	6.01204	5.74037	6.07716	0.424186	-0.486708	-0.381935	-0.481637
LOC-Os01g32770	4.50229	4.95254	4.31767	4.28518	3.90342	4.37182	4.87295	5.05425	4.73194	4.85809	4.59071	4.43318	5.64349	5.66726	5.57332	5.19506	5.51333	5.74586	5.63556	5.73669	5.49638	5.16023	5.29352	4.95253	5.32458	5.25195	5.39833	5.26897	5.34658	5.42176	-1.20067	-0.848085	0.315153	0.0185042
LOC-Os01g32780	1.6166	2.09196	2.24225	2.52497	1.99454	1.88148	3.8024	3.61518	3.77726	3.63006	3.38137	3.98287	3.91668	3.8027	4.09257	3.37042	3.92748	3.91645	4.196	4.63649	4.20569	4.28109	3.87647	4.67575	3.19835	3.44348	3.17715	3.4468	3.39958	3.29452	-2.16014	-0.604238	-0.383603	0.354036
LOC-Os01g32790	6.87431	6.5734	6.59451	6.57099	6.96295	6.43482	5.24465	5.08585	5.09979	4.71636	5.31551	4.75023	4.52227	4.54692	4.91432	3.80667	4.73929	4.44668	4.37239	3.82016	4.20569	3.93241	4.39077	4.21792	5.9284	5.71249	5.79431	5.93509	6.00418	5.24122	1.73198	-1.11261	-1.7151	-2.0891
LOC-Os01g32800	7.35349	7.50912	7.35425	7.58435	7.35034	7.53753	7.39086	7.78707	7.48752	7.57594	7.63515	7.70989	6.35529	6.45419	6.18103	6.36879	6.28278	6.55311	6.10397	5.95825	6.09642	6.16607	5.84455	6.08811	7.10087	7.418	6.91974	7.23698	7.24347	7.24899	0.160076	0.425959	-1.32155	-1.60863
LOC-Os01g32830	-0.237863	-0.237863	-0.237863	-0.237863	-0.237863	-0.237863	0.979076	-0.237863	0.281567	-0.237863	-0.237863	-0.237863	-0.237863	-0.237863	-0.237863	-0.237863	0.508637	-0.237863	-0.237863	-0.237863	-0.237863	-0.237863	-0.237863	-0.237863	-0.237863	-0.237863	-0.237863	-0.237863	-0.237863	-0.237863	-0.367832	0.169586	-0.143542	-0.367832
LOC-Os01g32840	0.666762	0.212233	1.09926	0.587222	1.48983	-0.237863	0.675185	-0.237863	-0.237863	0.247571	0.250817	-0.237863	1.2317	1.89341	1.06702	-0.237863	1.89589	1.91922	2.00943	1.75571	2.08922	2.09193	1.99756	1.25847	0.91792	1.58376	1.14678	0.753611	0.442321	0.493892	-1.25965	-1.82802	-0.333036	0.5403
LOC-Os01g32849	1.92828	1.73632	2.51151	1.92318	2.66392	2.26878	2.3122	3.0368	2.58333	2.39443	2.30759	1.47443	1.44549	1.53404	2.82446	2.57533	-0.237863	1.74975	1.50304	1.45664	0.501682	0.684308	1.45162	0.696182	1.858	1.58376	2.40276	1.5573	1.53165	2.07362	-0.213208	0.109068	-0.803973	-1.55342
LOC-Os01g32864	0.968834	0.212233	0.580362	0.87147	-0.237863	0.501115	0.289718	1.21396	0.662688	0.899655	0.250817	0.858671	0.290554	-0.237863	-0.237863	0.658369	-0.237863	-0.237863	-0.237863	-0.237863	-0.237863	-0.237863	-0.237863	-0.237863	-0.237863	0.943175	-0.237863	0.753611	0.442321	-0.237863	-0.103639	0.224154	-0.763792	-1.03954
LOC-Os01g32870	6.75096	6.71657	6.58481	6.68088	6.48956	6.46292	6.75391	6.89873	6.91478	6.95396	6.67306	6.85458	6.40723	6.53925	6.33383	6.55958	6.10146	6.36782	6.09562	6.21309	6.3282	6.26904	6.50465	6.19841	6.4245	6.37931	6.41296	6.54609	6.60566	6.29868	-0.124881	0.253813	-0.415979	-0.531543
LOC-Os01g32880	5.18366	5.02312	5.57809	5.13756	5.07832	5.56582	5.95129	6.10676	5.83485	5.7117	5.63624	5.90051	5.37016	5.45467	5.37082	4.80059	5.49506	5.33091	4.73721	4.35383	5.05381	5.06531	5.04131	4.67575	5.33702	5.19665	5.32647	5.47328	5.59548	5.30394	-0.462068	0.469479	-0.429446	-0.932168
LOC-Os01g32890	0.284222	-0.237863	-0.237863	-0.237863	1.01745	-0.237863	0.289718	-0.237863	-0.237863	-0.237863	0.615191	0.412167	-0.237863	-0.237863	-0.237863	-0.237863	-0.237863	-0.237863	-0.237863	-0.237863	-0.237863	-0.237863	0.562717	-0.237863	0.257167	0.270531	0.250415	-0.237863	-0.237863	-0.237863	-0.105735	-0.0434778	-0.597416	-0.383714
LOC-Os01g32964	4.94476	5.07719	5.09508	5.24103	5.11143	5.28012	5.99429	6.19635	6.07399	6.14414	5.89848	6.13657	5.35702	5.13969	5.2341	5.01126	5.23378	5.20541	4.71556	4.9337	4.9249	4.51456	4.95616	4.95253	5.43289	5.36913	5.3387	5.68783	5.1322	5.34429	-0.713683	0.860273	-0.63375	-1.03816
LOC-Os01g32980	4.85545	4.64762	4.49378	4.4881	4.69728	4.29051	4.69671	4.90279	5.09979	4.84111	4.88586	4.89768	4.76052	4.62083	4.97278	4.72293	4.91447	5.03143	3.88291	4.16335	3.79793	4.53832	4.95616	4.67575	4.63226	4.73564	4.54784	4.60361	4.66482	4.87873	-0.379212	0.0331642	-0.0467253	-0.597747
LOC-Os01g33000	6.6323	6.55922	6.53029	6.90223	6.5207	6.70964	6.37879	6.18909	6.24452	6.41465	6.5626	6.67541	6.58685	6.42698	6.03776	6.33003	6.44383	6.84901	6.64627	6.3197	6.20035	6.45525	6.49462	6.47379	6.4704	6.5379	6.28611	6.59693	6.32229	6.7826	0.065991	-0.248768	-0.191885	-0.238178
LOC-Os01g33020	7.24514	7.21262	7.26297	7.26953	7.1338	7.25095	7.79275	8.08754	7.94455	8.0632	7.93433	8.13342	7.06622	7.34186	7.40795	7.21304	7.39799	6.91564	6.3274	6.45061	6.64708	6.24037	6.47435	6.39655	7.32355	7.45087	7.52827	7.31498	7.43449	7.31139	-0.560119	0.672083	-0.52839	-1.39965
LOC-Os01g33030	7.60161	7.23658	7.25076	7.40102	7.54767	7.03704	5.24465	5.08585	5.41767	5.5117	5.46815	5.45308	4.89392	4.269	4.78976	5.01126	5.14283	4.74612	4.64858	4.87275	5.10232	4.9101	4.89648	4.9161	6.47604	6.30934	6.25419	6.52655	6.45421	6.32916	2.07385	-1.42763	-2.04396	-1.95259
LOC-Os01g33040	6.01001	6.09216	6.09767	5.88472	6.1101	5.61674	4.05075	3.21886	3.5243	2.93209	4.21923	3.01583	0.290554	1.53404	1.7408	1.60355	-0.237863	1.91922	4.06516	4.35383	4.11404	4.38954	4.20644	4.02611	4.83887	4.86542	4.96559	4.89527	5.00027	4.67234	1.82424	-2.02468	-4.35451	-1.09815
LOC-Os01g33050	6.84212	7.01208	6.97456	6.71273	6.91219	6.80787	5.25882	4.7729	5.36718	4.90784	5.29052	4.98822	5.24732	4.99895	5.30408	5.166	5.02045	4.93588	5.39797	5.53507	5.49638	4.89178	5.36132	5.35766	6.21125	5.92305	6.18137	5.96443	6.06047	5.45898	1.49547	-1.41249	-1.39634	-1.1431
LOC-Os01g33060	4.76024	4.73432	4.79222	5.25346	5.0272	5.14787	5.61899	5.49186	5.72887	5.68341	5.89019	5.79158	4.76052	4.07228	4.50286	3.9499	4.57508	4.47415	3.48249	3.82016	3.85566	3.14025	3.36229	3.4445	4.92381	4.88304	4.43846	4.97431	4.80322	4.70369	-0.389266	0.840651	-1.13857	-1.99727
LOC-Os01g33070	-0.237863	-0.237863	-0.237863	0.232876	0.310469	-0.237863	-0.237863	-0.237863	-0.237863	-0.237863	-0.237863	-0.237863	-0.237863	-0.237863	0.557338	-0.237863	-0.237863	-0.237863	-0.237863	-0.237863	-0.237863	-0.237863	-0.237863	-0.237863	-0.237863	0.270531	-0.237863	-0.237863	-0.237863	-0.237863	0.0422205	-0.268781	-0.0247307	-0.268781
LOC-Os01g33080	5.463	5.35402	5.47689	5.29011	5.79055	5.17077	5.24465	5.56095	5.05264	5.32898	5.88185	5.72732	4.20775	3.84443	3.80142	4.25591	4.30839	3.55414	4.06516	3.53554	3.79793	3.65666	4.15642	4.02611	5.13807	5.07926	4.96559	5.26897	5.2912	4.93266	0.298583	0.372967	-1.62449	-1.73326
LOC-Os01g33090	4.00071	4.00553	4.03399	4.13208	3.65665	4.33174	2.77366	3.16069	2.58333	2.8665	2.40393	3.01583	0.980632	1.05434	-0.237863	1.20702	2.58985	2.4486	2.14519	3.07635	2.26994	2.79066	2.39269	2.96309	2.82707	3.06545	3.51551	2.99477	2.8027	3.29452	1.10028	-0.864987	-2.39408	-1.08865
LOC-Os01g33100	0.284222	0.212233	-0.237863	0.232876	-0.237863	-0.237863	-0.237863	0.282065	-0.237863	-0.237863	-0.237863	-0.237863	-0.237863	-0.237863	-0.237863	-0.237863	-0.237863	-0.237863	-0.237863	0.565821	-0.237863	-0.237863	-0.237863	-0.237863	-0.237863	-0.237863	-0.237863	-0.237863	-0.237863	-0.237863	0.0362254	-0.232308	-0.375702	-0.144729
[truncated: 23,163 more rows]
