# Supplementary material for: Single-cell transcriptomics reveal how root tissues adapt to soil stress
Source: Nature. 2025 Apr 30;642(8068):721–9. doi: 10.1038/s41586-025-08941-z (PMC12176638; doi:10.1038/s41586-025-08941-z)
Supplement: Supplementary file 18 — Combined feature plots representing the expression patterns of cell type markers in single-cell RNA-seq data. Each image represents the gene expressions of markers for one certain cell type. [file 41586_2025_8941_MOESM18_ESM.zip]

Archive with 13 entries (13 files):
- Supplementary Data 3_Marker_expressions_in_gel-based_scRNAseq_Rice/Atrichoblast marker expression.png
- Supplementary Data 3_Marker_expressions_in_gel-based_scRNAseq_Rice/Cortex marker expression.png
- Supplementary Data 3_Marker_expressions_in_gel-based_scRNAseq_Rice/Endodermis marker expression.png
- Supplementary Data 3_Marker_expressions_in_gel-based_scRNAseq_Rice/Epidermis marker expression.png
- Supplementary Data 3_Marker_expressions_in_gel-based_scRNAseq_Rice/Exodermis marker expression.png
- Supplementary Data 3_Marker_expressions_in_gel-based_scRNAseq_Rice/Meristem marker expression.png
- Supplementary Data 3_Marker_expressions_in_gel-based_scRNAseq_Rice/Metaxylem marker expression.png
- Supplementary Data 3_Marker_expressions_in_gel-based_scRNAseq_Rice/Pericycle marker expression.png
- Supplementary Data 3_Marker_expressions_in_gel-based_scRNAseq_Rice/Phloem marker expression.png
- Supplementary Data 3_Marker_expressions_in_gel-based_scRNAseq_Rice/Root cap marker expression.png
- Supplementary Data 3_Marker_expressions_in_gel-based_scRNAseq_Rice/Sclerenchyma marker expression.png
- Supplementary Data 3_Marker_expressions_in_gel-based_scRNAseq_Rice/Trichoblast marker expression.png
- Supplementary Data 3_Marker_expressions_in_gel-based_scRNAseq_Rice/Xylem marker expression.png
