# Supplementary material for: Single-cell transcriptomics reveal how root tissues adapt to soil stress
Source: Nature. 2025 Apr 30;642(8068):721–9. doi: 10.1038/s41586-025-08941-z (PMC12176638; doi:10.1038/s41586-025-08941-z)
Supplement: Supplementary file 21 — Expression patterns of cell type markers in spatial transcriptomics data for non-compacted soil grown roots. A PDF summary file that includes the sample and gene information for visualization is included. The raw spatial transcriptomics data for non-compacted soil grown roots is also included. [file 41586_2025_8941_MOESM21_ESM.zip]

Archive with 36 entries (35 files):
- Supplementary Data 6_Marker_expression_in_non-compacted-soils-based_Spatial_transcriptomics_Rice/1-Readme.txt
- Supplementary Data 6_Marker_expression_in_non-compacted-soils-based_Spatial_transcriptomics_Rice/All selected good markers.png
- Supplementary Data 6_Marker_expression_in_non-compacted-soils-based_Spatial_transcriptomics_Rice/All selected good markers-2.png
- Supplementary Data 6_Marker_expression_in_non-compacted-soils-based_Spatial_transcriptomics_Rice/Atrichoblast-LOC_Os01g50820.png
- Supplementary Data 6_Marker_expression_in_non-compacted-soils-based_Spatial_transcriptomics_Rice/Atrichoblast-LOC_Os01g64840.png
- Supplementary Data 6_Marker_expression_in_non-compacted-soils-based_Spatial_transcriptomics_Rice/Atrichoblast-LOC_Os03g09970.png
- Supplementary Data 6_Marker_expression_in_non-compacted-soils-based_Spatial_transcriptomics_Rice/Atrichoblast-LOC_Os03g19990.png
- Supplementary Data 6_Marker_expression_in_non-compacted-soils-based_Spatial_transcriptomics_Rice/Cortex-LOC_Os01g19220.png
- Supplementary Data 6_Marker_expression_in_non-compacted-soils-based_Spatial_transcriptomics_Rice/Cortex-LOC_Os03g04310.png
- Supplementary Data 6_Marker_expression_in_non-compacted-soils-based_Spatial_transcriptomics_Rice/Cortex-LOC_Os04g49560.png
- Supplementary Data 6_Marker_expression_in_non-compacted-soils-based_Spatial_transcriptomics_Rice/Cortex-LOC_Os05g33080.png
- Supplementary Data 6_Marker_expression_in_non-compacted-soils-based_Spatial_transcriptomics_Rice/Cortex-LOC_Os06g30730.png
- Supplementary Data 6_Marker_expression_in_non-compacted-soils-based_Spatial_transcriptomics_Rice/Endodermis-LOC_Os01g15810.png
- Supplementary Data 6_Marker_expression_in_non-compacted-soils-based_Spatial_transcriptomics_Rice/Exodermis-LOC_Os03g02460.png
- Supplementary Data 6_Marker_expression_in_non-compacted-soils-based_Spatial_transcriptomics_Rice/Exodermis-LOC_Os03g37411.png
- Supplementary Data 6_Marker_expression_in_non-compacted-soils-based_Spatial_transcriptomics_Rice/Exodermis-LOC_Os04g37980.png
- Supplementary Data 6_Marker_expression_in_non-compacted-soils-based_Spatial_transcriptomics_Rice/Phloem-LOC_Os06g45410.png
- Supplementary Data 6_Marker_expression_in_non-compacted-soils-based_Spatial_transcriptomics_Rice/Phloem-LOC_Os06g45410-2.png
- Supplementary Data 6_Marker_expression_in_non-compacted-soils-based_Spatial_transcriptomics_Rice/Sclerenchyma-LOC_Os08g02300.png
- Supplementary Data 6_Marker_expression_in_non-compacted-soils-based_Spatial_transcriptomics_Rice/Soil-NC-spatial-raw data/
- Supplementary Data 6_Marker_expression_in_non-compacted-soils-based_Spatial_transcriptomics_Rice/Soil-NC-spatial-raw data/33474-Benfey-S2_B1-2_Calco.tiff
- Supplementary Data 6_Marker_expression_in_non-compacted-soils-based_Spatial_transcriptomics_Rice/Soil-NC-spatial-raw data/33474-Benfey-S2_B1-2_results.txt
- Supplementary Data 6_Marker_expression_in_non-compacted-soils-based_Spatial_transcriptomics_Rice/Soil-NC-spatial-raw data/33474-Benfey-S2_B2-1_Calco.tiff
- Supplementary Data 6_Marker_expression_in_non-compacted-soils-based_Spatial_transcriptomics_Rice/Soil-NC-spatial-raw data/33474-Benfey-S2_B2-1_results.txt
- Supplementary Data 6_Marker_expression_in_non-compacted-soils-based_Spatial_transcriptomics_Rice/Soil-NC-spatial-raw data/33474-Benfey-S2_D2-1_Calco.tiff
- Supplementary Data 6_Marker_expression_in_non-compacted-soils-based_Spatial_transcriptomics_Rice/Soil-NC-spatial-raw data/33474-Benfey-S2_D2-1_results.txt
- Supplementary Data 6_Marker_expression_in_non-compacted-soils-based_Spatial_transcriptomics_Rice/Soil-NC-spatial-raw data/33474-Benfey-S2_D2-2_Calco.tiff
- Supplementary Data 6_Marker_expression_in_non-compacted-soils-based_Spatial_transcriptomics_Rice/Soil-NC-spatial-raw data/33474-Benfey-S2_D2-2_results.txt
- Supplementary Data 6_Marker_expression_in_non-compacted-soils-based_Spatial_transcriptomics_Rice/Summary of non-compacted soil spatial.pdf
- Supplementary Data 6_Marker_expression_in_non-compacted-soils-based_Spatial_transcriptomics_Rice/Trichoblast-LOC_Os10g42750.png
- Supplementary Data 6_Marker_expression_in_non-compacted-soils-based_Spatial_transcriptomics_Rice/Trichoblast-LOC_Os12g05380.png
- Supplementary Data 6_Marker_expression_in_non-compacted-soils-based_Spatial_transcriptomics_Rice/Vascular tissue-LOC_Os01g19170.png
- Supplementary Data 6_Marker_expression_in_non-compacted-soils-based_Spatial_transcriptomics_Rice/Vascular tissue-LOC_Os01g19170-2.png
- Supplementary Data 6_Marker_expression_in_non-compacted-soils-based_Spatial_transcriptomics_Rice/Vascular tissue-LOC_Os02g56510.png
- Supplementary Data 6_Marker_expression_in_non-compacted-soils-based_Spatial_transcriptomics_Rice/Vascular tissue-LOC_Os02g56510-2.png
- Supplementary Data 6_Marker_expression_in_non-compacted-soils-based_Spatial_transcriptomics_Rice/Xylem-LOC_Os01g48130.png
