# Supplementary material for: Single-cell transcriptomics reveal how root tissues adapt to soil stress
Source: Nature. 2025 Apr 30;642(8068):721–9. doi: 10.1038/s41586-025-08941-z (PMC12176638; doi:10.1038/s41586-025-08941-z)
Supplement: Supplementary file 21 — Expression patterns of cell type markers in spatial transcriptomics data for non-compacted soil grown roots. A PDF summary file that includes the sample and gene information for visualization is included. The raw spatial transcriptomics data for non-compacted soil grown roots is also included. [file 41586_2025_8941_MOESM21_ESM.zip › Supplementary Data 6_Marker_expression_in_non-compacted-soils-based_Spatial_transcriptomics_Rice/1-Readme.txt]

This dataset provides spatial transcriptomics raw data for compacted-soil-grown rice roots. It includes the TIF images which is the root cell morphology visualized with calcofluor staing, 
as well as the spatial information of the detected mRNA molecule as a txt file. 

For processing the Spatial transcriptomics raw data,

(1) Need to contact Resolve Biosciences people for the correct version of ImageJ and the plug-in "Molecular Cartography" (we don't have the copyright to share this plug-in)
(2) Load the TIF image with the ImageJ software
(3) Select the "Molecular Cartography" plug-in in "Process" table to activate the data processing window
(4) In the window "file" tab, load the transcript files
(5) Select the genes of interest and visualize their expression on the TIF image

Resolve biosciences is also developing on-line data visualization tool.
