# Supplementary material for: Single-cell transcriptomics reveal how root tissues adapt to soil stress
Source: Nature. 2025 Apr 30;642(8068):721–9. doi: 10.1038/s41586-025-08941-z (PMC12176638; doi:10.1038/s41586-025-08941-z)
Supplement: Supplementary file 21 — Expression patterns of cell type markers in spatial transcriptomics data for non-compacted soil grown roots. A PDF summary file that includes the sample and gene information for visualization is included. The raw spatial transcriptomics data for non-compacted soil grown roots is also included. [file 41586_2025_8941_MOESM21_ESM.zip › Supplementary Data 6_Marker_expression_in_non-compacted-soils-based_Spatial_transcriptomics_Rice/Soil-NC-spatial-raw data/33474-Benfey-S2_B1-2_results.txt]

1314	1855	12	Os03g0185700
1932	1414	12	Os03g0185700
1323	2072	13	Os03g0185700
1328	2096	14	Os03g0185700
1371	1230	14	Os03g0185700
1153	2022	15	Os03g0185700
2055	1940	15	Os03g0185700
1873	1098	18	Os03g0185700
1701	1861	21	Os03g0185700
1956	1894	21	Os03g0185700
1865	1881	29	Os03g0185700
1225	1473	10	Os01g0155300
1505	1151	10	Os01g0155300
1529	1339	10	Os01g0155300
923	2041	11	Os01g0155300
999	1830	11	Os01g0155300
1029	2047	11	Os01g0155300
1221	1425	11	Os01g0155300
1230	1991	11	Os01g0155300
1270	2040	11	Os01g0155300
1284	1546	11	Os01g0155300
1301	1457	11	Os01g0155300
1335	1467	11	Os01g0155300
1358	1395	11	Os01g0155300
1383	1883	11	Os01g0155300
1384	1855	11	Os01g0155300
1406	1630	11	Os01g0155300
1441	1907	11	Os01g0155300
1460	2032	11	Os01g0155300
1464	1490	11	Os01g0155300
1467	1840	11	Os01g0155300
1484	1489	11	Os01g0155300
1485	2132	11	Os01g0155300
1492	1433	11	Os01g0155300
1515	1856	11	Os01g0155300
1518	1620	11	Os01g0155300
1521	1684	11	Os01g0155300
1531	1776	11	Os01g0155300
1553	1298	11	Os01g0155300
1559	2083	11	Os01g0155300
1604	1354	11	Os01g0155300
1657	1773	11	Os01g0155300
1660	1710	11	Os01g0155300
1669	1346	11	Os01g0155300
1671	1518	11	Os01g0155300
1694	1318	11	Os01g0155300
1702	1296	11	Os01g0155300
1717	1424	11	Os01g0155300
1723	1138	11	Os01g0155300
1728	1830	11	Os01g0155300
1753	1320	11	Os01g0155300
1805	1471	11	Os01g0155300
1840	1327	11	Os01g0155300
1898	1521	11	Os01g0155300
1951	1283	11	Os01g0155300
1957	1454	11	Os01g0155300
1985	1286	11	Os01g0155300
2074	1514	11	Os01g0155300
944	1887	12	Os01g0155300
978	1902	12	Os01g0155300
1034	1839	12	Os01g0155300
1085	1887	12	Os01g0155300
1100	1614	12	Os01g0155300
1123	1626	12	Os01g0155300
1133	1386	12	Os01g0155300
1156	1627	12	Os01g0155300
1160	1723	12	Os01g0155300
1191	1940	12	Os01g0155300
1203	1919	12	Os01g0155300
1210	1737	12	Os01g0155300
1210	1781	12	Os01g0155300
1231	1954	12	Os01g0155300
1248	1990	12	Os01g0155300
1261	1568	12	Os01g0155300
1278	1316	12	Os01g0155300
1288	1497	12	Os01g0155300
1331	1761	12	Os01g0155300
1341	2131	12	Os01g0155300
1349	2086	12	Os01g0155300
1364	1940	12	Os01g0155300
1377	1626	12	Os01g0155300
1383	1816	12	Os01g0155300
1412	1770	12	Os01g0155300
1421	1557	12	Os01g0155300
1421	1892	12	Os01g0155300
1440	1760	12	Os01g0155300
1443	1606	12	Os01g0155300
1457	2026	12	Os01g0155300
1460	2121	12	Os01g0155300
1468	1766	12	Os01g0155300
1474	1585	12	Os01g0155300
1474	1602	12	Os01g0155300
1484	1605	12	Os01g0155300
1507	1950	12	Os01g0155300
1521	1496	12	Os01g0155300
1530	1839	12	Os01g0155300
1544	1398	12	Os01g0155300
1544	1844	12	Os01g0155300
1547	1367	12	Os01g0155300
1567	1483	12	Os01g0155300
1571	1437	12	Os01g0155300
1576	1167	12	Os01g0155300
1597	1977	12	Os01g0155300
1613	1199	12	Os01g0155300
1653	1292	12	Os01g0155300
1668	1573	12	Os01g0155300
1686	1939	12	Os01g0155300
1687	1874	12	Os01g0155300
1690	1578	12	Os01g0155300
1690	2071	12	Os01g0155300
1720	1251	12	Os01g0155300
1725	1499	12	Os01g0155300
1729	1283	12	Os01g0155300
1731	1327	12	Os01g0155300
1768	1458	12	Os01g0155300
1784	1688	12	Os01g0155300
1798	1587	12	Os01g0155300
1819	1435	12	Os01g0155300
1824	1380	12	Os01g0155300
1855	1299	12	Os01g0155300
1862	1304	12	Os01g0155300
1869	1577	12	Os01g0155300
1879	1275	12	Os01g0155300
1879	1713	12	Os01g0155300
1880	1435	12	Os01g0155300
1909	1427	12	Os01g0155300
1933	1695	12	Os01g0155300
1938	1278	12	Os01g0155300
1947	1456	12	Os01g0155300
1954	1302	12	Os01g0155300
1967	1445	12	Os01g0155300
2009	1438	12	Os01g0155300
2011	1478	12	Os01g0155300
2055	1535	12	Os01g0155300
2067	1209	12	Os01g0155300
2070	1266	12	Os01g0155300
2078	1426	12	Os01g0155300
1063	2083	13	Os01g0155300
1178	1688	13	Os01g0155300
1218	1990	13	Os01g0155300
1237	1836	13	Os01g0155300
1263	1888	13	Os01g0155300
1300	1989	13	Os01g0155300
1314	1757	13	Os01g0155300
1330	1755	13	Os01g0155300
1339	1731	13	Os01g0155300
1339	1954	13	Os01g0155300
1346	1738	13	Os01g0155300
1358	1829	13	Os01g0155300
1365	1819	13	Os01g0155300
1366	1840	13	Os01g0155300
1383	1862	13	Os01g0155300
1383	2070	13	Os01g0155300
1384	1910	13	Os01g0155300
1385	2067	13	Os01g0155300
1386	1758	13	Os01g0155300
1390	1956	13	Os01g0155300
1394	1778	13	Os01g0155300
1399	1893	13	Os01g0155300
1400	1871	13	Os01g0155300
1401	1971	13	Os01g0155300
1410	1907	13	Os01g0155300
1452	1708	13	Os01g0155300
1454	1556	13	Os01g0155300
1472	1717	13	Os01g0155300
1483	1817	13	Os01g0155300
1494	1933	13	Os01g0155300
1502	1940	13	Os01g0155300
1505	1267	13	Os01g0155300
1523	1533	13	Os01g0155300
1551	2117	13	Os01g0155300
1565	1793	13	Os01g0155300
1576	1443	13	Os01g0155300
1599	1977	13	Os01g0155300
1603	1972	13	Os01g0155300
1612	1648	13	Os01g0155300
1613	1748	13	Os01g0155300
1616	1866	13	Os01g0155300
1628	1655	13	Os01g0155300
1672	1837	13	Os01g0155300
1682	1570	13	Os01g0155300
1693	1597	13	Os01g0155300
1713	1326	13	Os01g0155300
1716	1524	13	Os01g0155300
1716	1589	13	Os01g0155300
1720	1299	13	Os01g0155300
1737	1290	13	Os01g0155300
1760	1250	13	Os01g0155300
1760	1372	13	Os01g0155300
1785	1567	13	Os01g0155300
1786	1552	13	Os01g0155300
1791	1579	13	Os01g0155300
1803	1471	13	Os01g0155300
1804	1521	13	Os01g0155300
1808	1314	13	Os01g0155300
1818	1486	13	Os01g0155300
1822	1451	13	Os01g0155300
1852	1372	13	Os01g0155300
1897	1604	13	Os01g0155300
1902	1447	13	Os01g0155300
1942	1018	13	Os01g0155300
1950	1343	13	Os01g0155300
1961	1321	13	Os01g0155300
1973	1739	13	Os01g0155300
1975	1567	13	Os01g0155300
2039	1430	13	Os01g0155300
2054	1503	13	Os01g0155300
2067	1211	13	Os01g0155300
2129	1271	13	Os01g0155300
916	1957	14	Os01g0155300
1017	1912	14	Os01g0155300
1021	2070	14	Os01g0155300
1106	2141	14	Os01g0155300
1138	1470	14	Os01g0155300
1179	1682	14	Os01g0155300
1216	1612	14	Os01g0155300
1217	1506	14	Os01g0155300
1219	1930	14	Os01g0155300
1235	2013	14	Os01g0155300
1247	1988	14	Os01g0155300
1281	1863	14	Os01g0155300
1284	1728	14	Os01g0155300
1287	1899	14	Os01g0155300
1288	2094	14	Os01g0155300
1289	1728	14	Os01g0155300
1300	2030	14	Os01g0155300
1312	1662	14	Os01g0155300
1314	1896	14	Os01g0155300
1326	2092	14	Os01g0155300
1328	2062	14	Os01g0155300
1355	2007	14	Os01g0155300
1359	1717	14	Os01g0155300
1366	1236	14	Os01g0155300
1382	1762	14	Os01g0155300
1411	1788	14	Os01g0155300
1428	2091	14	Os01g0155300
1441	1773	14	Os01g0155300
1478	1475	14	Os01g0155300
1482	1619	14	Os01g0155300
1535	1537	14	Os01g0155300
1559	2099	14	Os01g0155300
1599	1360	14	Os01g0155300
1642	1608	14	Os01g0155300
1662	1180	14	Os01g0155300
1711	1310	14	Os01g0155300
1735	1394	14	Os01g0155300
1760	1498	14	Os01g0155300
1819	1434	14	Os01g0155300
1821	1663	14	Os01g0155300
1882	1737	14	Os01g0155300
1920	1496	14	Os01g0155300
1956	1669	14	Os01g0155300
2070	1407	14	Os01g0155300
2079	1563	14	Os01g0155300
2083	1704	14	Os01g0155300
2101	1331	14	Os01g0155300
1138	1846	15	Os01g0155300
1191	1962	15	Os01g0155300
1219	1447	15	Os01g0155300
1230	1994	15	Os01g0155300
1233	1913	15	Os01g0155300
1269	2094	15	Os01g0155300
1281	2105	15	Os01g0155300
1285	2070	15	Os01g0155300
1299	1790	15	Os01g0155300
1304	1490	15	Os01g0155300
1310	1734	15	Os01g0155300
1338	1887	15	Os01g0155300
1343	2121	15	Os01g0155300
1356	2078	15	Os01g0155300
1374	1771	15	Os01g0155300
1375	1404	15	Os01g0155300
1385	1910	15	Os01g0155300
1398	1242	15	Os01g0155300
1402	1989	15	Os01g0155300
1409	1865	15	Os01g0155300
1411	1532	15	Os01g0155300
1412	1876	15	Os01g0155300
1428	1941	15	Os01g0155300
1456	2019	15	Os01g0155300
1468	1838	15	Os01g0155300
1507	2122	15	Os01g0155300
1516	1623	15	Os01g0155300
1552	1897	15	Os01g0155300
1567	1793	15	Os01g0155300
1579	1537	15	Os01g0155300
1590	1904	15	Os01g0155300
1592	1475	15	Os01g0155300
1592	2134	15	Os01g0155300
1600	1764	15	Os01g0155300
1627	1456	15	Os01g0155300
1632	1934	15	Os01g0155300
1638	1595	15	Os01g0155300
1640	1967	15	Os01g0155300
1647	1269	15	Os01g0155300
1678	2060	15	Os01g0155300
1689	1474	15	Os01g0155300
1689	1629	15	Os01g0155300
1697	1035	15	Os01g0155300
1701	1410	15	Os01g0155300
1709	1838	15	Os01g0155300
1712	1614	15	Os01g0155300
1725	1361	15	Os01g0155300
1729	1492	15	Os01g0155300
1738	1405	15	Os01g0155300
1745	1376	15	Os01g0155300
1752	1520	15	Os01g0155300
1786	1451	15	Os01g0155300
1815	1608	15	Os01g0155300
1864	1532	15	Os01g0155300
1903	1711	15	Os01g0155300
1928	1797	15	Os01g0155300
1936	956	15	Os01g0155300
1948	1424	15	Os01g0155300
1962	1311	15	Os01g0155300
2000	1506	15	Os01g0155300
2090	1578	15	Os01g0155300
2122	1222	15	Os01g0155300
2125	1280	15	Os01g0155300
1059	2016	16	Os01g0155300
1192	1469	16	Os01g0155300
1211	1881	16	Os01g0155300
1226	1633	16	Os01g0155300
1242	2015	16	Os01g0155300
1289	1860	16	Os01g0155300
1296	2032	16	Os01g0155300
1299	1776	16	Os01g0155300
1309	1790	16	Os01g0155300
1310	1972	16	Os01g0155300
1311	1964	16	Os01g0155300
1312	1802	16	Os01g0155300
1324	1477	16	Os01g0155300
1377	1586	16	Os01g0155300
1388	1503	16	Os01g0155300
1407	1568	16	Os01g0155300
1408	2012	16	Os01g0155300
1410	1911	16	Os01g0155300
1425	1982	16	Os01g0155300
1432	1955	16	Os01g0155300
1435	2107	16	Os01g0155300
1444	1557	16	Os01g0155300
1507	1325	16	Os01g0155300
1510	1666	16	Os01g0155300
1524	1920	16	Os01g0155300
1544	1429	16	Os01g0155300
1554	1893	16	Os01g0155300
1567	1867	16	Os01g0155300
1568	2050	16	Os01g0155300
1602	1283	16	Os01g0155300
1606	1614	16	Os01g0155300
1608	2057	16	Os01g0155300
1616	2007	16	Os01g0155300
1620	1374	16	Os01g0155300
1636	2093	16	Os01g0155300
1680	1471	16	Os01g0155300
1730	1271	16	Os01g0155300
1738	1381	16	Os01g0155300
1747	1390	16	Os01g0155300
1784	1563	16	Os01g0155300
1814	1705	16	Os01g0155300
1876	1073	16	Os01g0155300
1894	1399	16	Os01g0155300
1915	1328	16	Os01g0155300
1951	1238	16	Os01g0155300
1965	1214	16	Os01g0155300
2094	1278	16	Os01g0155300
933	2029	17	Os01g0155300
1008	1679	17	Os01g0155300
1227	1948	17	Os01g0155300
1248	1438	17	Os01g0155300
1257	1702	17	Os01g0155300
1266	2024	17	Os01g0155300
1282	2076	17	Os01g0155300
1308	1926	17	Os01g0155300
1313	1270	17	Os01g0155300
1327	1524	17	Os01g0155300
1348	1944	17	Os01g0155300
1356	1948	17	Os01g0155300
1373	1880	17	Os01g0155300
1379	2028	17	Os01g0155300
1498	2137	17	Os01g0155300
1519	1551	17	Os01g0155300
1536	1417	17	Os01g0155300
1553	1772	17	Os01g0155300
1574	1518	17	Os01g0155300
1592	2134	17	Os01g0155300
1607	1984	17	Os01g0155300
1637	1914	17	Os01g0155300
1646	1451	17	Os01g0155300
1692	1412	17	Os01g0155300
1748	1572	17	Os01g0155300
1762	1112	17	Os01g0155300
1775	1576	17	Os01g0155300
1797	1741	17	Os01g0155300
1881	1086	17	Os01g0155300
1906	2041	17	Os01g0155300
1907	1824	17	Os01g0155300
1927	1379	17	Os01g0155300
1928	1101	17	Os01g0155300
1983	1469	17	Os01g0155300
1986	1312	17	Os01g0155300
1989	1524	17	Os01g0155300
2087	1239	17	Os01g0155300
968	2058	18	Os01g0155300
980	1970	18	Os01g0155300
980	2052	18	Os01g0155300
1210	2002	18	Os01g0155300
1213	1451	18	Os01g0155300
1216	1946	18	Os01g0155300
1236	1639	18	Os01g0155300
1256	1466	18	Os01g0155300
1283	1861	18	Os01g0155300
1283	2084	18	Os01g0155300
1284	1729	18	Os01g0155300
1290	2084	18	Os01g0155300
1296	1374	18	Os01g0155300
1304	2073	18	Os01g0155300
1344	2052	18	Os01g0155300
1382	2138	18	Os01g0155300
1391	1903	18	Os01g0155300
1398	1755	18	Os01g0155300
1429	1355	18	Os01g0155300
1527	1416	18	Os01g0155300
1528	1561	18	Os01g0155300
1559	1860	18	Os01g0155300
1577	1918	18	Os01g0155300
1592	1347	18	Os01g0155300
1654	1864	18	Os01g0155300
1671	1497	18	Os01g0155300
1678	1883	18	Os01g0155300
1690	1974	18	Os01g0155300
1697	1412	18	Os01g0155300
1729	1864	18	Os01g0155300
1804	1672	18	Os01g0155300
1821	1449	18	Os01g0155300
1840	1461	18	Os01g0155300
1860	1048	18	Os01g0155300
1869	1472	18	Os01g0155300
1883	1066	18	Os01g0155300
1961	1365	18	Os01g0155300
1964	1476	18	Os01g0155300
2057	1703	18	Os01g0155300
2090	1667	18	Os01g0155300
926	2033	19	Os01g0155300
988	2060	19	Os01g0155300
1192	1985	19	Os01g0155300
1215	1744	19	Os01g0155300
1294	1453	19	Os01g0155300
1317	1806	19	Os01g0155300
1321	1838	19	Os01g0155300
1385	1369	19	Os01g0155300
1392	1780	19	Os01g0155300
1403	2032	19	Os01g0155300
1429	1927	19	Os01g0155300
1430	1545	19	Os01g0155300
1461	1789	19	Os01g0155300
1520	1541	19	Os01g0155300
1563	1812	19	Os01g0155300
1573	1703	19	Os01g0155300
1578	1034	19	Os01g0155300
1589	1293	19	Os01g0155300
1591	1641	19	Os01g0155300
1618	2007	19	Os01g0155300
1620	1894	19	Os01g0155300
1640	1543	19	Os01g0155300
1644	1762	19	Os01g0155300
1645	1866	19	Os01g0155300
1664	1270	19	Os01g0155300
1670	1489	19	Os01g0155300
1733	1202	19	Os01g0155300
1768	1745	19	Os01g0155300
1909	1836	19	Os01g0155300
2048	1628	19	Os01g0155300
2052	1195	19	Os01g0155300
2093	1366	19	Os01g0155300
964	2139	20	Os01g0155300
970	1953	20	Os01g0155300
1146	1424	20	Os01g0155300
1165	1832	20	Os01g0155300
1213	2099	20	Os01g0155300
1258	1443	20	Os01g0155300
1277	1959	20	Os01g0155300
1277	2091	20	Os01g0155300
1309	1965	20	Os01g0155300
1433	1934	20	Os01g0155300
1468	1871	20	Os01g0155300
1556	2026	20	Os01g0155300
1568	1956	20	Os01g0155300
1571	1743	20	Os01g0155300
1613	1755	20	Os01g0155300
1629	1913	20	Os01g0155300
1661	1504	20	Os01g0155300
1668	1841	20	Os01g0155300
1669	991	20	Os01g0155300
1669	1718	20	Os01g0155300
1692	2140	20	Os01g0155300
1709	1612	20	Os01g0155300
1717	1527	20	Os01g0155300
1953	1817	20	Os01g0155300
943	2133	21	Os01g0155300
1148	1862	21	Os01g0155300
1215	2000	21	Os01g0155300
1306	1373	21	Os01g0155300
1306	1980	21	Os01g0155300
1313	1712	21	Os01g0155300
1337	1884	21	Os01g0155300
1381	1396	21	Os01g0155300
1402	2138	21	Os01g0155300
1408	2138	21	Os01g0155300
1426	1206	21	Os01g0155300
1467	1897	21	Os01g0155300
1542	1037	21	Os01g0155300
1563	1356	21	Os01g0155300
1581	1859	21	Os01g0155300
1607	1797	21	Os01g0155300
1621	1333	21	Os01g0155300
1631	1708	21	Os01g0155300
1674	1403	21	Os01g0155300
1714	1671	21	Os01g0155300
1728	1981	21	Os01g0155300
1753	1138	21	Os01g0155300
1778	2021	21	Os01g0155300
1801	1068	21	Os01g0155300
1897	1552	21	Os01g0155300
1914	1412	21	Os01g0155300
1948	1528	21	Os01g0155300
1981	2117	21	Os01g0155300
2027	1593	21	Os01g0155300
1064	2071	22	Os01g0155300
1071	1849	22	Os01g0155300
1077	1508	22	Os01g0155300
1136	2092	22	Os01g0155300
1160	2132	22	Os01g0155300
1190	1838	22	Os01g0155300
1198	2042	22	Os01g0155300
1208	1555	22	Os01g0155300
1261	1433	22	Os01g0155300
1267	1896	22	Os01g0155300
1273	1948	22	Os01g0155300
1275	2080	22	Os01g0155300
1316	2025	22	Os01g0155300
1337	1512	22	Os01g0155300
1351	2061	22	Os01g0155300
1410	1843	22	Os01g0155300
1428	1409	22	Os01g0155300
1463	1898	22	Os01g0155300
1586	1948	22	Os01g0155300
1628	2102	22	Os01g0155300
1639	1755	22	Os01g0155300
1650	1082	22	Os01g0155300
1699	2001	22	Os01g0155300
1714	1521	22	Os01g0155300
1714	1703	22	Os01g0155300
1787	1248	22	Os01g0155300
1799	1708	22	Os01g0155300
1828	1047	22	Os01g0155300
1835	1404	22	Os01g0155300
1842	1676	22	Os01g0155300
1890	1822	22	Os01g0155300
1909	1644	22	Os01g0155300
2064	1566	22	Os01g0155300
2093	1504	22	Os01g0155300
2134	1640	22	Os01g0155300
1177	2137	23	Os01g0155300
1178	2123	23	Os01g0155300
1239	2047	23	Os01g0155300
1251	1426	23	Os01g0155300
1399	1832	23	Os01g0155300
1466	1753	23	Os01g0155300
1486	1221	23	Os01g0155300
1520	1788	23	Os01g0155300
1625	1159	23	Os01g0155300
1626	1125	23	Os01g0155300
1755	1788	23	Os01g0155300
1790	1369	23	Os01g0155300
1844	1069	23	Os01g0155300
1844	1176	23	Os01g0155300
1902	1833	23	Os01g0155300
1967	1489	23	Os01g0155300
2063	1573	23	Os01g0155300
2123	2082	23	Os01g0155300
1063	2070	24	Os01g0155300
1130	1804	24	Os01g0155300
1466	1236	24	Os01g0155300
1511	1212	24	Os01g0155300
1522	1235	24	Os01g0155300
1612	994	24	Os01g0155300
1820	1778	24	Os01g0155300
1905	1268	24	Os01g0155300
1964	1739	24	Os01g0155300
2027	984	24	Os01g0155300
2070	1686	24	Os01g0155300
977	1869	25	Os01g0155300
1174	1939	25	Os01g0155300
1188	1780	25	Os01g0155300
1206	1873	25	Os01g0155300
1231	2037	25	Os01g0155300
1522	1243	25	Os01g0155300
1716	1926	25	Os01g0155300
1732	2133	25	Os01g0155300
1734	2134	25	Os01g0155300
1764	2005	25	Os01g0155300
1784	1781	25	Os01g0155300
1843	1890	25	Os01g0155300
1875	1711	25	Os01g0155300
1895	1236	25	Os01g0155300
1979	1778	25	Os01g0155300
2124	1289	25	Os01g0155300
1193	1791	26	Os01g0155300
1631	1531	26	Os01g0155300
1719	1927	26	Os01g0155300
1836	1519	26	Os01g0155300
1986	2093	26	Os01g0155300
1155	2137	27	Os01g0155300
1443	1427	27	Os01g0155300
1586	1040	27	Os01g0155300
1702	1071	27	Os01g0155300
1979	1805	27	Os01g0155300
1997	2102	27	Os01g0155300
2113	1644	27	Os01g0155300
1181	1663	28	Os01g0155300
1188	1958	28	Os01g0155300
1243	2103	28	Os01g0155300
1492	1769	28	Os01g0155300
1582	1474	28	Os01g0155300
1663	1166	28	Os01g0155300
1723	1205	28	Os01g0155300
1950	1658	28	Os01g0155300
959	1831	29	Os01g0155300
1153	1951	29	Os01g0155300
1794	1836	29	Os01g0155300
1839	1929	29	Os01g0155300
1984	1647	29	Os01g0155300
1439	1926	30	Os01g0155300
1522	1587	30	Os01g0155300
1951	1772	30	Os01g0155300
1957	1835	30	Os01g0155300
2095	1671	30	Os01g0155300
1924	2114	31	Os01g0155300
2119	1639	31	Os01g0155300
1632	1212	10	ONAC029
1131	1534	11	ONAC029
1136	1967	11	ONAC029
1180	1821	11	ONAC029
1200	1724	11	ONAC029
1246	1686	11	ONAC029
1354	1523	11	ONAC029
1515	1319	11	ONAC029
1792	1137	11	ONAC029
1957	1226	11	ONAC029
1221	1762	12	ONAC029
1231	1757	12	ONAC029
1266	1680	12	ONAC029
1407	1338	12	ONAC029
1408	1395	12	ONAC029
1472	1363	12	ONAC029
1600	1282	12	ONAC029
1634	1253	12	ONAC029
1804	1494	12	ONAC029
2049	1121	12	ONAC029
2092	1269	12	ONAC029
1326	1587	13	ONAC029
1348	1513	13	ONAC029
1698	1453	13	ONAC029
1781	1068	13	ONAC029
1846	1338	13	ONAC029
2033	1134	13	ONAC029
2035	1477	13	ONAC029
1118	2080	14	ONAC029
1278	1679	14	ONAC029
1486	1458	14	ONAC029
1491	1390	14	ONAC029
1777	1140	14	ONAC029
1811	1292	14	ONAC029
1950	1136	14	ONAC029
2037	1123	14	ONAC029
2051	1144	14	ONAC029
2065	1134	14	ONAC029
1221	1806	15	ONAC029
1337	1367	15	ONAC029
1337	1536	15	ONAC029
1355	1525	15	ONAC029
1424	1967	15	ONAC029
1516	1311	15	ONAC029
1554	1537	15	ONAC029
1593	1248	15	ONAC029
1719	1443	15	ONAC029
1792	1145	15	ONAC029
1880	1111	15	ONAC029
1912	1819	15	ONAC029
1955	1145	15	ONAC029
2138	1585	15	ONAC029
1248	1450	16	ONAC029
1368	1520	16	ONAC029
1508	1150	16	ONAC029
1521	1325	16	ONAC029
1914	1167	16	ONAC029
1928	1840	16	ONAC029
2064	1125	16	ONAC029
2067	1161	16	ONAC029
1130	2033	17	ONAC029
1263	1614	17	ONAC029
1352	1538	17	ONAC029
1353	1613	17	ONAC029
1502	1376	17	ONAC029
1591	1289	17	ONAC029
1596	1278	17	ONAC029
1608	1283	17	ONAC029
1945	1135	17	ONAC029
2060	1167	17	ONAC029
2078	1131	17	ONAC029
1135	1971	18	ONAC029
1306	1661	18	ONAC029
1308	1381	18	ONAC029
1367	1542	18	ONAC029
1379	1495	18	ONAC029
1391	1510	18	ONAC029
1413	1440	18	ONAC029
1535	1879	18	ONAC029
1929	1839	18	ONAC029
2021	1501	18	ONAC029
2070	1127	18	ONAC029
2070	1160	18	ONAC029
2071	1156	18	ONAC029
1207	1798	19	ONAC029
1222	1876	19	ONAC029
1225	1844	19	ONAC029
1241	1802	19	ONAC029
1254	1703	19	ONAC029
1318	1705	19	ONAC029
1519	1321	19	ONAC029
1629	1276	19	ONAC029
1705	1212	19	ONAC029
2057	1150	19	ONAC029
2065	1099	19	ONAC029
2092	1134	19	ONAC029
1248	1749	20	ONAC029
1282	1670	20	ONAC029
1312	1959	20	ONAC029
1343	1596	20	ONAC029
1353	1584	20	ONAC029
1377	1514	20	ONAC029
1526	1518	20	ONAC029
1532	1330	20	ONAC029
1594	1279	20	ONAC029
1628	2096	20	ONAC029
1633	1274	20	ONAC029
2078	1150	20	ONAC029
1127	1919	21	ONAC029
1163	1935	21	ONAC029
1198	1816	21	ONAC029
1409	1435	21	ONAC029
1455	1371	21	ONAC029
1469	1397	21	ONAC029
1499	1407	21	ONAC029
1521	1339	21	ONAC029
1618	1274	21	ONAC029
1645	1910	21	ONAC029
1784	1164	21	ONAC029
1856	1169	21	ONAC029
1894	1813	21	ONAC029
2066	1118	21	ONAC029
1321	1583	22	ONAC029
1444	1410	22	ONAC029
1478	1361	22	ONAC029
1485	1177	22	ONAC029
1608	1264	22	ONAC029
1618	1268	22	ONAC029
1639	1277	22	ONAC029
1774	1189	22	ONAC029
1778	1170	22	ONAC029
1807	1152	22	ONAC029
2112	1138	22	ONAC029
1301	1590	23	ONAC029
1326	1550	23	ONAC029
1751	1218	23	ONAC029
1896	1642	23	ONAC029
2075	1128	23	ONAC029
2107	1130	23	ONAC029
1154	2041	24	ONAC029
1163	2050	24	ONAC029
1256	1820	24	ONAC029
1406	1428	24	ONAC029
1586	1261	24	ONAC029
1796	1150	24	ONAC029
1900	1129	24	ONAC029
1939	1163	24	ONAC029
2118	1534	24	ONAC029
2132	1109	24	ONAC029
1155	2049	25	ONAC029
1161	1996	25	ONAC029
1242	1692	25	ONAC029
1425	1447	25	ONAC029
1598	1269	25	ONAC029
2052	1131	25	ONAC029
2070	1132	25	ONAC029
2079	1142	25	ONAC029
1457	1386	26	ONAC029
1522	1347	26	ONAC029
1785	1156	26	ONAC029
1833	1178	26	ONAC029
1906	1161	26	ONAC029
1940	1159	26	ONAC029
1948	1146	26	ONAC029
2108	1137	26	ONAC029
1243	1774	27	ONAC029
1244	1716	27	ONAC029
1303	1586	27	ONAC029
1405	1425	27	ONAC029
1446	1408	27	ONAC029
2013	1178	27	ONAC029
1246	1717	28	ONAC029
1304	1924	28	ONAC029
1429	1432	28	ONAC029
1486	1379	28	ONAC029
2084	1881	28	ONAC029
1526	1322	29	ONAC029
1626	1301	29	ONAC029
1998	1160	29	ONAC029
2086	1678	29	ONAC029
2102	1126	29	ONAC029
2122	1120	29	ONAC029
1764	1242	30	ONAC029
2019	1857	30	ONAC029
1839	1202	31	ONAC029
1860	1141	31	ONAC029
2036	1140	31	ONAC029
1757	1705	10	OsSub4
1370	2123	11	OsSub4
1746	1881	11	OsSub4
1797	1198	11	OsSub4
1385	1843	12	OsSub4
1407	1851	12	OsSub4
1620	1480	12	OsSub4
1645	1959	12	OsSub4
1923	1710	12	OsSub4
1993	1824	12	OsSub4
1412	1811	13	OsSub4
1728	1961	13	OsSub4
1954	1617	13	OsSub4
1957	1559	13	OsSub4
1964	1623	13	OsSub4
2119	1389	13	OsSub4
1689	2000	14	OsSub4
1692	1990	14	OsSub4
1692	2012	14	OsSub4
1708	1973	14	OsSub4
1715	1978	15	OsSub4
2041	1494	15	OsSub4
1715	1961	16	OsSub4
1916	1719	16	OsSub4
1699	1991	17	OsSub4
1705	1972	17	OsSub4
1918	1713	17	OsSub4
1884	2111	18	OsSub4
2033	1956	19	OsSub4
2095	1456	19	OsSub4
1987	1586	20	OsSub4
2086	1460	20	OsSub4
2099	1464	20	OsSub4
1683	1973	21	OsSub4
2133	1619	21	OsSub4
1816	2079	22	OsSub4
1913	1700	22	OsSub4
1984	1540	22	OsSub4
2002	1597	22	OsSub4
2090	1604	22	OsSub4
1959	1554	23	OsSub4
1984	1600	23	OsSub4
2057	1903	23	OsSub4
1970	1629	24	OsSub4
2112	1619	24	OsSub4
1689	1991	25	OsSub4
1894	1921	25	OsSub4
1983	1593	25	OsSub4
2036	1577	25	OsSub4
1943	1593	26	OsSub4
116	1684	9	OsMST1
1623	1011	10	OsMST1
1139	2022	12	OsMST1
1226	1528	12	OsMST1
1469	1150	15	OsMST1
1972	1045	16	OsMST1
1158	1697	17	OsMST1
1150	1690	18	OsMST1
2109	938	18	OsMST1
1120	1801	20	OsMST1
2081	1017	20	OsMST1
1622	1167	21	OsMST1
1629	1168	23	OsMST1
1123	1778	26	OsMST1
1350	1436	26	OsMST1
1488	1089	11	CDC3
1539	1375	10	OsABCG49
1580	1192	10	OsABCG49
1849	1308	10	OsABCG49
1879	931	10	OsABCG49
909	1928	11	OsABCG49
995	1887	11	OsABCG49
1139	1655	11	OsABCG49
1148	1792	11	OsABCG49
1192	1606	11	OsABCG49
1197	1712	11	OsABCG49
1259	1726	11	OsABCG49
1261	1726	11	OsABCG49
1268	1841	11	OsABCG49
1290	1481	11	OsABCG49
1315	1465	11	OsABCG49
1315	1867	11	OsABCG49
1323	1737	11	OsABCG49
1332	2057	11	OsABCG49
1342	1543	11	OsABCG49
1367	1916	11	OsABCG49
1402	1495	11	OsABCG49
1404	1576	11	OsABCG49
1406	1574	11	OsABCG49
1432	1835	11	OsABCG49
1444	1588	11	OsABCG49
1482	1080	11	OsABCG49
1489	1536	11	OsABCG49
1508	1673	11	OsABCG49
1527	1198	11	OsABCG49
1538	1377	11	OsABCG49
1542	1462	11	OsABCG49
1570	1416	11	OsABCG49
1580	1543	11	OsABCG49
1589	1466	11	OsABCG49
1592	1549	11	OsABCG49
1613	1374	11	OsABCG49
1626	1062	11	OsABCG49
1634	1249	11	OsABCG49
1638	1153	11	OsABCG49
1656	1074	11	OsABCG49
1715	991	11	OsABCG49
1792	1297	11	OsABCG49
1807	1023	11	OsABCG49
1863	939	11	OsABCG49
1872	1346	11	OsABCG49
1939	1526	11	OsABCG49
1950	1288	11	OsABCG49
1956	1466	11	OsABCG49
2038	1306	11	OsABCG49
2038	1357	11	OsABCG49
2094	1086	11	OsABCG49
2094	1245	11	OsABCG49
2115	1116	11	OsABCG49
2120	1063	11	OsABCG49
898	2035	12	OsABCG49
953	1982	12	OsABCG49
966	1749	12	OsABCG49
993	1885	12	OsABCG49
1009	2094	12	OsABCG49
1026	1854	12	OsABCG49
1059	1768	12	OsABCG49
1103	1832	12	OsABCG49
1114	2057	12	OsABCG49
1147	1750	12	OsABCG49
1175	1503	12	OsABCG49
1186	1934	12	OsABCG49
1188	1921	12	OsABCG49
1203	1322	12	OsABCG49
1224	1731	12	OsABCG49
1269	1984	12	OsABCG49
1277	1494	12	OsABCG49
1283	1342	12	OsABCG49
1288	1429	12	OsABCG49
1292	1484	12	OsABCG49
1298	2123	12	OsABCG49
1299	1646	12	OsABCG49
1303	1517	12	OsABCG49
1312	1868	12	OsABCG49
1322	1248	12	OsABCG49
1335	1899	12	OsABCG49
1357	1713	12	OsABCG49
1373	1955	12	OsABCG49
1397	1892	12	OsABCG49
1427	1879	12	OsABCG49
1446	1826	12	OsABCG49
1459	1581	12	OsABCG49
1462	1926	12	OsABCG49
1473	1587	12	OsABCG49
1479	1452	12	OsABCG49
1504	1456	12	OsABCG49
1509	1312	12	OsABCG49
1528	1676	12	OsABCG49
1548	1489	12	OsABCG49
1596	1766	12	OsABCG49
1606	1082	12	OsABCG49
1611	1753	12	OsABCG49
1612	1161	12	OsABCG49
1614	1956	12	OsABCG49
1621	1774	12	OsABCG49
1630	1180	12	OsABCG49
1631	1551	12	OsABCG49
1634	1436	12	OsABCG49
1636	1135	12	OsABCG49
1654	1054	12	OsABCG49
1658	1447	12	OsABCG49
1678	1595	12	OsABCG49
1679	2061	12	OsABCG49
1690	1261	12	OsABCG49
1690	2110	12	OsABCG49
1691	2048	12	OsABCG49
1698	1152	12	OsABCG49
1700	1589	12	OsABCG49
1716	1582	12	OsABCG49
1721	1709	12	OsABCG49
1746	1388	12	OsABCG49
1751	1262	12	OsABCG49
1753	1669	12	OsABCG49
1756	1395	12	OsABCG49
1765	2087	12	OsABCG49
1767	1872	12	OsABCG49
1773	1848	12	OsABCG49
1777	1570	12	OsABCG49
1785	1087	12	OsABCG49
1794	1061	12	OsABCG49
1810	1580	12	OsABCG49
1834	1398	12	OsABCG49
1838	1738	12	OsABCG49
1844	1332	12	OsABCG49
1846	1415	12	OsABCG49
1861	2086	12	OsABCG49
1864	1783	12	OsABCG49
1866	1761	12	OsABCG49
1878	1112	12	OsABCG49
1878	1905	12	OsABCG49
1879	1615	12	OsABCG49
1882	1200	12	OsABCG49
1891	1523	12	OsABCG49
1918	1306	12	OsABCG49
1921	1472	12	OsABCG49
1926	1403	12	OsABCG49
1939	1362	12	OsABCG49
1939	1546	12	OsABCG49
1952	2123	12	OsABCG49
1970	1822	12	OsABCG49
1972	1521	12	OsABCG49
1979	1899	12	OsABCG49
1999	1556	12	OsABCG49
2007	1807	12	OsABCG49
2010	1937	12	OsABCG49
2020	1369	12	OsABCG49
2027	1201	12	OsABCG49
2027	1497	12	OsABCG49
2035	1387	12	OsABCG49
2042	1344	12	OsABCG49
2046	896	12	OsABCG49
2059	1227	12	OsABCG49
2063	1105	12	OsABCG49
2070	1800	12	OsABCG49
2091	1514	12	OsABCG49
2094	1173	12	OsABCG49
2098	1165	12	OsABCG49
2107	1203	12	OsABCG49
2110	1260	12	OsABCG49
2136	1085	12	OsABCG49
2139	1019	12	OsABCG49
957	1824	13	OsABCG49
968	1766	13	OsABCG49
1057	2015	13	OsABCG49
1116	1894	13	OsABCG49
1122	1785	13	OsABCG49
1200	1934	13	OsABCG49
1221	1565	13	OsABCG49
1228	1651	13	OsABCG49
1251	1776	13	OsABCG49
1261	1756	13	OsABCG49
1270	1878	13	OsABCG49
1289	1458	13	OsABCG49
1319	2007	13	OsABCG49
1351	1894	13	OsABCG49
1374	1513	13	OsABCG49
1392	2034	13	OsABCG49
1406	1491	13	OsABCG49
1442	1355	13	OsABCG49
1444	2096	13	OsABCG49
1472	1546	13	OsABCG49
1472	1776	13	OsABCG49
1497	1692	13	OsABCG49
1506	1921	13	OsABCG49
1512	1320	13	OsABCG49
1520	1276	13	OsABCG49
1520	1422	13	OsABCG49
1544	2106	13	OsABCG49
1574	1772	13	OsABCG49
1598	1719	13	OsABCG49
1624	1223	13	OsABCG49
1634	1144	13	OsABCG49
1644	1234	13	OsABCG49
1647	1247	13	OsABCG49
1651	1393	13	OsABCG49
1688	2062	13	OsABCG49
1692	1475	13	OsABCG49
1707	2090	13	OsABCG49
1718	1570	13	OsABCG49
1722	1065	13	OsABCG49
1727	1309	13	OsABCG49
1740	951	13	OsABCG49
1741	1981	13	OsABCG49
1745	1696	13	OsABCG49
1764	995	13	OsABCG49
1787	978	13	OsABCG49
1791	1434	13	OsABCG49
1796	1846	13	OsABCG49
1800	1461	13	OsABCG49
1809	1864	13	OsABCG49
1816	1463	13	OsABCG49
1821	1350	13	OsABCG49
1824	1916	13	OsABCG49
1832	1107	13	OsABCG49
1836	1303	13	OsABCG49
1842	1116	13	OsABCG49
1848	1989	13	OsABCG49
1851	2086	13	OsABCG49
1913	1688	13	OsABCG49
1926	2083	13	OsABCG49
1936	1822	13	OsABCG49
1955	1194	13	OsABCG49
1961	1282	13	OsABCG49
1978	1141	13	OsABCG49
2003	1115	13	OsABCG49
2005	1766	13	OsABCG49
2024	1835	13	OsABCG49
2046	2078	13	OsABCG49
2049	1928	13	OsABCG49
2057	927	13	OsABCG49
2063	1731	13	OsABCG49
2074	1111	13	OsABCG49
2078	1259	13	OsABCG49
2083	1891	13	OsABCG49
2086	1714	13	OsABCG49
2093	1514	13	OsABCG49
2093	1761	13	OsABCG49
2111	1457	13	OsABCG49
2127	1425	13	OsABCG49
2128	2137	13	OsABCG49
900	2032	14	OsABCG49
961	1895	14	OsABCG49
979	1876	14	OsABCG49
1003	1681	14	OsABCG49
1073	1897	14	OsABCG49
1086	1935	14	OsABCG49
1127	1682	14	OsABCG49
1136	2123	14	OsABCG49
1163	1870	14	OsABCG49
1182	1470	14	OsABCG49
1188	1616	14	OsABCG49
1236	1659	14	OsABCG49
1242	1862	14	OsABCG49
1306	1418	14	OsABCG49
1311	1496	14	OsABCG49
1325	1729	14	OsABCG49
1346	2048	14	OsABCG49
1351	1457	14	OsABCG49
1387	1841	14	OsABCG49
1388	1675	14	OsABCG49
1390	1616	14	OsABCG49
1403	1616	14	OsABCG49
1454	1318	14	OsABCG49
1464	1872	14	OsABCG49
1466	1077	14	OsABCG49
1467	1723	14	OsABCG49
1489	1325	14	OsABCG49
1514	1935	14	OsABCG49
1547	1928	14	OsABCG49
1551	2097	14	OsABCG49
1557	2036	14	OsABCG49
1568	1828	14	OsABCG49
1604	1803	14	OsABCG49
1621	2056	14	OsABCG49
1647	1562	14	OsABCG49
1655	1632	14	OsABCG49
1667	1386	14	OsABCG49
1678	1086	14	OsABCG49
1688	1621	14	OsABCG49
1690	1439	14	OsABCG49
1700	1782	14	OsABCG49
1707	969	14	OsABCG49
1718	1075	14	OsABCG49
1721	1280	14	OsABCG49
1731	1827	14	OsABCG49
1759	1511	14	OsABCG49
1793	1701	14	OsABCG49
1814	1052	14	OsABCG49
1843	1638	14	OsABCG49
1859	1675	14	OsABCG49
1868	1385	14	OsABCG49
1876	1332	14	OsABCG49
1880	1414	14	OsABCG49
1890	2032	14	OsABCG49
1903	1212	14	OsABCG49
1911	2114	14	OsABCG49
1916	1536	14	OsABCG49
1923	1102	14	OsABCG49
1943	1144	14	OsABCG49
1951	1481	14	OsABCG49
1960	2120	14	OsABCG49
1965	2023	14	OsABCG49
1967	1346	14	OsABCG49
1974	1521	14	OsABCG49
1994	1386	14	OsABCG49
2008	1154	14	OsABCG49
2010	1578	14	OsABCG49
2046	1641	14	OsABCG49
2053	922	14	OsABCG49
2057	1820	14	OsABCG49
2061	1367	14	OsABCG49
2072	2139	14	OsABCG49
2081	1541	14	OsABCG49
2091	1025	14	OsABCG49
2109	1331	14	OsABCG49
2113	1952	14	OsABCG49
2114	1712	14	OsABCG49
2122	1448	14	OsABCG49
1015	2078	15	OsABCG49
1037	1832	15	OsABCG49
1059	1720	15	OsABCG49
1199	1941	15	OsABCG49
1200	1598	15	OsABCG49
1220	1652	15	OsABCG49
1227	1720	15	OsABCG49
1268	1738	15	OsABCG49
1270	1270	15	OsABCG49
1312	1689	15	OsABCG49
1334	1429	15	OsABCG49
1389	1852	15	OsABCG49
1421	1194	15	OsABCG49
1438	1943	15	OsABCG49
1440	2001	15	OsABCG49
1447	1503	15	OsABCG49
1470	1897	15	OsABCG49
1474	1756	15	OsABCG49
1475	1821	15	OsABCG49
1490	1397	15	OsABCG49
1492	1914	15	OsABCG49
1524	1682	15	OsABCG49
1595	1895	15	OsABCG49
1601	2028	15	OsABCG49
1613	1550	15	OsABCG49
1616	1737	15	OsABCG49
1624	1776	15	OsABCG49
1648	1487	15	OsABCG49
1660	1606	15	OsABCG49
1684	1626	15	OsABCG49
1689	1962	15	OsABCG49
1704	942	15	OsABCG49
1712	1281	15	OsABCG49
1712	1634	15	OsABCG49
1716	985	15	OsABCG49
1719	1487	15	OsABCG49
1731	2111	15	OsABCG49
1738	1730	15	OsABCG49
1758	1670	15	OsABCG49
1759	1854	15	OsABCG49
1769	1908	15	OsABCG49
1772	1876	15	OsABCG49
1814	1123	15	OsABCG49
1826	1577	15	OsABCG49
1827	1905	15	OsABCG49
1854	1654	15	OsABCG49
1866	2084	15	OsABCG49
1867	1690	15	OsABCG49
1891	2025	15	OsABCG49
1905	1949	15	OsABCG49
1916	2121	15	OsABCG49
1917	1684	15	OsABCG49
1923	1841	15	OsABCG49
1935	1563	15	OsABCG49
1939	1217	15	OsABCG49
1940	1826	15	OsABCG49
1965	1360	15	OsABCG49
1971	1822	15	OsABCG49
1980	1796	15	OsABCG49
1999	1924	15	OsABCG49
2010	1510	15	OsABCG49
2011	1569	15	OsABCG49
2047	1555	15	OsABCG49
2052	1930	15	OsABCG49
2058	1840	15	OsABCG49
2108	1636	15	OsABCG49
2124	1181	15	OsABCG49
2129	1837	15	OsABCG49
977	1748	16	OsABCG49
992	1886	16	OsABCG49
1083	2071	16	OsABCG49
1126	1869	16	OsABCG49
1151	2071	16	OsABCG49
1173	1541	16	OsABCG49
1206	1529	16	OsABCG49
1217	1754	16	OsABCG49
1250	1711	16	OsABCG49
1251	1490	16	OsABCG49
1258	2110	16	OsABCG49
1309	1414	16	OsABCG49
1310	1317	16	OsABCG49
1332	1618	16	OsABCG49
1337	1232	16	OsABCG49
1339	1364	16	OsABCG49
1366	1496	16	OsABCG49
1381	1424	16	OsABCG49
1400	1217	16	OsABCG49
1413	1224	16	OsABCG49
1437	1183	16	OsABCG49
1451	1219	16	OsABCG49
1548	1453	16	OsABCG49
1558	1390	16	OsABCG49
1591	1798	16	OsABCG49
1645	1079	16	OsABCG49
1645	1175	16	OsABCG49
1668	1503	16	OsABCG49
1675	1960	16	OsABCG49
1687	1830	16	OsABCG49
1721	1908	16	OsABCG49
1738	1827	16	OsABCG49
1739	1396	16	OsABCG49
1747	1254	16	OsABCG49
1749	1868	16	OsABCG49
1763	1694	16	OsABCG49
1763	1811	16	OsABCG49
1778	1471	16	OsABCG49
1824	2063	16	OsABCG49
1831	1898	16	OsABCG49
1856	1861	16	OsABCG49
1877	2041	16	OsABCG49
1884	1946	16	OsABCG49
1888	2026	16	OsABCG49
1899	1687	16	OsABCG49
1920	1916	16	OsABCG49
1929	1154	16	OsABCG49
1963	2016	16	OsABCG49
1973	1810	16	OsABCG49
1973	1995	16	OsABCG49
1996	1323	16	OsABCG49
2008	1578	16	OsABCG49
2012	903	16	OsABCG49
2054	1730	16	OsABCG49
2058	1235	16	OsABCG49
2065	1052	16	OsABCG49
2072	1942	16	OsABCG49
2076	1772	16	OsABCG49
2096	1437	16	OsABCG49
2101	1007	16	OsABCG49
2107	1657	16	OsABCG49
2123	1426	16	OsABCG49
2127	1657	16	OsABCG49
2128	1719	16	OsABCG49
960	1991	17	OsABCG49
1080	2054	17	OsABCG49
1086	1888	17	OsABCG49
1096	1780	17	OsABCG49
1107	1894	17	OsABCG49
1112	2025	17	OsABCG49
1162	1763	17	OsABCG49
1186	1700	17	OsABCG49
1246	1319	17	OsABCG49
1279	1931	17	OsABCG49
1281	1734	17	OsABCG49
1295	1387	17	OsABCG49
1317	1495	17	OsABCG49
1333	2037	17	OsABCG49
1349	2114	17	OsABCG49
1351	2114	17	OsABCG49
1359	1430	17	OsABCG49
1361	1429	17	OsABCG49
1366	1489	17	OsABCG49
1369	1792	17	OsABCG49
1406	1335	17	OsABCG49
1458	1343	17	OsABCG49
1461	2074	17	OsABCG49
1469	1338	17	OsABCG49
1516	1071	17	OsABCG49
1542	1368	17	OsABCG49
1556	1738	17	OsABCG49
1557	1929	17	OsABCG49
1609	2089	17	OsABCG49
1615	1196	17	OsABCG49
1623	1129	17	OsABCG49
1626	1550	17	OsABCG49
1656	1146	17	OsABCG49
1666	1344	17	OsABCG49
1674	1006	17	OsABCG49
1690	1297	17	OsABCG49
1699	2138	17	OsABCG49
1703	1807	17	OsABCG49
1705	1268	17	OsABCG49
1709	1513	17	OsABCG49
1767	1609	17	OsABCG49
1777	980	17	OsABCG49
1803	1242	17	OsABCG49
1825	2065	17	OsABCG49
1861	1105	17	OsABCG49
1868	1578	17	OsABCG49
1928	1371	17	OsABCG49
1934	1752	17	OsABCG49
1943	1906	17	OsABCG49
1974	1808	17	OsABCG49
1979	1922	17	OsABCG49
2006	942	17	OsABCG49
2012	1853	17	OsABCG49
2027	1974	17	OsABCG49
2031	1877	17	OsABCG49
2054	2070	17	OsABCG49
2057	1212	17	OsABCG49
2058	1709	17	OsABCG49
2074	1544	17	OsABCG49
2090	1824	17	OsABCG49
2109	985	17	OsABCG49
2133	1086	17	OsABCG49
2139	1697	17	OsABCG49
1002	1692	18	OsABCG49
1044	1756	18	OsABCG49
1046	1972	18	OsABCG49
1052	1596	18	OsABCG49
1075	1854	18	OsABCG49
1111	2020	18	OsABCG49
1163	1766	18	OsABCG49
1171	1590	18	OsABCG49
1228	1325	18	OsABCG49
1294	1997	18	OsABCG49
1298	2095	18	OsABCG49
1331	1475	18	OsABCG49
1332	1524	18	OsABCG49
1345	2121	18	OsABCG49
1392	1996	18	OsABCG49
1398	1822	18	OsABCG49
1477	1846	18	OsABCG49
1531	1271	18	OsABCG49
1593	1041	18	OsABCG49
1598	1155	18	OsABCG49
1604	1148	18	OsABCG49
1609	1537	18	OsABCG49
1647	1716	18	OsABCG49
1673	1004	18	OsABCG49
1676	1492	18	OsABCG49
1702	1703	18	OsABCG49
1705	2013	18	OsABCG49
1717	1705	18	OsABCG49
1731	1087	18	OsABCG49
1746	1544	18	OsABCG49
1751	1051	18	OsABCG49
1772	1537	18	OsABCG49
1778	2072	18	OsABCG49
1787	949	18	OsABCG49
1798	954	18	OsABCG49
1816	2015	18	OsABCG49
1820	948	18	OsABCG49
1858	1041	18	OsABCG49
1866	1597	18	OsABCG49
1869	1080	18	OsABCG49
1879	1934	18	OsABCG49
1882	2044	18	OsABCG49
1891	1814	18	OsABCG49
1900	1824	18	OsABCG49
1920	1880	18	OsABCG49
1940	1540	18	OsABCG49
1941	1150	18	OsABCG49
1944	1053	18	OsABCG49
1947	1622	18	OsABCG49
1949	1581	18	OsABCG49
1957	1986	18	OsABCG49
1959	2003	18	OsABCG49
1971	1864	18	OsABCG49
1979	1739	18	OsABCG49
1982	2032	18	OsABCG49
1991	1990	18	OsABCG49
1993	1090	18	OsABCG49
2001	1477	18	OsABCG49
2011	902	18	OsABCG49
2011	1848	18	OsABCG49
2012	1676	18	OsABCG49
2022	2128	18	OsABCG49
2028	1966	18	OsABCG49
2035	1018	18	OsABCG49
2037	1444	18	OsABCG49
2042	1222	18	OsABCG49
2043	1779	18	OsABCG49
2055	1834	18	OsABCG49
2066	2095	18	OsABCG49
2078	1720	18	OsABCG49
2078	1766	18	OsABCG49
2088	1045	18	OsABCG49
2089	1802	18	OsABCG49
2092	1671	18	OsABCG49
2098	1803	18	OsABCG49
2099	1318	18	OsABCG49
2103	1669	18	OsABCG49
2103	1982	18	OsABCG49
2105	1658	18	OsABCG49
2118	1627	18	OsABCG49
2121	1926	18	OsABCG49
1023	1965	19	OsABCG49
1112	1476	19	OsABCG49
1141	1882	19	OsABCG49
1172	1696	19	OsABCG49
1188	1772	19	OsABCG49
1199	1658	19	OsABCG49
1212	1798	19	OsABCG49
1217	1684	19	OsABCG49
1238	1529	19	OsABCG49
1264	2138	19	OsABCG49
1294	1838	19	OsABCG49
1351	1660	19	OsABCG49
1375	1605	19	OsABCG49
1395	1488	19	OsABCG49
1397	1320	19	OsABCG49
1422	1516	19	OsABCG49
1478	1220	19	OsABCG49
1533	1213	19	OsABCG49
1548	1782	19	OsABCG49
1556	1308	19	OsABCG49
1605	1966	19	OsABCG49
1733	1493	19	OsABCG49
1751	1141	19	OsABCG49
1793	1398	19	OsABCG49
1794	955	19	OsABCG49
1800	1796	19	OsABCG49
1802	1371	19	OsABCG49
1806	1372	19	OsABCG49
1812	1398	19	OsABCG49
1815	1959	19	OsABCG49
1823	1043	19	OsABCG49
1833	2002	19	OsABCG49
1866	1799	19	OsABCG49
1906	1949	19	OsABCG49
1948	1692	19	OsABCG49
1964	2105	19	OsABCG49
1966	1875	19	OsABCG49
1969	1812	19	OsABCG49
1977	1798	19	OsABCG49
1994	1317	19	OsABCG49
2000	1860	19	OsABCG49
2008	1266	19	OsABCG49
2018	1966	19	OsABCG49
2039	1784	19	OsABCG49
2051	1147	19	OsABCG49
2061	1843	19	OsABCG49
2063	1706	19	OsABCG49
2063	1846	19	OsABCG49
2074	1051	19	OsABCG49
2108	1699	19	OsABCG49
2108	1990	19	OsABCG49
2111	1586	19	OsABCG49
2119	1142	19	OsABCG49
2128	1655	19	OsABCG49
994	2006	20	OsABCG49
1017	2117	20	OsABCG49
1164	1688	20	OsABCG49
1207	2064	20	OsABCG49
1263	1583	20	OsABCG49
1267	1609	20	OsABCG49
1305	1468	20	OsABCG49
1382	2000	20	OsABCG49
1535	1266	20	OsABCG49
1571	1655	20	OsABCG49
1602	1120	20	OsABCG49
1634	1125	20	OsABCG49
1642	1208	20	OsABCG49
1717	983	20	OsABCG49
1718	2120	20	OsABCG49
1722	963	20	OsABCG49
1759	1222	20	OsABCG49
1774	1017	20	OsABCG49
1833	1108	20	OsABCG49
1833	1905	20	OsABCG49
1840	1429	20	OsABCG49
1841	1518	20	OsABCG49
1847	1240	20	OsABCG49
1854	1098	20	OsABCG49
1865	1872	20	OsABCG49
1872	2093	20	OsABCG49
1873	1959	20	OsABCG49
1894	1093	20	OsABCG49
1909	1386	20	OsABCG49
1944	1202	20	OsABCG49
1944	2015	20	OsABCG49
1966	1745	20	OsABCG49
1974	1812	20	OsABCG49
2014	1853	20	OsABCG49
2023	872	20	OsABCG49
2023	1910	20	OsABCG49
2086	2132	20	OsABCG49
2088	1913	20	OsABCG49
2091	1663	20	OsABCG49
2122	1772	20	OsABCG49
1125	2016	21	OsABCG49
1171	2133	21	OsABCG49
1241	1726	21	OsABCG49
1283	1759	21	OsABCG49
1314	1930	21	OsABCG49
1333	1840	21	OsABCG49
1380	2002	21	OsABCG49
1501	2111	21	OsABCG49
1605	2048	21	OsABCG49
1641	1198	21	OsABCG49
1661	1701	21	OsABCG49
1696	1946	21	OsABCG49
1698	1947	21	OsABCG49
1706	1100	21	OsABCG49
1727	1832	21	OsABCG49
1745	1791	21	OsABCG49
1758	1093	21	OsABCG49
1777	1926	21	OsABCG49
1778	2016	21	OsABCG49
1817	1777	21	OsABCG49
1858	1871	21	OsABCG49
1863	1901	21	OsABCG49
1875	1061	21	OsABCG49
1876	1074	21	OsABCG49
1893	1816	21	OsABCG49
1915	1776	21	OsABCG49
1928	1754	21	OsABCG49
1930	1625	21	OsABCG49
1948	1598	21	OsABCG49
1980	2129	21	OsABCG49
2076	1159	21	OsABCG49
2089	1683	21	OsABCG49
2103	1663	21	OsABCG49
2134	1660	21	OsABCG49
1018	1904	22	OsABCG49
1039	2018	22	OsABCG49
1124	2054	22	OsABCG49
1148	1870	22	OsABCG49
1228	1721	22	OsABCG49
1232	1536	22	OsABCG49
1373	1439	22	OsABCG49
1495	1218	22	OsABCG49
1520	1303	22	OsABCG49
1578	1670	22	OsABCG49
1616	1102	22	OsABCG49
1618	1175	22	OsABCG49
1628	1965	22	OsABCG49
1642	1171	22	OsABCG49
1646	2076	22	OsABCG49
1664	1417	22	OsABCG49
1669	1984	22	OsABCG49
1669	1999	22	OsABCG49
1689	984	22	OsABCG49
1694	1067	22	OsABCG49
1737	1744	22	OsABCG49
1741	1708	22	OsABCG49
1753	1142	22	OsABCG49
1771	2067	22	OsABCG49
1803	1716	22	OsABCG49
1832	1891	22	OsABCG49
1835	1277	22	OsABCG49
1839	1985	22	OsABCG49
1858	1894	22	OsABCG49
1891	1147	22	OsABCG49
1894	1964	22	OsABCG49
1899	2011	22	OsABCG49
1916	1926	22	OsABCG49
1941	1865	22	OsABCG49
1977	1483	22	OsABCG49
1977	1804	22	OsABCG49
1978	1800	22	OsABCG49
1999	1902	22	OsABCG49
2018	1911	22	OsABCG49
2044	962	22	OsABCG49
2117	1776	22	OsABCG49
2125	1821	22	OsABCG49
2131	1009	22	OsABCG49
1024	2098	23	OsABCG49
1041	1990	23	OsABCG49
1100	1910	23	OsABCG49
1135	1794	23	OsABCG49
1223	1736	23	OsABCG49
1244	1438	23	OsABCG49
1423	1927	23	OsABCG49
1472	1764	23	OsABCG49
1553	1229	23	OsABCG49
1593	1733	23	OsABCG49
1661	992	23	OsABCG49
1671	992	23	OsABCG49
1762	1695	23	OsABCG49
1777	1925	23	OsABCG49
1777	2016	23	OsABCG49
1820	1413	23	OsABCG49
1851	1183	23	OsABCG49
1871	1612	23	OsABCG49
1896	2060	23	OsABCG49
1911	1843	23	OsABCG49
1918	1681	23	OsABCG49
1934	1788	23	OsABCG49
2001	1576	23	OsABCG49
2012	1038	23	OsABCG49
2047	1809	23	OsABCG49
2059	998	23	OsABCG49
2087	1681	23	OsABCG49
2095	1663	23	OsABCG49
2110	1814	23	OsABCG49
2120	1657	23	OsABCG49
2121	1773	23	OsABCG49
1033	2017	24	OsABCG49
1095	1862	24	OsABCG49
1123	1505	24	OsABCG49
1150	1885	24	OsABCG49
1178	2045	24	OsABCG49
1316	1366	24	OsABCG49
1446	1414	24	OsABCG49
1518	1565	24	OsABCG49
1596	1477	24	OsABCG49
1608	990	24	OsABCG49
1718	2020	24	OsABCG49
1762	1638	24	OsABCG49
1765	1127	24	OsABCG49
1770	2069	24	OsABCG49
1802	1733	24	OsABCG49
1832	2102	24	OsABCG49
1834	1884	24	OsABCG49
1838	1960	24	OsABCG49
1849	1649	24	OsABCG49
1853	1207	24	OsABCG49
1901	1825	24	OsABCG49
1921	1969	24	OsABCG49
1936	1881	24	OsABCG49
1973	1506	24	OsABCG49
2002	1568	24	OsABCG49
2013	1918	24	OsABCG49
2015	1990	24	OsABCG49
2046	1134	24	OsABCG49
2079	1634	24	OsABCG49
2082	2057	24	OsABCG49
2086	1916	24	OsABCG49
2087	1875	24	OsABCG49
2102	1965	24	OsABCG49
2121	1655	24	OsABCG49
2133	1179	24	OsABCG49
1068	1847	25	OsABCG49
1116	1968	25	OsABCG49
1166	2030	25	OsABCG49
1225	1678	25	OsABCG49
1226	1477	25	OsABCG49
1492	1126	25	OsABCG49
1749	973	25	OsABCG49
1800	1966	25	OsABCG49
1871	1873	25	OsABCG49
1880	2066	25	OsABCG49
1898	1913	25	OsABCG49
1943	1748	25	OsABCG49
1963	2062	25	OsABCG49
1966	1770	25	OsABCG49
1966	1809	25	OsABCG49
1981	1806	25	OsABCG49
1990	1563	25	OsABCG49
2008	2028	25	OsABCG49
2074	1704	25	OsABCG49
2094	1744	25	OsABCG49
2095	1662	25	OsABCG49
2097	1661	25	OsABCG49
2126	1818	25	OsABCG49
1126	2029	26	OsABCG49
1156	1512	26	OsABCG49
1539	1775	26	OsABCG49
1548	1072	26	OsABCG49
1693	1106	26	OsABCG49
1799	2085	26	OsABCG49
1812	1982	26	OsABCG49
1912	1850	26	OsABCG49
1912	1927	26	OsABCG49
1943	1854	26	OsABCG49
1953	1731	26	OsABCG49
1954	1846	26	OsABCG49
1973	1811	26	OsABCG49
1982	1174	26	OsABCG49
1999	1245	26	OsABCG49
2002	1912	26	OsABCG49
2035	1784	26	OsABCG49
2082	1780	26	OsABCG49
2091	1851	26	OsABCG49
2094	1678	26	OsABCG49
2094	1691	26	OsABCG49
2108	2014	26	OsABCG49
2128	1720	26	OsABCG49
1097	2050	27	OsABCG49
1151	1805	27	OsABCG49
1398	1390	27	OsABCG49
1410	1947	27	OsABCG49
1808	2030	27	OsABCG49
1841	2054	27	OsABCG49
1916	1947	27	OsABCG49
1920	1960	27	OsABCG49
1937	1579	27	OsABCG49
1943	1703	27	OsABCG49
1956	1826	27	OsABCG49
1973	1150	27	OsABCG49
1973	1807	27	OsABCG49
2019	1997	27	OsABCG49
2066	2091	27	OsABCG49
2073	1745	27	OsABCG49
2093	1636	27	OsABCG49
2106	2051	27	OsABCG49
2123	1650	27	OsABCG49
1171	1859	28	OsABCG49
1267	1605	28	OsABCG49
1316	1391	28	OsABCG49
1597	993	28	OsABCG49
1776	2027	28	OsABCG49
1807	2010	28	OsABCG49
1846	1973	28	OsABCG49
1872	1491	28	OsABCG49
1888	1991	28	OsABCG49
1900	1927	28	OsABCG49
1906	1844	28	OsABCG49
1917	2041	28	OsABCG49
2006	1728	28	OsABCG49
2013	2027	28	OsABCG49
2019	1856	28	OsABCG49
2067	2021	28	OsABCG49
2071	1851	28	OsABCG49
2089	1686	28	OsABCG49
2101	2031	28	OsABCG49
2108	1650	28	OsABCG49
2108	1652	28	OsABCG49
2121	1805	28	OsABCG49
2122	1652	28	OsABCG49
2126	1826	28	OsABCG49
2129	2139	28	OsABCG49
1278	1596	29	OsABCG49
1782	2067	29	OsABCG49
1816	1761	29	OsABCG49
1823	1991	29	OsABCG49
1860	2131	29	OsABCG49
1863	1269	29	OsABCG49
1902	2066	29	OsABCG49
1991	1755	29	OsABCG49
2016	1927	29	OsABCG49
2055	1766	29	OsABCG49
2067	1745	29	OsABCG49
2071	1753	29	OsABCG49
2073	1786	29	OsABCG49
2077	1911	29	OsABCG49
1031	1964	30	OsABCG49
1168	1761	30	OsABCG49
1835	1967	30	OsABCG49
1905	1919	30	OsABCG49
1906	1847	30	OsABCG49
1927	1875	30	OsABCG49
1952	1895	30	OsABCG49
1999	1822	30	OsABCG49
2063	2051	30	OsABCG49
2073	1178	30	OsABCG49
2101	1696	30	OsABCG49
1777	1850	31	OsABCG49
1866	1891	31	OsABCG49
1729	1868	14	OsGELP2
1704	2026	23	OsGELP2
78	349	9	OSINV2
1509	1001	10	OSINV2
1980	1990	20	Os06g0664800
1988	1988	22	Os06g0664800
2001	1952	24	Os06g0664800
1960	1992	28	Os06g0664800
1401	1218	11	OsSNDP1
1883	1976	14	OsSNDP1
2024	1782	15	OsSNDP1
1229	1283	21	OsSNDP1
1730	1763	23	OsSNDP1
1216	1343	12	Os05g0138200
1379	1101	11	Os01g0899700
1601	1265	16	Os01g0899700
1163	1821	18	Os01g0899700
1638	1224	27	Os01g0899700
1711	923	10	NRT2.3
1916	923	11	NRT2.3
991	2117	13	NRT2.3
1546	1151	13	NRT2.3
2066	1848	13	NRT2.3
1536	1127	15	NRT2.3
1781	965	16	NRT2.3
2021	878	16	NRT2.3
1028	1750	17	NRT2.3
1267	2092	17	NRT2.3
2033	1003	17	NRT2.3
1893	910	18	NRT2.3
1376	1197	19	NRT2.3
1531	1106	20	NRT2.3
1971	896	20	NRT2.3
1484	1136	21	NRT2.3
1610	1055	21	NRT2.3
1884	929	21	NRT2.3
1490	1158	22	NRT2.3
2097	972	22	NRT2.3
1700	974	23	NRT2.3
1498	1117	24	NRT2.3
1865	957	24	NRT2.3
1520	1156	25	NRT2.3
1858	931	25	NRT2.3
2099	1832	25	NRT2.3
1375	1278	27	NRT2.3
2019	989	27	NRT2.3
917	1870	1	Os08g0138600
1065	1513	2	Os08g0138600
953	1742	3	Os08g0138600
1026	1554	3	Os08g0138600
1905	1813	3	Os08g0138600
922	1892	4	Os08g0138600
1189	1279	4	Os08g0138600
1244	1229	4	Os08g0138600
1723	916	4	Os08g0138600
874	1970	5	Os08g0138600
897	1899	5	Os08g0138600
900	2047	5	Os08g0138600
1023	1560	5	Os08g0138600
1186	1270	5	Os08g0138600
1262	1220	5	Os08g0138600
901	1907	6	Os08g0138600
911	1823	6	Os08g0138600
918	1917	6	Os08g0138600
980	1648	6	Os08g0138600
987	1621	6	Os08g0138600
1007	1565	6	Os08g0138600
1008	1554	6	Os08g0138600
1017	1606	6	Os08g0138600
1020	1589	6	Os08g0138600
1025	1590	6	Os08g0138600
1032	1548	6	Os08g0138600
1404	1102	6	Os08g0138600
1654	927	6	Os08g0138600
1708	927	6	Os08g0138600
1711	916	6	Os08g0138600
2011	2047	6	Os08g0138600
895	2094	7	Os08g0138600
907	1833	7	Os08g0138600
936	1854	7	Os08g0138600
961	1704	7	Os08g0138600
972	1696	7	Os08g0138600
985	1820	7	Os08g0138600
1005	1618	7	Os08g0138600
1017	1912	7	Os08g0138600
1202	1268	7	Os08g0138600
1518	1029	7	Os08g0138600
1592	1245	7	Os08g0138600
1663	2043	7	Os08g0138600
1779	1908	7	Os08g0138600
1832	1868	7	Os08g0138600
1927	1687	7	Os08g0138600
876	1949	8	Os08g0138600
878	1982	8	Os08g0138600
882	1940	8	Os08g0138600
910	1880	8	Os08g0138600
926	1894	8	Os08g0138600
975	1723	8	Os08g0138600
978	1679	8	Os08g0138600
1069	1481	8	Os08g0138600
1092	1564	8	Os08g0138600
1177	2112	8	Os08g0138600
1268	1682	8	Os08g0138600
1318	1464	8	Os08g0138600
1407	1446	8	Os08g0138600
1500	1430	8	Os08g0138600
1551	1720	8	Os08g0138600
1595	1430	8	Os08g0138600
1607	1879	8	Os08g0138600
1609	1702	8	Os08g0138600
1680	1937	8	Os08g0138600
1788	1540	8	Os08g0138600
1844	1171	8	Os08g0138600
1968	1637	8	Os08g0138600
2036	1604	8	Os08g0138600
2050	1528	8	Os08g0138600
2068	1869	8	Os08g0138600
831	839	9	Os08g0138600
885	1940	9	Os08g0138600
891	1946	9	Os08g0138600
922	1913	9	Os08g0138600
964	1670	9	Os08g0138600
966	1712	9	Os08g0138600
1008	1829	9	Os08g0138600
1027	1571	9	Os08g0138600
1208	1254	9	Os08g0138600
1352	1536	9	Os08g0138600
1393	1269	9	Os08g0138600
1463	1684	9	Os08g0138600
1707	914	9	Os08g0138600
1733	2025	9	Os08g0138600
1742	1313	9	Os08g0138600
1754	1316	9	Os08g0138600
1763	2066	9	Os08g0138600
1842	1514	9	Os08g0138600
1844	1689	9	Os08g0138600
1857	1838	9	Os08g0138600
1860	1774	9	Os08g0138600
1865	1721	9	Os08g0138600
1906	1083	9	Os08g0138600
1983	1949	9	Os08g0138600
2071	1513	9	Os08g0138600
2132	1245	9	Os08g0138600
2139	2089	9	Os08g0138600
907	1950	10	Os08g0138600
917	1826	10	Os08g0138600
962	1668	10	Os08g0138600
1001	1656	10	Os08g0138600
1070	1564	10	Os08g0138600
1081	1447	10	Os08g0138600
1089	926	10	Os08g0138600
1143	1411	10	Os08g0138600
1166	1865	10	Os08g0138600
1169	1837	10	Os08g0138600
1184	1470	10	Os08g0138600
[truncated: 59,007 more rows]
