# Supplementary material for: Single-cell transcriptomics reveal how root tissues adapt to soil stress
Source: Nature. 2025 Apr 30;642(8068):721–9. doi: 10.1038/s41586-025-08941-z (PMC12176638; doi:10.1038/s41586-025-08941-z)
Supplement: Supplementary file 21 — Expression patterns of cell type markers in spatial transcriptomics data for non-compacted soil grown roots. A PDF summary file that includes the sample and gene information for visualization is included. The raw spatial transcriptomics data for non-compacted soil grown roots is also included. [file 41586_2025_8941_MOESM21_ESM.zip › Supplementary Data 6_Marker_expression_in_non-compacted-soils-based_Spatial_transcriptomics_Rice/Soil-NC-spatial-raw data/33474-Benfey-S2_B2-1_results.txt]

3881	651	7	Os03g0185700
2672	1633	8	Os03g0185700
2800	1797	8	Os03g0185700
2292	1737	9	Os03g0185700
2553	1702	9	Os03g0185700
2558	1467	10	Os03g0185700
2686	1636	10	Os03g0185700
2937	1393	10	Os03g0185700
2198	1539	11	Os03g0185700
2309	1545	12	Os03g0185700
2323	1622	12	Os03g0185700
2480	1616	12	Os03g0185700
2506	1815	12	Os03g0185700
3245	1862	12	Os03g0185700
2725	1971	14	Os03g0185700
2524	1735	15	Os03g0185700
2292	1716	17	Os03g0185700
2302	1972	17	Os03g0185700
2403	1663	17	Os03g0185700
2422	2043	17	Os03g0185700
2552	1711	17	Os03g0185700
2656	1869	17	Os03g0185700
3128	1834	18	Os03g0185700
2217	1644	19	Os03g0185700
2241	1416	19	Os03g0185700
2309	1662	20	Os03g0185700
3260	1827	20	Os03g0185700
2474	1557	21	Os03g0185700
2575	1882	21	Os03g0185700
2611	1793	21	Os03g0185700
3105	1821	21	Os03g0185700
2592	1546	22	Os03g0185700
2836	1846	22	Os03g0185700
2269	1575	23	Os03g0185700
2507	1731	23	Os03g0185700
3139	1557	23	Os03g0185700
2325	1643	24	Os03g0185700
2400	1509	24	Os03g0185700
2431	2071	24	Os03g0185700
2288	1947	25	Os03g0185700
2162	1710	26	Os03g0185700
2354	1741	28	Os03g0185700
2194	1596	7	Os01g0155300
2203	1695	7	Os01g0155300
2256	1738	7	Os01g0155300
2402	1911	7	Os01g0155300
2404	1656	7	Os01g0155300
2406	1634	7	Os01g0155300
3245	1657	7	Os01g0155300
2202	1660	8	Os01g0155300
2280	1620	8	Os01g0155300
2284	1583	8	Os01g0155300
2288	1683	8	Os01g0155300
2292	1587	8	Os01g0155300
2320	1815	8	Os01g0155300
2337	1665	8	Os01g0155300
2350	1404	8	Os01g0155300
2354	1461	8	Os01g0155300
2379	1808	8	Os01g0155300
2397	1766	8	Os01g0155300
2411	1738	8	Os01g0155300
2423	1957	8	Os01g0155300
2429	1996	8	Os01g0155300
2441	1954	8	Os01g0155300
2461	1583	8	Os01g0155300
2473	1827	8	Os01g0155300
2476	1624	8	Os01g0155300
2483	1451	8	Os01g0155300
2494	1742	8	Os01g0155300
2495	1837	8	Os01g0155300
2539	1779	8	Os01g0155300
2554	1783	8	Os01g0155300
2575	1772	8	Os01g0155300
2586	1471	8	Os01g0155300
2696	1530	8	Os01g0155300
2836	1686	8	Os01g0155300
2929	1743	8	Os01g0155300
2989	1611	8	Os01g0155300
3048	1556	8	Os01g0155300
3098	1534	8	Os01g0155300
3224	1892	8	Os01g0155300
3236	1588	8	Os01g0155300
3286	1611	8	Os01g0155300
3296	1631	8	Os01g0155300
3319	1634	8	Os01g0155300
3321	1618	8	Os01g0155300
2171	1358	9	Os01g0155300
2189	1391	9	Os01g0155300
2196	1684	9	Os01g0155300
2264	1728	9	Os01g0155300
2276	1591	9	Os01g0155300
2276	1617	9	Os01g0155300
2298	1510	9	Os01g0155300
2298	1717	9	Os01g0155300
2304	1681	9	Os01g0155300
2309	1522	9	Os01g0155300
2316	1642	9	Os01g0155300
2333	1688	9	Os01g0155300
2345	1642	9	Os01g0155300
2354	1562	9	Os01g0155300
2357	1933	9	Os01g0155300
2371	1491	9	Os01g0155300
2373	1852	9	Os01g0155300
2378	1964	9	Os01g0155300
2391	1952	9	Os01g0155300
2396	1447	9	Os01g0155300
2422	1642	9	Os01g0155300
2425	1949	9	Os01g0155300
2434	1903	9	Os01g0155300
2440	1591	9	Os01g0155300
2450	1813	9	Os01g0155300
2466	1673	9	Os01g0155300
2469	1912	9	Os01g0155300
2488	1463	9	Os01g0155300
2493	1965	9	Os01g0155300
2501	1937	9	Os01g0155300
2511	1646	9	Os01g0155300
2525	1538	9	Os01g0155300
2551	1783	9	Os01g0155300
2581	1471	9	Os01g0155300
2582	1878	9	Os01g0155300
2584	1663	9	Os01g0155300
2658	1852	9	Os01g0155300
2689	1181	9	Os01g0155300
2696	1600	9	Os01g0155300
2700	1531	9	Os01g0155300
2707	1938	9	Os01g0155300
2732	1676	9	Os01g0155300
2763	2027	9	Os01g0155300
2764	1853	9	Os01g0155300
2785	1958	9	Os01g0155300
2807	1561	9	Os01g0155300
2832	1778	9	Os01g0155300
2868	1802	9	Os01g0155300
2875	1748	9	Os01g0155300
2875	1835	9	Os01g0155300
2883	1549	9	Os01g0155300
2896	1536	9	Os01g0155300
2912	1645	9	Os01g0155300
2930	1394	9	Os01g0155300
2976	1466	9	Os01g0155300
2981	2046	9	Os01g0155300
3115	1869	9	Os01g0155300
3125	1893	9	Os01g0155300
3292	1815	9	Os01g0155300
2215	1688	10	Os01g0155300
2276	1870	10	Os01g0155300
2284	1784	10	Os01g0155300
2296	1552	10	Os01g0155300
2297	1556	10	Os01g0155300
2304	1553	10	Os01g0155300
2351	1464	10	Os01g0155300
2385	1749	10	Os01g0155300
2441	1914	10	Os01g0155300
2466	1837	10	Os01g0155300
2471	1619	10	Os01g0155300
2486	1760	10	Os01g0155300
2493	2007	10	Os01g0155300
2511	1883	10	Os01g0155300
2519	1412	10	Os01g0155300
2524	1562	10	Os01g0155300
2556	1644	10	Os01g0155300
2575	1424	10	Os01g0155300
2581	1652	10	Os01g0155300
2601	1873	10	Os01g0155300
2666	1640	10	Os01g0155300
2724	1677	10	Os01g0155300
2727	1830	10	Os01g0155300
2820	1487	10	Os01g0155300
2862	1910	10	Os01g0155300
2939	2041	10	Os01g0155300
2976	1459	10	Os01g0155300
3056	2094	10	Os01g0155300
3126	1566	10	Os01g0155300
3168	1710	10	Os01g0155300
3225	1886	10	Os01g0155300
3330	2062	10	Os01g0155300
2158	1526	11	Os01g0155300
2202	1597	11	Os01g0155300
2214	1664	11	Os01g0155300
2282	1593	11	Os01g0155300
2305	1861	11	Os01g0155300
2326	1640	11	Os01g0155300
2330	1635	11	Os01g0155300
2347	1603	11	Os01g0155300
2349	1545	11	Os01g0155300
2353	1779	11	Os01g0155300
2362	1779	11	Os01g0155300
2375	1784	11	Os01g0155300
2376	1822	11	Os01g0155300
2377	1852	11	Os01g0155300
2381	1408	11	Os01g0155300
2382	1697	11	Os01g0155300
2411	1595	11	Os01g0155300
2423	1868	11	Os01g0155300
2440	1567	11	Os01g0155300
2460	1654	11	Os01g0155300
2491	1470	11	Os01g0155300
2512	1630	11	Os01g0155300
2533	1614	11	Os01g0155300
2537	1885	11	Os01g0155300
2556	1714	11	Os01g0155300
2559	1548	11	Os01g0155300
2582	1878	11	Os01g0155300
2648	1870	11	Os01g0155300
2650	1850	11	Os01g0155300
2687	1467	11	Os01g0155300
2741	1810	11	Os01g0155300
2799	2016	11	Os01g0155300
2820	1771	11	Os01g0155300
2836	1766	11	Os01g0155300
2855	1467	11	Os01g0155300
3115	1871	11	Os01g0155300
2269	1686	12	Os01g0155300
2286	1544	12	Os01g0155300
2294	1557	12	Os01g0155300
2298	1671	12	Os01g0155300
2312	1694	12	Os01g0155300
2322	1936	12	Os01g0155300
2358	1454	12	Os01g0155300
2362	1411	12	Os01g0155300
2366	1454	12	Os01g0155300
2375	1729	12	Os01g0155300
2395	1698	12	Os01g0155300
2398	1688	12	Os01g0155300
2410	1734	12	Os01g0155300
2412	1738	12	Os01g0155300
2414	1882	12	Os01g0155300
2426	1721	12	Os01g0155300
2437	1571	12	Os01g0155300
2453	1544	12	Os01g0155300
2454	1673	12	Os01g0155300
2477	1841	12	Os01g0155300
2479	1971	12	Os01g0155300
2502	1802	12	Os01g0155300
2506	1456	12	Os01g0155300
2510	1636	12	Os01g0155300
2517	1790	12	Os01g0155300
2537	1625	12	Os01g0155300
2541	1546	12	Os01g0155300
2544	1600	12	Os01g0155300
2570	1663	12	Os01g0155300
2578	1882	12	Os01g0155300
2610	1514	12	Os01g0155300
2642	1809	12	Os01g0155300
2655	1856	12	Os01g0155300
2677	1658	12	Os01g0155300
2749	1657	12	Os01g0155300
2767	1811	12	Os01g0155300
2784	1715	12	Os01g0155300
2796	1736	12	Os01g0155300
2824	2056	12	Os01g0155300
2837	1854	12	Os01g0155300
2844	1858	12	Os01g0155300
2935	2019	12	Os01g0155300
3034	1868	12	Os01g0155300
3088	1507	12	Os01g0155300
2162	1617	13	Os01g0155300
2195	1604	13	Os01g0155300
2217	1691	13	Os01g0155300
2303	1513	13	Os01g0155300
2311	1713	13	Os01g0155300
2326	1434	13	Os01g0155300
2338	1690	13	Os01g0155300
2339	1666	13	Os01g0155300
2343	1623	13	Os01g0155300
2349	1566	13	Os01g0155300
2357	1872	13	Os01g0155300
2359	1411	13	Os01g0155300
2419	1602	13	Os01g0155300
2426	1169	13	Os01g0155300
2428	1893	13	Os01g0155300
2446	1933	13	Os01g0155300
2468	1671	13	Os01g0155300
2482	1942	13	Os01g0155300
2494	1197	13	Os01g0155300
2495	1750	13	Os01g0155300
2517	1819	13	Os01g0155300
2535	1556	13	Os01g0155300
2579	1654	13	Os01g0155300
2591	1877	13	Os01g0155300
2610	1553	13	Os01g0155300
2650	1856	13	Os01g0155300
2669	2107	13	Os01g0155300
2678	1773	13	Os01g0155300
2686	1853	13	Os01g0155300
2695	1892	13	Os01g0155300
2745	1543	13	Os01g0155300
2778	1654	13	Os01g0155300
2825	1783	13	Os01g0155300
2871	1880	13	Os01g0155300
3022	1813	13	Os01g0155300
2198	1526	14	Os01g0155300
2205	1619	14	Os01g0155300
2218	1684	14	Os01g0155300
2269	1931	14	Os01g0155300
2279	1503	14	Os01g0155300
2280	1614	14	Os01g0155300
2295	1515	14	Os01g0155300
2308	1772	14	Os01g0155300
2344	1615	14	Os01g0155300
2352	1455	14	Os01g0155300
2358	1465	14	Os01g0155300
2420	1630	14	Os01g0155300
2422	1851	14	Os01g0155300
2432	2067	14	Os01g0155300
2450	1813	14	Os01g0155300
2457	1682	14	Os01g0155300
2471	1689	14	Os01g0155300
2517	1622	14	Os01g0155300
2532	1211	14	Os01g0155300
2539	1799	14	Os01g0155300
2573	1965	14	Os01g0155300
2586	1742	14	Os01g0155300
2588	1834	14	Os01g0155300
2605	1556	14	Os01g0155300
2605	1580	14	Os01g0155300
2749	1646	14	Os01g0155300
2765	1661	14	Os01g0155300
2794	1814	14	Os01g0155300
2795	1784	14	Os01g0155300
2796	1737	14	Os01g0155300
2835	1857	14	Os01g0155300
2843	1775	14	Os01g0155300
2970	1494	14	Os01g0155300
3001	1985	14	Os01g0155300
3010	1473	14	Os01g0155300
3022	1551	14	Os01g0155300
3038	1559	14	Os01g0155300
3040	1557	14	Os01g0155300
3225	1894	14	Os01g0155300
2192	1662	15	Os01g0155300
2193	1644	15	Os01g0155300
2196	1682	15	Os01g0155300
2259	1867	15	Os01g0155300
2260	1812	15	Os01g0155300
2264	1957	15	Os01g0155300
2272	1551	15	Os01g0155300
2280	1654	15	Os01g0155300
2282	1427	15	Os01g0155300
2292	1685	15	Os01g0155300
2335	1679	15	Os01g0155300
2340	1534	15	Os01g0155300
2348	1560	15	Os01g0155300
2355	1555	15	Os01g0155300
2363	1452	15	Os01g0155300
2381	1755	15	Os01g0155300
2388	1728	15	Os01g0155300
2393	1773	15	Os01g0155300
2398	1908	15	Os01g0155300
2432	1585	15	Os01g0155300
2433	1854	15	Os01g0155300
2457	1698	15	Os01g0155300
2474	1949	15	Os01g0155300
2475	1676	15	Os01g0155300
2482	1756	15	Os01g0155300
2512	1800	15	Os01g0155300
2538	1541	15	Os01g0155300
2541	1598	15	Os01g0155300
2566	1516	15	Os01g0155300
2568	1799	15	Os01g0155300
2578	1583	15	Os01g0155300
2578	1670	15	Os01g0155300
2578	1738	15	Os01g0155300
2591	1596	15	Os01g0155300
2595	1563	15	Os01g0155300
2604	1502	15	Os01g0155300
2659	1630	15	Os01g0155300
2663	2090	15	Os01g0155300
2685	1650	15	Os01g0155300
2713	1666	15	Os01g0155300
2719	1768	15	Os01g0155300
2733	1772	15	Os01g0155300
2746	1853	15	Os01g0155300
2769	1660	15	Os01g0155300
2805	1776	15	Os01g0155300
2825	1781	15	Os01g0155300
2867	1841	15	Os01g0155300
2900	1871	15	Os01g0155300
2950	1911	15	Os01g0155300
3019	1486	15	Os01g0155300
3116	1559	15	Os01g0155300
3198	1844	15	Os01g0155300
3225	1803	15	Os01g0155300
3284	1950	15	Os01g0155300
2165	1665	16	Os01g0155300
2217	1821	16	Os01g0155300
2262	1675	16	Os01g0155300
2264	1848	16	Os01g0155300
2268	1603	16	Os01g0155300
2288	1355	16	Os01g0155300
2289	1466	16	Os01g0155300
2306	1746	16	Os01g0155300
2341	1597	16	Os01g0155300
2350	1452	16	Os01g0155300
2358	1931	16	Os01g0155300
2381	1772	16	Os01g0155300
2394	2042	16	Os01g0155300
2421	1169	16	Os01g0155300
2426	1155	16	Os01g0155300
2427	2078	16	Os01g0155300
2444	1968	16	Os01g0155300
2453	1819	16	Os01g0155300
2453	1969	16	Os01g0155300
2470	1699	16	Os01g0155300
2471	1474	16	Os01g0155300
2479	1605	16	Os01g0155300
2488	1630	16	Os01g0155300
2498	1620	16	Os01g0155300
2519	1742	16	Os01g0155300
2537	1696	16	Os01g0155300
2556	1774	16	Os01g0155300
2563	1778	16	Os01g0155300
2573	1581	16	Os01g0155300
2611	1568	16	Os01g0155300
2617	1551	16	Os01g0155300
2619	1551	16	Os01g0155300
2674	1761	16	Os01g0155300
2717	1660	16	Os01g0155300
2718	1585	16	Os01g0155300
2722	1656	16	Os01g0155300
2731	1962	16	Os01g0155300
2734	1968	16	Os01g0155300
2748	1824	16	Os01g0155300
2749	1699	16	Os01g0155300
2767	1859	16	Os01g0155300
2836	1859	16	Os01g0155300
2841	1782	16	Os01g0155300
2869	1680	16	Os01g0155300
2899	1576	16	Os01g0155300
2899	2044	16	Os01g0155300
2901	1812	16	Os01g0155300
2942	1901	16	Os01g0155300
2973	2031	16	Os01g0155300
3019	1463	16	Os01g0155300
3028	1788	16	Os01g0155300
3121	2015	16	Os01g0155300
3131	1821	16	Os01g0155300
3169	1642	16	Os01g0155300
3216	1634	16	Os01g0155300
2198	1549	17	Os01g0155300
2204	1620	17	Os01g0155300
2208	1465	17	Os01g0155300
2213	1897	17	Os01g0155300
2265	1588	17	Os01g0155300
2270	1696	17	Os01g0155300
2278	1793	17	Os01g0155300
2288	1758	17	Os01g0155300
2291	1795	17	Os01g0155300
2301	1530	17	Os01g0155300
2301	1753	17	Os01g0155300
2342	1610	17	Os01g0155300
2343	1636	17	Os01g0155300
2346	1565	17	Os01g0155300
2364	1405	17	Os01g0155300
2389	1757	17	Os01g0155300
2398	1664	17	Os01g0155300
2408	1732	17	Os01g0155300
2438	1808	17	Os01g0155300
2448	1578	17	Os01g0155300
2459	1806	17	Os01g0155300
2470	1683	17	Os01g0155300
2486	1472	17	Os01g0155300
2487	1181	17	Os01g0155300
2487	1579	17	Os01g0155300
2494	1757	17	Os01g0155300
2495	1831	17	Os01g0155300
2496	1468	17	Os01g0155300
2504	1822	17	Os01g0155300
2530	1739	17	Os01g0155300
2538	1217	17	Os01g0155300
2541	1472	17	Os01g0155300
2541	1613	17	Os01g0155300
2563	1781	17	Os01g0155300
2578	1687	17	Os01g0155300
2593	1486	17	Os01g0155300
2597	1888	17	Os01g0155300
2607	1628	17	Os01g0155300
2649	1853	17	Os01g0155300
2650	1588	17	Os01g0155300
2684	1893	17	Os01g0155300
2704	1984	17	Os01g0155300
2722	1684	17	Os01g0155300
2739	1574	17	Os01g0155300
2768	1905	17	Os01g0155300
2778	1899	17	Os01g0155300
2788	1943	17	Os01g0155300
2816	1722	17	Os01g0155300
2816	1776	17	Os01g0155300
2817	1769	17	Os01g0155300
2857	1848	17	Os01g0155300
2882	2138	17	Os01g0155300
2888	1913	17	Os01g0155300
2897	1800	17	Os01g0155300
2901	1809	17	Os01g0155300
2919	1567	17	Os01g0155300
2948	2090	17	Os01g0155300
2977	1662	17	Os01g0155300
3014	1553	17	Os01g0155300
3175	1856	17	Os01g0155300
3250	1959	17	Os01g0155300
3290	1966	17	Os01g0155300
2154	2051	18	Os01g0155300
2167	1757	18	Os01g0155300
2213	1657	18	Os01g0155300
2247	1443	18	Os01g0155300
2249	1453	18	Os01g0155300
2297	1686	18	Os01g0155300
2309	1804	18	Os01g0155300
2383	1405	18	Os01g0155300
2391	1952	18	Os01g0155300
2396	1573	18	Os01g0155300
2399	1652	18	Os01g0155300
2401	1757	18	Os01g0155300
2423	1877	18	Os01g0155300
2431	1584	18	Os01g0155300
2433	1595	18	Os01g0155300
2447	1798	18	Os01g0155300
2459	1667	18	Os01g0155300
2466	1201	18	Os01g0155300
2484	1787	18	Os01g0155300
2485	2026	18	Os01g0155300
2553	1558	18	Os01g0155300
2569	1846	18	Os01g0155300
2576	1995	18	Os01g0155300
2577	1477	18	Os01g0155300
2577	1666	18	Os01g0155300
2601	1894	18	Os01g0155300
2628	1988	18	Os01g0155300
2631	1557	18	Os01g0155300
2636	1943	18	Os01g0155300
2643	1640	18	Os01g0155300
2651	1655	18	Os01g0155300
2651	1868	18	Os01g0155300
2681	1406	18	Os01g0155300
2719	2029	18	Os01g0155300
2797	1896	18	Os01g0155300
2840	2064	18	Os01g0155300
2853	1852	18	Os01g0155300
2886	1907	18	Os01g0155300
2907	1566	18	Os01g0155300
2950	1557	18	Os01g0155300
2972	2116	18	Os01g0155300
2995	1966	18	Os01g0155300
3094	1672	18	Os01g0155300
3103	1934	18	Os01g0155300
3115	1946	18	Os01g0155300
3131	1612	18	Os01g0155300
3135	1711	18	Os01g0155300
3209	1799	18	Os01g0155300
3216	1894	18	Os01g0155300
3259	1808	18	Os01g0155300
2153	1741	19	Os01g0155300
2158	1774	19	Os01g0155300
2195	1512	19	Os01g0155300
2212	2057	19	Os01g0155300
2272	1847	19	Os01g0155300
2282	1781	19	Os01g0155300
2284	1512	19	Os01g0155300
2286	1715	19	Os01g0155300
2322	1601	19	Os01g0155300
2349	1966	19	Os01g0155300
2391	1756	19	Os01g0155300
2404	1976	19	Os01g0155300
2435	2006	19	Os01g0155300
2444	2001	19	Os01g0155300
2445	1994	19	Os01g0155300
2449	1326	19	Os01g0155300
2452	1855	19	Os01g0155300
2457	1999	19	Os01g0155300
2466	1653	19	Os01g0155300
2484	1578	19	Os01g0155300
2489	1930	19	Os01g0155300
2489	1939	19	Os01g0155300
2491	1505	19	Os01g0155300
2491	1606	19	Os01g0155300
2491	1756	19	Os01g0155300
2495	1203	19	Os01g0155300
2498	1601	19	Os01g0155300
2505	1613	19	Os01g0155300
2506	1647	19	Os01g0155300
2510	1532	19	Os01g0155300
2515	1642	19	Os01g0155300
2517	1793	19	Os01g0155300
2525	1877	19	Os01g0155300
2538	1535	19	Os01g0155300
2565	1850	19	Os01g0155300
2565	1958	19	Os01g0155300
2589	1656	19	Os01g0155300
2604	1565	19	Os01g0155300
2606	1335	19	Os01g0155300
2627	1703	19	Os01g0155300
2632	1603	19	Os01g0155300
2641	1517	19	Os01g0155300
2656	1843	19	Os01g0155300
2662	1851	19	Os01g0155300
2684	1523	19	Os01g0155300
2687	1626	19	Os01g0155300
2751	1738	19	Os01g0155300
2794	1741	19	Os01g0155300
2799	2008	19	Os01g0155300
2805	1972	19	Os01g0155300
2811	1789	19	Os01g0155300
2827	1990	19	Os01g0155300
2846	1854	19	Os01g0155300
2864	1680	19	Os01g0155300
2903	1809	19	Os01g0155300
2941	1394	19	Os01g0155300
2945	1597	19	Os01g0155300
2989	1762	19	Os01g0155300
3017	1556	19	Os01g0155300
3092	1850	19	Os01g0155300
3101	1930	19	Os01g0155300
3136	1566	19	Os01g0155300
3141	1583	19	Os01g0155300
3150	1570	19	Os01g0155300
3150	1863	19	Os01g0155300
3182	1648	19	Os01g0155300
3187	1805	19	Os01g0155300
3190	1787	19	Os01g0155300
3204	2101	19	Os01g0155300
3227	1913	19	Os01g0155300
3260	1961	19	Os01g0155300
3273	1824	19	Os01g0155300
3278	1807	19	Os01g0155300
2195	2050	20	Os01g0155300
2202	1580	20	Os01g0155300
2213	1821	20	Os01g0155300
2267	1824	20	Os01g0155300
2267	1841	20	Os01g0155300
2269	1818	20	Os01g0155300
2279	1803	20	Os01g0155300
2283	1787	20	Os01g0155300
2287	1551	20	Os01g0155300
2288	1943	20	Os01g0155300
2292	1769	20	Os01g0155300
2303	1683	20	Os01g0155300
2312	1730	20	Os01g0155300
2337	1609	20	Os01g0155300
2346	1597	20	Os01g0155300
2351	1529	20	Os01g0155300
2363	1717	20	Os01g0155300
2381	1701	20	Os01g0155300
2394	1656	20	Os01g0155300
2396	1715	20	Os01g0155300
2406	1621	20	Os01g0155300
2406	1635	20	Os01g0155300
2422	1743	20	Os01g0155300
2423	1829	20	Os01g0155300
2444	1571	20	Os01g0155300
2448	1655	20	Os01g0155300
2456	1845	20	Os01g0155300
2467	1467	20	Os01g0155300
2475	1876	20	Os01g0155300
2495	1630	20	Os01g0155300
2501	1605	20	Os01g0155300
2511	1823	20	Os01g0155300
2515	1811	20	Os01g0155300
2553	1767	20	Os01g0155300
2576	1673	20	Os01g0155300
2584	1832	20	Os01g0155300
2600	1879	20	Os01g0155300
2607	1372	20	Os01g0155300
2619	1551	20	Os01g0155300
2626	1604	20	Os01g0155300
2629	1549	20	Os01g0155300
2643	1689	20	Os01g0155300
2645	1592	20	Os01g0155300
2646	1852	20	Os01g0155300
2665	1643	20	Os01g0155300
2674	1401	20	Os01g0155300
2676	1661	20	Os01g0155300
2680	1532	20	Os01g0155300
2704	1844	20	Os01g0155300
2724	1656	20	Os01g0155300
2756	1698	20	Os01g0155300
2759	1644	20	Os01g0155300
2785	1999	20	Os01g0155300
2797	1746	20	Os01g0155300
2802	1946	20	Os01g0155300
2814	1427	20	Os01g0155300
2819	1791	20	Os01g0155300
2861	1847	20	Os01g0155300
2890	1896	20	Os01g0155300
2892	1923	20	Os01g0155300
2912	1573	20	Os01g0155300
2937	1595	20	Os01g0155300
2943	1597	20	Os01g0155300
2994	1443	20	Os01g0155300
3013	1518	20	Os01g0155300
3085	1528	20	Os01g0155300
3141	1668	20	Os01g0155300
3144	1595	20	Os01g0155300
3166	1846	20	Os01g0155300
3199	1829	20	Os01g0155300
3209	1922	20	Os01g0155300
3218	1911	20	Os01g0155300
3224	1760	20	Os01g0155300
3262	1922	20	Os01g0155300
2161	2069	21	Os01g0155300
2184	1710	21	Os01g0155300
2201	1647	21	Os01g0155300
2204	1863	21	Os01g0155300
2262	2101	21	Os01g0155300
2264	1848	21	Os01g0155300
2266	1552	21	Os01g0155300
2274	1424	21	Os01g0155300
2276	1530	21	Os01g0155300
2276	1668	21	Os01g0155300
2276	1834	21	Os01g0155300
2279	1598	21	Os01g0155300
2293	1615	21	Os01g0155300
2307	1179	21	Os01g0155300
2307	1673	21	Os01g0155300
2311	1817	21	Os01g0155300
2327	1624	21	Os01g0155300
2348	1792	21	Os01g0155300
2379	1464	21	Os01g0155300
2390	1728	21	Os01g0155300
2403	1978	21	Os01g0155300
2429	1568	21	Os01g0155300
2429	1735	21	Os01g0155300
2436	2123	21	Os01g0155300
2456	1929	21	Os01g0155300
2460	1202	21	Os01g0155300
2463	1513	21	Os01g0155300
2466	1700	21	Os01g0155300
2467	1819	21	Os01g0155300
2471	2024	21	Os01g0155300
2473	1832	21	Os01g0155300
2481	2022	21	Os01g0155300
2501	1986	21	Os01g0155300
2544	1650	21	Os01g0155300
2604	1547	21	Os01g0155300
2605	1585	21	Os01g0155300
2645	1585	21	Os01g0155300
2652	1647	21	Os01g0155300
2675	1625	21	Os01g0155300
2694	1311	21	Os01g0155300
2714	1654	21	Os01g0155300
2738	1579	21	Os01g0155300
2755	1695	21	Os01g0155300
2767	1690	21	Os01g0155300
2792	1574	21	Os01g0155300
2801	1626	21	Os01g0155300
2807	1823	21	Os01g0155300
2813	1773	21	Os01g0155300
2833	1777	21	Os01g0155300
2867	1842	21	Os01g0155300
2890	2050	21	Os01g0155300
2891	1889	21	Os01g0155300
2914	1953	21	Os01g0155300
2922	1396	21	Os01g0155300
2922	1680	21	Os01g0155300
2943	2012	21	Os01g0155300
3029	1781	21	Os01g0155300
3093	1522	21	Os01g0155300
3109	1938	21	Os01g0155300
3147	1581	21	Os01g0155300
3170	1652	21	Os01g0155300
3208	1890	21	Os01g0155300
3218	1761	21	Os01g0155300
3268	1657	21	Os01g0155300
3276	1646	21	Os01g0155300
2166	1742	22	Os01g0155300
2203	1544	22	Os01g0155300
2203	1555	22	Os01g0155300
2205	2100	22	Os01g0155300
2246	1461	22	Os01g0155300
2269	1581	22	Os01g0155300
2271	1655	22	Os01g0155300
2273	1512	22	Os01g0155300
2273	1605	22	Os01g0155300
2280	1632	22	Os01g0155300
2281	1601	22	Os01g0155300
2283	1934	22	Os01g0155300
2285	1768	22	Os01g0155300
2288	1353	22	Os01g0155300
2297	1518	22	Os01g0155300
2325	1809	22	Os01g0155300
2328	1678	22	Os01g0155300
2332	1611	22	Os01g0155300
2338	1660	22	Os01g0155300
2353	1328	22	Os01g0155300
2354	1813	22	Os01g0155300
2357	1552	22	Os01g0155300
2381	1412	22	Os01g0155300
2394	1773	22	Os01g0155300
2402	1506	22	Os01g0155300
2402	1784	22	Os01g0155300
2417	1666	22	Os01g0155300
2418	1818	22	Os01g0155300
2433	1584	22	Os01g0155300
2462	1520	22	Os01g0155300
2463	1466	22	Os01g0155300
2483	1626	22	Os01g0155300
2484	1615	22	Os01g0155300
2492	1465	22	Os01g0155300
2493	1966	22	Os01g0155300
2517	1834	22	Os01g0155300
2541	1653	22	Os01g0155300
2544	1804	22	Os01g0155300
2565	1966	22	Os01g0155300
2595	1558	22	Os01g0155300
2645	1651	22	Os01g0155300
2659	1839	22	Os01g0155300
2692	1385	22	Os01g0155300
2710	1538	22	Os01g0155300
2711	1864	22	Os01g0155300
2725	1670	22	Os01g0155300
2732	1652	22	Os01g0155300
2742	1576	22	Os01g0155300
2771	1697	22	Os01g0155300
2790	1967	22	Os01g0155300
2804	1802	22	Os01g0155300
2814	1610	22	Os01g0155300
2823	1781	22	Os01g0155300
2829	1969	22	Os01g0155300
2855	1534	22	Os01g0155300
2906	1697	22	Os01g0155300
2907	1916	22	Os01g0155300
2917	1796	22	Os01g0155300
2946	1600	22	Os01g0155300
2955	1562	22	Os01g0155300
2967	1828	22	Os01g0155300
3014	1509	22	Os01g0155300
3092	1528	22	Os01g0155300
3150	1566	22	Os01g0155300
3150	1708	22	Os01g0155300
3177	1971	22	Os01g0155300
3206	1831	22	Os01g0155300
3222	1731	22	Os01g0155300
2159	1756	23	Os01g0155300
2183	1577	23	Os01g0155300
2212	1882	23	Os01g0155300
2249	1444	23	Os01g0155300
2264	1689	23	Os01g0155300
2277	1667	23	Os01g0155300
2278	1394	23	Os01g0155300
2278	1602	23	Os01g0155300
2284	1766	23	Os01g0155300
2287	1696	23	Os01g0155300
2291	1539	23	Os01g0155300
2291	1617	23	Os01g0155300
2293	1721	23	Os01g0155300
2293	1821	23	Os01g0155300
2311	1666	23	Os01g0155300
2344	1758	23	Os01g0155300
2362	1529	23	Os01g0155300
2364	1938	23	Os01g0155300
2379	1747	23	Os01g0155300
2396	1707	23	Os01g0155300
2405	1499	23	Os01g0155300
2429	1596	23	Os01g0155300
2437	1438	23	Os01g0155300
2444	1689	23	Os01g0155300
2445	1980	23	Os01g0155300
2447	1750	23	Os01g0155300
2449	1462	23	Os01g0155300
2452	1655	23	Os01g0155300
2488	2007	23	Os01g0155300
2510	1642	23	Os01g0155300
2511	1826	23	Os01g0155300
2519	1584	23	Os01g0155300
2527	1696	23	Os01g0155300
2534	1397	23	Os01g0155300
2540	1418	23	Os01g0155300
2541	1703	23	Os01g0155300
2550	1761	23	Os01g0155300
2553	1859	23	Os01g0155300
2579	1578	23	Os01g0155300
2605	1371	23	Os01g0155300
2646	1725	23	Os01g0155300
2658	1636	23	Os01g0155300
2665	1735	23	Os01g0155300
2667	1643	23	Os01g0155300
2678	1409	23	Os01g0155300
2694	1310	23	Os01g0155300
2699	1943	23	Os01g0155300
2710	1657	23	Os01g0155300
2716	1376	23	Os01g0155300
2717	1648	23	Os01g0155300
2723	1664	23	Os01g0155300
2726	1374	23	Os01g0155300
2727	1657	23	Os01g0155300
2737	1649	23	Os01g0155300
2786	1781	23	Os01g0155300
2789	2047	23	Os01g0155300
2796	1938	23	Os01g0155300
2807	2021	23	Os01g0155300
2814	2002	23	Os01g0155300
2865	1660	23	Os01g0155300
2970	1495	23	Os01g0155300
2981	1486	23	Os01g0155300
3009	1475	23	Os01g0155300
3013	1461	23	Os01g0155300
3035	1788	23	Os01g0155300
3115	1618	23	Os01g0155300
3117	1834	23	Os01g0155300
3206	1894	23	Os01g0155300
3229	1887	23	Os01g0155300
3235	1862	23	Os01g0155300
3236	2021	23	Os01g0155300
3279	1827	23	Os01g0155300
2162	2105	24	Os01g0155300
2177	1468	24	Os01g0155300
2185	1701	24	Os01g0155300
2194	1717	24	Os01g0155300
2210	1892	24	Os01g0155300
2230	2042	24	Os01g0155300
2236	1517	24	Os01g0155300
2253	1926	24	Os01g0155300
2257	1717	24	Os01g0155300
2265	1924	24	Os01g0155300
2266	1666	24	Os01g0155300
2270	1777	24	Os01g0155300
2276	1886	24	Os01g0155300
2278	1687	24	Os01g0155300
2294	1747	24	Os01g0155300
2295	1738	24	Os01g0155300
2297	1767	24	Os01g0155300
2309	1616	24	Os01g0155300
2316	1775	24	Os01g0155300
2319	1545	24	Os01g0155300
2356	1862	24	Os01g0155300
2357	1634	24	Os01g0155300
2358	1836	24	Os01g0155300
2367	1725	24	Os01g0155300
2367	1933	24	Os01g0155300
2369	1522	24	Os01g0155300
2372	1732	24	Os01g0155300
2376	1771	24	Os01g0155300
2377	1777	24	Os01g0155300
2399	1665	24	Os01g0155300
2412	2060	24	Os01g0155300
2421	1506	24	Os01g0155300
2423	1441	24	Os01g0155300
2431	1148	24	Os01g0155300
2433	1573	24	Os01g0155300
2439	1848	24	Os01g0155300
2450	1693	24	Os01g0155300
2464	1702	24	Os01g0155300
2473	1902	24	Os01g0155300
2475	1680	24	Os01g0155300
2482	1573	24	Os01g0155300
2484	1466	24	Os01g0155300
2486	1204	24	Os01g0155300
2491	1966	24	Os01g0155300
2498	1622	24	Os01g0155300
2502	1615	24	Os01g0155300
2502	1923	24	Os01g0155300
2517	1837	24	Os01g0155300
2527	1709	24	Os01g0155300
2529	1614	24	Os01g0155300
2556	1649	24	Os01g0155300
2557	1854	24	Os01g0155300
2558	1677	24	Os01g0155300
2580	1835	24	Os01g0155300
2581	1483	24	Os01g0155300
2587	1898	24	Os01g0155300
2593	1881	24	Os01g0155300
2595	1874	24	Os01g0155300
2648	1878	24	Os01g0155300
2650	1601	24	Os01g0155300
2663	1741	24	Os01g0155300
2678	1855	24	Os01g0155300
2734	1574	24	Os01g0155300
2800	1699	24	Os01g0155300
2808	1789	24	Os01g0155300
2810	1833	24	Os01g0155300
2814	1993	24	Os01g0155300
2836	1847	24	Os01g0155300
2846	2056	24	Os01g0155300
2864	1950	24	Os01g0155300
2866	1673	24	Os01g0155300
2878	1656	24	Os01g0155300
2912	1573	24	Os01g0155300
2936	1671	24	Os01g0155300
3009	1523	24	Os01g0155300
3013	1539	24	Os01g0155300
3035	2004	24	Os01g0155300
3036	1537	24	Os01g0155300
3069	1906	24	Os01g0155300
3188	1776	24	Os01g0155300
3240	1798	24	Os01g0155300
3256	1953	24	Os01g0155300
3266	1826	24	Os01g0155300
2165	1748	25	Os01g0155300
2183	1754	25	Os01g0155300
2187	1590	25	Os01g0155300
2237	1602	25	Os01g0155300
2244	1687	25	Os01g0155300
2257	2020	25	Os01g0155300
2268	1931	25	Os01g0155300
2269	1651	25	Os01g0155300
2277	1667	25	Os01g0155300
2280	1669	25	Os01g0155300
2280	1798	25	Os01g0155300
2291	1861	25	Os01g0155300
2294	1550	25	Os01g0155300
2297	1798	25	Os01g0155300
2332	1806	25	Os01g0155300
2337	1600	25	Os01g0155300
2340	1618	25	Os01g0155300
2345	1635	25	Os01g0155300
2349	1546	25	Os01g0155300
2359	1796	25	Os01g0155300
2371	1767	25	Os01g0155300
2372	1419	25	Os01g0155300
2372	1793	25	Os01g0155300
2374	1357	25	Os01g0155300
2381	1426	25	Os01g0155300
2383	1718	25	Os01g0155300
2392	1667	25	Os01g0155300
2409	1657	25	Os01g0155300
2421	1842	25	Os01g0155300
2423	1392	25	Os01g0155300
2427	1830	25	Os01g0155300
2429	1744	25	Os01g0155300
2430	1449	25	Os01g0155300
2442	1180	25	Os01g0155300
2442	1803	25	Os01g0155300
2447	1683	25	Os01g0155300
2462	1696	25	Os01g0155300
2467	1750	25	Os01g0155300
2469	1522	25	Os01g0155300
2471	1475	25	Os01g0155300
2476	1789	25	Os01g0155300
2479	2038	25	Os01g0155300
2513	1587	25	Os01g0155300
2515	1811	25	Os01g0155300
2527	1614	25	Os01g0155300
2528	1867	25	Os01g0155300
2532	1727	25	Os01g0155300
2546	1606	25	Os01g0155300
2549	1757	25	Os01g0155300
2568	1855	25	Os01g0155300
2576	1783	25	Os01g0155300
2577	1798	25	Os01g0155300
2609	1892	25	Os01g0155300
2664	1840	25	Os01g0155300
2678	1811	25	Os01g0155300
2715	1657	25	Os01g0155300
2734	1656	25	Os01g0155300
2737	1946	25	Os01g0155300
2743	1770	25	Os01g0155300
2750	1857	25	Os01g0155300
2754	1675	25	Os01g0155300
2766	1684	25	Os01g0155300
2780	1904	25	Os01g0155300
2784	1787	25	Os01g0155300
2798	2139	25	Os01g0155300
2809	1714	25	Os01g0155300
2809	1830	25	Os01g0155300
2839	2009	25	Os01g0155300
2932	1431	25	Os01g0155300
2958	1677	25	Os01g0155300
3043	1526	25	Os01g0155300
3067	1998	25	Os01g0155300
3070	1508	25	Os01g0155300
3073	1531	25	Os01g0155300
3112	1847	25	Os01g0155300
3113	1857	25	Os01g0155300
3188	1830	25	Os01g0155300
3265	1999	25	Os01g0155300
2159	1598	26	Os01g0155300
2162	1772	26	Os01g0155300
2165	1721	26	Os01g0155300
2185	2089	26	Os01g0155300
2212	1718	26	Os01g0155300
2255	1705	26	Os01g0155300
2267	1836	26	Os01g0155300
2268	1686	26	Os01g0155300
2271	1934	26	Os01g0155300
2273	1667	26	Os01g0155300
2273	1727	26	Os01g0155300
2274	1601	26	Os01g0155300
2282	1653	26	Os01g0155300
2282	1785	26	Os01g0155300
2286	1755	26	Os01g0155300
2289	1813	26	Os01g0155300
2297	1717	26	Os01g0155300
2300	1341	26	Os01g0155300
2304	2071	26	Os01g0155300
2305	1166	26	Os01g0155300
2316	1628	26	Os01g0155300
2317	1681	26	Os01g0155300
2321	1537	26	Os01g0155300
2332	1636	26	Os01g0155300
2333	1419	26	Os01g0155300
2335	1764	26	Os01g0155300
2355	1636	26	Os01g0155300
2361	1820	26	Os01g0155300
2361	1942	26	Os01g0155300
2373	1681	26	Os01g0155300
2375	1186	26	Os01g0155300
2377	1628	26	Os01g0155300
2378	1446	26	Os01g0155300
2397	1957	26	Os01g0155300
2402	1957	26	Os01g0155300
2406	1675	26	Os01g0155300
2409	1660	26	Os01g0155300
2417	1636	26	Os01g0155300
2419	1922	26	Os01g0155300
2430	1979	26	Os01g0155300
2446	1722	26	Os01g0155300
2461	2024	26	Os01g0155300
2469	1635	26	Os01g0155300
2472	1436	26	Os01g0155300
2475	1472	26	Os01g0155300
2475	1887	26	Os01g0155300
2478	2058	26	Os01g0155300
2486	1762	26	Os01g0155300
2502	1460	26	Os01g0155300
2512	1727	26	Os01g0155300
2526	1789	26	Os01g0155300
2531	1416	26	Os01g0155300
2560	1761	26	Os01g0155300
2569	1430	26	Os01g0155300
2576	1630	26	Os01g0155300
2577	1748	26	Os01g0155300
2665	1644	26	Os01g0155300
2682	1648	26	Os01g0155300
2691	1627	26	Os01g0155300
2709	2031	26	Os01g0155300
2709	2097	26	Os01g0155300
2754	1603	26	Os01g0155300
2766	1656	26	Os01g0155300
2802	1803	26	Os01g0155300
2819	1772	26	Os01g0155300
2820	1782	26	Os01g0155300
2869	1801	26	Os01g0155300
2942	1878	26	Os01g0155300
2963	1447	26	Os01g0155300
2975	1589	26	Os01g0155300
3015	1516	26	Os01g0155300
3023	1789	26	Os01g0155300
3164	2006	26	Os01g0155300
3198	1903	26	Os01g0155300
3218	1903	26	Os01g0155300
3223	1893	26	Os01g0155300
3248	1742	26	Os01g0155300
2152	1943	27	Os01g0155300
2183	1593	27	Os01g0155300
2188	1745	27	Os01g0155300
2210	2115	27	Os01g0155300
2229	1817	27	Os01g0155300
2240	1711	27	Os01g0155300
2243	1811	27	Os01g0155300
2244	1881	27	Os01g0155300
2244	1957	27	Os01g0155300
2249	2024	27	Os01g0155300
2250	1758	27	Os01g0155300
2253	1928	27	Os01g0155300
2257	1681	27	Os01g0155300
2270	1751	27	Os01g0155300
2271	1650	27	Os01g0155300
2278	1772	27	Os01g0155300
2281	1293	27	Os01g0155300
2281	1706	27	Os01g0155300
2282	1635	27	Os01g0155300
2287	1637	27	Os01g0155300
2289	1857	27	Os01g0155300
2291	1547	27	Os01g0155300
2292	1564	27	Os01g0155300
2292	1611	27	Os01g0155300
2308	1697	27	Os01g0155300
2310	1818	27	Os01g0155300
2315	1625	27	Os01g0155300
2319	1757	27	Os01g0155300
2328	1598	27	Os01g0155300
2351	1718	27	Os01g0155300
2360	1781	27	Os01g0155300
2364	1773	27	Os01g0155300
2371	1724	27	Os01g0155300
2374	1661	27	Os01g0155300
2382	1424	27	Os01g0155300
2390	1602	27	Os01g0155300
2399	1950	27	Os01g0155300
2408	1669	27	Os01g0155300
2415	1626	27	Os01g0155300
2421	1719	27	Os01g0155300
2430	1746	27	Os01g0155300
2441	2061	27	Os01g0155300
2443	2022	27	Os01g0155300
2444	1712	27	Os01g0155300
2451	2007	27	Os01g0155300
2457	1451	27	Os01g0155300
2457	1810	27	Os01g0155300
2462	1193	27	Os01g0155300
2464	1818	27	Os01g0155300
2466	1838	27	Os01g0155300
2472	1767	27	Os01g0155300
2480	1831	27	Os01g0155300
2481	1741	27	Os01g0155300
2487	1463	27	Os01g0155300
2494	1836	27	Os01g0155300
2496	1454	27	Os01g0155300
2506	1606	27	Os01g0155300
2521	1987	27	Os01g0155300
2530	1606	27	Os01g0155300
2570	1353	27	Os01g0155300
2573	1734	27	Os01g0155300
2580	1856	27	Os01g0155300
2592	1666	27	Os01g0155300
2600	1766	27	Os01g0155300
2622	2038	27	Os01g0155300
2666	1650	27	Os01g0155300
2712	2028	27	Os01g0155300
2764	2002	27	Os01g0155300
2767	1823	27	Os01g0155300
2769	1603	27	Os01g0155300
2770	1658	27	Os01g0155300
2788	1673	27	Os01g0155300
2803	2091	27	Os01g0155300
2843	1567	27	Os01g0155300
2882	1662	27	Os01g0155300
2980	2071	27	Os01g0155300
2995	1507	27	Os01g0155300
3001	1995	27	Os01g0155300
3002	1597	27	Os01g0155300
3073	1546	27	Os01g0155300
3076	1532	27	Os01g0155300
3088	1539	27	Os01g0155300
3142	1598	27	Os01g0155300
3154	1586	27	Os01g0155300
3239	1929	27	Os01g0155300
3258	1839	27	Os01g0155300
2162	1756	28	Os01g0155300
2174	1678	28	Os01g0155300
2186	1721	28	Os01g0155300
2199	1777	28	Os01g0155300
2204	1711	28	Os01g0155300
2208	1662	28	Os01g0155300
2213	1707	28	Os01g0155300
2249	1726	28	Os01g0155300
2251	1851	28	Os01g0155300
2281	1969	28	Os01g0155300
2291	1664	28	Os01g0155300
2291	1969	28	Os01g0155300
2293	1970	28	Os01g0155300
2323	2065	28	Os01g0155300
2348	1777	28	Os01g0155300
2373	1678	28	Os01g0155300
2384	1784	28	Os01g0155300
2409	1746	28	Os01g0155300
2412	1962	28	Os01g0155300
2418	1999	28	Os01g0155300
2421	1927	28	Os01g0155300
2421	2078	28	Os01g0155300
2423	1875	28	Os01g0155300
2441	1728	28	Os01g0155300
2450	1802	28	Os01g0155300
2458	1738	28	Os01g0155300
2463	2089	28	Os01g0155300
2474	1777	28	Os01g0155300
2501	1831	28	Os01g0155300
2506	1844	28	Os01g0155300
2507	2000	28	Os01g0155300
2516	1809	28	Os01g0155300
2520	1838	28	Os01g0155300
2520	1845	28	Os01g0155300
2526	1597	28	Os01g0155300
2540	2121	28	Os01g0155300
2562	1583	28	Os01g0155300
2566	1788	28	Os01g0155300
2575	1810	28	Os01g0155300
2600	1801	28	Os01g0155300
2603	1812	28	Os01g0155300
2660	1654	28	Os01g0155300
2723	1731	28	Os01g0155300
2782	1628	28	Os01g0155300
2804	1770	28	Os01g0155300
2866	1623	28	Os01g0155300
2869	1557	28	Os01g0155300
2923	1670	28	Os01g0155300
3007	1492	28	Os01g0155300
3024	1907	28	Os01g0155300
3084	1543	28	Os01g0155300
3115	1839	28	Os01g0155300
3211	1879	28	Os01g0155300
3222	1882	28	Os01g0155300
3232	1777	28	Os01g0155300
3232	2067	28	Os01g0155300
2174	1764	29	Os01g0155300
2178	1738	29	Os01g0155300
2208	1679	29	Os01g0155300
2219	1647	29	Os01g0155300
2253	1699	29	Os01g0155300
2274	1945	29	Os01g0155300
2277	1921	29	Os01g0155300
2282	1688	29	Os01g0155300
2284	1795	29	Os01g0155300
2284	1892	29	Os01g0155300
2285	1921	29	Os01g0155300
2320	1713	29	Os01g0155300
2332	1790	29	Os01g0155300
2342	1752	29	Os01g0155300
2346	1926	29	Os01g0155300
2365	1657	29	Os01g0155300
2368	1793	29	Os01g0155300
2384	1953	29	Os01g0155300
2395	1692	29	Os01g0155300
2399	1727	29	Os01g0155300
2405	1741	29	Os01g0155300
2409	1869	29	Os01g0155300
2418	1193	29	Os01g0155300
2420	1892	29	Os01g0155300
2472	1749	29	Os01g0155300
2472	1889	29	Os01g0155300
2473	1868	29	Os01g0155300
2489	1850	29	Os01g0155300
2491	1818	29	Os01g0155300
2497	1882	29	Os01g0155300
2502	1817	29	Os01g0155300
2516	1885	29	Os01g0155300
2541	1602	29	Os01g0155300
2544	1596	29	Os01g0155300
2567	1889	29	Os01g0155300
2789	1657	29	Os01g0155300
2793	1670	29	Os01g0155300
2842	1626	29	Os01g0155300
3082	1806	29	Os01g0155300
3116	1827	29	Os01g0155300
3217	1864	29	Os01g0155300
3220	1883	29	Os01g0155300
3227	1788	29	Os01g0155300
2167	1752	30	Os01g0155300
2196	1735	30	Os01g0155300
2245	1794	30	Os01g0155300
2258	1727	30	Os01g0155300
2264	1747	30	Os01g0155300
2273	1791	30	Os01g0155300
2279	1715	30	Os01g0155300
2283	1675	30	Os01g0155300
2295	1762	30	Os01g0155300
2295	1959	30	Os01g0155300
2302	1783	30	Os01g0155300
2314	1271	30	Os01g0155300
2318	1928	30	Os01g0155300
2330	1732	30	Os01g0155300
2344	1760	30	Os01g0155300
2348	1757	30	Os01g0155300
2361	1727	30	Os01g0155300
2364	2081	30	Os01g0155300
2393	1806	30	Os01g0155300
2411	1848	30	Os01g0155300
2422	2061	30	Os01g0155300
2435	1855	30	Os01g0155300
2445	2027	30	Os01g0155300
2451	1902	30	Os01g0155300
2482	1914	30	Os01g0155300
2482	2026	30	Os01g0155300
2484	1852	30	Os01g0155300
2485	2012	30	Os01g0155300
2492	2028	30	Os01g0155300
2493	1888	30	Os01g0155300
2502	1864	30	Os01g0155300
2505	1863	30	Os01g0155300
2509	1847	30	Os01g0155300
2509	1893	30	Os01g0155300
2532	1856	30	Os01g0155300
2186	1756	31	Os01g0155300
2253	1863	31	Os01g0155300
2270	1728	31	Os01g0155300
2275	1697	31	Os01g0155300
2288	1715	31	Os01g0155300
2309	1907	31	Os01g0155300
2321	1751	31	Os01g0155300
2418	1853	31	Os01g0155300
2439	1814	31	Os01g0155300
2443	1896	31	Os01g0155300
2451	2014	31	Os01g0155300
2460	1905	31	Os01g0155300
2461	2017	31	Os01g0155300
2464	1881	31	Os01g0155300
2477	2016	31	Os01g0155300
2481	1997	31	Os01g0155300
2499	2015	31	Os01g0155300
2500	2006	31	Os01g0155300
2507	1981	31	Os01g0155300
2516	1889	31	Os01g0155300
2783	1648	31	Os01g0155300
3031	1900	31	Os01g0155300
2227	1371	7	ONAC029
2251	2127	8	ONAC029
2298	1586	8	ONAC029
2351	1601	8	ONAC029
2353	1815	8	ONAC029
2353	1925	8	ONAC029
2536	1602	8	ONAC029
2613	1402	8	ONAC029
2676	1472	8	ONAC029
2969	1720	8	ONAC029
2562	2126	9	ONAC029
2587	1411	9	ONAC029
2610	1439	9	ONAC029
2618	1442	9	ONAC029
2797	1800	9	ONAC029
2837	1645	9	ONAC029
2851	1610	9	ONAC029
2866	1602	9	ONAC029
2985	1780	9	ONAC029
3007	1963	9	ONAC029
3010	1761	9	ONAC029
3024	2041	9	ONAC029
2472	1625	10	ONAC029
2556	1787	10	ONAC029
2594	1415	10	ONAC029
2840	1604	10	ONAC029
2861	2038	10	ONAC029
2863	1616	10	ONAC029
2998	1775	10	ONAC029
3009	1753	10	ONAC029
3032	2041	10	ONAC029
3034	1906	10	ONAC029
3061	2056	10	ONAC029
3332	1972	10	ONAC029
2421	1511	11	ONAC029
2468	1778	11	ONAC029
2599	1567	11	ONAC029
2706	1536	11	ONAC029
2706	1981	11	ONAC029
2873	1622	11	ONAC029
2913	1647	11	ONAC029
2155	1517	12	ONAC029
2181	1527	12	ONAC029
2274	1579	12	ONAC029
2288	1375	12	ONAC029
2352	1471	12	ONAC029
2412	1719	12	ONAC029
2418	1965	12	ONAC029
2453	1394	12	ONAC029
2586	1414	12	ONAC029
2651	1652	12	ONAC029
2821	1332	12	ONAC029
2909	1643	12	ONAC029
2919	1413	12	ONAC029
3005	1836	12	ONAC029
3022	1997	12	ONAC029
2378	1937	13	ONAC029
2705	1784	13	ONAC029
3010	1975	13	ONAC029
3256	1641	13	ONAC029
2271	1681	14	ONAC029
2351	1450	14	ONAC029
2440	1820	14	ONAC029
2554	1847	14	ONAC029
2859	1669	14	ONAC029
2985	1867	14	ONAC029
3031	1901	14	ONAC029
3031	2038	14	ONAC029
2161	1362	15	ONAC029
2269	1797	15	ONAC029
2285	1506	15	ONAC029
2288	1834	15	ONAC029
2379	1941	15	ONAC029
2430	2075	15	ONAC029
2459	1309	15	ONAC029
2593	1577	15	ONAC029
2601	1595	15	ONAC029
2614	1456	15	ONAC029
2680	1529	15	ONAC029
2730	1510	15	ONAC029
2758	1530	15	ONAC029
2780	1524	15	ONAC029
2794	1575	15	ONAC029
2880	1709	15	ONAC029
2240	1812	16	ONAC029
2276	1816	16	ONAC029
2309	1732	16	ONAC029
2355	1397	16	ONAC029
2429	1373	16	ONAC029
2437	1829	16	ONAC029
2478	1574	16	ONAC029
2519	1411	16	ONAC029
2529	1435	16	ONAC029
2529	1802	16	ONAC029
2594	1419	16	ONAC029
2628	1436	16	ONAC029
2698	1516	16	ONAC029
2707	1505	16	ONAC029
2806	1620	16	ONAC029
2816	1570	16	ONAC029
2864	1337	16	ONAC029
2957	1720	16	ONAC029
2969	1724	16	ONAC029
2974	1784	16	ONAC029
3018	1903	16	ONAC029
3156	1900	16	ONAC029
2375	1623	17	ONAC029
2452	1926	17	ONAC029
2463	1822	17	ONAC029
2480	1510	17	ONAC029
2575	1422	17	ONAC029
2628	1486	17	ONAC029
2714	1500	17	ONAC029
2731	1519	17	ONAC029
2808	1643	17	ONAC029
2857	1644	17	ONAC029
2896	1685	17	ONAC029
2938	1712	17	ONAC029
3226	1886	17	ONAC029
2188	1756	18	ONAC029
2193	1711	18	ONAC029
2281	1732	18	ONAC029
2364	1613	18	ONAC029
2402	1951	18	ONAC029
2413	1662	18	ONAC029
2502	1922	18	ONAC029
2569	1425	18	ONAC029
2572	1431	18	ONAC029
2597	1222	18	ONAC029
2658	1504	18	ONAC029
2870	1668	18	ONAC029
3004	1840	18	ONAC029
3008	1964	18	ONAC029
2268	1796	19	ONAC029
2285	1797	19	ONAC029
2295	1531	19	ONAC029
2314	1679	19	ONAC029
2336	1544	19	ONAC029
2354	1404	19	ONAC029
2356	1925	19	ONAC029
2400	1534	19	ONAC029
2401	1381	19	ONAC029
2439	1385	19	ONAC029
2500	1450	19	ONAC029
2543	1547	19	ONAC029
2547	1410	19	ONAC029
2572	1419	19	ONAC029
2601	1449	19	ONAC029
2796	1622	19	ONAC029
2806	1601	19	ONAC029
2847	1624	19	ONAC029
2856	1841	19	ONAC029
2922	1730	19	ONAC029
2959	1778	19	ONAC029
2968	1918	19	ONAC029
3030	2005	19	ONAC029
3216	1955	19	ONAC029
2213	2074	20	ONAC029
2216	1649	20	ONAC029
2328	1596	20	ONAC029
2353	1626	20	ONAC029
2361	1802	20	ONAC029
2397	1374	20	ONAC029
2473	1395	20	ONAC029
2521	1423	20	ONAC029
2731	1518	20	ONAC029
2745	1571	20	ONAC029
2812	1613	20	ONAC029
2992	2123	20	ONAC029
2994	1977	20	ONAC029
3018	1974	20	ONAC029
3027	2041	20	ONAC029
3069	1545	20	ONAC029
3236	1746	20	ONAC029
2192	1532	21	ONAC029
2297	1399	21	ONAC029
2388	1783	21	ONAC029
2473	1402	21	ONAC029
2571	1437	21	ONAC029
2582	1413	21	ONAC029
2651	1507	21	ONAC029
2668	1478	21	ONAC029
2695	1858	21	ONAC029
2702	1545	21	ONAC029
2716	1668	21	ONAC029
2804	1741	21	ONAC029
2823	1799	21	ONAC029
2861	1673	21	ONAC029
2891	1687	21	ONAC029
2977	1766	21	ONAC029
3000	2108	21	ONAC029
3119	2117	21	ONAC029
3276	1886	21	ONAC029
2211	1361	22	ONAC029
2277	1840	22	ONAC029
2305	1755	22	ONAC029
2354	1855	22	ONAC029
2369	1383	22	ONAC029
2476	1476	22	ONAC029
2477	2030	22	ONAC029
2492	1393	22	ONAC029
2524	1902	22	ONAC029
2565	1442	22	ONAC029
2827	1595	22	ONAC029
2842	1644	22	ONAC029
2884	1661	22	ONAC029
2904	1666	22	ONAC029
2909	1796	22	ONAC029
2993	2131	22	ONAC029
3000	2132	22	ONAC029
3016	2126	22	ONAC029
3070	2074	22	ONAC029
2200	1605	23	ONAC029
2270	1386	23	ONAC029
2279	1363	23	ONAC029
2279	1608	23	ONAC029
2294	1398	23	ONAC029
2332	1599	23	ONAC029
2343	1638	23	ONAC029
2360	1603	23	ONAC029
2370	1756	23	ONAC029
2401	1657	23	ONAC029
2562	1435	23	ONAC029
2714	1503	23	ONAC029
2782	1561	23	ONAC029
2786	1554	23	ONAC029
2814	1627	23	ONAC029
2850	1671	23	ONAC029
2973	1967	23	ONAC029
2984	1994	23	ONAC029
2986	1978	23	ONAC029
2989	1988	23	ONAC029
3004	2132	23	ONAC029
3008	2113	23	ONAC029
3043	2003	23	ONAC029
2371	1724	24	ONAC029
2514	1612	24	ONAC029
2552	1448	24	ONAC029
2591	1589	24	ONAC029
2834	1650	24	ONAC029
2870	1655	24	ONAC029
2976	1856	24	ONAC029
2984	1901	24	ONAC029
2985	1754	24	ONAC029
3016	1964	24	ONAC029
2268	1982	25	ONAC029
2346	1762	25	ONAC029
2352	1777	25	ONAC029
2393	1379	25	ONAC029
2431	1605	25	ONAC029
2457	1984	25	ONAC029
2467	1479	25	ONAC029
2552	1788	25	ONAC029
2587	1838	25	ONAC029
2657	1512	25	ONAC029
2753	1811	25	ONAC029
2787	1557	25	ONAC029
2839	1675	25	ONAC029
2841	1643	25	ONAC029
2841	1727	25	ONAC029
2846	1595	25	ONAC029
2889	1706	25	ONAC029
2923	1712	25	ONAC029
2938	1779	25	ONAC029
3017	2044	25	ONAC029
3022	1961	25	ONAC029
2240	1856	26	ONAC029
2353	1651	26	ONAC029
2399	1375	26	ONAC029
2460	1832	26	ONAC029
2616	1892	26	ONAC029
2769	1878	26	ONAC029
2785	1916	26	ONAC029
2791	1598	26	ONAC029
2809	1626	26	ONAC029
2815	1610	26	ONAC029
2831	1699	26	ONAC029
2844	1824	26	ONAC029
2848	1663	26	ONAC029
2849	1631	26	ONAC029
2861	1700	26	ONAC029
2944	1405	26	ONAC029
3006	2085	26	ONAC029
3016	1969	26	ONAC029
2278	1971	27	ONAC029
2302	1944	27	ONAC029
2466	2006	27	ONAC029
2495	1924	27	ONAC029
2627	1653	27	ONAC029
2656	1663	27	ONAC029
2760	1817	27	ONAC029
2776	1885	27	ONAC029
2844	1611	27	ONAC029
2872	1700	27	ONAC029
3007	1728	27	ONAC029
3024	2004	27	ONAC029
2175	1705	28	ONAC029
2218	1807	28	ONAC029
2287	1673	28	ONAC029
2553	1595	28	ONAC029
2828	1799	28	ONAC029
2858	1828	28	ONAC029
3036	1901	28	ONAC029
2402	1783	29	ONAC029
2455	1181	29	ONAC029
2574	1398	29	ONAC029
2831	1797	29	ONAC029
2931	1851	29	ONAC029
2220	1681	30	ONAC029
2513	2004	30	ONAC029
2647	1820	30	ONAC029
2246	1766	31	ONAC029
2336	1756	31	ONAC029
2495	1832	31	ONAC029
2772	1243	11	OsBBS1
3262	648	6	OsSub4
4135	422	6	OsSub4
2217	1861	7	OsSub4
2258	1846	7	OsSub4
2166	1527	8	OsSub4
2432	1725	8	OsSub4
2460	1767	8	OsSub4
2546	1757	8	OsSub4
2560	1761	8	OsSub4
2616	1795	8	OsSub4
2204	1853	9	OsSub4
2313	1818	9	OsSub4
2461	1759	9	OsSub4
2695	1876	9	OsSub4
2893	1932	9	OsSub4
3234	1845	9	OsSub4
2148	2079	10	OsSub4
2181	2077	10	OsSub4
2210	1903	10	OsSub4
2353	1821	10	OsSub4
2376	1972	10	OsSub4
2380	1956	10	OsSub4
2472	1562	10	OsSub4
2639	1793	10	OsSub4
2681	1868	10	OsSub4
2209	1899	11	OsSub4
2257	1839	11	OsSub4
2412	2139	11	OsSub4
2415	1735	11	OsSub4
2468	1557	11	OsSub4
2627	1821	11	OsSub4
2629	1791	11	OsSub4
2679	1871	11	OsSub4
2753	1652	11	OsSub4
2936	1923	11	OsSub4
2216	1887	12	OsSub4
2256	1836	12	OsSub4
2279	1890	12	OsSub4
2288	1718	12	OsSub4
2460	1755	12	OsSub4
2511	1538	12	OsSub4
2556	1312	12	OsSub4
2590	1921	12	OsSub4
2787	1678	12	OsSub4
2824	1728	12	OsSub4
2966	1910	12	OsSub4
2974	2089	12	OsSub4
2221	1846	13	OsSub4
2453	1726	13	OsSub4
2458	1731	13	OsSub4
2461	1771	13	OsSub4
2512	2096	13	OsSub4
2537	1560	13	OsSub4
2578	1769	13	OsSub4
2605	1874	13	OsSub4
2168	1813	14	OsSub4
2170	2063	14	OsSub4
2192	1919	14	OsSub4
2405	1879	14	OsSub4
2475	1785	14	OsSub4
2577	1761	14	OsSub4
2595	1885	14	OsSub4
2605	1889	14	OsSub4
2672	1867	14	OsSub4
2675	1868	14	OsSub4
2434	1948	15	OsSub4
2564	1276	15	OsSub4
2583	1922	15	OsSub4
2682	1625	15	OsSub4
2825	1722	15	OsSub4
2472	1545	16	OsSub4
2518	1549	16	OsSub4
2580	1875	16	OsSub4
2589	1883	16	OsSub4
2597	1881	16	OsSub4
2650	1849	16	OsSub4
2674	1892	16	OsSub4
2694	1872	16	OsSub4
2957	1888	16	OsSub4
2977	2092	16	OsSub4
3287	1898	16	OsSub4
2189	2129	17	OsSub4
2207	1823	17	OsSub4
2472	1557	17	OsSub4
2486	1184	17	OsSub4
2623	1771	17	OsSub4
2649	1831	17	OsSub4
2687	1629	17	OsSub4
2846	1726	17	OsSub4
2269	2032	18	OsSub4
2417	1741	18	OsSub4
2428	1725	18	OsSub4
2489	1553	18	OsSub4
2491	1576	18	OsSub4
2516	1553	18	OsSub4
2562	1277	18	OsSub4
2610	1876	18	OsSub4
2613	1921	18	OsSub4
2672	1878	18	OsSub4
2941	1965	18	OsSub4
2185	1700	19	OsSub4
2198	1886	19	OsSub4
2215	2089	19	OsSub4
2430	1756	19	OsSub4
2485	1544	19	OsSub4
2488	1551	19	OsSub4
2598	1898	19	OsSub4
2612	1888	19	OsSub4
2685	1868	19	OsSub4
2788	1738	19	OsSub4
2208	1835	20	OsSub4
2227	1805	20	OsSub4
2391	1983	20	OsSub4
2476	2115	20	OsSub4
2479	1788	20	OsSub4
2483	2088	20	OsSub4
2497	1087	20	OsSub4
2670	1858	20	OsSub4
2225	2088	21	OsSub4
2382	1918	21	OsSub4
2778	1747	21	OsSub4
2808	1739	21	OsSub4
2180	1811	22	OsSub4
2201	1714	22	OsSub4
2208	1697	22	OsSub4
2267	1686	22	OsSub4
2280	1959	22	OsSub4
2362	2075	22	OsSub4
2366	1800	22	OsSub4
2386	1981	22	OsSub4
2502	1519	22	OsSub4
2541	1260	22	OsSub4
2548	1516	22	OsSub4
2724	1890	22	OsSub4
2822	1724	22	OsSub4
3076	1684	22	OsSub4
2152	1643	23	OsSub4
2201	1762	23	OsSub4
2215	1709	23	OsSub4
2254	2079	23	OsSub4
2437	1756	23	OsSub4
2438	1734	23	OsSub4
2464	1216	23	OsSub4
2464	1763	23	OsSub4
2472	1779	23	OsSub4
2479	1742	23	OsSub4
2485	2086	23	OsSub4
2524	1544	23	OsSub4
2588	1890	23	OsSub4
2661	1892	23	OsSub4
2670	1850	23	OsSub4
2688	1604	23	OsSub4
2773	1311	23	OsSub4
3192	2089	23	OsSub4
2222	1713	24	OsSub4
2244	1951	24	OsSub4
2353	1823	24	OsSub4
2387	2046	24	OsSub4
2454	2063	24	OsSub4
2488	1745	24	OsSub4
2523	1555	24	OsSub4
2618	1952	24	OsSub4
2628	1952	24	OsSub4
2641	1843	24	OsSub4
2642	1850	24	OsSub4
2198	1720	25	OsSub4
2249	1696	25	OsSub4
2282	1836	25	OsSub4
2390	1992	25	OsSub4
2434	1748	25	OsSub4
2633	1908	25	OsSub4
2740	1691	25	OsSub4
2208	1823	26	OsSub4
2215	1722	26	OsSub4
2216	1770	26	OsSub4
2221	1700	26	OsSub4
2221	1719	26	OsSub4
2238	1709	26	OsSub4
2338	2112	26	OsSub4
2441	1755	26	OsSub4
2452	1724	26	OsSub4
2457	1736	26	OsSub4
2457	1759	26	OsSub4
2460	2088	26	OsSub4
2481	1949	26	OsSub4
2481	2100	26	OsSub4
2803	1694	26	OsSub4
2156	2121	27	OsSub4
2218	1829	27	OsSub4
2284	1594	27	OsSub4
2323	1818	27	OsSub4
2337	1846	27	OsSub4
2376	1969	27	OsSub4
2410	2008	27	OsSub4
2439	1851	27	OsSub4
2476	2085	27	OsSub4
2487	2058	27	OsSub4
2346	1393	28	OsSub4
2374	2023	28	OsSub4
2411	1998	28	OsSub4
2436	2009	28	OsSub4
2466	1778	28	OsSub4
2487	2075	28	OsSub4
2490	1742	28	OsSub4
2279	1961	29	OsSub4
2373	1968	29	OsSub4
2517	1822	29	OsSub4
2530	1755	29	OsSub4
2659	1493	29	OsSub4
2164	1771	30	OsSub4
2400	2016	30	OsSub4
2412	2005	30	OsSub4
2425	1987	30	OsSub4
2557	1586	30	OsSub4
3031	1665	9	OsMST1
2400	1832	14	CDC3
2375	2133	23	CDC3
2221	1343	7	OsABCG49
2258	1688	7	OsABCG49
2279	1654	7	OsABCG49
2351	1565	7	OsABCG49
2426	1465	7	OsABCG49
2525	1249	7	OsABCG49
2543	1433	7	OsABCG49
2165	1174	8	OsABCG49
2171	1748	8	OsABCG49
2174	1395	8	OsABCG49
2184	1464	8	OsABCG49
2235	1682	8	OsABCG49
2257	1677	8	OsABCG49
2259	1238	8	OsABCG49
2268	1673	8	OsABCG49
2274	1749	8	OsABCG49
2284	1651	8	OsABCG49
2287	1865	8	OsABCG49
2293	2026	8	OsABCG49
2301	1805	8	OsABCG49
2326	1656	8	OsABCG49
2338	1773	8	OsABCG49
2354	1537	8	OsABCG49
2355	1921	8	OsABCG49
2357	1613	8	OsABCG49
2363	1725	8	OsABCG49
2364	1924	8	OsABCG49
2370	1473	8	OsABCG49
2374	1735	8	OsABCG49
2380	1676	8	OsABCG49
2390	1168	8	OsABCG49
2397	1900	8	OsABCG49
2410	1926	8	OsABCG49
2440	1734	8	OsABCG49
2441	1775	8	OsABCG49
2452	1932	8	OsABCG49
2454	1905	8	OsABCG49
2454	2012	8	OsABCG49
2458	1824	8	OsABCG49
2461	1675	8	OsABCG49
2464	1945	8	OsABCG49
2466	1971	8	OsABCG49
2471	1814	8	OsABCG49
2485	1253	8	OsABCG49
2523	1569	8	OsABCG49
2541	1379	8	OsABCG49
2541	1842	8	OsABCG49
2548	1732	8	OsABCG49
2560	1626	8	OsABCG49
2564	1471	8	OsABCG49
2566	1387	8	OsABCG49
2570	1918	8	OsABCG49
2576	1750	8	OsABCG49
2598	1476	8	OsABCG49
2623	1355	8	OsABCG49
2647	1375	8	OsABCG49
2655	1843	8	OsABCG49
2743	1682	8	OsABCG49
2751	1546	8	OsABCG49
2772	1441	8	OsABCG49
2824	1346	8	OsABCG49
2824	1527	8	OsABCG49
2888	1442	8	OsABCG49
2984	2007	8	OsABCG49
3027	1629	8	OsABCG49
3076	1858	8	OsABCG49
3219	1766	8	OsABCG49
2145	1872	9	OsABCG49
2167	1392	9	OsABCG49
2170	1706	9	OsABCG49
2176	1772	9	OsABCG49
2191	1721	9	OsABCG49
2194	1697	9	OsABCG49
2197	1505	9	OsABCG49
2201	1857	9	OsABCG49
2203	1615	9	OsABCG49
2209	1666	9	OsABCG49
2219	1467	9	OsABCG49
2231	1843	9	OsABCG49
2235	1887	9	OsABCG49
2248	1747	9	OsABCG49
2249	1741	9	OsABCG49
2252	1658	9	OsABCG49
2255	1676	9	OsABCG49
[truncated: 29,482 more rows]
