# Supplementary material for: Single-cell transcriptomics reveal how root tissues adapt to soil stress
Source: Nature. 2025 Apr 30;642(8068):721–9. doi: 10.1038/s41586-025-08941-z (PMC12176638; doi:10.1038/s41586-025-08941-z)
Supplement: Supplementary file 21 — Expression patterns of cell type markers in spatial transcriptomics data for non-compacted soil grown roots. A PDF summary file that includes the sample and gene information for visualization is included. The raw spatial transcriptomics data for non-compacted soil grown roots is also included. [file 41586_2025_8941_MOESM21_ESM.zip › Supplementary Data 6_Marker_expression_in_non-compacted-soils-based_Spatial_transcriptomics_Rice/Soil-NC-spatial-raw data/33474-Benfey-S2_D2-1_results.txt]

1971	2067	9	Os03g0185700
1577	1575	10	Os03g0185700
1558	1922	11	Os03g0185700
1754	2119	11	Os03g0185700
2115	1099	11	Os03g0185700
1540	1568	13	Os03g0185700
2013	1519	13	Os03g0185700
2039	1315	13	Os03g0185700
2056	1805	13	Os03g0185700
1144	1528	14	Os03g0185700
2003	1662	14	Os03g0185700
1777	2006	15	Os03g0185700
1368	1838	16	Os03g0185700
1466	1830	16	Os03g0185700
1493	1231	16	Os03g0185700
1703	1847	16	Os03g0185700
1957	2104	16	Os03g0185700
1707	1974	18	Os03g0185700
1737	1004	18	Os03g0185700
1949	2065	18	Os03g0185700
1960	1714	18	Os03g0185700
1397	2118	21	Os03g0185700
1636	1848	21	Os03g0185700
1942	1732	25	Os03g0185700
1276	2068	8	Os01g0155300
2080	1772	8	Os01g0155300
995	1956	9	Os01g0155300
1015	2002	9	Os01g0155300
1072	1698	9	Os01g0155300
1183	1537	9	Os01g0155300
1198	2046	9	Os01g0155300
1247	1856	9	Os01g0155300
1251	1923	9	Os01g0155300
1284	1457	9	Os01g0155300
1321	1727	9	Os01g0155300
1332	1600	9	Os01g0155300
1332	1978	9	Os01g0155300
1335	1450	9	Os01g0155300
1337	1946	9	Os01g0155300
1359	1872	9	Os01g0155300
1359	1894	9	Os01g0155300
1368	1647	9	Os01g0155300
1371	1900	9	Os01g0155300
1399	1913	9	Os01g0155300
1404	1919	9	Os01g0155300
1404	2083	9	Os01g0155300
1411	1546	9	Os01g0155300
1419	2038	9	Os01g0155300
1427	1136	9	Os01g0155300
1431	1919	9	Os01g0155300
1432	2122	9	Os01g0155300
1436	1650	9	Os01g0155300
1437	1872	9	Os01g0155300
1473	1476	9	Os01g0155300
1473	1886	9	Os01g0155300
1488	2084	9	Os01g0155300
1490	2113	9	Os01g0155300
1498	2087	9	Os01g0155300
1500	1424	9	Os01g0155300
1503	1424	9	Os01g0155300
1541	2079	9	Os01g0155300
1546	2025	9	Os01g0155300
1573	1730	9	Os01g0155300
1587	2002	9	Os01g0155300
1620	1919	9	Os01g0155300
1636	1681	9	Os01g0155300
1643	1746	9	Os01g0155300
1662	1759	9	Os01g0155300
1709	2064	9	Os01g0155300
1711	1562	9	Os01g0155300
1741	1615	9	Os01g0155300
1839	1739	9	Os01g0155300
1961	1657	9	Os01g0155300
2034	1555	9	Os01g0155300
2066	1870	9	Os01g0155300
2104	1602	9	Os01g0155300
2131	2069	9	Os01g0155300
1058	2004	10	Os01g0155300
1059	2007	10	Os01g0155300
1061	1797	10	Os01g0155300
1081	1694	10	Os01g0155300
1109	2093	10	Os01g0155300
1117	1535	10	Os01g0155300
1144	1770	10	Os01g0155300
1164	1682	10	Os01g0155300
1199	2050	10	Os01g0155300
1209	2088	10	Os01g0155300
1237	1358	10	Os01g0155300
1238	1925	10	Os01g0155300
1258	1917	10	Os01g0155300
1275	1283	10	Os01g0155300
1281	1928	10	Os01g0155300
1292	2138	10	Os01g0155300
1296	1196	10	Os01g0155300
1297	2013	10	Os01g0155300
1298	1439	10	Os01g0155300
1299	1964	10	Os01g0155300
1307	1598	10	Os01g0155300
1316	1570	10	Os01g0155300
1317	1672	10	Os01g0155300
1323	1612	10	Os01g0155300
1336	1642	10	Os01g0155300
1349	1906	10	Os01g0155300
1349	2002	10	Os01g0155300
1350	1220	10	Os01g0155300
1358	1681	10	Os01g0155300
1358	1830	10	Os01g0155300
1380	1880	10	Os01g0155300
1382	2006	10	Os01g0155300
1389	1935	10	Os01g0155300
1393	1218	10	Os01g0155300
1393	2076	10	Os01g0155300
1396	1825	10	Os01g0155300
1397	1669	10	Os01g0155300
1398	1597	10	Os01g0155300
1404	1536	10	Os01g0155300
1408	2031	10	Os01g0155300
1413	1802	10	Os01g0155300
1415	1800	10	Os01g0155300
1419	2070	10	Os01g0155300
1424	1517	10	Os01g0155300
1426	1105	10	Os01g0155300
1429	1234	10	Os01g0155300
1429	1687	10	Os01g0155300
1431	2039	10	Os01g0155300
1440	1096	10	Os01g0155300
1442	1756	10	Os01g0155300
1444	1650	10	Os01g0155300
1448	1987	10	Os01g0155300
1449	1471	10	Os01g0155300
1450	1528	10	Os01g0155300
1452	1781	10	Os01g0155300
1471	1703	10	Os01g0155300
1473	1835	10	Os01g0155300
1485	1526	10	Os01g0155300
1492	1072	10	Os01g0155300
1503	1553	10	Os01g0155300
1506	1699	10	Os01g0155300
1517	1259	10	Os01g0155300
1523	1624	10	Os01g0155300
1528	1453	10	Os01g0155300
1535	1438	10	Os01g0155300
1541	1663	10	Os01g0155300
1557	1940	10	Os01g0155300
1563	1343	10	Os01g0155300
1581	1354	10	Os01g0155300
1585	2123	10	Os01g0155300
1587	2004	10	Os01g0155300
1595	1045	10	Os01g0155300
1606	1750	10	Os01g0155300
1606	1997	10	Os01g0155300
1609	1298	10	Os01g0155300
1612	1285	10	Os01g0155300
1618	1679	10	Os01g0155300
1624	952	10	Os01g0155300
1632	1673	10	Os01g0155300
1632	1856	10	Os01g0155300
1640	1299	10	Os01g0155300
1640	1326	10	Os01g0155300
1641	1592	10	Os01g0155300
1649	1454	10	Os01g0155300
1653	1437	10	Os01g0155300
1655	1429	10	Os01g0155300
1659	1374	10	Os01g0155300
1663	1934	10	Os01g0155300
1669	939	10	Os01g0155300
1673	1613	10	Os01g0155300
1675	1542	10	Os01g0155300
1677	2079	10	Os01g0155300
1678	1538	10	Os01g0155300
1681	1552	10	Os01g0155300
1685	1541	10	Os01g0155300
1686	1178	10	Os01g0155300
1690	1301	10	Os01g0155300
1691	1415	10	Os01g0155300
1693	2090	10	Os01g0155300
1702	1730	10	Os01g0155300
1708	1537	10	Os01g0155300
1710	1446	10	Os01g0155300
1710	1483	10	Os01g0155300
1711	1444	10	Os01g0155300
1713	1537	10	Os01g0155300
1714	1567	10	Os01g0155300
1715	1027	10	Os01g0155300
1716	1622	10	Os01g0155300
1718	1630	10	Os01g0155300
1718	1725	10	Os01g0155300
1728	1798	10	Os01g0155300
1733	1489	10	Os01g0155300
1737	2057	10	Os01g0155300
1750	2079	10	Os01g0155300
1761	1329	10	Os01g0155300
1785	1172	10	Os01g0155300
1790	1283	10	Os01g0155300
1800	1925	10	Os01g0155300
1808	1658	10	Os01g0155300
1810	1215	10	Os01g0155300
1832	1653	10	Os01g0155300
1833	1107	10	Os01g0155300
1834	1502	10	Os01g0155300
1835	1751	10	Os01g0155300
1839	1096	10	Os01g0155300
1843	1796	10	Os01g0155300
1848	1461	10	Os01g0155300
1859	1740	10	Os01g0155300
1875	1140	10	Os01g0155300
1876	1117	10	Os01g0155300
1877	1136	10	Os01g0155300
1877	1474	10	Os01g0155300
1879	1218	10	Os01g0155300
1882	1781	10	Os01g0155300
1883	1328	10	Os01g0155300
1888	1577	10	Os01g0155300
1897	1330	10	Os01g0155300
1903	1426	10	Os01g0155300
1904	1258	10	Os01g0155300
1905	843	10	Os01g0155300
1906	1188	10	Os01g0155300
1913	1302	10	Os01g0155300
1919	1097	10	Os01g0155300
1919	1548	10	Os01g0155300
1930	1482	10	Os01g0155300
1932	1245	10	Os01g0155300
1934	835	10	Os01g0155300
1938	1256	10	Os01g0155300
1939	1138	10	Os01g0155300
1947	1642	10	Os01g0155300
1965	1363	10	Os01g0155300
1971	1377	10	Os01g0155300
1983	1365	10	Os01g0155300
1999	1148	10	Os01g0155300
2001	1385	10	Os01g0155300
2004	1408	10	Os01g0155300
2009	1604	10	Os01g0155300
2018	1633	10	Os01g0155300
2020	1252	10	Os01g0155300
2020	1328	10	Os01g0155300
2057	1454	10	Os01g0155300
2057	1817	10	Os01g0155300
2070	1079	10	Os01g0155300
2073	1119	10	Os01g0155300
2077	1632	10	Os01g0155300
2079	1187	10	Os01g0155300
2098	1496	10	Os01g0155300
2101	1333	10	Os01g0155300
2109	1566	10	Os01g0155300
2117	2066	10	Os01g0155300
2119	1112	10	Os01g0155300
2122	1534	10	Os01g0155300
2127	1544	10	Os01g0155300
2129	1553	10	Os01g0155300
955	2097	11	Os01g0155300
993	1833	11	Os01g0155300
1021	1813	11	Os01g0155300
1037	1816	11	Os01g0155300
1164	1776	11	Os01g0155300
1172	1940	11	Os01g0155300
1195	1348	11	Os01g0155300
1198	1932	11	Os01g0155300
1201	1483	11	Os01g0155300
1206	1638	11	Os01g0155300
1214	2073	11	Os01g0155300
1227	2092	11	Os01g0155300
1241	1398	11	Os01g0155300
1266	1930	11	Os01g0155300
1269	1327	11	Os01g0155300
1283	1696	11	Os01g0155300
1294	1817	11	Os01g0155300
1294	1911	11	Os01g0155300
1311	2067	11	Os01g0155300
1331	1758	11	Os01g0155300
1341	2055	11	Os01g0155300
1346	1919	11	Os01g0155300
1348	1238	11	Os01g0155300
1348	1974	11	Os01g0155300
1349	2006	11	Os01g0155300
1364	1695	11	Os01g0155300
1378	1283	11	Os01g0155300
1378	1944	11	Os01g0155300
1385	1556	11	Os01g0155300
1391	1841	11	Os01g0155300
1399	1877	11	Os01g0155300
1407	1176	11	Os01g0155300
1411	2017	11	Os01g0155300
1419	2068	11	Os01g0155300
1443	1091	11	Os01g0155300
1443	1893	11	Os01g0155300
1450	1699	11	Os01g0155300
1461	1702	11	Os01g0155300
1464	1889	11	Os01g0155300
1466	1617	11	Os01g0155300
1468	1565	11	Os01g0155300
1471	1636	11	Os01g0155300
1472	2134	11	Os01g0155300
1475	1695	11	Os01g0155300
1475	2002	11	Os01g0155300
1478	1811	11	Os01g0155300
1487	2032	11	Os01g0155300
1493	1685	11	Os01g0155300
1496	2001	11	Os01g0155300
1499	1640	11	Os01g0155300
1504	2015	11	Os01g0155300
1513	1013	11	Os01g0155300
1513	1257	11	Os01g0155300
1523	1082	11	Os01g0155300
1525	1446	11	Os01g0155300
1529	1047	11	Os01g0155300
1535	1733	11	Os01g0155300
1545	1998	11	Os01g0155300
1548	1755	11	Os01g0155300
1555	1807	11	Os01g0155300
1571	1721	11	Os01g0155300
1574	1360	11	Os01g0155300
1576	1426	11	Os01g0155300
1589	1515	11	Os01g0155300
1599	1382	11	Os01g0155300
1607	1009	11	Os01g0155300
1608	1898	11	Os01g0155300
1611	2122	11	Os01g0155300
1617	943	11	Os01g0155300
1625	2090	11	Os01g0155300
1626	1893	11	Os01g0155300
1627	1235	11	Os01g0155300
1635	1343	11	Os01g0155300
1635	1678	11	Os01g0155300
1636	2108	11	Os01g0155300
1642	1157	11	Os01g0155300
1644	1576	11	Os01g0155300
1652	1099	11	Os01g0155300
1655	1455	11	Os01g0155300
1671	1522	11	Os01g0155300
1672	1249	11	Os01g0155300
1677	1118	11	Os01g0155300
1677	1766	11	Os01g0155300
1679	1369	11	Os01g0155300
1681	2086	11	Os01g0155300
1684	1021	11	Os01g0155300
1685	1723	11	Os01g0155300
1690	1853	11	Os01g0155300
1692	1274	11	Os01g0155300
1696	1260	11	Os01g0155300
1701	1571	11	Os01g0155300
1706	1437	11	Os01g0155300
1711	1352	11	Os01g0155300
1712	1694	11	Os01g0155300
1713	1793	11	Os01g0155300
1715	1278	11	Os01g0155300
1715	1515	11	Os01g0155300
1718	1574	11	Os01g0155300
1723	1218	11	Os01g0155300
1725	1728	11	Os01g0155300
1737	1710	11	Os01g0155300
1738	2078	11	Os01g0155300
1739	1193	11	Os01g0155300
1740	1227	11	Os01g0155300
1742	1360	11	Os01g0155300
1744	1193	11	Os01g0155300
1745	1514	11	Os01g0155300
1747	1739	11	Os01g0155300
1748	1721	11	Os01g0155300
1751	1734	11	Os01g0155300
1759	1350	11	Os01g0155300
1764	2079	11	Os01g0155300
1772	1644	11	Os01g0155300
1774	831	11	Os01g0155300
1783	1659	11	Os01g0155300
1788	859	11	Os01g0155300
1788	1215	11	Os01g0155300
1794	1788	11	Os01g0155300
1798	1289	11	Os01g0155300
1802	1918	11	Os01g0155300
1806	1359	11	Os01g0155300
1807	1588	11	Os01g0155300
1814	1882	11	Os01g0155300
1815	1385	11	Os01g0155300
1820	1208	11	Os01g0155300
1825	1237	11	Os01g0155300
1826	979	11	Os01g0155300
1828	1080	11	Os01g0155300
1837	1614	11	Os01g0155300
1837	2009	11	Os01g0155300
1840	1387	11	Os01g0155300
1844	1406	11	Os01g0155300
1844	1616	11	Os01g0155300
1846	1828	11	Os01g0155300
1849	961	11	Os01g0155300
1853	1225	11	Os01g0155300
1872	2013	11	Os01g0155300
1873	1567	11	Os01g0155300
1896	1128	11	Os01g0155300
1904	1410	11	Os01g0155300
1909	1187	11	Os01g0155300
1913	1273	11	Os01g0155300
1915	1289	11	Os01g0155300
1916	1479	11	Os01g0155300
1917	1297	11	Os01g0155300
1919	1287	11	Os01g0155300
1924	1962	11	Os01g0155300
1930	1105	11	Os01g0155300
1937	804	11	Os01g0155300
1943	1122	11	Os01g0155300
1944	1553	11	Os01g0155300
1946	1111	11	Os01g0155300
1947	1074	11	Os01g0155300
1953	1424	11	Os01g0155300
1976	1378	11	Os01g0155300
1983	1367	11	Os01g0155300
1985	1100	11	Os01g0155300
1988	1226	11	Os01g0155300
1988	1301	11	Os01g0155300
1992	1371	11	Os01g0155300
1997	1203	11	Os01g0155300
2002	826	11	Os01g0155300
2011	821	11	Os01g0155300
2013	1202	11	Os01g0155300
2016	1314	11	Os01g0155300
2037	1577	11	Os01g0155300
2046	1291	11	Os01g0155300
2051	1433	11	Os01g0155300
2053	1106	11	Os01g0155300
2053	1400	11	Os01g0155300
2062	1220	11	Os01g0155300
2063	1439	11	Os01g0155300
2065	1051	11	Os01g0155300
2066	1316	11	Os01g0155300
2069	1568	11	Os01g0155300
2073	1513	11	Os01g0155300
2081	1669	11	Os01g0155300
2084	1659	11	Os01g0155300
2087	1036	11	Os01g0155300
2087	1581	11	Os01g0155300
2100	2037	11	Os01g0155300
2112	1315	11	Os01g0155300
2113	806	11	Os01g0155300
2114	1163	11	Os01g0155300
2118	1538	11	Os01g0155300
2120	1030	11	Os01g0155300
2121	1050	11	Os01g0155300
2122	1246	11	Os01g0155300
2138	1079	11	Os01g0155300
946	2042	12	Os01g0155300
995	1856	12	Os01g0155300
1042	1940	12	Os01g0155300
1173	2033	12	Os01g0155300
1183	1823	12	Os01g0155300
1195	1824	12	Os01g0155300
1199	2050	12	Os01g0155300
1214	1343	12	Os01g0155300
1267	2099	12	Os01g0155300
1285	2081	12	Os01g0155300
1288	1339	12	Os01g0155300
1291	1620	12	Os01g0155300
1291	2044	12	Os01g0155300
1308	1710	12	Os01g0155300
1312	1882	12	Os01g0155300
1319	1910	12	Os01g0155300
1325	1672	12	Os01g0155300
1339	1699	12	Os01g0155300
1349	1660	12	Os01g0155300
1356	1935	12	Os01g0155300
1357	1677	12	Os01g0155300
1368	2063	12	Os01g0155300
1377	2099	12	Os01g0155300
1392	1676	12	Os01g0155300
1392	2077	12	Os01g0155300
1394	1816	12	Os01g0155300
1397	1823	12	Os01g0155300
1397	1927	12	Os01g0155300
1400	1916	12	Os01g0155300
1405	1813	12	Os01g0155300
1415	1988	12	Os01g0155300
1427	1838	12	Os01g0155300
1433	1503	12	Os01g0155300
1438	1559	12	Os01g0155300
1445	1665	12	Os01g0155300
1446	1302	12	Os01g0155300
1452	1569	12	Os01g0155300
1452	1933	12	Os01g0155300
1457	1715	12	Os01g0155300
1462	1478	12	Os01g0155300
1463	1593	12	Os01g0155300
1477	1629	12	Os01g0155300
1479	2103	12	Os01g0155300
1482	1744	12	Os01g0155300
1485	1567	12	Os01g0155300
1494	1053	12	Os01g0155300
1494	1408	12	Os01g0155300
1497	1472	12	Os01g0155300
1501	1767	12	Os01g0155300
1511	1725	12	Os01g0155300
1513	1888	12	Os01g0155300
1519	1433	12	Os01g0155300
1523	1471	12	Os01g0155300
1532	1623	12	Os01g0155300
1541	1938	12	Os01g0155300
1543	2093	12	Os01g0155300
1553	2009	12	Os01g0155300
1554	1591	12	Os01g0155300
1554	2016	12	Os01g0155300
1559	1465	12	Os01g0155300
1560	1672	12	Os01g0155300
1560	1757	12	Os01g0155300
1561	1972	12	Os01g0155300
1565	1053	12	Os01g0155300
1577	1578	12	Os01g0155300
1593	1852	12	Os01g0155300
1594	2107	12	Os01g0155300
1596	1161	12	Os01g0155300
1596	1163	12	Os01g0155300
1596	1317	12	Os01g0155300
1597	1319	12	Os01g0155300
1600	1363	12	Os01g0155300
1613	1043	12	Os01g0155300
1622	1318	12	Os01g0155300
1626	956	12	Os01g0155300
1627	2093	12	Os01g0155300
1633	1359	12	Os01g0155300
1633	1449	12	Os01g0155300
1654	1784	12	Os01g0155300
1660	1541	12	Os01g0155300
1665	970	12	Os01g0155300
1676	1582	12	Os01g0155300
1686	1471	12	Os01g0155300
1696	1832	12	Os01g0155300
1699	1403	12	Os01g0155300
1703	2079	12	Os01g0155300
1705	907	12	Os01g0155300
1709	1576	12	Os01g0155300
1721	1779	12	Os01g0155300
1739	1595	12	Os01g0155300
1746	1366	12	Os01g0155300
1760	1229	12	Os01g0155300
1768	1237	12	Os01g0155300
1774	1507	12	Os01g0155300
1789	1586	12	Os01g0155300
1798	857	12	Os01g0155300
1807	1769	12	Os01g0155300
1814	1346	12	Os01g0155300
1815	1596	12	Os01g0155300
1836	1259	12	Os01g0155300
1847	1378	12	Os01g0155300
1849	841	12	Os01g0155300
1850	1326	12	Os01g0155300
1867	1113	12	Os01g0155300
1869	859	12	Os01g0155300
1870	1554	12	Os01g0155300
1871	1246	12	Os01g0155300
1871	1482	12	Os01g0155300
1886	1405	12	Os01g0155300
1888	1156	12	Os01g0155300
1888	1490	12	Os01g0155300
1891	1508	12	Os01g0155300
1897	828	12	Os01g0155300
1900	1348	12	Os01g0155300
1913	1109	12	Os01g0155300
1913	1179	12	Os01g0155300
1915	1420	12	Os01g0155300
1918	1253	12	Os01g0155300
1949	1543	12	Os01g0155300
1956	1541	12	Os01g0155300
1975	1482	12	Os01g0155300
1982	1015	12	Os01g0155300
1989	1429	12	Os01g0155300
1996	1592	12	Os01g0155300
2006	1570	12	Os01g0155300
2009	1027	12	Os01g0155300
2017	1701	12	Os01g0155300
2020	1328	12	Os01g0155300
2025	865	12	Os01g0155300
2027	1228	12	Os01g0155300
2038	1795	12	Os01g0155300
2041	1316	12	Os01g0155300
2054	1073	12	Os01g0155300
2055	1030	12	Os01g0155300
2055	1088	12	Os01g0155300
2056	1491	12	Os01g0155300
2073	1190	12	Os01g0155300
2080	1341	12	Os01g0155300
2085	1132	12	Os01g0155300
2087	1295	12	Os01g0155300
2104	1711	12	Os01g0155300
2116	1157	12	Os01g0155300
2131	1624	12	Os01g0155300
944	2090	13	Os01g0155300
1004	2055	13	Os01g0155300
1047	1698	13	Os01g0155300
1062	2102	13	Os01g0155300
1108	1520	13	Os01g0155300
1193	2082	13	Os01g0155300
1232	2093	13	Os01g0155300
1253	1933	13	Os01g0155300
1264	1286	13	Os01g0155300
1264	2022	13	Os01g0155300
1284	1696	13	Os01g0155300
1296	1860	13	Os01g0155300
1302	1205	13	Os01g0155300
1313	1336	13	Os01g0155300
1334	1213	13	Os01g0155300
1335	1900	13	Os01g0155300
1345	1892	13	Os01g0155300
1345	1993	13	Os01g0155300
1352	1885	13	Os01g0155300
1358	1775	13	Os01g0155300
1362	2062	13	Os01g0155300
1364	2078	13	Os01g0155300
1364	2109	13	Os01g0155300
1365	1871	13	Os01g0155300
1371	1368	13	Os01g0155300
1379	2115	13	Os01g0155300
1382	1604	13	Os01g0155300
1385	1709	13	Os01g0155300
1416	1958	13	Os01g0155300
1423	1519	13	Os01g0155300
1443	1707	13	Os01g0155300
1450	1838	13	Os01g0155300
1461	1234	13	Os01g0155300
1461	1556	13	Os01g0155300
1488	1696	13	Os01g0155300
1511	1329	13	Os01g0155300
1511	1855	13	Os01g0155300
1514	1868	13	Os01g0155300
1514	1948	13	Os01g0155300
1517	1341	13	Os01g0155300
1519	1482	13	Os01g0155300
1520	1049	13	Os01g0155300
1521	1471	13	Os01g0155300
1527	1236	13	Os01g0155300
1538	1766	13	Os01g0155300
1541	1400	13	Os01g0155300
1559	1780	13	Os01g0155300
1561	1456	13	Os01g0155300
1580	1427	13	Os01g0155300
1584	2053	13	Os01g0155300
1585	1564	13	Os01g0155300
1587	1390	13	Os01g0155300
1588	1868	13	Os01g0155300
1590	2111	13	Os01g0155300
1597	1981	13	Os01g0155300
1601	1066	13	Os01g0155300
1610	1406	13	Os01g0155300
1618	1084	13	Os01g0155300
1630	1269	13	Os01g0155300
1644	1478	13	Os01g0155300
1656	1659	13	Os01g0155300
1667	1535	13	Os01g0155300
1668	1421	13	Os01g0155300
1669	1873	13	Os01g0155300
1677	1918	13	Os01g0155300
1695	1316	13	Os01g0155300
1699	1865	13	Os01g0155300
1701	910	13	Os01g0155300
1704	1843	13	Os01g0155300
1711	882	13	Os01g0155300
1722	1299	13	Os01g0155300
1724	969	13	Os01g0155300
1724	1078	13	Os01g0155300
1743	1520	13	Os01g0155300
1770	1333	13	Os01g0155300
1783	919	13	Os01g0155300
1797	1699	13	Os01g0155300
1812	1290	13	Os01g0155300
1825	1733	13	Os01g0155300
1832	1348	13	Os01g0155300
1836	1072	13	Os01g0155300
1841	1507	13	Os01g0155300
1852	1729	13	Os01g0155300
1876	1443	13	Os01g0155300
1878	1143	13	Os01g0155300
1891	1376	13	Os01g0155300
1904	1577	13	Os01g0155300
1914	1478	13	Os01g0155300
1923	811	13	Os01g0155300
1933	1278	13	Os01g0155300
1970	1244	13	Os01g0155300
1989	1244	13	Os01g0155300
2018	1775	13	Os01g0155300
2022	828	13	Os01g0155300
2024	1774	13	Os01g0155300
2048	1052	13	Os01g0155300
2060	1088	13	Os01g0155300
2074	1795	13	Os01g0155300
2079	1144	13	Os01g0155300
2084	1425	13	Os01g0155300
2088	1676	13	Os01g0155300
2097	1441	13	Os01g0155300
2097	1449	13	Os01g0155300
2099	1319	13	Os01g0155300
2100	1058	13	Os01g0155300
2103	1062	13	Os01g0155300
2110	852	13	Os01g0155300
2116	765	13	Os01g0155300
2120	1030	13	Os01g0155300
2135	1044	13	Os01g0155300
1104	1825	14	Os01g0155300
1185	1576	14	Os01g0155300
1198	1467	14	Os01g0155300
1203	1557	14	Os01g0155300
1241	1395	14	Os01g0155300
1247	1302	14	Os01g0155300
1256	1775	14	Os01g0155300
1266	2062	14	Os01g0155300
1273	1676	14	Os01g0155300
1310	2008	14	Os01g0155300
1312	1214	14	Os01g0155300
1313	2084	14	Os01g0155300
1319	1966	14	Os01g0155300
1342	1580	14	Os01g0155300
1359	1690	14	Os01g0155300
1366	1177	14	Os01g0155300
1369	1779	14	Os01g0155300
1376	1857	14	Os01g0155300
1378	2089	14	Os01g0155300
1384	2119	14	Os01g0155300
1387	1809	14	Os01g0155300
1425	2066	14	Os01g0155300
1428	1538	14	Os01g0155300
1430	1649	14	Os01g0155300
1468	1837	14	Os01g0155300
1471	2038	14	Os01g0155300
1474	1065	14	Os01g0155300
1481	2129	14	Os01g0155300
1492	1627	14	Os01g0155300
1500	1617	14	Os01g0155300
1501	1074	14	Os01g0155300
1513	1757	14	Os01g0155300
1520	2079	14	Os01g0155300
1531	1338	14	Os01g0155300
1533	2026	14	Os01g0155300
1544	2087	14	Os01g0155300
1546	1541	14	Os01g0155300
1546	1891	14	Os01g0155300
1552	1395	14	Os01g0155300
1554	1662	14	Os01g0155300
1559	1760	14	Os01g0155300
1559	1788	14	Os01g0155300
1560	1415	14	Os01g0155300
1561	1458	14	Os01g0155300
1568	1374	14	Os01g0155300
1574	1917	14	Os01g0155300
1579	1475	14	Os01g0155300
1582	1471	14	Os01g0155300
1585	1144	14	Os01g0155300
1593	1471	14	Os01g0155300
1599	1515	14	Os01g0155300
1602	1443	14	Os01g0155300
1609	1307	14	Os01g0155300
1613	1695	14	Os01g0155300
1613	1703	14	Os01g0155300
1614	1882	14	Os01g0155300
1619	2112	14	Os01g0155300
1642	1137	14	Os01g0155300
1658	1639	14	Os01g0155300
1680	1312	14	Os01g0155300
1694	1191	14	Os01g0155300
1695	1696	14	Os01g0155300
1701	1762	14	Os01g0155300
1704	1094	14	Os01g0155300
1717	1571	14	Os01g0155300
1726	1318	14	Os01g0155300
1728	1295	14	Os01g0155300
1732	1801	14	Os01g0155300
1735	1249	14	Os01g0155300
1735	1321	14	Os01g0155300
1736	2077	14	Os01g0155300
1749	1227	14	Os01g0155300
1749	1247	14	Os01g0155300
1753	1721	14	Os01g0155300
1760	1246	14	Os01g0155300
1770	1225	14	Os01g0155300
1773	902	14	Os01g0155300
1780	1292	14	Os01g0155300
1788	1705	14	Os01g0155300
1789	1360	14	Os01g0155300
1791	1605	14	Os01g0155300
1798	1585	14	Os01g0155300
1804	1377	14	Os01g0155300
1809	1576	14	Os01g0155300
1816	1123	14	Os01g0155300
1822	1348	14	Os01g0155300
1849	1338	14	Os01g0155300
1857	1062	14	Os01g0155300
1858	1413	14	Os01g0155300
1867	1678	14	Os01g0155300
1873	1488	14	Os01g0155300
1880	1229	14	Os01g0155300
1881	1430	14	Os01g0155300
1895	1134	14	Os01g0155300
1907	1478	14	Os01g0155300
1926	959	14	Os01g0155300
1931	1208	14	Os01g0155300
1932	1637	14	Os01g0155300
1953	1395	14	Os01g0155300
1963	1462	14	Os01g0155300
1965	1599	14	Os01g0155300
1968	1989	14	Os01g0155300
1997	786	14	Os01g0155300
2002	988	14	Os01g0155300
2036	2066	14	Os01g0155300
2047	1509	14	Os01g0155300
2049	1582	14	Os01g0155300
2064	1567	14	Os01g0155300
2070	2013	14	Os01g0155300
2074	1125	14	Os01g0155300
2086	1655	14	Os01g0155300
2095	1629	14	Os01g0155300
2096	1312	14	Os01g0155300
2104	845	14	Os01g0155300
2108	1046	14	Os01g0155300
2118	1170	14	Os01g0155300
2122	1530	14	Os01g0155300
2134	1082	14	Os01g0155300
1014	1917	15	Os01g0155300
1178	2067	15	Os01g0155300
1221	2012	15	Os01g0155300
1233	2004	15	Os01g0155300
1240	1946	15	Os01g0155300
1245	2058	15	Os01g0155300
1268	1909	15	Os01g0155300
1276	1701	15	Os01g0155300
1287	2138	15	Os01g0155300
1298	1999	15	Os01g0155300
1298	2047	15	Os01g0155300
1299	1350	15	Os01g0155300
1299	1632	15	Os01g0155300
1302	1782	15	Os01g0155300
1306	1405	15	Os01g0155300
1306	1934	15	Os01g0155300
1307	2085	15	Os01g0155300
1311	1938	15	Os01g0155300
1326	1777	15	Os01g0155300
1338	2040	15	Os01g0155300
1362	1853	15	Os01g0155300
1369	2121	15	Os01g0155300
1375	1669	15	Os01g0155300
1384	2121	15	Os01g0155300
1396	1510	15	Os01g0155300
1441	1884	15	Os01g0155300
1443	1869	15	Os01g0155300
1445	1559	15	Os01g0155300
1471	1781	15	Os01g0155300
1473	1538	15	Os01g0155300
1501	1955	15	Os01g0155300
1508	1716	15	Os01g0155300
1510	2075	15	Os01g0155300
1539	2123	15	Os01g0155300
1545	1432	15	Os01g0155300
1563	1458	15	Os01g0155300
1568	989	15	Os01g0155300
1592	1987	15	Os01g0155300
1597	1299	15	Os01g0155300
1599	2138	15	Os01g0155300
1609	1334	15	Os01g0155300
1624	1644	15	Os01g0155300
1624	2001	15	Os01g0155300
1626	1424	15	Os01g0155300
1631	1372	15	Os01g0155300
1642	1556	15	Os01g0155300
1645	1175	15	Os01g0155300
1648	2111	15	Os01g0155300
1650	2093	15	Os01g0155300
1655	1940	15	Os01g0155300
1666	1478	15	Os01g0155300
1669	1727	15	Os01g0155300
1674	1135	15	Os01g0155300
1679	1780	15	Os01g0155300
1682	1353	15	Os01g0155300
1684	1405	15	Os01g0155300
1686	1196	15	Os01g0155300
1709	1451	15	Os01g0155300
1712	1394	15	Os01g0155300
1712	1509	15	Os01g0155300
1727	1200	15	Os01g0155300
1727	1911	15	Os01g0155300
1729	1080	15	Os01g0155300
1729	1386	15	Os01g0155300
1738	1738	15	Os01g0155300
1739	1153	15	Os01g0155300
1741	1303	15	Os01g0155300
1748	1714	15	Os01g0155300
1761	1217	15	Os01g0155300
1765	1608	15	Os01g0155300
1769	1030	15	Os01g0155300
1791	1012	15	Os01g0155300
1799	1330	15	Os01g0155300
1804	1250	15	Os01g0155300
1809	1393	15	Os01g0155300
1821	1675	15	Os01g0155300
1826	1248	15	Os01g0155300
1839	1837	15	Os01g0155300
1846	1740	15	Os01g0155300
1861	1195	15	Os01g0155300
1875	1458	15	Os01g0155300
1882	1260	15	Os01g0155300
1890	1200	15	Os01g0155300
1891	1414	15	Os01g0155300
1904	1605	15	Os01g0155300
1912	1403	15	Os01g0155300
2010	810	15	Os01g0155300
2014	1742	15	Os01g0155300
2042	1793	15	Os01g0155300
2050	1123	15	Os01g0155300
2053	820	15	Os01g0155300
2062	1430	15	Os01g0155300
2088	765	15	Os01g0155300
2098	1917	15	Os01g0155300
2115	757	15	Os01g0155300
2115	1635	15	Os01g0155300
2123	1550	15	Os01g0155300
2126	928	15	Os01g0155300
2131	2076	15	Os01g0155300
997	1838	16	Os01g0155300
1030	1963	16	Os01g0155300
1034	1952	16	Os01g0155300
1048	2038	16	Os01g0155300
1058	2057	16	Os01g0155300
1089	1621	16	Os01g0155300
1136	2095	16	Os01g0155300
1191	1964	16	Os01g0155300
1208	1750	16	Os01g0155300
1221	2078	16	Os01g0155300
1225	1786	16	Os01g0155300
1226	2100	16	Os01g0155300
1229	2096	16	Os01g0155300
1249	1534	16	Os01g0155300
1265	1814	16	Os01g0155300
1272	1677	16	Os01g0155300
1280	2106	16	Os01g0155300
1282	1454	16	Os01g0155300
1312	1779	16	Os01g0155300
1312	1975	16	Os01g0155300
1325	1787	16	Os01g0155300
1330	1733	16	Os01g0155300
1333	1787	16	Os01g0155300
1335	1805	16	Os01g0155300
1341	1557	16	Os01g0155300
1346	1676	16	Os01g0155300
1354	1537	16	Os01g0155300
1355	1849	16	Os01g0155300
1364	1991	16	Os01g0155300
1367	1825	16	Os01g0155300
1388	1691	16	Os01g0155300
1403	2117	16	Os01g0155300
1423	1119	16	Os01g0155300
1437	1099	16	Os01g0155300
1440	1487	16	Os01g0155300
1459	2029	16	Os01g0155300
1460	1280	16	Os01g0155300
1472	1073	16	Os01g0155300
1473	1534	16	Os01g0155300
1493	1884	16	Os01g0155300
1512	1901	16	Os01g0155300
1514	1723	16	Os01g0155300
1514	1899	16	Os01g0155300
1516	1432	16	Os01g0155300
1517	1868	16	Os01g0155300
1529	1563	16	Os01g0155300
1532	1243	16	Os01g0155300
1549	1405	16	Os01g0155300
1568	1482	16	Os01g0155300
1575	2134	16	Os01g0155300
1611	1567	16	Os01g0155300
1626	1988	16	Os01g0155300
1638	2081	16	Os01g0155300
1642	1532	16	Os01g0155300
1643	1215	16	Os01g0155300
1644	1308	16	Os01g0155300
1647	1836	16	Os01g0155300
1655	1515	16	Os01g0155300
1662	1886	16	Os01g0155300
1669	1097	16	Os01g0155300
1678	1108	16	Os01g0155300
1690	1879	16	Os01g0155300
1696	1799	16	Os01g0155300
1710	1656	16	Os01g0155300
1742	1393	16	Os01g0155300
1772	1956	16	Os01g0155300
1807	1680	16	Os01g0155300
1818	1503	16	Os01g0155300
1821	1241	16	Os01g0155300
1830	1868	16	Os01g0155300
1833	1594	16	Os01g0155300
1855	893	16	Os01g0155300
1857	1391	16	Os01g0155300
1867	903	16	Os01g0155300
1867	1244	16	Os01g0155300
1872	1178	16	Os01g0155300
1878	1671	16	Os01g0155300
1895	1236	16	Os01g0155300
1928	1735	16	Os01g0155300
1945	1160	16	Os01g0155300
1956	831	16	Os01g0155300
1966	1431	16	Os01g0155300
1974	1041	16	Os01g0155300
2004	1019	16	Os01g0155300
2010	798	16	Os01g0155300
2011	1502	16	Os01g0155300
2038	823	16	Os01g0155300
2066	1392	16	Os01g0155300
2071	1585	16	Os01g0155300
933	2084	17	Os01g0155300
1069	1937	17	Os01g0155300
1113	1565	17	Os01g0155300
1177	1433	17	Os01g0155300
1201	1742	17	Os01g0155300
1207	2092	17	Os01g0155300
1212	2076	17	Os01g0155300
1219	2088	17	Os01g0155300
1232	2004	17	Os01g0155300
1243	1519	17	Os01g0155300
1264	1954	17	Os01g0155300
1274	1465	17	Os01g0155300
1294	1716	17	Os01g0155300
1321	1662	17	Os01g0155300
1331	1676	17	Os01g0155300
1334	1214	17	Os01g0155300
1335	1553	17	Os01g0155300
1335	2038	17	Os01g0155300
1344	1460	17	Os01g0155300
1346	1970	17	Os01g0155300
1361	1707	17	Os01g0155300
1367	1369	17	Os01g0155300
1374	1542	17	Os01g0155300
1387	1965	17	Os01g0155300
1390	1961	17	Os01g0155300
1391	1394	17	Os01g0155300
1408	1274	17	Os01g0155300
1411	1526	17	Os01g0155300
1411	1712	17	Os01g0155300
1430	2018	17	Os01g0155300
1439	1510	17	Os01g0155300
1445	1513	17	Os01g0155300
1475	1648	17	Os01g0155300
1479	1458	17	Os01g0155300
1480	1442	17	Os01g0155300
1492	1160	17	Os01g0155300
1497	2041	17	Os01g0155300
1508	1478	17	Os01g0155300
1509	1474	17	Os01g0155300
1512	1043	17	Os01g0155300
1513	1631	17	Os01g0155300
1533	2135	17	Os01g0155300
1566	1862	17	Os01g0155300
1567	1931	17	Os01g0155300
1592	2045	17	Os01g0155300
1596	1420	17	Os01g0155300
1599	1329	17	Os01g0155300
1622	1644	17	Os01g0155300
1629	1093	17	Os01g0155300
1638	1713	17	Os01g0155300
1641	1019	17	Os01g0155300
1652	1998	17	Os01g0155300
1660	1250	17	Os01g0155300
1663	1821	17	Os01g0155300
1671	2124	17	Os01g0155300
1676	1275	17	Os01g0155300
1685	1476	17	Os01g0155300
1687	2090	17	Os01g0155300
1692	1315	17	Os01g0155300
1693	1497	17	Os01g0155300
1707	1030	17	Os01g0155300
1716	1705	17	Os01g0155300
1737	1396	17	Os01g0155300
1741	1903	17	Os01g0155300
1753	1686	17	Os01g0155300
1808	1746	17	Os01g0155300
1811	1304	17	Os01g0155300
1822	1404	17	Os01g0155300
1834	965	17	Os01g0155300
1842	1394	17	Os01g0155300
1861	1399	17	Os01g0155300
1871	1544	17	Os01g0155300
1871	1766	17	Os01g0155300
1878	1579	17	Os01g0155300
1890	1627	17	Os01g0155300
1897	1169	17	Os01g0155300
1955	1211	17	Os01g0155300
1975	1037	17	Os01g0155300
1977	1011	17	Os01g0155300
1986	1713	17	Os01g0155300
2004	1508	17	Os01g0155300
2013	1098	17	Os01g0155300
2015	1563	17	Os01g0155300
2024	847	17	Os01g0155300
2034	1598	17	Os01g0155300
2060	1521	17	Os01g0155300
2087	1294	17	Os01g0155300
965	2079	18	Os01g0155300
1006	1875	18	Os01g0155300
1020	1763	18	Os01g0155300
1096	1543	18	Os01g0155300
1153	1711	18	Os01g0155300
1187	1582	18	Os01g0155300
1199	1369	18	Os01g0155300
1210	1363	18	Os01g0155300
1239	2069	18	Os01g0155300
1246	1886	18	Os01g0155300
1251	1409	18	Os01g0155300
1257	1953	18	Os01g0155300
1258	1906	18	Os01g0155300
1262	1844	18	Os01g0155300
1263	1885	18	Os01g0155300
1276	1997	18	Os01g0155300
1277	1702	18	Os01g0155300
1301	1464	18	Os01g0155300
1305	1810	18	Os01g0155300
1311	1919	18	Os01g0155300
1311	2091	18	Os01g0155300
1312	1977	18	Os01g0155300
1318	1663	18	Os01g0155300
1323	1815	18	Os01g0155300
1336	1623	18	Os01g0155300
1362	1565	18	Os01g0155300
1369	1213	18	Os01g0155300
1385	2032	18	Os01g0155300
1406	2115	18	Os01g0155300
1421	2018	18	Os01g0155300
1423	1826	18	Os01g0155300
1425	1183	18	Os01g0155300
1427	1266	18	Os01g0155300
1431	2055	18	Os01g0155300
1457	1558	18	Os01g0155300
1458	1084	18	Os01g0155300
1461	1515	18	Os01g0155300
1463	1575	18	Os01g0155300
1463	1824	18	Os01g0155300
1494	2016	18	Os01g0155300
1496	1627	18	Os01g0155300
1504	2037	18	Os01g0155300
1514	1651	18	Os01g0155300
1520	1180	18	Os01g0155300
1520	1616	18	Os01g0155300
1530	1284	18	Os01g0155300
1533	2116	18	Os01g0155300
1541	1400	18	Os01g0155300
1544	2108	18	Os01g0155300
1550	1840	18	Os01g0155300
1571	1441	18	Os01g0155300
1574	1870	18	Os01g0155300
1580	2042	18	Os01g0155300
1584	2033	18	Os01g0155300
1597	1418	18	Os01g0155300
1607	1293	18	Os01g0155300
1638	1762	18	Os01g0155300
1647	2096	18	Os01g0155300
1677	1717	18	Os01g0155300
1685	1485	18	Os01g0155300
1688	1837	18	Os01g0155300
1689	1758	18	Os01g0155300
1696	1783	18	Os01g0155300
1702	1680	18	Os01g0155300
1708	2044	18	Os01g0155300
1723	1337	18	Os01g0155300
1727	1988	18	Os01g0155300
1728	1239	18	Os01g0155300
1731	1272	18	Os01g0155300
1733	2073	18	Os01g0155300
1763	1962	18	Os01g0155300
1772	1858	18	Os01g0155300
1778	1402	18	Os01g0155300
1778	1930	18	Os01g0155300
1808	1116	18	Os01g0155300
1810	1127	18	Os01g0155300
1835	1410	18	Os01g0155300
1841	1418	18	Os01g0155300
1858	1219	18	Os01g0155300
1860	1228	18	Os01g0155300
1865	1795	18	Os01g0155300
1892	1409	18	Os01g0155300
1914	1159	18	Os01g0155300
1920	887	18	Os01g0155300
1926	1364	18	Os01g0155300
1936	1799	18	Os01g0155300
1940	1806	18	Os01g0155300
1950	1453	18	Os01g0155300
1951	1348	18	Os01g0155300
1963	1473	18	Os01g0155300
1993	1546	18	Os01g0155300
2005	805	18	Os01g0155300
2016	1756	18	Os01g0155300
2024	1767	18	Os01g0155300
2031	1681	18	Os01g0155300
2041	1765	18	Os01g0155300
2060	835	18	Os01g0155300
2120	1415	18	Os01g0155300
2122	926	18	Os01g0155300
2124	798	18	Os01g0155300
2127	2096	18	Os01g0155300
987	1998	19	Os01g0155300
998	1867	19	Os01g0155300
1065	2059	19	Os01g0155300
1168	2080	19	Os01g0155300
1197	2107	19	Os01g0155300
1215	2109	19	Os01g0155300
1220	2004	19	Os01g0155300
1232	2001	19	Os01g0155300
1238	1896	19	Os01g0155300
1253	1777	19	Os01g0155300
1262	1459	19	Os01g0155300
1271	1548	19	Os01g0155300
1290	1892	19	Os01g0155300
1338	1553	19	Os01g0155300
1349	1362	19	Os01g0155300
1372	1824	19	Os01g0155300
1373	1558	19	Os01g0155300
1376	1479	19	Os01g0155300
1395	1421	19	Os01g0155300
1398	2125	19	Os01g0155300
1431	2115	19	Os01g0155300
1450	1172	19	Os01g0155300
1462	1850	19	Os01g0155300
1475	1529	19	Os01g0155300
1475	1849	19	Os01g0155300
1482	1097	19	Os01g0155300
1502	1622	19	Os01g0155300
1522	1082	19	Os01g0155300
1534	1055	19	Os01g0155300
1588	1912	19	Os01g0155300
1628	1398	19	Os01g0155300
1665	1782	19	Os01g0155300
1673	1025	19	Os01g0155300
1682	1845	19	Os01g0155300
1688	1922	19	Os01g0155300
1711	1355	19	Os01g0155300
1746	1292	19	Os01g0155300
1759	1867	19	Os01g0155300
1767	1783	19	Os01g0155300
1799	1283	19	Os01g0155300
1804	1852	19	Os01g0155300
1812	1081	19	Os01g0155300
1831	1266	19	Os01g0155300
1833	1874	19	Os01g0155300
1850	921	19	Os01g0155300
1858	1063	19	Os01g0155300
1897	837	19	Os01g0155300
1945	1648	19	Os01g0155300
1975	1108	19	Os01g0155300
1977	1000	19	Os01g0155300
1980	944	19	Os01g0155300
1991	983	19	Os01g0155300
1992	1613	19	Os01g0155300
2016	1658	19	Os01g0155300
2023	2029	19	Os01g0155300
2040	1804	19	Os01g0155300
2041	1769	19	Os01g0155300
2082	1596	19	Os01g0155300
2110	1721	19	Os01g0155300
2120	1116	19	Os01g0155300
2128	890	19	Os01g0155300
1112	2095	20	Os01g0155300
1141	1463	20	Os01g0155300
1230	1906	20	Os01g0155300
1238	1745	20	Os01g0155300
1251	1536	20	Os01g0155300
1262	1593	20	Os01g0155300
1312	1941	20	Os01g0155300
1384	1271	20	Os01g0155300
1395	1804	20	Os01g0155300
1443	1162	20	Os01g0155300
1444	1179	20	Os01g0155300
1450	1977	20	Os01g0155300
1456	1269	20	Os01g0155300
1467	1539	20	Os01g0155300
1489	1573	20	Os01g0155300
1495	1631	20	Os01g0155300
1522	1415	20	Os01g0155300
1536	1814	20	Os01g0155300
1554	1667	20	Os01g0155300
1560	1137	20	Os01g0155300
1565	1009	20	Os01g0155300
1578	1619	20	Os01g0155300
1593	1869	20	Os01g0155300
1606	1451	20	Os01g0155300
1620	1469	20	Os01g0155300
1636	2083	20	Os01g0155300
1653	1418	20	Os01g0155300
1654	1783	20	Os01g0155300
1671	1135	20	Os01g0155300
1680	1200	20	Os01g0155300
1704	1832	20	Os01g0155300
1704	1957	20	Os01g0155300
1721	1805	20	Os01g0155300
1726	1102	20	Os01g0155300
1747	1287	20	Os01g0155300
1755	1151	20	Os01g0155300
1788	1825	20	Os01g0155300
1796	1132	20	Os01g0155300
1805	1759	20	Os01g0155300
1808	1798	20	Os01g0155300
1833	1829	20	Os01g0155300
1846	874	20	Os01g0155300
1860	1254	20	Os01g0155300
1912	1263	20	Os01g0155300
1916	951	20	Os01g0155300
1926	1260	20	Os01g0155300
1930	1695	20	Os01g0155300
1964	1602	20	Os01g0155300
1985	1969	20	Os01g0155300
1993	1319	20	Os01g0155300
2006	827	20	Os01g0155300
2014	1781	20	Os01g0155300
2032	1059	20	Os01g0155300
2033	2044	20	Os01g0155300
2045	1598	20	Os01g0155300
2088	1556	20	Os01g0155300
2111	1664	20	Os01g0155300
2112	1627	20	Os01g0155300
2123	2131	20	Os01g0155300
2126	1102	20	Os01g0155300
943	2074	21	Os01g0155300
985	1961	21	Os01g0155300
1097	2038	21	Os01g0155300
1145	1818	21	Os01g0155300
1172	1727	21	Os01g0155300
1222	1612	21	Os01g0155300
1260	1822	21	Os01g0155300
1288	1698	21	Os01g0155300
1291	1276	21	Os01g0155300
1335	1251	21	Os01g0155300
1378	1339	21	Os01g0155300
1383	1708	21	Os01g0155300
1403	1144	21	Os01g0155300
1421	1381	21	Os01g0155300
1453	2104	21	Os01g0155300
1473	1211	21	Os01g0155300
1478	1093	21	Os01g0155300
1498	1198	21	Os01g0155300
1501	1990	21	Os01g0155300
1509	1653	21	Os01g0155300
1511	1359	21	Os01g0155300
1519	1295	21	Os01g0155300
1528	1372	21	Os01g0155300
1539	1697	21	Os01g0155300
1547	2122	21	Os01g0155300
1573	1509	21	Os01g0155300
1626	1679	21	Os01g0155300
1633	1865	21	Os01g0155300
1640	1088	21	Os01g0155300
1649	1113	21	Os01g0155300
1652	1999	21	Os01g0155300
1661	1188	21	Os01g0155300
1689	1795	21	Os01g0155300
1706	910	21	Os01g0155300
1707	1808	21	Os01g0155300
1728	1716	21	Os01g0155300
1731	1231	21	Os01g0155300
1771	1856	21	Os01g0155300
1814	1742	21	Os01g0155300
1851	1556	21	Os01g0155300
1854	1777	21	Os01g0155300
1949	1016	21	Os01g0155300
1972	1130	21	Os01g0155300
1989	2003	21	Os01g0155300
2000	938	21	Os01g0155300
2005	1074	21	Os01g0155300
2012	1689	21	Os01g0155300
2023	907	21	Os01g0155300
2056	1590	21	Os01g0155300
2064	1799	21	Os01g0155300
2135	780	21	Os01g0155300
958	2039	22	Os01g0155300
1069	2119	22	Os01g0155300
1086	2004	22	Os01g0155300
1091	1782	22	Os01g0155300
1098	2066	22	Os01g0155300
1144	1589	22	Os01g0155300
1203	1461	22	Os01g0155300
1216	1674	22	Os01g0155300
1218	1954	22	Os01g0155300
1238	1958	22	Os01g0155300
1241	1945	22	Os01g0155300
1253	1632	22	Os01g0155300
1373	1984	22	Os01g0155300
1376	1518	22	Os01g0155300
1419	2108	22	Os01g0155300
1422	1277	22	Os01g0155300
1454	1197	22	Os01g0155300
1469	1427	22	Os01g0155300
1500	1854	22	Os01g0155300
1511	1303	22	Os01g0155300
1539	1825	22	Os01g0155300
1566	1009	22	Os01g0155300
1567	1155	22	Os01g0155300
1569	1956	22	Os01g0155300
1577	1058	22	Os01g0155300
1614	1649	22	Os01g0155300
1615	2069	22	Os01g0155300
1617	2038	22	Os01g0155300
1676	1286	22	Os01g0155300
1686	1991	22	Os01g0155300
1692	1118	22	Os01g0155300
1736	1962	22	Os01g0155300
1749	1957	22	Os01g0155300
1781	1304	22	Os01g0155300
1803	1858	22	Os01g0155300
1814	1866	22	Os01g0155300
1820	1841	22	Os01g0155300
1963	1979	22	Os01g0155300
1969	1971	22	Os01g0155300
1992	1636	22	Os01g0155300
1996	1825	22	Os01g0155300
2004	814	22	Os01g0155300
2023	1163	22	Os01g0155300
2028	1036	22	Os01g0155300
2035	1746	22	Os01g0155300
2076	1606	22	Os01g0155300
2112	1663	22	Os01g0155300
1107	1958	23	Os01g0155300
1129	1889	23	Os01g0155300
1140	2029	23	Os01g0155300
1256	1966	23	Os01g0155300
1285	1241	23	Os01g0155300
1364	1512	23	Os01g0155300
1403	1474	23	Os01g0155300
1438	1477	23	Os01g0155300
1471	1412	23	Os01g0155300
1472	1854	23	Os01g0155300
1479	1880	23	Os01g0155300
1499	1279	23	Os01g0155300
1535	1763	23	Os01g0155300
1542	2046	23	Os01g0155300
1554	2076	23	Os01g0155300
1596	1229	23	Os01g0155300
1617	2027	23	Os01g0155300
1646	1239	23	Os01g0155300
1684	1939	23	Os01g0155300
1720	1035	23	Os01g0155300
1788	1805	23	Os01g0155300
1820	1028	23	Os01g0155300
1849	1651	23	Os01g0155300
1862	1767	23	Os01g0155300
1882	1114	23	Os01g0155300
1923	1629	23	Os01g0155300
1932	1686	23	Os01g0155300
1990	996	23	Os01g0155300
2023	984	23	Os01g0155300
2063	2048	23	Os01g0155300
2098	1921	23	Os01g0155300
2124	1585	23	Os01g0155300
954	2076	24	Os01g0155300
987	1865	24	Os01g0155300
1012	2050	24	Os01g0155300
1016	2136	24	Os01g0155300
1125	1536	24	Os01g0155300
1127	1535	24	Os01g0155300
1139	2064	24	Os01g0155300
1189	1950	24	Os01g0155300
1306	1246	24	Os01g0155300
1322	1913	24	Os01g0155300
1324	2109	24	Os01g0155300
1526	1810	24	Os01g0155300
1604	2046	24	Os01g0155300
1633	1670	24	Os01g0155300
1681	1211	24	Os01g0155300
1716	1827	24	Os01g0155300
1745	1832	24	Os01g0155300
1757	897	24	Os01g0155300
1766	1142	24	Os01g0155300
1786	1927	24	Os01g0155300
2001	1657	24	Os01g0155300
2018	1777	24	Os01g0155300
2060	953	24	Os01g0155300
2125	1999	24	Os01g0155300
2128	1946	24	Os01g0155300
957	2074	25	Os01g0155300
1094	1887	25	Os01g0155300
1099	1938	25	Os01g0155300
1108	2087	25	Os01g0155300
1119	1883	25	Os01g0155300
1134	1585	25	Os01g0155300
1190	1498	25	Os01g0155300
1254	1978	25	Os01g0155300
1271	1846	25	Os01g0155300
1288	1430	25	Os01g0155300
1294	1582	25	Os01g0155300
1314	1835	25	Os01g0155300
1356	1323	25	Os01g0155300
1379	1518	25	Os01g0155300
1389	1655	25	Os01g0155300
1393	1223	25	Os01g0155300
1393	1638	25	Os01g0155300
1473	1076	25	Os01g0155300
1502	1396	25	Os01g0155300
1513	1300	25	Os01g0155300
1600	1917	25	Os01g0155300
1604	1274	25	Os01g0155300
1626	2029	25	Os01g0155300
1782	1517	25	Os01g0155300
1792	1934	25	Os01g0155300
1836	1801	25	Os01g0155300
1838	1103	25	Os01g0155300
1879	1768	25	Os01g0155300
1890	1036	25	Os01g0155300
1967	1688	25	Os01g0155300
1991	1614	25	Os01g0155300
2004	2051	25	Os01g0155300
2008	1823	25	Os01g0155300
2017	1775	25	Os01g0155300
2025	1999	25	Os01g0155300
2037	2070	25	Os01g0155300
2135	1284	25	Os01g0155300
970	2030	26	Os01g0155300
1141	1680	26	Os01g0155300
1148	1948	26	Os01g0155300
1173	1748	26	Os01g0155300
1177	1858	26	Os01g0155300
1225	1650	26	Os01g0155300
1413	1803	26	Os01g0155300
1638	1685	26	Os01g0155300
1651	2063	26	Os01g0155300
1762	1804	26	Os01g0155300
1841	1805	26	Os01g0155300
1884	1043	26	Os01g0155300
1917	1048	26	Os01g0155300
1949	1878	26	Os01g0155300
1968	999	26	Os01g0155300
2031	898	26	Os01g0155300
2038	1925	26	Os01g0155300
2039	840	26	Os01g0155300
2112	1696	26	Os01g0155300
955	2071	27	Os01g0155300
1079	1805	27	Os01g0155300
1158	1724	27	Os01g0155300
1193	1659	27	Os01g0155300
1222	1959	27	Os01g0155300
1465	1293	27	Os01g0155300
1526	1142	27	Os01g0155300
1746	1129	27	Os01g0155300
1818	1961	27	Os01g0155300
1992	2084	27	Os01g0155300
2018	1788	27	Os01g0155300
2028	1788	27	Os01g0155300
2055	1804	27	Os01g0155300
2093	2072	27	Os01g0155300
1097	1919	28	Os01g0155300
1186	1420	28	Os01g0155300
1284	1801	28	Os01g0155300
1350	1581	28	Os01g0155300
1364	1554	28	Os01g0155300
1453	1310	28	Os01g0155300
1617	1274	28	Os01g0155300
1725	1172	28	Os01g0155300
1921	1847	28	Os01g0155300
1955	1970	28	Os01g0155300
1986	2105	28	Os01g0155300
1995	1907	28	Os01g0155300
2008	1829	28	Os01g0155300
2018	1765	28	Os01g0155300
2040	1818	28	Os01g0155300
2072	809	28	Os01g0155300
2098	1028	28	Os01g0155300
2120	2037	28	Os01g0155300
1051	2033	29	Os01g0155300
1086	1895	29	Os01g0155300
1098	1837	29	Os01g0155300
1116	1999	29	Os01g0155300
1583	1328	29	Os01g0155300
1707	2041	29	Os01g0155300
1761	1111	29	Os01g0155300
1886	1890	29	Os01g0155300
2001	2058	29	Os01g0155300
2009	1758	29	Os01g0155300
2012	1795	29	Os01g0155300
2033	1783	29	Os01g0155300
2036	1802	29	Os01g0155300
2085	1028	29	Os01g0155300
1078	1929	30	Os01g0155300
1135	2072	30	Os01g0155300
1251	1690	30	Os01g0155300
1587	1271	30	Os01g0155300
2007	1759	30	Os01g0155300
2015	1775	30	Os01g0155300
2019	1811	30	Os01g0155300
2019	1813	30	Os01g0155300
2042	1726	30	Os01g0155300
2133	1963	30	Os01g0155300
1941	1778	31	Os01g0155300
2018	1741	31	Os01g0155300
2018	1761	31	Os01g0155300
2049	1780	31	Os01g0155300
2100	946	31	Os01g0155300
1244	1870	32	Os01g0155300
1995	1816	32	Os01g0155300
2005	1822	32	Os01g0155300
2019	1801	32	Os01g0155300
2044	1801	33	Os01g0155300
1131	1989	9	ONAC029
1175	1945	9	ONAC029
1208	1940	9	ONAC029
1358	1162	9	ONAC029
1499	1306	9	ONAC029
1513	1303	9	ONAC029
1579	1246	9	ONAC029
1586	2107	9	ONAC029
1175	1970	10	ONAC029
1193	2128	10	ONAC029
1197	1946	10	ONAC029
1366	1469	10	ONAC029
1369	1479	10	ONAC029
1382	1480	10	ONAC029
1474	1681	10	ONAC029
1866	1324	10	ONAC029
1876	1125	10	ONAC029
1889	1351	10	ONAC029
1957	1611	10	ONAC029
1159	1964	11	ONAC029
1201	1936	11	ONAC029
1204	1855	11	ONAC029
1333	1188	11	ONAC029
1426	1557	11	ONAC029
1454	1741	11	ONAC029
1472	1257	11	ONAC029
1481	1647	11	ONAC029
1569	1313	11	ONAC029
1576	1256	11	ONAC029
1657	1206	11	ONAC029
1676	1344	11	ONAC029
1717	1941	11	ONAC029
1875	1044	11	ONAC029
1886	1870	11	ONAC029
1887	1016	11	ONAC029
2027	1358	11	ONAC029
1190	1877	12	ONAC029
1312	1881	12	ONAC029
1324	1502	12	ONAC029
1376	1469	12	ONAC029
1395	1486	12	ONAC029
1486	1363	12	ONAC029
1516	1349	12	ONAC029
1865	1005	12	ONAC029
1919	1026	12	ONAC029
2058	1231	12	ONAC029
1333	1637	13	ONAC029
1442	1429	13	ONAC029
1457	1389	13	ONAC029
1579	1009	13	ONAC029
1653	1188	13	ONAC029
1694	1658	13	ONAC029
1153	2065	14	ONAC029
1175	1986	14	ONAC029
1344	1570	14	ONAC029
1363	1522	14	ONAC029
1391	1502	14	ONAC029
1441	1489	14	ONAC029
1665	1225	14	ONAC029
1718	1398	14	ONAC029
1760	1777	14	ONAC029
1130	2083	15	ONAC029
1179	1935	15	ONAC029
1221	1780	15	ONAC029
1382	1451	15	ONAC029
1415	1457	15	ONAC029
1416	1432	15	ONAC029
1489	1313	15	ONAC029
1590	1794	15	ONAC029
1976	1036	15	ONAC029
1149	2123	16	ONAC029
1160	2026	16	ONAC029
1347	2010	16	ONAC029
1357	1611	16	ONAC029
1370	1468	16	ONAC029
1378	1490	16	ONAC029
1415	1444	16	ONAC029
1442	2086	16	ONAC029
1606	1246	16	ONAC029
1667	1184	16	ONAC029
1891	1149	16	ONAC029
2031	1749	16	ONAC029
1140	1999	17	ONAC029
1149	1980	17	ONAC029
1172	1995	17	ONAC029
1183	1959	17	ONAC029
1247	1770	17	ONAC029
1308	1660	17	ONAC029
1327	1539	17	ONAC029
1380	1480	17	ONAC029
1389	1438	17	ONAC029
1397	1449	17	ONAC029
1547	1309	17	ONAC029
1839	1463	17	ONAC029
1971	1080	17	ONAC029
1162	2090	18	ONAC029
1479	2024	18	ONAC029
1664	1186	18	ONAC029
1671	1212	18	ONAC029
1954	1087	18	ONAC029
1061	2063	19	ONAC029
1184	1962	19	ONAC029
1300	1729	19	ONAC029
1352	1530	19	ONAC029
1456	1385	19	ONAC029
1647	1203	19	ONAC029
1692	1221	19	ONAC029
1944	1842	19	ONAC029
1131	2094	20	ONAC029
1155	2018	20	ONAC029
1294	1662	20	ONAC029
1297	1675	20	ONAC029
1325	1653	20	ONAC029
1385	1490	20	ONAC029
1411	1457	20	ONAC029
1471	1394	20	ONAC029
1672	1200	20	ONAC029
1966	1018	20	ONAC029
1165	2091	21	ONAC029
1176	1895	21	ONAC029
1199	1954	21	ONAC029
1286	1694	21	ONAC029
1290	1674	21	ONAC029
1297	1643	21	ONAC029
1313	1561	21	ONAC029
1876	1098	21	ONAC029
1940	1044	21	ONAC029
2073	918	21	ONAC029
2103	1608	21	ONAC029
1215	1865	22	ONAC029
1374	1473	22	ONAC029
1410	1433	22	ONAC029
1465	1373	22	ONAC029
1862	1108	22	ONAC029
1903	1075	22	ONAC029
2015	910	22	ONAC029
1149	2094	23	ONAC029
1223	1777	23	ONAC029
1325	1593	23	ONAC029
1340	1600	23	ONAC029
1393	1457	23	ONAC029
1410	1435	23	ONAC029
1423	1443	23	ONAC029
1117	2108	24	ONAC029
1216	1891	24	ONAC029
1284	1649	24	ONAC029
1321	1833	24	ONAC029
1341	1560	24	ONAC029
1401	1498	24	ONAC029
1908	1090	24	ONAC029
1223	2123	25	ONAC029
1239	1753	25	ONAC029
1346	1540	25	ONAC029
1370	1525	25	ONAC029
1383	1528	25	ONAC029
1152	2002	26	ONAC029
1167	1961	26	ONAC029
1378	1513	26	ONAC029
1399	1476	26	ONAC029
1406	1480	26	ONAC029
1475	1346	26	ONAC029
1123	2098	27	ONAC029
1311	1690	27	ONAC029
1328	1579	27	ONAC029
1377	1492	27	ONAC029
1910	993	27	ONAC029
1390	1481	28	ONAC029
2014	1824	28	ONAC029
1128	2101	29	ONAC029
1148	2070	29	ONAC029
1154	1946	29	ONAC029
1197	1931	29	ONAC029
1214	1872	29	ONAC029
2023	1777	29	ONAC029
1141	2110	30	ONAC029
1151	2079	30	ONAC029
1331	1541	30	ONAC029
1342	1603	30	ONAC029
1131	2078	31	ONAC029
1439	1480	31	ONAC029
1690	1197	31	ONAC029
1225	1993	32	ONAC029
1251	1864	32	ONAC029
1349	1518	33	ONAC029
1611	1248	33	ONAC029
1800	1931	12	OsBBS1
1787	1903	21	OsBBS1
1400	1990	9	OsSub4
1215	1285	10	OsSub4
1416	2002	10	OsSub4
1774	1815	10	OsSub4
1675	1733	11	OsSub4
1794	1808	11	OsSub4
1964	1494	11	OsSub4
1409	1994	13	OsSub4
1667	1850	16	OsSub4
1950	1943	24	OsSub4
2027	1868	30	OsSub4
2027	1817	33	OsSub4
2020	932	12	OsMST1
1658	1098	13	OsMST1
1133	1834	14	OsMST1
1184	1719	14	OsMST1
1427	1189	17	OsMST1
1394	1323	18	OsMST1
1680	1105	19	OsMST1
1146	1966	21	OsMST1
1477	1264	21	OsMST1
1204	1727	23	OsMST1
1875	1128	26	OsMST1
181	372	9	CDC3
1492	1651	11	CDC3
1019	2058	9	OsABCG49
1212	2113	9	OsABCG49
1219	2057	9	OsABCG49
1282	2068	9	OsABCG49
1296	1821	9	OsABCG49
1442	2137	9	OsABCG49
1551	2039	9	OsABCG49
1585	1772	9	OsABCG49
1597	1771	9	OsABCG49
1776	2026	9	OsABCG49
1851	2137	9	OsABCG49
1273	2118	10	OsABCG49
1283	1815	10	OsABCG49
1325	1768	10	OsABCG49
1351	1387	10	OsABCG49
1380	2058	10	OsABCG49
1385	1868	10	OsABCG49
1391	1763	10	OsABCG49
1401	1533	10	OsABCG49
1427	1874	10	OsABCG49
1434	1749	10	OsABCG49
1441	1672	10	OsABCG49
1468	1631	10	OsABCG49
1501	1499	10	OsABCG49
1511	1692	10	OsABCG49
1511	1819	10	OsABCG49
1540	1435	10	OsABCG49
1551	1877	10	OsABCG49
1558	1739	10	OsABCG49
1647	1733	10	OsABCG49
1709	1020	10	OsABCG49
1746	1723	10	OsABCG49
1810	1905	10	OsABCG49
1831	1068	10	OsABCG49
1846	1332	10	OsABCG49
1853	1451	10	OsABCG49
1854	1969	10	OsABCG49
1869	1407	10	OsABCG49
1873	1219	10	OsABCG49
1888	2110	10	OsABCG49
1895	1170	10	OsABCG49
1896	1242	10	OsABCG49
1907	1912	10	OsABCG49
1954	1835	10	OsABCG49
2019	1765	10	OsABCG49
2037	1566	10	OsABCG49
2050	1784	10	OsABCG49
2051	1722	10	OsABCG49
940	2046	11	OsABCG49
1014	1977	11	OsABCG49
1138	1900	11	OsABCG49
1157	1433	11	OsABCG49
1172	1752	11	OsABCG49
1201	2104	11	OsABCG49
1241	1596	11	OsABCG49
1244	2030	11	OsABCG49
1256	1812	11	OsABCG49
1265	1698	11	OsABCG49
1268	1702	11	OsABCG49
1382	1547	11	OsABCG49
1425	1869	11	OsABCG49
1438	1280	11	OsABCG49
1458	1731	11	OsABCG49
1464	1722	11	OsABCG49
1479	1746	11	OsABCG49
1486	2128	11	OsABCG49
1492	1087	11	OsABCG49
1514	1226	11	OsABCG49
1560	1213	11	OsABCG49
1601	1833	11	OsABCG49
1603	1100	11	OsABCG49
1604	1335	11	OsABCG49
1612	1531	11	OsABCG49
1614	1159	11	OsABCG49
1620	1706	11	OsABCG49
1650	1429	11	OsABCG49
1658	1300	11	OsABCG49
1661	1307	11	OsABCG49
1678	1029	11	OsABCG49
1681	1634	11	OsABCG49
1711	1325	11	OsABCG49
1757	934	11	OsABCG49
1771	1579	11	OsABCG49
1801	1237	11	OsABCG49
1816	1258	11	OsABCG49
1828	1644	11	OsABCG49
1831	1066	11	OsABCG49
1886	1754	11	OsABCG49
1930	1624	11	OsABCG49
1931	975	11	OsABCG49
1937	1181	11	OsABCG49
1944	1826	11	OsABCG49
1960	1123	11	OsABCG49
1987	1011	11	OsABCG49
2003	1701	11	OsABCG49
2030	2032	11	OsABCG49
2032	941	11	OsABCG49
2036	1759	11	OsABCG49
2042	1283	11	OsABCG49
2060	912	11	OsABCG49
2086	1880	11	OsABCG49
2118	1709	11	OsABCG49
1085	1946	12	OsABCG49
1123	1999	12	OsABCG49
1165	2075	12	OsABCG49
1183	1742	12	OsABCG49
1200	2084	12	OsABCG49
1204	1394	12	OsABCG49
1240	1361	12	OsABCG49
1244	2054	12	OsABCG49
1281	1980	12	OsABCG49
1282	2018	12	OsABCG49
1299	1317	12	OsABCG49
1334	1518	12	OsABCG49
1337	1555	12	OsABCG49
1366	1261	12	OsABCG49
1369	1776	12	OsABCG49
1396	1415	12	OsABCG49
1405	1938	12	OsABCG49
1495	1714	12	OsABCG49
1524	1725	12	OsABCG49
1535	1709	12	OsABCG49
1547	1588	12	OsABCG49
1582	1126	12	OsABCG49
1587	1263	12	OsABCG49
1663	1308	12	OsABCG49
1683	1964	12	OsABCG49
1702	1094	12	OsABCG49
1741	1952	12	OsABCG49
1780	1966	12	OsABCG49
1798	1026	12	OsABCG49
1809	909	12	OsABCG49
1830	1993	12	OsABCG49
1885	2129	12	OsABCG49
1892	1043	12	OsABCG49
1895	1976	12	OsABCG49
1903	1263	12	OsABCG49
1907	1568	12	OsABCG49
1911	2024	12	OsABCG49
1927	1111	12	OsABCG49
1957	1784	12	OsABCG49
1959	2101	12	OsABCG49
1971	1785	12	OsABCG49
1977	1878	12	OsABCG49
2047	1753	12	OsABCG49
2052	1011	12	OsABCG49
2072	1098	12	OsABCG49
2107	765	12	OsABCG49
2108	897	12	OsABCG49
2109	790	12	OsABCG49
2124	899	12	OsABCG49
968	2100	13	OsABCG49
982	2042	13	OsABCG49
1073	1634	13	OsABCG49
1076	1922	13	OsABCG49
1197	1611	13	OsABCG49
1275	2025	13	OsABCG49
1333	1682	13	OsABCG49
1345	1412	13	OsABCG49
1367	1871	13	OsABCG49
1405	1826	13	OsABCG49
1418	1246	13	OsABCG49
1434	1181	13	OsABCG49
1462	1270	13	OsABCG49
1494	1227	13	OsABCG49
1556	1216	13	OsABCG49
1606	1430	13	OsABCG49
1633	1427	13	OsABCG49
1635	1460	13	OsABCG49
1659	1984	13	OsABCG49
1668	1963	13	OsABCG49
1730	2116	13	OsABCG49
1750	911	13	OsABCG49
1823	2066	13	OsABCG49
1843	1416	13	OsABCG49
1884	1161	13	OsABCG49
1887	954	13	OsABCG49
1893	940	13	OsABCG49
1897	1934	13	OsABCG49
1900	1924	13	OsABCG49
1909	826	13	OsABCG49
1928	1127	13	OsABCG49
1968	1792	13	OsABCG49
1990	1412	13	OsABCG49
2016	1747	13	OsABCG49
2055	1165	13	OsABCG49
2060	1734	13	OsABCG49
2095	870	13	OsABCG49
2096	948	13	OsABCG49
1039	1934	14	OsABCG49
1146	1984	14	OsABCG49
1183	1634	14	OsABCG49
1227	1331	14	OsABCG49
1237	1450	14	OsABCG49
1302	1257	14	OsABCG49
1331	1238	14	OsABCG49
1338	1639	14	OsABCG49
1386	1815	14	OsABCG49
1422	1185	14	OsABCG49
1479	1268	14	OsABCG49
1543	1428	14	OsABCG49
1547	1316	14	OsABCG49
1573	1930	14	OsABCG49
[truncated: 69,024 more rows]
