# Supplementary material for: Single-cell transcriptomics reveal how root tissues adapt to soil stress
Source: Nature. 2025 Apr 30;642(8068):721–9. doi: 10.1038/s41586-025-08941-z (PMC12176638; doi:10.1038/s41586-025-08941-z)
Supplement: Supplementary file 21 — Expression patterns of cell type markers in spatial transcriptomics data for non-compacted soil grown roots. A PDF summary file that includes the sample and gene information for visualization is included. The raw spatial transcriptomics data for non-compacted soil grown roots is also included. [file 41586_2025_8941_MOESM21_ESM.zip › Supplementary Data 6_Marker_expression_in_non-compacted-soils-based_Spatial_transcriptomics_Rice/Soil-NC-spatial-raw data/33474-Benfey-S2_D2-2_results.txt]

1636	2008	11	Os03g0185700
1424	1684	12	Os03g0185700
1118	2115	13	Os03g0185700
1242	2018	13	Os03g0185700
1356	1575	13	Os03g0185700
1370	1915	13	Os03g0185700
1834	1318	13	Os03g0185700
1456	1536	14	Os03g0185700
1636	2051	14	Os03g0185700
1765	1529	14	Os03g0185700
1817	1588	14	Os03g0185700
2065	1379	14	Os03g0185700
1560	1725	15	Os03g0185700
1652	1414	15	Os03g0185700
1899	1250	15	Os03g0185700
918	1967	16	Os03g0185700
1455	1535	16	Os03g0185700
1664	2059	16	Os03g0185700
1700	1971	16	Os03g0185700
1616	1806	17	Os03g0185700
1651	1812	17	Os03g0185700
1137	1873	18	Os03g0185700
1682	2067	20	Os03g0185700
1696	1957	20	Os03g0185700
1165	1752	21	Os03g0185700
1263	1676	21	Os03g0185700
1153	2123	10	Os01g0155300
884	1959	11	Os01g0155300
916	1964	11	Os01g0155300
920	2042	11	Os01g0155300
921	2086	11	Os01g0155300
925	2138	11	Os01g0155300
936	1862	11	Os01g0155300
948	2088	11	Os01g0155300
950	1928	11	Os01g0155300
952	1997	11	Os01g0155300
987	1689	11	Os01g0155300
1001	1780	11	Os01g0155300
1001	2119	11	Os01g0155300
1012	2135	11	Os01g0155300
1023	2074	11	Os01g0155300
1039	2070	11	Os01g0155300
1042	1981	11	Os01g0155300
1059	1556	11	Os01g0155300
1080	1824	11	Os01g0155300
1090	1882	11	Os01g0155300
1111	2055	11	Os01g0155300
1113	1657	11	Os01g0155300
1115	1735	11	Os01g0155300
1117	1844	11	Os01g0155300
1128	1882	11	Os01g0155300
1129	1927	11	Os01g0155300
1143	2054	11	Os01g0155300
1146	1992	11	Os01g0155300
1165	2057	11	Os01g0155300
1169	1922	11	Os01g0155300
1205	2040	11	Os01g0155300
1217	2083	11	Os01g0155300
1227	2100	11	Os01g0155300
1232	2095	11	Os01g0155300
1233	2016	11	Os01g0155300
1239	1714	11	Os01g0155300
1239	1723	11	Os01g0155300
1248	2001	11	Os01g0155300
1259	1913	11	Os01g0155300
1262	2000	11	Os01g0155300
1265	1986	11	Os01g0155300
1275	1980	11	Os01g0155300
1281	1989	11	Os01g0155300
1317	1714	11	Os01g0155300
1320	2083	11	Os01g0155300
1322	1999	11	Os01g0155300
1368	1740	11	Os01g0155300
1391	1884	11	Os01g0155300
1438	1945	11	Os01g0155300
1441	2038	11	Os01g0155300
1451	1761	11	Os01g0155300
1452	2008	11	Os01g0155300
1520	1448	11	Os01g0155300
1533	1978	11	Os01g0155300
1564	2002	11	Os01g0155300
1571	2089	11	Os01g0155300
1600	1853	11	Os01g0155300
1651	1923	11	Os01g0155300
1678	1977	11	Os01g0155300
1690	1926	11	Os01g0155300
1805	1981	11	Os01g0155300
2056	2088	11	Os01g0155300
908	1964	12	Os01g0155300
943	2113	12	Os01g0155300
963	1942	12	Os01g0155300
1018	1890	12	Os01g0155300
1022	2101	12	Os01g0155300
1024	2119	12	Os01g0155300
1025	2082	12	Os01g0155300
1056	1676	12	Os01g0155300
1064	1961	12	Os01g0155300
1068	1778	12	Os01g0155300
1074	1786	12	Os01g0155300
1088	2052	12	Os01g0155300
1094	1566	12	Os01g0155300
1102	1983	12	Os01g0155300
1126	1927	12	Os01g0155300
1131	1796	12	Os01g0155300
1136	1938	12	Os01g0155300
1139	1933	12	Os01g0155300
1141	1467	12	Os01g0155300
1145	1932	12	Os01g0155300
1148	2124	12	Os01g0155300
1151	1566	12	Os01g0155300
1152	1637	12	Os01g0155300
1156	1739	12	Os01g0155300
1161	1748	12	Os01g0155300
1162	2063	12	Os01g0155300
1163	2116	12	Os01g0155300
1164	2022	12	Os01g0155300
1177	1408	12	Os01g0155300
1178	1726	12	Os01g0155300
1179	1940	12	Os01g0155300
1191	1390	12	Os01g0155300
1202	1353	12	Os01g0155300
1204	2119	12	Os01g0155300
1207	1832	12	Os01g0155300
1222	2028	12	Os01g0155300
1225	1769	12	Os01g0155300
1226	1594	12	Os01g0155300
1228	2036	12	Os01g0155300
1233	2024	12	Os01g0155300
1241	1468	12	Os01g0155300
1246	1638	12	Os01g0155300
1258	1351	12	Os01g0155300
1262	1972	12	Os01g0155300
1272	1712	12	Os01g0155300
1274	1351	12	Os01g0155300
1275	1924	12	Os01g0155300
1276	1647	12	Os01g0155300
1279	1916	12	Os01g0155300
1281	1621	12	Os01g0155300
1281	1855	12	Os01g0155300
1282	1886	12	Os01g0155300
1283	1881	12	Os01g0155300
1284	1724	12	Os01g0155300
1286	2009	12	Os01g0155300
1291	1801	12	Os01g0155300
1291	1947	12	Os01g0155300
1292	1811	12	Os01g0155300
1295	1672	12	Os01g0155300
1298	1898	12	Os01g0155300
1312	1870	12	Os01g0155300
1312	1983	12	Os01g0155300
1316	1586	12	Os01g0155300
1317	1456	12	Os01g0155300
1323	1867	12	Os01g0155300
1326	1906	12	Os01g0155300
1328	2065	12	Os01g0155300
1339	1574	12	Os01g0155300
1341	1762	12	Os01g0155300
1342	1473	12	Os01g0155300
1342	1570	12	Os01g0155300
1354	1810	12	Os01g0155300
1355	1768	12	Os01g0155300
1357	1740	12	Os01g0155300
1358	2089	12	Os01g0155300
1361	1955	12	Os01g0155300
1365	1938	12	Os01g0155300
1370	1743	12	Os01g0155300
1378	1436	12	Os01g0155300
1391	1626	12	Os01g0155300
1393	1533	12	Os01g0155300
1398	1377	12	Os01g0155300
1398	1851	12	Os01g0155300
1401	1244	12	Os01g0155300
1404	1816	12	Os01g0155300
1407	1741	12	Os01g0155300
1412	2104	12	Os01g0155300
1414	1450	12	Os01g0155300
1416	1607	12	Os01g0155300
1417	1643	12	Os01g0155300
1422	2012	12	Os01g0155300
1423	1979	12	Os01g0155300
1425	1890	12	Os01g0155300
1428	1987	12	Os01g0155300
1430	2026	12	Os01g0155300
1432	2002	12	Os01g0155300
1436	2007	12	Os01g0155300
1441	1380	12	Os01g0155300
1448	1620	12	Os01g0155300
1448	1724	12	Os01g0155300
1451	1462	12	Os01g0155300
1454	1808	12	Os01g0155300
1468	1447	12	Os01g0155300
1473	1983	12	Os01g0155300
1476	2123	12	Os01g0155300
1479	1428	12	Os01g0155300
1482	2016	12	Os01g0155300
1489	1166	12	Os01g0155300
1490	1861	12	Os01g0155300
1495	1613	12	Os01g0155300
1496	1607	12	Os01g0155300
1496	1656	12	Os01g0155300
1499	1341	12	Os01g0155300
1511	1972	12	Os01g0155300
1511	2085	12	Os01g0155300
1516	1346	12	Os01g0155300
1525	1547	12	Os01g0155300
1527	1632	12	Os01g0155300
1527	2106	12	Os01g0155300
1530	1770	12	Os01g0155300
1531	1941	12	Os01g0155300
1554	1917	12	Os01g0155300
1560	1770	12	Os01g0155300
1565	1522	12	Os01g0155300
1565	1524	12	Os01g0155300
1569	1951	12	Os01g0155300
1574	1522	12	Os01g0155300
1579	1743	12	Os01g0155300
1583	1881	12	Os01g0155300
1587	2085	12	Os01g0155300
1589	1356	12	Os01g0155300
1589	2022	12	Os01g0155300
1592	1875	12	Os01g0155300
1592	1927	12	Os01g0155300
1596	1843	12	Os01g0155300
1599	1581	12	Os01g0155300
1603	1906	12	Os01g0155300
1604	1966	12	Os01g0155300
1615	1398	12	Os01g0155300
1620	1669	12	Os01g0155300
1621	1631	12	Os01g0155300
1621	2009	12	Os01g0155300
1623	1563	12	Os01g0155300
1627	1549	12	Os01g0155300
1632	1533	12	Os01g0155300
1632	2045	12	Os01g0155300
1638	1819	12	Os01g0155300
1640	1616	12	Os01g0155300
1646	2003	12	Os01g0155300
1647	1778	12	Os01g0155300
1652	1575	12	Os01g0155300
1656	1031	12	Os01g0155300
1659	1031	12	Os01g0155300
1664	2104	12	Os01g0155300
1667	1527	12	Os01g0155300
1671	1525	12	Os01g0155300
1673	1916	12	Os01g0155300
1681	1332	12	Os01g0155300
1685	1907	12	Os01g0155300
1692	1310	12	Os01g0155300
1697	1300	12	Os01g0155300
1699	1704	12	Os01g0155300
1705	1355	12	Os01g0155300
1713	1444	12	Os01g0155300
1721	2061	12	Os01g0155300
1737	1631	12	Os01g0155300
1742	1647	12	Os01g0155300
1760	1944	12	Os01g0155300
1778	1925	12	Os01g0155300
1780	1926	12	Os01g0155300
1783	1363	12	Os01g0155300
1786	1520	12	Os01g0155300
1793	1531	12	Os01g0155300
1794	1717	12	Os01g0155300
1796	1867	12	Os01g0155300
1807	1752	12	Os01g0155300
1822	1652	12	Os01g0155300
1855	1428	12	Os01g0155300
1864	1227	12	Os01g0155300
1870	1391	12	Os01g0155300
1878	1716	12	Os01g0155300
1887	1421	12	Os01g0155300
1924	1441	12	Os01g0155300
1929	1789	12	Os01g0155300
1975	1703	12	Os01g0155300
1976	1756	12	Os01g0155300
1979	1383	12	Os01g0155300
1983	1731	12	Os01g0155300
1993	1588	12	Os01g0155300
2010	1410	12	Os01g0155300
2055	2080	12	Os01g0155300
2056	1816	12	Os01g0155300
2102	1284	12	Os01g0155300
2131	1994	12	Os01g0155300
2131	2111	12	Os01g0155300
878	2124	13	Os01g0155300
903	2119	13	Os01g0155300
930	1964	13	Os01g0155300
976	1732	13	Os01g0155300
976	1784	13	Os01g0155300
989	1688	13	Os01g0155300
993	1735	13	Os01g0155300
999	2040	13	Os01g0155300
1004	2000	13	Os01g0155300
1052	1869	13	Os01g0155300
1054	1609	13	Os01g0155300
1055	1749	13	Os01g0155300
1058	1629	13	Os01g0155300
1060	1869	13	Os01g0155300
1067	1736	13	Os01g0155300
1092	1565	13	Os01g0155300
1108	2056	13	Os01g0155300
1110	1471	13	Os01g0155300
1133	1927	13	Os01g0155300
1137	2107	13	Os01g0155300
1143	1907	13	Os01g0155300
1143	2101	13	Os01g0155300
1147	2112	13	Os01g0155300
1159	1715	13	Os01g0155300
1181	2022	13	Os01g0155300
1204	1361	13	Os01g0155300
1205	1768	13	Os01g0155300
1206	1923	13	Os01g0155300
1208	2027	13	Os01g0155300
1214	1648	13	Os01g0155300
1224	1597	13	Os01g0155300
1225	2132	13	Os01g0155300
1228	1991	13	Os01g0155300
1228	1993	13	Os01g0155300
1228	2090	13	Os01g0155300
1243	1881	13	Os01g0155300
1249	2093	13	Os01g0155300
1253	2093	13	Os01g0155300
1255	1311	13	Os01g0155300
1258	1987	13	Os01g0155300
1265	1774	13	Os01g0155300
1269	1648	13	Os01g0155300
1274	2136	13	Os01g0155300
1277	1446	13	Os01g0155300
1277	1637	13	Os01g0155300
1282	1407	13	Os01g0155300
1284	1805	13	Os01g0155300
1287	1733	13	Os01g0155300
1288	2089	13	Os01g0155300
1294	2107	13	Os01g0155300
1301	1891	13	Os01g0155300
1301	2063	13	Os01g0155300
1305	1765	13	Os01g0155300
1327	2132	13	Os01g0155300
1334	1461	13	Os01g0155300
1335	1508	13	Os01g0155300
1336	1921	13	Os01g0155300
1340	2074	13	Os01g0155300
1359	1923	13	Os01g0155300
1362	1368	13	Os01g0155300
1367	1886	13	Os01g0155300
1377	2045	13	Os01g0155300
1378	1807	13	Os01g0155300
1380	1834	13	Os01g0155300
1388	1958	13	Os01g0155300
1393	2128	13	Os01g0155300
1396	1791	13	Os01g0155300
1409	2130	13	Os01g0155300
1412	1188	13	Os01g0155300
1414	1968	13	Os01g0155300
1415	1352	13	Os01g0155300
1415	1673	13	Os01g0155300
1417	1660	13	Os01g0155300
1417	1952	13	Os01g0155300
1419	1626	13	Os01g0155300
1419	2087	13	Os01g0155300
1419	2123	13	Os01g0155300
1429	1575	13	Os01g0155300
1432	1290	13	Os01g0155300
1443	2055	13	Os01g0155300
1449	1887	13	Os01g0155300
1451	2005	13	Os01g0155300
1455	1784	13	Os01g0155300
1463	1828	13	Os01g0155300
1465	2013	13	Os01g0155300
1467	2086	13	Os01g0155300
1472	1811	13	Os01g0155300
1477	2047	13	Os01g0155300
1478	1648	13	Os01g0155300
1480	1619	13	Os01g0155300
1481	1542	13	Os01g0155300
1489	1870	13	Os01g0155300
1497	1429	13	Os01g0155300
1498	1496	13	Os01g0155300
1500	1327	13	Os01g0155300
1502	2137	13	Os01g0155300
1519	1394	13	Os01g0155300
1519	1614	13	Os01g0155300
1527	1895	13	Os01g0155300
1536	1523	13	Os01g0155300
1543	1756	13	Os01g0155300
1547	1676	13	Os01g0155300
1554	1733	13	Os01g0155300
1559	1713	13	Os01g0155300
1563	1744	13	Os01g0155300
1563	2064	13	Os01g0155300
1572	1156	13	Os01g0155300
1579	1196	13	Os01g0155300
1579	1418	13	Os01g0155300
1579	1843	13	Os01g0155300
1582	2068	13	Os01g0155300
1586	1609	13	Os01g0155300
1586	2032	13	Os01g0155300
1588	1816	13	Os01g0155300
1592	1566	13	Os01g0155300
1593	1403	13	Os01g0155300
1596	1488	13	Os01g0155300
1596	1853	13	Os01g0155300
1602	1628	13	Os01g0155300
1607	1768	13	Os01g0155300
1615	1895	13	Os01g0155300
1618	1421	13	Os01g0155300
1620	1482	13	Os01g0155300
1621	1627	13	Os01g0155300
1624	1164	13	Os01g0155300
1630	2046	13	Os01g0155300
1633	2132	13	Os01g0155300
1636	2048	13	Os01g0155300
1638	1933	13	Os01g0155300
1644	1480	13	Os01g0155300
1655	1868	13	Os01g0155300
1658	1198	13	Os01g0155300
1659	1596	13	Os01g0155300
1659	2002	13	Os01g0155300
1662	1592	13	Os01g0155300
1665	1697	13	Os01g0155300
1673	1717	13	Os01g0155300
1675	1662	13	Os01g0155300
1680	1829	13	Os01g0155300
1683	1309	13	Os01g0155300
1692	1579	13	Os01g0155300
1698	1736	13	Os01g0155300
1699	1361	13	Os01g0155300
1705	1128	13	Os01g0155300
1706	1449	13	Os01g0155300
1706	1968	13	Os01g0155300
1708	1246	13	Os01g0155300
1710	1726	13	Os01g0155300
1711	1245	13	Os01g0155300
1718	1460	13	Os01g0155300
1721	1331	13	Os01g0155300
1730	2016	13	Os01g0155300
1733	1466	13	Os01g0155300
1735	1026	13	Os01g0155300
1737	1621	13	Os01g0155300
1752	1397	13	Os01g0155300
1758	1900	13	Os01g0155300
1760	1317	13	Os01g0155300
1770	1365	13	Os01g0155300
1782	1636	13	Os01g0155300
1783	2077	13	Os01g0155300
1794	1438	13	Os01g0155300
1794	1858	13	Os01g0155300
1794	1877	13	Os01g0155300
1796	1319	13	Os01g0155300
1797	1708	13	Os01g0155300
1798	1589	13	Os01g0155300
1802	1832	13	Os01g0155300
1803	1586	13	Os01g0155300
1805	1328	13	Os01g0155300
1812	1372	13	Os01g0155300
1812	1436	13	Os01g0155300
1812	1806	13	Os01g0155300
1821	1291	13	Os01g0155300
1822	1824	13	Os01g0155300
1823	1783	13	Os01g0155300
1824	1583	13	Os01g0155300
1825	1309	13	Os01g0155300
1827	1294	13	Os01g0155300
1829	1259	13	Os01g0155300
1833	1624	13	Os01g0155300
1836	2026	13	Os01g0155300
1846	1598	13	Os01g0155300
1892	1683	13	Os01g0155300
1902	1444	13	Os01g0155300
1919	1235	13	Os01g0155300
1928	1286	13	Os01g0155300
1929	1541	13	Os01g0155300
1935	1398	13	Os01g0155300
1939	1260	13	Os01g0155300
1939	1406	13	Os01g0155300
1941	1393	13	Os01g0155300
1951	1295	13	Os01g0155300
1952	1430	13	Os01g0155300
1969	1440	13	Os01g0155300
1981	1620	13	Os01g0155300
1985	1462	13	Os01g0155300
2001	1781	13	Os01g0155300
2005	1615	13	Os01g0155300
2012	1270	13	Os01g0155300
2020	1213	13	Os01g0155300
2021	1598	13	Os01g0155300
2034	983	13	Os01g0155300
2051	1493	13	Os01g0155300
2062	1389	13	Os01g0155300
2088	2082	13	Os01g0155300
2100	2077	13	Os01g0155300
2108	1054	13	Os01g0155300
2112	1258	13	Os01g0155300
2118	1379	13	Os01g0155300
883	2015	14	Os01g0155300
889	2037	14	Os01g0155300
906	1869	14	Os01g0155300
938	2089	14	Os01g0155300
968	2134	14	Os01g0155300
1019	1935	14	Os01g0155300
1061	1715	14	Os01g0155300
1061	1796	14	Os01g0155300
1062	1872	14	Os01g0155300
1070	1804	14	Os01g0155300
1089	1981	14	Os01g0155300
1099	1544	14	Os01g0155300
1107	1544	14	Os01g0155300
1115	1673	14	Os01g0155300
1128	1577	14	Os01g0155300
1131	1982	14	Os01g0155300
1132	2119	14	Os01g0155300
1133	1992	14	Os01g0155300
1139	1521	14	Os01g0155300
1150	1891	14	Os01g0155300
1157	2030	14	Os01g0155300
1163	2078	14	Os01g0155300
1185	1919	14	Os01g0155300
1186	1408	14	Os01g0155300
1188	1769	14	Os01g0155300
1188	1897	14	Os01g0155300
1227	1728	14	Os01g0155300
1229	2088	14	Os01g0155300
1232	1867	14	Os01g0155300
1240	1583	14	Os01g0155300
1241	1698	14	Os01g0155300
1246	2017	14	Os01g0155300
1248	1825	14	Os01g0155300
1258	1937	14	Os01g0155300
1268	2130	14	Os01g0155300
1272	1897	14	Os01g0155300
1274	1436	14	Os01g0155300
1288	2102	14	Os01g0155300
1290	1630	14	Os01g0155300
1301	1792	14	Os01g0155300
1303	1795	14	Os01g0155300
1313	1414	14	Os01g0155300
1322	1446	14	Os01g0155300
1332	1809	14	Os01g0155300
1338	2068	14	Os01g0155300
1369	2032	14	Os01g0155300
1381	1543	14	Os01g0155300
1391	2120	14	Os01g0155300
1392	1594	14	Os01g0155300
1398	1874	14	Os01g0155300
1400	1277	14	Os01g0155300
1404	1604	14	Os01g0155300
1404	1979	14	Os01g0155300
1408	1927	14	Os01g0155300
1417	1299	14	Os01g0155300
1421	1280	14	Os01g0155300
1431	1793	14	Os01g0155300
1436	1653	14	Os01g0155300
1441	1939	14	Os01g0155300
1446	1664	14	Os01g0155300
1459	1776	14	Os01g0155300
1470	2008	14	Os01g0155300
1488	1122	14	Os01g0155300
1495	1548	14	Os01g0155300
1495	2074	14	Os01g0155300
1497	1688	14	Os01g0155300
1503	2028	14	Os01g0155300
1504	1979	14	Os01g0155300
1509	1872	14	Os01g0155300
1512	1448	14	Os01g0155300
1515	1344	14	Os01g0155300
1519	1443	14	Os01g0155300
1522	1582	14	Os01g0155300
1522	1719	14	Os01g0155300
1524	1532	14	Os01g0155300
1524	1787	14	Os01g0155300
1524	1854	14	Os01g0155300
1525	1613	14	Os01g0155300
1529	1913	14	Os01g0155300
1530	1865	14	Os01g0155300
1532	1662	14	Os01g0155300
1535	1335	14	Os01g0155300
1565	2079	14	Os01g0155300
1584	1882	14	Os01g0155300
1586	1478	14	Os01g0155300
1589	1794	14	Os01g0155300
1593	1925	14	Os01g0155300
1595	1407	14	Os01g0155300
1603	1704	14	Os01g0155300
1605	1802	14	Os01g0155300
1607	1872	14	Os01g0155300
1609	1540	14	Os01g0155300
1612	1539	14	Os01g0155300
1615	1869	14	Os01g0155300
1615	2134	14	Os01g0155300
1618	1454	14	Os01g0155300
1621	1596	14	Os01g0155300
1623	1849	14	Os01g0155300
1643	1923	14	Os01g0155300
1644	2052	14	Os01g0155300
1650	1317	14	Os01g0155300
1661	1928	14	Os01g0155300
1687	1570	14	Os01g0155300
1688	1170	14	Os01g0155300
1693	1684	14	Os01g0155300
1695	1673	14	Os01g0155300
1706	1752	14	Os01g0155300
1706	1990	14	Os01g0155300
1709	1895	14	Os01g0155300
1712	1489	14	Os01g0155300
1713	1707	14	Os01g0155300
1715	1459	14	Os01g0155300
1720	1435	14	Os01g0155300
1736	1498	14	Os01g0155300
1745	1651	14	Os01g0155300
1747	1179	14	Os01g0155300
1760	1973	14	Os01g0155300
1762	1465	14	Os01g0155300
1767	1491	14	Os01g0155300
1772	1738	14	Os01g0155300
1777	1655	14	Os01g0155300
1778	1528	14	Os01g0155300
1779	1410	14	Os01g0155300
1782	1929	14	Os01g0155300
1795	1550	14	Os01g0155300
1800	1322	14	Os01g0155300
1800	1720	14	Os01g0155300
1810	1335	14	Os01g0155300
1828	1613	14	Os01g0155300
1834	1591	14	Os01g0155300
1843	1726	14	Os01g0155300
1853	1248	14	Os01g0155300
1866	1447	14	Os01g0155300
1876	1199	14	Os01g0155300
1878	1244	14	Os01g0155300
1893	1242	14	Os01g0155300
1896	1715	14	Os01g0155300
1907	1444	14	Os01g0155300
1909	2029	14	Os01g0155300
1917	1778	14	Os01g0155300
1929	2123	14	Os01g0155300
1930	1245	14	Os01g0155300
1930	1277	14	Os01g0155300
1935	1485	14	Os01g0155300
1957	1257	14	Os01g0155300
1957	1778	14	Os01g0155300
1976	1609	14	Os01g0155300
1991	1413	14	Os01g0155300
1998	1328	14	Os01g0155300
1999	1341	14	Os01g0155300
2007	1591	14	Os01g0155300
2015	1076	14	Os01g0155300
2017	1461	14	Os01g0155300
2047	1590	14	Os01g0155300
2055	1482	14	Os01g0155300
2085	1514	14	Os01g0155300
2120	1254	14	Os01g0155300
2131	1336	14	Os01g0155300
945	1879	15	Os01g0155300
971	1941	15	Os01g0155300
1002	2035	15	Os01g0155300
1029	1713	15	Os01g0155300
1040	2067	15	Os01g0155300
1059	1702	15	Os01g0155300
1069	2018	15	Os01g0155300
1076	1853	15	Os01g0155300
1092	1875	15	Os01g0155300
1104	1928	15	Os01g0155300
1117	1707	15	Os01g0155300
1127	1980	15	Os01g0155300
1127	1987	15	Os01g0155300
1128	1488	15	Os01g0155300
1140	2070	15	Os01g0155300
1141	2095	15	Os01g0155300
1153	1911	15	Os01g0155300
1154	1930	15	Os01g0155300
1159	1558	15	Os01g0155300
1167	1936	15	Os01g0155300
1171	1932	15	Os01g0155300
1179	1424	15	Os01g0155300
1193	1358	15	Os01g0155300
1198	1935	15	Os01g0155300
1201	2002	15	Os01g0155300
1205	1802	15	Os01g0155300
1208	2119	15	Os01g0155300
1210	1694	15	Os01g0155300
1213	2120	15	Os01g0155300
1224	1509	15	Os01g0155300
1227	1637	15	Os01g0155300
1232	2013	15	Os01g0155300
1248	1717	15	Os01g0155300
1253	1620	15	Os01g0155300
1258	1307	15	Os01g0155300
1262	2116	15	Os01g0155300
1263	2066	15	Os01g0155300
1267	1718	15	Os01g0155300
1271	2130	15	Os01g0155300
1284	2131	15	Os01g0155300
1290	1764	15	Os01g0155300
1293	1981	15	Os01g0155300
1295	1295	15	Os01g0155300
1295	1644	15	Os01g0155300
1307	1293	15	Os01g0155300
1309	1658	15	Os01g0155300
1310	1843	15	Os01g0155300
1313	1996	15	Os01g0155300
1314	1797	15	Os01g0155300
1317	2131	15	Os01g0155300
1318	1989	15	Os01g0155300
1320	1569	15	Os01g0155300
1320	1804	15	Os01g0155300
1326	1660	15	Os01g0155300
1338	1849	15	Os01g0155300
1342	1659	15	Os01g0155300
1342	1764	15	Os01g0155300
1343	1824	15	Os01g0155300
1346	1699	15	Os01g0155300
1351	2123	15	Os01g0155300
1354	1733	15	Os01g0155300
1354	2023	15	Os01g0155300
1363	2134	15	Os01g0155300
1368	1637	15	Os01g0155300
1371	1568	15	Os01g0155300
1385	1243	15	Os01g0155300
1391	1842	15	Os01g0155300
1394	1902	15	Os01g0155300
1405	1492	15	Os01g0155300
1405	2122	15	Os01g0155300
1422	1783	15	Os01g0155300
1425	1715	15	Os01g0155300
1425	2014	15	Os01g0155300
1426	2057	15	Os01g0155300
1436	1287	15	Os01g0155300
1439	1855	15	Os01g0155300
1442	1456	15	Os01g0155300
1453	1521	15	Os01g0155300
1463	1545	15	Os01g0155300
1466	1450	15	Os01g0155300
1470	1986	15	Os01g0155300
1473	1791	15	Os01g0155300
1481	1617	15	Os01g0155300
1481	1971	15	Os01g0155300
1487	1963	15	Os01g0155300
1488	1559	15	Os01g0155300
1488	1618	15	Os01g0155300
1489	2134	15	Os01g0155300
1501	1962	15	Os01g0155300
1503	1567	15	Os01g0155300
1506	1398	15	Os01g0155300
1508	1414	15	Os01g0155300
1508	1637	15	Os01g0155300
1509	1423	15	Os01g0155300
1509	1942	15	Os01g0155300
1513	2045	15	Os01g0155300
1516	1437	15	Os01g0155300
1525	1963	15	Os01g0155300
1535	1885	15	Os01g0155300
1556	1315	15	Os01g0155300
1558	1746	15	Os01g0155300
1564	1661	15	Os01g0155300
1564	1719	15	Os01g0155300
1569	1058	15	Os01g0155300
1569	1686	15	Os01g0155300
1576	1433	15	Os01g0155300
1588	1166	15	Os01g0155300
1589	1814	15	Os01g0155300
1594	1782	15	Os01g0155300
1595	2120	15	Os01g0155300
1599	1897	15	Os01g0155300
1606	2028	15	Os01g0155300
1613	1861	15	Os01g0155300
1614	1767	15	Os01g0155300
1619	1492	15	Os01g0155300
1623	1504	15	Os01g0155300
1623	1649	15	Os01g0155300
1633	2047	15	Os01g0155300
1636	1414	15	Os01g0155300
1637	1992	15	Os01g0155300
1639	1830	15	Os01g0155300
1643	1632	15	Os01g0155300
1655	1876	15	Os01g0155300
1658	1513	15	Os01g0155300
1663	1696	15	Os01g0155300
1664	1067	15	Os01g0155300
1666	1353	15	Os01g0155300
1668	1101	15	Os01g0155300
1675	2083	15	Os01g0155300
1676	1473	15	Os01g0155300
1679	1299	15	Os01g0155300
1685	1677	15	Os01g0155300
1699	1856	15	Os01g0155300
1703	1401	15	Os01g0155300
1706	1377	15	Os01g0155300
1708	1537	15	Os01g0155300
1710	1633	15	Os01g0155300
1718	1947	15	Os01g0155300
1719	1416	15	Os01g0155300
1727	1473	15	Os01g0155300
1727	2100	15	Os01g0155300
1732	1913	15	Os01g0155300
1734	1468	15	Os01g0155300
1750	2011	15	Os01g0155300
1752	2103	15	Os01g0155300
1756	1521	15	Os01g0155300
1762	1408	15	Os01g0155300
1763	1997	15	Os01g0155300
1764	1843	15	Os01g0155300
1770	1514	15	Os01g0155300
1772	1750	15	Os01g0155300
1774	1785	15	Os01g0155300
1790	1585	15	Os01g0155300
1802	1542	15	Os01g0155300
1844	1654	15	Os01g0155300
1852	1752	15	Os01g0155300
1857	1536	15	Os01g0155300
1865	1699	15	Os01g0155300
1868	1543	15	Os01g0155300
1875	1334	15	Os01g0155300
1889	1276	15	Os01g0155300
1889	1831	15	Os01g0155300
1891	1067	15	Os01g0155300
1918	1748	15	Os01g0155300
1924	1611	15	Os01g0155300
1939	1611	15	Os01g0155300
1939	2120	15	Os01g0155300
1942	1348	15	Os01g0155300
1951	1277	15	Os01g0155300
1954	1535	15	Os01g0155300
1964	1530	15	Os01g0155300
1966	1444	15	Os01g0155300
2001	1327	15	Os01g0155300
2012	1570	15	Os01g0155300
2027	1508	15	Os01g0155300
2036	1267	15	Os01g0155300
2038	1340	15	Os01g0155300
2081	1880	15	Os01g0155300
2123	1364	15	Os01g0155300
2126	974	15	Os01g0155300
901	2056	16	Os01g0155300
911	2028	16	Os01g0155300
940	1983	16	Os01g0155300
977	1859	16	Os01g0155300
980	1901	16	Os01g0155300
981	2104	16	Os01g0155300
1010	1911	16	Os01g0155300
1025	1946	16	Os01g0155300
1049	1865	16	Os01g0155300
1061	1892	16	Os01g0155300
1072	1560	16	Os01g0155300
1108	1522	16	Os01g0155300
1137	1793	16	Os01g0155300
1184	1841	16	Os01g0155300
1202	1848	16	Os01g0155300
1210	1624	16	Os01g0155300
1213	1628	16	Os01g0155300
1222	1717	16	Os01g0155300
1242	1316	16	Os01g0155300
1249	1815	16	Os01g0155300
1250	1962	16	Os01g0155300
1250	1964	16	Os01g0155300
1250	2120	16	Os01g0155300
1259	1445	16	Os01g0155300
1259	1468	16	Os01g0155300
1274	1642	16	Os01g0155300
1291	1682	16	Os01g0155300
1304	1659	16	Os01g0155300
1310	1788	16	Os01g0155300
1335	1793	16	Os01g0155300
1341	1847	16	Os01g0155300
1357	1558	16	Os01g0155300
1366	2009	16	Os01g0155300
1367	1345	16	Os01g0155300
1384	1673	16	Os01g0155300
1396	1282	16	Os01g0155300
1414	1991	16	Os01g0155300
1414	2126	16	Os01g0155300
1417	1459	16	Os01g0155300
1420	2060	16	Os01g0155300
1427	1157	16	Os01g0155300
1431	1779	16	Os01g0155300
1437	1923	16	Os01g0155300
1440	1910	16	Os01g0155300
1441	1852	16	Os01g0155300
1447	1510	16	Os01g0155300
1449	1745	16	Os01g0155300
1468	1983	16	Os01g0155300
1475	1893	16	Os01g0155300
1476	1455	16	Os01g0155300
1489	2003	16	Os01g0155300
1502	2116	16	Os01g0155300
1506	1591	16	Os01g0155300
1508	1625	16	Os01g0155300
1517	1910	16	Os01g0155300
1522	2026	16	Os01g0155300
1526	1658	16	Os01g0155300
1544	1676	16	Os01g0155300
1551	1438	16	Os01g0155300
1551	1816	16	Os01g0155300
1560	1765	16	Os01g0155300
1561	1762	16	Os01g0155300
1573	1572	16	Os01g0155300
1574	1227	16	Os01g0155300
1574	1829	16	Os01g0155300
1575	2057	16	Os01g0155300
1578	1254	16	Os01g0155300
1590	1346	16	Os01g0155300
1590	1673	16	Os01g0155300
1592	1905	16	Os01g0155300
1593	1506	16	Os01g0155300
1594	1867	16	Os01g0155300
1598	1987	16	Os01g0155300
1627	1301	16	Os01g0155300
1638	1655	16	Os01g0155300
1638	2136	16	Os01g0155300
1640	1702	16	Os01g0155300
1641	1474	16	Os01g0155300
1653	1877	16	Os01g0155300
1660	1734	16	Os01g0155300
1669	1766	16	Os01g0155300
1670	1798	16	Os01g0155300
1671	1807	16	Os01g0155300
1677	1337	16	Os01g0155300
1681	1586	16	Os01g0155300
1698	1494	16	Os01g0155300
1706	1279	16	Os01g0155300
1706	1889	16	Os01g0155300
1708	1292	16	Os01g0155300
1720	1275	16	Os01g0155300
1726	1174	16	Os01g0155300
1728	2008	16	Os01g0155300
1738	1336	16	Os01g0155300
1748	1022	16	Os01g0155300
1750	1349	16	Os01g0155300
1762	1281	16	Os01g0155300
1797	1368	16	Os01g0155300
1803	1717	16	Os01g0155300
1816	1744	16	Os01g0155300
1834	1518	16	Os01g0155300
1846	1776	16	Os01g0155300
1849	1962	16	Os01g0155300
1861	1528	16	Os01g0155300
1867	1003	16	Os01g0155300
1867	1226	16	Os01g0155300
1867	1381	16	Os01g0155300
1867	1798	16	Os01g0155300
1873	1345	16	Os01g0155300
1890	1304	16	Os01g0155300
1933	1773	16	Os01g0155300
1945	1493	16	Os01g0155300
1954	1287	16	Os01g0155300
1989	1510	16	Os01g0155300
2003	1303	16	Os01g0155300
2008	1712	16	Os01g0155300
2008	1737	16	Os01g0155300
2013	1316	16	Os01g0155300
2022	2131	16	Os01g0155300
2029	1498	16	Os01g0155300
2041	1297	16	Os01g0155300
2041	1443	16	Os01g0155300
2095	957	16	Os01g0155300
2104	1234	16	Os01g0155300
2115	1941	16	Os01g0155300
910	2101	17	Os01g0155300
914	1991	17	Os01g0155300
940	1832	17	Os01g0155300
942	2091	17	Os01g0155300
974	1783	17	Os01g0155300
1004	1984	17	Os01g0155300
1027	2008	17	Os01g0155300
1028	1719	17	Os01g0155300
1031	1814	17	Os01g0155300
1034	2101	17	Os01g0155300
1111	1577	17	Os01g0155300
1132	1729	17	Os01g0155300
1132	2118	17	Os01g0155300
1133	1981	17	Os01g0155300
1150	1648	17	Os01g0155300
1155	2070	17	Os01g0155300
1159	2057	17	Os01g0155300
1167	1851	17	Os01g0155300
1210	1702	17	Os01g0155300
1215	2113	17	Os01g0155300
1216	1547	17	Os01g0155300
1247	2072	17	Os01g0155300
1254	1861	17	Os01g0155300
1263	1843	17	Os01g0155300
1270	1450	17	Os01g0155300
1280	1691	17	Os01g0155300
1288	1624	17	Os01g0155300
1303	1805	17	Os01g0155300
1304	1442	17	Os01g0155300
1305	1993	17	Os01g0155300
1313	1795	17	Os01g0155300
1333	1552	17	Os01g0155300
1348	1529	17	Os01g0155300
1353	1563	17	Os01g0155300
1376	1399	17	Os01g0155300
1382	1247	17	Os01g0155300
1388	2126	17	Os01g0155300
1411	2104	17	Os01g0155300
1423	1684	17	Os01g0155300
1428	1987	17	Os01g0155300
1449	1449	17	Os01g0155300
1455	2025	17	Os01g0155300
1457	1958	17	Os01g0155300
1458	1825	17	Os01g0155300
1476	1953	17	Os01g0155300
1489	1159	17	Os01g0155300
1491	1742	17	Os01g0155300
1507	2070	17	Os01g0155300
1510	1372	17	Os01g0155300
1517	1155	17	Os01g0155300
1521	2024	17	Os01g0155300
1526	1403	17	Os01g0155300
1539	1242	17	Os01g0155300
1558	1880	17	Os01g0155300
1568	1838	17	Os01g0155300
1577	1363	17	Os01g0155300
1582	1444	17	Os01g0155300
1588	1460	17	Os01g0155300
1588	1471	17	Os01g0155300
1593	1294	17	Os01g0155300
1597	1835	17	Os01g0155300
1597	1844	17	Os01g0155300
1597	2127	17	Os01g0155300
1607	2088	17	Os01g0155300
1615	2032	17	Os01g0155300
1621	1387	17	Os01g0155300
1625	1884	17	Os01g0155300
1635	1904	17	Os01g0155300
1643	1472	17	Os01g0155300
1645	1481	17	Os01g0155300
1648	2048	17	Os01g0155300
1649	1741	17	Os01g0155300
1651	2039	17	Os01g0155300
1660	1976	17	Os01g0155300
1661	1504	17	Os01g0155300
1661	2137	17	Os01g0155300
1664	1763	17	Os01g0155300
1664	2022	17	Os01g0155300
1667	1500	17	Os01g0155300
1677	2139	17	Os01g0155300
1689	1541	17	Os01g0155300
1697	1152	17	Os01g0155300
1701	2033	17	Os01g0155300
1703	1941	17	Os01g0155300
1706	1986	17	Os01g0155300
1717	2088	17	Os01g0155300
1719	1646	17	Os01g0155300
1733	1323	17	Os01g0155300
1741	1984	17	Os01g0155300
1742	1190	17	Os01g0155300
1746	2014	17	Os01g0155300
1746	2027	17	Os01g0155300
1746	2066	17	Os01g0155300
1760	1912	17	Os01g0155300
1771	1887	17	Os01g0155300
1812	998	17	Os01g0155300
1820	1796	17	Os01g0155300
1828	1272	17	Os01g0155300
1837	1078	17	Os01g0155300
1840	1081	17	Os01g0155300
1859	1228	17	Os01g0155300
1865	1120	17	Os01g0155300
1871	1306	17	Os01g0155300
1886	1025	17	Os01g0155300
1900	1299	17	Os01g0155300
1903	1276	17	Os01g0155300
1914	1341	17	Os01g0155300
1924	1304	17	Os01g0155300
1938	1307	17	Os01g0155300
1952	1720	17	Os01g0155300
1957	1425	17	Os01g0155300
1963	1422	17	Os01g0155300
1981	2019	17	Os01g0155300
1986	1462	17	Os01g0155300
1987	1218	17	Os01g0155300
1991	1461	17	Os01g0155300
2005	1456	17	Os01g0155300
2016	1366	17	Os01g0155300
2029	1015	17	Os01g0155300
2031	983	17	Os01g0155300
2051	1693	17	Os01g0155300
2099	1719	17	Os01g0155300
2111	2119	17	Os01g0155300
2127	1045	17	Os01g0155300
2132	1711	17	Os01g0155300
920	2028	18	Os01g0155300
961	1879	18	Os01g0155300
1000	1690	18	Os01g0155300
1010	1952	18	Os01g0155300
1016	1987	18	Os01g0155300
1044	2077	18	Os01g0155300
1056	2078	18	Os01g0155300
1075	1789	18	Os01g0155300
1086	1781	18	Os01g0155300
1089	1792	18	Os01g0155300
1094	1853	18	Os01g0155300
1103	2028	18	Os01g0155300
1115	1853	18	Os01g0155300
1146	1589	18	Os01g0155300
1151	1676	18	Os01g0155300
1165	1896	18	Os01g0155300
1170	1779	18	Os01g0155300
1171	1720	18	Os01g0155300
1171	2061	18	Os01g0155300
1180	1733	18	Os01g0155300
1191	1561	18	Os01g0155300
1201	1634	18	Os01g0155300
1218	1553	18	Os01g0155300
1225	2103	18	Os01g0155300
1226	1511	18	Os01g0155300
1226	1997	18	Os01g0155300
1234	1698	18	Os01g0155300
1243	1429	18	Os01g0155300
1251	1961	18	Os01g0155300
1252	1544	18	Os01g0155300
1265	1991	18	Os01g0155300
1275	1437	18	Os01g0155300
1298	1989	18	Os01g0155300
1302	1342	18	Os01g0155300
1351	1420	18	Os01g0155300
1360	1694	18	Os01g0155300
1365	1685	18	Os01g0155300
1402	1963	18	Os01g0155300
1416	1692	18	Os01g0155300
1419	1502	18	Os01g0155300
1431	1364	18	Os01g0155300
1451	1166	18	Os01g0155300
1453	1370	18	Os01g0155300
1457	2132	18	Os01g0155300
1464	1715	18	Os01g0155300
1467	1497	18	Os01g0155300
1484	1427	18	Os01g0155300
1491	1618	18	Os01g0155300
1511	1655	18	Os01g0155300
1525	1435	18	Os01g0155300
1525	1507	18	Os01g0155300
1549	2060	18	Os01g0155300
1551	1472	18	Os01g0155300
1569	2049	18	Os01g0155300
1571	1592	18	Os01g0155300
1587	2103	18	Os01g0155300
1593	1364	18	Os01g0155300
1605	2059	18	Os01g0155300
1624	2032	18	Os01g0155300
1625	2027	18	Os01g0155300
1626	2024	18	Os01g0155300
1630	2033	18	Os01g0155300
1644	1638	18	Os01g0155300
1650	1502	18	Os01g0155300
1658	1947	18	Os01g0155300
1659	2068	18	Os01g0155300
1666	1854	18	Os01g0155300
1669	1239	18	Os01g0155300
1678	1038	18	Os01g0155300
1689	1669	18	Os01g0155300
1698	1295	18	Os01g0155300
1699	1405	18	Os01g0155300
1710	1523	18	Os01g0155300
1715	2013	18	Os01g0155300
1734	1338	18	Os01g0155300
1737	2044	18	Os01g0155300
1739	1700	18	Os01g0155300
1742	1530	18	Os01g0155300
1744	1338	18	Os01g0155300
1749	1882	18	Os01g0155300
1761	1172	18	Os01g0155300
1770	1350	18	Os01g0155300
1770	1623	18	Os01g0155300
1788	2133	18	Os01g0155300
1789	1448	18	Os01g0155300
1795	1689	18	Os01g0155300
1799	1081	18	Os01g0155300
1807	993	18	Os01g0155300
1820	990	18	Os01g0155300
1826	1285	18	Os01g0155300
1852	1983	18	Os01g0155300
1855	1631	18	Os01g0155300
1896	2009	18	Os01g0155300
1907	1295	18	Os01g0155300
1914	1900	18	Os01g0155300
1923	1849	18	Os01g0155300
1927	1488	18	Os01g0155300
1929	1765	18	Os01g0155300
1947	1539	18	Os01g0155300
1951	1428	18	Os01g0155300
1977	1259	18	Os01g0155300
2013	1504	18	Os01g0155300
2054	1308	18	Os01g0155300
2057	1353	18	Os01g0155300
2089	1378	18	Os01g0155300
2090	1091	18	Os01g0155300
1000	2039	19	Os01g0155300
1021	1676	19	Os01g0155300
1022	1989	19	Os01g0155300
1026	1932	19	Os01g0155300
1070	1912	19	Os01g0155300
1103	1638	19	Os01g0155300
1110	1630	19	Os01g0155300
1126	2113	19	Os01g0155300
1130	2090	19	Os01g0155300
1133	2119	19	Os01g0155300
1161	1898	19	Os01g0155300
1175	1822	19	Os01g0155300
1195	1391	19	Os01g0155300
1227	1620	19	Os01g0155300
1238	1568	19	Os01g0155300
1243	1733	19	Os01g0155300
1262	1429	19	Os01g0155300
1277	1464	19	Os01g0155300
1284	1573	19	Os01g0155300
1330	1604	19	Os01g0155300
1343	1288	19	Os01g0155300
1378	1328	19	Os01g0155300
1385	1880	19	Os01g0155300
1404	1457	19	Os01g0155300
1404	2011	19	Os01g0155300
1409	1729	19	Os01g0155300
1414	1226	19	Os01g0155300
1427	1721	19	Os01g0155300
1482	1458	19	Os01g0155300
1515	1376	19	Os01g0155300
1560	1861	19	Os01g0155300
1566	1868	19	Os01g0155300
1587	1532	19	Os01g0155300
1595	1265	19	Os01g0155300
1599	2060	19	Os01g0155300
1618	1747	19	Os01g0155300
1623	1097	19	Os01g0155300
1627	1918	19	Os01g0155300
1636	2045	19	Os01g0155300
1639	1456	19	Os01g0155300
1645	1461	19	Os01g0155300
1662	1770	19	Os01g0155300
1666	1913	19	Os01g0155300
1669	2068	19	Os01g0155300
1671	1987	19	Os01g0155300
1672	1496	19	Os01g0155300
1672	1882	19	Os01g0155300
1676	2043	19	Os01g0155300
1678	1846	19	Os01g0155300
1688	1293	19	Os01g0155300
1689	1488	19	Os01g0155300
1727	1257	19	Os01g0155300
1732	1983	19	Os01g0155300
1735	1145	19	Os01g0155300
1737	2099	19	Os01g0155300
1739	1063	19	Os01g0155300
1744	2016	19	Os01g0155300
1747	2009	19	Os01g0155300
1757	1159	19	Os01g0155300
1758	1458	19	Os01g0155300
1769	1854	19	Os01g0155300
1790	996	19	Os01g0155300
1828	1997	19	Os01g0155300
1863	1412	19	Os01g0155300
1867	1298	19	Os01g0155300
1870	1108	19	Os01g0155300
1888	988	19	Os01g0155300
1892	1328	19	Os01g0155300
1946	1748	19	Os01g0155300
1954	1651	19	Os01g0155300
1960	1669	19	Os01g0155300
1997	1387	19	Os01g0155300
2056	1923	19	Os01g0155300
2062	2071	19	Os01g0155300
2067	1357	19	Os01g0155300
2080	2079	19	Os01g0155300
2101	1229	19	Os01g0155300
2104	1358	19	Os01g0155300
985	1739	20	Os01g0155300
1027	1959	20	Os01g0155300
1047	2102	20	Os01g0155300
1054	2083	20	Os01g0155300
1068	1612	20	Os01g0155300
1077	2066	20	Os01g0155300
1078	2009	20	Os01g0155300
1079	1584	20	Os01g0155300
1105	1968	20	Os01g0155300
1118	1843	20	Os01g0155300
1136	1661	20	Os01g0155300
1152	1513	20	Os01g0155300
1176	2103	20	Os01g0155300
1197	1716	20	Os01g0155300
1237	1552	20	Os01g0155300
1243	1952	20	Os01g0155300
1263	1440	20	Os01g0155300
1267	1532	20	Os01g0155300
1269	1351	20	Os01g0155300
1334	1793	20	Os01g0155300
1335	1429	20	Os01g0155300
1384	1904	20	Os01g0155300
1394	1582	20	Os01g0155300
1395	1428	20	Os01g0155300
1413	1483	20	Os01g0155300
1436	1188	20	Os01g0155300
1438	1708	20	Os01g0155300
1443	1842	20	Os01g0155300
1520	1137	20	Os01g0155300
1526	1222	20	Os01g0155300
1529	2112	20	Os01g0155300
1533	1421	20	Os01g0155300
1535	1171	20	Os01g0155300
1556	1968	20	Os01g0155300
1558	1967	20	Os01g0155300
1579	1846	20	Os01g0155300
1601	1498	20	Os01g0155300
1603	1257	20	Os01g0155300
1606	1206	20	Os01g0155300
1608	1342	20	Os01g0155300
1626	2024	20	Os01g0155300
1630	1500	20	Os01g0155300
1630	2031	20	Os01g0155300
1645	1037	20	Os01g0155300
1664	1252	20	Os01g0155300
1665	1130	20	Os01g0155300
1666	2120	20	Os01g0155300
1687	1183	20	Os01g0155300
1692	1348	20	Os01g0155300
1700	1692	20	Os01g0155300
1706	1677	20	Os01g0155300
1718	2013	20	Os01g0155300
1737	2088	20	Os01g0155300
1740	1252	20	Os01g0155300
1767	1702	20	Os01g0155300
1772	1868	20	Os01g0155300
1773	1724	20	Os01g0155300
1783	1704	20	Os01g0155300
1787	1445	20	Os01g0155300
1802	1017	20	Os01g0155300
1812	1608	20	Os01g0155300
1825	1379	20	Os01g0155300
1826	1751	20	Os01g0155300
1847	1018	20	Os01g0155300
1854	1754	20	Os01g0155300
1859	1286	20	Os01g0155300
1866	1577	20	Os01g0155300
1875	2031	20	Os01g0155300
1876	1498	20	Os01g0155300
1898	1663	20	Os01g0155300
1930	1699	20	Os01g0155300
1937	1729	20	Os01g0155300
1964	1786	20	Os01g0155300
1987	1474	20	Os01g0155300
2012	1162	20	Os01g0155300
2031	1636	20	Os01g0155300
2032	1833	20	Os01g0155300
2036	1224	20	Os01g0155300
2085	1075	20	Os01g0155300
2118	1716	20	Os01g0155300
2119	1059	20	Os01g0155300
2124	1378	20	Os01g0155300
2126	1134	20	Os01g0155300
2128	1578	20	Os01g0155300
2137	1538	20	Os01g0155300
1047	1607	21	Os01g0155300
1050	1988	21	Os01g0155300
1056	1780	21	Os01g0155300
1089	1697	21	Os01g0155300
1134	1962	21	Os01g0155300
1174	1897	21	Os01g0155300
1213	1671	21	Os01g0155300
1217	1948	21	Os01g0155300
1218	1547	21	Os01g0155300
1218	1649	21	Os01g0155300
1258	1411	21	Os01g0155300
1264	1645	21	Os01g0155300
1272	1562	21	Os01g0155300
1277	1464	21	Os01g0155300
1379	1178	21	Os01g0155300
1393	1294	21	Os01g0155300
1418	1424	21	Os01g0155300
1418	1860	21	Os01g0155300
1602	1261	21	Os01g0155300
1621	1489	21	Os01g0155300
1658	2027	21	Os01g0155300
1684	1333	21	Os01g0155300
1705	1180	21	Os01g0155300
1710	2128	21	Os01g0155300
1734	2101	21	Os01g0155300
1747	1822	21	Os01g0155300
1757	1817	21	Os01g0155300
1761	1343	21	Os01g0155300
1770	1867	21	Os01g0155300
1781	1756	21	Os01g0155300
1787	2062	21	Os01g0155300
1855	1802	21	Os01g0155300
1858	1881	21	Os01g0155300
1888	1801	21	Os01g0155300
1905	1575	21	Os01g0155300
1905	1660	21	Os01g0155300
1919	1718	21	Os01g0155300
1943	1850	21	Os01g0155300
1956	1662	21	Os01g0155300
1979	1294	21	Os01g0155300
1991	1574	21	Os01g0155300
2013	1272	21	Os01g0155300
2015	1488	21	Os01g0155300
2019	1352	21	Os01g0155300
2023	1353	21	Os01g0155300
2037	948	21	Os01g0155300
2043	1361	21	Os01g0155300
2068	1511	21	Os01g0155300
2072	1098	21	Os01g0155300
2074	1187	21	Os01g0155300
2081	973	21	Os01g0155300
2081	1227	21	Os01g0155300
2102	1729	21	Os01g0155300
2106	1021	21	Os01g0155300
968	1800	22	Os01g0155300
991	1804	22	Os01g0155300
994	1692	22	Os01g0155300
1011	1641	22	Os01g0155300
1030	2082	22	Os01g0155300
1074	2006	22	Os01g0155300
1080	1741	22	Os01g0155300
1102	1923	22	Os01g0155300
1110	1781	22	Os01g0155300
1172	2083	22	Os01g0155300
1184	1362	22	Os01g0155300
1189	1748	22	Os01g0155300
1207	2112	22	Os01g0155300
1211	1871	22	Os01g0155300
1218	1542	22	Os01g0155300
1229	1633	22	Os01g0155300
1239	1939	22	Os01g0155300
1248	1958	22	Os01g0155300
1260	1446	22	Os01g0155300
1269	2046	22	Os01g0155300
1333	1275	22	Os01g0155300
1352	1631	22	Os01g0155300
1385	1502	22	Os01g0155300
1386	1719	22	Os01g0155300
1390	1554	22	Os01g0155300
1390	1719	22	Os01g0155300
1414	1439	22	Os01g0155300
1436	1374	22	Os01g0155300
1447	1842	22	Os01g0155300
1456	1349	22	Os01g0155300
1474	1799	22	Os01g0155300
1505	1493	22	Os01g0155300
1522	1652	22	Os01g0155300
1564	1351	22	Os01g0155300
1567	1156	22	Os01g0155300
1589	1171	22	Os01g0155300
1591	1134	22	Os01g0155300
1622	1357	22	Os01g0155300
1629	1480	22	Os01g0155300
1641	1043	22	Os01g0155300
1665	1860	22	Os01g0155300
1684	1273	22	Os01g0155300
1703	1934	22	Os01g0155300
1710	1449	22	Os01g0155300
1717	1491	22	Os01g0155300
1767	1467	22	Os01g0155300
1772	1161	22	Os01g0155300
1777	2128	22	Os01g0155300
1803	998	22	Os01g0155300
1811	982	22	Os01g0155300
1827	1911	22	Os01g0155300
1846	1289	22	Os01g0155300
1848	1725	22	Os01g0155300
1853	1143	22	Os01g0155300
1876	1435	22	Os01g0155300
1947	1540	22	Os01g0155300
1997	1128	22	Os01g0155300
2015	1635	22	Os01g0155300
2017	1167	22	Os01g0155300
2033	1207	22	Os01g0155300
2041	1071	22	Os01g0155300
2043	1696	22	Os01g0155300
2046	962	22	Os01g0155300
2048	1115	22	Os01g0155300
2106	1516	22	Os01g0155300
2129	970	22	Os01g0155300
936	1946	23	Os01g0155300
1016	2070	23	Os01g0155300
1064	1615	23	Os01g0155300
1073	1522	23	Os01g0155300
1083	1992	23	Os01g0155300
1091	1508	23	Os01g0155300
1101	1712	23	Os01g0155300
1105	1852	23	Os01g0155300
1115	1574	23	Os01g0155300
1120	2123	23	Os01g0155300
1126	1686	23	Os01g0155300
1126	1913	23	Os01g0155300
1130	2042	23	Os01g0155300
1132	1757	23	Os01g0155300
1133	1911	23	Os01g0155300
1139	1854	23	Os01g0155300
1146	1628	23	Os01g0155300
1162	1978	23	Os01g0155300
1223	2125	23	Os01g0155300
1231	1590	23	Os01g0155300
1231	1604	23	Os01g0155300
1239	1848	23	Os01g0155300
1263	1641	23	Os01g0155300
1272	1408	23	Os01g0155300
1273	1977	23	Os01g0155300
1278	1664	23	Os01g0155300
1280	1551	23	Os01g0155300
1286	2045	23	Os01g0155300
1399	1363	23	Os01g0155300
1509	1488	23	Os01g0155300
1574	1201	23	Os01g0155300
1592	1350	23	Os01g0155300
1619	1354	23	Os01g0155300
1646	2026	23	Os01g0155300
1698	1007	23	Os01g0155300
1718	2138	23	Os01g0155300
1724	1514	23	Os01g0155300
1727	1524	23	Os01g0155300
1782	1094	23	Os01g0155300
1791	1463	23	Os01g0155300
1799	1110	23	Os01g0155300
1858	1663	23	Os01g0155300
1861	1146	23	Os01g0155300
1880	1646	23	Os01g0155300
1916	1995	23	Os01g0155300
1987	1202	23	Os01g0155300
2021	1199	23	Os01g0155300
2046	1176	23	Os01g0155300
2086	1095	23	Os01g0155300
2088	1596	23	Os01g0155300
2103	1760	23	Os01g0155300
2105	1640	23	Os01g0155300
2108	1568	23	Os01g0155300
2120	1617	23	Os01g0155300
2120	1640	23	Os01g0155300
1047	1992	24	Os01g0155300
1105	1937	24	Os01g0155300
1111	1826	24	Os01g0155300
1123	1903	24	Os01g0155300
1129	1840	24	Os01g0155300
1143	1834	24	Os01g0155300
1172	1375	24	Os01g0155300
1175	1659	24	Os01g0155300
1180	1578	24	Os01g0155300
1186	2141	24	Os01g0155300
1240	1446	24	Os01g0155300
1305	1530	24	Os01g0155300
1312	1563	24	Os01g0155300
1327	1490	24	Os01g0155300
1435	1485	24	Os01g0155300
1442	1485	24	Os01g0155300
1469	1489	24	Os01g0155300
1501	1341	24	Os01g0155300
1537	1996	24	Os01g0155300
1548	1208	24	Os01g0155300
1585	1243	24	Os01g0155300
1589	1070	24	Os01g0155300
1592	1353	24	Os01g0155300
1608	1217	24	Os01g0155300
1673	1076	24	Os01g0155300
1673	1132	24	Os01g0155300
1678	1367	24	Os01g0155300
1700	2113	24	Os01g0155300
1723	1719	24	Os01g0155300
1731	1530	24	Os01g0155300
1738	1161	24	Os01g0155300
1765	1218	24	Os01g0155300
1801	1647	24	Os01g0155300
1806	2008	24	Os01g0155300
1808	1983	24	Os01g0155300
1810	1919	24	Os01g0155300
1854	1631	24	Os01g0155300
1861	1004	24	Os01g0155300
1881	1663	24	Os01g0155300
2047	951	24	Os01g0155300
2051	1200	24	Os01g0155300
2052	2018	24	Os01g0155300
2091	1681	24	Os01g0155300
2130	1530	24	Os01g0155300
1116	1701	25	Os01g0155300
1142	1679	25	Os01g0155300
1147	2118	25	Os01g0155300
1164	1581	25	Os01g0155300
1173	1764	25	Os01g0155300
1176	1650	25	Os01g0155300
1222	1532	25	Os01g0155300
1262	2118	25	Os01g0155300
1279	1553	25	Os01g0155300
1310	1543	25	Os01g0155300
1314	1547	25	Os01g0155300
1320	1651	25	Os01g0155300
1349	1519	25	Os01g0155300
1456	1431	25	Os01g0155300
1499	1137	25	Os01g0155300
1655	1089	25	Os01g0155300
1655	1101	25	Os01g0155300
1747	1027	25	Os01g0155300
1878	1631	25	Os01g0155300
1880	1924	25	Os01g0155300
1958	1393	25	Os01g0155300
1995	1159	25	Os01g0155300
2024	1775	25	Os01g0155300
2031	1721	25	Os01g0155300
2043	1210	25	Os01g0155300
2118	1168	25	Os01g0155300
1059	2079	26	Os01g0155300
1068	2090	26	Os01g0155300
1316	1377	26	Os01g0155300
1350	1333	26	Os01g0155300
1449	1266	26	Os01g0155300
1517	1341	26	Os01g0155300
1622	1232	26	Os01g0155300
1653	1192	26	Os01g0155300
1665	1237	26	Os01g0155300
1672	1188	26	Os01g0155300
1679	2032	26	Os01g0155300
1687	1111	26	Os01g0155300
1706	2027	26	Os01g0155300
1808	1981	26	Os01g0155300
1852	1972	26	Os01g0155300
1016	2067	27	Os01g0155300
1173	1771	27	Os01g0155300
1221	1642	27	Os01g0155300
1242	1613	27	Os01g0155300
1247	1747	27	Os01g0155300
1256	1464	27	Os01g0155300
1447	1334	27	Os01g0155300
1590	1294	27	Os01g0155300
1592	1294	27	Os01g0155300
1669	1132	27	Os01g0155300
1834	976	27	Os01g0155300
1923	2023	27	Os01g0155300
1944	1983	27	Os01g0155300
1993	1782	27	Os01g0155300
1995	1593	27	Os01g0155300
1997	2092	27	Os01g0155300
2081	1859	27	Os01g0155300
1061	2082	28	Os01g0155300
1079	1772	28	Os01g0155300
1092	2094	28	Os01g0155300
1114	2043	28	Os01g0155300
1141	1695	28	Os01g0155300
1193	1493	28	Os01g0155300
1216	1653	28	Os01g0155300
1226	1683	28	Os01g0155300
1295	1669	28	Os01g0155300
1342	1515	28	Os01g0155300
1569	1238	28	Os01g0155300
1695	1097	28	Os01g0155300
1743	1218	28	Os01g0155300
1813	2037	28	Os01g0155300
1985	1158	28	Os01g0155300
2006	1671	28	Os01g0155300
2019	1198	28	Os01g0155300
2019	2078	28	Os01g0155300
2026	1367	28	Os01g0155300
2084	2118	28	Os01g0155300
1202	1554	29	Os01g0155300
1793	1596	29	Os01g0155300
1835	1139	29	Os01g0155300
1193	1492	30	Os01g0155300
1763	1205	30	Os01g0155300
1800	1026	30	Os01g0155300
1942	1932	30	Os01g0155300
2023	1180	30	Os01g0155300
2100	1997	30	Os01g0155300
2102	1997	30	Os01g0155300
1662	1128	31	Os01g0155300
1103	2114	10	ONAC029
1063	1995	11	ONAC029
1088	1956	11	ONAC029
1090	1838	11	ONAC029
1099	2048	11	ONAC029
1100	1972	11	ONAC029
1110	1875	11	ONAC029
1110	2020	11	ONAC029
1115	2026	11	ONAC029
1117	1874	11	ONAC029
1141	1981	11	ONAC029
1153	1994	11	ONAC029
1240	1702	11	ONAC029
1244	1690	11	ONAC029
1282	1617	11	ONAC029
1291	1816	11	ONAC029
1077	2122	12	ONAC029
1105	2123	12	ONAC029
1107	2011	12	ONAC029
1127	2002	12	ONAC029
1195	1778	12	ONAC029
1430	2097	12	ONAC029
1452	1412	12	ONAC029
1828	1435	12	ONAC029
1990	1631	12	ONAC029
1102	1881	13	ONAC029
1117	2033	13	ONAC029
1122	1995	13	ONAC029
1129	1894	13	ONAC029
1157	2076	13	ONAC029
1161	1772	13	ONAC029
1239	1449	13	ONAC029
1253	1925	13	ONAC029
1284	1651	13	ONAC029
1311	1505	13	ONAC029
1334	1584	13	ONAC029
1336	2045	13	ONAC029
1417	1518	13	ONAC029
1450	1592	13	ONAC029
1644	1941	13	ONAC029
1842	1291	13	ONAC029
2037	1202	13	ONAC029
2109	1266	13	ONAC029
1095	2078	14	ONAC029
1095	2134	14	ONAC029
1101	2015	14	ONAC029
1103	1995	14	ONAC029
1110	1873	14	ONAC029
1117	2061	14	ONAC029
1140	1878	14	ONAC029
1146	2014	14	ONAC029
1191	1807	14	ONAC029
1343	1609	14	ONAC029
1431	1425	14	ONAC029
1592	1144	14	ONAC029
1600	1789	14	ONAC029
1649	1666	14	ONAC029
1826	1273	14	ONAC029
2006	2100	14	ONAC029
1083	2101	15	ONAC029
1100	2105	15	ONAC029
1105	2070	15	ONAC029
1113	1984	15	ONAC029
1113	2126	15	ONAC029
1143	1867	15	ONAC029
1152	1880	15	ONAC029
1188	1795	15	ONAC029
1212	1767	15	ONAC029
1212	1817	15	ONAC029
1232	1789	15	ONAC029
1275	1806	15	ONAC029
1299	1632	15	ONAC029
1573	1433	15	ONAC029
1686	1559	15	ONAC029
1709	1659	15	ONAC029
1838	1478	15	ONAC029
1901	1144	15	ONAC029
2007	1592	15	ONAC029
1135	2135	16	ONAC029
1137	1858	16	ONAC029
1138	1961	16	ONAC029
1139	1969	16	ONAC029
1190	1832	16	ONAC029
1318	1559	16	ONAC029
1364	1694	16	ONAC029
1402	1430	16	ONAC029
1452	1411	16	ONAC029
1807	1545	16	ONAC029
1981	1172	16	ONAC029
1103	2065	17	ONAC029
1121	1959	17	ONAC029
1125	1869	17	ONAC029
1139	2109	17	ONAC029
1151	2114	17	ONAC029
1153	2010	17	ONAC029
1158	1991	17	ONAC029
1159	1814	17	ONAC029
1169	1974	17	ONAC029
1207	1758	17	ONAC029
1218	1707	17	ONAC029
1228	1788	17	ONAC029
1397	2114	17	ONAC029
1646	1915	17	ONAC029
1796	997	17	ONAC029
1885	1472	17	ONAC029
2025	1212	17	ONAC029
1095	2098	18	ONAC029
1109	2137	18	ONAC029
1139	2015	18	ONAC029
1141	1871	18	ONAC029
1149	2099	18	ONAC029
1150	2096	18	ONAC029
1213	1373	18	ONAC029
1241	1993	18	ONAC029
1250	1716	18	ONAC029
1260	1631	18	ONAC029
1288	1606	18	ONAC029
1355	1503	18	ONAC029
1363	1599	18	ONAC029
1391	1339	18	ONAC029
1082	2130	19	ONAC029
1106	2124	19	ONAC029
1118	2032	19	ONAC029
1120	2108	19	ONAC029
1123	1846	19	ONAC029
1128	2006	19	ONAC029
1132	2028	19	ONAC029
1139	1944	19	ONAC029
1149	2088	19	ONAC029
1155	1854	19	ONAC029
1162	2000	19	ONAC029
1195	1739	19	ONAC029
1371	1602	19	ONAC029
1411	1438	19	ONAC029
1731	1236	19	ONAC029
1756	1202	19	ONAC029
2004	1482	19	ONAC029
2012	1179	19	ONAC029
2045	1318	19	ONAC029
1097	2022	20	ONAC029
1103	2091	20	ONAC029
1114	2101	20	ONAC029
1124	2018	20	ONAC029
1138	1969	20	ONAC029
1153	1943	20	ONAC029
1203	1759	20	ONAC029
1222	1790	20	ONAC029
1260	1640	20	ONAC029
1416	1431	20	ONAC029
1423	1470	20	ONAC029
1588	1302	20	ONAC029
1656	2101	20	ONAC029
1090	1939	21	ONAC029
1109	2020	21	ONAC029
1134	1988	21	ONAC029
1156	2120	21	ONAC029
1190	1462	21	ONAC029
1195	1735	21	ONAC029
1202	1756	21	ONAC029
1334	1516	21	ONAC029
1345	1473	21	ONAC029
1352	1506	21	ONAC029
1424	1424	21	ONAC029
1554	2119	21	ONAC029
1566	1292	21	ONAC029
1759	1232	21	ONAC029
1848	1903	21	ONAC029
1855	1905	21	ONAC029
1988	1172	21	ONAC029
2004	1196	21	ONAC029
2012	1464	21	ONAC029
2133	952	21	ONAC029
1107	2051	22	ONAC029
1129	2031	22	ONAC029
1130	2007	22	ONAC029
1135	1860	22	ONAC029
1137	2112	22	ONAC029
1140	2022	22	ONAC029
1143	1990	22	ONAC029
1145	1994	22	ONAC029
1152	1938	22	ONAC029
1176	1969	22	ONAC029
1250	1662	22	ONAC029
1276	1668	22	ONAC029
1417	1431	22	ONAC029
1770	1591	22	ONAC029
1802	1453	22	ONAC029
1835	1595	22	ONAC029
1867	1179	22	ONAC029
2016	1219	22	ONAC029
2042	1634	22	ONAC029
1089	2119	23	ONAC029
1109	2079	23	ONAC029
1118	2111	23	ONAC029
1138	2011	23	ONAC029
1144	1841	23	ONAC029
1153	2049	23	ONAC029
1155	2057	23	ONAC029
1160	1896	23	ONAC029
1345	1468	23	ONAC029
1370	1587	23	ONAC029
1459	1374	23	ONAC029
1708	1155	23	ONAC029
1725	1990	23	ONAC029
2008	1178	23	ONAC029
2118	1116	23	ONAC029
1100	2097	24	ONAC029
1178	1956	24	ONAC029
1255	1649	24	ONAC029
1269	1407	24	ONAC029
1310	1497	24	ONAC029
1318	1477	24	ONAC029
1390	1447	24	ONAC029
1402	1410	24	ONAC029
1674	1227	24	ONAC029
2085	1170	24	ONAC029
1041	2071	25	ONAC029
1111	2107	25	ONAC029
1127	2047	25	ONAC029
1128	2045	25	ONAC029
1137	1991	25	ONAC029
1166	1847	25	ONAC029
1169	1832	25	ONAC029
1360	1468	25	ONAC029
1364	1499	25	ONAC029
1457	1453	25	ONAC029
1516	1262	25	ONAC029
1130	1949	26	ONAC029
1130	2054	26	ONAC029
1152	1841	26	ONAC029
1394	1439	26	ONAC029
1406	1436	26	ONAC029
1977	1175	26	ONAC029
2026	1155	26	ONAC029
1100	1915	27	ONAC029
1106	2100	27	ONAC029
1166	1856	27	ONAC029
1373	1511	27	ONAC029
1622	1288	27	ONAC029
1916	1141	27	ONAC029
1100	2016	28	ONAC029
1451	1390	28	ONAC029
1713	1223	28	ONAC029
2006	1179	28	ONAC029
2009	1171	28	ONAC029
2028	1154	28	ONAC029
1327	1346	29	ONAC029
1595	1241	29	ONAC029
1096	1894	31	ONAC029
2085	1188	31	ONAC029
1728	1220	32	ONAC029
1262	2128	11	OsBBS1
1868	1847	12	OsBBS1
2005	1294	14	OsBBS1
43	818	11	OsSub4
800	1228	11	OsSub4
1749	1933	12	OsSub4
1755	1962	12	OsSub4
1761	1888	12	OsSub4
2032	1659	12	OsSub4
1753	1893	13	OsSub4
1779	1892	13	OsSub4
2024	1707	13	OsSub4
1757	1961	14	OsSub4
1976	2120	14	OsSub4
2004	1659	14	OsSub4
2006	1508	14	OsSub4
2108	1655	14	OsSub4
1948	2094	15	OsSub4
2016	1997	15	OsSub4
2110	1638	15	OsSub4
1357	2125	16	OsSub4
1790	1864	16	OsSub4
1815	1894	16	OsSub4
1936	1954	18	OsSub4
2043	1638	18	OsSub4
2064	1668	18	OsSub4
2033	1760	22	OsSub4
1773	1236	25	OsSub4
1722	1885	26	OsSub4
95	280	12	OsMST1
482	628	12	OsMST1
1397	1350	12	OsMST1
1158	1701	13	OsMST1
1034	1980	14	OsMST1
2135	961	16	OsMST1
1120	1768	19	OsMST1
1159	1624	20	OsMST1
1642	1221	20	OsMST1
1246	1662	21	OsMST1
1266	1713	22	OsMST1
1176	1561	23	OsMST1
1691	1110	23	OsMST1
1686	1184	28	OsMST1
1992	1019	28	OsMST1
1024	172	13	CDC3
1120	601	13	CDC3
888	1962	11	OsABCG49
889	1948	11	OsABCG49
989	2095	11	OsABCG49
995	1972	11	OsABCG49
1007	2082	11	OsABCG49
1011	1883	11	OsABCG49
1066	2097	11	OsABCG49
1080	1908	11	OsABCG49
1089	2001	11	OsABCG49
1158	2052	11	OsABCG49
1214	1655	11	OsABCG49
1262	1627	11	OsABCG49
1316	1823	11	OsABCG49
1323	1596	11	OsABCG49
1421	2002	11	OsABCG49
1839	1982	11	OsABCG49
1861	1849	11	OsABCG49
1996	1991	11	OsABCG49
904	2092	12	OsABCG49
912	2084	12	OsABCG49
928	2118	12	OsABCG49
958	2032	12	OsABCG49
1014	1916	12	OsABCG49
1037	1801	12	OsABCG49
1059	2110	12	OsABCG49
1064	1900	12	OsABCG49
1070	2090	12	OsABCG49
1077	1819	12	OsABCG49
1102	1846	12	OsABCG49
1139	1824	12	OsABCG49
1143	2062	12	OsABCG49
1207	1617	12	OsABCG49
1215	1641	12	OsABCG49
1275	1425	12	OsABCG49
1279	2084	12	OsABCG49
1300	1823	12	OsABCG49
1317	1496	12	OsABCG49
1321	1479	12	OsABCG49
1321	1536	12	OsABCG49
1433	1787	12	OsABCG49
1474	1427	12	OsABCG49
1482	1861	12	OsABCG49
1494	1522	12	OsABCG49
1496	1883	12	OsABCG49
1544	1620	12	OsABCG49
1569	1807	12	OsABCG49
[truncated: 56,288 more rows]
