# Supplementary material for: Single-cell transcriptomics reveal how root tissues adapt to soil stress
Source: Nature. 2025 Apr 30;642(8068):721–9. doi: 10.1038/s41586-025-08941-z (PMC12176638; doi:10.1038/s41586-025-08941-z)
Supplement: Supplementary file 22 — Combined feature plots representing the expression patterns of cell type markers in scRNA-seq data for compacted soil grown roots. Each image represents the gene expressions of markers for one certain cell type. [file 41586_2025_8941_MOESM22_ESM.zip]

Archive with 10 entries (10 files):
- Supplementary Data 7_Marker_expressions_in_compacted-soils-based_scRNAseq_Rice/Atrichoblast-compacted.png
- Supplementary Data 7_Marker_expressions_in_compacted-soils-based_scRNAseq_Rice/Cortex-compacted.png
- Supplementary Data 7_Marker_expressions_in_compacted-soils-based_scRNAseq_Rice/Endodermis-compacted.png
- Supplementary Data 7_Marker_expressions_in_compacted-soils-based_scRNAseq_Rice/Exodermis-Compacted.png
- Supplementary Data 7_Marker_expressions_in_compacted-soils-based_scRNAseq_Rice/Meristem marker-compacted.png
- Supplementary Data 7_Marker_expressions_in_compacted-soils-based_scRNAseq_Rice/Pericycle-compacted.png
- Supplementary Data 7_Marker_expressions_in_compacted-soils-based_scRNAseq_Rice/Phloem-compacted.png
- Supplementary Data 7_Marker_expressions_in_compacted-soils-based_scRNAseq_Rice/Sclerenchyma-compacted.png
- Supplementary Data 7_Marker_expressions_in_compacted-soils-based_scRNAseq_Rice/Trichoblast-compacted.png
- Supplementary Data 7_Marker_expressions_in_compacted-soils-based_scRNAseq_Rice/Xylem-compacted.png
