# Supplementary material for: Single-cell transcriptomics reveal how root tissues adapt to soil stress
Source: Nature. 2025 Apr 30;642(8068):721–9. doi: 10.1038/s41586-025-08941-z (PMC12176638; doi:10.1038/s41586-025-08941-z)
Supplement: Supplementary file 23 — Expression patterns of cell type markers in spatial transcriptomics data for compacted soil grown roots. A PDF summary file that includes the sample and gene information for visualization is included. The raw spatial transcriptomics data for compacted soil grown roots is also included. [file 41586_2025_8941_MOESM23_ESM.zip › Supplementary Data 8_Marker_expression_in_compacted-soils-based_Spatial_transcriptomics_Rice/Soil-CMP-spatial-raw data/33282-Benfey2_C1-1_results.txt]

1893	1472	10	Os03g0185700
250	159	11	Os03g0185700
759	952	11	Os03g0185700
1500	1716	11	Os03g0185700
1504	2140	11	Os03g0185700
1578	1603	12	Os03g0185700
1779	1511	12	Os03g0185700
1308	1910	16	Os03g0185700
1573	1863	17	Os03g0185700
1749	1538	18	Os03g0185700
680	1731	10	Os01g0155300
1286	2087	10	Os01g0155300
1288	2098	10	Os01g0155300
1298	2100	10	Os01g0155300
1303	2075	10	Os01g0155300
1308	2070	10	Os01g0155300
1317	2038	10	Os01g0155300
1329	2021	10	Os01g0155300
1335	2037	10	Os01g0155300
1341	2066	10	Os01g0155300
1366	1910	10	Os01g0155300
1367	1884	10	Os01g0155300
1380	1983	10	Os01g0155300
1381	2008	10	Os01g0155300
1394	2010	10	Os01g0155300
1396	1785	10	Os01g0155300
1404	2114	10	Os01g0155300
1411	1807	10	Os01g0155300
1436	2128	10	Os01g0155300
1444	1984	10	Os01g0155300
1452	2128	10	Os01g0155300
1464	2063	10	Os01g0155300
1470	2015	10	Os01g0155300
1474	2094	10	Os01g0155300
1475	2038	10	Os01g0155300
1486	1741	10	Os01g0155300
1488	1930	10	Os01g0155300
1493	1874	10	Os01g0155300
1503	1674	10	Os01g0155300
1506	1970	10	Os01g0155300
1507	1668	10	Os01g0155300
1517	1678	10	Os01g0155300
1519	1786	10	Os01g0155300
1524	1801	10	Os01g0155300
1542	1829	10	Os01g0155300
1554	2125	10	Os01g0155300
1562	1549	10	Os01g0155300
1589	1971	10	Os01g0155300
1592	1829	10	Os01g0155300
1599	1736	10	Os01g0155300
1608	1692	10	Os01g0155300
1624	1943	10	Os01g0155300
1638	1925	10	Os01g0155300
1642	1765	10	Os01g0155300
1642	1796	10	Os01g0155300
1652	1887	10	Os01g0155300
1653	1746	10	Os01g0155300
1656	1520	10	Os01g0155300
1659	1595	10	Os01g0155300
1670	1504	10	Os01g0155300
1681	1598	10	Os01g0155300
1711	1589	10	Os01g0155300
1714	1897	10	Os01g0155300
1715	1627	10	Os01g0155300
1719	1514	10	Os01g0155300
1730	1889	10	Os01g0155300
1739	1760	10	Os01g0155300
1743	1876	10	Os01g0155300
1748	1641	10	Os01g0155300
1749	1661	10	Os01g0155300
1749	2077	10	Os01g0155300
1764	1862	10	Os01g0155300
1782	2102	10	Os01g0155300
1787	1978	10	Os01g0155300
1799	1567	10	Os01g0155300
1804	2097	10	Os01g0155300
1806	1998	10	Os01g0155300
1807	1518	10	Os01g0155300
1814	2099	10	Os01g0155300
1817	1554	10	Os01g0155300
1824	1889	10	Os01g0155300
1825	1933	10	Os01g0155300
1829	1909	10	Os01g0155300
1863	1900	10	Os01g0155300
1882	1932	10	Os01g0155300
1896	1474	10	Os01g0155300
1927	1418	10	Os01g0155300
1932	2024	10	Os01g0155300
1935	1939	10	Os01g0155300
1936	1988	10	Os01g0155300
1938	1964	10	Os01g0155300
1938	2008	10	Os01g0155300
1942	2117	10	Os01g0155300
2021	1548	10	Os01g0155300
2039	2022	10	Os01g0155300
2083	1521	10	Os01g0155300
2088	2001	10	Os01g0155300
2093	1581	10	Os01g0155300
2097	1722	10	Os01g0155300
2112	1782	10	Os01g0155300
2119	2138	10	Os01g0155300
1297	2056	11	Os01g0155300
1298	2007	11	Os01g0155300
1306	2028	11	Os01g0155300
1309	2002	11	Os01g0155300
1324	2113	11	Os01g0155300
1337	2006	11	Os01g0155300
1339	1986	11	Os01g0155300
1344	2017	11	Os01g0155300
1344	2127	11	Os01g0155300
1346	1984	11	Os01g0155300
1349	2057	11	Os01g0155300
1358	2123	11	Os01g0155300
1384	1867	11	Os01g0155300
1402	1808	11	Os01g0155300
1413	1803	11	Os01g0155300
1413	2107	11	Os01g0155300
1418	1862	11	Os01g0155300
1425	1782	11	Os01g0155300
1430	2083	11	Os01g0155300
1441	1985	11	Os01g0155300
1441	1998	11	Os01g0155300
1457	1988	11	Os01g0155300
1461	2072	11	Os01g0155300
1462	2096	11	Os01g0155300
1462	2103	11	Os01g0155300
1466	2044	11	Os01g0155300
1472	1899	11	Os01g0155300
1476	1923	11	Os01g0155300
1477	1940	11	Os01g0155300
1484	1892	11	Os01g0155300
1485	1672	11	Os01g0155300
1487	1874	11	Os01g0155300
1493	2014	11	Os01g0155300
1495	2113	11	Os01g0155300
1496	1998	11	Os01g0155300
1496	2009	11	Os01g0155300
1499	2020	11	Os01g0155300
1500	2061	11	Os01g0155300
1503	2006	11	Os01g0155300
1505	1661	11	Os01g0155300
1521	1792	11	Os01g0155300
1522	1804	11	Os01g0155300
1522	2033	11	Os01g0155300
1523	1988	11	Os01g0155300
1524	2127	11	Os01g0155300
1528	1809	11	Os01g0155300
1528	1867	11	Os01g0155300
1532	1780	11	Os01g0155300
1533	1767	11	Os01g0155300
1537	1752	11	Os01g0155300
1539	1909	11	Os01g0155300
1540	1778	11	Os01g0155300
1542	1752	11	Os01g0155300
1545	1726	11	Os01g0155300
1545	1777	11	Os01g0155300
1555	1825	11	Os01g0155300
1556	1874	11	Os01g0155300
1556	1969	11	Os01g0155300
1560	2134	11	Os01g0155300
1563	1923	11	Os01g0155300
1566	1617	11	Os01g0155300
1579	1585	11	Os01g0155300
1579	1766	11	Os01g0155300
1583	1743	11	Os01g0155300
1585	1574	11	Os01g0155300
1585	1617	11	Os01g0155300
1587	1606	11	Os01g0155300
1594	1569	11	Os01g0155300
1599	1985	11	Os01g0155300
1614	1549	11	Os01g0155300
1619	1933	11	Os01g0155300
1620	1919	11	Os01g0155300
1621	1996	11	Os01g0155300
1623	1609	11	Os01g0155300
1625	1569	11	Os01g0155300
1627	1582	11	Os01g0155300
1628	1978	11	Os01g0155300
1629	1538	11	Os01g0155300
1632	1832	11	Os01g0155300
1633	1591	11	Os01g0155300
1634	1596	11	Os01g0155300
1636	1923	11	Os01g0155300
1638	1548	11	Os01g0155300
1638	1622	11	Os01g0155300
1641	1648	11	Os01g0155300
1643	1497	11	Os01g0155300
1646	1783	11	Os01g0155300
1650	1505	11	Os01g0155300
1654	1609	11	Os01g0155300
1654	1831	11	Os01g0155300
1656	2019	11	Os01g0155300
1657	1667	11	Os01g0155300
1662	1827	11	Os01g0155300
1663	1623	11	Os01g0155300
1664	1514	11	Os01g0155300
1666	1511	11	Os01g0155300
1667	1668	11	Os01g0155300
1670	1826	11	Os01g0155300
1673	1922	11	Os01g0155300
1674	1710	11	Os01g0155300
1676	1542	11	Os01g0155300
1683	1668	11	Os01g0155300
1685	1777	11	Os01g0155300
1689	1675	11	Os01g0155300
1699	1640	11	Os01g0155300
1703	1553	11	Os01g0155300
1704	1651	11	Os01g0155300
1710	1453	11	Os01g0155300
1710	1739	11	Os01g0155300
1712	2061	11	Os01g0155300
1716	1654	11	Os01g0155300
1728	1756	11	Os01g0155300
1733	1622	11	Os01g0155300
1735	1446	11	Os01g0155300
1741	1831	11	Os01g0155300
1748	1629	11	Os01g0155300
1749	1609	11	Os01g0155300
1764	1534	11	Os01g0155300
1764	1598	11	Os01g0155300
1769	1927	11	Os01g0155300
1772	1494	11	Os01g0155300
1773	2052	11	Os01g0155300
1775	2082	11	Os01g0155300
1779	2082	11	Os01g0155300
1784	1515	11	Os01g0155300
1786	1609	11	Os01g0155300
1787	1676	11	Os01g0155300
1787	2080	11	Os01g0155300
1788	1570	11	Os01g0155300
1790	1507	11	Os01g0155300
1792	1678	11	Os01g0155300
1801	1517	11	Os01g0155300
1801	1556	11	Os01g0155300
1801	2092	11	Os01g0155300
1803	1612	11	Os01g0155300
1807	2059	11	Os01g0155300
1810	2084	11	Os01g0155300
1824	1650	11	Os01g0155300
1830	1621	11	Os01g0155300
1836	1494	11	Os01g0155300
1843	1399	11	Os01g0155300
1845	1396	11	Os01g0155300
1847	1516	11	Os01g0155300
1869	1588	11	Os01g0155300
1881	1742	11	Os01g0155300
1884	1480	11	Os01g0155300
1887	1621	11	Os01g0155300
1887	2128	11	Os01g0155300
1898	1576	11	Os01g0155300
1902	1592	11	Os01g0155300
1905	1494	11	Os01g0155300
1907	1392	11	Os01g0155300
1908	1457	11	Os01g0155300
1918	1578	11	Os01g0155300
1937	1541	11	Os01g0155300
1946	1396	11	Os01g0155300
1946	2083	11	Os01g0155300
1947	1532	11	Os01g0155300
1955	1448	11	Os01g0155300
1956	1435	11	Os01g0155300
1961	1293	11	Os01g0155300
1962	1439	11	Os01g0155300
1965	1437	11	Os01g0155300
1966	1551	11	Os01g0155300
1974	1544	11	Os01g0155300
1975	1457	11	Os01g0155300
1977	1692	11	Os01g0155300
1978	1357	11	Os01g0155300
1978	1391	11	Os01g0155300
1982	1727	11	Os01g0155300
1987	1460	11	Os01g0155300
1989	1318	11	Os01g0155300
1991	1373	11	Os01g0155300
1993	1399	11	Os01g0155300
1993	1679	11	Os01g0155300
1993	1719	11	Os01g0155300
1995	1434	11	Os01g0155300
1997	1728	11	Os01g0155300
2002	1929	11	Os01g0155300
2003	1511	11	Os01g0155300
2011	1485	11	Os01g0155300
2013	1334	11	Os01g0155300
2014	1286	11	Os01g0155300
2020	1362	11	Os01g0155300
2028	1511	11	Os01g0155300
2028	1767	11	Os01g0155300
2035	1505	11	Os01g0155300
2039	1393	11	Os01g0155300
2041	1426	11	Os01g0155300
2058	1720	11	Os01g0155300
2063	1309	11	Os01g0155300
2064	1723	11	Os01g0155300
2065	1728	11	Os01g0155300
2071	2078	11	Os01g0155300
2074	1689	11	Os01g0155300
2081	1278	11	Os01g0155300
2091	1708	11	Os01g0155300
2095	1209	11	Os01g0155300
2102	2131	11	Os01g0155300
2113	1291	11	Os01g0155300
2117	1383	11	Os01g0155300
2118	2126	11	Os01g0155300
2123	1350	11	Os01g0155300
2125	1831	11	Os01g0155300
1290	2118	12	Os01g0155300
1334	2059	12	Os01g0155300
1336	2107	12	Os01g0155300
1355	2056	12	Os01g0155300
1367	1953	12	Os01g0155300
1379	2122	12	Os01g0155300
1385	1970	12	Os01g0155300
1395	2109	12	Os01g0155300
1396	2084	12	Os01g0155300
1402	2005	12	Os01g0155300
1444	1776	12	Os01g0155300
1456	2076	12	Os01g0155300
1464	1895	12	Os01g0155300
1470	1924	12	Os01g0155300
1476	2099	12	Os01g0155300
1477	1974	12	Os01g0155300
1478	2114	12	Os01g0155300
1481	2103	12	Os01g0155300
1487	1935	12	Os01g0155300
1487	1942	12	Os01g0155300
1495	1936	12	Os01g0155300
1499	2132	12	Os01g0155300
1501	2019	12	Os01g0155300
1506	2014	12	Os01g0155300
1511	1917	12	Os01g0155300
1517	1771	12	Os01g0155300
1522	1775	12	Os01g0155300
1522	2058	12	Os01g0155300
1523	2026	12	Os01g0155300
1528	1790	12	Os01g0155300
1528	1860	12	Os01g0155300
1530	2079	12	Os01g0155300
1531	1833	12	Os01g0155300
1554	1860	12	Os01g0155300
1555	2044	12	Os01g0155300
1558	1863	12	Os01g0155300
1558	2096	12	Os01g0155300
1559	2011	12	Os01g0155300
1560	1570	12	Os01g0155300
1560	1864	12	Os01g0155300
1565	1560	12	Os01g0155300
1567	1844	12	Os01g0155300
1568	1873	12	Os01g0155300
1574	1756	12	Os01g0155300
1578	2085	12	Os01g0155300
1586	1594	12	Os01g0155300
1596	1953	12	Os01g0155300
1606	1879	12	Os01g0155300
1607	1774	12	Os01g0155300
1611	1772	12	Os01g0155300
1613	1878	12	Os01g0155300
1617	1871	12	Os01g0155300
1618	1985	12	Os01g0155300
1625	1997	12	Os01g0155300
1628	1618	12	Os01g0155300
1643	1963	12	Os01g0155300
1648	2003	12	Os01g0155300
1650	1693	12	Os01g0155300
1651	1705	12	Os01g0155300
1655	1732	12	Os01g0155300
1657	1755	12	Os01g0155300
1657	1765	12	Os01g0155300
1671	1772	12	Os01g0155300
1673	1497	12	Os01g0155300
1682	1531	12	Os01g0155300
1683	1708	12	Os01g0155300
1683	1740	12	Os01g0155300
1686	1775	12	Os01g0155300
1687	1553	12	Os01g0155300
1692	1679	12	Os01g0155300
1695	1658	12	Os01g0155300
1699	1666	12	Os01g0155300
1713	1742	12	Os01g0155300
1713	1768	12	Os01g0155300
1715	1531	12	Os01g0155300
1715	1712	12	Os01g0155300
1719	1636	12	Os01g0155300
1733	1601	12	Os01g0155300
1734	1746	12	Os01g0155300
1744	1558	12	Os01g0155300
1754	1541	12	Os01g0155300
1757	1743	12	Os01g0155300
1761	1755	12	Os01g0155300
1772	1722	12	Os01g0155300
1780	1532	12	Os01g0155300
1789	2078	12	Os01g0155300
1794	1549	12	Os01g0155300
1795	1617	12	Os01g0155300
1796	1656	12	Os01g0155300
1799	1858	12	Os01g0155300
1804	1405	12	Os01g0155300
1820	1585	12	Os01g0155300
1820	1661	12	Os01g0155300
1821	1758	12	Os01g0155300
1823	1685	12	Os01g0155300
1828	1463	12	Os01g0155300
1831	1555	12	Os01g0155300
1832	1744	12	Os01g0155300
1834	1482	12	Os01g0155300
1835	1663	12	Os01g0155300
1845	1508	12	Os01g0155300
1856	1600	12	Os01g0155300
1860	1377	12	Os01g0155300
1869	1451	12	Os01g0155300
1877	1535	12	Os01g0155300
1878	1823	12	Os01g0155300
1885	1463	12	Os01g0155300
1891	2133	12	Os01g0155300
1894	1554	12	Os01g0155300
1895	1407	12	Os01g0155300
1902	1376	12	Os01g0155300
1902	1443	12	Os01g0155300
1906	1853	12	Os01g0155300
1917	1827	12	Os01g0155300
1929	1413	12	Os01g0155300
1942	1429	12	Os01g0155300
1947	1859	12	Os01g0155300
1948	1502	12	Os01g0155300
1952	1480	12	Os01g0155300
1956	2012	12	Os01g0155300
1964	1337	12	Os01g0155300
1964	1440	12	Os01g0155300
1970	1542	12	Os01g0155300
1970	1655	12	Os01g0155300
1975	1521	12	Os01g0155300
1979	1373	12	Os01g0155300
1980	1492	12	Os01g0155300
1984	1401	12	Os01g0155300
1986	1401	12	Os01g0155300
1992	1698	12	Os01g0155300
1993	1507	12	Os01g0155300
1994	1686	12	Os01g0155300
1997	1425	12	Os01g0155300
1998	1311	12	Os01g0155300
2000	1297	12	Os01g0155300
2003	1384	12	Os01g0155300
2005	1693	12	Os01g0155300
2012	1995	12	Os01g0155300
2026	1462	12	Os01g0155300
2028	1365	12	Os01g0155300
2028	1374	12	Os01g0155300
2039	1406	12	Os01g0155300
2061	1285	12	Os01g0155300
2132	1372	12	Os01g0155300
1302	2029	13	Os01g0155300
1340	1936	13	Os01g0155300
1348	1968	13	Os01g0155300
1355	2034	13	Os01g0155300
1372	2085	13	Os01g0155300
1389	2098	13	Os01g0155300
1391	1947	13	Os01g0155300
1399	1788	13	Os01g0155300
1400	2043	13	Os01g0155300
1404	1979	13	Os01g0155300
1415	1842	13	Os01g0155300
1425	1770	13	Os01g0155300
1432	1829	13	Os01g0155300
1444	1818	13	Os01g0155300
1446	1956	13	Os01g0155300
1449	1979	13	Os01g0155300
1474	2099	13	Os01g0155300
1504	1878	13	Os01g0155300
1512	1896	13	Os01g0155300
1517	1879	13	Os01g0155300
1524	1855	13	Os01g0155300
1527	1777	13	Os01g0155300
1529	1883	13	Os01g0155300
1538	1830	13	Os01g0155300
1538	2051	13	Os01g0155300
1552	1617	13	Os01g0155300
1557	2018	13	Os01g0155300
1558	2043	13	Os01g0155300
1561	1736	13	Os01g0155300
1570	2013	13	Os01g0155300
1570	2023	13	Os01g0155300
1573	1754	13	Os01g0155300
1573	1898	13	Os01g0155300
1591	1954	13	Os01g0155300
1592	1567	13	Os01g0155300
1602	1560	13	Os01g0155300
1605	2067	13	Os01g0155300
1614	1976	13	Os01g0155300
1616	2060	13	Os01g0155300
1620	1861	13	Os01g0155300
1628	1625	13	Os01g0155300
1633	2012	13	Os01g0155300
1634	2025	13	Os01g0155300
1634	2039	13	Os01g0155300
1638	1544	13	Os01g0155300
1642	2039	13	Os01g0155300
1651	1583	13	Os01g0155300
1653	1721	13	Os01g0155300
1654	1560	13	Os01g0155300
1662	1538	13	Os01g0155300
1667	1790	13	Os01g0155300
1674	1571	13	Os01g0155300
1680	1687	13	Os01g0155300
1683	1555	13	Os01g0155300
1690	1700	13	Os01g0155300
1706	1655	13	Os01g0155300
1709	1539	13	Os01g0155300
1723	1601	13	Os01g0155300
1725	1715	13	Os01g0155300
1727	1726	13	Os01g0155300
1737	1655	13	Os01g0155300
1749	1599	13	Os01g0155300
1753	1470	13	Os01g0155300
1753	1610	13	Os01g0155300
1777	1515	13	Os01g0155300
1782	1516	13	Os01g0155300
1783	1420	13	Os01g0155300
1786	1549	13	Os01g0155300
1788	1649	13	Os01g0155300
1790	1660	13	Os01g0155300
1800	1877	13	Os01g0155300
1802	1533	13	Os01g0155300
1803	1666	13	Os01g0155300
1813	1658	13	Os01g0155300
1822	1520	13	Os01g0155300
1824	1650	13	Os01g0155300
1826	1646	13	Os01g0155300
1829	1487	13	Os01g0155300
1839	1626	13	Os01g0155300
1842	1403	13	Os01g0155300
1854	1615	13	Os01g0155300
1858	1470	13	Os01g0155300
1862	1576	13	Os01g0155300
1893	1742	13	Os01g0155300
1915	1457	13	Os01g0155300
1915	1989	13	Os01g0155300
1919	1541	13	Os01g0155300
1938	1563	13	Os01g0155300
1938	1593	13	Os01g0155300
1942	1562	13	Os01g0155300
1968	1493	13	Os01g0155300
1972	1485	13	Os01g0155300
1977	1411	13	Os01g0155300
1982	1401	13	Os01g0155300
1996	1384	13	Os01g0155300
2003	1411	13	Os01g0155300
2007	1480	13	Os01g0155300
2009	1324	13	Os01g0155300
2010	1494	13	Os01g0155300
2011	1462	13	Os01g0155300
2013	1423	13	Os01g0155300
2016	1572	13	Os01g0155300
2019	1512	13	Os01g0155300
2020	1537	13	Os01g0155300
2022	1452	13	Os01g0155300
2026	1338	13	Os01g0155300
2045	1316	13	Os01g0155300
2062	1712	13	Os01g0155300
2076	1713	13	Os01g0155300
2095	1511	13	Os01g0155300
2137	1395	13	Os01g0155300
1335	1938	14	Os01g0155300
1338	2119	14	Os01g0155300
1344	2097	14	Os01g0155300
1370	1867	14	Os01g0155300
1381	1908	14	Os01g0155300
1387	2082	14	Os01g0155300
1453	1963	14	Os01g0155300
1478	1891	14	Os01g0155300
1480	1942	14	Os01g0155300
1504	1913	14	Os01g0155300
1518	1649	14	Os01g0155300
1528	2054	14	Os01g0155300
1536	1751	14	Os01g0155300
1537	2074	14	Os01g0155300
1546	2100	14	Os01g0155300
1563	2003	14	Os01g0155300
1565	2089	14	Os01g0155300
1570	1562	14	Os01g0155300
1584	1997	14	Os01g0155300
1592	1701	14	Os01g0155300
1593	2070	14	Os01g0155300
1599	1990	14	Os01g0155300
1605	1789	14	Os01g0155300
1607	1817	14	Os01g0155300
1622	1821	14	Os01g0155300
1624	1861	14	Os01g0155300
1626	1611	14	Os01g0155300
1626	1859	14	Os01g0155300
1629	1556	14	Os01g0155300
1630	1874	14	Os01g0155300
1636	1560	14	Os01g0155300
1640	1602	14	Os01g0155300
1646	1955	14	Os01g0155300
1657	1780	14	Os01g0155300
1665	1921	14	Os01g0155300
1677	1680	14	Os01g0155300
1677	1806	14	Os01g0155300
1679	1658	14	Os01g0155300
1679	1833	14	Os01g0155300
1684	1678	14	Os01g0155300
1697	1608	14	Os01g0155300
1708	1644	14	Os01g0155300
1721	1640	14	Os01g0155300
1721	1762	14	Os01g0155300
1729	1652	14	Os01g0155300
1736	1704	14	Os01g0155300
1741	1598	14	Os01g0155300
1749	1698	14	Os01g0155300
1750	1719	14	Os01g0155300
1758	1752	14	Os01g0155300
1764	1583	14	Os01g0155300
1764	1695	14	Os01g0155300
1769	1675	14	Os01g0155300
1799	1676	14	Os01g0155300
1809	1608	14	Os01g0155300
1819	1517	14	Os01g0155300
1821	1464	14	Os01g0155300
1832	1566	14	Os01g0155300
1833	1556	14	Os01g0155300
1838	1656	14	Os01g0155300
1845	1475	14	Os01g0155300
1848	1578	14	Os01g0155300
1861	1457	14	Os01g0155300
1886	1574	14	Os01g0155300
1887	1560	14	Os01g0155300
1891	2126	14	Os01g0155300
1911	1449	14	Os01g0155300
1922	1991	14	Os01g0155300
1927	1394	14	Os01g0155300
1938	1517	14	Os01g0155300
1955	1448	14	Os01g0155300
1961	1455	14	Os01g0155300
1963	1303	14	Os01g0155300
1982	1654	14	Os01g0155300
1983	1536	14	Os01g0155300
1986	1453	14	Os01g0155300
2005	1328	14	Os01g0155300
2006	1353	14	Os01g0155300
2011	1334	14	Os01g0155300
2017	1262	14	Os01g0155300
2017	1398	14	Os01g0155300
2074	1214	14	Os01g0155300
2075	1195	14	Os01g0155300
2090	1480	14	Os01g0155300
2105	1918	14	Os01g0155300
2117	1337	14	Os01g0155300
2123	1416	14	Os01g0155300
2126	1407	14	Os01g0155300
2136	1382	14	Os01g0155300
2138	1435	14	Os01g0155300
1273	2075	15	Os01g0155300
1291	2106	15	Os01g0155300
1292	1992	15	Os01g0155300
1303	1993	15	Os01g0155300
1335	2033	15	Os01g0155300
1341	1934	15	Os01g0155300
1348	1909	15	Os01g0155300
1354	1924	15	Os01g0155300
1364	2114	15	Os01g0155300
1385	1903	15	Os01g0155300
1391	2094	15	Os01g0155300
1406	2108	15	Os01g0155300
1409	2057	15	Os01g0155300
1445	2087	15	Os01g0155300
1497	2119	15	Os01g0155300
1524	1775	15	Os01g0155300
1525	1822	15	Os01g0155300
1526	2038	15	Os01g0155300
1544	1568	15	Os01g0155300
1551	2042	15	Os01g0155300
1558	2075	15	Os01g0155300
1561	1564	15	Os01g0155300
1563	2089	15	Os01g0155300
1570	1717	15	Os01g0155300
1577	1994	15	Os01g0155300
1579	1557	15	Os01g0155300
1588	2097	15	Os01g0155300
1589	1810	15	Os01g0155300
1592	2136	15	Os01g0155300
1603	1983	15	Os01g0155300
1608	1935	15	Os01g0155300
1612	1776	15	Os01g0155300
1623	1855	15	Os01g0155300
1636	1873	15	Os01g0155300
1638	2027	15	Os01g0155300
1646	1892	15	Os01g0155300
1654	1676	15	Os01g0155300
1654	1702	15	Os01g0155300
1688	1753	15	Os01g0155300
1703	1771	15	Os01g0155300
1714	1530	15	Os01g0155300
1724	1688	15	Os01g0155300
1727	1671	15	Os01g0155300
1728	1712	15	Os01g0155300
1735	1624	15	Os01g0155300
1744	1541	15	Os01g0155300
1744	1644	15	Os01g0155300
1746	1732	15	Os01g0155300
1747	1646	15	Os01g0155300
1763	1519	15	Os01g0155300
1792	1518	15	Os01g0155300
1802	1665	15	Os01g0155300
1853	1417	15	Os01g0155300
1854	1639	15	Os01g0155300
1878	1450	15	Os01g0155300
1882	1546	15	Os01g0155300
1888	1448	15	Os01g0155300
1899	1434	15	Os01g0155300
1908	1381	15	Os01g0155300
1915	1652	15	Os01g0155300
1916	2063	15	Os01g0155300
1946	1476	15	Os01g0155300
1950	1483	15	Os01g0155300
1952	1474	15	Os01g0155300
1953	1463	15	Os01g0155300
1962	1528	15	Os01g0155300
1970	1495	15	Os01g0155300
1992	1507	15	Os01g0155300
1994	1482	15	Os01g0155300
1995	1510	15	Os01g0155300
1995	1540	15	Os01g0155300
2006	1281	15	Os01g0155300
2017	1423	15	Os01g0155300
2031	1267	15	Os01g0155300
2035	1505	15	Os01g0155300
2042	1515	15	Os01g0155300
2064	1328	15	Os01g0155300
2097	1236	15	Os01g0155300
2109	1271	15	Os01g0155300
2125	1490	15	Os01g0155300
2126	1432	15	Os01g0155300
2127	1454	15	Os01g0155300
1275	2110	16	Os01g0155300
1299	2102	16	Os01g0155300
1300	2138	16	Os01g0155300
1341	2105	16	Os01g0155300
1359	2084	16	Os01g0155300
1368	2020	16	Os01g0155300
1373	1975	16	Os01g0155300
1450	1914	16	Os01g0155300
1452	2090	16	Os01g0155300
1479	1908	16	Os01g0155300
1494	1913	16	Os01g0155300
1501	1885	16	Os01g0155300
1513	1990	16	Os01g0155300
1514	1736	16	Os01g0155300
1514	1888	16	Os01g0155300
1515	1772	16	Os01g0155300
1520	1794	16	Os01g0155300
1530	1743	16	Os01g0155300
1547	2073	16	Os01g0155300
1557	1770	16	Os01g0155300
1566	1740	16	Os01g0155300
1568	2020	16	Os01g0155300
1575	1759	16	Os01g0155300
1578	1691	16	Os01g0155300
1587	1838	16	Os01g0155300
1588	1849	16	Os01g0155300
1594	1983	16	Os01g0155300
1594	2078	16	Os01g0155300
1616	1685	16	Os01g0155300
1634	1788	16	Os01g0155300
1636	1651	16	Os01g0155300
1653	1847	16	Os01g0155300
1667	1571	16	Os01g0155300
1679	1805	16	Os01g0155300
1695	1787	16	Os01g0155300
1697	1650	16	Os01g0155300
1710	1714	16	Os01g0155300
1712	1609	16	Os01g0155300
1713	1736	16	Os01g0155300
1722	1721	16	Os01g0155300
1733	1757	16	Os01g0155300
1734	1759	16	Os01g0155300
1746	1533	16	Os01g0155300
1750	1571	16	Os01g0155300
1750	1649	16	Os01g0155300
1754	1473	16	Os01g0155300
1755	1657	16	Os01g0155300
1763	1496	16	Os01g0155300
1776	1519	16	Os01g0155300
1786	1514	16	Os01g0155300
1861	1597	16	Os01g0155300
1893	1457	16	Os01g0155300
1902	1630	16	Os01g0155300
1908	1561	16	Os01g0155300
1938	1394	16	Os01g0155300
1945	1424	16	Os01g0155300
1989	1270	16	Os01g0155300
1996	1339	16	Os01g0155300
1998	1280	16	Os01g0155300
2003	1342	16	Os01g0155300
2006	1399	16	Os01g0155300
2008	1406	16	Os01g0155300
2011	1491	16	Os01g0155300
2037	1542	16	Os01g0155300
2050	1314	16	Os01g0155300
2053	1258	16	Os01g0155300
2066	1459	16	Os01g0155300
2067	1301	16	Os01g0155300
2071	1233	16	Os01g0155300
2078	1302	16	Os01g0155300
2079	1294	16	Os01g0155300
2084	1292	16	Os01g0155300
1298	2092	17	Os01g0155300
1323	1940	17	Os01g0155300
1339	1918	17	Os01g0155300
1351	2011	17	Os01g0155300
1376	2112	17	Os01g0155300
1378	2020	17	Os01g0155300
1381	1893	17	Os01g0155300
1382	2081	17	Os01g0155300
1385	2078	17	Os01g0155300
1387	1837	17	Os01g0155300
1392	1822	17	Os01g0155300
1446	2089	17	Os01g0155300
1453	2095	17	Os01g0155300
1480	1800	17	Os01g0155300
1524	1793	17	Os01g0155300
1526	1720	17	Os01g0155300
1561	1867	17	Os01g0155300
1567	2038	17	Os01g0155300
1572	1710	17	Os01g0155300
1574	1707	17	Os01g0155300
1578	1776	17	Os01g0155300
1584	1773	17	Os01g0155300
1597	1677	17	Os01g0155300
1597	1881	17	Os01g0155300
1605	1809	17	Os01g0155300
1635	1694	17	Os01g0155300
1637	1877	17	Os01g0155300
1660	1711	17	Os01g0155300
1668	1848	17	Os01g0155300
1680	1729	17	Os01g0155300
1686	1777	17	Os01g0155300
1694	1599	17	Os01g0155300
1697	1754	17	Os01g0155300
1700	1467	17	Os01g0155300
1709	1462	17	Os01g0155300
1714	1603	17	Os01g0155300
1731	1475	17	Os01g0155300
1736	1692	17	Os01g0155300
1743	1723	17	Os01g0155300
1746	1537	17	Os01g0155300
1759	1464	17	Os01g0155300
1789	1565	17	Os01g0155300
1791	1428	17	Os01g0155300
1838	1481	17	Os01g0155300
1853	1421	17	Os01g0155300
1865	1549	17	Os01g0155300
1905	1638	17	Os01g0155300
1921	1435	17	Os01g0155300
1971	1337	17	Os01g0155300
1988	1434	17	Os01g0155300
2014	1488	17	Os01g0155300
2021	1383	17	Os01g0155300
2028	1469	17	Os01g0155300
2034	1508	17	Os01g0155300
2098	1473	17	Os01g0155300
2120	1324	17	Os01g0155300
2129	1321	17	Os01g0155300
2137	1440	17	Os01g0155300
1296	2034	18	Os01g0155300
1302	2083	18	Os01g0155300
1418	1799	18	Os01g0155300
1474	1936	18	Os01g0155300
1522	1724	18	Os01g0155300
1537	1823	18	Os01g0155300
1554	1782	18	Os01g0155300
1560	2030	18	Os01g0155300
1562	1596	18	Os01g0155300
1564	1841	18	Os01g0155300
1566	1793	18	Os01g0155300
1566	2074	18	Os01g0155300
1570	2041	18	Os01g0155300
1572	1829	18	Os01g0155300
1596	1816	18	Os01g0155300
1607	1697	18	Os01g0155300
1627	1802	18	Os01g0155300
1663	1783	18	Os01g0155300
1672	1606	18	Os01g0155300
1687	1644	18	Os01g0155300
1697	1628	18	Os01g0155300
1702	1799	18	Os01g0155300
1731	1768	18	Os01g0155300
1732	1579	18	Os01g0155300
1776	1534	18	Os01g0155300
1806	1532	18	Os01g0155300
1818	1649	18	Os01g0155300
1821	1633	18	Os01g0155300
1843	1613	18	Os01g0155300
1847	1425	18	Os01g0155300
1847	1582	18	Os01g0155300
1892	1398	18	Os01g0155300
1894	1434	18	Os01g0155300
1907	1411	18	Os01g0155300
1921	1573	18	Os01g0155300
1949	1547	18	Os01g0155300
1984	1528	18	Os01g0155300
1994	1392	18	Os01g0155300
2009	1267	18	Os01g0155300
2018	1510	18	Os01g0155300
2019	1372	18	Os01g0155300
2040	1254	18	Os01g0155300
2046	1262	18	Os01g0155300
2060	1256	18	Os01g0155300
2076	1271	18	Os01g0155300
2119	1313	18	Os01g0155300
2127	1239	18	Os01g0155300
1348	2000	19	Os01g0155300
1386	2085	19	Os01g0155300
1404	2007	19	Os01g0155300
1447	2109	19	Os01g0155300
1462	1755	19	Os01g0155300
1479	1768	19	Os01g0155300
1495	1886	19	Os01g0155300
1502	1889	19	Os01g0155300
1542	2022	19	Os01g0155300
1544	1813	19	Os01g0155300
1558	1782	19	Os01g0155300
1570	1765	19	Os01g0155300
1573	1756	19	Os01g0155300
1580	1776	19	Os01g0155300
1580	1832	19	Os01g0155300
1580	1900	19	Os01g0155300
1582	1690	19	Os01g0155300
1582	1815	19	Os01g0155300
1642	1666	19	Os01g0155300
1646	1675	19	Os01g0155300
1647	1898	19	Os01g0155300
1651	1512	19	Os01g0155300
1654	1533	19	Os01g0155300
1658	1654	19	Os01g0155300
1666	1538	19	Os01g0155300
1675	1558	19	Os01g0155300
1677	1753	19	Os01g0155300
1683	1549	19	Os01g0155300
1693	1602	19	Os01g0155300
1722	1454	19	Os01g0155300
1724	1611	19	Os01g0155300
1778	1494	19	Os01g0155300
1802	1639	19	Os01g0155300
1804	1437	19	Os01g0155300
1804	1646	19	Os01g0155300
1894	1398	19	Os01g0155300
1912	1398	19	Os01g0155300
1966	1531	19	Os01g0155300
1988	1524	19	Os01g0155300
1991	1433	19	Os01g0155300
2009	1304	19	Os01g0155300
2023	1533	19	Os01g0155300
2033	1461	19	Os01g0155300
2086	1472	19	Os01g0155300
2111	1313	19	Os01g0155300
2123	1325	19	Os01g0155300
2129	1452	19	Os01g0155300
2131	1277	19	Os01g0155300
1275	2082	20	Os01g0155300
1279	2086	20	Os01g0155300
1304	2078	20	Os01g0155300
1353	1991	20	Os01g0155300
1381	1837	20	Os01g0155300
1398	1991	20	Os01g0155300
1442	1764	20	Os01g0155300
1541	2032	20	Os01g0155300
1544	1773	20	Os01g0155300
1549	1863	20	Os01g0155300
1551	1566	20	Os01g0155300
1561	1790	20	Os01g0155300
1561	2028	20	Os01g0155300
1561	2068	20	Os01g0155300
1579	1677	20	Os01g0155300
1583	1678	20	Os01g0155300
1595	1828	20	Os01g0155300
1600	1838	20	Os01g0155300
1640	1904	20	Os01g0155300
1643	1863	20	Os01g0155300
1649	1673	20	Os01g0155300
1651	1927	20	Os01g0155300
1662	1614	20	Os01g0155300
1697	1744	20	Os01g0155300
1698	1622	20	Os01g0155300
1705	1785	20	Os01g0155300
1721	1613	20	Os01g0155300
1723	1754	20	Os01g0155300
1730	1743	20	Os01g0155300
1752	1474	20	Os01g0155300
1769	1543	20	Os01g0155300
1798	1556	20	Os01g0155300
1804	1554	20	Os01g0155300
1808	1638	20	Os01g0155300
1848	1573	20	Os01g0155300
2012	1285	20	Os01g0155300
2012	1413	20	Os01g0155300
2013	1518	20	Os01g0155300
2057	1276	20	Os01g0155300
2057	1470	20	Os01g0155300
1388	2087	21	Os01g0155300
1500	1991	21	Os01g0155300
1503	1815	21	Os01g0155300
1543	1783	21	Os01g0155300
1548	1659	21	Os01g0155300
1602	1680	21	Os01g0155300
1642	1633	21	Os01g0155300
1643	1665	21	Os01g0155300
1667	1612	21	Os01g0155300
1677	1535	21	Os01g0155300
1689	1640	21	Os01g0155300
1794	1442	21	Os01g0155300
1801	1533	21	Os01g0155300
1888	1459	21	Os01g0155300
1893	1385	21	Os01g0155300
1972	1407	21	Os01g0155300
1982	1407	21	Os01g0155300
2019	1339	21	Os01g0155300
2022	1311	21	Os01g0155300
1394	2109	22	Os01g0155300
1509	1874	22	Os01g0155300
1524	1797	22	Os01g0155300
1542	1777	22	Os01g0155300
1557	1742	22	Os01g0155300
1577	1778	22	Os01g0155300
1598	1790	22	Os01g0155300
1632	1588	22	Os01g0155300
1658	1633	22	Os01g0155300
1693	1508	22	Os01g0155300
1751	1721	22	Os01g0155300
1790	1550	22	Os01g0155300
1859	1446	22	Os01g0155300
1894	1454	22	Os01g0155300
1923	1377	22	Os01g0155300
1462	1905	23	Os01g0155300
1514	1793	23	Os01g0155300
1520	1697	23	Os01g0155300
1533	1593	23	Os01g0155300
1558	1788	23	Os01g0155300
1660	1623	23	Os01g0155300
1676	1827	23	Os01g0155300
1681	1525	23	Os01g0155300
1740	1709	23	Os01g0155300
1784	1548	23	Os01g0155300
1788	1488	23	Os01g0155300
1806	1549	23	Os01g0155300
1808	1509	23	Os01g0155300
1984	1428	23	Os01g0155300
2012	1347	23	Os01g0155300
1542	1867	24	Os01g0155300
1638	1504	24	Os01g0155300
1716	1525	24	Os01g0155300
1717	1740	24	Os01g0155300
1804	1560	24	Os01g0155300
1922	1378	24	Os01g0155300
1352	1986	25	Os01g0155300
1354	1881	25	Os01g0155300
1448	1709	25	Os01g0155300
1532	1578	25	Os01g0155300
1611	1534	25	Os01g0155300
1612	1690	25	Os01g0155300
1636	1700	25	Os01g0155300
1663	1489	25	Os01g0155300
1763	1661	25	Os01g0155300
1340	1889	26	Os01g0155300
1376	2013	26	Os01g0155300
1620	1525	26	Os01g0155300
1653	1520	26	Os01g0155300
1840	1453	26	Os01g0155300
1922	1378	26	Os01g0155300
1408	2005	28	Os01g0155300
1533	1697	28	Os01g0155300
1543	1586	28	Os01g0155300
1665	1633	28	Os01g0155300
1479	1668	29	Os01g0155300
1856	1453	30	Os01g0155300
1647	1504	11	ONAC029
1649	1818	11	ONAC029
1735	1715	11	ONAC029
1646	1794	15	ONAC029
1443	2102	17	ONAC029
1634	1565	11	OsBBS1
1388	1748	15	OsBBS1
1566	1797	10	OsMST1
1654	1780	11	OsMST1
1699	1650	11	OsMST1
1728	1720	11	OsMST1
1737	1949	12	OsMST1
1835	1573	13	OsMST1
2025	1425	14	OsMST1
1487	1873	19	OsMST1
1583	1782	21	OsMST1
479	1046	10	CDC3
2037	817	10	CDC3
1945	355	11	CDC3
1468	1613	16	CDC3
1986	1227	18	CDC3
1475	1876	11	OsABCG49
1481	2135	11	OsABCG49
1638	1743	11	OsABCG49
1733	1571	13	OsABCG49
1782	1550	14	OsABCG49
1583	1828	18	OsABCG49
1685	1793	10	OsPGL6
1486	1858	11	OsPGL6
1645	1753	11	OsPGL6
1868	1498	11	OsPGL6
1980	1415	11	OsPGL6
1304	2097	13	OsPGL6
1602	1772	13	OsPGL6
2081	1448	13	OsPGL6
1537	1873	15	OsPGL6
1763	1485	15	OsPGL6
1979	1823	16	OsPGL6
1460	1657	17	OsPGL6
1643	2082	17	OsPGL6
1479	1718	19	OsPGL6
1547	1794	19	OsPGL6
1654	1526	19	OsPGL6
1679	1519	24	OsPGL6
1280	2125	26	OsPGL6
802	457	11	Os06g0664800
179	960	11	ONAC073
1327	1817	17	ONAC073
1488	1785	10	NRT2.3
1450	1856	11	NRT2.3
1964	1352	11	NRT2.3
2015	1325	11	NRT2.3
1431	1774	12	NRT2.3
1487	1831	12	NRT2.3
1819	1403	12	NRT2.3
1990	1346	12	NRT2.3
1967	1295	13	NRT2.3
1463	1798	17	NRT2.3
1492	1731	17	NRT2.3
2012	1381	19	NRT2.3
2032	1341	19	NRT2.3
2023	1343	20	NRT2.3
1415	1781	25	NRT2.3
1524	1947	10	Os08g0138600
1877	1589	11	Os08g0138600
2084	1512	11	Os08g0138600
1468	1906	12	Os08g0138600
1564	1567	12	Os08g0138600
1887	1827	12	Os08g0138600
1997	1489	12	Os08g0138600
2072	1551	12	Os08g0138600
2113	1196	13	Os08g0138600
1258	1867	14	Os08g0138600
1906	1379	14	Os08g0138600
1554	1838	16	Os08g0138600
1662	1903	18	Os08g0138600
1890	1424	18	Os08g0138600
1724	1615	19	Os08g0138600
1292	2136	21	Os08g0138600
1254	2021	23	Os08g0138600
1534	1838	23	Os08g0138600
1767	1571	23	Os08g0138600
1967	1423	26	Os08g0138600
37	1672	10	Os06g0611100
92	560	10	Os06g0611100
209	1542	10	Os06g0611100
1139	2061	10	Os06g0611100
1213	2117	10	Os06g0611100
1216	1930	10	Os06g0611100
1219	1938	10	Os06g0611100
1227	2008	10	Os06g0611100
1235	1936	10	Os06g0611100
1242	1930	10	Os06g0611100
1242	1941	10	Os06g0611100
1244	1926	10	Os06g0611100
1270	1110	10	Os06g0611100
1464	1611	10	Os06g0611100
1487	1602	10	Os06g0611100
1545	1492	10	Os06g0611100
1585	1448	10	Os06g0611100
1651	1073	10	Os06g0611100
1797	1323	10	Os06g0611100
1922	1335	10	Os06g0611100
1227	2016	11	Os06g0611100
1233	2012	11	Os06g0611100
1276	1894	11	Os06g0611100
1283	1935	11	Os06g0611100
1302	1801	11	Os06g0611100
1305	1803	11	Os06g0611100
1318	1781	11	Os06g0611100
1383	1649	11	Os06g0611100
1405	1614	11	Os06g0611100
1406	1703	11	Os06g0611100
1584	1452	11	Os06g0611100
1597	1440	11	Os06g0611100
1646	1423	11	Os06g0611100
1766	1348	11	Os06g0611100
1826	1387	11	Os06g0611100
1927	1341	11	Os06g0611100
1971	1289	11	Os06g0611100
1978	1290	11	Os06g0611100
109	587	12	Os06g0611100
1245	1877	12	Os06g0611100
1278	1886	12	Os06g0611100
1295	1966	12	Os06g0611100
1498	1583	12	Os06g0611100
1588	1452	12	Os06g0611100
1613	1433	12	Os06g0611100
1821	1391	12	Os06g0611100
1925	1857	12	Os06g0611100
1926	1344	12	Os06g0611100
1969	1303	12	Os06g0611100
1282	1880	13	Os06g0611100
1303	1973	13	Os06g0611100
1337	1752	13	Os06g0611100
1390	1697	13	Os06g0611100
1497	1603	13	Os06g0611100
1580	1474	13	Os06g0611100
1598	1498	13	Os06g0611100
1704	1413	13	Os06g0611100
1220	2042	14	Os06g0611100
1241	2132	14	Os06g0611100
1268	1835	14	Os06g0611100
1276	1939	14	Os06g0611100
1283	1814	14	Os06g0611100
1301	1793	14	Os06g0611100
1305	1786	14	Os06g0611100
1308	1781	14	Os06g0611100
1316	1894	14	Os06g0611100
1331	1749	14	Os06g0611100
1402	1691	14	Os06g0611100
1577	1479	14	Os06g0611100
1582	1504	14	Os06g0611100
1657	1436	14	Os06g0611100
1733	1410	14	Os06g0611100
1751	1670	14	Os06g0611100
1818	1392	14	Os06g0611100
1976	1419	14	Os06g0611100
2064	1176	14	Os06g0611100
2075	1170	14	Os06g0611100
2091	1168	14	Os06g0611100
1275	1950	15	Os06g0611100
1321	1888	15	Os06g0611100
1367	1661	15	Os06g0611100
1375	1663	15	Os06g0611100
1376	1703	15	Os06g0611100
1793	1403	15	Os06g0611100
1815	1396	15	Os06g0611100
1827	1394	15	Os06g0611100
1903	1284	15	Os06g0611100
1222	2047	16	Os06g0611100
1223	2036	16	Os06g0611100
1242	1889	16	Os06g0611100
1260	1838	16	Os06g0611100
1291	1884	16	Os06g0611100
1295	1882	16	Os06g0611100
1353	1874	16	Os06g0611100
1443	1590	16	Os06g0611100
1476	1603	16	Os06g0611100
1482	1601	16	Os06g0611100
1687	1418	16	Os06g0611100
1693	1415	16	Os06g0611100
1799	1402	16	Os06g0611100
1860	1338	16	Os06g0611100
1217	2093	17	Os06g0611100
1229	2023	17	Os06g0611100
1294	1886	17	Os06g0611100
1296	1792	17	Os06g0611100
1298	1886	17	Os06g0611100
1303	1885	17	Os06g0611100
1389	1694	17	Os06g0611100
1411	1686	17	Os06g0611100
1466	1604	17	Os06g0611100
1476	1599	17	Os06g0611100
1483	1597	17	Os06g0611100
1529	1496	17	Os06g0611100
1572	1504	17	Os06g0611100
1660	1437	17	Os06g0611100
1811	1400	17	Os06g0611100
1215	2058	18	Os06g0611100
1274	1944	18	Os06g0611100
1279	1945	18	Os06g0611100
1366	1709	18	Os06g0611100
1376	1672	18	Os06g0611100
1462	1599	18	Os06g0611100
1578	1476	18	Os06g0611100
1692	1416	18	Os06g0611100
1762	1414	18	Os06g0611100
1805	1402	18	Os06g0611100
2050	1181	18	Os06g0611100
1216	2097	19	Os06g0611100
1270	1830	19	Os06g0611100
1300	1815	19	Os06g0611100
1302	1819	19	Os06g0611100
1321	1738	19	Os06g0611100
1371	1673	19	Os06g0611100
1580	1514	19	Os06g0611100
1699	1413	19	Os06g0611100
1864	1341	19	Os06g0611100
1870	1330	19	Os06g0611100
1873	1333	19	Os06g0611100
1906	1293	19	Os06g0611100
2018	1222	19	Os06g0611100
1242	1881	20	Os06g0611100
1244	2132	20	Os06g0611100
1280	1942	20	Os06g0611100
1312	1760	20	Os06g0611100
1485	1598	20	Os06g0611100
1565	1509	20	Os06g0611100
1570	1508	20	Os06g0611100
1576	1515	20	Os06g0611100
1719	1411	20	Os06g0611100
1729	1408	20	Os06g0611100
2070	1174	20	Os06g0611100
1272	1950	21	Os06g0611100
1284	1948	21	Os06g0611100
1286	1815	21	Os06g0611100
1332	1726	21	Os06g0611100
1338	1728	21	Os06g0611100
1362	1712	21	Os06g0611100
1391	1698	21	Os06g0611100
1472	1609	21	Os06g0611100
1631	1418	21	Os06g0611100
1791	1416	21	Os06g0611100
1800	1407	21	Os06g0611100
1967	1276	21	Os06g0611100
2089	1165	21	Os06g0611100
2124	1107	21	Os06g0611100
1275	1954	22	Os06g0611100
1867	1340	22	Os06g0611100
1925	1280	22	Os06g0611100
1972	1269	22	Os06g0611100
2028	1207	22	Os06g0611100
2046	1187	22	Os06g0611100
2113	1116	22	Os06g0611100
1240	1892	23	Os06g0611100
1244	1913	23	Os06g0611100
1567	1524	23	Os06g0611100
1574	1467	23	Os06g0611100
1736	1408	23	Os06g0611100
1796	1420	23	Os06g0611100
1936	1276	23	Os06g0611100
1968	1283	23	Os06g0611100
1228	2114	24	Os06g0611100
1238	1881	24	Os06g0611100
1241	2126	24	Os06g0611100
1363	1714	24	Os06g0611100
1370	1711	24	Os06g0611100
1380	1702	24	Os06g0611100
1461	1595	24	Os06g0611100
1570	1498	24	Os06g0611100
1573	1521	24	Os06g0611100
1721	1412	24	Os06g0611100
1962	1287	24	Os06g0611100
1238	1888	25	Os06g0611100
1265	1953	25	Os06g0611100
1278	1957	25	Os06g0611100
1570	1490	25	Os06g0611100
1734	1411	25	Os06g0611100
1837	1392	25	Os06g0611100
1928	1285	25	Os06g0611100
1959	1284	25	Os06g0611100
1968	1277	25	Os06g0611100
2081	1182	25	Os06g0611100
2113	1120	25	Os06g0611100
1249	1922	26	Os06g0611100
1249	1925	26	Os06g0611100
1267	1954	26	Os06g0611100
1276	1944	26	Os06g0611100
1714	1417	26	Os06g0611100
1792	1424	26	Os06g0611100
1908	1300	26	Os06g0611100
1913	1303	26	Os06g0611100
1925	1291	26	Os06g0611100
1330	1723	27	Os06g0611100
1351	1715	27	Os06g0611100
1368	1713	27	Os06g0611100
1569	1476	27	Os06g0611100
1972	1293	27	Os06g0611100
2089	1159	27	Os06g0611100
1295	1765	28	Os06g0611100
1370	1708	28	Os06g0611100
1633	1423	28	Os06g0611100
1837	1424	28	Os06g0611100
1884	1341	28	Os06g0611100
1911	1302	28	Os06g0611100
1982	1271	28	Os06g0611100
1986	1274	28	Os06g0611100
1995	1255	28	Os06g0611100
2032	1244	28	Os06g0611100
2055	1230	28	Os06g0611100
2116	1124	28	Os06g0611100
1234	1889	29	Os06g0611100
1244	1919	29	Os06g0611100
1246	1922	29	Os06g0611100
1269	1955	29	Os06g0611100
1281	1798	29	Os06g0611100
1281	1807	29	Os06g0611100
1284	1813	29	Os06g0611100
1291	1765	29	Os06g0611100
1534	1505	29	Os06g0611100
1863	1362	29	Os06g0611100
1873	1350	29	Os06g0611100
1977	1287	29	Os06g0611100
2001	1256	29	Os06g0611100
2082	1192	29	Os06g0611100
1270	1941	30	Os06g0611100
1276	1771	30	Os06g0611100
1326	1724	30	Os06g0611100
1356	1719	30	Os06g0611100
1806	1426	30	Os06g0611100
1904	1317	30	Os06g0611100
1987	1273	30	Os06g0611100
1992	1267	30	Os06g0611100
2082	1198	30	Os06g0611100
2093	1182	30	Os06g0611100
1208	2067	31	Os06g0611100
1208	2136	31	Os06g0611100
1217	2059	31	Os06g0611100
1218	2041	31	Os06g0611100
1276	1794	31	Os06g0611100
1287	1767	31	Os06g0611100
1327	1721	31	Os06g0611100
1566	1487	31	Os06g0611100
1628	1422	31	Os06g0611100
2000	1263	31	Os06g0611100
2067	1236	31	Os06g0611100
2093	1192	31	Os06g0611100
2095	1157	31	Os06g0611100
2096	1182	31	Os06g0611100
1375	1702	32	Os06g0611100
1553	1521	32	Os06g0611100
1662	1442	32	Os06g0611100
1858	1389	32	Os06g0611100
1920	1295	32	Os06g0611100
2016	1259	32	Os06g0611100
2036	1261	32	Os06g0611100
2094	1202	32	Os06g0611100
1343	1717	33	Os06g0611100
1352	1723	33	Os06g0611100
1806	1432	33	Os06g0611100
1995	1280	33	Os06g0611100
2000	1274	33	Os06g0611100
2011	1270	33	Os06g0611100
2037	1267	33	Os06g0611100
2061	1263	33	Os06g0611100
2095	1206	33	Os06g0611100
442	1628	10	Os01g0677400
630	830	10	Os01g0677400
2024	1515	11	Os07g0560300
2031	1501	17	Os07g0560300
1702	1644	10	Os03g0570800
1492	1869	11	Os03g0570800
1979	1435	11	Os03g0570800
1731	1637	12	Os03g0570800
1977	1436	16	Os03g0570800
1625	1700	21	Os03g0570800
1583	2142	10	Os06g0219900
2078	1670	10	Os06g0219900
1373	1723	11	Os06g0219900
1648	1659	11	Os06g0219900
1702	1463	11	Os06g0219900
1727	1448	11	Os06g0219900
2043	1246	11	Os06g0219900
2073	1716	11	Os06g0219900
1411	1844	12	Os06g0219900
1428	1615	12	Os06g0219900
1501	2119	12	Os06g0219900
1777	2036	12	Os06g0219900
2032	1389	12	Os06g0219900
1619	1529	13	Os06g0219900
1683	1808	13	Os06g0219900
1973	1464	13	Os06g0219900
1551	1670	14	Os06g0219900
1679	1861	14	Os06g0219900
1503	1891	15	Os06g0219900
1643	2045	15	Os06g0219900
1343	1887	16	Os06g0219900
1462	1979	16	Os06g0219900
1369	2080	18	Os06g0219900
1517	1730	18	Os06g0219900
1560	2019	18	Os06g0219900
2018	1369	18	Os06g0219900
2021	1352	18	Os06g0219900
1513	1762	19	Os06g0219900
1522	1817	20	Os06g0219900
1727	1441	20	Os06g0219900
1391	1688	21	Os06g0219900
1429	2081	21	Os06g0219900
1543	1803	21	Os06g0219900
2107	1303	21	Os06g0219900
2074	1325	13	OsCesA4
1782	1903	14	OsCesA4
1409	2085	10	OsFTIP1
1419	2137	10	OsFTIP1
1424	2066	10	OsFTIP1
1447	1899	10	OsFTIP1
1447	2133	10	OsFTIP1
1459	2060	10	OsFTIP1
1514	1793	10	OsFTIP1
1582	1563	10	OsFTIP1
1586	1652	10	OsFTIP1
1599	1761	10	OsFTIP1
1630	1952	10	OsFTIP1
1758	1750	10	OsFTIP1
1767	1709	10	OsFTIP1
1786	2020	10	OsFTIP1
1805	1554	10	OsFTIP1
1808	1666	10	OsFTIP1
1817	1897	10	OsFTIP1
1827	1916	10	OsFTIP1
1868	1608	10	OsFTIP1
1929	1994	10	OsFTIP1
1935	1948	10	OsFTIP1
1937	2132	10	OsFTIP1
1939	1991	10	OsFTIP1
1961	1987	10	OsFTIP1
2068	1891	10	OsFTIP1
2077	2117	10	OsFTIP1
2088	1876	10	OsFTIP1
2124	1792	10	OsFTIP1
2125	1294	10	OsFTIP1
595	80	11	OsFTIP1
1327	2142	11	OsFTIP1
1344	1990	11	OsFTIP1
1380	1944	11	OsFTIP1
1416	2118	11	OsFTIP1
1420	2078	11	OsFTIP1
1439	2069	11	OsFTIP1
1440	1801	11	OsFTIP1
1446	1931	11	OsFTIP1
1456	1862	11	OsFTIP1
1466	2108	11	OsFTIP1
1470	1839	11	OsFTIP1
1472	2067	11	OsFTIP1
1474	1675	11	OsFTIP1
1477	2137	11	OsFTIP1
1496	2072	11	OsFTIP1
1507	2069	11	OsFTIP1
1517	1810	11	OsFTIP1
1538	1792	11	OsFTIP1
1547	1973	11	OsFTIP1
1557	1639	11	OsFTIP1
1577	1873	11	OsFTIP1
1591	1572	11	OsFTIP1
1593	1572	11	OsFTIP1
1600	2077	11	OsFTIP1
1608	1959	11	OsFTIP1
1623	2014	11	OsFTIP1
1626	1773	11	OsFTIP1
1643	1771	11	OsFTIP1
1677	1763	11	OsFTIP1
1684	1506	11	OsFTIP1
1686	1780	11	OsFTIP1
1694	1457	11	OsFTIP1
1717	2128	11	OsFTIP1
1718	1601	11	OsFTIP1
1724	1571	11	OsFTIP1
1749	1764	11	OsFTIP1
1761	1848	11	OsFTIP1
1763	1506	11	OsFTIP1
1763	1685	11	OsFTIP1
1767	1754	11	OsFTIP1
1777	1645	11	OsFTIP1
1789	2043	11	OsFTIP1
1793	2044	11	OsFTIP1
1813	1637	11	OsFTIP1
1823	1682	11	OsFTIP1
1825	1479	11	OsFTIP1
1826	1759	11	OsFTIP1
1831	1697	11	OsFTIP1
1840	1471	11	OsFTIP1
1868	1483	11	OsFTIP1
1903	1602	11	OsFTIP1
1911	2122	11	OsFTIP1
1914	1504	11	OsFTIP1
1914	2121	11	OsFTIP1
1916	1613	11	OsFTIP1
1928	1598	11	OsFTIP1
1934	1606	11	OsFTIP1
1941	1309	11	OsFTIP1
1942	2011	11	OsFTIP1
1967	1981	11	OsFTIP1
1969	2018	11	OsFTIP1
1970	1961	11	OsFTIP1
1972	1891	11	OsFTIP1
1973	1900	11	OsFTIP1
1980	1662	11	OsFTIP1
1987	1729	11	OsFTIP1
1988	1439	11	OsFTIP1
2002	1376	11	OsFTIP1
2004	1702	11	OsFTIP1
2013	1691	11	OsFTIP1
2020	1364	11	OsFTIP1
2028	1533	11	OsFTIP1
2033	1647	11	OsFTIP1
2033	1886	11	OsFTIP1
2037	1439	11	OsFTIP1
2039	1574	11	OsFTIP1
2042	1251	11	OsFTIP1
2047	1891	11	OsFTIP1
2051	1894	11	OsFTIP1
2058	1497	11	OsFTIP1
2061	1684	11	OsFTIP1
2062	2016	11	OsFTIP1
2064	1719	11	OsFTIP1
2064	2137	11	OsFTIP1
2067	2135	11	OsFTIP1
2068	1394	11	OsFTIP1
2071	2036	11	OsFTIP1
2072	1399	11	OsFTIP1
2080	1419	11	OsFTIP1
2092	2132	11	OsFTIP1
2096	1829	11	OsFTIP1
2097	2003	11	OsFTIP1
2099	1932	11	OsFTIP1
2101	1683	11	OsFTIP1
2110	1877	11	OsFTIP1
2129	1910	11	OsFTIP1
2131	1839	11	OsFTIP1
2137	2121	11	OsFTIP1
1318	2132	12	OsFTIP1
1343	2080	12	OsFTIP1
1376	1821	12	OsFTIP1
1400	2060	12	OsFTIP1
1413	1830	12	OsFTIP1
1414	2053	12	OsFTIP1
1445	1963	12	OsFTIP1
1496	1771	12	OsFTIP1
1512	1785	12	OsFTIP1
1520	1770	12	OsFTIP1
1520	2041	12	OsFTIP1
1522	1765	12	OsFTIP1
1523	2062	12	OsFTIP1
1524	1886	12	OsFTIP1
1534	2026	12	OsFTIP1
1553	1971	12	OsFTIP1
1559	1751	12	OsFTIP1
1578	1782	12	OsFTIP1
1587	1658	12	OsFTIP1
1604	1939	12	OsFTIP1
1612	1888	12	OsFTIP1
1615	1897	12	OsFTIP1
1620	1879	12	OsFTIP1
1624	1922	12	OsFTIP1
1626	1598	12	OsFTIP1
1630	1786	12	OsFTIP1
1652	1768	12	OsFTIP1
1661	1599	12	OsFTIP1
1683	1713	12	OsFTIP1
1703	1737	12	OsFTIP1
1706	2039	12	OsFTIP1
1713	1776	12	OsFTIP1
1721	1516	12	OsFTIP1
1740	1924	12	OsFTIP1
1741	1629	12	OsFTIP1
1750	1732	12	OsFTIP1
1750	1917	12	OsFTIP1
1754	1753	12	OsFTIP1
1755	1696	12	OsFTIP1
1762	1735	12	OsFTIP1
1769	2026	12	OsFTIP1
1785	1698	12	OsFTIP1
1790	1696	12	OsFTIP1
1799	1499	12	OsFTIP1
1814	2057	12	OsFTIP1
1832	1593	12	OsFTIP1
1833	1695	12	OsFTIP1
1841	1525	12	OsFTIP1
1873	1510	12	OsFTIP1
1882	1661	12	OsFTIP1
1898	1533	12	OsFTIP1
1900	1517	12	OsFTIP1
1903	2100	12	OsFTIP1
1912	1618	12	OsFTIP1
1928	1998	12	OsFTIP1
1941	1313	12	OsFTIP1
1947	1556	12	OsFTIP1
1952	1300	12	OsFTIP1
1962	1477	12	OsFTIP1
1965	1412	12	OsFTIP1
1986	1667	12	OsFTIP1
1989	1562	12	OsFTIP1
1990	1823	12	OsFTIP1
1991	1438	12	OsFTIP1
1992	1453	12	OsFTIP1
2000	1864	12	OsFTIP1
2005	1543	12	OsFTIP1
2013	1472	12	OsFTIP1
2013	1550	12	OsFTIP1
2014	1872	12	OsFTIP1
2021	1879	12	OsFTIP1
2023	1406	12	OsFTIP1
2026	1388	12	OsFTIP1
2034	1574	12	OsFTIP1
2064	2093	12	OsFTIP1
2067	1389	12	OsFTIP1
2071	1900	12	OsFTIP1
2073	1413	12	OsFTIP1
2073	2037	12	OsFTIP1
2077	2127	12	OsFTIP1
2110	2022	12	OsFTIP1
2113	2023	12	OsFTIP1
2119	1913	12	OsFTIP1
2135	1452	12	OsFTIP1
1310	1987	13	OsFTIP1
1342	2121	13	OsFTIP1
1369	2124	13	OsFTIP1
1396	1829	13	OsFTIP1
1425	2053	13	OsFTIP1
1452	1952	13	OsFTIP1
1455	1873	13	OsFTIP1
1522	2044	13	OsFTIP1
1535	1773	13	OsFTIP1
1535	2031	13	OsFTIP1
1536	1820	13	OsFTIP1
1547	1748	13	OsFTIP1
1571	1604	13	OsFTIP1
1583	1782	13	OsFTIP1
1607	1975	13	OsFTIP1
1612	1782	13	OsFTIP1
1617	1987	13	OsFTIP1
1624	1871	13	OsFTIP1
1626	1919	13	OsFTIP1
1636	1892	13	OsFTIP1
1653	1507	13	OsFTIP1
1656	1918	13	OsFTIP1
1664	1707	13	OsFTIP1
1673	1884	13	OsFTIP1
1677	1738	13	OsFTIP1
1689	1922	13	OsFTIP1
1693	1782	13	OsFTIP1
1713	1679	13	OsFTIP1
1722	1744	13	OsFTIP1
1723	1768	13	OsFTIP1
1766	1695	13	OsFTIP1
1768	1663	13	OsFTIP1
1797	1693	13	OsFTIP1
1802	1618	13	OsFTIP1
1832	1412	13	OsFTIP1
1874	1475	13	OsFTIP1
1877	1589	13	OsFTIP1
1886	2083	13	OsFTIP1
1891	2120	13	OsFTIP1
1918	1470	13	OsFTIP1
1937	2036	13	OsFTIP1
1949	1857	13	OsFTIP1
1961	1806	13	OsFTIP1
1963	1998	13	OsFTIP1
1973	1878	13	OsFTIP1
1988	1483	13	OsFTIP1
1993	1837	13	OsFTIP1
1997	1860	13	OsFTIP1
2002	1682	13	OsFTIP1
2004	1257	13	OsFTIP1
2012	1608	13	OsFTIP1
2021	1462	13	OsFTIP1
2025	1396	13	OsFTIP1
2029	1723	13	OsFTIP1
2047	1492	13	OsFTIP1
2049	1483	13	OsFTIP1
2057	1519	13	OsFTIP1
2084	1900	13	OsFTIP1
2086	1338	13	OsFTIP1
2088	1373	13	OsFTIP1
2091	1896	13	OsFTIP1
2099	1383	13	OsFTIP1
2099	1535	13	OsFTIP1
2105	2038	13	OsFTIP1
2108	1507	13	OsFTIP1
2109	1884	13	OsFTIP1
2114	1882	13	OsFTIP1
2134	1908	13	OsFTIP1
1368	2077	14	OsFTIP1
1379	2139	14	OsFTIP1
1404	2112	14	OsFTIP1
1409	1825	14	OsFTIP1
1423	2046	14	OsFTIP1
1478	2107	14	OsFTIP1
1483	1841	14	OsFTIP1
1493	1991	14	OsFTIP1
1499	2114	14	OsFTIP1
1516	1776	14	OsFTIP1
1516	1798	14	OsFTIP1
1518	1804	14	OsFTIP1
1522	2064	14	OsFTIP1
1523	2008	14	OsFTIP1
1529	2028	14	OsFTIP1
1557	1644	14	OsFTIP1
1573	1951	14	OsFTIP1
1575	1843	14	OsFTIP1
1597	1846	14	OsFTIP1
1601	1824	14	OsFTIP1
1604	1951	14	OsFTIP1
1608	1867	14	OsFTIP1
1609	1864	14	OsFTIP1
1626	1836	14	OsFTIP1
1628	1646	14	OsFTIP1
1629	2011	14	OsFTIP1
1637	1973	14	OsFTIP1
1639	1709	14	OsFTIP1
1639	1959	14	OsFTIP1
1640	1818	14	OsFTIP1
1652	1845	14	OsFTIP1
1669	1838	14	OsFTIP1
1672	1886	14	OsFTIP1
1678	1760	14	OsFTIP1
1684	1621	14	OsFTIP1
1701	1720	14	OsFTIP1
1716	1772	14	OsFTIP1
1718	1612	14	OsFTIP1
1809	1617	14	OsFTIP1
1822	1604	14	OsFTIP1
1827	1649	14	OsFTIP1
1833	1656	14	OsFTIP1
1842	1412	14	OsFTIP1
1898	1428	14	OsFTIP1
1913	2057	14	OsFTIP1
1916	1422	14	OsFTIP1
1931	1330	14	OsFTIP1
1947	1311	14	OsFTIP1
1966	1385	14	OsFTIP1
1982	1320	14	OsFTIP1
2013	1331	14	OsFTIP1
2024	1434	14	OsFTIP1
2026	1399	14	OsFTIP1
2069	1517	14	OsFTIP1
2071	1297	14	OsFTIP1
2078	1479	14	OsFTIP1
2108	1435	14	OsFTIP1
1322	2105	15	OsFTIP1
1364	1971	15	OsFTIP1
1432	2003	15	OsFTIP1
1438	1974	15	OsFTIP1
1454	1938	15	OsFTIP1
1475	1967	15	OsFTIP1
1502	1994	15	OsFTIP1
1527	2051	15	OsFTIP1
1528	2014	15	OsFTIP1
1539	1871	15	OsFTIP1
1561	2012	15	OsFTIP1
1564	1659	15	OsFTIP1
1571	1901	15	OsFTIP1
1577	1838	15	OsFTIP1
1595	1701	15	OsFTIP1
1605	1813	15	OsFTIP1
1611	1497	15	OsFTIP1
1622	1922	15	OsFTIP1
1626	1867	15	OsFTIP1
1639	2037	15	OsFTIP1
1644	1707	15	OsFTIP1
1658	1849	15	OsFTIP1
1676	1693	15	OsFTIP1
1678	1547	15	OsFTIP1
1695	1936	15	OsFTIP1
1723	1933	15	OsFTIP1
1740	1719	15	OsFTIP1
1741	1658	15	OsFTIP1
1760	1735	15	OsFTIP1
1784	1702	15	OsFTIP1
1811	1627	15	OsFTIP1
1817	1559	15	OsFTIP1
1840	1649	15	OsFTIP1
1843	1682	15	OsFTIP1
1853	1631	15	OsFTIP1
1878	1377	15	OsFTIP1
1901	1553	15	OsFTIP1
1916	1546	15	OsFTIP1
1944	1409	15	OsFTIP1
1946	1527	15	OsFTIP1
1952	1304	15	OsFTIP1
1974	1386	15	OsFTIP1
1976	1494	15	OsFTIP1
1989	1850	15	OsFTIP1
2003	1390	15	OsFTIP1
2006	1539	15	OsFTIP1
2082	1266	15	OsFTIP1
2082	1340	15	OsFTIP1
2086	1531	15	OsFTIP1
2089	2130	15	OsFTIP1
2093	1278	15	OsFTIP1
2104	1247	15	OsFTIP1
2107	1480	15	OsFTIP1
2122	1459	15	OsFTIP1
1338	2117	16	OsFTIP1
1385	1898	16	OsFTIP1
1413	1920	16	OsFTIP1
1421	1811	16	OsFTIP1
1431	2083	16	OsFTIP1
1435	2078	16	OsFTIP1
1459	1877	16	OsFTIP1
1482	1980	16	OsFTIP1
1493	2094	16	OsFTIP1
1508	1997	16	OsFTIP1
1534	1793	16	OsFTIP1
1549	2082	16	OsFTIP1
1563	1970	16	OsFTIP1
1577	1847	16	OsFTIP1
1578	1753	16	OsFTIP1
1579	1755	16	OsFTIP1
1581	1560	16	OsFTIP1
1583	1933	16	OsFTIP1
1623	2114	16	OsFTIP1
1629	2098	16	OsFTIP1
1671	1713	16	OsFTIP1
1739	1542	16	OsFTIP1
1740	1641	16	OsFTIP1
1754	1756	16	OsFTIP1
1772	1707	16	OsFTIP1
1774	1487	16	OsFTIP1
1780	1703	16	OsFTIP1
1789	1504	16	OsFTIP1
1821	1537	16	OsFTIP1
1822	1457	16	OsFTIP1
1825	1644	16	OsFTIP1
1827	1640	16	OsFTIP1
1831	1537	16	OsFTIP1
1832	1657	16	OsFTIP1
1843	1632	16	OsFTIP1
1847	1412	16	OsFTIP1
1929	1367	16	OsFTIP1
1933	1356	16	OsFTIP1
1936	1524	16	OsFTIP1
1939	1533	16	OsFTIP1
1948	1316	16	OsFTIP1
1961	1570	16	OsFTIP1
1986	1353	16	OsFTIP1
1993	1877	16	OsFTIP1
2004	1333	16	OsFTIP1
2030	1491	16	OsFTIP1
2036	1307	16	OsFTIP1
2038	1378	16	OsFTIP1
2040	1407	16	OsFTIP1
2057	1434	16	OsFTIP1
2085	1266	16	OsFTIP1
2097	1249	16	OsFTIP1
1358	2092	17	OsFTIP1
1388	2029	17	OsFTIP1
1394	2100	17	OsFTIP1
1402	1980	17	OsFTIP1
1413	1993	17	OsFTIP1
1414	2103	17	OsFTIP1
1473	2095	17	OsFTIP1
1476	1771	17	OsFTIP1
1508	2113	17	OsFTIP1
1528	2002	17	OsFTIP1
1533	2081	17	OsFTIP1
1576	1702	17	OsFTIP1
1584	1936	17	OsFTIP1
1592	1946	17	OsFTIP1
1605	1884	17	OsFTIP1
1626	1650	17	OsFTIP1
1655	1787	17	OsFTIP1
1676	1601	17	OsFTIP1
1714	1708	17	OsFTIP1
1741	1477	17	OsFTIP1
1767	1443	17	OsFTIP1
1772	1663	17	OsFTIP1
1817	1703	17	OsFTIP1
1833	1635	17	OsFTIP1
1838	1570	17	OsFTIP1
1853	1448	17	OsFTIP1
1862	1451	17	OsFTIP1
1913	1382	17	OsFTIP1
1922	1551	17	OsFTIP1
1959	1570	17	OsFTIP1
1978	1362	17	OsFTIP1
1984	1378	17	OsFTIP1
2018	1514	17	OsFTIP1
2032	1435	17	OsFTIP1
2058	1293	17	OsFTIP1
2095	1272	17	OsFTIP1
2096	1473	17	OsFTIP1
2112	1278	17	OsFTIP1
2132	1275	17	OsFTIP1
1366	2127	18	OsFTIP1
1410	1994	18	OsFTIP1
1442	1875	18	OsFTIP1
1453	1883	18	OsFTIP1
1483	2098	18	OsFTIP1
1492	2097	18	OsFTIP1
1494	2096	18	OsFTIP1
1498	1988	18	OsFTIP1
1513	2104	18	OsFTIP1
1537	1867	18	OsFTIP1
1570	1658	18	OsFTIP1
1571	1810	18	OsFTIP1
1572	1837	18	OsFTIP1
1576	1895	18	OsFTIP1
1588	1916	18	OsFTIP1
1592	1832	18	OsFTIP1
1608	1855	18	OsFTIP1
1610	1694	18	OsFTIP1
1622	1832	18	OsFTIP1
1627	1661	18	OsFTIP1
1638	1848	18	OsFTIP1
1639	1782	18	OsFTIP1
1716	1533	18	OsFTIP1
1719	1708	18	OsFTIP1
1742	1441	18	OsFTIP1
1749	1443	18	OsFTIP1
1749	1532	18	OsFTIP1
1788	1481	18	OsFTIP1
1789	1446	18	OsFTIP1
1818	1517	18	OsFTIP1
1824	1438	18	OsFTIP1
1877	1437	18	OsFTIP1
[truncated: 25,346 more rows]
