# Supplementary material for: Single-cell transcriptomics reveal how root tissues adapt to soil stress
Source: Nature. 2025 Apr 30;642(8068):721–9. doi: 10.1038/s41586-025-08941-z (PMC12176638; doi:10.1038/s41586-025-08941-z)
Supplement: Supplementary file 23 — Expression patterns of cell type markers in spatial transcriptomics data for compacted soil grown roots. A PDF summary file that includes the sample and gene information for visualization is included. The raw spatial transcriptomics data for compacted soil grown roots is also included. [file 41586_2025_8941_MOESM23_ESM.zip › Supplementary Data 8_Marker_expression_in_compacted-soils-based_Spatial_transcriptomics_Rice/Soil-CMP-spatial-raw data/33282-Benfey2_C1-2_results.txt]

2006	1158	10	Os03g0185700
2120	1951	16	Os03g0185700
1313	2085	8	Os01g0155300
1492	1794	8	Os01g0155300
1297	2114	9	Os01g0155300
1337	1951	9	Os01g0155300
1347	1923	9	Os01g0155300
1361	1921	9	Os01g0155300
1400	1822	9	Os01g0155300
1496	2016	9	Os01g0155300
1555	1807	9	Os01g0155300
1556	1816	9	Os01g0155300
1654	2105	9	Os01g0155300
1820	1910	9	Os01g0155300
1882	1889	9	Os01g0155300
1911	1894	9	Os01g0155300
1968	1796	9	Os01g0155300
1976	2013	9	Os01g0155300
1998	2041	9	Os01g0155300
2010	2069	9	Os01g0155300
2071	1903	9	Os01g0155300
2075	1482	9	Os01g0155300
1240	2105	10	Os01g0155300
1320	1933	10	Os01g0155300
1335	2085	10	Os01g0155300
1356	2054	10	Os01g0155300
1359	2107	10	Os01g0155300
1362	1954	10	Os01g0155300
1378	1925	10	Os01g0155300
1408	1837	10	Os01g0155300
1416	1852	10	Os01g0155300
1448	1771	10	Os01g0155300
1449	1819	10	Os01g0155300
1465	2078	10	Os01g0155300
1496	1930	10	Os01g0155300
1516	1761	10	Os01g0155300
1528	1705	10	Os01g0155300
1545	1727	10	Os01g0155300
1592	1847	10	Os01g0155300
1642	2053	10	Os01g0155300
1655	2130	10	Os01g0155300
1668	2105	10	Os01g0155300
1676	1692	10	Os01g0155300
1686	1922	10	Os01g0155300
1689	1933	10	Os01g0155300
1692	1838	10	Os01g0155300
1758	1813	10	Os01g0155300
1767	1892	10	Os01g0155300
1799	1681	10	Os01g0155300
1831	1483	10	Os01g0155300
1854	1564	10	Os01g0155300
1885	1536	10	Os01g0155300
1908	1466	10	Os01g0155300
1913	1456	10	Os01g0155300
1928	1742	10	Os01g0155300
1941	2119	10	Os01g0155300
2019	1449	10	Os01g0155300
2019	1521	10	Os01g0155300
2036	1893	10	Os01g0155300
2061	1478	10	Os01g0155300
2067	1474	10	Os01g0155300
2131	1763	10	Os01g0155300
1222	2117	11	Os01g0155300
1249	2010	11	Os01g0155300
1350	1923	11	Os01g0155300
1359	1992	11	Os01g0155300
1393	1832	11	Os01g0155300
1549	2054	11	Os01g0155300
1556	1727	11	Os01g0155300
1571	2138	11	Os01g0155300
1597	1766	11	Os01g0155300
1709	1687	11	Os01g0155300
1759	1575	11	Os01g0155300
1777	1921	11	Os01g0155300
1954	1836	11	Os01g0155300
1976	2013	11	Os01g0155300
2038	1896	11	Os01g0155300
2039	1869	11	Os01g0155300
2043	2022	11	Os01g0155300
2058	1467	11	Os01g0155300
2088	1857	11	Os01g0155300
2101	1512	11	Os01g0155300
1318	1957	12	Os01g0155300
1326	2040	12	Os01g0155300
1411	1836	12	Os01g0155300
1419	1992	12	Os01g0155300
1464	1960	12	Os01g0155300
1466	2076	12	Os01g0155300
1507	2097	12	Os01g0155300
1514	2105	12	Os01g0155300
1517	1866	12	Os01g0155300
1538	1972	12	Os01g0155300
1645	2029	12	Os01g0155300
1867	1921	12	Os01g0155300
1979	1497	12	Os01g0155300
2031	1436	12	Os01g0155300
2051	2038	12	Os01g0155300
1270	2001	13	Os01g0155300
1361	1932	13	Os01g0155300
1375	1853	13	Os01g0155300
1410	2007	13	Os01g0155300
1515	1777	13	Os01g0155300
1636	1748	13	Os01g0155300
1730	1620	13	Os01g0155300
1798	2120	13	Os01g0155300
1959	2032	13	Os01g0155300
1961	1472	13	Os01g0155300
1299	1974	14	Os01g0155300
1325	1978	14	Os01g0155300
1349	1918	14	Os01g0155300
1517	1742	14	Os01g0155300
1541	1819	14	Os01g0155300
1600	1861	14	Os01g0155300
1624	1758	14	Os01g0155300
1766	1578	14	Os01g0155300
1943	2041	14	Os01g0155300
2034	1463	14	Os01g0155300
2085	1507	14	Os01g0155300
1342	2006	15	Os01g0155300
1446	1807	15	Os01g0155300
1456	1944	15	Os01g0155300
1492	1952	15	Os01g0155300
1691	1782	15	Os01g0155300
1923	1497	15	Os01g0155300
2132	1412	15	Os01g0155300
1215	2108	16	Os01g0155300
1324	1927	16	Os01g0155300
1460	1937	16	Os01g0155300
1551	1725	16	Os01g0155300
1561	1719	16	Os01g0155300
1646	1602	16	Os01g0155300
1664	1791	16	Os01g0155300
1678	1608	16	Os01g0155300
1767	1892	16	Os01g0155300
1329	1972	17	Os01g0155300
1363	1999	17	Os01g0155300
1534	1736	17	Os01g0155300
1588	2046	17	Os01g0155300
1654	1599	17	Os01g0155300
1681	1653	17	Os01g0155300
1351	1919	18	Os01g0155300
1393	1852	18	Os01g0155300
1434	1933	18	Os01g0155300
1483	2076	18	Os01g0155300
1511	1744	18	Os01g0155300
1521	1777	18	Os01g0155300
1624	1858	18	Os01g0155300
1691	1648	18	Os01g0155300
1958	1492	18	Os01g0155300
2021	1464	18	Os01g0155300
2092	1431	18	Os01g0155300
1326	2102	19	Os01g0155300
1615	1677	19	Os01g0155300
1758	1560	19	Os01g0155300
1897	1486	19	Os01g0155300
1321	2138	20	Os01g0155300
1863	1863	20	Os01g0155300
2031	1492	20	Os01g0155300
1253	2063	21	Os01g0155300
1564	1720	21	Os01g0155300
2053	1438	21	Os01g0155300
1252	2127	22	Os01g0155300
1665	1773	22	Os01g0155300
1298	1906	9	ONAC029
2028	1713	10	ONAC029
1626	1988	11	ONAC029
2033	1708	11	ONAC029
1622	1998	12	ONAC029
1532	2115	13	ONAC029
1636	1993	13	ONAC029
1617	1989	14	ONAC029
1975	1586	14	ONAC029
1537	2038	17	ONAC029
2102	1666	17	ONAC029
486	1061	8	OsBBS1
1893	1453	13	OsBBS1
103	869	8	OsSub4
1834	1707	9	OsMST1
1838	1475	12	OsMST1
62	202	8	CDC3
81	648	8	CDC3
541	2054	8	CDC3
742	1300	8	CDC3
922	1110	8	CDC3
1205	713	8	CDC3
1515	43	9	CDC3
1873	815	9	CDC3
1878	1065	9	CDC3
1951	1002	12	CDC3
1528	1757	10	OsABCG49
1672	1651	18	OsABCG49
1596	1004	9	OSINV2
1958	1428	28	OSINV2
1565	1798	9	OsPGL6
1768	1662	9	OsPGL6
1948	1493	9	OsPGL6
1381	1981	10	OsPGL6
1420	1958	10	OsPGL6
1706	2004	10	OsPGL6
1283	1631	12	OsPGL6
1323	2131	13	OsPGL6
1547	1719	19	OsPGL6
1669	1662	19	OsPGL6
2065	1505	21	OsPGL6
680	1871	8	Os06g0664800
2134	1814	10	OsSNDP1
1333	335	10	Os05g0138200
1931	1503	10	Os05g0138200
781	1064	8	Os01g0899700
1582	1764	9	NRT2.3
2042	1525	12	NRT2.3
2059	1540	16	NRT2.3
1670	1687	20	NRT2.3
1459	1877	9	Os08g0138600
1688	333	9	Os08g0138600
1792	1066	9	Os08g0138600
1819	1532	9	Os08g0138600
1375	1842	10	Os08g0138600
1799	1912	10	Os08g0138600
1911	2052	10	Os08g0138600
1924	1759	10	Os08g0138600
1454	1803	11	Os08g0138600
1534	1758	11	Os08g0138600
1399	1997	12	Os08g0138600
1662	1657	12	Os08g0138600
1933	1015	12	Os08g0138600
2084	1856	12	Os08g0138600
1466	1869	14	Os08g0138600
1510	1907	14	Os08g0138600
1945	1421	14	Os08g0138600
1909	2063	16	Os08g0138600
1954	1760	16	Os08g0138600
1244	1992	23	Os08g0138600
1253	2053	24	Os08g0138600
1528	931	9	Os02g0285700
525	2135	7	Os06g0611100
137	372	8	Os06g0611100
414	1223	8	Os06g0611100
416	725	8	Os06g0611100
699	854	8	Os06g0611100
747	1132	8	Os06g0611100
774	1135	8	Os06g0611100
786	1019	8	Os06g0611100
1212	1675	8	Os06g0611100
1223	1518	8	Os06g0611100
1231	1642	8	Os06g0611100
1248	1653	8	Os06g0611100
1249	1660	8	Os06g0611100
1266	1632	8	Os06g0611100
1289	1668	8	Os06g0611100
1294	1623	8	Os06g0611100
1294	1689	8	Os06g0611100
1304	1629	8	Os06g0611100
1328	1607	8	Os06g0611100
1339	1650	8	Os06g0611100
1347	1643	8	Os06g0611100
1372	1632	8	Os06g0611100
1375	1634	8	Os06g0611100
1636	1084	8	Os06g0611100
1134	2098	9	Os06g0611100
1281	1627	9	Os06g0611100
1291	1631	9	Os06g0611100
1310	1648	9	Os06g0611100
1333	1640	9	Os06g0611100
1344	1639	9	Os06g0611100
1349	1641	9	Os06g0611100
1418	2090	9	Os06g0611100
1690	1022	9	Os06g0611100
1696	1051	9	Os06g0611100
1699	1063	9	Os06g0611100
1743	1428	9	Os06g0611100
1822	438	9	Os06g0611100
1828	1710	9	Os06g0611100
1941	1315	9	Os06g0611100
1942	1310	9	Os06g0611100
1965	1310	9	Os06g0611100
1967	1196	9	Os06g0611100
1969	1307	9	Os06g0611100
1976	1305	9	Os06g0611100
1983	1305	9	Os06g0611100
1987	1301	9	Os06g0611100
2057	953	9	Os06g0611100
1912	1103	10	Os06g0611100
1934	1312	10	Os06g0611100
1907	1648	11	Os06g0611100
1917	1123	11	Os06g0611100
1919	1178	11	Os06g0611100
1905	1054	12	Os06g0611100
1636	1624	16	Os06g0611100
1909	1132	16	Os06g0611100
1315	2008	19	Os06g0611100
1282	2023	20	Os06g0611100
2009	1633	30	Os06g0611100
31	868	8	Os01g0677400
693	1487	8	Os01g0677400
520	1801	9	Os01g0677400
1640	408	9	Os01g0677400
1754	711	9	Os01g0677400
1801	296	9	Os01g0677400
1978	394	9	Os01g0677400
1961	2098	9	Os07g0560300
1774	1979	10	Os07g0560300
1920	2038	10	Os07g0560300
1790	1939	11	Os07g0560300
1442	2063	9	Os03g0570800
1740	1754	9	Os03g0570800
1829	1726	11	Os03g0570800
1672	1839	13	Os03g0570800
2099	1589	13	Os03g0570800
1922	1661	15	Os03g0570800
1592	1902	16	Os03g0570800
1901	1652	16	Os03g0570800
2102	1601	17	Os03g0570800
1532	1971	18	Os03g0570800
1837	1734	18	Os03g0570800
1861	1727	19	Os03g0570800
1946	1659	19	Os03g0570800
2123	1613	21	Os03g0570800
1527	2005	22	Os03g0570800
1236	2108	9	Os06g0219900
1480	1812	10	Os06g0219900
1863	1543	10	Os06g0219900
1801	1856	11	Os06g0219900
1636	1697	12	Os06g0219900
1821	1879	12	Os06g0219900
1995	1522	12	Os06g0219900
2068	1493	12	Os06g0219900
1237	2117	13	Os06g0219900
1589	1819	13	Os06g0219900
1293	2087	16	Os06g0219900
1377	1841	21	Os06g0219900
2052	1412	24	Os06g0219900
1175	1927	25	Os01g0666400
645	1773	8	OsFTIP1
1219	2113	8	OsFTIP1
1354	2074	8	OsFTIP1
1598	1849	8	OsFTIP1
1692	2123	8	OsFTIP1
1742	1800	8	OsFTIP1
1758	2137	8	OsFTIP1
1760	1786	8	OsFTIP1
1908	2117	8	OsFTIP1
2015	2120	8	OsFTIP1
1250	2072	9	OsFTIP1
1265	2013	9	OsFTIP1
1272	2008	9	OsFTIP1
1289	1918	9	OsFTIP1
1290	2048	9	OsFTIP1
1349	1896	9	OsFTIP1
1367	2043	9	OsFTIP1
1368	2022	9	OsFTIP1
1382	1903	9	OsFTIP1
1389	1816	9	OsFTIP1
1405	1827	9	OsFTIP1
1409	2052	9	OsFTIP1
1417	2106	9	OsFTIP1
1426	2121	9	OsFTIP1
1430	2067	9	OsFTIP1
1442	1948	9	OsFTIP1
1443	1991	9	OsFTIP1
1451	2046	9	OsFTIP1
1467	2027	9	OsFTIP1
1470	1827	9	OsFTIP1
1484	2070	9	OsFTIP1
1486	2067	9	OsFTIP1
1488	1899	9	OsFTIP1
1495	1889	9	OsFTIP1
1498	1897	9	OsFTIP1
1511	2039	9	OsFTIP1
1514	1926	9	OsFTIP1
1517	2105	9	OsFTIP1
1529	2072	9	OsFTIP1
1534	2068	9	OsFTIP1
1537	1747	9	OsFTIP1
1556	1756	9	OsFTIP1
1562	1783	9	OsFTIP1
1573	2004	9	OsFTIP1
1574	1730	9	OsFTIP1
1574	1976	9	OsFTIP1
1574	1997	9	OsFTIP1
1575	1802	9	OsFTIP1
1586	1715	9	OsFTIP1
1586	1928	9	OsFTIP1
1595	1813	9	OsFTIP1
1599	1908	9	OsFTIP1
1617	1734	9	OsFTIP1
1622	2012	9	OsFTIP1
1624	1961	9	OsFTIP1
1626	2072	9	OsFTIP1
1627	1991	9	OsFTIP1
1636	1833	9	OsFTIP1
1638	2092	9	OsFTIP1
1642	1991	9	OsFTIP1
1643	1995	9	OsFTIP1
1646	2094	9	OsFTIP1
1648	1634	9	OsFTIP1
1652	1842	9	OsFTIP1
1709	1636	9	OsFTIP1
1721	1640	9	OsFTIP1
1723	2008	9	OsFTIP1
1726	2125	9	OsFTIP1
1729	1927	9	OsFTIP1
1731	1907	9	OsFTIP1
1732	1602	9	OsFTIP1
1742	1849	9	OsFTIP1
1754	1672	9	OsFTIP1
1764	2121	9	OsFTIP1
1799	1668	9	OsFTIP1
1829	2073	9	OsFTIP1
1838	1552	9	OsFTIP1
1840	1516	9	OsFTIP1
1842	1855	9	OsFTIP1
1868	1933	9	OsFTIP1
1869	1780	9	OsFTIP1
1873	2007	9	OsFTIP1
1904	1770	9	OsFTIP1
1913	2124	9	OsFTIP1
1917	2103	9	OsFTIP1
1919	2102	9	OsFTIP1
1938	2083	9	OsFTIP1
1939	1616	9	OsFTIP1
1939	1880	9	OsFTIP1
1953	1539	9	OsFTIP1
1958	2103	9	OsFTIP1
1969	1860	9	OsFTIP1
1979	1636	9	OsFTIP1
1981	1843	9	OsFTIP1
1993	1699	9	OsFTIP1
2005	1742	9	OsFTIP1
2028	1790	9	OsFTIP1
2037	1863	9	OsFTIP1
2042	2127	9	OsFTIP1
2048	1985	9	OsFTIP1
2056	1849	9	OsFTIP1
2062	1672	9	OsFTIP1
2062	1986	9	OsFTIP1
2076	1464	9	OsFTIP1
2078	1649	9	OsFTIP1
2084	1938	9	OsFTIP1
2096	1466	9	OsFTIP1
2109	1493	9	OsFTIP1
2125	1747	9	OsFTIP1
2134	1755	9	OsFTIP1
2138	2054	9	OsFTIP1
1207	2132	10	OsFTIP1
1235	2054	10	OsFTIP1
1274	2092	10	OsFTIP1
1287	1994	10	OsFTIP1
1317	2118	10	OsFTIP1
1321	2047	10	OsFTIP1
1325	1891	10	OsFTIP1
1337	2081	10	OsFTIP1
1338	1894	10	OsFTIP1
1378	1823	10	OsFTIP1
1406	1893	10	OsFTIP1
1413	1864	10	OsFTIP1
1415	2056	10	OsFTIP1
1416	1828	10	OsFTIP1
1416	1962	10	OsFTIP1
1425	1797	10	OsFTIP1
1426	1792	10	OsFTIP1
1426	2096	10	OsFTIP1
1429	1782	10	OsFTIP1
1431	1834	10	OsFTIP1
1433	1779	10	OsFTIP1
1435	1775	10	OsFTIP1
1438	2104	10	OsFTIP1
1449	2022	10	OsFTIP1
1458	1918	10	OsFTIP1
1462	1793	10	OsFTIP1
1466	1763	10	OsFTIP1
1468	1914	10	OsFTIP1
1475	1768	10	OsFTIP1
1475	1878	10	OsFTIP1
1476	2016	10	OsFTIP1
1484	1946	10	OsFTIP1
1487	1860	10	OsFTIP1
1487	1949	10	OsFTIP1
1494	2040	10	OsFTIP1
1498	1736	10	OsFTIP1
1504	2095	10	OsFTIP1
1507	1845	10	OsFTIP1
1515	2075	10	OsFTIP1
1517	1854	10	OsFTIP1
1522	2095	10	OsFTIP1
1528	2085	10	OsFTIP1
1540	2085	10	OsFTIP1
1545	2107	10	OsFTIP1
1558	2023	10	OsFTIP1
1560	1845	10	OsFTIP1
1561	1741	10	OsFTIP1
1567	1852	10	OsFTIP1
1572	2073	10	OsFTIP1
1574	1982	10	OsFTIP1
1578	1736	10	OsFTIP1
1578	1825	10	OsFTIP1
1578	1842	10	OsFTIP1
1584	1750	10	OsFTIP1
1592	2051	10	OsFTIP1
1599	1773	10	OsFTIP1
1604	1677	10	OsFTIP1
1635	1944	10	OsFTIP1
1639	2132	10	OsFTIP1
1641	1657	10	OsFTIP1
1648	1819	10	OsFTIP1
1653	1645	10	OsFTIP1
1654	1992	10	OsFTIP1
1664	2005	10	OsFTIP1
1670	1948	10	OsFTIP1
1671	1946	10	OsFTIP1
1672	1717	10	OsFTIP1
1683	1946	10	OsFTIP1
1686	1951	10	OsFTIP1
1694	1971	10	OsFTIP1
1701	1649	10	OsFTIP1
1704	2074	10	OsFTIP1
1710	1603	10	OsFTIP1
1716	2022	10	OsFTIP1
1728	1668	10	OsFTIP1
1728	1779	10	OsFTIP1
1731	1998	10	OsFTIP1
1733	1659	10	OsFTIP1
1738	1848	10	OsFTIP1
1758	1607	10	OsFTIP1
1769	1749	10	OsFTIP1
1792	1738	10	OsFTIP1
1798	1826	10	OsFTIP1
1801	1737	10	OsFTIP1
1802	1870	10	OsFTIP1
1805	1737	10	OsFTIP1
1816	1527	10	OsFTIP1
1831	1548	10	OsFTIP1
1831	1950	10	OsFTIP1
1835	1908	10	OsFTIP1
1846	1476	10	OsFTIP1
1846	1821	10	OsFTIP1
1846	1904	10	OsFTIP1
1847	1858	10	OsFTIP1
1849	1934	10	OsFTIP1
1858	1986	10	OsFTIP1
1873	1840	10	OsFTIP1
1879	1851	10	OsFTIP1
1882	1552	10	OsFTIP1
1884	1802	10	OsFTIP1
1885	1496	10	OsFTIP1
1887	1624	10	OsFTIP1
1893	2102	10	OsFTIP1
1894	1741	10	OsFTIP1
1896	1794	10	OsFTIP1
1898	1762	10	OsFTIP1
1902	1797	10	OsFTIP1
1902	1816	10	OsFTIP1
1921	1521	10	OsFTIP1
1925	1775	10	OsFTIP1
1934	1596	10	OsFTIP1
1937	2064	10	OsFTIP1
1943	2015	10	OsFTIP1
1947	1778	10	OsFTIP1
1949	2029	10	OsFTIP1
1950	1717	10	OsFTIP1
1963	1534	10	OsFTIP1
1965	2121	10	OsFTIP1
1975	1626	10	OsFTIP1
1978	1497	10	OsFTIP1
1986	1451	10	OsFTIP1
1994	1540	10	OsFTIP1
1998	1439	10	OsFTIP1
2000	1538	10	OsFTIP1
2000	2022	10	OsFTIP1
2002	1794	10	OsFTIP1
2006	1902	10	OsFTIP1
2014	2042	10	OsFTIP1
2015	1495	10	OsFTIP1
2016	2074	10	OsFTIP1
2016	2133	10	OsFTIP1
2018	1686	10	OsFTIP1
2039	1703	10	OsFTIP1
2039	1717	10	OsFTIP1
2046	2072	10	OsFTIP1
2060	1830	10	OsFTIP1
2070	1655	10	OsFTIP1
2079	1474	10	OsFTIP1
2082	1674	10	OsFTIP1
2104	1744	10	OsFTIP1
2128	1677	10	OsFTIP1
2129	2093	10	OsFTIP1
2133	1700	10	OsFTIP1
1242	2087	11	OsFTIP1
1243	2107	11	OsFTIP1
1300	2024	11	OsFTIP1
1306	2083	11	OsFTIP1
1307	1947	11	OsFTIP1
1321	1893	11	OsFTIP1
1323	2085	11	OsFTIP1
1324	2108	11	OsFTIP1
1342	1843	11	OsFTIP1
1364	2108	11	OsFTIP1
1379	1831	11	OsFTIP1
1384	2133	11	OsFTIP1
1386	2134	11	OsFTIP1
1392	2100	11	OsFTIP1
1420	1997	11	OsFTIP1
1421	1970	11	OsFTIP1
1423	2016	11	OsFTIP1
1423	2119	11	OsFTIP1
1428	2053	11	OsFTIP1
1439	2110	11	OsFTIP1
1441	2027	11	OsFTIP1
1442	1763	11	OsFTIP1
1443	1951	11	OsFTIP1
1445	2020	11	OsFTIP1
1446	2121	11	OsFTIP1
1454	1798	11	OsFTIP1
1456	1838	11	OsFTIP1
1465	1772	11	OsFTIP1
1477	1790	11	OsFTIP1
1477	2114	11	OsFTIP1
1483	1901	11	OsFTIP1
1489	1929	11	OsFTIP1
1493	1847	11	OsFTIP1
1511	2046	11	OsFTIP1
1515	1804	11	OsFTIP1
1515	2092	11	OsFTIP1
1539	1701	11	OsFTIP1
1544	1837	11	OsFTIP1
1547	1815	11	OsFTIP1
1548	1989	11	OsFTIP1
1550	1707	11	OsFTIP1
1554	1837	11	OsFTIP1
1554	2074	11	OsFTIP1
1555	1783	11	OsFTIP1
1557	1743	11	OsFTIP1
1557	1858	11	OsFTIP1
1564	1739	11	OsFTIP1
1569	1548	11	OsFTIP1
1570	1673	11	OsFTIP1
1572	1999	11	OsFTIP1
1579	1701	11	OsFTIP1
1580	1738	11	OsFTIP1
1597	1821	11	OsFTIP1
1603	1765	11	OsFTIP1
1603	2092	11	OsFTIP1
1609	1718	11	OsFTIP1
1609	2066	11	OsFTIP1
1610	1838	11	OsFTIP1
1621	2062	11	OsFTIP1
1643	1982	11	OsFTIP1
1647	1637	11	OsFTIP1
1649	2057	11	OsFTIP1
1663	2109	11	OsFTIP1
1680	1770	11	OsFTIP1
1680	1809	11	OsFTIP1
1684	1659	11	OsFTIP1
1691	1900	11	OsFTIP1
1694	2067	11	OsFTIP1
1695	1727	11	OsFTIP1
1696	1893	11	OsFTIP1
1698	1651	11	OsFTIP1
1702	1898	11	OsFTIP1
1722	1863	11	OsFTIP1
1724	1863	11	OsFTIP1
1727	1861	11	OsFTIP1
1733	1878	11	OsFTIP1
1740	1849	11	OsFTIP1
1751	1977	11	OsFTIP1
1757	1747	11	OsFTIP1
1759	1846	11	OsFTIP1
1762	2034	11	OsFTIP1
1767	1724	11	OsFTIP1
1767	1727	11	OsFTIP1
1774	1888	11	OsFTIP1
1775	2134	11	OsFTIP1
1782	2089	11	OsFTIP1
1799	1582	11	OsFTIP1
1825	2068	11	OsFTIP1
1828	1804	11	OsFTIP1
1859	1811	11	OsFTIP1
1873	1734	11	OsFTIP1
1874	1798	11	OsFTIP1
1879	1857	11	OsFTIP1
1904	1719	11	OsFTIP1
1904	1965	11	OsFTIP1
1905	1984	11	OsFTIP1
1912	1792	11	OsFTIP1
1935	1853	11	OsFTIP1
1939	1913	11	OsFTIP1
1940	1739	11	OsFTIP1
1943	1735	11	OsFTIP1
1945	1917	11	OsFTIP1
1946	1747	11	OsFTIP1
1967	1763	11	OsFTIP1
1982	1771	11	OsFTIP1
1983	1717	11	OsFTIP1
1987	1768	11	OsFTIP1
1992	2057	11	OsFTIP1
1994	1704	11	OsFTIP1
2001	1691	11	OsFTIP1
2025	1734	11	OsFTIP1
2035	1863	11	OsFTIP1
2040	1971	11	OsFTIP1
2041	1984	11	OsFTIP1
2046	1617	11	OsFTIP1
2046	1619	11	OsFTIP1
2057	1926	11	OsFTIP1
2057	1928	11	OsFTIP1
2063	1851	11	OsFTIP1
2068	1663	11	OsFTIP1
2070	2014	11	OsFTIP1
2075	1652	11	OsFTIP1
2081	1494	11	OsFTIP1
2081	1725	11	OsFTIP1
2088	1868	11	OsFTIP1
2094	1753	11	OsFTIP1
2097	1741	11	OsFTIP1
2105	1538	11	OsFTIP1
2115	1467	11	OsFTIP1
2118	1489	11	OsFTIP1
2121	1438	11	OsFTIP1
2126	1740	11	OsFTIP1
2127	1436	11	OsFTIP1
2129	1717	11	OsFTIP1
2130	2099	11	OsFTIP1
2132	1691	11	OsFTIP1
2137	1465	11	OsFTIP1
1207	2125	12	OsFTIP1
1211	2138	12	OsFTIP1
1219	2109	12	OsFTIP1
1237	2054	12	OsFTIP1
1238	2045	12	OsFTIP1
1242	2085	12	OsFTIP1
1244	2085	12	OsFTIP1
1262	2016	12	OsFTIP1
1264	1996	12	OsFTIP1
1267	1996	12	OsFTIP1
1288	2052	12	OsFTIP1
1319	1894	12	OsFTIP1
1331	2032	12	OsFTIP1
1337	1897	12	OsFTIP1
1338	2091	12	OsFTIP1
1348	1967	12	OsFTIP1
1364	1875	12	OsFTIP1
1370	2043	12	OsFTIP1
1377	1995	12	OsFTIP1
1392	1841	12	OsFTIP1
1416	1932	12	OsFTIP1
1431	1827	12	OsFTIP1
1442	1956	12	OsFTIP1
1446	2051	12	OsFTIP1
1448	1796	12	OsFTIP1
1449	2035	12	OsFTIP1
1458	1762	12	OsFTIP1
1464	1766	12	OsFTIP1
1471	1873	12	OsFTIP1
1472	1820	12	OsFTIP1
1477	1855	12	OsFTIP1
1478	1845	12	OsFTIP1
1498	2050	12	OsFTIP1
1499	2140	12	OsFTIP1
1510	2053	12	OsFTIP1
1511	2051	12	OsFTIP1
1512	2060	12	OsFTIP1
1520	1938	12	OsFTIP1
1523	2074	12	OsFTIP1
1525	1705	12	OsFTIP1
1534	1849	12	OsFTIP1
1534	1961	12	OsFTIP1
1535	1965	12	OsFTIP1
1536	1874	12	OsFTIP1
1541	2064	12	OsFTIP1
1542	2132	12	OsFTIP1
1544	2111	12	OsFTIP1
1552	1874	12	OsFTIP1
1552	2073	12	OsFTIP1
1571	1677	12	OsFTIP1
1574	1693	12	OsFTIP1
1577	1697	12	OsFTIP1
1582	1672	12	OsFTIP1
1583	2058	12	OsFTIP1
1584	2022	12	OsFTIP1
1593	1750	12	OsFTIP1
1618	1754	12	OsFTIP1
1623	2065	12	OsFTIP1
1632	1687	12	OsFTIP1
1634	1670	12	OsFTIP1
1637	2019	12	OsFTIP1
1651	1648	12	OsFTIP1
1653	1980	12	OsFTIP1
1654	2070	12	OsFTIP1
1661	1938	12	OsFTIP1
1663	1704	12	OsFTIP1
1689	1982	12	OsFTIP1
1691	1847	12	OsFTIP1
1694	1581	12	OsFTIP1
1695	1842	12	OsFTIP1
1698	1723	12	OsFTIP1
1709	1592	12	OsFTIP1
1710	1718	12	OsFTIP1
1724	1563	12	OsFTIP1
1724	2070	12	OsFTIP1
1729	1861	12	OsFTIP1
1736	1854	12	OsFTIP1
1749	1693	12	OsFTIP1
1775	1656	12	OsFTIP1
1786	2057	12	OsFTIP1
1797	2117	12	OsFTIP1
1803	1851	12	OsFTIP1
1809	2122	12	OsFTIP1
1812	1898	12	OsFTIP1
1818	1583	12	OsFTIP1
1828	1495	12	OsFTIP1
1833	2044	12	OsFTIP1
1847	1887	12	OsFTIP1
1850	1476	12	OsFTIP1
1855	1622	12	OsFTIP1
1864	1705	12	OsFTIP1
1869	2008	12	OsFTIP1
1899	1492	12	OsFTIP1
1903	2108	12	OsFTIP1
1913	1753	12	OsFTIP1
1926	1753	12	OsFTIP1
1928	1727	12	OsFTIP1
1941	1840	12	OsFTIP1
1943	1627	12	OsFTIP1
1944	1642	12	OsFTIP1
1952	1603	12	OsFTIP1
1952	1897	12	OsFTIP1
1964	1751	12	OsFTIP1
1975	1525	12	OsFTIP1
1975	1661	12	OsFTIP1
1992	1749	12	OsFTIP1
2009	1605	12	OsFTIP1
2009	1738	12	OsFTIP1
2012	1848	12	OsFTIP1
2019	1438	12	OsFTIP1
2038	1733	12	OsFTIP1
2045	1432	12	OsFTIP1
2045	1950	12	OsFTIP1
2052	1682	12	OsFTIP1
2055	2023	12	OsFTIP1
2057	1897	12	OsFTIP1
2059	2009	12	OsFTIP1
2062	1680	12	OsFTIP1
2066	1493	12	OsFTIP1
2067	1499	12	OsFTIP1
2072	1522	12	OsFTIP1
2076	2114	12	OsFTIP1
2088	1479	12	OsFTIP1
2088	1900	12	OsFTIP1
2097	1534	12	OsFTIP1
2112	1391	12	OsFTIP1
2117	1556	12	OsFTIP1
2118	1742	12	OsFTIP1
2123	1547	12	OsFTIP1
2133	1858	12	OsFTIP1
2137	1562	12	OsFTIP1
1240	2028	13	OsFTIP1
1249	2022	13	OsFTIP1
1251	2087	13	OsFTIP1
1295	1970	13	OsFTIP1
1297	1922	13	OsFTIP1
1342	2123	13	OsFTIP1
1361	2004	13	OsFTIP1
1363	1922	13	OsFTIP1
1364	1901	13	OsFTIP1
1371	1840	13	OsFTIP1
1373	2026	13	OsFTIP1
1378	1839	13	OsFTIP1
1384	2073	13	OsFTIP1
1397	2083	13	OsFTIP1
1406	1869	13	OsFTIP1
1424	1839	13	OsFTIP1
1431	1824	13	OsFTIP1
1434	1998	13	OsFTIP1
1437	1767	13	OsFTIP1
1442	1960	13	OsFTIP1
1452	1998	13	OsFTIP1
1474	1914	13	OsFTIP1
1484	1854	13	OsFTIP1
1484	1856	13	OsFTIP1
1491	1782	13	OsFTIP1
1513	1720	13	OsFTIP1
1513	1849	13	OsFTIP1
1515	1779	13	OsFTIP1
1518	1952	13	OsFTIP1
1538	2104	13	OsFTIP1
1545	1706	13	OsFTIP1
1552	1814	13	OsFTIP1
1571	1737	13	OsFTIP1
1575	2027	13	OsFTIP1
1577	1813	13	OsFTIP1
1579	1799	13	OsFTIP1
1580	1687	13	OsFTIP1
1585	1974	13	OsFTIP1
1602	1697	13	OsFTIP1
1603	1845	13	OsFTIP1
1605	1650	13	OsFTIP1
1607	1641	13	OsFTIP1
1608	2029	13	OsFTIP1
1610	1703	13	OsFTIP1
1614	2038	13	OsFTIP1
1621	2103	13	OsFTIP1
1627	1719	13	OsFTIP1
1627	1902	13	OsFTIP1
1662	1698	13	OsFTIP1
1679	2059	13	OsFTIP1
1682	1853	13	OsFTIP1
1692	1619	13	OsFTIP1
1706	1846	13	OsFTIP1
1714	1909	13	OsFTIP1
1718	1889	13	OsFTIP1
1720	1731	13	OsFTIP1
1731	1859	13	OsFTIP1
1731	1901	13	OsFTIP1
1732	1712	13	OsFTIP1
1736	2132	13	OsFTIP1
1741	1851	13	OsFTIP1
1801	1852	13	OsFTIP1
1805	1799	13	OsFTIP1
1810	1557	13	OsFTIP1
1815	1584	13	OsFTIP1
1839	1610	13	OsFTIP1
1859	1812	13	OsFTIP1
1861	1859	13	OsFTIP1
1867	1812	13	OsFTIP1
1873	1782	13	OsFTIP1
1907	1527	13	OsFTIP1
1915	1589	13	OsFTIP1
1916	1605	13	OsFTIP1
1922	1774	13	OsFTIP1
1924	1442	13	OsFTIP1
1932	1869	13	OsFTIP1
1934	1555	13	OsFTIP1
1943	1737	13	OsFTIP1
1943	1787	13	OsFTIP1
1954	1574	13	OsFTIP1
1955	1758	13	OsFTIP1
1958	2008	13	OsFTIP1
1980	1717	13	OsFTIP1
1987	1748	13	OsFTIP1
1992	1783	13	OsFTIP1
1994	1516	13	OsFTIP1
1997	1776	13	OsFTIP1
2008	1744	13	OsFTIP1
2010	2000	13	OsFTIP1
2011	1587	13	OsFTIP1
2019	1670	13	OsFTIP1
2022	1671	13	OsFTIP1
2027	1752	13	OsFTIP1
2028	1734	13	OsFTIP1
2039	1852	13	OsFTIP1
2040	1463	13	OsFTIP1
2042	1675	13	OsFTIP1
2044	1567	13	OsFTIP1
2044	1647	13	OsFTIP1
2083	1517	13	OsFTIP1
2103	1467	13	OsFTIP1
2126	1683	13	OsFTIP1
2126	1903	13	OsFTIP1
2131	2059	13	OsFTIP1
2133	1603	13	OsFTIP1
1247	2086	14	OsFTIP1
1259	2113	14	OsFTIP1
1286	2065	14	OsFTIP1
1287	2024	14	OsFTIP1
1304	2007	14	OsFTIP1
1320	2020	14	OsFTIP1
1322	2101	14	OsFTIP1
1337	2123	14	OsFTIP1
1339	2123	14	OsFTIP1
1348	2112	14	OsFTIP1
1362	1949	14	OsFTIP1
1363	1914	14	OsFTIP1
1364	1876	14	OsFTIP1
1368	1883	14	OsFTIP1
1368	2081	14	OsFTIP1
1373	1942	14	OsFTIP1
1379	1875	14	OsFTIP1
1384	1905	14	OsFTIP1
1384	1984	14	OsFTIP1
1388	2039	14	OsFTIP1
1390	1922	14	OsFTIP1
1392	1847	14	OsFTIP1
1397	2025	14	OsFTIP1
1427	1846	14	OsFTIP1
1430	1939	14	OsFTIP1
1434	1953	14	OsFTIP1
1438	2017	14	OsFTIP1
1439	1760	14	OsFTIP1
1440	2016	14	OsFTIP1
1445	1918	14	OsFTIP1
1448	2038	14	OsFTIP1
1449	2050	14	OsFTIP1
1468	2061	14	OsFTIP1
1471	2132	14	OsFTIP1
1472	1790	14	OsFTIP1
1472	2123	14	OsFTIP1
1474	1912	14	OsFTIP1
1477	1913	14	OsFTIP1
1493	1792	14	OsFTIP1
1507	1958	14	OsFTIP1
1524	1711	14	OsFTIP1
1539	2132	14	OsFTIP1
1578	1990	14	OsFTIP1
1583	1981	14	OsFTIP1
1589	1774	14	OsFTIP1
1594	1987	14	OsFTIP1
1601	1753	14	OsFTIP1
1623	1967	14	OsFTIP1
1627	1679	14	OsFTIP1
1631	2063	14	OsFTIP1
1635	1949	14	OsFTIP1
1635	2043	14	OsFTIP1
1640	1626	14	OsFTIP1
1653	1864	14	OsFTIP1
1664	2062	14	OsFTIP1
1668	1717	14	OsFTIP1
1672	1792	14	OsFTIP1
1679	1961	14	OsFTIP1
1683	1619	14	OsFTIP1
1686	2078	14	OsFTIP1
1689	1892	14	OsFTIP1
1704	1692	14	OsFTIP1
1713	1936	14	OsFTIP1
1726	2121	14	OsFTIP1
1728	1976	14	OsFTIP1
1733	2112	14	OsFTIP1
1753	1537	14	OsFTIP1
1767	2112	14	OsFTIP1
1773	1531	14	OsFTIP1
1780	2117	14	OsFTIP1
1782	1862	14	OsFTIP1
1791	1577	14	OsFTIP1
1794	1662	14	OsFTIP1
1814	1898	14	OsFTIP1
1833	1491	14	OsFTIP1
1855	1682	14	OsFTIP1
1857	1683	14	OsFTIP1
1862	1806	14	OsFTIP1
1864	1921	14	OsFTIP1
1872	1934	14	OsFTIP1
1873	1489	14	OsFTIP1
1909	1764	14	OsFTIP1
1928	1791	14	OsFTIP1
1938	1835	14	OsFTIP1
1942	1893	14	OsFTIP1
1946	1886	14	OsFTIP1
1985	1716	14	OsFTIP1
1994	1554	14	OsFTIP1
2008	1699	14	OsFTIP1
2012	1552	14	OsFTIP1
2014	1643	14	OsFTIP1
2019	1429	14	OsFTIP1
2020	1554	14	OsFTIP1
2037	1559	14	OsFTIP1
2043	1447	14	OsFTIP1
2044	1569	14	OsFTIP1
2052	1998	14	OsFTIP1
2053	1690	14	OsFTIP1
2061	1447	14	OsFTIP1
2062	1679	14	OsFTIP1
2064	1925	14	OsFTIP1
2067	1447	14	OsFTIP1
2079	1758	14	OsFTIP1
2081	2016	14	OsFTIP1
2084	1459	14	OsFTIP1
2084	1531	14	OsFTIP1
2095	1512	14	OsFTIP1
2103	1723	14	OsFTIP1
2108	1428	14	OsFTIP1
2112	1448	14	OsFTIP1
2123	1674	14	OsFTIP1
2136	2044	14	OsFTIP1
1212	2132	15	OsFTIP1
1241	2054	15	OsFTIP1
1244	2048	15	OsFTIP1
1271	1995	15	OsFTIP1
1289	2100	15	OsFTIP1
1291	1947	15	OsFTIP1
1293	2071	15	OsFTIP1
1333	1917	15	OsFTIP1
1363	1921	15	OsFTIP1
1367	1867	15	OsFTIP1
1376	1843	15	OsFTIP1
1378	1834	15	OsFTIP1
1395	1904	15	OsFTIP1
1398	2029	15	OsFTIP1
1412	2116	15	OsFTIP1
1423	1831	15	OsFTIP1
1430	1910	15	OsFTIP1
1436	1792	15	OsFTIP1
1439	1824	15	OsFTIP1
1446	1776	15	OsFTIP1
1450	1927	15	OsFTIP1
1450	2083	15	OsFTIP1
1452	1771	15	OsFTIP1
1452	1817	15	OsFTIP1
1455	1913	15	OsFTIP1
1462	1765	15	OsFTIP1
1489	1913	15	OsFTIP1
1496	1859	15	OsFTIP1
1502	1884	15	OsFTIP1
1517	1717	15	OsFTIP1
1518	1754	15	OsFTIP1
1524	1734	15	OsFTIP1
1535	1830	15	OsFTIP1
1535	2138	15	OsFTIP1
1551	1872	15	OsFTIP1
1553	2082	15	OsFTIP1
1557	2036	15	OsFTIP1
1568	2047	15	OsFTIP1
1569	2049	15	OsFTIP1
1580	1661	15	OsFTIP1
1581	1981	15	OsFTIP1
1603	1856	15	OsFTIP1
1603	1866	15	OsFTIP1
1613	1715	15	OsFTIP1
1637	1974	15	OsFTIP1
1647	1785	15	OsFTIP1
1649	1938	15	OsFTIP1
1650	2042	15	OsFTIP1
1650	2057	15	OsFTIP1
1656	1627	15	OsFTIP1
1659	1587	15	OsFTIP1
1674	1782	15	OsFTIP1
1676	1633	15	OsFTIP1
1677	1998	15	OsFTIP1
1691	1797	15	OsFTIP1
1701	1817	15	OsFTIP1
1701	1915	15	OsFTIP1
1710	1592	15	OsFTIP1
1713	1902	15	OsFTIP1
1720	1601	15	OsFTIP1
1721	2141	15	OsFTIP1
1722	2136	15	OsFTIP1
1729	2114	15	OsFTIP1
1743	1770	15	OsFTIP1
1750	1596	15	OsFTIP1
1753	1852	15	OsFTIP1
1768	1867	15	OsFTIP1
1775	1852	15	OsFTIP1
1799	1873	15	OsFTIP1
1800	1568	15	OsFTIP1
1807	1802	15	OsFTIP1
1808	1822	15	OsFTIP1
1813	2090	15	OsFTIP1
1817	1800	15	OsFTIP1
1832	1639	15	OsFTIP1
1854	1476	15	OsFTIP1
1874	1516	15	OsFTIP1
1877	1498	15	OsFTIP1
1886	2090	15	OsFTIP1
1894	1491	15	OsFTIP1
1897	1464	15	OsFTIP1
1900	1513	15	OsFTIP1
1903	1491	15	OsFTIP1
1906	1531	15	OsFTIP1
1924	1813	15	OsFTIP1
1925	1742	15	OsFTIP1
1933	1492	15	OsFTIP1
1941	1831	15	OsFTIP1
1948	1887	15	OsFTIP1
1950	1891	15	OsFTIP1
1982	2124	15	OsFTIP1
1994	1551	15	OsFTIP1
2014	1884	15	OsFTIP1
2020	1533	15	OsFTIP1
2029	1752	15	OsFTIP1
2051	1474	15	OsFTIP1
2053	1582	15	OsFTIP1
2061	1419	15	OsFTIP1
2062	1558	15	OsFTIP1
2080	1656	15	OsFTIP1
2081	1661	15	OsFTIP1
2085	1654	15	OsFTIP1
2093	1528	15	OsFTIP1
2094	1396	15	OsFTIP1
2098	1412	15	OsFTIP1
2103	1532	15	OsFTIP1
2107	1531	15	OsFTIP1
2132	1664	15	OsFTIP1
2133	1536	15	OsFTIP1
1245	2104	16	OsFTIP1
1249	2017	16	OsFTIP1
1297	2013	16	OsFTIP1
1300	1969	16	OsFTIP1
1329	2114	16	OsFTIP1
1338	2030	16	OsFTIP1
1344	1909	16	OsFTIP1
1352	1893	16	OsFTIP1
1358	1897	16	OsFTIP1
1395	1828	16	OsFTIP1
1407	1887	16	OsFTIP1
1410	1902	16	OsFTIP1
1429	1981	16	OsFTIP1
1436	1797	16	OsFTIP1
1436	1968	16	OsFTIP1
1437	1943	16	OsFTIP1
1453	2127	16	OsFTIP1
1471	1774	16	OsFTIP1
1475	1919	16	OsFTIP1
1479	1931	16	OsFTIP1
1483	1834	16	OsFTIP1
1484	1914	16	OsFTIP1
1485	2112	16	OsFTIP1
1487	1868	16	OsFTIP1
1503	1895	16	OsFTIP1
1506	2097	16	OsFTIP1
1507	1822	16	OsFTIP1
1512	1726	16	OsFTIP1
1518	2102	16	OsFTIP1
1519	1847	16	OsFTIP1
1527	1710	16	OsFTIP1
1534	1943	16	OsFTIP1
1538	1779	16	OsFTIP1
1549	1868	16	OsFTIP1
1555	1723	16	OsFTIP1
1558	1869	16	OsFTIP1
1568	2032	16	OsFTIP1
1598	1986	16	OsFTIP1
1606	1702	16	OsFTIP1
1617	1654	16	OsFTIP1
1627	1965	16	OsFTIP1
1644	1767	16	OsFTIP1
1674	2061	16	OsFTIP1
1685	1638	16	OsFTIP1
1689	2064	16	OsFTIP1
1726	1632	16	OsFTIP1
1729	1609	16	OsFTIP1
1738	1581	16	OsFTIP1
1751	1738	16	OsFTIP1
1777	1853	16	OsFTIP1
1783	1582	16	OsFTIP1
1794	1662	16	OsFTIP1
1795	1535	16	OsFTIP1
1823	1558	16	OsFTIP1
1824	1507	16	OsFTIP1
1836	1583	16	OsFTIP1
1843	1597	16	OsFTIP1
1844	1802	16	OsFTIP1
1864	1806	16	OsFTIP1
1875	1784	16	OsFTIP1
1895	1784	16	OsFTIP1
1899	2107	16	OsFTIP1
1904	1456	16	OsFTIP1
1917	1743	16	OsFTIP1
1931	1845	16	OsFTIP1
1934	1747	16	OsFTIP1
1939	1752	16	OsFTIP1
1941	1833	16	OsFTIP1
1943	1477	16	OsFTIP1
1977	1502	16	OsFTIP1
1980	1536	16	OsFTIP1
1982	1832	16	OsFTIP1
1983	1661	16	OsFTIP1
1985	1595	16	OsFTIP1
1996	1778	16	OsFTIP1
2027	1754	16	OsFTIP1
2029	1671	16	OsFTIP1
2034	1735	16	OsFTIP1
2043	1747	16	OsFTIP1
2053	1586	16	OsFTIP1
2061	1977	16	OsFTIP1
2063	1440	16	OsFTIP1
2064	1742	16	OsFTIP1
2066	1553	16	OsFTIP1
2079	1631	16	OsFTIP1
2082	1412	16	OsFTIP1
2083	1403	16	OsFTIP1
2085	1517	16	OsFTIP1
2110	1389	16	OsFTIP1
2120	1743	16	OsFTIP1
2132	1708	16	OsFTIP1
1290	2132	17	OsFTIP1
1312	1924	17	OsFTIP1
1338	2025	17	OsFTIP1
1342	1895	17	OsFTIP1
1371	1907	17	OsFTIP1
1406	1822	17	OsFTIP1
1440	1822	17	OsFTIP1
1441	1784	17	OsFTIP1
1443	1843	17	OsFTIP1
1457	2044	17	OsFTIP1
1478	1767	17	OsFTIP1
1480	1760	17	OsFTIP1
1484	2028	17	OsFTIP1
1493	1995	17	OsFTIP1
1495	1803	17	OsFTIP1
1498	1891	17	OsFTIP1
1516	2093	17	OsFTIP1
1522	1733	17	OsFTIP1
1524	2091	17	OsFTIP1
1533	1742	17	OsFTIP1
1538	1731	17	OsFTIP1
1538	1906	17	OsFTIP1
1547	2081	17	OsFTIP1
1568	2035	17	OsFTIP1
1572	1807	17	OsFTIP1
1599	2042	17	OsFTIP1
1614	2067	17	OsFTIP1
1616	1647	17	OsFTIP1
1619	1969	17	OsFTIP1
1631	1656	17	OsFTIP1
1638	1956	17	OsFTIP1
1654	1970	17	OsFTIP1
1656	1646	17	OsFTIP1
1663	1605	17	OsFTIP1
1663	1782	17	OsFTIP1
1686	1909	17	OsFTIP1
1691	1587	17	OsFTIP1
1693	1909	17	OsFTIP1
1705	1984	17	OsFTIP1
1708	1963	17	OsFTIP1
1765	1869	17	OsFTIP1
1775	1885	17	OsFTIP1
1781	1858	17	OsFTIP1
1787	1533	17	OsFTIP1
1787	1914	17	OsFTIP1
1804	1827	17	OsFTIP1
1872	1635	17	OsFTIP1
1940	1808	17	OsFTIP1
1954	1448	17	OsFTIP1
1966	1996	17	OsFTIP1
1967	1495	17	OsFTIP1
1972	1645	17	OsFTIP1
1994	1735	17	OsFTIP1
1996	1731	17	OsFTIP1
1996	1997	17	OsFTIP1
2002	1693	17	OsFTIP1
2024	1542	17	OsFTIP1
2037	1734	17	OsFTIP1
2037	1748	17	OsFTIP1
2049	1948	17	OsFTIP1
2052	1967	17	OsFTIP1
2075	1623	17	OsFTIP1
2080	1434	17	OsFTIP1
2085	1431	17	OsFTIP1
2117	1538	17	OsFTIP1
2120	1386	17	OsFTIP1
2123	1518	17	OsFTIP1
2127	1658	17	OsFTIP1
2131	1408	17	OsFTIP1
1207	2104	18	OsFTIP1
1217	2133	18	OsFTIP1
1240	2106	18	OsFTIP1
1258	2037	18	OsFTIP1
1260	2139	18	OsFTIP1
1278	2084	18	OsFTIP1
1284	2096	18	OsFTIP1
1290	2086	18	OsFTIP1
1308	1999	18	OsFTIP1
1424	1909	18	OsFTIP1
1437	1802	18	OsFTIP1
1461	1768	18	OsFTIP1
1474	1843	18	OsFTIP1
1483	1761	18	OsFTIP1
1483	1819	18	OsFTIP1
1483	1834	18	OsFTIP1
1495	2031	18	OsFTIP1
1505	1782	18	OsFTIP1
1506	1882	18	OsFTIP1
1518	2093	18	OsFTIP1
1522	1718	18	OsFTIP1
1523	1760	18	OsFTIP1
1552	2070	18	OsFTIP1
1559	2063	18	OsFTIP1
1561	2063	18	OsFTIP1
1565	2024	18	OsFTIP1
1568	1712	18	OsFTIP1
1570	1712	18	OsFTIP1
1571	2140	18	OsFTIP1
1575	1656	18	OsFTIP1
1586	1671	18	OsFTIP1
1592	1751	18	OsFTIP1
1599	1829	18	OsFTIP1
1601	1828	18	OsFTIP1
1608	1722	18	OsFTIP1
1613	2034	18	OsFTIP1
1630	1749	18	OsFTIP1
1649	1609	18	OsFTIP1
1652	1860	18	OsFTIP1
1656	1872	18	OsFTIP1
1672	2010	18	OsFTIP1
1687	1661	18	OsFTIP1
1693	1902	18	OsFTIP1
1719	1740	18	OsFTIP1
1725	1778	18	OsFTIP1
1732	1916	18	OsFTIP1
1734	1918	18	OsFTIP1
1753	1854	18	OsFTIP1
1754	1621	18	OsFTIP1
1759	1543	18	OsFTIP1
1766	1852	18	OsFTIP1
1768	1852	18	OsFTIP1
1774	1660	18	OsFTIP1
1789	1540	18	OsFTIP1
1816	2088	18	OsFTIP1
1844	1494	18	OsFTIP1
1857	1522	18	OsFTIP1
1890	1542	18	OsFTIP1
1894	1749	18	OsFTIP1
1899	1819	18	OsFTIP1
1904	1476	18	OsFTIP1
1908	1820	18	OsFTIP1
1957	1784	18	OsFTIP1
1967	1459	18	OsFTIP1
1971	1494	18	OsFTIP1
1978	1726	18	OsFTIP1
1980	1717	18	OsFTIP1
1991	1628	18	OsFTIP1
2008	1676	18	OsFTIP1
2030	1750	18	OsFTIP1
2031	1430	18	OsFTIP1
2040	1544	18	OsFTIP1
2044	1563	18	OsFTIP1
2062	1522	18	OsFTIP1
2069	2003	18	OsFTIP1
2072	1472	18	OsFTIP1
2090	1395	18	OsFTIP1
2108	1741	18	OsFTIP1
2115	1453	18	OsFTIP1
1258	2013	19	OsFTIP1
1266	2094	19	OsFTIP1
1274	2030	19	OsFTIP1
1277	2027	19	OsFTIP1
1299	1926	19	OsFTIP1
1306	2140	19	OsFTIP1
1312	2118	19	OsFTIP1
1313	1998	19	OsFTIP1
1338	2019	19	OsFTIP1
1350	1977	19	OsFTIP1
1357	1982	19	OsFTIP1
1359	1894	19	OsFTIP1
1386	2016	19	OsFTIP1
1390	1914	19	OsFTIP1
1450	1839	19	OsFTIP1
1473	1840	19	OsFTIP1
1475	2051	19	OsFTIP1
1481	1761	19	OsFTIP1
1482	1767	19	OsFTIP1
1503	2102	19	OsFTIP1
1505	1750	19	OsFTIP1
1506	1743	19	OsFTIP1
1511	1824	19	OsFTIP1
1517	2098	19	OsFTIP1
1518	1838	19	OsFTIP1
1519	1915	19	OsFTIP1
1529	1770	19	OsFTIP1
1531	1741	19	OsFTIP1
1534	1879	19	OsFTIP1
1538	1727	19	OsFTIP1
1541	1949	19	OsFTIP1
1544	1778	19	OsFTIP1
1544	1876	19	OsFTIP1
1546	1797	19	OsFTIP1
1552	1931	19	OsFTIP1
1557	1851	19	OsFTIP1
1570	1690	19	OsFTIP1
1572	1687	19	OsFTIP1
1572	1692	19	OsFTIP1
1575	2024	19	OsFTIP1
1581	1733	19	OsFTIP1
1584	1949	19	OsFTIP1
1591	1988	19	OsFTIP1
1593	2036	19	OsFTIP1
1596	2047	19	OsFTIP1
1606	1669	19	OsFTIP1
1622	1739	19	OsFTIP1
1629	1646	19	OsFTIP1
1634	1915	19	OsFTIP1
1634	1970	19	OsFTIP1
1640	1979	19	OsFTIP1
1642	1945	19	OsFTIP1
1663	1923	19	OsFTIP1
1664	1930	19	OsFTIP1
1678	1674	19	OsFTIP1
1682	1667	19	OsFTIP1
1687	1903	19	OsFTIP1
1691	1796	19	OsFTIP1
1695	1984	19	OsFTIP1
1696	1723	19	OsFTIP1
1735	1877	19	OsFTIP1
1747	1907	19	OsFTIP1
1755	1918	19	OsFTIP1
1791	1539	19	OsFTIP1
1840	1682	19	OsFTIP1
1843	1492	19	OsFTIP1
1854	1690	19	OsFTIP1
1860	1507	19	OsFTIP1
1860	1822	19	OsFTIP1
1864	1800	19	OsFTIP1
1877	1492	19	OsFTIP1
1887	1756	19	OsFTIP1
1899	1753	19	OsFTIP1
1938	1496	19	OsFTIP1
1939	1751	19	OsFTIP1
1940	1487	19	OsFTIP1
1952	1447	19	OsFTIP1
1952	1798	19	OsFTIP1
1965	1488	19	OsFTIP1
1967	1991	19	OsFTIP1
1984	1714	19	OsFTIP1
1992	1462	19	OsFTIP1
1993	1457	19	OsFTIP1
1993	1533	19	OsFTIP1
1999	1533	19	OsFTIP1
2002	1534	19	OsFTIP1
2003	1531	19	OsFTIP1
2012	1743	19	OsFTIP1
2033	1756	19	OsFTIP1
2051	1693	19	OsFTIP1
2052	1690	19	OsFTIP1
2053	1680	19	OsFTIP1
2069	1488	19	OsFTIP1
2071	1914	19	OsFTIP1
2073	1530	19	OsFTIP1
2082	1468	19	OsFTIP1
2083	1416	19	OsFTIP1
2112	1498	19	OsFTIP1
2113	1564	19	OsFTIP1
2121	1572	19	OsFTIP1
2129	1384	19	OsFTIP1
2131	1422	19	OsFTIP1
1252	2086	20	OsFTIP1
1257	2011	20	OsFTIP1
1272	2018	20	OsFTIP1
1282	1997	20	OsFTIP1
1288	1997	20	OsFTIP1
1301	2094	20	OsFTIP1
1316	1932	20	OsFTIP1
1320	1932	20	OsFTIP1
1322	1924	20	OsFTIP1
1324	2096	20	OsFTIP1
1336	2117	20	OsFTIP1
1375	2000	20	OsFTIP1
1440	1797	20	OsFTIP1
1443	1948	20	OsFTIP1
1443	1958	20	OsFTIP1
1449	1837	20	OsFTIP1
1482	2123	20	OsFTIP1
1483	1821	20	OsFTIP1
1498	1918	20	OsFTIP1
1504	1878	20	OsFTIP1
1521	1875	20	OsFTIP1
1525	1813	20	OsFTIP1
1533	1738	20	OsFTIP1
1541	1719	20	OsFTIP1
1543	1802	20	OsFTIP1
1550	2073	20	OsFTIP1
1570	1712	20	OsFTIP1
1592	1844	20	OsFTIP1
1596	1695	20	OsFTIP1
1596	1812	20	OsFTIP1
1606	1844	20	OsFTIP1
1608	1847	20	OsFTIP1
1613	1846	20	OsFTIP1
1618	1669	20	OsFTIP1
1619	1645	20	OsFTIP1
1625	1784	20	OsFTIP1
1634	1748	20	OsFTIP1
1655	1938	20	OsFTIP1
1667	1961	20	OsFTIP1
1678	1903	20	OsFTIP1
1684	1908	20	OsFTIP1
1686	1983	20	OsFTIP1
1690	1692	20	OsFTIP1
1692	1983	20	OsFTIP1
1693	1669	20	OsFTIP1
1699	1599	20	OsFTIP1
1704	1901	20	OsFTIP1
1706	1902	20	OsFTIP1
1720	1606	20	OsFTIP1
1741	1866	20	OsFTIP1
1762	1751	20	OsFTIP1
1765	1851	20	OsFTIP1
1838	1582	20	OsFTIP1
1914	1738	20	OsFTIP1
1925	1587	20	OsFTIP1
1934	1587	20	OsFTIP1
1937	1749	20	OsFTIP1
1938	1451	20	OsFTIP1
1947	1899	20	OsFTIP1
1949	1798	20	OsFTIP1
1971	1773	20	OsFTIP1
1990	1650	20	OsFTIP1
1992	1459	20	OsFTIP1
1995	1715	20	OsFTIP1
2012	1455	20	OsFTIP1
2012	1737	20	OsFTIP1
2051	1748	20	OsFTIP1
2051	1956	20	OsFTIP1
2061	1432	20	OsFTIP1
2067	1916	20	OsFTIP1
2073	1476	20	OsFTIP1
2085	1436	20	OsFTIP1
2089	1510	20	OsFTIP1
2102	1387	20	OsFTIP1
2112	1562	20	OsFTIP1
2118	1386	20	OsFTIP1
2128	1411	20	OsFTIP1
2128	1554	20	OsFTIP1
1257	2052	21	OsFTIP1
1258	2064	21	OsFTIP1
1294	2009	21	OsFTIP1
1311	1952	21	OsFTIP1
1312	1996	21	OsFTIP1
1317	2092	21	OsFTIP1
1335	1961	21	OsFTIP1
1336	1996	21	OsFTIP1
1361	1858	21	OsFTIP1
1363	2119	21	OsFTIP1
1381	1837	21	OsFTIP1
1408	2101	21	OsFTIP1
1422	2104	21	OsFTIP1
1426	1843	21	OsFTIP1
1442	1943	21	OsFTIP1
1449	1782	21	OsFTIP1
1456	2016	21	OsFTIP1
1474	1838	21	OsFTIP1
1494	1832	21	OsFTIP1
1501	2039	21	OsFTIP1
1504	2019	21	OsFTIP1
1515	1749	21	OsFTIP1
1522	1756	21	OsFTIP1
1524	1757	21	OsFTIP1
1531	1901	21	OsFTIP1
1564	2079	21	OsFTIP1
1585	1682	21	OsFTIP1
1592	1828	21	OsFTIP1
1594	1754	21	OsFTIP1
1599	1828	21	OsFTIP1
1599	2056	21	OsFTIP1
1638	2038	21	OsFTIP1
1641	2040	21	OsFTIP1
1667	1614	21	OsFTIP1
1671	1605	21	OsFTIP1
1673	1666	21	OsFTIP1
1716	1621	21	OsFTIP1
1731	1884	21	OsFTIP1
1739	1899	21	OsFTIP1
1748	1904	21	OsFTIP1
1761	1578	21	OsFTIP1
1764	1914	21	OsFTIP1
1793	1857	21	OsFTIP1
1834	1503	21	OsFTIP1
1839	1678	21	OsFTIP1
1869	1485	21	OsFTIP1
1899	1476	21	OsFTIP1
1912	1458	21	OsFTIP1
1912	1736	21	OsFTIP1
1914	1513	21	OsFTIP1
1936	1452	21	OsFTIP1
1936	1744	21	OsFTIP1
1943	1754	21	OsFTIP1
1959	1786	21	OsFTIP1
1963	1563	21	OsFTIP1
1965	1755	21	OsFTIP1
1973	1773	21	OsFTIP1
1982	1482	21	OsFTIP1
1998	1440	21	OsFTIP1
1999	1757	21	OsFTIP1
2007	1755	21	OsFTIP1
2015	1527	21	OsFTIP1
2038	1747	21	OsFTIP1
2040	1677	21	OsFTIP1
2059	1918	21	OsFTIP1
2068	1630	21	OsFTIP1
2103	1553	21	OsFTIP1
2107	1421	21	OsFTIP1
1252	2024	22	OsFTIP1
1279	1995	22	OsFTIP1
1281	1998	22	OsFTIP1
1306	1921	22	OsFTIP1
1306	1923	22	OsFTIP1
1317	1905	22	OsFTIP1
1326	1901	22	OsFTIP1
1336	2121	22	OsFTIP1
1353	1896	22	OsFTIP1
1358	1897	22	OsFTIP1
1362	1897	22	OsFTIP1
1371	2029	22	OsFTIP1
1373	1997	22	OsFTIP1
1397	1894	22	OsFTIP1
1406	2013	22	OsFTIP1
1409	1842	22	OsFTIP1
1448	1924	22	OsFTIP1
1457	1767	22	OsFTIP1
1474	1762	22	OsFTIP1
1474	1787	22	OsFTIP1
1511	1892	22	OsFTIP1
1523	1880	22	OsFTIP1
1525	1744	22	OsFTIP1
1528	1769	22	OsFTIP1
1534	1727	22	OsFTIP1
1545	1797	22	OsFTIP1
1552	1861	22	OsFTIP1
1564	1701	22	OsFTIP1
1573	2103	22	OsFTIP1
1575	1723	22	OsFTIP1
1578	2069	22	OsFTIP1
1580	1685	22	OsFTIP1
1594	1694	22	OsFTIP1
1597	1656	22	OsFTIP1
1599	2044	22	OsFTIP1
1604	1757	22	OsFTIP1
1607	1737	22	OsFTIP1
1627	1929	22	OsFTIP1
1628	1663	22	OsFTIP1
1686	1597	22	OsFTIP1
1691	1901	22	OsFTIP1
1712	1901	22	OsFTIP1
1718	1599	22	OsFTIP1
1725	1607	22	OsFTIP1
1758	1920	22	OsFTIP1
1770	1749	22	OsFTIP1
1771	1745	22	OsFTIP1
1801	1873	22	OsFTIP1
1838	1499	22	OsFTIP1
1838	1873	22	OsFTIP1
1852	1804	22	OsFTIP1
1859	1483	22	OsFTIP1
1899	1622	22	OsFTIP1
1946	1445	22	OsFTIP1
1955	1448	22	OsFTIP1
1959	1597	22	OsFTIP1
1994	1491	22	OsFTIP1
1996	1510	22	OsFTIP1
1998	1442	22	OsFTIP1
2004	1549	22	OsFTIP1
2006	1543	22	OsFTIP1
2009	1437	22	OsFTIP1
2019	1531	22	OsFTIP1
2027	1676	22	OsFTIP1
2040	1418	22	OsFTIP1
2057	1682	22	OsFTIP1
2072	1724	22	OsFTIP1
2088	1398	22	OsFTIP1
2101	1434	22	OsFTIP1
2107	1423	22	OsFTIP1
2115	1398	22	OsFTIP1
2124	1556	22	OsFTIP1
2128	1661	22	OsFTIP1
2129	1550	22	OsFTIP1
1220	2102	23	OsFTIP1
1222	2118	23	OsFTIP1
1248	2082	23	OsFTIP1
1253	2111	23	OsFTIP1
1255	2017	23	OsFTIP1
1260	2010	23	OsFTIP1
1302	1930	23	OsFTIP1
1310	1955	23	OsFTIP1
1316	1908	23	OsFTIP1
1318	1995	23	OsFTIP1
1324	1900	23	OsFTIP1
1328	1995	23	OsFTIP1
1329	1969	23	OsFTIP1
1337	1922	23	OsFTIP1
1384	2009	23	OsFTIP1
1426	1838	23	OsFTIP1
1440	1806	23	OsFTIP1
1440	1811	23	OsFTIP1
1441	1784	23	OsFTIP1
1441	1815	23	OsFTIP1
1450	1779	23	OsFTIP1
1457	1771	23	OsFTIP1
1482	1763	23	OsFTIP1
1512	1782	23	OsFTIP1
1521	1930	23	OsFTIP1
1533	1775	23	OsFTIP1
1544	1866	23	OsFTIP1
1547	1804	23	OsFTIP1
1569	2023	23	OsFTIP1
1574	1716	23	OsFTIP1
1586	1954	23	OsFTIP1
1593	1690	23	OsFTIP1
1608	1843	23	OsFTIP1
1615	1964	23	OsFTIP1
1644	1951	23	OsFTIP1
1646	1942	23	OsFTIP1
1679	1760	23	OsFTIP1
1708	1596	23	OsFTIP1
1719	1813	23	OsFTIP1
1721	1600	23	OsFTIP1
1721	1901	23	OsFTIP1
1729	1894	23	OsFTIP1
1731	1893	23	OsFTIP1
1734	1899	23	OsFTIP1
1743	1866	23	OsFTIP1
1746	1862	23	OsFTIP1
1756	1913	23	OsFTIP1
1777	1755	23	OsFTIP1
1787	1535	23	OsFTIP1
1787	1550	23	OsFTIP1
1791	1562	23	OsFTIP1
1797	1861	23	OsFTIP1
1828	1517	23	OsFTIP1
1841	1677	23	OsFTIP1
1874	1488	23	OsFTIP1
1884	1859	23	OsFTIP1
1896	1519	23	OsFTIP1
1900	1741	23	OsFTIP1
1909	1735	23	OsFTIP1
1978	1577	23	OsFTIP1
1982	1716	23	OsFTIP1
1998	1717	23	OsFTIP1
1999	1493	23	OsFTIP1
2025	1674	23	OsFTIP1
2037	1422	23	OsFTIP1
2054	1682	23	OsFTIP1
2064	1433	23	OsFTIP1
2087	1414	23	OsFTIP1
2087	1444	23	OsFTIP1
2101	1390	23	OsFTIP1
2129	1381	23	OsFTIP1
1221	2124	24	OsFTIP1
1251	2060	24	OsFTIP1
1256	2029	24	OsFTIP1
1259	2013	24	OsFTIP1
1303	1926	24	OsFTIP1
1312	1914	24	OsFTIP1
1324	1949	24	OsFTIP1
1324	1995	24	OsFTIP1
1349	1899	24	OsFTIP1
1375	2117	24	OsFTIP1
1387	1889	24	OsFTIP1
1391	2014	24	OsFTIP1
1433	1915	24	OsFTIP1
1448	1792	24	OsFTIP1
1461	1823	24	OsFTIP1
1469	1772	24	OsFTIP1
1485	1777	24	OsFTIP1
1500	1771	24	OsFTIP1
1509	1754	24	OsFTIP1
1509	1879	24	OsFTIP1
1512	1734	24	OsFTIP1
1512	1743	24	OsFTIP1
1517	1760	24	OsFTIP1
1519	1727	24	OsFTIP1
1534	1727	24	OsFTIP1
1538	1868	24	OsFTIP1
1557	1708	24	OsFTIP1
1571	1720	24	OsFTIP1
1584	1726	24	OsFTIP1
1588	1693	24	OsFTIP1
1594	1715	24	OsFTIP1
1638	1662	24	OsFTIP1
1645	1661	24	OsFTIP1
1655	1772	24	OsFTIP1
1660	1627	24	OsFTIP1
1715	1597	24	OsFTIP1
1733	1605	24	OsFTIP1
1739	1902	24	OsFTIP1
1769	1741	24	OsFTIP1
1795	1533	24	OsFTIP1
1836	1501	24	OsFTIP1
1865	1482	24	OsFTIP1
1894	1507	24	OsFTIP1
1915	1519	24	OsFTIP1
1936	1446	24	OsFTIP1
1954	1733	24	OsFTIP1
1998	1457	24	OsFTIP1
1998	1459	24	OsFTIP1
2014	1681	24	OsFTIP1
2015	1447	24	OsFTIP1
2025	1444	24	OsFTIP1
2030	1449	24	OsFTIP1
2037	1444	24	OsFTIP1
2050	1420	24	OsFTIP1
2054	1426	24	OsFTIP1
2086	1656	24	OsFTIP1
2088	1509	24	OsFTIP1
2100	1461	24	OsFTIP1
2134	1398	24	OsFTIP1
1226	2099	25	OsFTIP1
1243	2126	25	OsFTIP1
1253	2025	25	OsFTIP1
1256	2056	25	OsFTIP1
1282	2082	25	OsFTIP1
1284	2082	25	OsFTIP1
1294	1998	25	OsFTIP1
1312	1921	25	OsFTIP1
1328	1933	25	OsFTIP1
1338	1910	25	OsFTIP1
1385	2011	25	OsFTIP1
1417	2098	25	OsFTIP1
1433	1831	25	OsFTIP1
1445	1791	25	OsFTIP1
1446	1775	25	OsFTIP1
1481	1956	25	OsFTIP1
1499	1923	25	OsFTIP1
1519	1929	25	OsFTIP1
1523	1766	25	OsFTIP1
1541	1713	25	OsFTIP1
1541	1724	25	OsFTIP1
1546	1721	25	OsFTIP1
1561	1701	25	OsFTIP1
1582	1695	25	OsFTIP1
1582	1697	25	OsFTIP1
1615	1963	25	OsFTIP1
1641	1658	25	OsFTIP1
1664	1634	25	OsFTIP1
1682	1626	25	OsFTIP1
1732	1898	25	OsFTIP1
1746	1727	25	OsFTIP1
1793	1560	25	OsFTIP1
1795	1535	25	OsFTIP1
1804	1553	25	OsFTIP1
1818	1547	25	OsFTIP1
1833	1506	25	OsFTIP1
1846	1677	25	OsFTIP1
1869	1504	25	OsFTIP1
1889	1530	25	OsFTIP1
1925	1450	25	OsFTIP1
1943	1579	25	OsFTIP1
1952	1447	25	OsFTIP1
1969	1473	25	OsFTIP1
2021	1672	25	OsFTIP1
2033	1440	25	OsFTIP1
2071	1438	25	OsFTIP1
2073	1438	25	OsFTIP1
2082	1517	25	OsFTIP1
2087	1420	25	OsFTIP1
2129	1402	25	OsFTIP1
2131	1659	25	OsFTIP1
1225	2108	26	OsFTIP1
1225	2139	26	OsFTIP1
1242	2035	26	OsFTIP1
1244	2060	26	OsFTIP1
1251	2058	26	OsFTIP1
1261	2014	26	OsFTIP1
1261	2096	26	OsFTIP1
1262	2068	26	OsFTIP1
1270	2080	26	OsFTIP1
1273	2006	26	OsFTIP1
1289	1997	26	OsFTIP1
1297	1997	26	OsFTIP1
1316	1905	26	OsFTIP1
1318	1949	26	OsFTIP1
1349	1890	26	OsFTIP1
1385	1856	26	OsFTIP1
1387	2014	26	OsFTIP1
1389	2103	26	OsFTIP1
1419	2012	26	OsFTIP1
1472	1769	26	OsFTIP1
1474	1776	26	OsFTIP1
1498	1771	26	OsFTIP1
1501	1771	26	OsFTIP1
1511	1878	26	OsFTIP1
1512	1932	26	OsFTIP1
1515	1737	26	OsFTIP1
1519	1758	26	OsFTIP1
1591	1678	26	OsFTIP1
1592	1670	26	OsFTIP1
1598	1672	26	OsFTIP1
1630	1658	26	OsFTIP1
1652	1773	26	OsFTIP1
1664	1638	26	OsFTIP1
1667	1611	26	OsFTIP1
1722	1613	26	OsFTIP1
1756	1567	26	OsFTIP1
1833	1508	26	OsFTIP1
1938	1577	26	OsFTIP1
1978	1469	26	OsFTIP1
1989	1709	26	OsFTIP1
1999	1711	26	OsFTIP1
2002	1455	26	OsFTIP1
2005	1492	26	OsFTIP1
2013	1542	26	OsFTIP1
2076	1449	26	OsFTIP1
2082	1452	26	OsFTIP1
2089	1463	26	OsFTIP1
2090	1436	26	OsFTIP1
2091	1422	26	OsFTIP1
2108	1505	26	OsFTIP1
2119	1376	26	OsFTIP1
2136	1546	26	OsFTIP1
1235	2136	27	OsFTIP1
1253	2042	27	OsFTIP1
1253	2045	27	OsFTIP1
1257	2022	27	OsFTIP1
1257	2063	27	OsFTIP1
1260	2031	27	OsFTIP1
1304	1940	27	OsFTIP1
1322	1972	27	OsFTIP1
1325	1907	27	OsFTIP1
1327	1907	27	OsFTIP1
1379	1885	27	OsFTIP1
1387	2025	27	OsFTIP1
1392	1847	27	OsFTIP1
1403	2017	27	OsFTIP1
1423	1828	27	OsFTIP1
1427	1828	27	OsFTIP1
1443	1781	27	OsFTIP1
1474	1773	27	OsFTIP1
1511	1732	27	OsFTIP1
1513	1880	27	OsFTIP1
1516	1732	27	OsFTIP1
1523	1730	27	OsFTIP1
1584	1668	27	OsFTIP1
1605	1664	27	OsFTIP1
1614	1659	27	OsFTIP1
[truncated: 34,909 more rows]
