# Supplementary material for: Single-cell transcriptomics reveal how root tissues adapt to soil stress
Source: Nature. 2025 Apr 30;642(8068):721–9. doi: 10.1038/s41586-025-08941-z (PMC12176638; doi:10.1038/s41586-025-08941-z)
Supplement: Supplementary file 23 — Expression patterns of cell type markers in spatial transcriptomics data for compacted soil grown roots. A PDF summary file that includes the sample and gene information for visualization is included. The raw spatial transcriptomics data for compacted soil grown roots is also included. [file 41586_2025_8941_MOESM23_ESM.zip › Supplementary Data 8_Marker_expression_in_compacted-soils-based_Spatial_transcriptomics_Rice/Soil-CMP-spatial-raw data/33282-Benfey2_D1-1_results.txt]

1308	1921	9	Os01g0155300
1353	2125	9	Os01g0155300
1397	2114	9	Os01g0155300
2119	2025	9	Os01g0155300
1367	2140	10	Os01g0155300
1397	2033	10	Os01g0155300
1404	1981	10	Os01g0155300
1408	1984	10	Os01g0155300
1422	1984	10	Os01g0155300
1426	2115	10	Os01g0155300
1435	2090	10	Os01g0155300
1458	2065	10	Os01g0155300
1474	1829	10	Os01g0155300
1474	1865	10	Os01g0155300
1498	1851	10	Os01g0155300
1548	1922	10	Os01g0155300
1555	1877	10	Os01g0155300
1580	1993	10	Os01g0155300
1594	2037	10	Os01g0155300
1620	2125	10	Os01g0155300
1645	1793	10	Os01g0155300
1646	1841	10	Os01g0155300
1709	2092	10	Os01g0155300
1715	1844	10	Os01g0155300
1822	1647	10	Os01g0155300
1835	1823	10	Os01g0155300
1845	2120	10	Os01g0155300
1962	1844	10	Os01g0155300
1988	2114	10	Os01g0155300
2027	1539	10	Os01g0155300
2030	1866	10	Os01g0155300
2065	1701	10	Os01g0155300
2069	1962	10	Os01g0155300
2116	1945	10	Os01g0155300
2136	1966	10	Os01g0155300
877	1220	11	Os01g0155300
1388	1911	11	Os01g0155300
1398	2071	11	Os01g0155300
1412	2089	11	Os01g0155300
1433	1929	11	Os01g0155300
1450	2033	11	Os01g0155300
1467	1969	11	Os01g0155300
1477	2130	11	Os01g0155300
1492	1746	11	Os01g0155300
1513	1823	11	Os01g0155300
1514	2060	11	Os01g0155300
1531	1875	11	Os01g0155300
1539	1972	11	Os01g0155300
1541	1822	11	Os01g0155300
1561	1663	11	Os01g0155300
1585	2018	11	Os01g0155300
1598	1684	11	Os01g0155300
1616	1695	11	Os01g0155300
1617	1675	11	Os01g0155300
1641	1570	11	Os01g0155300
1713	1730	11	Os01g0155300
1736	1992	11	Os01g0155300
1759	1553	11	Os01g0155300
1784	1825	11	Os01g0155300
1792	1718	11	Os01g0155300
1802	1587	11	Os01g0155300
1809	1756	11	Os01g0155300
1810	1953	11	Os01g0155300
1829	1741	11	Os01g0155300
1832	1641	11	Os01g0155300
1834	1896	11	Os01g0155300
1842	1675	11	Os01g0155300
1850	2101	11	Os01g0155300
1859	1560	11	Os01g0155300
1874	1662	11	Os01g0155300
1878	1637	11	Os01g0155300
1881	1511	11	Os01g0155300
1902	1631	11	Os01g0155300
1939	1504	11	Os01g0155300
1959	1957	11	Os01g0155300
1985	1565	11	Os01g0155300
1993	2129	11	Os01g0155300
2014	1786	11	Os01g0155300
2034	1604	11	Os01g0155300
2036	1983	11	Os01g0155300
2110	1301	11	Os01g0155300
2111	1626	11	Os01g0155300
2114	1527	11	Os01g0155300
2119	1411	11	Os01g0155300
2139	1423	11	Os01g0155300
1336	2077	12	Os01g0155300
1391	1871	12	Os01g0155300
1401	2098	12	Os01g0155300
1422	2050	12	Os01g0155300
1434	1878	12	Os01g0155300
1435	1880	12	Os01g0155300
1469	1968	12	Os01g0155300
1483	1853	12	Os01g0155300
1527	1938	12	Os01g0155300
1537	1818	12	Os01g0155300
1619	1637	12	Os01g0155300
1620	1687	12	Os01g0155300
1629	1617	12	Os01g0155300
1633	1925	12	Os01g0155300
1721	1712	12	Os01g0155300
1741	1686	12	Os01g0155300
1763	1470	12	Os01g0155300
1778	1593	12	Os01g0155300
1790	1512	12	Os01g0155300
1796	1451	12	Os01g0155300
1796	1662	12	Os01g0155300
1881	1618	12	Os01g0155300
1915	1499	12	Os01g0155300
1927	1577	12	Os01g0155300
1965	1439	12	Os01g0155300
1969	1923	12	Os01g0155300
1977	1589	12	Os01g0155300
1999	1551	12	Os01g0155300
2013	1782	12	Os01g0155300
2050	1441	12	Os01g0155300
2063	1291	12	Os01g0155300
2112	1504	12	Os01g0155300
2121	1343	12	Os01g0155300
1333	1956	13	Os01g0155300
1407	1772	13	Os01g0155300
1416	2098	13	Os01g0155300
1444	1972	13	Os01g0155300
1448	2094	13	Os01g0155300
1486	1983	13	Os01g0155300
1529	1663	13	Os01g0155300
1661	1402	13	Os01g0155300
1751	1553	13	Os01g0155300
1938	1635	13	Os01g0155300
1990	1529	13	Os01g0155300
2095	1546	13	Os01g0155300
2108	1544	13	Os01g0155300
2131	1312	13	Os01g0155300
1427	1743	14	Os01g0155300
1458	1814	14	Os01g0155300
1542	1607	14	Os01g0155300
1612	1582	14	Os01g0155300
1781	1469	14	Os01g0155300
1838	1791	14	Os01g0155300
1334	1958	15	Os01g0155300
1381	1992	15	Os01g0155300
1440	1938	15	Os01g0155300
1453	1990	15	Os01g0155300
1486	1784	15	Os01g0155300
1505	1685	15	Os01g0155300
1673	1897	15	Os01g0155300
1799	1593	15	Os01g0155300
1823	1803	15	Os01g0155300
1270	2119	16	Os01g0155300
1622	1654	16	Os01g0155300
1670	1743	16	Os01g0155300
1996	1515	16	Os01g0155300
2115	1527	16	Os01g0155300
1549	1784	17	Os01g0155300
1559	1758	17	Os01g0155300
1994	1523	17	Os01g0155300
1329	1973	18	Os01g0155300
2128	1542	18	Os01g0155300
1443	1982	19	Os01g0155300
1523	1996	19	Os01g0155300
1527	1929	19	Os01g0155300
1686	1652	19	Os01g0155300
1790	1793	19	Os01g0155300
1794	1739	19	Os01g0155300
1965	1378	20	Os01g0155300
2113	1295	21	Os01g0155300
1552	1764	22	Os01g0155300
1412	1919	25	Os01g0155300
1480	1829	25	Os01g0155300
1486	1683	27	Os01g0155300
1919	2117	10	ONAC029
1899	1607	11	ONAC029
1958	1678	11	ONAC029
2094	1400	12	ONAC029
1996	1257	28	OsBBS1
705	1787	10	OsMST1
1584	1657	10	OsMST1
1753	1663	10	OsMST1
694	1618	11	OsMST1
1391	2083	11	OsMST1
1392	2110	11	OsMST1
1466	1930	11	OsMST1
1994	1538	11	OsMST1
2083	685	12	OsMST1
1706	1644	13	OsMST1
1856	1573	13	OsMST1
1735	1653	14	OsMST1
2096	1486	14	OsMST1
2027	1498	15	OsMST1
2113	1490	15	OsMST1
1585	1747	16	OsMST1
1587	1763	19	OsMST1
84	914	11	CDC3
605	758	11	CDC3
152	504	12	CDC3
197	180	12	CDC3
1264	379	12	CDC3
1221	1961	16	CDC3
1234	2017	19	CDC3
2085	1220	25	CDC3
1709	1753	11	OsABCG49
1888	1824	11	OsABCG49
1829	1717	13	OsABCG49
1347	2120	14	OsABCG49
1336	1812	18	OSINV2
1434	1792	10	OsPGL6
1520	1907	10	OsPGL6
1918	2079	10	OsPGL6
1433	1940	11	OsPGL6
1575	1772	11	OsPGL6
1637	1784	11	OsPGL6
1614	1620	12	OsPGL6
1348	1884	13	OsPGL6
1959	1433	13	OsPGL6
2082	1319	13	OsPGL6
1591	1974	14	OsPGL6
1816	1724	15	OsPGL6
1344	1968	18	OsPGL6
1579	1980	18	OsPGL6
1663	1541	19	OsPGL6
1921	1435	21	OsPGL6
1033	1519	10	Os06g0664800
1589	1638	11	Os05g0138200
1892	1291	29	ONAC073
1640	1521	11	NRT2.3
1795	1487	11	NRT2.3
2009	1405	11	NRT2.3
1707	1528	13	NRT2.3
2093	1294	13	NRT2.3
2019	1367	15	NRT2.3
1989	1358	19	NRT2.3
1918	1414	23	NRT2.3
395	636	11	Os08g0138600
1297	1813	11	Os08g0138600
1533	2091	11	Os08g0138600
1652	1934	11	Os08g0138600
1812	2026	11	Os08g0138600
1898	1631	11	Os08g0138600
2053	1516	11	Os08g0138600
1666	1780	12	Os08g0138600
1375	1973	13	Os08g0138600
1538	1647	13	Os08g0138600
1642	1927	13	Os08g0138600
1378	1927	16	Os08g0138600
1671	1831	16	Os08g0138600
86	1589	10	Os02g0285700
1844	2104	9	Os06g0611100
1848	2024	9	Os06g0611100
1135	1953	10	Os06g0611100
1165	1956	10	Os06g0611100
1169	2062	10	Os06g0611100
1170	1966	10	Os06g0611100
1171	2030	10	Os06g0611100
1185	1955	10	Os06g0611100
1186	1931	10	Os06g0611100
1193	1932	10	Os06g0611100
1193	1935	10	Os06g0611100
1195	1957	10	Os06g0611100
1210	1939	10	Os06g0611100
1240	1887	10	Os06g0611100
1257	1853	10	Os06g0611100
1263	1848	10	Os06g0611100
1290	1797	10	Os06g0611100
1306	1475	10	Os06g0611100
1372	1670	10	Os06g0611100
1441	1616	10	Os06g0611100
1457	1588	10	Os06g0611100
1463	1585	10	Os06g0611100
1536	1539	10	Os06g0611100
1691	1413	10	Os06g0611100
1718	2031	10	Os06g0611100
1162	1984	11	Os06g0611100
1163	2057	11	Os06g0611100
1164	1931	11	Os06g0611100
1170	1990	11	Os06g0611100
1174	1992	11	Os06g0611100
1175	2013	11	Os06g0611100
1182	2014	11	Os06g0611100
1183	1970	11	Os06g0611100
1202	1937	11	Os06g0611100
1270	1838	11	Os06g0611100
1275	1837	11	Os06g0611100
1280	1833	11	Os06g0611100
1322	1754	11	Os06g0611100
1332	1694	11	Os06g0611100
1341	1687	11	Os06g0611100
1343	1693	11	Os06g0611100
1495	1560	11	Os06g0611100
1496	1562	11	Os06g0611100
1497	1554	11	Os06g0611100
1510	1541	11	Os06g0611100
1553	1512	11	Os06g0611100
1668	1419	11	Os06g0611100
1698	1414	11	Os06g0611100
1702	1417	11	Os06g0611100
1726	1388	11	Os06g0611100
1770	1343	11	Os06g0611100
1774	1360	11	Os06g0611100
1784	1348	11	Os06g0611100
1805	1312	11	Os06g0611100
1808	1305	11	Os06g0611100
1832	1292	11	Os06g0611100
1833	1306	11	Os06g0611100
1834	1283	11	Os06g0611100
1840	1287	11	Os06g0611100
1842	1277	11	Os06g0611100
1858	1290	11	Os06g0611100
1865	1276	11	Os06g0611100
1866	1269	11	Os06g0611100
1880	1226	11	Os06g0611100
1884	1223	11	Os06g0611100
1946	1197	11	Os06g0611100
1963	1214	11	Os06g0611100
1970	1214	11	Os06g0611100
1984	1249	11	Os06g0611100
2007	1223	11	Os06g0611100
2025	1228	11	Os06g0611100
1113	2138	12	Os06g0611100
1140	2112	12	Os06g0611100
1151	1971	12	Os06g0611100
1177	2017	12	Os06g0611100
1181	1992	12	Os06g0611100
1198	1935	12	Os06g0611100
1200	1929	12	Os06g0611100
1275	1829	12	Os06g0611100
1323	1695	12	Os06g0611100
1430	1600	12	Os06g0611100
1469	1594	12	Os06g0611100
1513	2020	12	Os06g0611100
1553	1509	12	Os06g0611100
1562	1490	12	Os06g0611100
1572	1481	12	Os06g0611100
1626	1435	12	Os06g0611100
1656	1425	12	Os06g0611100
1674	1428	12	Os06g0611100
1760	1372	12	Os06g0611100
1811	1326	12	Os06g0611100
1912	1247	12	Os06g0611100
1913	1261	12	Os06g0611100
1986	1245	12	Os06g0611100
2025	1206	12	Os06g0611100
2080	1176	12	Os06g0611100
1180	2012	13	Os06g0611100
1218	1907	13	Os06g0611100
1219	1901	13	Os06g0611100
1236	1887	13	Os06g0611100
1325	1685	13	Os06g0611100
1465	1590	13	Os06g0611100
1801	1326	13	Os06g0611100
1822	1318	13	Os06g0611100
1827	1388	13	Os06g0611100
1844	1292	13	Os06g0611100
1964	1238	13	Os06g0611100
2002	1201	13	Os06g0611100
2006	1201	13	Os06g0611100
2040	1184	13	Os06g0611100
2074	1177	13	Os06g0611100
2124	1168	13	Os06g0611100
1151	2044	14	Os06g0611100
1163	1991	14	Os06g0611100
1163	2061	14	Os06g0611100
1182	2018	14	Os06g0611100
1226	1883	14	Os06g0611100
1245	1841	14	Os06g0611100
1246	1844	14	Os06g0611100
1380	2073	14	Os06g0611100
1399	1658	14	Os06g0611100
1491	1547	14	Os06g0611100
1518	2001	14	Os06g0611100
1548	1513	14	Os06g0611100
1552	1501	14	Os06g0611100
1572	1475	14	Os06g0611100
1644	1421	14	Os06g0611100
1653	1407	14	Os06g0611100
1742	1378	14	Os06g0611100
1761	1378	14	Os06g0611100
1768	1339	14	Os06g0611100
1819	1317	14	Os06g0611100
1827	1317	14	Os06g0611100
1861	1265	14	Os06g0611100
1862	1268	14	Os06g0611100
1878	1266	14	Os06g0611100
1891	1263	14	Os06g0611100
1993	1236	14	Os06g0611100
2012	1202	14	Os06g0611100
2027	1212	14	Os06g0611100
2038	1598	14	Os06g0611100
2073	1173	14	Os06g0611100
1132	2060	15	Os06g0611100
1167	2018	15	Os06g0611100
1173	1988	15	Os06g0611100
1185	1924	15	Os06g0611100
1190	1928	15	Os06g0611100
1191	1904	15	Os06g0611100
1219	1853	15	Os06g0611100
1223	1882	15	Os06g0611100
1247	1828	15	Os06g0611100
1461	1588	15	Os06g0611100
1629	1426	15	Os06g0611100
1631	1427	15	Os06g0611100
1663	1395	15	Os06g0611100
1760	1364	15	Os06g0611100
1773	1321	15	Os06g0611100
1871	1263	15	Os06g0611100
1885	1259	15	Os06g0611100
1924	1258	15	Os06g0611100
1986	1230	15	Os06g0611100
1991	1229	15	Os06g0611100
2073	1168	15	Os06g0611100
2093	1160	15	Os06g0611100
1148	2039	16	Os06g0611100
1174	2012	16	Os06g0611100
1177	2017	16	Os06g0611100
1182	1924	16	Os06g0611100
1208	1896	16	Os06g0611100
1214	1863	16	Os06g0611100
1270	1820	16	Os06g0611100
1271	1809	16	Os06g0611100
1409	1650	16	Os06g0611100
1416	1617	16	Os06g0611100
1421	1625	16	Os06g0611100
1556	1492	16	Os06g0611100
1580	1766	16	Os06g0611100
1710	1401	16	Os06g0611100
1712	1444	16	Os06g0611100
1727	1381	16	Os06g0611100
1807	1333	16	Os06g0611100
1855	1265	16	Os06g0611100
1885	1253	16	Os06g0611100
1894	1252	16	Os06g0611100
1910	1250	16	Os06g0611100
1973	1234	16	Os06g0611100
2063	1168	16	Os06g0611100
2091	1162	16	Os06g0611100
2107	1153	16	Os06g0611100
1207	1890	17	Os06g0611100
1216	1888	17	Os06g0611100
1235	1838	17	Os06g0611100
1250	1817	17	Os06g0611100
1379	1662	17	Os06g0611100
1400	1654	17	Os06g0611100
1471	1565	17	Os06g0611100
1545	1512	17	Os06g0611100
1547	1504	17	Os06g0611100
1701	1397	17	Os06g0611100
1710	1408	17	Os06g0611100
1721	1385	17	Os06g0611100
1763	1327	17	Os06g0611100
1763	1343	17	Os06g0611100
1804	1358	17	Os06g0611100
1811	1317	17	Os06g0611100
1836	1293	17	Os06g0611100
1838	1285	17	Os06g0611100
1900	1248	17	Os06g0611100
1906	1249	17	Os06g0611100
1986	1226	17	Os06g0611100
1992	1291	17	Os06g0611100
2002	1194	17	Os06g0611100
2081	1187	17	Os06g0611100
1197	1897	18	Os06g0611100
1308	1706	18	Os06g0611100
1458	1587	18	Os06g0611100
1576	1457	18	Os06g0611100
1637	1414	18	Os06g0611100
1672	1466	18	Os06g0611100
1699	1395	18	Os06g0611100
1738	1380	18	Os06g0611100
1758	1353	18	Os06g0611100
1811	1333	18	Os06g0611100
1811	1367	18	Os06g0611100
2091	1174	18	Os06g0611100
1204	1888	19	Os06g0611100
1265	1801	19	Os06g0611100
1312	1736	19	Os06g0611100
1384	1668	19	Os06g0611100
1455	1584	19	Os06g0611100
1711	1425	19	Os06g0611100
1758	1369	19	Os06g0611100
1815	1304	19	Os06g0611100
1828	1303	19	Os06g0611100
1834	1296	19	Os06g0611100
1834	1300	19	Os06g0611100
1884	1241	19	Os06g0611100
1908	1243	19	Os06g0611100
1950	1235	19	Os06g0611100
2083	1144	19	Os06g0611100
1409	1612	20	Os06g0611100
1483	1535	20	Os06g0611100
1547	1514	20	Os06g0611100
1693	1389	20	Os06g0611100
1715	1391	20	Os06g0611100
1736	1378	20	Os06g0611100
1821	1302	20	Os06g0611100
1984	1213	20	Os06g0611100
1990	1214	20	Os06g0611100
2036	1160	20	Os06g0611100
2049	1150	20	Os06g0611100
2062	1150	20	Os06g0611100
1150	2039	21	Os06g0611100
1165	2019	21	Os06g0611100
1263	1806	21	Os06g0611100
1316	1755	21	Os06g0611100
1371	1662	21	Os06g0611100
1715	1401	21	Os06g0611100
1747	1367	21	Os06g0611100
1758	1339	21	Os06g0611100
1760	1352	21	Os06g0611100
1848	1260	21	Os06g0611100
1849	1262	21	Os06g0611100
1939	1253	21	Os06g0611100
1975	1217	21	Os06g0611100
1161	2019	22	Os06g0611100
1310	1730	22	Os06g0611100
1382	1672	22	Os06g0611100
1452	1574	22	Os06g0611100
1456	1572	22	Os06g0611100
1716	1395	22	Os06g0611100
1830	1295	22	Os06g0611100
1920	1236	22	Os06g0611100
1942	1246	22	Os06g0611100
1992	1205	22	Os06g0611100
1396	1665	23	Os06g0611100
1404	1662	23	Os06g0611100
1719	1389	23	Os06g0611100
1762	1364	23	Os06g0611100
1828	1294	23	Os06g0611100
1837	1278	23	Os06g0611100
1917	1235	23	Os06g0611100
1924	1235	23	Os06g0611100
1306	1713	24	Os06g0611100
1309	1726	24	Os06g0611100
1311	1753	24	Os06g0611100
1718	1399	24	Os06g0611100
1887	1233	24	Os06g0611100
1908	1230	24	Os06g0611100
1968	1215	24	Os06g0611100
2011	1281	24	Os06g0611100
1726	1385	25	Os06g0611100
1741	1374	25	Os06g0611100
1992	1195	25	Os06g0611100
1994	1209	25	Os06g0611100
1307	1723	26	Os06g0611100
1549	1511	26	Os06g0611100
1702	1392	26	Os06g0611100
1306	1740	27	Os06g0611100
1698	1395	27	Os06g0611100
1986	1204	27	Os06g0611100
1540	1530	28	Os06g0611100
1842	1256	28	Os06g0611100
1409	1668	29	Os06g0611100
1760	1363	29	Os06g0611100
1947	1245	31	Os06g0611100
356	1761	10	Os01g0677400
1595	1975	10	Os01g0677400
1698	1685	11	Os01g0677400
1631	1999	9	Os07g0560300
1616	2008	10	Os07g0560300
1639	2118	10	Os07g0560300
1668	1970	10	Os07g0560300
1705	1845	10	Os07g0560300
1901	1772	10	Os07g0560300
1964	1847	10	Os07g0560300
2124	1922	10	Os07g0560300
2135	1977	10	Os07g0560300
750	1125	11	Os07g0560300
1599	1961	11	Os07g0560300
1678	1834	11	Os07g0560300
1768	2025	11	Os07g0560300
1785	1829	11	Os07g0560300
1839	1897	11	Os07g0560300
1957	1760	11	Os07g0560300
2058	1690	11	Os07g0560300
1616	1945	12	Os07g0560300
1799	2031	12	Os07g0560300
1904	1701	12	Os07g0560300
2000	1886	12	Os07g0560300
1545	1861	10	Os03g0570800
1546	1842	10	Os03g0570800
1405	2001	11	Os03g0570800
1997	1565	11	Os03g0570800
2104	1431	11	Os03g0570800
1409	2014	12	Os03g0570800
1489	1838	13	Os03g0570800
1727	1686	13	Os03g0570800
1959	1562	13	Os03g0570800
1335	2103	14	Os03g0570800
1804	1611	14	Os03g0570800
1935	1650	14	Os03g0570800
2120	1479	14	Os03g0570800
1723	1691	15	Os03g0570800
1565	1773	16	Os03g0570800
2011	1497	16	Os03g0570800
2002	1494	17	Os03g0570800
1722	1670	18	Os03g0570800
1376	2070	20	Os03g0570800
1789	1609	21	Os03g0570800
1888	1554	22	Os03g0570800
1540	1994	10	Os06g0219900
1582	1637	10	Os06g0219900
1658	1938	10	Os06g0219900
1693	2067	10	Os06g0219900
1798	1657	10	Os06g0219900
1304	2039	11	Os06g0219900
1536	1980	11	Os06g0219900
1885	1634	11	Os06g0219900
2024	1390	11	Os06g0219900
2097	1610	11	Os06g0219900
2114	1649	11	Os06g0219900
2133	2038	11	Os06g0219900
1631	1557	12	Os06g0219900
1819	1577	13	Os06g0219900
1847	1546	13	Os06g0219900
2006	1529	13	Os06g0219900
2034	1414	13	Os06g0219900
1477	2059	14	Os06g0219900
1690	1891	14	Os06g0219900
1942	1654	14	Os06g0219900
1273	1921	15	Os06g0219900
1999	1459	15	Os06g0219900
1626	1733	16	Os06g0219900
1958	1385	16	Os06g0219900
1904	1549	17	Os06g0219900
2089	1414	18	Os06g0219900
1463	1860	28	Os06g0219900
1729	1419	19	Os01g0666400
2083	2066	10	OsCesA4
1576	1625	11	OsCesA4
1586	1969	13	OsCesA4
446	726	11	OsABCG14
1517	1680	9	OsFTIP1
1520	2077	9	OsFTIP1
1524	2124	9	OsFTIP1
1527	2018	9	OsFTIP1
1542	1720	9	OsFTIP1
1628	2138	9	OsFTIP1
1691	1941	9	OsFTIP1
1691	2020	9	OsFTIP1
2112	2141	9	OsFTIP1
1239	2097	10	OsFTIP1
1258	2106	10	OsFTIP1
1279	2126	10	OsFTIP1
1349	2112	10	OsFTIP1
1385	2024	10	OsFTIP1
1400	2128	10	OsFTIP1
1408	2068	10	OsFTIP1
1436	1989	10	OsFTIP1
1444	1992	10	OsFTIP1
1457	2118	10	OsFTIP1
1466	2081	10	OsFTIP1
1473	1956	10	OsFTIP1
1474	1880	10	OsFTIP1
1478	2114	10	OsFTIP1
1491	2113	10	OsFTIP1
1498	2027	10	OsFTIP1
1499	1633	10	OsFTIP1
1501	1729	10	OsFTIP1
1503	1769	10	OsFTIP1
1507	1902	10	OsFTIP1
1522	2063	10	OsFTIP1
1523	1892	10	OsFTIP1
1523	1897	10	OsFTIP1
1538	1837	10	OsFTIP1
1542	1807	10	OsFTIP1
1554	2008	10	OsFTIP1
1559	1854	10	OsFTIP1
1569	1642	10	OsFTIP1
1573	2072	10	OsFTIP1
1581	1643	10	OsFTIP1
1585	1616	10	OsFTIP1
1586	1807	10	OsFTIP1
1586	1876	10	OsFTIP1
1587	1838	10	OsFTIP1
1591	2042	10	OsFTIP1
1594	1966	10	OsFTIP1
1597	1995	10	OsFTIP1
1600	1821	10	OsFTIP1
1602	1858	10	OsFTIP1
1604	2018	10	OsFTIP1
1614	2065	10	OsFTIP1
1618	2120	10	OsFTIP1
1622	2118	10	OsFTIP1
1627	1779	10	OsFTIP1
1627	1942	10	OsFTIP1
1629	2097	10	OsFTIP1
1632	1942	10	OsFTIP1
1635	1803	10	OsFTIP1
1635	1823	10	OsFTIP1
1672	1587	10	OsFTIP1
1672	2135	10	OsFTIP1
1685	2049	10	OsFTIP1
1687	2025	10	OsFTIP1
1693	1861	10	OsFTIP1
1696	1885	10	OsFTIP1
1700	1942	10	OsFTIP1
1701	1928	10	OsFTIP1
1707	1971	10	OsFTIP1
1710	1981	10	OsFTIP1
1714	2017	10	OsFTIP1
1717	2093	10	OsFTIP1
1721	1842	10	OsFTIP1
1724	2029	10	OsFTIP1
1727	1857	10	OsFTIP1
1731	2139	10	OsFTIP1
1739	2109	10	OsFTIP1
1743	2030	10	OsFTIP1
1758	1543	10	OsFTIP1
1766	1998	10	OsFTIP1
1776	1838	10	OsFTIP1
1783	1760	10	OsFTIP1
1789	1705	10	OsFTIP1
1792	2014	10	OsFTIP1
1798	1639	10	OsFTIP1
1799	2038	10	OsFTIP1
1809	2025	10	OsFTIP1
1820	2009	10	OsFTIP1
1823	1747	10	OsFTIP1
1834	1997	10	OsFTIP1
1839	2129	10	OsFTIP1
1843	1891	10	OsFTIP1
1848	1969	10	OsFTIP1
1853	2134	10	OsFTIP1
1855	1568	10	OsFTIP1
1866	2051	10	OsFTIP1
1869	1896	10	OsFTIP1
1871	1925	10	OsFTIP1
1883	2106	10	OsFTIP1
1894	1933	10	OsFTIP1
1900	2070	10	OsFTIP1
1901	1922	10	OsFTIP1
1929	2121	10	OsFTIP1
1929	2129	10	OsFTIP1
1933	2112	10	OsFTIP1
1947	2105	10	OsFTIP1
1951	2108	10	OsFTIP1
1972	1929	10	OsFTIP1
1974	2013	10	OsFTIP1
1974	2022	10	OsFTIP1
1975	2049	10	OsFTIP1
1975	2065	10	OsFTIP1
1988	2078	10	OsFTIP1
1995	1991	10	OsFTIP1
2001	2035	10	OsFTIP1
2002	2043	10	OsFTIP1
2018	2054	10	OsFTIP1
2023	1823	10	OsFTIP1
2028	2131	10	OsFTIP1
2049	1488	10	OsFTIP1
2053	1595	10	OsFTIP1
2075	2040	10	OsFTIP1
2081	2044	10	OsFTIP1
2083	1700	10	OsFTIP1
2099	2080	10	OsFTIP1
2108	2016	10	OsFTIP1
2109	1563	10	OsFTIP1
2131	1947	10	OsFTIP1
1235	2068	11	OsFTIP1
1249	1993	11	OsFTIP1
1250	2010	11	OsFTIP1
1316	1885	11	OsFTIP1
1330	2021	11	OsFTIP1
1337	2007	11	OsFTIP1
1341	1836	11	OsFTIP1
1345	1834	11	OsFTIP1
1346	2142	11	OsFTIP1
1353	1908	11	OsFTIP1
1353	2118	11	OsFTIP1
1398	2038	11	OsFTIP1
1402	2138	11	OsFTIP1
1404	2031	11	OsFTIP1
1407	2042	11	OsFTIP1
1437	1945	11	OsFTIP1
1446	1941	11	OsFTIP1
1447	1808	11	OsFTIP1
1447	1944	11	OsFTIP1
1458	2028	11	OsFTIP1
1459	2004	11	OsFTIP1
1462	2113	11	OsFTIP1
1463	1979	11	OsFTIP1
1467	1815	11	OsFTIP1
1468	1826	11	OsFTIP1
1468	1831	11	OsFTIP1
1469	1921	11	OsFTIP1
1470	1734	11	OsFTIP1
1471	1954	11	OsFTIP1
1483	1694	11	OsFTIP1
1483	1740	11	OsFTIP1
1484	2083	11	OsFTIP1
1489	2025	11	OsFTIP1
1493	2115	11	OsFTIP1
1497	1633	11	OsFTIP1
1501	1976	11	OsFTIP1
1504	2057	11	OsFTIP1
1509	1651	11	OsFTIP1
1517	1942	11	OsFTIP1
1518	2082	11	OsFTIP1
1520	1877	11	OsFTIP1
1522	1836	11	OsFTIP1
1523	2071	11	OsFTIP1
1526	2019	11	OsFTIP1
1528	1837	11	OsFTIP1
1531	1591	11	OsFTIP1
1532	1727	11	OsFTIP1
1541	1909	11	OsFTIP1
1546	1668	11	OsFTIP1
1547	2017	11	OsFTIP1
1551	2132	11	OsFTIP1
1555	1746	11	OsFTIP1
1555	2102	11	OsFTIP1
1562	1933	11	OsFTIP1
1563	1920	11	OsFTIP1
1564	1957	11	OsFTIP1
1566	1905	11	OsFTIP1
1570	1763	11	OsFTIP1
1576	1728	11	OsFTIP1
1577	1640	11	OsFTIP1
1580	1798	11	OsFTIP1
1581	1812	11	OsFTIP1
1582	2010	11	OsFTIP1
1583	1798	11	OsFTIP1
1583	1867	11	OsFTIP1
1584	2007	11	OsFTIP1
1587	1555	11	OsFTIP1
1591	1709	11	OsFTIP1
1592	1555	11	OsFTIP1
1593	2098	11	OsFTIP1
1595	1781	11	OsFTIP1
1596	2067	11	OsFTIP1
1612	1575	11	OsFTIP1
1612	1766	11	OsFTIP1
1612	1837	11	OsFTIP1
1615	1669	11	OsFTIP1
1617	1541	11	OsFTIP1
1617	2065	11	OsFTIP1
1617	2078	11	OsFTIP1
1636	1714	11	OsFTIP1
1636	1935	11	OsFTIP1
1640	1842	11	OsFTIP1
1640	1933	11	OsFTIP1
1641	1669	11	OsFTIP1
1648	1832	11	OsFTIP1
1649	1768	11	OsFTIP1
1649	1780	11	OsFTIP1
1649	2061	11	OsFTIP1
1651	1777	11	OsFTIP1
1652	2057	11	OsFTIP1
1663	2138	11	OsFTIP1
1672	1575	11	OsFTIP1
1676	1928	11	OsFTIP1
1683	1860	11	OsFTIP1
1685	1839	11	OsFTIP1
1686	1884	11	OsFTIP1
1692	2026	11	OsFTIP1
1697	2024	11	OsFTIP1
1699	1823	11	OsFTIP1
1713	2032	11	OsFTIP1
1718	2019	11	OsFTIP1
1721	1794	11	OsFTIP1
1723	1794	11	OsFTIP1
1731	1598	11	OsFTIP1
1733	1667	11	OsFTIP1
1748	1468	11	OsFTIP1
1748	1573	11	OsFTIP1
1750	1588	11	OsFTIP1
1751	1809	11	OsFTIP1
1752	1832	11	OsFTIP1
1758	1768	11	OsFTIP1
1769	1687	11	OsFTIP1
1769	2049	11	OsFTIP1
1772	2049	11	OsFTIP1
1777	2022	11	OsFTIP1
1785	1758	11	OsFTIP1
1792	1548	11	OsFTIP1
1794	1727	11	OsFTIP1
1795	1938	11	OsFTIP1
1798	1656	11	OsFTIP1
1799	1967	11	OsFTIP1
1800	1800	11	OsFTIP1
1804	1742	11	OsFTIP1
1808	1950	11	OsFTIP1
1817	1798	11	OsFTIP1
1827	1636	11	OsFTIP1
1828	1887	11	OsFTIP1
1839	1609	11	OsFTIP1
1848	1916	11	OsFTIP1
1852	1878	11	OsFTIP1
1857	2084	11	OsFTIP1
1858	1533	11	OsFTIP1
1858	1608	11	OsFTIP1
1864	1701	11	OsFTIP1
1868	1472	11	OsFTIP1
1868	2070	11	OsFTIP1
1870	2009	11	OsFTIP1
1873	2016	11	OsFTIP1
1874	1613	11	OsFTIP1
1882	1673	11	OsFTIP1
1884	1701	11	OsFTIP1
1887	1580	11	OsFTIP1
1898	1933	11	OsFTIP1
1903	2052	11	OsFTIP1
1907	1672	11	OsFTIP1
1908	2058	11	OsFTIP1
1911	1648	11	OsFTIP1
1913	1687	11	OsFTIP1
1933	1354	11	OsFTIP1
1937	1684	11	OsFTIP1
1938	1571	11	OsFTIP1
1956	1848	11	OsFTIP1
1967	1370	11	OsFTIP1
1967	1744	11	OsFTIP1
1969	1652	11	OsFTIP1
1970	1392	11	OsFTIP1
1974	2055	11	OsFTIP1
1978	1537	11	OsFTIP1
1985	1665	11	OsFTIP1
1988	1452	11	OsFTIP1
1992	1753	11	OsFTIP1
1992	2102	11	OsFTIP1
1997	1913	11	OsFTIP1
2008	2006	11	OsFTIP1
2012	2142	11	OsFTIP1
2017	1628	11	OsFTIP1
2021	1877	11	OsFTIP1
2023	1331	11	OsFTIP1
2027	1477	11	OsFTIP1
2027	1623	11	OsFTIP1
2033	1543	11	OsFTIP1
2034	1652	11	OsFTIP1
2042	1701	11	OsFTIP1
2048	2047	11	OsFTIP1
2052	1687	11	OsFTIP1
2057	2141	11	OsFTIP1
2062	1659	11	OsFTIP1
2073	1516	11	OsFTIP1
2073	1632	11	OsFTIP1
2073	1675	11	OsFTIP1
2087	1604	11	OsFTIP1
2089	1537	11	OsFTIP1
2091	1358	11	OsFTIP1
2098	1570	11	OsFTIP1
2101	1669	11	OsFTIP1
2103	1570	11	OsFTIP1
2104	1668	11	OsFTIP1
2108	1879	11	OsFTIP1
2109	1570	11	OsFTIP1
2111	1458	11	OsFTIP1
2116	1590	11	OsFTIP1
2117	1749	11	OsFTIP1
2119	1525	11	OsFTIP1
2126	1524	11	OsFTIP1
2131	1752	11	OsFTIP1
2138	1775	11	OsFTIP1
761	203	12	OsFTIP1
1225	2087	12	OsFTIP1
1248	1997	12	OsFTIP1
1272	2099	12	OsFTIP1
1319	2119	12	OsFTIP1
1337	2062	12	OsFTIP1
1345	1955	12	OsFTIP1
1358	1966	12	OsFTIP1
1359	2058	12	OsFTIP1
1373	2030	12	OsFTIP1
1378	1992	12	OsFTIP1
1382	1904	12	OsFTIP1
1387	2053	12	OsFTIP1
1388	1969	12	OsFTIP1
1396	1891	12	OsFTIP1
1403	2051	12	OsFTIP1
1410	2068	12	OsFTIP1
1425	1959	12	OsFTIP1
1467	1882	12	OsFTIP1
1481	1851	12	OsFTIP1
1482	1926	12	OsFTIP1
1486	1644	12	OsFTIP1
1489	1641	12	OsFTIP1
1498	1990	12	OsFTIP1
1512	2139	12	OsFTIP1
1517	1931	12	OsFTIP1
1521	1815	12	OsFTIP1
1521	1833	12	OsFTIP1
1522	2100	12	OsFTIP1
1523	2060	12	OsFTIP1
1526	1691	12	OsFTIP1
1528	2023	12	OsFTIP1
1533	1806	12	OsFTIP1
1539	1733	12	OsFTIP1
1546	2110	12	OsFTIP1
1548	1749	12	OsFTIP1
1548	1827	12	OsFTIP1
1549	2000	12	OsFTIP1
1550	1708	12	OsFTIP1
1553	1884	12	OsFTIP1
1557	1972	12	OsFTIP1
1562	1849	12	OsFTIP1
1568	1933	12	OsFTIP1
1569	2078	12	OsFTIP1
1570	1971	12	OsFTIP1
1572	1942	12	OsFTIP1
1579	1813	12	OsFTIP1
1581	2017	12	OsFTIP1
1587	1604	12	OsFTIP1
1589	1856	12	OsFTIP1
1589	2087	12	OsFTIP1
1590	1958	12	OsFTIP1
1605	2089	12	OsFTIP1
1618	2088	12	OsFTIP1
1623	1695	12	OsFTIP1
1631	1505	12	OsFTIP1
1633	1741	12	OsFTIP1
1634	1763	12	OsFTIP1
1639	1761	12	OsFTIP1
1666	1543	12	OsFTIP1
1667	1563	12	OsFTIP1
1669	1567	12	OsFTIP1
1689	2042	12	OsFTIP1
1695	1916	12	OsFTIP1
1699	2104	12	OsFTIP1
1706	1743	12	OsFTIP1
1707	1733	12	OsFTIP1
1707	1741	12	OsFTIP1
1708	1999	12	OsFTIP1
1711	1990	12	OsFTIP1
1713	1619	12	OsFTIP1
1718	1699	12	OsFTIP1
1721	1844	12	OsFTIP1
1722	1957	12	OsFTIP1
1723	1967	12	OsFTIP1
1728	1952	12	OsFTIP1
1739	1496	12	OsFTIP1
1739	1609	12	OsFTIP1
1744	1810	12	OsFTIP1
1744	1822	12	OsFTIP1
1746	1599	12	OsFTIP1
1754	1614	12	OsFTIP1
1756	1689	12	OsFTIP1
1757	1657	12	OsFTIP1
1759	1602	12	OsFTIP1
1768	1439	12	OsFTIP1
1768	1798	12	OsFTIP1
1770	1821	12	OsFTIP1
1773	1837	12	OsFTIP1
1774	1649	12	OsFTIP1
1781	1620	12	OsFTIP1
1782	1717	12	OsFTIP1
1783	1821	12	OsFTIP1
1791	1542	12	OsFTIP1
1795	1538	12	OsFTIP1
1797	1754	12	OsFTIP1
1799	1767	12	OsFTIP1
1803	1999	12	OsFTIP1
1811	1701	12	OsFTIP1
1813	1847	12	OsFTIP1
1813	1978	12	OsFTIP1
1817	1539	12	OsFTIP1
1828	1675	12	OsFTIP1
1831	1809	12	OsFTIP1
1839	1404	12	OsFTIP1
1842	1464	12	OsFTIP1
1846	1820	12	OsFTIP1
1858	1766	12	OsFTIP1
1862	1770	12	OsFTIP1
1863	1683	12	OsFTIP1
1863	1689	12	OsFTIP1
1871	1610	12	OsFTIP1
1877	1557	12	OsFTIP1
1877	1634	12	OsFTIP1
1881	1443	12	OsFTIP1
1896	1627	12	OsFTIP1
1901	1663	12	OsFTIP1
1902	1586	12	OsFTIP1
1907	1667	12	OsFTIP1
1907	1679	12	OsFTIP1
1912	1387	12	OsFTIP1
1913	1621	12	OsFTIP1
1916	1635	12	OsFTIP1
1919	1698	12	OsFTIP1
1926	1478	12	OsFTIP1
1926	1622	12	OsFTIP1
1928	1513	12	OsFTIP1
1931	1500	12	OsFTIP1
1933	1415	12	OsFTIP1
1934	1538	12	OsFTIP1
1939	1738	12	OsFTIP1
1943	1377	12	OsFTIP1
1947	1455	12	OsFTIP1
1947	1690	12	OsFTIP1
1948	1385	12	OsFTIP1
1951	1353	12	OsFTIP1
1961	1358	12	OsFTIP1
1961	1594	12	OsFTIP1
1962	1589	12	OsFTIP1
1962	1799	12	OsFTIP1
1963	1499	12	OsFTIP1
1967	1480	12	OsFTIP1
1978	1650	12	OsFTIP1
1982	1660	12	OsFTIP1
1990	1588	12	OsFTIP1
2008	1619	12	OsFTIP1
2009	2056	12	OsFTIP1
2011	1767	12	OsFTIP1
2022	1329	12	OsFTIP1
2037	1650	12	OsFTIP1
2038	1747	12	OsFTIP1
2041	1418	12	OsFTIP1
2041	1608	12	OsFTIP1
2043	1963	12	OsFTIP1
2045	1854	12	OsFTIP1
2046	1618	12	OsFTIP1
2048	1478	12	OsFTIP1
2049	1460	12	OsFTIP1
2055	1271	12	OsFTIP1
2057	1962	12	OsFTIP1
2062	1279	12	OsFTIP1
2067	1771	12	OsFTIP1
2069	2109	12	OsFTIP1
2071	1471	12	OsFTIP1
2078	1334	12	OsFTIP1
2078	1451	12	OsFTIP1
2082	1409	12	OsFTIP1
2088	1571	12	OsFTIP1
2089	1558	12	OsFTIP1
2089	1586	12	OsFTIP1
2102	1350	12	OsFTIP1
2115	1467	12	OsFTIP1
2117	1433	12	OsFTIP1
2121	1784	12	OsFTIP1
2122	1503	12	OsFTIP1
2125	1287	12	OsFTIP1
2127	1564	12	OsFTIP1
2131	2039	12	OsFTIP1
2134	1314	12	OsFTIP1
2137	1623	12	OsFTIP1
2138	1563	12	OsFTIP1
2139	2018	12	OsFTIP1
1333	2089	13	OsFTIP1
1336	1885	13	OsFTIP1
1342	1888	13	OsFTIP1
1363	2048	13	OsFTIP1
1364	1802	13	OsFTIP1
1369	2043	13	OsFTIP1
1371	1873	13	OsFTIP1
1419	2044	13	OsFTIP1
1421	1972	13	OsFTIP1
1423	1936	13	OsFTIP1
1423	2067	13	OsFTIP1
1428	1954	13	OsFTIP1
1430	1895	13	OsFTIP1
1432	2081	13	OsFTIP1
1447	1690	13	OsFTIP1
1453	1863	13	OsFTIP1
1457	2125	13	OsFTIP1
1462	1848	13	OsFTIP1
1478	1948	13	OsFTIP1
1482	2055	13	OsFTIP1
1483	1980	13	OsFTIP1
1485	2128	13	OsFTIP1
1488	1964	13	OsFTIP1
1496	1982	13	OsFTIP1
1508	1997	13	OsFTIP1
1512	2136	13	OsFTIP1
1524	1614	13	OsFTIP1
1526	1602	13	OsFTIP1
1527	1732	13	OsFTIP1
1532	1710	13	OsFTIP1
1539	1925	13	OsFTIP1
1542	2098	13	OsFTIP1
1543	1820	13	OsFTIP1
1548	1899	13	OsFTIP1
1551	1785	13	OsFTIP1
1553	1886	13	OsFTIP1
1558	1810	13	OsFTIP1
1558	1839	13	OsFTIP1
1563	1817	13	OsFTIP1
1565	2067	13	OsFTIP1
1572	1818	13	OsFTIP1
1579	2006	13	OsFTIP1
1583	2073	13	OsFTIP1
1588	2050	13	OsFTIP1
1589	1564	13	OsFTIP1
1602	1555	13	OsFTIP1
1607	2075	13	OsFTIP1
1615	2082	13	OsFTIP1
1616	1515	13	OsFTIP1
1621	1533	13	OsFTIP1
1622	1659	13	OsFTIP1
1627	1937	13	OsFTIP1
1632	1737	13	OsFTIP1
1633	1562	13	OsFTIP1
1642	1849	13	OsFTIP1
1647	1855	13	OsFTIP1
1648	2113	13	OsFTIP1
1649	1721	13	OsFTIP1
1652	1928	13	OsFTIP1
1653	2121	13	OsFTIP1
1658	1867	13	OsFTIP1
1669	2064	13	OsFTIP1
1670	1605	13	OsFTIP1
1691	1683	13	OsFTIP1
1692	1608	13	OsFTIP1
1699	1528	13	OsFTIP1
1708	1660	13	OsFTIP1
1715	1556	13	OsFTIP1
1719	1573	13	OsFTIP1
1719	1828	13	OsFTIP1
1722	1479	13	OsFTIP1
1734	1701	13	OsFTIP1
1742	1828	13	OsFTIP1
1745	1834	13	OsFTIP1
1745	1848	13	OsFTIP1
1748	1598	13	OsFTIP1
1753	1523	13	OsFTIP1
1765	1653	13	OsFTIP1
1765	1964	13	OsFTIP1
1774	1667	13	OsFTIP1
1775	1754	13	OsFTIP1
1780	1716	13	OsFTIP1
1786	1558	13	OsFTIP1
1786	1839	13	OsFTIP1
1788	1708	13	OsFTIP1
1796	1614	13	OsFTIP1
1799	1763	13	OsFTIP1
1803	1438	13	OsFTIP1
1804	1652	13	OsFTIP1
1806	1511	13	OsFTIP1
1812	1636	13	OsFTIP1
1818	1761	13	OsFTIP1
1823	1817	13	OsFTIP1
1823	1826	13	OsFTIP1
1827	1810	13	OsFTIP1
1831	1424	13	OsFTIP1
1833	1909	13	OsFTIP1
1838	1415	13	OsFTIP1
1838	1417	13	OsFTIP1
1839	1729	13	OsFTIP1
1841	1500	13	OsFTIP1
1842	1731	13	OsFTIP1
1843	1632	13	OsFTIP1
1844	1615	13	OsFTIP1
1858	1495	13	OsFTIP1
1859	1772	13	OsFTIP1
1860	1700	13	OsFTIP1
1885	1657	13	OsFTIP1
1890	1641	13	OsFTIP1
1896	1630	13	OsFTIP1
1896	1637	13	OsFTIP1
1910	1614	13	OsFTIP1
1912	2051	13	OsFTIP1
1914	1641	13	OsFTIP1
1917	1533	13	OsFTIP1
1917	1610	13	OsFTIP1
1921	1417	13	OsFTIP1
1924	1632	13	OsFTIP1
1928	1486	13	OsFTIP1
1942	1574	13	OsFTIP1
1945	1547	13	OsFTIP1
1948	1352	13	OsFTIP1
1948	1588	13	OsFTIP1
1954	2044	13	OsFTIP1
1985	1413	13	OsFTIP1
1986	1569	13	OsFTIP1
1991	1617	13	OsFTIP1
1992	1553	13	OsFTIP1
1996	1613	13	OsFTIP1
1998	1613	13	OsFTIP1
1999	1578	13	OsFTIP1
2016	1655	13	OsFTIP1
2017	1479	13	OsFTIP1
2026	1450	13	OsFTIP1
2027	1522	13	OsFTIP1
2032	1657	13	OsFTIP1
2043	1713	13	OsFTIP1
2053	1480	13	OsFTIP1
2057	1567	13	OsFTIP1
2062	1610	13	OsFTIP1
2063	1617	13	OsFTIP1
2064	1622	13	OsFTIP1
2069	1333	13	OsFTIP1
2077	1578	13	OsFTIP1
2092	1388	13	OsFTIP1
2098	1520	13	OsFTIP1
2109	1434	13	OsFTIP1
2121	1440	13	OsFTIP1
2125	1600	13	OsFTIP1
2139	1890	13	OsFTIP1
1289	2099	14	OsFTIP1
1314	1925	14	OsFTIP1
1315	2101	14	OsFTIP1
1319	2112	14	OsFTIP1
1355	1934	14	OsFTIP1
1357	2095	14	OsFTIP1
1360	1869	14	OsFTIP1
1377	1943	14	OsFTIP1
1377	2001	14	OsFTIP1
1383	1863	14	OsFTIP1
1383	2052	14	OsFTIP1
1384	2095	14	OsFTIP1
1387	2033	14	OsFTIP1
1391	2064	14	OsFTIP1
1397	2060	14	OsFTIP1
1419	1973	14	OsFTIP1
1428	1771	14	OsFTIP1
1431	2130	14	OsFTIP1
1434	1910	14	OsFTIP1
1436	1771	14	OsFTIP1
1443	1984	14	OsFTIP1
1448	2118	14	OsFTIP1
1450	1942	14	OsFTIP1
1453	2067	14	OsFTIP1
1455	2070	14	OsFTIP1
1462	1859	14	OsFTIP1
1463	1846	14	OsFTIP1
1463	1872	14	OsFTIP1
1467	2043	14	OsFTIP1
1469	1839	14	OsFTIP1
1473	2008	14	OsFTIP1
1479	1934	14	OsFTIP1
1483	1808	14	OsFTIP1
1495	1725	14	OsFTIP1
1508	1665	14	OsFTIP1
1523	2059	14	OsFTIP1
1525	1803	14	OsFTIP1
1527	1614	14	OsFTIP1
1539	1735	14	OsFTIP1
1541	1778	14	OsFTIP1
1548	1708	14	OsFTIP1
1549	1963	14	OsFTIP1
1552	1967	14	OsFTIP1
1562	1954	14	OsFTIP1
1564	1765	14	OsFTIP1
1571	1997	14	OsFTIP1
1592	1733	14	OsFTIP1
1603	1562	14	OsFTIP1
1611	1538	14	OsFTIP1
1613	1847	14	OsFTIP1
1613	1879	14	OsFTIP1
1614	1758	14	OsFTIP1
1617	2083	14	OsFTIP1
1618	1593	14	OsFTIP1
1628	1939	14	OsFTIP1
1643	1572	14	OsFTIP1
1648	1503	14	OsFTIP1
1664	1773	14	OsFTIP1
1670	1898	14	OsFTIP1
1693	1679	14	OsFTIP1
1694	1818	14	OsFTIP1
1697	1923	14	OsFTIP1
1706	1557	14	OsFTIP1
1707	1562	14	OsFTIP1
1713	1621	14	OsFTIP1
1718	1930	14	OsFTIP1
1724	1478	14	OsFTIP1
1738	1614	14	OsFTIP1
1739	1829	14	OsFTIP1
1743	1671	14	OsFTIP1
1751	1643	14	OsFTIP1
1755	1792	14	OsFTIP1
1772	1738	14	OsFTIP1
1772	1748	14	OsFTIP1
1792	1789	14	OsFTIP1
1794	1642	14	OsFTIP1
1799	1796	14	OsFTIP1
1800	1838	14	OsFTIP1
1821	1419	14	OsFTIP1
1825	1407	14	OsFTIP1
1831	1913	14	OsFTIP1
1832	1540	14	OsFTIP1
1832	1597	14	OsFTIP1
1841	1786	14	OsFTIP1
1857	1567	14	OsFTIP1
1859	1557	14	OsFTIP1
1870	1683	14	OsFTIP1
1898	1638	14	OsFTIP1
1903	1523	14	OsFTIP1
1908	1518	14	OsFTIP1
1913	1509	14	OsFTIP1
1914	2054	14	OsFTIP1
1918	1359	14	OsFTIP1
1923	1494	14	OsFTIP1
1923	1657	14	OsFTIP1
1927	1697	14	OsFTIP1
1932	1402	14	OsFTIP1
1957	1440	14	OsFTIP1
1964	1500	14	OsFTIP1
1966	1665	14	OsFTIP1
1973	1600	14	OsFTIP1
1976	1627	14	OsFTIP1
1977	1519	14	OsFTIP1
1987	1334	14	OsFTIP1
1990	1350	14	OsFTIP1
1993	2076	14	OsFTIP1
2000	1511	14	OsFTIP1
2003	1654	14	OsFTIP1
2004	1581	14	OsFTIP1
2014	1369	14	OsFTIP1
2015	1599	14	OsFTIP1
2021	1440	14	OsFTIP1
2029	2060	14	OsFTIP1
2033	1589	14	OsFTIP1
2035	1353	14	OsFTIP1
2054	1498	14	OsFTIP1
2057	1265	14	OsFTIP1
2069	1484	14	OsFTIP1
2072	1459	14	OsFTIP1
2078	1512	14	OsFTIP1
2078	1519	14	OsFTIP1
2094	1389	14	OsFTIP1
2096	1463	14	OsFTIP1
2099	1518	14	OsFTIP1
2103	1279	14	OsFTIP1
2111	1474	14	OsFTIP1
2114	1557	14	OsFTIP1
2132	1363	14	OsFTIP1
2134	1309	14	OsFTIP1
1347	2102	15	OsFTIP1
1364	1992	15	OsFTIP1
1377	1902	15	OsFTIP1
1382	2054	15	OsFTIP1
1415	1923	15	OsFTIP1
1415	1928	15	OsFTIP1
1437	1980	15	OsFTIP1
1437	2128	15	OsFTIP1
1444	1772	15	OsFTIP1
1446	2116	15	OsFTIP1
1460	2108	15	OsFTIP1
1465	2106	15	OsFTIP1
1475	1899	15	OsFTIP1
1478	1941	15	OsFTIP1
1495	2014	15	OsFTIP1
1498	1733	15	OsFTIP1
1504	1695	15	OsFTIP1
1505	2053	15	OsFTIP1
1507	1654	15	OsFTIP1
1510	1794	15	OsFTIP1
1514	2034	15	OsFTIP1
1516	1758	15	OsFTIP1
1517	1830	15	OsFTIP1
1519	1828	15	OsFTIP1
1519	2058	15	OsFTIP1
1522	1700	15	OsFTIP1
1522	1932	15	OsFTIP1
1526	1635	15	OsFTIP1
1528	1630	15	OsFTIP1
1532	1928	15	OsFTIP1
1537	1809	15	OsFTIP1
1546	1953	15	OsFTIP1
1547	1793	15	OsFTIP1
1552	1749	15	OsFTIP1
1574	2034	15	OsFTIP1
1575	2012	15	OsFTIP1
1577	2000	15	OsFTIP1
1577	2027	15	OsFTIP1
1578	2011	15	OsFTIP1
1579	2068	15	OsFTIP1
1581	1961	15	OsFTIP1
1582	2047	15	OsFTIP1
1583	1970	15	OsFTIP1
1583	1974	15	OsFTIP1
1591	1883	15	OsFTIP1
1592	1952	15	OsFTIP1
1596	1882	15	OsFTIP1
1597	2069	15	OsFTIP1
1628	1506	15	OsFTIP1
1630	1752	15	OsFTIP1
1632	1919	15	OsFTIP1
1640	1743	15	OsFTIP1
1642	1502	15	OsFTIP1
1642	1745	15	OsFTIP1
1650	1922	15	OsFTIP1
1656	1919	15	OsFTIP1
1661	2069	15	OsFTIP1
1673	1766	15	OsFTIP1
1678	1770	15	OsFTIP1
1678	1922	15	OsFTIP1
1679	1838	15	OsFTIP1
1679	1898	15	OsFTIP1
1690	1699	15	OsFTIP1
1692	1694	15	OsFTIP1
1707	1898	15	OsFTIP1
1712	1657	15	OsFTIP1
1717	1815	15	OsFTIP1
1717	1922	15	OsFTIP1
1722	1831	15	OsFTIP1
1742	1836	15	OsFTIP1
1748	1514	15	OsFTIP1
1749	1849	15	OsFTIP1
1765	1601	15	OsFTIP1
1768	1533	15	OsFTIP1
1776	1586	15	OsFTIP1
1777	1644	15	OsFTIP1
1782	1644	15	OsFTIP1
1786	1786	15	OsFTIP1
1790	1431	15	OsFTIP1
1810	1563	15	OsFTIP1
1812	1612	15	OsFTIP1
1812	1616	15	OsFTIP1
1812	1619	15	OsFTIP1
1813	1735	15	OsFTIP1
1813	1852	15	OsFTIP1
1813	1856	15	OsFTIP1
1817	1839	15	OsFTIP1
1822	1476	15	OsFTIP1
1822	1556	15	OsFTIP1
1822	1559	15	OsFTIP1
1824	1812	15	OsFTIP1
1828	1410	15	OsFTIP1
1838	1799	15	OsFTIP1
1839	1766	15	OsFTIP1
1845	1758	15	OsFTIP1
1847	1397	15	OsFTIP1
1866	1678	15	OsFTIP1
1873	1648	15	OsFTIP1
1883	1540	15	OsFTIP1
1887	1545	15	OsFTIP1
1907	1374	15	OsFTIP1
1916	1531	15	OsFTIP1
1917	1669	15	OsFTIP1
1922	1458	15	OsFTIP1
1932	1465	15	OsFTIP1
1934	1535	15	OsFTIP1
1937	1568	15	OsFTIP1
1939	1347	15	OsFTIP1
1945	1667	15	OsFTIP1
1948	1677	15	OsFTIP1
1968	1362	15	OsFTIP1
1969	1365	15	OsFTIP1
1973	1502	15	OsFTIP1
1978	2041	15	OsFTIP1
1988	1605	15	OsFTIP1
1991	1623	15	OsFTIP1
2005	1430	15	OsFTIP1
2012	1332	15	OsFTIP1
2017	1482	15	OsFTIP1
2019	1586	15	OsFTIP1
2023	1477	15	OsFTIP1
2032	1314	15	OsFTIP1
2033	1587	15	OsFTIP1
2061	1600	15	OsFTIP1
2062	1479	15	OsFTIP1
2070	1457	15	OsFTIP1
2074	1649	15	OsFTIP1
2077	1495	15	OsFTIP1
2099	1428	15	OsFTIP1
2119	1439	15	OsFTIP1
1220	2070	16	OsFTIP1
1273	2044	16	OsFTIP1
1319	2087	16	OsFTIP1
1335	1915	16	OsFTIP1
1348	2106	16	OsFTIP1
1353	2097	16	OsFTIP1
1382	1996	16	OsFTIP1
1383	2065	16	OsFTIP1
1392	2044	16	OsFTIP1
1431	1895	16	OsFTIP1
1448	1888	16	OsFTIP1
1449	2142	16	OsFTIP1
1451	2142	16	OsFTIP1
1452	2080	16	OsFTIP1
1453	1971	16	OsFTIP1
1461	1702	16	OsFTIP1
1467	2064	16	OsFTIP1
1474	1777	16	OsFTIP1
1487	1844	16	OsFTIP1
1487	1931	16	OsFTIP1
1498	2052	16	OsFTIP1
1502	1647	16	OsFTIP1
1524	1950	16	OsFTIP1
1533	1770	16	OsFTIP1
1540	1917	16	OsFTIP1
1542	1967	16	OsFTIP1
1547	1820	16	OsFTIP1
1556	1977	16	OsFTIP1
1562	1955	16	OsFTIP1
1573	2007	16	OsFTIP1
1574	1998	16	OsFTIP1
1587	1569	16	OsFTIP1
1588	1974	16	OsFTIP1
1599	1733	16	OsFTIP1
1613	1734	16	OsFTIP1
1618	1613	16	OsFTIP1
1661	1716	16	OsFTIP1
1678	1632	16	OsFTIP1
1678	1818	16	OsFTIP1
1681	1921	16	OsFTIP1
1689	1487	16	OsFTIP1
1692	1899	16	OsFTIP1
1707	1582	16	OsFTIP1
1714	1810	16	OsFTIP1
1728	1504	16	OsFTIP1
1750	1788	16	OsFTIP1
1760	1612	16	OsFTIP1
1761	1786	16	OsFTIP1
1762	1442	16	OsFTIP1
1762	1620	16	OsFTIP1
1767	1502	16	OsFTIP1
1772	1470	16	OsFTIP1
1773	1570	16	OsFTIP1
1773	1797	16	OsFTIP1
1778	1517	16	OsFTIP1
1779	1542	16	OsFTIP1
1779	1731	16	OsFTIP1
1786	1643	16	OsFTIP1
1787	1549	16	OsFTIP1
1792	1756	16	OsFTIP1
1793	1643	16	OsFTIP1
1807	1710	16	OsFTIP1
1809	1778	16	OsFTIP1
1814	1580	16	OsFTIP1
1824	1725	16	OsFTIP1
1826	1533	16	OsFTIP1
1826	1798	16	OsFTIP1
1841	1468	16	OsFTIP1
1853	1565	16	OsFTIP1
1871	1648	16	OsFTIP1
1876	1528	16	OsFTIP1
1877	1674	16	OsFTIP1
1899	1529	16	OsFTIP1
1912	1569	16	OsFTIP1
1916	1361	16	OsFTIP1
1923	1548	16	OsFTIP1
1932	1556	16	OsFTIP1
1933	1478	16	OsFTIP1
1934	1646	16	OsFTIP1
1938	1571	16	OsFTIP1
1942	1579	16	OsFTIP1
1943	1582	16	OsFTIP1
1965	1669	16	OsFTIP1
1967	1554	16	OsFTIP1
1984	1609	16	OsFTIP1
1997	1588	16	OsFTIP1
1997	1645	16	OsFTIP1
2002	1427	16	OsFTIP1
2004	1427	16	OsFTIP1
2006	1450	16	OsFTIP1
2040	1663	16	OsFTIP1
2045	1474	16	OsFTIP1
2048	1588	16	OsFTIP1
2061	1424	16	OsFTIP1
2072	1468	16	OsFTIP1
2076	1252	16	OsFTIP1
2078	1531	16	OsFTIP1
2079	1501	16	OsFTIP1
2083	1614	16	OsFTIP1
2093	1412	16	OsFTIP1
2097	1524	16	OsFTIP1
2122	1342	16	OsFTIP1
1202	2140	17	OsFTIP1
1301	2068	17	OsFTIP1
1304	2064	17	OsFTIP1
1308	2098	17	OsFTIP1
1308	2100	17	OsFTIP1
1311	1902	17	OsFTIP1
1311	1942	17	OsFTIP1
1351	1912	17	OsFTIP1
1353	1913	17	OsFTIP1
1354	1925	17	OsFTIP1
1355	1859	17	OsFTIP1
1360	1853	17	OsFTIP1
1377	2039	17	OsFTIP1
1402	1929	17	OsFTIP1
1416	1978	17	OsFTIP1
1437	2120	17	OsFTIP1
1439	1819	17	OsFTIP1
1443	1693	17	OsFTIP1
1461	1845	17	OsFTIP1
1463	1861	17	OsFTIP1
1502	1649	17	OsFTIP1
1515	1830	17	OsFTIP1
1519	1663	17	OsFTIP1
1527	1638	17	OsFTIP1
1528	1996	17	OsFTIP1
1537	1990	17	OsFTIP1
1553	1598	17	OsFTIP1
1553	1740	17	OsFTIP1
1557	1822	17	OsFTIP1
1563	1978	17	OsFTIP1
1567	1728	17	OsFTIP1
1567	1978	17	OsFTIP1
1572	1953	17	OsFTIP1
1576	1895	17	OsFTIP1
1578	1889	17	OsFTIP1
1579	1598	17	OsFTIP1
1579	1871	17	OsFTIP1
1593	1873	17	OsFTIP1
1633	1737	17	OsFTIP1
1643	1743	17	OsFTIP1
1643	1897	17	OsFTIP1
1657	1626	17	OsFTIP1
1672	1783	17	OsFTIP1
1689	1575	17	OsFTIP1
1714	1628	17	OsFTIP1
1727	1620	17	OsFTIP1
1737	1488	17	OsFTIP1
1756	1646	17	OsFTIP1
1763	1500	17	OsFTIP1
1767	1602	17	OsFTIP1
1771	1467	17	OsFTIP1
1782	1787	17	OsFTIP1
1787	1754	17	OsFTIP1
1810	1885	17	OsFTIP1
1813	1704	17	OsFTIP1
1813	1869	17	OsFTIP1
1831	1393	17	OsFTIP1
1833	1577	17	OsFTIP1
1837	1595	17	OsFTIP1
1847	1406	17	OsFTIP1
1847	1718	17	OsFTIP1
1852	1691	17	OsFTIP1
1857	1746	17	OsFTIP1
1858	1744	17	OsFTIP1
1867	1680	17	OsFTIP1
1878	1668	17	OsFTIP1
1909	1665	17	OsFTIP1
1915	1414	17	OsFTIP1
1918	1641	17	OsFTIP1
1925	1500	17	OsFTIP1
1927	1536	17	OsFTIP1
1932	1485	17	OsFTIP1
1933	1347	17	OsFTIP1
1939	1521	17	OsFTIP1
1941	1686	17	OsFTIP1
1949	1452	17	OsFTIP1
1972	1663	17	OsFTIP1
1976	1613	17	OsFTIP1
1993	1619	17	OsFTIP1
2008	1439	17	OsFTIP1
2008	1518	17	OsFTIP1
2033	1467	17	OsFTIP1
2068	1393	17	OsFTIP1
2072	1631	17	OsFTIP1
2076	1585	17	OsFTIP1
2081	1274	17	OsFTIP1
2087	1459	17	OsFTIP1
2134	1542	17	OsFTIP1
1228	2101	18	OsFTIP1
1287	2088	18	OsFTIP1
1311	1920	18	OsFTIP1
1317	2073	18	OsFTIP1
1323	1888	18	OsFTIP1
1337	2083	18	OsFTIP1
1337	2136	18	OsFTIP1
1338	1977	18	OsFTIP1
1352	2074	18	OsFTIP1
1358	1887	18	OsFTIP1
1370	1903	18	OsFTIP1
1379	2004	18	OsFTIP1
1386	1814	18	OsFTIP1
1391	1817	18	OsFTIP1
1436	2114	18	OsFTIP1
1443	1758	18	OsFTIP1
1451	2086	18	OsFTIP1
1458	2075	18	OsFTIP1
1459	2128	18	OsFTIP1
1462	2073	18	OsFTIP1
1482	2070	18	OsFTIP1
1485	1674	18	OsFTIP1
1492	1688	18	OsFTIP1
1495	1668	18	OsFTIP1
1498	1728	18	OsFTIP1
1509	2053	18	OsFTIP1
1513	2017	18	OsFTIP1
1529	1969	18	OsFTIP1
1533	1792	18	OsFTIP1
1540	1600	18	OsFTIP1
1553	1767	18	OsFTIP1
1553	1812	18	OsFTIP1
1555	1992	18	OsFTIP1
1593	1964	18	OsFTIP1
1612	1538	18	OsFTIP1
1612	1542	18	OsFTIP1
1615	1563	18	OsFTIP1
1618	1872	18	OsFTIP1
1620	1515	18	OsFTIP1
1632	1566	18	OsFTIP1
1633	1739	18	OsFTIP1
1697	1537	18	OsFTIP1
1705	1803	18	OsFTIP1
1722	1820	18	OsFTIP1
1725	1824	18	OsFTIP1
1728	1655	18	OsFTIP1
1753	1453	18	OsFTIP1
1753	1804	18	OsFTIP1
1762	1492	18	OsFTIP1
1764	1482	18	OsFTIP1
1769	1507	18	OsFTIP1
1771	1785	18	OsFTIP1
1772	1800	18	OsFTIP1
1781	1594	18	OsFTIP1
1853	1394	18	OsFTIP1
1868	1688	18	OsFTIP1
1872	1693	18	OsFTIP1
1873	1671	18	OsFTIP1
1880	1541	18	OsFTIP1
1881	1668	18	OsFTIP1
1893	1663	18	OsFTIP1
1896	1663	18	OsFTIP1
1907	1663	18	OsFTIP1
1917	1415	18	OsFTIP1
1923	1432	18	OsFTIP1
1923	1614	18	OsFTIP1
1928	1526	18	OsFTIP1
1929	1551	18	OsFTIP1
1933	1669	18	OsFTIP1
1938	1593	18	OsFTIP1
1943	1604	18	OsFTIP1
1943	1640	18	OsFTIP1
1956	1604	18	OsFTIP1
1959	1352	18	OsFTIP1
1972	1304	18	OsFTIP1
1974	1513	18	OsFTIP1
1993	1573	18	OsFTIP1
2000	1375	18	OsFTIP1
2007	1451	18	OsFTIP1
2021	1563	18	OsFTIP1
2032	1317	18	OsFTIP1
2036	1575	18	OsFTIP1
2074	1406	18	OsFTIP1
2076	1574	18	OsFTIP1
2081	1515	18	OsFTIP1
2089	1557	18	OsFTIP1
2091	1410	18	OsFTIP1
2103	1553	18	OsFTIP1
2110	1435	18	OsFTIP1
2138	1376	18	OsFTIP1
1221	2135	19	OsFTIP1
1225	2110	19	OsFTIP1
1232	2142	19	OsFTIP1
1338	2074	19	OsFTIP1
1342	1863	19	OsFTIP1
1347	1870	19	OsFTIP1
1354	2094	19	OsFTIP1
1358	1819	19	OsFTIP1
1363	2067	19	OsFTIP1
1364	2075	19	OsFTIP1
1369	2068	19	OsFTIP1
1383	1811	19	OsFTIP1
1400	1798	19	OsFTIP1
1402	1793	19	OsFTIP1
1439	1707	19	OsFTIP1
1440	1936	19	OsFTIP1
1450	1823	19	OsFTIP1
1452	1856	19	OsFTIP1
1454	1886	19	OsFTIP1
1457	2104	19	OsFTIP1
1476	1905	19	OsFTIP1
1489	1708	19	OsFTIP1
1501	1923	19	OsFTIP1
1508	1659	19	OsFTIP1
1526	1966	19	OsFTIP1
1537	1772	19	OsFTIP1
1538	1994	19	OsFTIP1
1550	1935	19	OsFTIP1
1561	1756	19	OsFTIP1
1562	1737	19	OsFTIP1
1563	1986	19	OsFTIP1
1567	1727	19	OsFTIP1
1572	2021	19	OsFTIP1
1574	1726	19	OsFTIP1
1585	1953	19	OsFTIP1
1589	1762	19	OsFTIP1
1589	1908	19	OsFTIP1
1592	1738	19	OsFTIP1
1604	1863	19	OsFTIP1
1619	1738	19	OsFTIP1
1662	1655	19	OsFTIP1
1702	1803	19	OsFTIP1
1704	1507	19	OsFTIP1
1753	1642	19	OsFTIP1
1777	1596	19	OsFTIP1
1777	1784	19	OsFTIP1
1779	1617	19	OsFTIP1
1786	1590	19	OsFTIP1
1791	1743	19	OsFTIP1
1792	1713	19	OsFTIP1
1799	1713	19	OsFTIP1
1809	1447	19	OsFTIP1
1812	1569	19	OsFTIP1
1834	1591	19	OsFTIP1
1842	1716	19	OsFTIP1
1853	1737	19	OsFTIP1
1857	1699	19	OsFTIP1
1857	1741	19	OsFTIP1
1878	1543	19	OsFTIP1
1886	1667	19	OsFTIP1
1888	1532	19	OsFTIP1
1895	1534	19	OsFTIP1
1903	1559	19	OsFTIP1
1915	1563	19	OsFTIP1
1917	1573	19	OsFTIP1
1922	1608	19	OsFTIP1
1937	1580	19	OsFTIP1
1937	1597	19	OsFTIP1
1942	1633	19	OsFTIP1
1953	1509	19	OsFTIP1
1959	1379	19	OsFTIP1
1973	1377	19	OsFTIP1
1978	1619	19	OsFTIP1
2001	1605	19	OsFTIP1
2049	1574	19	OsFTIP1
2057	1302	19	OsFTIP1
2072	1402	19	OsFTIP1
2074	1385	19	OsFTIP1
2077	1447	19	OsFTIP1
2077	1594	19	OsFTIP1
2078	1568	19	OsFTIP1
2083	1263	19	OsFTIP1
2089	1494	19	OsFTIP1
2094	1531	19	OsFTIP1
2111	1318	19	OsFTIP1
2112	1272	19	OsFTIP1
2115	1429	19	OsFTIP1
1391	2057	20	OsFTIP1
1403	2063	20	OsFTIP1
1441	2123	20	OsFTIP1
1457	2119	20	OsFTIP1
1478	1912	20	OsFTIP1
1520	1617	20	OsFTIP1
1533	1747	20	OsFTIP1
1550	1747	20	OsFTIP1
1557	2000	20	OsFTIP1
1559	1919	20	OsFTIP1
1562	2011	20	OsFTIP1
1572	2016	20	OsFTIP1
1579	1766	20	OsFTIP1
1599	1876	20	OsFTIP1
1663	1648	20	OsFTIP1
1714	1643	20	OsFTIP1
1717	1816	20	OsFTIP1
1758	1793	20	OsFTIP1
1767	1501	20	OsFTIP1
1768	1797	20	OsFTIP1
1780	1596	20	OsFTIP1
1783	1564	20	OsFTIP1
1788	1592	20	OsFTIP1
1794	1789	20	OsFTIP1
1804	1618	20	OsFTIP1
1806	1444	20	OsFTIP1
1816	1592	20	OsFTIP1
1857	1528	20	OsFTIP1
1857	1711	20	OsFTIP1
1859	1719	20	OsFTIP1
1863	1732	20	OsFTIP1
1871	1543	20	OsFTIP1
1872	1674	20	OsFTIP1
1875	1543	20	OsFTIP1
1907	1532	20	OsFTIP1
1912	1527	20	OsFTIP1
1916	1520	20	OsFTIP1
1916	1546	20	OsFTIP1
1919	1577	20	OsFTIP1
1922	1534	20	OsFTIP1
1932	1521	20	OsFTIP1
1939	1342	20	OsFTIP1
1993	1329	20	OsFTIP1
1997	1325	20	OsFTIP1
2002	1497	20	OsFTIP1
2003	1485	20	OsFTIP1
2004	1483	20	OsFTIP1
2040	1578	20	OsFTIP1
2072	1492	20	OsFTIP1
2074	1585	20	OsFTIP1
2077	1598	20	OsFTIP1
2114	1275	20	OsFTIP1
1313	2079	21	OsFTIP1
1431	1944	21	OsFTIP1
1442	1718	21	OsFTIP1
1442	1726	21	OsFTIP1
1446	1938	21	OsFTIP1
1503	1830	21	OsFTIP1
1530	1601	21	OsFTIP1
1532	1974	21	OsFTIP1
1581	1564	21	OsFTIP1
1691	1625	21	OsFTIP1
1692	1530	21	OsFTIP1
1697	1509	21	OsFTIP1
1714	1498	21	OsFTIP1
1719	1618	21	OsFTIP1
1730	1820	21	OsFTIP1
1747	1628	21	OsFTIP1
1844	1391	21	OsFTIP1
1862	1542	21	OsFTIP1
1908	1649	21	OsFTIP1
1911	1374	21	OsFTIP1
1912	1378	21	OsFTIP1
1918	1363	21	OsFTIP1
1923	1613	21	OsFTIP1
1927	1531	21	OsFTIP1
1937	1483	21	OsFTIP1
1950	1474	21	OsFTIP1
1951	1484	21	OsFTIP1
1957	1366	21	OsFTIP1
1980	1484	21	OsFTIP1
1980	1513	21	OsFTIP1
1993	1498	21	OsFTIP1
1998	1650	21	OsFTIP1
2002	1495	21	OsFTIP1
2014	1602	21	OsFTIP1
2049	1472	21	OsFTIP1
2057	1309	21	OsFTIP1
2073	1410	21	OsFTIP1
2089	1254	21	OsFTIP1
2097	1430	21	OsFTIP1
2119	1417	21	OsFTIP1
[truncated: 34,713 more rows]
