# Supplementary material for: Single-cell transcriptomics reveal how root tissues adapt to soil stress
Source: Nature. 2025 Apr 30;642(8068):721–9. doi: 10.1038/s41586-025-08941-z (PMC12176638; doi:10.1038/s41586-025-08941-z)
Supplement: Supplementary file 23 — Expression patterns of cell type markers in spatial transcriptomics data for compacted soil grown roots. A PDF summary file that includes the sample and gene information for visualization is included. The raw spatial transcriptomics data for compacted soil grown roots is also included. [file 41586_2025_8941_MOESM23_ESM.zip › Supplementary Data 8_Marker_expression_in_compacted-soils-based_Spatial_transcriptomics_Rice/Soil-CMP-spatial-raw data/33282-Benfey2_D1-2_results.txt]

1718	1441	10	Os01g0155300
1989	1424	14	Os01g0155300
1780	1262	28	Os01g0155300
1675	1983	12	ONAC029
1334	282	11	OsSub4
293	1765	7	CDC3
891	1721	8	CDC3
954	1415	8	CDC3
56	398	9	CDC3
543	177	11	OsGELP2
333	418	11	OsPGL6
413	862	9	OsSNDP1
63	899	10	Os05g0138200
2047	1190	14	Os05g0138200
1677	1495	13	ONAC073
1247	2099	24	ONAC073
1471	1949	9	NRT2.3
1683	1582	9	NRT2.3
1478	1904	12	NRT2.3
1555	1724	14	NRT2.3
1690	1574	18	NRT2.3
1621	94	11	Os08g0138600
1717	1301	25	Os02g0285700
1244	2120	7	Os06g0611100
1355	1895	8	Os06g0611100
1449	1756	8	Os06g0611100
1456	1727	8	Os06g0611100
1458	1754	8	Os06g0611100
1461	1741	8	Os06g0611100
1466	1769	8	Os06g0611100
611	768	9	Os06g0611100
1724	1997	9	Os06g0611100
1732	1345	9	Os06g0611100
1738	1379	9	Os06g0611100
1793	1296	9	Os06g0611100
1297	1929	10	Os06g0611100
1457	1782	10	Os06g0611100
1824	1324	10	Os06g0611100
2095	1201	10	Os06g0611100
2102	1197	10	Os06g0611100
2104	1167	10	Os06g0611100
2112	1139	10	Os06g0611100
2116	1170	10	Os06g0611100
2119	1155	10	Os06g0611100
2120	1174	10	Os06g0611100
2120	1183	10	Os06g0611100
2120	1188	10	Os06g0611100
429	1004	11	Os06g0611100
1716	1373	11	Os06g0611100
1744	267	11	Os06g0611100
2083	1203	11	Os06g0611100
2086	1216	11	Os06g0611100
2110	1169	11	Os06g0611100
2112	1180	11	Os06g0611100
2114	1162	11	Os06g0611100
2120	1166	11	Os06g0611100
1543	1508	12	Os06g0611100
1710	1356	12	Os06g0611100
1711	1349	12	Os06g0611100
2084	1199	12	Os06g0611100
2089	1158	12	Os06g0611100
2093	1190	12	Os06g0611100
2099	1166	12	Os06g0611100
2115	1131	12	Os06g0611100
1440	1583	13	Os06g0611100
1700	1329	13	Os06g0611100
2095	1194	13	Os06g0611100
2097	1114	13	Os06g0611100
2104	1150	14	Os06g0611100
1218	2102	15	Os06g0611100
1701	1326	15	Os06g0611100
2085	1154	15	Os06g0611100
2090	1146	15	Os06g0611100
2095	1119	15	Os06g0611100
1217	2108	16	Os06g0611100
1222	1926	16	Os06g0611100
1503	1535	16	Os06g0611100
1694	1346	16	Os06g0611100
1784	1267	16	Os06g0611100
2092	1102	17	Os06g0611100
2092	1117	17	Os06g0611100
1502	1525	18	Os06g0611100
1204	2106	20	Os06g0611100
1208	2072	20	Os06g0611100
1235	1916	22	Os06g0611100
1500	1520	22	Os06g0611100
1423	1703	23	Os06g0611100
1746	1372	23	Os06g0611100
2094	1152	23	Os06g0611100
1210	2090	24	Os06g0611100
1520	1758	24	Os06g0611100
2129	1026	24	Os06g0611100
1310	2080	26	Os06g0611100
1422	1700	26	Os06g0611100
1214	2094	27	Os06g0611100
1511	1547	27	Os06g0611100
1726	1292	28	Os06g0611100
2127	1128	28	Os06g0611100
1200	2049	29	Os06g0611100
1285	1895	29	Os06g0611100
2121	1137	29	Os06g0611100
2127	1130	29	Os06g0611100
1217	2084	30	Os06g0611100
1729	1295	30	Os06g0611100
1209	2050	32	Os06g0611100
1269	1847	32	Os06g0611100
830	2054	7	Os01g0677400
10	1330	8	Os01g0677400
446	1085	9	Os01g0677400
477	945	9	Os01g0677400
2056	1685	9	Os07g0560300
2105	1960	9	Os07g0560300
1999	1938	12	Os07g0560300
2030	1730	12	Os07g0560300
2002	1819	13	Os07g0560300
1875	1778	15	Os07g0560300
1909	1801	16	Os07g0560300
1541	2058	10	Os03g0570800
1998	1498	10	Os03g0570800
1604	1908	11	Os03g0570800
1782	1640	11	Os03g0570800
2069	1422	14	Os03g0570800
1540	2069	16	Os03g0570800
1850	1612	16	Os03g0570800
1535	2083	18	Os03g0570800
1609	1952	28	Os03g0570800
2118	1228	18	Os06g0219900
1260	943	9	OsABCG14
1522	2110	8	OsFTIP1
1468	2133	9	OsFTIP1
1474	1809	9	OsFTIP1
1597	1614	9	OsFTIP1
1650	1952	9	OsFTIP1
1685	1978	9	OsFTIP1
1691	1945	9	OsFTIP1
1808	1571	9	OsFTIP1
1846	1623	9	OsFTIP1
1935	1882	9	OsFTIP1
2012	1781	9	OsFTIP1
1450	1888	10	OsFTIP1
1496	2091	10	OsFTIP1
1554	1740	10	OsFTIP1
1603	1864	10	OsFTIP1
1643	1782	10	OsFTIP1
1687	1849	10	OsFTIP1
1805	1604	10	OsFTIP1
1867	1726	10	OsFTIP1
1923	1669	10	OsFTIP1
1931	1459	10	OsFTIP1
2075	1174	10	OsFTIP1
1532	1844	11	OsFTIP1
1551	1741	11	OsFTIP1
1672	1900	11	OsFTIP1
1800	1692	11	OsFTIP1
1860	1403	11	OsFTIP1
1956	1593	11	OsFTIP1
2023	1179	11	OsFTIP1
2042	1557	11	OsFTIP1
2048	1648	11	OsFTIP1
2070	1176	11	OsFTIP1
2098	1472	11	OsFTIP1
2137	1306	11	OsFTIP1
1567	1872	12	OsFTIP1
1692	1948	12	OsFTIP1
1707	2067	12	OsFTIP1
1762	1427	12	OsFTIP1
1821	1588	12	OsFTIP1
1834	1881	12	OsFTIP1
1883	1722	12	OsFTIP1
1923	1721	12	OsFTIP1
1969	1587	12	OsFTIP1
2087	1181	12	OsFTIP1
2095	1185	12	OsFTIP1
1332	2068	13	OsFTIP1
1667	1885	13	OsFTIP1
1764	1573	13	OsFTIP1
1863	1657	13	OsFTIP1
2022	1278	13	OsFTIP1
2036	1192	14	OsFTIP1
1831	1550	15	OsFTIP1
1859	1656	15	OsFTIP1
1981	1459	15	OsFTIP1
2101	1381	15	OsFTIP1
1326	2092	18	OsFTIP1
1471	1775	19	OsFTIP1
1847	1411	21	OsFTIP1
1326	2126	22	OsFTIP1
1481	1738	22	OsFTIP1
2123	1166	22	OsFTIP1
2137	1147	24	OsFTIP1
1630	1512	25	OsFTIP1
1531	1691	31	OsFTIP1
1682	1859	9	OsGT5
1811	1647	12	OsGT5
1914	456	11	OsGELP9
1442	1945	8	OsGT3
1599	1811	8	OsGT3
1604	1839	8	OsGT3
1425	2123	9	OsGT3
1447	1992	9	OsGT3
1632	1818	9	OsGT3
1755	1527	9	OsGT3
1774	1522	9	OsGT3
1689	1559	10	OsGT3
1800	1458	10	OsGT3
1876	1422	10	OsGT3
2074	1271	10	OsGT3
1398	1891	11	OsGT3
1577	1754	11	OsGT3
1678	1571	11	OsGT3
1782	1523	11	OsGT3
1473	1959	12	OsGT3
1572	1850	12	OsGT3
1582	1814	12	OsGT3
1604	1691	13	OsGT3
1781	1473	13	OsGT3
1999	1179	13	OsGT3
2049	1176	13	OsGT3
1387	2112	14	OsGT3
1926	1347	14	OsGT3
1564	1751	15	OsGT3
1613	1794	15	OsGT3
1889	1314	15	OsGT3
1900	1507	15	OsGT3
1449	2069	16	OsGT3
1831	1503	16	OsGT3
1850	1450	16	OsGT3
2129	1299	16	OsGT3
1357	2056	17	OsGT3
1948	1243	17	OsGT3
1354	2120	18	OsGT3
1478	1728	18	OsGT3
1500	1808	18	OsGT3
1617	1803	18	OsGT3
1693	1595	18	OsGT3
1537	1795	19	OsGT3
2094	1219	19	OsGT3
1454	1934	20	OsGT3
1592	1717	20	OsGT3
1596	1758	20	OsGT3
1629	1720	20	OsGT3
2017	1228	20	OsGT3
2079	1255	21	OsGT3
1539	1759	22	OsGT3
2118	1222	22	OsGT3
1493	1740	27	OsGT3
1589	1847	8	Os03g0115700
1634	1928	8	Os03g0115700
1744	1924	8	Os03g0115700
647	912	9	Os03g0115700
1539	1811	9	Os03g0115700
1625	1646	9	Os03g0115700
1652	2062	9	Os03g0115700
1689	1761	9	Os03g0115700
1777	1647	9	Os03g0115700
1701	1691	10	Os03g0115700
1707	1866	10	Os03g0115700
1792	1659	10	Os03g0115700
1972	1652	10	Os03g0115700
1984	1516	10	Os03g0115700
1995	1301	10	Os03g0115700
2071	1264	10	Os03g0115700
1536	2056	11	Os03g0115700
1686	1812	11	Os03g0115700
1752	1612	11	Os03g0115700
1762	1655	11	Os03g0115700
1537	1989	12	Os03g0115700
1901	1476	12	Os03g0115700
1488	1908	13	Os03g0115700
1606	1682	13	Os03g0115700
1856	1464	13	Os03g0115700
1921	1373	13	Os03g0115700
1942	1655	13	Os03g0115700
1951	1672	13	Os03g0115700
1979	1522	13	Os03g0115700
1997	1514	13	Os03g0115700
1437	1894	14	Os03g0115700
1783	1549	14	Os03g0115700
1976	1517	14	Os03g0115700
2073	1419	14	Os03g0115700
1793	1683	16	Os03g0115700
1928	1390	16	Os03g0115700
2055	1395	17	Os03g0115700
1624	2090	18	Os03g0115700
1456	1949	20	Os03g0115700
1954	1548	21	Os03g0115700
81	1305	8	Os06g0135900
1378	2141	9	Os06g0135900
1783	1658	9	Os06g0135900
2005	1901	11	Os06g0135900
1938	1929	12	Os06g0135900
1890	1416	14	Os06g0135900
2078	1783	15	Os06g0135900
1767	1494	18	Os06g0135900
2003	1283	18	Os06g0135900
1035	1457	9	OsPLDalpha8
1441	1895	9	CSLD1
1963	1345	10	CSLD1
1497	1963	11	CSLD1
2025	1892	14	CSLD1
1836	1608	9	OsAAH
1962	1470	9	OsAAH
1916	1623	10	OsAAH
2047	1371	13	OsAAH
2061	1475	15	OsAAH
1072	1684	8	OsSKOR
1593	1701	10	Os08g0554100
1805	1513	12	Os08g0554100
1837	2081	9	Os05g0398800
2062	1974	10	Os05g0398800
1801	2034	11	Os05g0398800
2074	1991	12	Os05g0398800
2097	2119	12	Os05g0398800
1984	2116	13	Os05g0398800
2016	1881	13	Os05g0398800
2040	1847	20	Os05g0398800
1824	2011	22	Os05g0398800
2082	1693	22	Os05g0398800
1827	2015	23	Os05g0398800
1613	1074	9	prx5
1143	911	9	UGT
1275	1796	24	UGT
1720	1484	9	Os03g0314500
1501	1872	10	Os03g0314500
1599	1721	11	Os03g0314500
1599	1854	11	Os03g0314500
1749	1525	12	Os03g0314500
1416	2031	18	Os03g0314500
1611	1828	9	OsAAP11G
1243	806	10	OsAAP11G
1455	1712	21	OsAAP11G
1670	1425	19	CEF1
2021	1874	9	CESA7
1508	1753	13	CESA7
1457	1917	8	OsSultr1
1495	1877	8	OsSultr1
1477	1804	9	OsSultr1
1481	1861	9	OsSultr1
1490	1857	9	OsSultr1
1787	1284	9	OsSultr1
1963	1371	10	OsSultr1
1976	1291	10	OsSultr1
1411	2064	11	OsSultr1
1581	1784	11	OsSultr1
1794	1518	12	OsSultr1
1825	1508	12	OsSultr1
1953	1282	12	OsSultr1
1513	1972	13	OsSultr1
1858	1347	13	OsSultr1
2067	1271	13	OsSultr1
1414	2075	14	OsSultr1
1639	1645	14	OsSultr1
1953	1291	14	OsSultr1
2069	1255	14	OsSultr1
1395	2117	15	OsSultr1
1543	1776	15	OsSultr1
1918	1371	15	OsSultr1
1838	1471	17	OsSultr1
1996	1195	17	OsSultr1
2015	1284	17	OsSultr1
2067	1241	17	OsSultr1
2074	1206	19	OsSultr1
1451	1929	20	OsSultr1
2023	1312	22	OsSultr1
1895	1396	25	OsSultr1
2012	1312	28	OsSultr1
1680	2133	8	RAI1
1722	2067	8	RAI1
1777	1954	8	RAI1
1837	2026	8	RAI1
1879	2062	8	RAI1
1952	1945	8	RAI1
1960	1726	8	RAI1
1992	2102	8	RAI1
2011	1900	8	RAI1
2048	1867	8	RAI1
2126	1856	8	RAI1
1175	817	9	RAI1
1724	2027	9	RAI1
1727	2036	9	RAI1
1844	1994	9	RAI1
1845	1957	9	RAI1
1857	1996	9	RAI1
1861	1963	9	RAI1
1917	1766	9	RAI1
1930	2023	9	RAI1
2022	1849	9	RAI1
2023	1831	9	RAI1
2043	1959	9	RAI1
2046	2015	9	RAI1
2051	1822	9	RAI1
2056	1984	9	RAI1
2058	1980	9	RAI1
2067	1995	9	RAI1
2100	1971	9	RAI1
1732	2096	10	RAI1
1742	2000	10	RAI1
1808	1946	10	RAI1
1810	2013	10	RAI1
1827	2005	10	RAI1
1851	2002	10	RAI1
1865	1776	10	RAI1
1872	1814	10	RAI1
1884	1832	10	RAI1
1884	2072	10	RAI1
1897	1995	10	RAI1
1952	2139	10	RAI1
1953	1744	10	RAI1
1967	2131	10	RAI1
2024	1888	10	RAI1
2025	1835	10	RAI1
2028	1804	10	RAI1
2033	1872	10	RAI1
2041	1887	10	RAI1
2082	2131	10	RAI1
2108	1819	10	RAI1
2110	2112	10	RAI1
2125	1679	10	RAI1
1016	422	11	RAI1
1730	2133	11	RAI1
1793	2049	11	RAI1
1869	1784	11	RAI1
1878	2064	11	RAI1
1898	1734	11	RAI1
1933	2082	11	RAI1
1964	2133	11	RAI1
1997	1868	11	RAI1
2020	1825	11	RAI1
2027	1879	11	RAI1
2056	1661	11	RAI1
2089	1988	11	RAI1
2122	1673	11	RAI1
2125	1809	11	RAI1
1719	2085	12	RAI1
1810	2104	12	RAI1
1849	2022	12	RAI1
2015	2036	12	RAI1
2058	1739	12	RAI1
1750	1999	13	RAI1
1801	2028	13	RAI1
1806	1996	13	RAI1
1892	1787	13	RAI1
1977	1882	13	RAI1
2003	1992	13	RAI1
2031	1703	13	RAI1
2072	1998	13	RAI1
2124	1683	13	RAI1
1834	2083	14	RAI1
1876	2097	14	RAI1
2100	1691	14	RAI1
1816	2044	15	RAI1
1900	1789	15	RAI1
1908	1787	15	RAI1
1911	1803	15	RAI1
2104	1629	15	RAI1
2106	2114	15	RAI1
2036	1757	16	RAI1
2072	1743	16	RAI1
2075	1800	16	RAI1
1785	2044	17	RAI1
1803	2063	17	RAI1
1873	1818	17	RAI1
1964	1975	17	RAI1
1911	1789	18	RAI1
2015	1756	18	RAI1
2042	1870	18	RAI1
2061	2020	18	RAI1
2041	2100	19	RAI1
2046	1879	19	RAI1
2088	1690	20	RAI1
1805	2021	21	RAI1
2109	2142	21	RAI1
1815	2079	22	RAI1
2092	1701	22	RAI1
2092	2141	23	RAI1
1906	1810	24	RAI1
2027	2030	26	RAI1
1970	2122	11	Os01g0296700
2037	1875	14	Os01g0296700
1820	2025	21	Os01g0296700
1844	1325	24	OsGELP7
1734	1594	9	Os01g0896200
1561	1784	10	Os01g0896200
1641	1736	11	Os01g0896200
2072	1393	18	Os01g0896200
1309	2103	24	Os01g0896200
498	1215	8	BC1
146	400	10	BC1
1967	156	11	BC1
1339	2129	8	Os01g0868600
1405	2095	8	Os01g0868600
1411	2027	8	Os01g0868600
1499	1902	8	Os01g0868600
639	1745	9	Os01g0868600
1774	1291	9	Os01g0868600
1783	1519	9	Os01g0868600
1802	1275	9	Os01g0868600
1809	1562	9	Os01g0868600
2076	1238	9	Os01g0868600
1554	1826	10	Os01g0868600
1731	1523	10	Os01g0868600
1816	1419	10	Os01g0868600
1841	1406	10	Os01g0868600
1914	1382	10	Os01g0868600
1975	1383	10	Os01g0868600
2076	1242	10	Os01g0868600
2096	1285	10	Os01g0868600
1382	2076	11	Os01g0868600
1483	1934	11	Os01g0868600
1646	1565	11	Os01g0868600
1784	1429	11	Os01g0868600
1990	1206	11	Os01g0868600
2059	1310	11	Os01g0868600
1392	1947	12	Os01g0868600
1444	1842	12	Os01g0868600
1468	1897	12	Os01g0868600
1737	1535	12	Os01g0868600
1772	1438	12	Os01g0868600
1882	1382	12	Os01g0868600
1898	1353	12	Os01g0868600
1962	1282	12	Os01g0868600
1980	1359	12	Os01g0868600
1998	1265	12	Os01g0868600
2015	1258	12	Os01g0868600
2016	1323	12	Os01g0868600
2056	1284	12	Os01g0868600
2059	1184	12	Os01g0868600
2070	1312	12	Os01g0868600
2079	1240	12	Os01g0868600
2093	1282	12	Os01g0868600
2105	1310	12	Os01g0868600
1773	1477	13	Os01g0868600
1806	1576	13	Os01g0868600
1869	1378	13	Os01g0868600
1951	1277	13	Os01g0868600
2095	1304	13	Os01g0868600
2099	1303	13	Os01g0868600
1666	1620	14	Os01g0868600
1932	1364	14	Os01g0868600
1992	1251	14	Os01g0868600
2056	1301	14	Os01g0868600
2062	1174	14	Os01g0868600
2087	1263	14	Os01g0868600
1422	2067	15	Os01g0868600
1458	1957	15	Os01g0868600
1762	1570	15	Os01g0868600
1947	1281	15	Os01g0868600
2035	1287	15	Os01g0868600
2044	1205	15	Os01g0868600
1928	1345	16	Os01g0868600
1933	1263	16	Os01g0868600
1973	1288	16	Os01g0868600
2013	1308	16	Os01g0868600
2037	1205	16	Os01g0868600
2047	1204	16	Os01g0868600
2115	1248	16	Os01g0868600
1498	1813	17	Os01g0868600
1696	1497	17	Os01g0868600
2099	1236	17	Os01g0868600
2038	1226	18	Os01g0868600
2039	1203	18	Os01g0868600
1778	1394	19	Os01g0868600
2083	1237	19	Os01g0868600
2103	1213	19	Os01g0868600
1707	1530	20	Os01g0868600
1921	1451	20	Os01g0868600
2102	1216	23	Os01g0868600
2126	1181	23	Os01g0868600
2126	1153	25	Os01g0868600
2126	1182	25	Os01g0868600
1876	1161	23	OsLAC12
7	368	10	Os01g0803300
756	1554	8	Os04g0585100
1802	2061	8	Os04g0585100
1963	2105	8	Os04g0585100
2024	2067	8	Os04g0585100
2024	2111	8	Os04g0585100
2037	1803	8	Os04g0585100
2057	1900	8	Os04g0585100
2115	2044	8	Os04g0585100
1812	2028	9	Os04g0585100
1862	2058	9	Os04g0585100
1924	1992	9	Os04g0585100
1941	2129	9	Os04g0585100
1993	1869	9	Os04g0585100
1994	2013	9	Os04g0585100
1995	1608	9	Os04g0585100
2037	1807	9	Os04g0585100
2051	1806	9	Os04g0585100
2066	1880	9	Os04g0585100
1751	2037	10	Os04g0585100
1800	2063	10	Os04g0585100
1835	1885	10	Os04g0585100
2031	1877	10	Os04g0585100
2041	1893	10	Os04g0585100
2042	1988	10	Os04g0585100
2057	1982	10	Os04g0585100
2058	1404	10	Os04g0585100
2081	1683	10	Os04g0585100
2089	1994	10	Os04g0585100
2121	1824	10	Os04g0585100
1813	1957	11	Os04g0585100
1825	1993	11	Os04g0585100
1993	1873	11	Os04g0585100
2121	2104	11	Os04g0585100
1840	2024	12	Os04g0585100
2063	2001	12	Os04g0585100
2114	1625	12	Os04g0585100
2116	1861	12	Os04g0585100
1951	2128	13	Os04g0585100
2118	1638	13	Os04g0585100
1783	2103	14	Os04g0585100
1834	1992	14	Os04g0585100
1843	2014	14	Os04g0585100
1812	1989	15	Os04g0585100
2119	2110	15	Os04g0585100
1905	1806	17	Os04g0585100
2048	2020	17	Os04g0585100
2056	2010	17	Os04g0585100
1820	2072	18	Os04g0585100
2059	1675	30	Os04g0585100
2000	1868	10	FP 22
1203	1983	18	FP 96
2796	1682	9	Os01g0155300
3041	2116	9	Os01g0155300
2368	1059	10	Os01g0155300
2600	2041	10	Os01g0155300
2777	1866	10	Os01g0155300
2560	1705	11	Os01g0155300
3586	1891	11	Os01g0155300
2779	1883	12	Os01g0155300
3037	1540	12	Os01g0155300
3222	1681	12	Os01g0155300
3418	1216	12	Os01g0155300
3451	1672	12	Os01g0155300
3641	1322	32	Os01g0155300
2799	1351	9	ONAC029
2868	1317	10	ONAC029
2239	1422	11	ONAC029
3536	1658	11	ONAC029
2778	1347	12	ONAC029
2251	1423	13	ONAC029
2806	1362	14	ONAC029
2338	1375	16	ONAC029
3774	1358	10	OsBBS1
2261	1067	12	OsBBS1
2174	1127	18	OsBBS1
2652	1998	9	OsSub4
3856	1492	13	OsSub4
2572	291	11	OsMST1
2950	1289	11	OsMST1
3960	1790	12	OsMST1
2463	1261	16	OsMST1
3121	1374	11	CDC3
4156	793	11	CDC3
2924	1182	13	CDC3
2164	1828	14	CDC3
3039	1151	20	CDC3
3357	2118	14	OsABCG49
2498	1996	8	OsPGL6
3243	1518	9	OsPGL6
2484	1447	10	OsPGL6
2656	1051	13	OsPGL6
3573	1414	13	OsPGL6
2981	1070	16	OsPGL6
2567	1054	20	OsPGL6
3112	1100	21	OsPGL6
3163	731	10	OsSNDP1
2221	1286	11	Os05g0138200
2546	1121	9	NRT2.3
4005	2138	9	NRT2.3
3861	1768	10	NRT2.3
2945	1123	11	NRT2.3
3957	1916	13	NRT2.3
2680	1141	16	NRT2.3
3274	1291	16	NRT2.3
2642	1120	17	NRT2.3
3671	1561	17	NRT2.3
3102	1156	21	NRT2.3
3841	1627	21	NRT2.3
2702	1035	22	NRT2.3
3036	1167	24	NRT2.3
3293	1265	26	NRT2.3
2514	1605	9	Os08g0138600
2761	2098	9	Os08g0138600
2337	1420	11	Os08g0138600
2768	1686	11	Os08g0138600
2948	947	11	Os08g0138600
3785	1497	16	Os08g0138600
3147	1048	22	Os08g0138600
3220	1083	28	Os08g0138600
2152	1117	30	Os08g0138600
2797	886	33	Os02g0285700
2453	2119	7	Os06g0611100
2865	2140	7	Os06g0611100
2263	1815	8	Os06g0611100
2396	1844	8	Os06g0611100
2420	1794	8	Os06g0611100
2497	1407	8	Os06g0611100
2668	1804	8	Os06g0611100
2689	1763	8	Os06g0611100
2690	1808	8	Os06g0611100
2703	1810	8	Os06g0611100
2796	2045	8	Os06g0611100
3035	2052	8	Os06g0611100
2400	1826	9	Os06g0611100
2513	1030	9	Os06g0611100
2578	1136	9	Os06g0611100
2579	1139	9	Os06g0611100
2639	1376	9	Os06g0611100
2695	1808	9	Os06g0611100
2774	1490	9	Os06g0611100
3624	1755	9	Os06g0611100
4000	1705	9	Os06g0611100
4092	1723	9	Os06g0611100
4117	2050	9	Os06g0611100
4144	1971	9	Os06g0611100
4180	1882	9	Os06g0611100
4263	1797	9	Os06g0611100
2509	1029	10	Os06g0611100
2605	826	10	Os06g0611100
2611	828	10	Os06g0611100
3163	871	10	Os06g0611100
3273	836	10	Os06g0611100
3296	945	10	Os06g0611100
3318	928	10	Os06g0611100
3380	1033	10	Os06g0611100
3382	1086	10	Os06g0611100
3402	976	10	Os06g0611100
3419	1098	10	Os06g0611100
3425	1083	10	Os06g0611100
3642	1308	10	Os06g0611100
3675	2052	10	Os06g0611100
3723	1335	10	Os06g0611100
3772	1366	10	Os06g0611100
3798	1350	10	Os06g0611100
3802	1454	10	Os06g0611100
3839	1299	10	Os06g0611100
3893	1544	10	Os06g0611100
3907	1625	10	Os06g0611100
2448	1811	11	Os06g0611100
2451	270	11	Os06g0611100
2521	509	11	Os06g0611100
2573	1095	11	Os06g0611100
2610	321	11	Os06g0611100
2771	373	11	Os06g0611100
2772	369	11	Os06g0611100
2896	1008	11	Os06g0611100
2985	428	11	Os06g0611100
3024	1132	11	Os06g0611100
3206	628	11	Os06g0611100
3316	502	11	Os06g0611100
3318	506	11	Os06g0611100
3383	620	11	Os06g0611100
3393	602	11	Os06g0611100
3450	719	11	Os06g0611100
3495	800	11	Os06g0611100
3514	784	11	Os06g0611100
3519	781	11	Os06g0611100
3524	798	11	Os06g0611100
3554	1114	11	Os06g0611100
3555	1120	11	Os06g0611100
3585	1233	11	Os06g0611100
3633	643	11	Os06g0611100
3635	630	11	Os06g0611100
3686	831	11	Os06g0611100
3898	1003	11	Os06g0611100
3914	1622	11	Os06g0611100
3938	598	11	Os06g0611100
4003	1013	11	Os06g0611100
2399	1414	12	Os06g0611100
2480	1152	12	Os06g0611100
2954	1117	12	Os06g0611100
2989	1134	12	Os06g0611100
3104	201	12	Os06g0611100
3261	53	12	Os06g0611100
3392	90	12	Os06g0611100
3456	37	12	Os06g0611100
3547	1344	12	Os06g0611100
3554	1118	12	Os06g0611100
3572	65	12	Os06g0611100
3845	1463	12	Os06g0611100
3881	1637	12	Os06g0611100
3929	403	12	Os06g0611100
4065	118	12	Os06g0611100
4134	126	12	Os06g0611100
4144	118	12	Os06g0611100
4155	118	12	Os06g0611100
4276	150	12	Os06g0611100
2275	1302	13	Os06g0611100
3031	1128	13	Os06g0611100
3446	1233	13	Os06g0611100
3453	1402	13	Os06g0611100
3760	73	13	Os06g0611100
3882	1634	13	Os06g0611100
4137	133	13	Os06g0611100
4140	122	13	Os06g0611100
4140	134	13	Os06g0611100
4155	132	13	Os06g0611100
4155	134	13	Os06g0611100
4158	126	13	Os06g0611100
4160	120	13	Os06g0611100
2514	1010	14	Os06g0611100
2518	1012	14	Os06g0611100
2578	1633	14	Os06g0611100
2960	1109	14	Os06g0611100
2970	1130	14	Os06g0611100
2996	913	14	Os06g0611100
3455	1398	14	Os06g0611100
3550	1153	14	Os06g0611100
3825	1603	14	Os06g0611100
3836	1615	14	Os06g0611100
3886	1487	14	Os06g0611100
3907	1523	14	Os06g0611100
4142	128	14	Os06g0611100
2521	1010	15	Os06g0611100
2960	1125	15	Os06g0611100
2960	1129	15	Os06g0611100
2989	1124	15	Os06g0611100
3013	1151	15	Os06g0611100
3016	1125	15	Os06g0611100
3554	1178	15	Os06g0611100
3831	1458	15	Os06g0611100
3876	1476	15	Os06g0611100
2526	1012	16	Os06g0611100
2988	1140	16	Os06g0611100
2997	1113	16	Os06g0611100
3007	1144	16	Os06g0611100
3014	1154	16	Os06g0611100
3025	1129	16	Os06g0611100
3030	1100	16	Os06g0611100
3917	1577	16	Os06g0611100
2963	1114	17	Os06g0611100
2985	1139	17	Os06g0611100
2989	911	17	Os06g0611100
2997	1116	17	Os06g0611100
3012	1107	17	Os06g0611100
3013	1105	17	Os06g0611100
3028	1131	17	Os06g0611100
3605	1508	17	Os06g0611100
3890	1550	17	Os06g0611100
3896	1496	17	Os06g0611100
2963	1104	18	Os06g0611100
2963	1127	18	Os06g0611100
2964	1117	18	Os06g0611100
2990	1099	18	Os06g0611100
2990	1127	18	Os06g0611100
2995	1135	18	Os06g0611100
2999	1113	18	Os06g0611100
3000	1145	18	Os06g0611100
3006	1138	18	Os06g0611100
3015	1105	18	Os06g0611100
3031	1093	18	Os06g0611100
3031	1111	18	Os06g0611100
3032	1116	18	Os06g0611100
3040	1135	18	Os06g0611100
3611	1505	18	Os06g0611100
2984	1136	19	Os06g0611100
2990	1106	19	Os06g0611100
3003	1117	19	Os06g0611100
3003	1132	19	Os06g0611100
3021	1148	19	Os06g0611100
3024	1113	19	Os06g0611100
3025	1126	19	Os06g0611100
3034	1091	19	Os06g0611100
3601	1504	19	Os06g0611100
3609	1446	19	Os06g0611100
2477	993	20	Os06g0611100
2979	1113	20	Os06g0611100
2986	1130	20	Os06g0611100
2986	1136	20	Os06g0611100
2987	1113	20	Os06g0611100
2987	1119	20	Os06g0611100
2988	1126	20	Os06g0611100
2999	1107	20	Os06g0611100
3002	1115	20	Os06g0611100
3019	1128	20	Os06g0611100
3020	1119	20	Os06g0611100
3034	1131	20	Os06g0611100
3605	1468	20	Os06g0611100
3610	1501	20	Os06g0611100
3612	1496	20	Os06g0611100
3631	1528	20	Os06g0611100
3887	1550	20	Os06g0611100
3892	1496	20	Os06g0611100
2978	1119	21	Os06g0611100
2988	1111	21	Os06g0611100
2988	1124	21	Os06g0611100
2993	1106	21	Os06g0611100
2996	1117	21	Os06g0611100
2998	1152	21	Os06g0611100
3005	1119	21	Os06g0611100
3008	1089	21	Os06g0611100
3011	1161	21	Os06g0611100
3015	1168	21	Os06g0611100
3018	1168	21	Os06g0611100
3031	1133	21	Os06g0611100
2977	1130	22	Os06g0611100
2979	1096	22	Os06g0611100
2979	1116	22	Os06g0611100
2991	1122	22	Os06g0611100
3018	1117	22	Os06g0611100
3019	1151	22	Os06g0611100
3502	1373	22	Os06g0611100
2986	1110	23	Os06g0611100
2992	1139	23	Os06g0611100
3001	1124	23	Os06g0611100
3001	1127	23	Os06g0611100
3004	1137	23	Os06g0611100
3007	1090	23	Os06g0611100
3008	1120	23	Os06g0611100
3013	1100	23	Os06g0611100
3030	1125	23	Os06g0611100
3898	1496	23	Os06g0611100
2981	1134	24	Os06g0611100
3000	1141	24	Os06g0611100
3008	1143	24	Os06g0611100
3010	1092	24	Os06g0611100
3011	1101	24	Os06g0611100
3012	1116	24	Os06g0611100
3013	1163	24	Os06g0611100
3020	1115	24	Os06g0611100
3020	1152	24	Os06g0611100
3024	1122	24	Os06g0611100
3026	1133	24	Os06g0611100
3795	1594	24	Os06g0611100
2982	1131	25	Os06g0611100
2988	1138	25	Os06g0611100
2993	1111	25	Os06g0611100
2994	1127	25	Os06g0611100
2996	1095	25	Os06g0611100
3000	1148	25	Os06g0611100
3003	1153	25	Os06g0611100
3018	1143	25	Os06g0611100
3020	1102	25	Os06g0611100
3020	1143	25	Os06g0611100
3022	1138	25	Os06g0611100
3022	1168	25	Os06g0611100
3023	1113	25	Os06g0611100
3027	1120	25	Os06g0611100
3030	1144	25	Os06g0611100
3034	1137	25	Os06g0611100
3616	1432	25	Os06g0611100
3897	1526	25	Os06g0611100
2983	1118	26	Os06g0611100
2988	1106	26	Os06g0611100
2988	1141	26	Os06g0611100
2992	1143	26	Os06g0611100
2998	1095	26	Os06g0611100
3004	1148	26	Os06g0611100
3018	1101	26	Os06g0611100
3024	1125	26	Os06g0611100
2970	1116	27	Os06g0611100
2981	1111	27	Os06g0611100
2993	1123	27	Os06g0611100
2998	1118	27	Os06g0611100
2999	1105	27	Os06g0611100
2999	1121	27	Os06g0611100
2999	1153	27	Os06g0611100
3001	1130	27	Os06g0611100
3001	1138	27	Os06g0611100
3009	1113	27	Os06g0611100
3009	1138	27	Os06g0611100
3010	1157	27	Os06g0611100
3026	1065	27	Os06g0611100
3030	1131	27	Os06g0611100
3030	1164	27	Os06g0611100
3031	1147	27	Os06g0611100
3676	1532	27	Os06g0611100
3791	1547	27	Os06g0611100
3896	1528	27	Os06g0611100
2989	1105	28	Os06g0611100
3005	1122	28	Os06g0611100
3007	1154	28	Os06g0611100
3016	1152	28	Os06g0611100
3017	1140	28	Os06g0611100
3018	1111	28	Os06g0611100
3022	1140	28	Os06g0611100
3029	1112	28	Os06g0611100
3041	1142	28	Os06g0611100
3671	1502	28	Os06g0611100
3675	1496	28	Os06g0611100
3682	1501	28	Os06g0611100
2989	1117	29	Os06g0611100
2989	1133	29	Os06g0611100
2993	1106	29	Os06g0611100
3006	1107	29	Os06g0611100
3009	1123	29	Os06g0611100
3009	1144	29	Os06g0611100
3012	1120	29	Os06g0611100
3014	1121	29	Os06g0611100
3017	1127	29	Os06g0611100
3020	1128	29	Os06g0611100
3021	1163	29	Os06g0611100
3023	1135	29	Os06g0611100
3029	1129	29	Os06g0611100
3031	1136	29	Os06g0611100
2978	1122	30	Os06g0611100
2981	1135	30	Os06g0611100
2999	1140	30	Os06g0611100
3003	1118	30	Os06g0611100
3007	1148	30	Os06g0611100
3007	1153	30	Os06g0611100
3013	1114	30	Os06g0611100
3013	1147	30	Os06g0611100
3017	1154	30	Os06g0611100
3021	1124	30	Os06g0611100
3027	1125	30	Os06g0611100
3028	1150	30	Os06g0611100
3029	1163	30	Os06g0611100
3038	1121	30	Os06g0611100
3038	1131	30	Os06g0611100
3688	1530	30	Os06g0611100
2988	1116	31	Os06g0611100
2998	1103	31	Os06g0611100
2999	1115	31	Os06g0611100
3004	1102	31	Os06g0611100
3011	1154	31	Os06g0611100
3023	1111	31	Os06g0611100
3024	1120	31	Os06g0611100
3028	1110	31	Os06g0611100
3030	1141	31	Os06g0611100
3035	1134	31	Os06g0611100
3050	1136	31	Os06g0611100
3127	968	31	Os06g0611100
2978	1106	32	Os06g0611100
2998	1100	32	Os06g0611100
2998	1138	32	Os06g0611100
3005	1146	32	Os06g0611100
3007	1108	32	Os06g0611100
3030	1158	32	Os06g0611100
3035	1127	32	Os06g0611100
3630	1431	32	Os06g0611100
3818	1424	32	Os06g0611100
4043	1896	32	Os06g0611100
2978	1111	33	Os06g0611100
2988	1110	33	Os06g0611100
2993	1099	33	Os06g0611100
2999	1095	33	Os06g0611100
3010	1142	33	Os06g0611100
3011	1136	33	Os06g0611100
3015	1127	33	Os06g0611100
3016	1142	33	Os06g0611100
3018	1138	33	Os06g0611100
3019	1159	33	Os06g0611100
3020	1104	33	Os06g0611100
3020	1108	33	Os06g0611100
3023	1135	33	Os06g0611100
3024	1113	33	Os06g0611100
3024	1155	33	Os06g0611100
3026	1142	33	Os06g0611100
3045	1142	33	Os06g0611100
3647	1432	33	Os06g0611100
3938	1572	33	Os06g0611100
4049	1893	33	Os06g0611100
2972	1112	34	Os06g0611100
2984	1091	34	Os06g0611100
2988	1101	34	Os06g0611100
2990	1111	34	Os06g0611100
2992	1124	34	Os06g0611100
2997	1132	34	Os06g0611100
3001	1131	34	Os06g0611100
3001	1137	34	Os06g0611100
3002	1140	34	Os06g0611100
3003	1135	34	Os06g0611100
3004	1096	34	Os06g0611100
3012	1148	34	Os06g0611100
3016	1103	34	Os06g0611100
3030	1111	34	Os06g0611100
3039	1122	34	Os06g0611100
2261	397	10	Os01g0677400
3675	1427	13	Os01g0677400
2348	1951	7	Os07g0560300
2411	1624	8	Os07g0560300
2617	1770	8	Os07g0560300
2626	1642	8	Os07g0560300
2637	1785	8	Os07g0560300
2785	1910	8	Os07g0560300
3001	1943	8	Os07g0560300
3084	1664	8	Os07g0560300
3349	1977	8	Os07g0560300
2264	1537	9	Os07g0560300
2508	1417	9	Os07g0560300
2568	1549	9	Os07g0560300
2666	1763	9	Os07g0560300
2867	1580	9	Os07g0560300
2957	1561	9	Os07g0560300
2973	1984	9	Os07g0560300
3022	1769	9	Os07g0560300
3080	1391	9	Os07g0560300
3106	1753	9	Os07g0560300
3188	1968	9	Os07g0560300
3230	1578	9	Os07g0560300
3313	1841	9	Os07g0560300
3315	1732	9	Os07g0560300
3396	1747	9	Os07g0560300
3423	1821	9	Os07g0560300
3430	1769	9	Os07g0560300
3487	1640	9	Os07g0560300
3549	1879	9	Os07g0560300
2263	1723	10	Os07g0560300
2531	1987	10	Os07g0560300
2546	1463	10	Os07g0560300
2549	1710	10	Os07g0560300
2831	1871	10	Os07g0560300
2871	1597	10	Os07g0560300
2954	1538	10	Os07g0560300
3050	1516	10	Os07g0560300
3472	1738	10	Os07g0560300
2320	1536	11	Os07g0560300
2480	1558	11	Os07g0560300
3169	1559	11	Os07g0560300
3472	1681	11	Os07g0560300
3502	1675	11	Os07g0560300
3539	1912	11	Os07g0560300
3566	1986	11	Os07g0560300
2164	1568	12	Os07g0560300
2444	1563	12	Os07g0560300
2684	1792	12	Os07g0560300
2731	1440	12	Os07g0560300
2823	1444	12	Os07g0560300
2884	1582	12	Os07g0560300
3088	1613	12	Os07g0560300
3311	1661	12	Os07g0560300
3330	2107	12	Os07g0560300
3489	2134	12	Os07g0560300
2557	2023	13	Os07g0560300
2716	1445	13	Os07g0560300
2867	1883	13	Os07g0560300
3229	1971	13	Os07g0560300
3675	1982	13	Os07g0560300
2223	1770	14	Os07g0560300
2825	1800	14	Os07g0560300
3168	2084	14	Os07g0560300
3210	1680	14	Os07g0560300
3517	1906	14	Os07g0560300
3078	1562	15	Os07g0560300
2267	1878	16	Os07g0560300
2224	1559	17	Os07g0560300
3136	1735	17	Os07g0560300
2254	1693	19	Os07g0560300
3312	1848	19	Os07g0560300
3487	2088	23	Os07g0560300
3052	1602	26	Os07g0560300
3279	1794	9	Os03g0570800
2290	814	10	Os03g0570800
2392	1262	10	Os03g0570800
2475	1322	10	Os03g0570800
2652	1199	10	Os03g0570800
3740	1806	10	Os03g0570800
3807	1945	10	Os03g0570800
2379	1259	12	Os03g0570800
2467	1211	12	Os03g0570800
2580	1236	12	Os03g0570800
2377	1253	13	Os03g0570800
2933	1243	13	Os03g0570800
3754	1802	13	Os03g0570800
2180	1349	14	Os03g0570800
2825	1237	14	Os03g0570800
2982	1241	14	Os03g0570800
3204	1346	14	Os03g0570800
3302	1401	14	Os03g0570800
2455	1219	15	Os03g0570800
2552	1237	15	Os03g0570800
3888	2078	15	Os03g0570800
3592	1608	16	Os03g0570800
3693	1642	16	Os03g0570800
2995	1345	17	Os03g0570800
3513	1544	17	Os03g0570800
2169	1336	18	Os03g0570800
3127	1341	18	Os03g0570800
3692	1688	18	Os03g0570800
2731	1277	19	Os03g0570800
3787	1977	19	Os03g0570800
3221	1332	20	Os03g0570800
2367	1308	21	Os03g0570800
2649	1265	21	Os03g0570800
3117	1322	21	Os03g0570800
2473	1256	23	Os03g0570800
2719	1262	23	Os03g0570800
3592	1616	24	Os03g0570800
2638	1270	25	Os03g0570800
3366	1531	29	Os03g0570800
3603	1646	30	Os03g0570800
2554	2131	12	OsPRMT1
2605	2085	13	OsPRMT1
3106	1214	23	OsPRMT1
2319	1648	9	Os06g0219900
2256	1900	10	Os06g0219900
2939	1194	10	Os06g0219900
3009	1520	10	Os06g0219900
2707	1500	11	Os06g0219900
2329	1123	12	Os06g0219900
3132	1082	16	Os06g0219900
2381	1264	10	OsCesA4
2549	1391	10	OsCesA4
2790	1878	11	OsCesA4
2517	2100	12	OsCesA4
2562	682	14	OsCesA4
2252	1513	8	OsABCG14
2911	1642	9	OsABCG14
2517	1840	11	OsABCG14
3134	1749	14	OsABCG14
2532	1854	16	OsABCG14
3235	1720	20	OsABCG14
2422	2141	7	OsFTIP1
2485	2055	7	OsFTIP1
2396	2074	8	OsFTIP1
2420	2038	8	OsFTIP1
2427	2121	8	OsFTIP1
2435	2122	8	OsFTIP1
2435	2128	8	OsFTIP1
2491	2119	8	OsFTIP1
2543	2087	8	OsFTIP1
2567	2105	8	OsFTIP1
2610	2061	8	OsFTIP1
2631	2136	8	OsFTIP1
2635	2031	8	OsFTIP1
2717	2090	8	OsFTIP1
2899	1957	8	OsFTIP1
2255	2088	9	OsFTIP1
2359	2131	9	OsFTIP1
2410	2140	9	OsFTIP1
2411	1805	9	OsFTIP1
2462	1705	9	OsFTIP1
2473	2123	9	OsFTIP1
2475	2057	9	OsFTIP1
2480	2039	9	OsFTIP1
2496	2113	9	OsFTIP1
2505	2129	9	OsFTIP1
2516	2087	9	OsFTIP1
2518	2016	9	OsFTIP1
2567	2007	9	OsFTIP1
2579	2140	9	OsFTIP1
2615	2077	9	OsFTIP1
2623	2107	9	OsFTIP1
2632	1762	9	OsFTIP1
2637	2033	9	OsFTIP1
2640	1994	9	OsFTIP1
2643	1986	9	OsFTIP1
2647	2057	9	OsFTIP1
2716	2095	9	OsFTIP1
2721	2121	9	OsFTIP1
2811	2113	9	OsFTIP1
2814	1290	9	OsFTIP1
2843	2070	9	OsFTIP1
2865	2116	9	OsFTIP1
2892	2138	9	OsFTIP1
2900	2056	9	OsFTIP1
3119	1316	9	OsFTIP1
3270	1437	9	OsFTIP1
3273	2111	9	OsFTIP1
2204	1287	10	OsFTIP1
2340	2098	10	OsFTIP1
2374	1056	10	OsFTIP1
2383	2121	10	OsFTIP1
2418	2140	10	OsFTIP1
2432	2107	10	OsFTIP1
2488	2141	10	OsFTIP1
2501	2034	10	OsFTIP1
2545	2116	10	OsFTIP1
2555	2070	10	OsFTIP1
2569	1714	10	OsFTIP1
2583	2116	10	OsFTIP1
2589	1955	10	OsFTIP1
2607	2058	10	OsFTIP1
2626	2109	10	OsFTIP1
2646	2122	10	OsFTIP1
2647	2106	10	OsFTIP1
2745	1491	10	OsFTIP1
2802	2093	10	OsFTIP1
2802	2135	10	OsFTIP1
2804	1272	10	OsFTIP1
2806	1546	10	OsFTIP1
2811	1371	10	OsFTIP1
2818	2017	10	OsFTIP1
2878	2014	10	OsFTIP1
2914	1446	10	OsFTIP1
2967	1759	10	OsFTIP1
2971	1301	10	OsFTIP1
2991	1291	10	OsFTIP1
3003	1826	10	OsFTIP1
3281	1427	10	OsFTIP1
3562	2074	10	OsFTIP1
3725	1725	10	OsFTIP1
3753	1992	10	OsFTIP1
3981	1722	10	OsFTIP1
3981	1825	10	OsFTIP1
3987	1772	10	OsFTIP1
4023	1782	10	OsFTIP1
2316	1518	11	OsFTIP1
2331	1356	11	OsFTIP1
2332	1251	11	OsFTIP1
2352	1073	11	OsFTIP1
2382	1061	11	OsFTIP1
2412	2141	11	OsFTIP1
2474	2097	11	OsFTIP1
2488	1018	11	OsFTIP1
2489	2078	11	OsFTIP1
2493	2095	11	OsFTIP1
2494	1334	11	OsFTIP1
2495	2097	11	OsFTIP1
2574	2131	11	OsFTIP1
2614	2115	11	OsFTIP1
2615	2122	11	OsFTIP1
2625	1111	11	OsFTIP1
2647	2104	11	OsFTIP1
2660	2132	11	OsFTIP1
2741	2067	11	OsFTIP1
2754	1979	11	OsFTIP1
2770	1428	11	OsFTIP1
2804	1954	11	OsFTIP1
2835	2112	11	OsFTIP1
2851	2113	11	OsFTIP1
2872	2027	11	OsFTIP1
3009	1247	11	OsFTIP1
3659	1583	11	OsFTIP1
3697	1484	11	OsFTIP1
3764	1568	11	OsFTIP1
2298	1878	12	OsFTIP1
2318	2116	12	OsFTIP1
2331	1222	12	OsFTIP1
2341	2099	12	OsFTIP1
2388	2135	12	OsFTIP1
2407	1065	12	OsFTIP1
2415	1066	12	OsFTIP1
2419	2128	12	OsFTIP1
2424	1205	12	OsFTIP1
2484	2094	12	OsFTIP1
2568	2127	12	OsFTIP1
2595	2055	12	OsFTIP1
2619	1079	12	OsFTIP1
2631	2055	12	OsFTIP1
2912	2083	12	OsFTIP1
3548	1647	12	OsFTIP1
3581	1575	12	OsFTIP1
3680	1553	12	OsFTIP1
3835	1638	12	OsFTIP1
3910	310	12	OsFTIP1
2348	1058	13	OsFTIP1
2425	2124	13	OsFTIP1
2496	2049	13	OsFTIP1
2501	2039	13	OsFTIP1
2572	1997	13	OsFTIP1
2606	2121	13	OsFTIP1
2692	1408	13	OsFTIP1
2726	2128	13	OsFTIP1
2736	2074	13	OsFTIP1
2774	1873	13	OsFTIP1
2805	1132	13	OsFTIP1
2831	2086	13	OsFTIP1
2858	2116	13	OsFTIP1
3162	1883	13	OsFTIP1
3171	1917	13	OsFTIP1
3849	1663	13	OsFTIP1
2358	1068	14	OsFTIP1
2364	1062	14	OsFTIP1
2416	2135	14	OsFTIP1
2423	2128	14	OsFTIP1
2480	2096	14	OsFTIP1
2572	2141	14	OsFTIP1
2593	2126	14	OsFTIP1
2608	2131	14	OsFTIP1
2618	2060	14	OsFTIP1
2619	2133	14	OsFTIP1
2672	1157	14	OsFTIP1
2838	1602	14	OsFTIP1
3430	1704	14	OsFTIP1
3590	1600	14	OsFTIP1
2375	1065	15	OsFTIP1
2444	1102	15	OsFTIP1
2595	1043	15	OsFTIP1
2654	2095	15	OsFTIP1
2832	2120	15	OsFTIP1
2852	1118	15	OsFTIP1
3276	1195	15	OsFTIP1
3705	1465	15	OsFTIP1
2356	1066	16	OsFTIP1
2500	2083	16	OsFTIP1
2503	2090	16	OsFTIP1
2611	2121	16	OsFTIP1
2635	1048	16	OsFTIP1
3899	1610	16	OsFTIP1
2345	1091	17	OsFTIP1
3057	1207	17	OsFTIP1
3091	1131	17	OsFTIP1
2150	1705	18	OsFTIP1
2508	2090	18	OsFTIP1
2717	1118	18	OsFTIP1
3766	1513	18	OsFTIP1
2962	1174	19	OsFTIP1
3401	1365	19	OsFTIP1
2574	1008	20	OsFTIP1
2558	1032	21	OsFTIP1
2580	1003	22	OsFTIP1
3016	1046	24	OsFTIP1
3259	1237	28	OsFTIP1
2239	1342	11	OsGT5
2636	180	11	OsGT5
2548	1281	16	OsGT5
3920	1936	24	OsGT5
3601	232	12	Os01g0836900
2374	1183	9	OsGT3
2507	1175	9	OsGT3
4057	2065	9	OsGT3
2232	1169	10	OsGT3
2599	1293	10	OsGT3
2757	1115	10	OsGT3
2806	1128	10	OsGT3
2935	1096	10	OsGT3
3615	1531	10	OsGT3
3968	1943	10	OsGT3
3998	1921	10	OsGT3
4028	2010	10	OsGT3
2197	1133	11	OsGT3
2318	1236	11	OsGT3
3708	1493	11	OsGT3
3833	1691	11	OsGT3
3873	1744	11	OsGT3
3940	1852	11	OsGT3
3948	1853	11	OsGT3
3954	1799	11	OsGT3
4004	1790	11	OsGT3
4019	1932	11	OsGT3
2333	1140	12	OsGT3
2497	1168	12	OsGT3
2499	1125	12	OsGT3
2621	1082	12	OsGT3
2660	1125	12	OsGT3
2718	1114	12	OsGT3
3822	1643	12	OsGT3
3955	1891	12	OsGT3
3976	1984	12	OsGT3
2516	1181	13	OsGT3
2565	1102	13	OsGT3
2730	1049	13	OsGT3
2944	1183	13	OsGT3
3823	1649	13	OsGT3
3844	1658	13	OsGT3
3905	1714	13	OsGT3
2261	1147	14	OsGT3
2268	1199	14	OsGT3
2270	1202	14	OsGT3
2295	1225	14	OsGT3
2706	1166	14	OsGT3
2816	1086	14	OsGT3
3068	1065	14	OsGT3
3712	1528	14	OsGT3
3822	1708	14	OsGT3
3848	1711	14	OsGT3
3863	1724	14	OsGT3
3917	1571	14	OsGT3
2333	1143	15	OsGT3
2442	1175	15	OsGT3
2818	1064	15	OsGT3
2841	1096	15	OsGT3
3282	1204	15	OsGT3
3394	1265	15	OsGT3
3458	1258	15	OsGT3
3614	1524	15	OsGT3
3900	1718	15	OsGT3
3991	2072	15	OsGT3
2307	1148	16	OsGT3
2458	1086	16	OsGT3
2465	1111	16	OsGT3
2513	1142	16	OsGT3
2894	1165	16	OsGT3
2950	1125	16	OsGT3
3279	1276	16	OsGT3
3861	1751	16	OsGT3
2681	1138	17	OsGT3
2831	1062	17	OsGT3
2894	1125	17	OsGT3
3069	1134	17	OsGT3
3906	1801	17	OsGT3
3937	1934	17	OsGT3
3991	1850	17	OsGT3
4024	2086	17	OsGT3
2247	1160	18	OsGT3
2390	1190	18	OsGT3
2486	1115	18	OsGT3
2800	1199	18	OsGT3
2820	1035	18	OsGT3
3001	1187	18	OsGT3
3697	1532	18	OsGT3
2691	1155	19	OsGT3
3397	1264	19	OsGT3
3618	1523	19	OsGT3
3791	1666	19	OsGT3
2525	1005	20	OsGT3
2586	1010	20	OsGT3
2878	1194	20	OsGT3
3706	1532	20	OsGT3
2592	1088	21	OsGT3
3639	1483	21	OsGT3
2392	1185	22	OsGT3
2473	1119	22	OsGT3
3279	1272	22	OsGT3
3820	1709	22	OsGT3
2630	1129	23	OsGT3
2673	1069	23	OsGT3
2770	1127	23	OsGT3
2826	1183	23	OsGT3
4006	1926	23	OsGT3
2887	1151	24	OsGT3
3088	1177	24	OsGT3
2359	1105	25	OsGT3
2635	1035	25	OsGT3
3274	1244	25	OsGT3
3319	1305	25	OsGT3
2158	1125	26	OsGT3
3221	1197	26	OsGT3
3319	1279	26	OsGT3
3763	1533	26	OsGT3
3041	1032	11	Os06g0695700
3529	1324	19	Os06g0695700
2152	1457	9	Os03g0115700
2195	1367	9	Os03g0115700
2425	1272	9	Os03g0115700
2697	2006	9	Os03g0115700
2761	1268	9	Os03g0115700
3604	1613	9	Os03g0115700
3608	1566	9	Os03g0115700
3705	1656	9	Os03g0115700
3759	1771	9	Os03g0115700
3812	1790	9	Os03g0115700
3849	2065	9	Os03g0115700
4051	1975	9	Os03g0115700
2241	1626	10	Os03g0115700
2432	1282	10	Os03g0115700
2457	1196	10	Os03g0115700
2557	1245	10	Os03g0115700
2642	1158	10	Os03g0115700
2645	1213	10	Os03g0115700
2786	1324	10	Os03g0115700
2828	1272	10	Os03g0115700
2831	1291	10	Os03g0115700
3014	1241	10	Os03g0115700
3499	1422	10	Os03g0115700
3691	1659	10	Os03g0115700
3692	1646	10	Os03g0115700
3715	1847	10	Os03g0115700
3751	2108	10	Os03g0115700
3752	1564	10	Os03g0115700
3972	1919	10	Os03g0115700
2295	1286	11	Os03g0115700
2381	1218	11	Os03g0115700
2579	1150	11	Os03g0115700
2630	1161	11	Os03g0115700
2927	1107	11	Os03g0115700
3034	1403	11	Os03g0115700
3083	1402	11	Os03g0115700
3242	1540	11	Os03g0115700
3283	1350	11	Os03g0115700
3362	1434	11	Os03g0115700
3420	1550	11	Os03g0115700
3571	1542	11	Os03g0115700
3604	1601	11	Os03g0115700
3643	1588	11	Os03g0115700
3663	1826	11	Os03g0115700
3682	1667	11	Os03g0115700
3685	1603	11	Os03g0115700
3713	1644	11	Os03g0115700
3749	1684	11	Os03g0115700
3788	1807	11	Os03g0115700
3803	1766	11	Os03g0115700
3822	2013	11	Os03g0115700
2647	1193	12	Os03g0115700
2758	1156	12	Os03g0115700
2828	1221	12	Os03g0115700
2937	1351	12	Os03g0115700
3030	1302	12	Os03g0115700
3325	1541	12	Os03g0115700
3464	1885	12	Os03g0115700
3602	1610	12	Os03g0115700
3628	1752	12	Os03g0115700
3635	1529	12	Os03g0115700
3657	1606	12	Os03g0115700
3668	1876	12	Os03g0115700
3689	1641	12	Os03g0115700
3705	1641	12	Os03g0115700
3758	1810	12	Os03g0115700
3848	2037	12	Os03g0115700
2162	1356	13	Os03g0115700
2250	1071	13	Os03g0115700
2755	1150	13	Os03g0115700
2980	1248	13	Os03g0115700
3290	1342	13	Os03g0115700
3309	1375	13	Os03g0115700
3313	1399	13	Os03g0115700
3387	1477	13	Os03g0115700
3611	1621	13	Os03g0115700
3683	1646	13	Os03g0115700
3790	1804	13	Os03g0115700
3964	1899	13	Os03g0115700
3971	1873	13	Os03g0115700
2481	1231	14	Os03g0115700
2523	1352	14	Os03g0115700
2561	1199	14	Os03g0115700
2684	1118	14	Os03g0115700
2923	1287	14	Os03g0115700
3026	1285	14	Os03g0115700
3292	1548	14	Os03g0115700
3293	1545	14	Os03g0115700
3339	1556	14	Os03g0115700
3422	1501	14	Os03g0115700
3428	1550	14	Os03g0115700
2267	1326	15	Os03g0115700
2505	1331	15	Os03g0115700
3296	1388	15	Os03g0115700
3741	1817	15	Os03g0115700
3832	1606	15	Os03g0115700
2630	1267	16	Os03g0115700
2837	1245	16	Os03g0115700
3046	1284	16	Os03g0115700
3225	1340	16	Os03g0115700
3309	1395	16	Os03g0115700
3319	1557	16	Os03g0115700
3531	1665	16	Os03g0115700
3532	1522	16	Os03g0115700
3737	1812	16	Os03g0115700
3922	2016	16	Os03g0115700
2637	1075	17	Os03g0115700
3310	1392	17	Os03g0115700
2546	1268	18	Os03g0115700
2674	1100	18	Os03g0115700
2923	1222	18	Os03g0115700
3143	1321	18	Os03g0115700
3485	1535	18	Os03g0115700
3605	1600	18	Os03g0115700
3766	2007	18	Os03g0115700
2643	1249	19	Os03g0115700
3386	1184	19	Os03g0115700
3624	1515	19	Os03g0115700
3880	1839	19	Os03g0115700
2583	1375	20	Os03g0115700
2811	1302	20	Os03g0115700
3210	1359	20	Os03g0115700
3730	1850	20	Os03g0115700
3741	1639	20	Os03g0115700
3349	1347	21	Os03g0115700
3406	1494	21	Os03g0115700
3789	1957	21	Os03g0115700
2725	1138	22	Os03g0115700
3356	1335	22	Os03g0115700
3131	1328	23	Os03g0115700
3291	1230	23	Os03g0115700
3379	1365	23	Os03g0115700
2368	1272	24	Os03g0115700
3192	1366	24	Os03g0115700
3526	1567	25	Os03g0115700
3707	2066	25	Os03g0115700
2251	1344	26	Os03g0115700
2910	1305	26	Os03g0115700
2159	1377	28	Os03g0115700
3106	1370	28	Os03g0115700
3197	1355	28	Os03g0115700
3365	1524	28	Os03g0115700
3259	1456	29	Os03g0115700
3318	1245	30	Os03g0115700
2533	1291	31	Os03g0115700
3589	1618	31	Os03g0115700
2205	1901	8	Os06g0135900
2590	1800	8	Os06g0135900
3362	1800	9	Os06g0135900
2535	1821	10	Os06g0135900
2798	1115	10	Os06g0135900
3828	1794	10	Os06g0135900
2927	1546	11	Os06g0135900
3035	1210	11	Os06g0135900
3662	1513	11	Os06g0135900
2959	1084	12	Os06g0135900
3708	1638	12	Os06g0135900
3822	1450	13	Os06g0135900
2491	1137	14	Os06g0135900
2925	1114	15	Os06g0135900
3684	1449	15	Os06g0135900
3118	1320	16	Os06g0135900
3790	1833	16	Os06g0135900
3753	1826	18	Os06g0135900
2393	1124	19	Os06g0135900
3797	1678	19	Os06g0135900
3250	1204	20	Os06g0135900
2511	1105	21	Os06g0135900
3171	1160	22	Os06g0135900
3412	1314	25	Os06g0135900
2875	1124	10	Os10g0155100
3617	1857	10	CSLD1
2793	1092	11	CSLD1
2805	1122	11	CSLD1
3992	1974	12	CSLD1
3866	1706	13	CSLD1
3939	1817	13	CSLD1
2782	1121	14	CSLD1
3954	1830	14	CSLD1
3800	1701	15	CSLD1
3894	1714	15	CSLD1
3535	1362	16	CSLD1
3913	1779	16	CSLD1
2569	1084	17	CSLD1
3959	1894	18	CSLD1
2457	1156	19	CSLD1
2900	1185	19	CSLD1
4009	2098	19	CSLD1
3247	1212	21	CSLD1
3267	1278	21	CSLD1
3876	1704	22	CSLD1
3222	1164	23	CSLD1
3120	1195	24	CSLD1
3295	1249	26	CSLD1
3450	1366	27	CSLD1
2695	1829	9	OsAAH
3055	1706	10	OsAAH
2682	1361	11	OsAAH
3904	2021	11	OsAAH
2641	1217	12	OsAAH
2175	1356	13	OsAAH
2208	1881	13	OsAAH
2963	1223	13	OsAAH
2744	1638	14	OsAAH
2933	1293	14	OsAAH
3554	1481	16	OsAAH
3071	1989	17	OsAAH
3149	1312	17	OsAAH
3418	1303	23	Os08g0554100
2562	1930	8	Os05g0398800
3135	2124	8	Os05g0398800
2498	1524	9	Os05g0398800
2904	1666	9	Os05g0398800
3128	1570	9	Os05g0398800
3179	1817	9	Os05g0398800
2332	1768	10	Os05g0398800
2426	2012	10	Os05g0398800
2494	1756	10	Os05g0398800
2920	2112	10	Os05g0398800
3292	1918	10	Os05g0398800
3379	1875	10	Os05g0398800
2288	1688	11	Os05g0398800
2442	1604	11	Os05g0398800
2528	1851	11	Os05g0398800
2599	1850	11	Os05g0398800
2644	1789	11	Os05g0398800
2894	1867	11	Os05g0398800
2911	1557	11	Os05g0398800
3119	1546	11	Os05g0398800
3315	1930	11	Os05g0398800
3647	2120	11	Os05g0398800
2302	1702	12	Os05g0398800
2471	1586	12	Os05g0398800
2490	1774	12	Os05g0398800
2674	2016	12	Os05g0398800
2863	1849	12	Os05g0398800
2906	1559	12	Os05g0398800
3091	1795	12	Os05g0398800
3318	1677	12	Os05g0398800
2240	1990	13	Os05g0398800
2299	1808	13	Os05g0398800
2404	1649	13	Os05g0398800
2868	1711	13	Os05g0398800
2921	1546	13	Os05g0398800
3099	1757	13	Os05g0398800
3129	2062	13	Os05g0398800
2337	1949	14	Os05g0398800
3250	1988	14	Os05g0398800
2248	1715	15	Os05g0398800
2450	1476	15	Os05g0398800
2435	1753	16	Os05g0398800
2650	1504	16	Os05g0398800
3410	1825	16	Os05g0398800
2840	1881	17	Os05g0398800
3080	1832	17	Os05g0398800
3112	1580	17	Os05g0398800
2158	1692	18	Os05g0398800
3290	2017	18	Os05g0398800
2671	1823	19	Os05g0398800
2842	1718	19	Os05g0398800
2850	1878	19	Os05g0398800
2636	1534	20	Os05g0398800
2830	1747	20	Os05g0398800
2865	1594	20	Os05g0398800
2191	2071	21	Os05g0398800
2251	1674	21	Os05g0398800
2911	1529	21	Os05g0398800
2880	1729	24	Os05g0398800
3218	1967	24	Os05g0398800
3383	1912	25	Os05g0398800
3448	1763	26	Os05g0398800
3046	1639	28	Os05g0398800
3115	1329	13	UGT
2702	1154	9	Os03g0314500
3846	1699	9	Os03g0314500
3978	1835	9	Os03g0314500
4031	1796	9	Os03g0314500
3740	1825	10	Os03g0314500
3949	1826	10	Os03g0314500
4017	1984	10	Os03g0314500
4024	1986	10	Os03g0314500
4037	1303	10	Os03g0314500
4010	1989	11	Os03g0314500
4053	1977	11	Os03g0314500
2304	1180	12	Os03g0314500
2386	1054	12	Os03g0314500
2510	1019	12	Os03g0314500
3214	150	12	Os03g0314500
3954	1833	12	Os03g0314500
2422	1078	13	Os03g0314500
2914	1124	13	Os03g0314500
2917	1114	13	Os03g0314500
3010	1140	13	Os03g0314500
3561	1435	13	Os03g0314500
2912	1099	14	Os03g0314500
2586	1057	15	Os03g0314500
2917	1076	15	Os03g0314500
3516	1334	15	Os03g0314500
3830	1633	15	Os03g0314500
3834	1605	15	Os03g0314500
4016	1988	15	Os03g0314500
4018	2029	15	Os03g0314500
2903	1098	16	Os03g0314500
4006	1903	16	Os03g0314500
2385	1193	17	Os03g0314500
3833	1632	17	Os03g0314500
3837	1603	17	Os03g0314500
3845	1630	17	Os03g0314500
3846	1614	17	Os03g0314500
2857	1085	18	Os03g0314500
2907	1094	18	Os03g0314500
3341	1165	18	Os03g0314500
2475	1128	19	Os03g0314500
2577	1068	19	Os03g0314500
3403	1299	21	Os03g0314500
3842	1604	21	Os03g0314500
2387	1165	22	Os03g0314500
2587	1062	23	Os03g0314500
2592	1061	23	Os03g0314500
2373	1154	24	Os03g0314500
3407	1318	25	Os03g0314500
3415	1299	25	Os03g0314500
3297	1297	27	Os03g0314500
3289	1224	28	Os03g0314500
3329	1305	28	Os03g0314500
3420	1306	28	Os03g0314500
3335	1303	29	Os03g0314500
2970	1626	10	OsAAP11G
3031	1319	12	OsAAP11G
3455	1231	16	CEF1
3958	1657	19	CEF1
2810	1014	21	CEF1
3573	1349	10	CESA7
2655	1216	14	CESA7
3533	1319	17	CESA7
2177	1189	23	CESA7
4080	2069	8	OsSultr1
3908	1772	9	OsSultr1
3964	1914	9	OsSultr1
4142	2100	9	OsSultr1
3390	1195	10	OsSultr1
3587	1466	10	OsSultr1
3696	1508	10	OsSultr1
3707	1618	10	OsSultr1
3718	1517	10	OsSultr1
3914	1764	10	OsSultr1
3926	1920	10	OsSultr1
3963	1916	10	OsSultr1
3979	1893	10	OsSultr1
3998	1367	10	OsSultr1
4065	2122	10	OsSultr1
2229	1220	11	OsSultr1
2305	1229	11	OsSultr1
2758	1374	11	OsSultr1
2917	1103	11	OsSultr1
2984	1209	11	OsSultr1
3576	1476	11	OsSultr1
3955	1930	11	OsSultr1
3975	1893	11	OsSultr1
2176	1230	12	OsSultr1
2510	1127	12	OsSultr1
2560	1060	12	OsSultr1
2694	1106	12	OsSultr1
2991	1179	12	OsSultr1
3535	1446	12	OsSultr1
3867	1740	12	OsSultr1
3914	1572	12	OsSultr1
3994	1901	12	OsSultr1
4016	1980	12	OsSultr1
3592	1447	13	OsSultr1
3889	1839	13	OsSultr1
3922	1744	13	OsSultr1
3929	1936	13	OsSultr1
3944	1808	13	OsSultr1
3957	1827	13	OsSultr1
3964	1924	13	OsSultr1
3965	1921	13	OsSultr1
3974	1925	13	OsSultr1
4026	1997	13	OsSultr1
4048	1897	13	OsSultr1
2588	1074	14	OsSultr1
2910	1113	14	OsSultr1
3572	1441	14	OsSultr1
3597	1450	14	OsSultr1
3769	1598	14	OsSultr1
3912	1774	14	OsSultr1
3948	1932	14	OsSultr1
3956	1924	14	OsSultr1
4052	2133	14	OsSultr1
2454	1123	15	OsSultr1
2565	1112	15	OsSultr1
2781	1139	15	OsSultr1
2860	1090	15	OsSultr1
2896	1112	15	OsSultr1
3581	1456	15	OsSultr1
3825	1610	15	OsSultr1
3832	1610	15	OsSultr1
3846	1635	15	OsSultr1
3972	1924	15	OsSultr1
2585	1048	16	OsSultr1
2751	1130	16	OsSultr1
3588	1462	16	OsSultr1
3873	1712	16	OsSultr1
3926	1749	16	OsSultr1
2166	1252	17	OsSultr1
2283	1182	17	OsSultr1
2591	1072	17	OsSultr1
2803	1138	17	OsSultr1
3832	1618	17	OsSultr1
3910	1769	17	OsSultr1
3578	1419	18	OsSultr1
3841	1613	18	OsSultr1
2794	1155	19	OsSultr1
2807	1138	19	OsSultr1
3381	1182	19	OsSultr1
3853	1695	19	OsSultr1
3859	1719	19	OsSultr1
3910	1828	19	OsSultr1
2823	1087	20	OsSultr1
3206	1106	20	OsSultr1
3832	1607	20	OsSultr1
3854	1618	20	OsSultr1
3869	1581	20	OsSultr1
2223	1206	21	OsSultr1
2401	1149	21	OsSultr1
2406	1131	21	OsSultr1
2408	1143	21	OsSultr1
2505	1091	21	OsSultr1
2812	1135	21	OsSultr1
3342	1190	21	OsSultr1
3844	1635	21	OsSultr1
2384	1181	22	OsSultr1
2582	1047	22	OsSultr1
3013	1191	22	OsSultr1
2500	1047	23	OsSultr1
2812	1138	23	OsSultr1
2822	1138	23	OsSultr1
3044	1188	23	OsSultr1
3386	1203	23	OsSultr1
3417	1312	23	OsSultr1
3853	1606	23	OsSultr1
2903	1134	24	OsSultr1
3017	1210	24	OsSultr1
3459	1354	24	OsSultr1
3013	1213	25	OsSultr1
3253	1258	25	OsSultr1
3873	1790	25	OsSultr1
2794	1157	26	OsSultr1
3414	1382	26	OsSultr1
2374	1156	27	OsSultr1
3213	1244	27	OsSultr1
3278	1297	27	OsSultr1
3197	1247	28	OsSultr1
3980	2004	28	OsSultr1
2227	1143	30	OsSultr1
2602	1119	31	OsSultr1
3493	1402	31	OsSultr1
2590	1115	32	OsSultr1
2157	1687	8	RAI1
2169	1913	8	RAI1
2176	1604	8	RAI1
2195	1579	8	RAI1
2208	2008	8	RAI1
2230	1528	8	RAI1
2231	1977	8	RAI1
2231	2002	8	RAI1
2236	1985	8	RAI1
2242	1986	8	RAI1
2262	1727	8	RAI1
2265	1700	8	RAI1
2268	2075	8	RAI1
2282	1973	8	RAI1
2284	1690	8	RAI1
2288	1945	8	RAI1
2300	2108	8	RAI1
2302	1779	8	RAI1
2319	2071	8	RAI1
2359	1662	8	RAI1
2377	1875	8	RAI1
2391	1840	8	RAI1
2393	1888	8	RAI1
2393	2020	8	RAI1
2394	2032	8	RAI1
2403	1965	8	RAI1
[truncated: 8,413 more rows]
