# Supplementary material for: Single-cell transcriptomics reveal how root tissues adapt to soil stress
Source: Nature. 2025 Apr 30;642(8068):721–9. doi: 10.1038/s41586-025-08941-z (PMC12176638; doi:10.1038/s41586-025-08941-z)
Supplement: Supplementary file 24 — Jupyter notebook for checking the cell type identity for low-quality cells after the COPILOT processing of soil-based scRNA-seq data is included. [file 41586_2025_8941_MOESM24_ESM.zip]

Archive with 2 entries (2 files):
- Data-S9_Cell_type_identity_checking_for_low-quality_cells_in_soil-based_scRNA-seq_data_Rice/Data-S9_Cell_type_identity_checking_for_low-quality_cells_in_soil-based_scRNA-seq_data_Rice.html
- Data-S9_Cell_type_identity_checking_for_low-quality_cells_in_soil-based_scRNA-seq_data_Rice/Jupyter notebook for low-quanlity cell annotation-open with browser.txt
