# Supplementary material for: Single-cell transcriptomics reveal how root tissues adapt to soil stress
Source: Nature. 2025 Apr 30;642(8068):721–9. doi: 10.1038/s41586-025-08941-z (PMC12176638; doi:10.1038/s41586-025-08941-z)
Supplement: Supplementary file 25 — Full gene and GO term for differential expression analysis. CSV files including the full (all, not filtered by P value or fold change) gene and GO term for differential expression analysis of our scRNA-seq data. The comparison includes Xkitaake_Soil versus Gel, Xkitaake_CMP versus NC and Kitaake_Soil versus Gel (where CMP represents compacted soil conditions and NC represents non-compacted soil conditions). These are raw data to generate gene expression and GO term enrichment files for heatmap plotting. [file 41586_2025_8941_MOESM25_ESM.zip]

Archive with 6 entries (6 files):
- Supplementary Data10_Full gene and GO term for DE analysis/Supplementary Data_Kitaake_DE_gene_list_Full_Gel_VS_Soil.csv
- Supplementary Data10_Full gene and GO term for DE analysis/Supplementary Data_Kitaake_GO_analysis-full_Gel_VS_Soil.csv
- Supplementary Data10_Full gene and GO term for DE analysis/Supplementary Data_XKitaake_DE_gene_list_Full_Gel_VS_Soil.csv
- Supplementary Data10_Full gene and GO term for DE analysis/Supplementary Data_XKitaake_DE_gene_list_Full_NC_VS_CMP.csv
- Supplementary Data10_Full gene and GO term for DE analysis/Supplementary Data_XKitaake_GO_analysis-full_Gel_VS_Soil.csv
- Supplementary Data10_Full gene and GO term for DE analysis/Supplementary Data_XKitaake_GO_analysis-full_NC_VS_CMP.csv
