# Supplementary material for: Single-cell transcriptomics reveal how root tissues adapt to soil stress
Source: Nature. 2025 Apr 30;642(8068):721–9. doi: 10.1038/s41586-025-08941-z (PMC12176638; doi:10.1038/s41586-025-08941-z)
Supplement: Supplementary file 25 — Full gene and GO term for differential expression analysis. CSV files including the full (all, not filtered by P value or fold change) gene and GO term for differential expression analysis of our scRNA-seq data. The comparison includes Xkitaake_Soil versus Gel, Xkitaake_CMP versus NC and Kitaake_Soil versus Gel (where CMP represents compacted soil conditions and NC represents non-compacted soil conditions). These are raw data to generate gene expression and GO term enrichment files for heatmap plotting. [file 41586_2025_8941_MOESM25_ESM.zip › Supplementary Data10_Full gene and GO term for DE analysis/Supplementary Data_Kitaake_DE_gene_list_Full_Gel_VS_Soil.csv]

	gene	cluster_id	sc_303.frq	sc_304.frq	sc_305.frq	sc_306.frq	gel.frq	soil.frq	logFC	logCPM	F	p_val	p_adj.loc	p_adj.glb	contrast
1	LOC-Os01g01010	Meristem	0.0841	0.0667	0.0427	0.048	0.0747	0.0449	-0.166	1.04	0.105	0.746	0.872	0.888	gel-soil
2	LOC-Os01g01019	Meristem	0.0696	0.0543	0.0057	0.016	0.0613	0.00998	1.88	0.345	6.73	0.00951	0.0579	0.0704	gel-soil
3	LOC-Os01g01030	Meristem	0.0841	0.0642	0.0342	0.048	0.0733	0.0399	-0.0528	0.881	0.00956	0.922	0.964	0.969	gel-soil
4	LOC-Os01g01040	Meristem	0.632	0.41	0.376	0.524	0.512	0.438	-0.839	4.74	10.3	0.0013	0.0113	0.0144	gel-soil
5	LOC-Os01g01050	Meristem	0.359	0.158	0.0826	0.096	0.251	0.0882	0.614	2.72	3.07	0.0797	0.283	0.326	gel-soil
6	LOC-Os01g01060	Meristem	0.994	0.953	0.863	0.9	0.972	0.879	0.0862	8.54	0.163	0.687	0.835	0.854	gel-soil
7	LOC-Os01g01070	Meristem	0.148	0.0716	0.0741	0.056	0.107	0.0666	-0.504	1.48	1.25	0.264	0.594	0.648	gel-soil
8	LOC-Os01g01080	Meristem	0.962	0.615	0.473	0.544	0.775	0.502	0.395	6.11	2.77	0.0958	0.32	0.367	gel-soil
9	LOC-Os01g01090	Meristem	0.0261	0.0148	0.0228	0.008	0.02	0.0166	-1.05	-0.575	1.46	0.226	0.541	0.601	gel-soil
10	LOC-Os01g01115	Meristem	0	0.00247	0	0	0.00133	0	1.95	-2.64	0.2	0.655	0.827	0.842	gel-soil
11	LOC-Os01g01120	Meristem	0.0638	0.0123	0.0313	0.024	0.036	0.0283	-0.934	0.2	2.1	0.147	0.426	0.477	gel-soil
12	LOC-Os01g01150	Meristem	0.47	0.168	0.168	0.176	0.307	0.171	-0.0628	3.27	0.0395	0.842	0.928	0.937	gel-soil
13	LOC-Os01g01160	Meristem	0.087	0.037	0.0199	0.012	0.06	0.0166	0.811	0.217	1.39	0.239	0.558	0.616	gel-soil
14	LOC-Os01g01170	Meristem	0.0377	0.0272	0.0256	0.032	0.032	0.0283	-1.02	0.162	2.4	0.121	0.375	0.426	gel-soil
15	LOC-Os01g01280	Meristem	0.128	0.0642	0.0627	0.084	0.0933	0.0715	-1.02	1.8	5.8	0.0161	0.0871	0.105	gel-soil
16	LOC-Os01g01295	Meristem	0.835	0.477	0.436	0.424	0.641	0.431	-0.216	5.01	0.723	0.395	0.698	0.753	gel-soil
17	LOC-Os01g01302	Meristem	0.136	0.101	0.037	0.044	0.117	0.0399	0.626	1.49	1.79	0.18	0.475	0.533	gel-soil
18	LOC-Os01g01307	Meristem	0.997	0.886	0.9	0.884	0.937	0.894	-0.498	7.9	5.16	0.0232	0.115	0.137	gel-soil
19	LOC-Os01g01312	Meristem	0.287	0.0889	0.0712	0.084	0.18	0.0765	0.19	2.07	0.227	0.633	0.827	0.842	gel-soil
20	LOC-Os01g01380	Meristem	0.0377	0.0247	0.0199	0.008	0.0307	0.015	-0.0508	-0.324	0.00407	0.949	0.979	0.98	gel-soil
21	LOC-Os01g01390	Meristem	0.171	0.104	0.148	0.132	0.135	0.141	-1.24	2.51	11.8	0.000603	0.00595	0.00758	gel-soil
22	LOC-Os01g01400	Meristem	0.029	0.0148	0.0142	0.008	0.0213	0.0116	-0.415	-0.749	0.19	0.663	0.827	0.843	gel-soil
23	LOC-Os01g01420	Meristem	0.641	0.274	0.177	0.208	0.443	0.19	0.506	3.58	2.78	0.0956	0.32	0.367	gel-soil
24	LOC-Os01g01430	Meristem	0.0029	0	0	0.004	0.00133	0.00166	-1.31	-2.49	0.189	0.664	0.827	0.843	gel-soil
25	LOC-Os01g01450	Meristem	0.829	0.59	0.627	0.616	0.7	0.622	-1.18	6.47	25	5.61e-07	1.36e-05	1.63e-05	gel-soil
26	LOC-Os01g01510	Meristem	0.432	0.306	0.168	0.188	0.364	0.176	0.645	3.59	4.47	0.0345	0.155	0.184	gel-soil
27	LOC-Os01g01570	Meristem	0.186	0.114	0.0997	0.16	0.147	0.125	-0.861	2.41	5.52	0.0188	0.0978	0.118	gel-soil
28	LOC-Os01g01580	Meristem	0.0783	0.0272	0.0513	0.036	0.0507	0.0449	-0.975	0.696	3.06	0.0802	0.284	0.327	gel-soil
29	LOC-Os01g01590	Meristem	0.0145	0	0.0114	0.008	0.00667	0.00998	-1.84	-1.54	1.69	0.194	0.495	0.554	gel-soil
30	LOC-Os01g01600	Meristem	0.0145	0.0148	0.00285	0.016	0.0147	0.00832	-0.427	-1.06	0.144	0.704	0.844	0.865	gel-soil
31	LOC-Os01g01640	Meristem	0.855	0.625	0.624	0.656	0.731	0.637	-0.872	6.05	13.4	0.000253	0.00286	0.00365	gel-soil
32	LOC-Os01g01689	Meristem	0.148	0.109	0.0513	0.04	0.127	0.0466	0.324	1.49	0.497	0.481	0.768	0.788	gel-soil
33	LOC-Os01g01700	Meristem	0.994	0.911	0.912	0.964	0.949	0.933	-0.392	7.56	3.12	0.0775	0.278	0.321	gel-soil
34	LOC-Os01g01770	Meristem	0	0	0	0.004	0	0.00166	-3.16	-2.63	0.874	0.35	0.658	0.719	gel-soil
35	LOC-Os01g01780	Meristem	0.0377	0.0272	0.0285	0.044	0.032	0.0349	-1.42	0.295	5.08	0.0242	0.119	0.142	gel-soil
36	LOC-Os01g01800	Meristem	0.501	0.235	0.177	0.196	0.357	0.185	-0.3	3.49	0.966	0.326	0.658	0.703	gel-soil
37	LOC-Os01g01830	Meristem	0.371	0.17	0.151	0.184	0.263	0.165	-0.623	3.15	3.77	0.0522	0.209	0.245	gel-soil
38	LOC-Os01g01840	Meristem	0	0	0.0142	0.008	0	0.0116	-6.28	-1.51	10.8	0.00104	0.00938	0.0119	gel-soil
39	LOC-Os01g01850	Meristem	0	0	0.00285	0.004	0	0.00333	-4.06	-2.46	1.8	0.179	0.475	0.531	gel-soil
40	LOC-Os01g01870	Meristem	0.423	0.326	0.43	0.44	0.371	0.434	-1.8	6.08	54.8	1.36e-13	1.43e-11	1.07e-11	gel-soil
41	LOC-Os01g01880	Meristem	0.0029	0.00247	0.00285	0.004	0.00267	0.00333	-1.36	-2.21	0.355	0.551	0.799	0.811	gel-soil
42	LOC-Os01g01890	Meristem	0.0493	0.0765	0.0855	0.048	0.064	0.0699	-1.26	2.5	11.9	0.000558	0.00558	0.0071	gel-soil
43	LOC-Os01g01910	Meristem	0.0087	0.00988	0.00855	0	0.00933	0.00499	-0.17	-1.62	0.0124	0.911	0.959	0.964	gel-soil
44	LOC-Os01g01920	Meristem	0.441	0.205	0.202	0.172	0.313	0.19	-0.396	3.36	1.62	0.203	0.509	0.569	gel-soil
45	LOC-Os01g01925	Meristem	0.0116	0.00247	0.0199	0.016	0.00667	0.0183	-2.63	-1.12	5.03	0.0249	0.121	0.145	gel-soil
46	LOC-Os01g01930	Meristem	0.0029	0	0	0	0.00133	0	1.85	-2.66	0.186	0.666	0.827	0.843	gel-soil
47	LOC-Os01g01940	Meristem	0.0087	0	0	0.008	0.004	0.00333	-1	-2.12	0.217	0.641	0.827	0.842	gel-soil
48	LOC-Os01g01950	Meristem	0.0058	0.0148	0	0.016	0.0107	0.00666	-0.204	-1.36	0.0232	0.879	0.942	0.954	gel-soil
49	LOC-Os01g02000	Meristem	0	0	0	0.008	0	0.00333	-5.07	-2.17	3.91	0.048	0.197	0.232	gel-soil
50	LOC-Os01g02020	Meristem	0.872	0.531	0.45	0.476	0.688	0.461	-0.0626	5.48	0.0652	0.798	0.905	0.918	gel-soil
51	LOC-Os01g02090	Meristem	0.71	0.38	0.447	0.424	0.532	0.438	-0.942	4.82	13.2	0.000275	0.00307	0.00392	gel-soil
52	LOC-Os01g02100	Meristem	0.0667	0.0395	0.0427	0.032	0.052	0.0383	-0.657	0.495	1.23	0.267	0.599	0.652	gel-soil
53	LOC-Os01g02139	Meristem	0.246	0.153	0.131	0.2	0.196	0.16	-0.809	3.11	6.25	0.0124	0.0716	0.0866	gel-soil
54	LOC-Os01g02150	Meristem	0.658	0.373	0.336	0.4	0.504	0.363	-0.637	5.3	6.54	0.0105	0.0627	0.0762	gel-soil
55	LOC-Os01g02160	Meristem	0.461	0.24	0.191	0.232	0.341	0.208	-0.61	4.01	4.65	0.031	0.143	0.17	gel-soil
56	LOC-Os01g02300	Meristem	0.391	0.116	0.123	0.136	0.243	0.128	-0.114	2.95	0.119	0.73	0.861	0.88	gel-soil
57	LOC-Os01g02310	Meristem	0.0029	0	0	0	0.00133	0	1.85	-2.66	0.186	0.666	0.827	0.843	gel-soil
58	LOC-Os01g02360	Meristem	0.159	0.042	0.0171	0.008	0.096	0.0133	1.85	0.961	9.81	0.00174	0.0144	0.0182	gel-soil
59	LOC-Os01g02400	Meristem	0.0638	0.0222	0.0142	0.016	0.0413	0.015	0.365	-0.0355	0.245	0.62	0.827	0.835	gel-soil
60	LOC-Os01g02420	Meristem	0.0174	0	0.00285	0	0.008	0.00166	0.834	-1.95	0.15	0.698	0.84	0.861	gel-soil
61	LOC-Os01g02440	Meristem	0.0145	0.00494	0.0057	0.012	0.00933	0.00832	-1.39	-1.24	1.3	0.255	0.581	0.637	gel-soil
62	LOC-Os01g02460	Meristem	0.0029	0	0	0	0.00133	0	1.85	-2.66	0.186	0.666	0.827	0.843	gel-soil
63	LOC-Os01g02470	Meristem	0	0	0	0.004	0	0.00166	-4.09	-2.46	1.83	0.177	0.473	0.527	gel-soil
64	LOC-Os01g02500	Meristem	0.0406	0.00741	0	0	0.0227	0	5.58	-1.18	5.32	0.0211	0.107	0.128	gel-soil
65	LOC-Os01g02560	Meristem	0.0029	0	0	0	0.00133	0	1.85	-2.66	0.186	0.666	0.827	0.843	gel-soil
66	LOC-Os01g02690	Meristem	0.0087	0.00741	0.00285	0.008	0.008	0.00499	-0.24	-1.36	0.032	0.858	0.934	0.944	gel-soil
67	LOC-Os01g02840	Meristem	0.0058	0	0	0.004	0.00267	0.00166	-0.553	-2.36	0.0399	0.842	0.927	0.936	gel-soil
68	LOC-Os01g02870	Meristem	0.0058	0.0123	0	0.012	0.00933	0.00499	-0.19	-1.6	0.0153	0.902	0.953	0.962	gel-soil
69	LOC-Os01g02880	Meristem	0.991	0.884	0.823	0.88	0.933	0.847	-0.348	7.41	2.43	0.119	0.371	0.422	gel-soil
70	LOC-Os01g02884	Meristem	0.383	0.198	0.137	0.204	0.283	0.165	-0.268	3.14	0.694	0.405	0.706	0.759	gel-soil
71	LOC-Os01g02890	Meristem	0.162	0.114	0.0798	0.088	0.136	0.0832	-0.461	1.91	1.26	0.262	0.591	0.644	gel-soil
72	LOC-Os01g02960	Meristem	0.0464	0.0173	0.0285	0.044	0.0307	0.0349	-1.56	0.249	5.95	0.0147	0.0813	0.0982	gel-soil
73	LOC-Os01g03050	Meristem	0.826	0.417	0.345	0.328	0.605	0.338	0.0883	4.8	0.117	0.732	0.863	0.881	gel-soil
74	LOC-Os01g03080	Meristem	0.0261	0.0123	0.0228	0.016	0.0187	0.02	-1.91	-0.166	6.51	0.0107	0.0636	0.0772	gel-soil
75	LOC-Os01g03090	Meristem	0.835	0.494	0.33	0.296	0.651	0.316	0.545	4.67	4.28	0.0386	0.168	0.199	gel-soil
76	LOC-Os01g03160	Meristem	0.455	0.235	0.225	0.244	0.336	0.233	-0.463	3.73	2.49	0.115	0.361	0.412	gel-soil
77	LOC-Os01g03170	Meristem	0.0261	0.0247	0.0199	0.028	0.0253	0.0233	-0.883	0.0205	1.62	0.203	0.509	0.568	gel-soil
78	LOC-Os01g03180	Meristem	0.0029	0	0	0	0.00133	0	1.85	-2.66	0.186	0.666	0.827	0.843	gel-soil
79	LOC-Os01g03190	Meristem	0.0841	0.0296	0.00285	0.004	0.0547	0.00333	3.2	0.111	12	0.000539	0.00541	0.0069	gel-soil
80	LOC-Os01g03220	Meristem	0.0029	0	0	0	0.00133	0	1.85	-2.66	0.186	0.666	0.827	0.843	gel-soil
81	LOC-Os01g03300	Meristem	0.0029	0.00247	0.00285	0	0.00267	0.00166	-0.423	-2.35	0.0251	0.874	0.94	0.951	gel-soil
82	LOC-Os01g03410	Meristem	0.0203	0.00741	0.00285	0.008	0.0133	0.00499	0.314	-1.36	0.0504	0.822	0.919	0.927	gel-soil
83	LOC-Os01g03490	Meristem	0.0522	0.0395	0.0256	0.036	0.0453	0.03	0.262	0.815	0.22	0.639	0.827	0.842	gel-soil
84	LOC-Os01g03510	Meristem	0.846	0.496	0.524	0.548	0.657	0.534	-0.412	5.34	2.77	0.0959	0.32	0.367	gel-soil
85	LOC-Os01g03520	Meristem	0.832	0.44	0.368	0.376	0.62	0.371	-0.0904	4.84	0.124	0.725	0.858	0.877	gel-soil
86	LOC-Os01g03530	Meristem	0.186	0.114	0.0171	0.02	0.147	0.0183	1.17	2.47	9.41	0.00216	0.0172	0.0217	gel-soil
87	LOC-Os01g03549	Meristem	0.0232	0.00494	0.00855	0.008	0.0133	0.00832	-0.593	-1.29	0.218	0.641	0.827	0.842	gel-soil
88	LOC-Os01g03570	Meristem	0.0957	0.0593	0.0114	0.012	0.076	0.0116	1.42	0.623	5.03	0.025	0.121	0.145	gel-soil
89	LOC-Os01g03620	Meristem	0.11	0.0247	0.037	0.016	0.064	0.0283	-0.547	0.917	1.09	0.297	0.634	0.683	gel-soil
90	LOC-Os01g03660	Meristem	0.0145	0.00741	0.00855	0	0.0107	0.00499	-0.266	-1.41	0.0385	0.844	0.929	0.938	gel-soil
91	LOC-Os01g03670	Meristem	0.0029	0.00247	0	0	0.00267	0	2.7	-2.5	0.41	0.522	0.787	0.801	gel-soil
92	LOC-Os01g03680	Meristem	0.171	0.128	0.117	0.076	0.148	0.0998	-1.1	3.36	12.4	0.00042	0.00439	0.0056	gel-soil
93	LOC-Os01g03690	Meristem	0.0754	0.0469	0.00855	0.016	0.06	0.0116	1.55	0.305	4.73	0.0297	0.138	0.165	gel-soil
94	LOC-Os01g03710	Meristem	0.539	0.198	0.103	0.104	0.355	0.103	1.15	3.39	12.9	0.000328	0.00356	0.00454	gel-soil
95	LOC-Os01g03730	Meristem	0.0812	0.0444	0.0114	0.012	0.0613	0.0116	1.32	0.287	3.55	0.0596	0.231	0.269	gel-soil
96	LOC-Os01g03820	Meristem	0.246	0.123	0.0598	0.052	0.18	0.0566	0.787	1.97	3.56	0.0594	0.23	0.268	gel-soil
97	LOC-Os01g03830	Meristem	0	0.568	0	0	0.307	0	11.7	3.95	239	9.85e-54	3.79e-50	9.32e-51	gel-soil
98	LOC-Os01g03890	Meristem	0.554	0.252	0.342	0.356	0.391	0.348	-1.07	5.08	17.7	2.53e-05	0.000397	0.000496	gel-soil
99	LOC-Os01g03950	Meristem	0.058	0.0173	0.0114	0.028	0.036	0.0183	-1.31	0.541	5.04	0.0248	0.121	0.144	gel-soil
100	LOC-Os01g04010	Meristem	0.994	0.844	0.675	0.64	0.913	0.661	0.756	7.85	11.7	0.000613	0.00601	0.00768	gel-soil
101	LOC-Os01g04020	Meristem	0.646	0.486	0.481	0.472	0.56	0.478	-0.819	6.3	12.1	0.000512	0.00519	0.00661	gel-soil
102	LOC-Os01g04030	Meristem	0.272	0.24	0.148	0.14	0.255	0.145	-0.085	2.92	0.0651	0.799	0.905	0.918	gel-soil
103	LOC-Os01g04100	Meristem	0.313	0.104	0.12	0.108	0.2	0.115	-0.81	2.7	5.53	0.0187	0.0976	0.118	gel-soil
104	LOC-Os01g04160	Meristem	0.31	0.138	0.105	0.136	0.217	0.118	-0.131	2.69	0.142	0.706	0.845	0.866	gel-soil
105	LOC-Os01g04190	Meristem	0.739	0.444	0.365	0.34	0.58	0.354	-0.23	4.64	0.766	0.381	0.685	0.744	gel-soil
106	LOC-Os01g04200	Meristem	0.33	0.126	0.151	0.156	0.22	0.153	-0.622	3.1	3.72	0.0538	0.213	0.25	gel-soil
107	LOC-Os01g04210	Meristem	0	0.00494	0.00285	0.004	0.00267	0.00333	-1.26	-2.19	0.312	0.576	0.818	0.825	gel-soil
108	LOC-Os01g04220	Meristem	0.209	0.079	0.0171	0.016	0.139	0.0166	2.02	1.21	13.3	0.000263	0.00296	0.00377	gel-soil
109	LOC-Os01g04230	Meristem	0.0551	0.0519	0.0199	0.036	0.0533	0.0266	-0.486	0.428	0.639	0.424	0.721	0.766	gel-soil
110	LOC-Os01g04250	Meristem	0.0348	0.0123	0.0057	0	0.0227	0.00333	1.62	-1.03	1.52	0.218	0.53	0.588	gel-soil
111	LOC-Os01g04260	Meristem	0.893	0.622	0.749	0.78	0.747	0.762	-1.05	6.3	19.6	9.51e-06	0.000168	0.000209	gel-soil
112	LOC-Os01g04280	Meristem	0.557	0.356	0.171	0.148	0.448	0.161	0.668	4.41	6.03	0.014	0.0785	0.0949	gel-soil
113	LOC-Os01g04340	Meristem	0.0928	0.0247	0.0114	0.008	0.056	0.00998	2.15	0.556	9.67	0.00187	0.0153	0.0193	gel-soil
114	LOC-Os01g04350	Meristem	0.846	0.63	0.211	0.324	0.729	0.258	1.72	7.59	56.7	5.12e-14	5.87e-12	4.21e-12	gel-soil
115	LOC-Os01g04380	Meristem	0.249	0.17	0.0912	0.12	0.207	0.103	-0.0183	3.27	0.00335	0.954	0.981	0.982	gel-soil
116	LOC-Os01g04460	Meristem	0.0464	0.00741	0.0057	0.004	0.0253	0.00499	1.92	-0.399	3.79	0.0515	0.207	0.243	gel-soil
117	LOC-Os01g04470	Meristem	0.0087	0.0247	0.00285	0.012	0.0173	0.00666	0.36	-1.11	0.0864	0.769	0.887	0.902	gel-soil
118	LOC-Os01g04480	Meristem	0.0696	0.0272	0.00285	0	0.0467	0.00166	1.79	-0.197	4.06	0.0438	0.184	0.218	gel-soil
119	LOC-Os01g04490	Meristem	0.0232	0	0.00285	0	0.0107	0.00166	1.5	-1.65	0.63	0.427	0.721	0.767	gel-soil
120	LOC-Os01g04540	Meristem	0.0145	0.00247	0	0	0.008	0	4.03	-2.05	1.35	0.246	0.568	0.626	gel-soil
121	LOC-Os01g04570	Meristem	0.0638	0.0173	0	0.004	0.0387	0.00166	3.27	-0.547	6.8	0.00912	0.056	0.0682	gel-soil
122	LOC-Os01g04580	Meristem	0.925	0.622	0.368	0.384	0.761	0.374	1.03	6.37	19.1	1.27e-05	0.000217	0.000269	gel-soil
123	LOC-Os01g04590	Meristem	0.299	0.193	0.256	0.244	0.241	0.251	-1.31	3.72	19.4	1.04e-05	0.000182	0.000226	gel-soil
124	LOC-Os01g04620	Meristem	0.62	0.398	0.339	0.404	0.5	0.366	-0.97	5.35	15.2	9.75e-05	0.00127	0.00161	gel-soil
125	LOC-Os01g04640	Meristem	0	0	0.00285	0	0	0.00166	-3.12	-2.63	0.861	0.354	0.658	0.721	gel-soil
126	LOC-Os01g04660	Meristem	0.0116	0.00988	0	0	0.0107	0	4.83	-1.69	2.68	0.101	0.331	0.381	gel-soil
127	LOC-Os01g04710	Meristem	0.0377	0.042	0.0969	0.072	0.04	0.0865	-2.86	1.79	39.7	2.93e-10	1.61e-08	1.5e-08	gel-soil
128	LOC-Os01g04720	Meristem	0.0435	0.0568	0.0655	0.072	0.0507	0.0682	-1.55	1.16	9.61	0.00194	0.0158	0.0198	gel-soil
129	LOC-Os01g04730	Meristem	0.997	0.965	0.932	0.948	0.98	0.938	0.0789	9.26	0.144	0.704	0.844	0.865	gel-soil
130	LOC-Os01g04750	Meristem	0.0029	0.00741	0.00855	0.004	0.00533	0.00666	-1.31	-1.76	0.646	0.422	0.719	0.765	gel-soil
131	LOC-Os01g04770	Meristem	0.0029	0	0.00285	0.008	0.00133	0.00499	-2.78	-2.2	1.49	0.222	0.536	0.595	gel-soil
132	LOC-Os01g04800	Meristem	0.907	0.704	0.393	0.376	0.797	0.386	0.977	6.62	17.4	3.01e-05	0.000463	0.000577	gel-soil
133	LOC-Os01g04830	Meristem	0.136	0.042	0.0199	0.036	0.0853	0.0266	0.701	0.999	1.7	0.192	0.493	0.551	gel-soil
134	LOC-Os01g04860	Meristem	0.0435	0.0198	0.0057	0.012	0.0307	0.00832	0.808	-0.574	0.721	0.396	0.699	0.753	gel-soil
135	LOC-Os01g04880	Meristem	0.136	0.109	0.105	0.112	0.121	0.108	-0.63	2.12	2.6	0.107	0.343	0.393	gel-soil
136	LOC-Os01g04910	Meristem	0.675	0.469	0.439	0.488	0.564	0.459	-0.529	4.92	4.27	0.0388	0.168	0.2	gel-soil
137	LOC-Os01g04920	Meristem	0.148	0.0938	0.182	0.176	0.119	0.18	-1.89	2.91	30.5	3.36e-08	1.12e-06	1.24e-06	gel-soil
138	LOC-Os01g04950	Meristem	0.229	0.104	0.205	0.208	0.161	0.206	-2.15	4.47	59.8	1.07e-14	1.41e-12	9.53e-13	gel-soil
139	LOC-Os01g05000	Meristem	0	0.00247	0	0	0.00133	0	1.95	-2.64	0.2	0.655	0.827	0.842	gel-soil
140	LOC-Os01g05090	Meristem	0.287	0.116	0.0826	0.124	0.195	0.0998	-0.168	2.23	0.194	0.659	0.827	0.842	gel-soil
141	LOC-Os01g05105	Meristem	0.0029	0	0.00285	0	0.00133	0.00166	-1.28	-2.49	0.181	0.671	0.827	0.845	gel-soil
142	LOC-Os01g05130	Meristem	0.823	0.531	0.285	0.284	0.665	0.285	0.817	4.66	9.46	0.0021	0.0169	0.0212	gel-soil
143	LOC-Os01g05140	Meristem	0.867	0.63	0.459	0.54	0.739	0.493	0.349	5.76	2.09	0.148	0.427	0.478	gel-soil
144	LOC-Os01g05150	Meristem	0.446	0.207	0.185	0.172	0.317	0.18	0.164	3.47	0.284	0.594	0.827	0.827	gel-soil
145	LOC-Os01g05170	Meristem	0.0029	0	0	0	0.00133	0	1.85	-2.66	0.186	0.666	0.827	0.843	gel-soil
146	LOC-Os01g05210	Meristem	0.148	0.0395	0.0199	0.012	0.0893	0.0166	1.3	0.558	4.14	0.0418	0.178	0.211	gel-soil
147	LOC-Os01g05250	Meristem	0.0087	0.00494	0	0	0.00667	0	3.87	-2.14	1.15	0.283	0.617	0.669	gel-soil
148	LOC-Os01g05310	Meristem	0.875	0.56	0.382	0.4	0.705	0.389	0.605	5.63	6.14	0.0132	0.0747	0.0906	gel-soil
149	LOC-Os01g05360	Meristem	0.0029	0	0	0	0.00133	0	1.85	-2.66	0.186	0.666	0.827	0.843	gel-soil
150	LOC-Os01g05410	Meristem	0.0087	0.00494	0.00855	0.004	0.00667	0.00666	-1.14	-1.36	0.778	0.378	0.681	0.74	gel-soil
151	LOC-Os01g05420	Meristem	0.925	0.563	0.561	0.548	0.729	0.556	-0.127	5.65	0.276	0.599	0.827	0.827	gel-soil
152	LOC-Os01g05430	Meristem	0.101	0.0543	0.037	0.048	0.076	0.0416	-0.203	0.908	0.144	0.704	0.844	0.865	gel-soil
153	LOC-Os01g05500	Meristem	0.78	0.333	0.231	0.276	0.539	0.25	0.278	4.52	1.08	0.298	0.634	0.683	gel-soil
154	LOC-Os01g05530	Meristem	0.0029	0.00247	0	0.004	0.00267	0.00166	-0.459	-2.35	0.0288	0.865	0.937	0.947	gel-soil
155	LOC-Os01g05560	Meristem	0.655	0.407	0.296	0.368	0.521	0.326	-0.139	4.83	0.291	0.589	0.827	0.827	gel-soil
156	LOC-Os01g05610	Meristem	0.974	0.807	0.499	0.528	0.884	0.511	1.19	7.3	27	2.06e-07	5.6e-06	6.53e-06	gel-soil
157	LOC-Os01g05630	Meristem	0.551	0.217	0.094	0.116	0.371	0.103	1.02	3.18	9.61	0.00194	0.0158	0.0199	gel-soil
158	LOC-Os01g05680	Meristem	0.0319	0.0123	0.0199	0.008	0.0213	0.015	-0.61	-0.469	0.534	0.465	0.752	0.776	gel-soil
159	LOC-Os01g05694	Meristem	0.183	0.0519	0.134	0.04	0.112	0.0948	-0.95	1.79	5.14	0.0233	0.116	0.138	gel-soil
160	LOC-Os01g05710	Meristem	0.319	0.183	0.131	0.112	0.245	0.123	0.244	3.36	0.604	0.437	0.729	0.775	gel-soil
161	LOC-Os01g05720	Meristem	0.0203	0.0123	0.00855	0.004	0.016	0.00666	-1.09	-0.41	1.8	0.179	0.475	0.531	gel-soil
162	LOC-Os01g05790	Meristem	0.884	0.44	0.342	0.3	0.644	0.324	0.656	4.92	6.48	0.0109	0.0645	0.0783	gel-soil
163	LOC-Os01g05800	Meristem	0.197	0.0938	0.0655	0.06	0.141	0.0632	-0.083	1.8	0.0384	0.845	0.929	0.938	gel-soil
164	LOC-Os01g05810	Meristem	0.203	0.111	0.154	0.188	0.153	0.168	-1.33	2.69	14.6	0.000135	0.00167	0.00212	gel-soil
165	LOC-Os01g05820	Meristem	0.186	0.119	0.0684	0.132	0.149	0.0948	-0.505	2.16	1.7	0.192	0.492	0.551	gel-soil
166	LOC-Os01g05830	Meristem	0.548	0.247	0.239	0.252	0.385	0.245	-0.387	3.86	1.81	0.178	0.475	0.53	gel-soil
167	LOC-Os01g05840	Meristem	0.0435	0.0272	0.0199	0.016	0.0347	0.0183	-0.561	-0.0739	0.605	0.437	0.729	0.774	gel-soil
168	LOC-Os01g05860	Meristem	0.0638	0.0568	0.0171	0.036	0.06	0.025	0.217	0.367	0.116	0.733	0.863	0.881	gel-soil
169	LOC-Os01g05870	Meristem	0.0087	0.00741	0.00285	0.004	0.008	0.00333	0.1	-1.81	0.00297	0.957	0.983	0.983	gel-soil
170	LOC-Os01g05960	Meristem	0.206	0.0815	0.0598	0.052	0.139	0.0566	0.113	2.09	0.0815	0.775	0.891	0.906	gel-soil
171	LOC-Os01g06010	Meristem	0.91	0.684	0.462	0.444	0.788	0.454	0.965	7.36	18.2	2.03e-05	0.000327	0.000407	gel-soil
172	LOC-Os01g06020	Meristem	0.142	0.0963	0.0769	0.084	0.117	0.0799	-0.55	1.78	1.68	0.194	0.496	0.555	gel-soil
173	LOC-Os01g06030	Meristem	0	0.00247	0	0	0.00133	0	1.95	-2.64	0.2	0.655	0.827	0.842	gel-soil
174	LOC-Os01g06060	Meristem	0.0116	0.0296	0.00855	0	0.0213	0.00499	2.27	-0.259	5.73	0.0167	0.0897	0.108	gel-soil
175	LOC-Os01g06150	Meristem	0.0116	0.00494	0.00285	0	0.008	0.00166	1.16	-1.84	0.316	0.574	0.817	0.823	gel-soil
176	LOC-Os01g06230	Meristem	0.0696	0.0395	0.0114	0.028	0.0533	0.0183	0.219	0.569	0.134	0.714	0.851	0.87	gel-soil
177	LOC-Os01g06250	Meristem	0.139	0.121	0.057	0.1	0.129	0.0749	0.00445	3.52	0.000213	0.988	0.996	0.996	gel-soil
178	LOC-Os01g06280	Meristem	0.0406	0	0.00285	0	0.0187	0.00166	2.34	-1.15	2.25	0.134	0.4	0.451	gel-soil
179	LOC-Os01g06310	Meristem	0	0.00247	0	0	0.00133	0	2.8	-2.49	0.438	0.508	0.787	0.795	gel-soil
180	LOC-Os01g06380	Meristem	0	0.00247	0.00285	0	0.00133	0.00166	-1.17	-2.48	0.158	0.691	0.835	0.856	gel-soil
181	LOC-Os01g06400	Meristem	0.0029	0.00988	0.0057	0	0.00667	0.00333	1.2	-1.37	0.632	0.427	0.721	0.767	gel-soil
182	LOC-Os01g06420	Meristem	0.0029	0.00247	0.0057	0	0.00267	0.00333	-2.27	-1.96	1.45	0.228	0.543	0.603	gel-soil
183	LOC-Os01g06440	Meristem	0.0058	0.0148	0.0114	0.004	0.0107	0.00832	-0.622	-1.36	0.226	0.634	0.827	0.842	gel-soil
184	LOC-Os01g06450	Meristem	0.029	0.0148	0.0057	0.008	0.0213	0.00666	0.362	-0.65	0.145	0.703	0.844	0.864	gel-soil
185	LOC-Os01g06460	Meristem	1	0.973	0.909	0.92	0.985	0.913	0.512	8.4	5.64	0.0175	0.0928	0.112	gel-soil
186	LOC-Os01g06470	Meristem	0.461	0.262	0.148	0.116	0.353	0.135	0.468	3.15	2.07	0.15	0.431	0.481	gel-soil
187	LOC-Os01g06490	Meristem	0.272	0.151	0.154	0.156	0.207	0.155	-0.83	2.71	5.81	0.0159	0.0866	0.104	gel-soil
188	LOC-Os01g06510	Meristem	0.768	0.402	0.368	0.3	0.571	0.339	0.0488	4.64	0.0345	0.853	0.931	0.941	gel-soil
189	LOC-Os01g06620	Meristem	0	0	0	0.004	0	0.00166	-3.16	-2.63	0.874	0.35	0.658	0.719	gel-soil
190	LOC-Os01g06640	Meristem	0.93	0.573	0.293	0.344	0.737	0.314	1.54	6.83	42.9	5.76e-11	3.68e-09	3.28e-09	gel-soil
191	LOC-Os01g06650	Meristem	0	0.00247	0.00285	0	0.00133	0.00166	-1.17	-2.48	0.158	0.691	0.835	0.856	gel-soil
192	LOC-Os01g06720	Meristem	0.0029	0	0	0	0.00133	0	3.09	-2.39	0.595	0.441	0.729	0.776	gel-soil
193	LOC-Os01g06730	Meristem	0.0174	0.00494	0.00285	0	0.0107	0.00166	1.72	-1.56	0.893	0.345	0.658	0.715	gel-soil
194	LOC-Os01g06750	Meristem	0.0058	0.00494	0.0057	0.004	0.00533	0.00499	-0.377	-1.69	0.0555	0.814	0.914	0.923	gel-soil
195	LOC-Os01g06920	Meristem	0.0029	0	0	0	0.00133	0	1.85	-2.66	0.186	0.666	0.827	0.843	gel-soil
196	LOC-Os01g07070	Meristem	0.664	0.348	0.296	0.372	0.493	0.328	-0.399	4.62	2.3	0.129	0.39	0.442	gel-soil
197	LOC-Os01g07100	Meristem	0.562	0.202	0.194	0.144	0.368	0.173	0.206	3.35	0.432	0.511	0.787	0.796	gel-soil
198	LOC-Os01g07120	Meristem	0.904	0.412	0.308	0.332	0.639	0.318	0.648	5.16	6.55	0.0105	0.0625	0.0759	gel-soil
199	LOC-Os01g07150	Meristem	0.139	0.0864	0.0969	0.088	0.111	0.0932	-1.02	1.7	5.58	0.0181	0.0953	0.115	gel-soil
200	LOC-Os01g07190	Meristem	0	0	0.00285	0.004	0	0.00333	-4.06	-2.46	1.8	0.179	0.475	0.531	gel-soil
201	LOC-Os01g07200	Meristem	0.316	0.156	0.134	0.132	0.229	0.133	-0.441	2.95	1.78	0.182	0.475	0.535	gel-soil
202	LOC-Os01g07212	Meristem	0.188	0.116	0.0798	0.096	0.149	0.0865	-0.399	2.02	0.992	0.319	0.658	0.701	gel-soil
203	LOC-Os01g07250	Meristem	0.762	0.486	0.49	0.508	0.613	0.498	-0.635	5.19	6.42	0.0113	0.0663	0.0804	gel-soil
204	LOC-Os01g07300	Meristem	0.82	0.504	0.35	0.292	0.649	0.326	0.754	6.23	10.1	0.00145	0.0124	0.0157	gel-soil
205	LOC-Os01g07320	Meristem	0.0667	0.0296	0.0285	0.024	0.0467	0.0266	-0.238	0.323	0.143	0.705	0.845	0.865	gel-soil
206	LOC-Os01g07390	Meristem	0.591	0.272	0.151	0.236	0.419	0.186	0.344	3.52	1.26	0.261	0.589	0.643	gel-soil
207	LOC-Os01g07400	Meristem	0.643	0.328	0.202	0.24	0.473	0.218	0.303	3.85	1.09	0.298	0.634	0.683	gel-soil
208	LOC-Os01g07410	Meristem	0.603	0.286	0.225	0.264	0.432	0.241	-0.201	3.86	0.486	0.486	0.773	0.792	gel-soil
209	LOC-Os01g07450	Meristem	0.0261	0.00494	0.00855	0.02	0.0147	0.0133	-1.16	-1.03	1.16	0.282	0.617	0.669	gel-soil
210	LOC-Os01g07460	Meristem	0.0116	0.0296	0.0256	0	0.0213	0.015	-1.2	-0.171	2.59	0.107	0.345	0.394	gel-soil
211	LOC-Os01g07540	Meristem	0.136	0.0617	0.0285	0.032	0.096	0.03	0.231	1.05	0.2	0.655	0.827	0.842	gel-soil
212	LOC-Os01g07560	Meristem	0.0638	0.0691	0.0627	0.076	0.0667	0.0682	-1.31	1.7	9.15	0.00249	0.0194	0.0243	gel-soil
213	LOC-Os01g07590	Meristem	0.296	0.138	0.0285	0.032	0.211	0.03	1.96	2.69	26.8	2.27e-07	6.12e-06	7.16e-06	gel-soil
214	LOC-Os01g07600	Meristem	0.0087	0.00494	0	0	0.00667	0	4.09	-2.04	1.41	0.235	0.553	0.611	gel-soil
215	LOC-Os01g07610	Meristem	0.0145	0.0148	0.00285	0.004	0.0147	0.00333	0.981	-1.42	0.41	0.522	0.787	0.801	gel-soil
216	LOC-Os01g07710	Meristem	0.0029	0	0	0	0.00133	0	1.85	-2.66	0.186	0.666	0.827	0.843	gel-soil
217	LOC-Os01g07730	Meristem	0.0638	0.0543	0.0712	0.08	0.0587	0.0749	-1.62	1.51	12.6	0.000378	0.00402	0.00512	gel-soil
218	LOC-Os01g07770	Meristem	0.029	0.0198	0.00855	0.02	0.024	0.0133	-0.328	-0.687	0.124	0.725	0.858	0.877	gel-soil
219	LOC-Os01g07780	Meristem	0.371	0.222	0.217	0.192	0.291	0.206	-0.474	3.45	2.38	0.123	0.378	0.429	gel-soil
220	LOC-Os01g07850	Meristem	0.0261	0.0321	0.0142	0.004	0.0293	0.00998	0.58	-0.39	0.454	0.5	0.786	0.795	gel-soil
221	LOC-Os01g07870	Meristem	0.464	0.19	0.177	0.224	0.316	0.196	-0.388	3.83	1.79	0.181	0.475	0.533	gel-soil
222	LOC-Os01g07950	Meristem	0.73	0.474	0.442	0.512	0.592	0.471	-0.442	4.96	3.01	0.0829	0.291	0.334	gel-soil
223	LOC-Os01g07990	Meristem	0.0058	0.00988	0.00285	0	0.008	0.00166	1.55	-1.71	0.634	0.426	0.721	0.767	gel-soil
224	LOC-Os01g08010	Meristem	0.122	0.0617	0.0399	0.04	0.0893	0.0399	0.15	1.24	0.0947	0.758	0.879	0.896	gel-soil
225	LOC-Os01g08090	Meristem	0.672	0.351	0.311	0.324	0.499	0.316	-0.394	4.65	2.26	0.133	0.398	0.45	gel-soil
226	LOC-Os01g08100	Meristem	0.0087	0	0.00855	0	0.004	0.00499	-1.13	-1.91	0.39	0.532	0.787	0.804	gel-soil
227	LOC-Os01g08110	Meristem	0.235	0.133	0.154	0.18	0.18	0.165	-1.22	2.94	13.3	0.000264	0.00296	0.00378	gel-soil
228	LOC-Os01g08130	Meristem	0	0.00247	0.00855	0	0.00133	0.00499	-2.62	-2.19	1.34	0.247	0.57	0.628	gel-soil
229	LOC-Os01g08140	Meristem	0.0725	0.0272	0.0199	0.016	0.048	0.0183	0.0427	0.175	0.00409	0.949	0.979	0.98	gel-soil
230	LOC-Os01g08160	Meristem	0.0029	0	0	0.008	0.00133	0.00333	-3.22	-2.06	2.36	0.124	0.381	0.432	gel-soil
231	LOC-Os01g08170	Meristem	0.058	0.0642	0.0313	0.008	0.0613	0.0216	0.895	1.56	3.72	0.0538	0.213	0.25	gel-soil
232	LOC-Os01g08190	Meristem	0.0174	0.0173	0.0114	0.008	0.0173	0.00998	-0.385	-0.899	0.14	0.708	0.847	0.867	gel-soil
233	LOC-Os01g08200	Meristem	0.603	0.242	0.265	0.292	0.408	0.276	-0.446	3.97	2.47	0.116	0.364	0.415	gel-soil
234	LOC-Os01g08280	Meristem	0.238	0.119	0.0655	0.104	0.173	0.0815	-0.00744	2	0.000338	0.985	0.995	0.995	gel-soil
235	LOC-Os01g08290	Meristem	0.519	0.267	0.242	0.244	0.383	0.243	-0.314	3.74	1.15	0.284	0.619	0.671	gel-soil
236	LOC-Os01g08330	Meristem	0.0087	0	0	0	0.004	0	3.45	-2.27	0.815	0.367	0.669	0.732	gel-soil
237	LOC-Os01g08340	Meristem	0.235	0.104	0.0712	0.084	0.164	0.0765	0.067	2.06	0.0282	0.867	0.937	0.948	gel-soil
238	LOC-Os01g08350	Meristem	0.893	0.6	0.661	0.668	0.735	0.664	-0.66	6.09	7.74	0.00539	0.0366	0.0451	gel-soil
239	LOC-Os01g08360	Meristem	0.0145	0	0.0057	0	0.00667	0.00333	-0.301	-1.93	0.0241	0.877	0.941	0.953	gel-soil
240	LOC-Os01g08370	Meristem	0.0203	0.0123	0.00855	0.004	0.016	0.00666	0.196	-1.17	0.0245	0.876	0.941	0.952	gel-soil
241	LOC-Os01g08400	Meristem	0.991	0.736	0.667	0.664	0.853	0.666	0.0938	6.37	0.161	0.688	0.835	0.854	gel-soil
242	LOC-Os01g08410	Meristem	1	0.896	0.852	0.9	0.944	0.872	0.231	7.55	1.08	0.299	0.636	0.685	gel-soil
243	LOC-Os01g08420	Meristem	0.243	0.0889	0.0826	0.08	0.16	0.0815	-0.218	1.97	0.29	0.59	0.827	0.827	gel-soil
244	LOC-Os01g08430	Meristem	0.794	0.328	0.268	0.312	0.543	0.286	0.301	4.4	1.24	0.265	0.596	0.649	gel-soil
245	LOC-Os01g08560	Meristem	0.965	0.768	0.701	0.74	0.859	0.717	-0.425	6.72	3.41	0.065	0.245	0.286	gel-soil
246	LOC-Os01g08570	Meristem	0.0377	0.00988	0	0.004	0.0227	0.00166	2.79	-0.907	3.87	0.0493	0.201	0.236	gel-soil
247	LOC-Os01g08590	Meristem	0	0	0.00285	0	0	0.00166	-3.12	-2.63	0.861	0.354	0.658	0.721	gel-soil
248	LOC-Os01g08650	Meristem	0.0232	0.0198	0.0171	0.004	0.0213	0.0116	0.16	-0.627	0.0295	0.864	0.937	0.946	gel-soil
249	LOC-Os01g08690	Meristem	0.551	0.284	0.148	0.14	0.407	0.145	0.645	3.31	4.09	0.0432	0.183	0.216	gel-soil
250	LOC-Os01g08750	Meristem	0.441	0.217	0.179	0.22	0.32	0.196	-0.27	3.37	0.754	0.385	0.688	0.747	gel-soil
251	LOC-Os01g08760	Meristem	0.51	0.257	0.293	0.244	0.373	0.273	-0.68	3.81	5.49	0.0191	0.0991	0.119	gel-soil
252	LOC-Os01g08770	Meristem	0.406	0.294	0.157	0.208	0.345	0.178	0.307	3.38	0.959	0.327	0.658	0.703	gel-soil
253	LOC-Os01g08790	Meristem	0.174	0.0988	0.037	0.06	0.133	0.0466	0.409	1.58	0.818	0.366	0.669	0.732	gel-soil
254	LOC-Os01g08800	Meristem	0.0145	0	0.0114	0.008	0.00667	0.00998	-1.84	-1.54	1.69	0.194	0.495	0.554	gel-soil
255	LOC-Os01g08830	Meristem	0.278	0.121	0.0883	0.1	0.193	0.0932	0.129	2.13	0.108	0.742	0.869	0.886	gel-soil
256	LOC-Os01g08840	Meristem	0.299	0.104	0.0228	0.032	0.193	0.0266	2.75	2.75	47.6	5.38e-12	4.19e-10	3.51e-10	gel-soil
257	LOC-Os01g08850	Meristem	0.432	0.279	0.134	0.156	0.349	0.143	0.359	3.27	1.27	0.26	0.587	0.642	gel-soil
258	LOC-Os01g08950	Meristem	0.154	0.0988	0.037	0.06	0.124	0.0466	0.398	1.45	0.725	0.394	0.698	0.753	gel-soil
259	LOC-Os01g08970	Meristem	0.899	0.546	0.413	0.468	0.708	0.436	0.197	5.28	0.627	0.429	0.723	0.768	gel-soil
260	LOC-Os01g08990	Meristem	0.0058	0.00247	0.0057	0	0.004	0.00333	-0.504	-2.01	0.0638	0.801	0.906	0.919	gel-soil
261	LOC-Os01g09010	Meristem	1	0.978	0.946	0.964	0.988	0.953	0.309	8.96	2.16	0.142	0.416	0.467	gel-soil
262	LOC-Os01g09020	Meristem	0.577	0.254	0.393	0.332	0.403	0.368	-1.24	4.57	21.5	3.57e-06	7e-05	8.73e-05	gel-soil
263	LOC-Os01g09030	Meristem	0.913	0.56	0.476	0.508	0.723	0.489	-0.184	5.71	0.583	0.445	0.733	0.776	gel-soil
264	LOC-Os01g09080	Meristem	0.6	0.333	0.148	0.176	0.456	0.16	0.488	4.83	3.56	0.0592	0.229	0.268	gel-soil
265	LOC-Os01g09090	Meristem	0.0087	0	0.0057	0	0.004	0.00333	-1.13	-1.91	0.39	0.532	0.787	0.804	gel-soil
266	LOC-Os01g09140	Meristem	0.0029	0.00247	0	0	0.00267	0	3.26	-2.36	0.669	0.414	0.711	0.764	gel-soil
267	LOC-Os01g09150	Meristem	0.0029	0	0.00285	0.004	0.00133	0.00333	-2.21	-2.34	0.756	0.384	0.687	0.746	gel-soil
268	LOC-Os01g09190	Meristem	0	0	0.00285	0	0	0.00166	-4.03	-2.47	1.78	0.182	0.475	0.535	gel-soil
269	LOC-Os01g09220	Meristem	0.962	0.869	0.806	0.82	0.912	0.812	-0.137	8.33	0.402	0.526	0.787	0.803	gel-soil
270	LOC-Os01g09230	Meristem	0.0116	0.00247	0	0	0.00667	0	4.03	-2.05	1.35	0.246	0.568	0.626	gel-soil
271	LOC-Os01g09246	Meristem	0.629	0.254	0.268	0.308	0.427	0.285	-0.417	3.98	2.17	0.141	0.414	0.465	gel-soil
272	LOC-Os01g09252	Meristem	0.89	0.457	0.368	0.376	0.656	0.371	0.426	5.11	2.83	0.0923	0.313	0.358	gel-soil
273	LOC-Os01g09270	Meristem	0.0087	0	0.00285	0	0.004	0.00166	-0.0339	-2.25	0.000123	0.991	0.996	0.997	gel-soil
274	LOC-Os01g09290	Meristem	0.0609	0.042	0.0598	0.036	0.0507	0.0499	-1.21	0.758	4.83	0.0279	0.132	0.158	gel-soil
275	LOC-Os01g09300	Meristem	0.942	0.612	0.578	0.628	0.764	0.599	-0.632	6.12	7.14	0.00756	0.0481	0.0589	gel-soil
276	LOC-Os01g09330	Meristem	0	0.00247	0	0.004	0.00133	0.00166	-1.21	-2.47	0.166	0.684	0.834	0.852	gel-soil
277	LOC-Os01g09410	Meristem	0.101	0.0395	0.0171	0.02	0.068	0.0183	1.11	0.549	3.07	0.0795	0.283	0.326	gel-soil
278	LOC-Os01g09430	Meristem	0.0609	0.0272	0.037	0.032	0.0427	0.0349	-1.1	0.415	3.31	0.0687	0.255	0.297	gel-soil
279	LOC-Os01g09450	Meristem	0.0319	0.0247	0.0114	0.04	0.028	0.0233	-0.717	0.05	1.08	0.298	0.634	0.684	gel-soil
280	LOC-Os01g09470	Meristem	0.0667	0.0395	0.057	0.028	0.052	0.0449	-1.08	1.11	4.72	0.0298	0.139	0.165	gel-soil
281	LOC-Os01g09510	Meristem	1	0.998	0.991	1	0.999	0.995	-0.135	10.4	0.46	0.498	0.784	0.795	gel-soil
282	LOC-Os01g09560	Meristem	0.994	0.941	0.897	0.94	0.965	0.915	-0.412	7.83	3.51	0.0611	0.235	0.274	gel-soil
283	LOC-Os01g09570	Meristem	0.719	0.363	0.236	0.296	0.527	0.261	0.445	5.16	3.11	0.0777	0.278	0.321	gel-soil
284	LOC-Os01g09665	Meristem	0.0464	0.0148	0.0228	0.016	0.0293	0.02	-0.527	-0.316	0.447	0.504	0.787	0.795	gel-soil
285	LOC-Os01g09690	Meristem	0.058	0.0346	0.0427	0.052	0.0453	0.0466	-1.56	1.02	9.14	0.0025	0.0194	0.0244	gel-soil
286	LOC-Os01g09720	Meristem	0.0029	0	0	0	0.00133	0	1.85	-2.66	0.186	0.666	0.827	0.843	gel-soil
287	LOC-Os01g09760	Meristem	0.429	0.175	0.174	0.176	0.292	0.175	-0.342	3.32	1.19	0.275	0.607	0.662	gel-soil
288	LOC-Os01g09830	Meristem	0.664	0.415	0.442	0.456	0.529	0.448	-0.978	6.1	16.9	4.01e-05	0.000594	0.000741	gel-soil
289	LOC-Os01g09850	Meristem	0.203	0.0741	0.0541	0.072	0.133	0.0616	0.548	2.3	2.05	0.152	0.433	0.485	gel-soil
290	LOC-Os01g09900	Meristem	0.0174	0.00247	0	0.008	0.00933	0.00333	0.131	-1.75	0.0059	0.939	0.974	0.975	gel-soil
291	LOC-Os01g09930	Meristem	0.0029	0	0	0	0.00133	0	1.85	-2.66	0.186	0.666	0.827	0.843	gel-soil
292	LOC-Os01g09990	Meristem	0.0232	0.0148	0	0	0.0187	0	5.9	-1.03	6.84	0.0089	0.0549	0.0669	gel-soil
293	LOC-Os01g10020	Meristem	0.368	0.198	0.165	0.176	0.276	0.17	-0.294	3.04	0.812	0.367	0.669	0.732	gel-soil
294	LOC-Os01g10030	Meristem	0.104	0.0272	0.037	0.04	0.0627	0.0383	-0.551	0.563	0.904	0.342	0.658	0.712	gel-soil
295	LOC-Os01g10040	Meristem	0.107	0.037	0.0399	0.048	0.0693	0.0433	-0.695	1.12	1.97	0.16	0.449	0.5	gel-soil
296	LOC-Os01g10070	Meristem	0.0174	0.0123	0.00285	0	0.0147	0.00166	2.01	-1.44	1.33	0.248	0.571	0.629	gel-soil
297	LOC-Os01g10080	Meristem	0.238	0.158	0.128	0.12	0.195	0.125	-0.29	2.52	0.655	0.418	0.715	0.764	gel-soil
298	LOC-Os01g10210	Meristem	0.0058	0.00741	0.00855	0.012	0.00667	0.00998	-2.13	-1.1	3.44	0.0636	0.241	0.282	gel-soil
299	LOC-Os01g10230	Meristem	0.0116	0.00741	0.0057	0.008	0.00933	0.00666	-0.674	-1.54	0.215	0.643	0.827	0.842	gel-soil
300	LOC-Os01g10240	Meristem	0	0	0	0.004	0	0.00166	-3.16	-2.63	0.874	0.35	0.658	0.719	gel-soil
301	LOC-Os01g10280	Meristem	0.423	0.262	0.111	0.136	0.336	0.121	0.587	3.15	3.24	0.072	0.263	0.306	gel-soil
302	LOC-Os01g10300	Meristem	0.029	0.00988	0.00285	0.004	0.0187	0.00333	1.34	-1.18	0.923	0.337	0.658	0.708	gel-soil
303	LOC-Os01g10310	Meristem	0.0029	0	0	0	0.00133	0	1.85	-2.66	0.186	0.666	0.827	0.843	gel-soil
304	LOC-Os01g10350	Meristem	0.203	0.188	0.12	0.188	0.195	0.148	-0.555	2.83	2.7	0.1	0.329	0.379	gel-soil
305	LOC-Os01g10400	Meristem	0.157	0.0272	0.0057	0.008	0.0867	0.00666	2.42	0.801	13.3	0.000261	0.00293	0.00374	gel-soil
306	LOC-Os01g10430	Meristem	0.0986	0.0642	0.0741	0.076	0.08	0.0749	-1.15	1.64	6.86	0.00881	0.0544	0.0664	gel-soil
307	LOC-Os01g10440	Meristem	0.736	0.368	0.125	0.132	0.537	0.128	1.31	5.16	25.9	3.64e-07	9.27e-06	1.1e-05	gel-soil
308	LOC-Os01g10460	Meristem	0.0029	0.00247	0	0	0.00267	0	2.7	-2.5	0.41	0.522	0.787	0.801	gel-soil
309	LOC-Os01g10580	Meristem	0.267	0.111	0.0142	0.016	0.183	0.015	2.31	1.83	23.1	1.58e-06	3.4e-05	4.18e-05	gel-soil
310	LOC-Os01g10640	Meristem	0.0174	0.00741	0.0114	0.004	0.012	0.00832	-0.403	-1.23	0.106	0.745	0.871	0.888	gel-soil
311	LOC-Os01g10750	Meristem	0.0029	0	0	0.004	0.00133	0.00166	-1.31	-2.49	0.189	0.664	0.827	0.843	gel-soil
312	LOC-Os01g10790	Meristem	0.412	0.193	0.142	0.16	0.293	0.15	0.0739	3.15	0.0525	0.819	0.917	0.925	gel-soil
313	LOC-Os01g10820	Meristem	1	0.928	0.932	0.94	0.961	0.935	-0.287	8.04	1.73	0.189	0.487	0.546	gel-soil
314	LOC-Os01g10830	Meristem	0.638	0.319	0.285	0.26	0.465	0.275	-0.0899	4.31	0.109	0.741	0.868	0.886	gel-soil
315	LOC-Os01g10850	Meristem	0.209	0.173	0.162	0.22	0.189	0.186	-0.922	3.76	9.79	0.00176	0.0145	0.0183	gel-soil
316	LOC-Os01g10870	Meristem	0.0029	0.00247	0	0	0.00267	0	2.7	-2.5	0.41	0.522	0.787	0.801	gel-soil
317	LOC-Os01g10880	Meristem	0.635	0.395	0.365	0.368	0.505	0.366	-0.336	4.41	1.56	0.211	0.521	0.579	gel-soil
318	LOC-Os01g11040	Meristem	0.348	0.178	0.222	0.268	0.256	0.241	-1.1	3.69	13.7	0.000219	0.00254	0.00323	gel-soil
319	LOC-Os01g11054	Meristem	0.0667	0.0593	0.0228	0.04	0.0627	0.03	0.035	0.632	0.0036	0.952	0.98	0.981	gel-soil
320	LOC-Os01g11070	Meristem	0.232	0.175	0.168	0.2	0.201	0.181	-0.783	3.09	5.81	0.0159	0.0866	0.104	gel-soil
321	LOC-Os01g11110	Meristem	0.301	0.2	0.0427	0.08	0.247	0.0582	1.23	2.51	10.6	0.0011	0.00985	0.0125	gel-soil
322	LOC-Os01g11210	Meristem	0	0	0	0.004	0	0.00166	-4.09	-2.46	1.83	0.177	0.473	0.527	gel-soil
323	LOC-Os01g11260	Meristem	0.278	0.0815	0.0313	0.036	0.172	0.0333	1.28	1.79	8.19	0.0042	0.0298	0.0371	gel-soil
324	LOC-Os01g11370	Meristem	0.212	0.104	0.0883	0.072	0.153	0.0815	-0.0901	2.09	0.0521	0.819	0.917	0.925	gel-soil
325	LOC-Os01g11414	Meristem	0.696	0.519	0.587	0.612	0.6	0.597	-1.33	5.96	30.6	3.27e-08	1.09e-06	1.21e-06	gel-soil
326	LOC-Os01g11470	Meristem	0.0667	0.0123	0.00855	0.012	0.0373	0.00998	0.571	-0.324	0.465	0.495	0.781	0.795	gel-soil
327	LOC-Os01g11580	Meristem	0.528	0.225	0.14	0.16	0.364	0.148	0.272	3.4	0.762	0.383	0.686	0.745	gel-soil
328	LOC-Os01g11590	Meristem	0.258	0.121	0.0712	0.048	0.184	0.0616	0.605	2.04	2.22	0.137	0.405	0.456	gel-soil
329	LOC-Os01g11600	Meristem	0.73	0.36	0.125	0.132	0.531	0.128	1.83	5.11	47.8	4.82e-12	3.81e-10	3.16e-10	gel-soil
330	LOC-Os01g11620	Meristem	0.0377	0.0123	0	0.016	0.024	0.00666	0.654	-0.867	0.36	0.549	0.798	0.811	gel-soil
331	LOC-Os01g11650	Meristem	0.754	0.454	0.14	0.176	0.592	0.155	1.94	5.45	56.6	5.4e-14	6.15e-12	4.42e-12	gel-soil
332	LOC-Os01g11660	Meristem	0.0087	0.0123	0	0	0.0107	0	4.81	-1.73	2.57	0.109	0.348	0.398	gel-soil
333	LOC-Os01g11670	Meristem	0.0058	0.00247	0.0057	0.012	0.004	0.00832	-2.17	-1.76	1.75	0.186	0.482	0.541	gel-soil
334	LOC-Os01g11700	Meristem	0.0029	0.00247	0	0	0.00267	0	2.7	-2.5	0.41	0.522	0.787	0.801	gel-soil
335	LOC-Os01g11710	Meristem	0.0145	0.00741	0.0057	0.008	0.0107	0.00666	-0.694	-1.33	0.287	0.592	0.827	0.827	gel-soil
336	LOC-Os01g11730	Meristem	0.0232	0.00494	0	0	0.0133	0	4.95	-1.58	3.08	0.079	0.281	0.324	gel-soil
337	LOC-Os01g11750	Meristem	0.0087	0.00247	0	0	0.00533	0	3.52	-2.26	0.86	0.354	0.658	0.721	gel-soil
338	LOC-Os01g11760	Meristem	0.0087	0.00988	0	0	0.00933	0	5.23	-1.5	3.7	0.0544	0.215	0.252	gel-soil
339	LOC-Os01g11790	Meristem	0	0	0.0798	0	0	0.0466	-8.33	0.288	58.1	2.59e-14	3.11e-12	2.2e-12	gel-soil
340	LOC-Os01g11820	Meristem	0.0087	0.00247	0.00285	0.004	0.00533	0.00333	-0.535	-2.01	0.0713	0.789	0.899	0.914	gel-soil
341	LOC-Os01g11860	Meristem	0.0435	0.037	0.00285	0.004	0.04	0.00333	2.98	-0.133	9.07	0.0026	0.0201	0.0252	gel-soil
342	LOC-Os01g11880	Meristem	0.0493	0.0222	0.0142	0.012	0.0347	0.0133	0.491	-0.235	0.372	0.542	0.792	0.81	gel-soil
343	LOC-Os01g11900	Meristem	0.693	0.365	0.305	0.304	0.516	0.304	-0.285	4.42	1.13	0.288	0.624	0.674	gel-soil
344	LOC-Os01g11910	Meristem	0.394	0.188	0.0627	0.108	0.283	0.0815	1.12	3.11	11.1	0.000879	0.00816	0.0104	gel-soil
345	LOC-Os01g11920	Meristem	0.214	0.136	0.245	0.204	0.172	0.228	-1.67	3.38	27.8	1.33e-07	3.81e-06	4.4e-06	gel-soil
346	LOC-Os01g11970	Meristem	0.409	0.314	0.202	0.28	0.357	0.235	-0.0811	3.61	0.0731	0.787	0.899	0.913	gel-soil
347	LOC-Os01g11980	Meristem	0.299	0.128	0.12	0.164	0.207	0.138	-0.395	2.65	1.29	0.256	0.583	0.639	gel-soil
348	LOC-Os01g11990	Meristem	0.0319	0.0173	0.0171	0.012	0.024	0.015	-0.899	-0.498	1.14	0.286	0.62	0.672	gel-soil
349	LOC-Os01g12000	Meristem	0.745	0.523	0.538	0.568	0.625	0.551	-1.43	6.91	37.6	8.78e-10	4.34e-08	4.19e-08	gel-soil
350	LOC-Os01g12020	Meristem	0.0029	0	0	0.004	0.00133	0.00166	-0.0695	-2.25	0.000564	0.981	0.995	0.994	gel-soil
351	LOC-Os01g12090	Meristem	0.968	0.773	0.627	0.648	0.863	0.636	0.47	6.46	4.05	0.0442	0.185	0.219	gel-soil
352	LOC-Os01g12190	Meristem	0.252	0.0469	0.0456	0.076	0.141	0.0582	-0.0698	3.3	0.0494	0.824	0.92	0.928	gel-soil
353	LOC-Os01g12200	Meristem	0.829	0.467	0.268	0.272	0.633	0.27	0.73	4.65	7.57	0.00593	0.0394	0.0486	gel-soil
354	LOC-Os01g12210	Meristem	0.0116	0.00247	0	0	0.00667	0	3.8	-2.15	1.1	0.295	0.631	0.679	gel-soil
355	LOC-Os01g12220	Meristem	0.0029	0.00741	0.00285	0	0.00533	0.00166	0.559	-2.1	0.0553	0.814	0.914	0.923	gel-soil
356	LOC-Os01g12290	Meristem	0.0812	0.0198	0.00855	0.012	0.048	0.00998	1	-0.229	1.43	0.232	0.549	0.608	gel-soil
357	LOC-Os01g12420	Meristem	0.0377	0.0123	0	0.004	0.024	0.00166	2.65	-0.997	3.25	0.0715	0.262	0.305	gel-soil
358	LOC-Os01g12440	Meristem	0.162	0.079	0.0427	0.04	0.117	0.0416	0.796	1.89	3.49	0.0618	0.237	0.276	gel-soil
359	LOC-Os01g12464	Meristem	0.557	0.363	0.325	0.444	0.452	0.374	-0.596	4.59	5.09	0.0241	0.118	0.141	gel-soil
360	LOC-Os01g12470	Meristem	0.429	0.175	0.0855	0.1	0.292	0.0915	0.828	2.85	5.79	0.0161	0.0874	0.105	gel-soil
361	LOC-Os01g12490	Meristem	0.0261	0.0296	0.0256	0.048	0.028	0.0349	-1.47	0.646	6.6	0.0102	0.0613	0.0744	gel-soil
362	LOC-Os01g12500	Meristem	0.0087	0	0	0	0.004	0	3.09	-2.39	0.595	0.441	0.729	0.776	gel-soil
363	LOC-Os01g12530	Meristem	0.728	0.348	0.231	0.192	0.523	0.215	0.61	4.05	4.6	0.0319	0.146	0.173	gel-soil
364	LOC-Os01g12540	Meristem	0.0986	0.0963	0.0484	0.084	0.0973	0.0632	-0.705	1.55	2.49	0.115	0.361	0.411	gel-soil
365	LOC-Os01g12550	Meristem	0.261	0.0988	0.103	0.1	0.173	0.101	-0.232	2.25	0.375	0.54	0.791	0.809	gel-soil
366	LOC-Os01g12610	Meristem	0.0029	0	0	0	0.00133	0	1.85	-2.66	0.186	0.666	0.827	0.843	gel-soil
367	LOC-Os01g12650	Meristem	0.919	0.751	0.858	0.868	0.828	0.862	-1.07	7.2	22.2	2.42e-06	5e-05	6.17e-05	gel-soil
368	LOC-Os01g12670	Meristem	0.548	0.294	0.148	0.16	0.411	0.153	0.706	3.6	5.37	0.0205	0.105	0.126	gel-soil
369	LOC-Os01g12680	Meristem	0	0	0.00285	0.004	0	0.00333	-4.06	-2.46	1.8	0.179	0.475	0.531	gel-soil
370	LOC-Os01g12690	Meristem	0.0609	0.042	0.0142	0	0.0507	0.00832	2.53	0.984	16.4	5.02e-05	0.000719	0.000902	gel-soil
371	LOC-Os01g12710	Meristem	0.177	0.0914	0.037	0.04	0.131	0.0383	0.781	1.53	2.82	0.0928	0.315	0.36	gel-soil
372	LOC-Os01g12720	Meristem	0.0261	0.0247	0.0114	0.012	0.0253	0.0116	-0.166	-0.48	0.0376	0.846	0.93	0.938	gel-soil
373	LOC-Os01g12730	Meristem	0.925	0.64	0.621	0.588	0.771	0.607	-0.0581	5.72	0.0583	0.809	0.911	0.922	gel-soil
374	LOC-Os01g12740	Meristem	0.0522	0.0988	0	0.02	0.0773	0.00832	2.33	0.883	13.4	0.000258	0.00291	0.00372	gel-soil
375	LOC-Os01g12750	Meristem	0.0058	0.00494	0	0.012	0.00533	0.00499	-1.06	-1.87	0.351	0.554	0.801	0.812	gel-soil
376	LOC-Os01g12810	Meristem	0.0174	0.00247	0	0	0.00933	0	4.67	-1.73	2.42	0.12	0.371	0.423	gel-soil
377	LOC-Os01g12860	Meristem	0.186	0.114	0.094	0.116	0.147	0.103	-0.44	2.47	1.48	0.224	0.538	0.598	gel-soil
378	LOC-Os01g12880	Meristem	0.913	0.578	0.581	0.672	0.732	0.619	-0.501	5.71	4.31	0.0378	0.165	0.196	gel-soil
379	LOC-Os01g12890	Meristem	0.307	0.104	0.0598	0.104	0.197	0.0782	0.145	2.47	0.16	0.69	0.835	0.855	gel-soil
380	LOC-Os01g12910	Meristem	0.704	0.348	0.214	0.22	0.512	0.216	0.76	4.08	7.14	0.00755	0.0481	0.0589	gel-soil
381	LOC-Os01g12920	Meristem	0.232	0.128	0.0855	0.076	0.176	0.0815	0.0998	2.19	0.0667	0.796	0.904	0.918	gel-soil
382	LOC-Os01g12950	Meristem	0.214	0.0988	0.0855	0.08	0.152	0.0832	-0.331	2.29	0.776	0.379	0.681	0.741	gel-soil
383	LOC-Os01g13030	Meristem	0.864	0.63	0.51	0.548	0.737	0.526	-0.0387	6.08	0.0268	0.87	0.939	0.949	gel-soil
384	LOC-Os01g13040	Meristem	0.0638	0.0889	0.0513	0.036	0.0773	0.0449	-0.177	1.27	0.135	0.713	0.851	0.87	gel-soil
385	LOC-Os01g13050	Meristem	0.0029	0	0	0.004	0.00133	0.00166	-0.553	-2.36	0.0399	0.842	0.927	0.936	gel-soil
386	LOC-Os01g13060	Meristem	0.704	0.326	0.165	0.244	0.5	0.198	0.673	4.15	5.74	0.0166	0.0893	0.108	gel-soil
387	LOC-Os01g13070	Meristem	0.0696	0.0519	0.0199	0.036	0.06	0.0266	-0.205	0.583	0.123	0.725	0.858	0.877	gel-soil
388	LOC-Os01g13090	Meristem	0.69	0.375	0.214	0.332	0.52	0.263	0.247	4.59	0.871	0.351	0.658	0.72	gel-soil
389	LOC-Os01g13100	Meristem	0.287	0.178	0.0969	0.144	0.228	0.116	-0.0342	2.51	0.00903	0.924	0.966	0.97	gel-soil
390	LOC-Os01g13120	Meristem	0.058	0.0296	0	0	0.0427	0	7.06	-0.168	17.7	2.57e-05	0.000402	0.000501	gel-soil
391	LOC-Os01g13150	Meristem	0.0812	0.0716	0.0256	0.032	0.076	0.0283	0.327	0.797	0.339	0.56	0.806	0.818	gel-soil
392	LOC-Os01g13160	Meristem	0.913	0.593	0.55	0.576	0.74	0.561	-0.138	5.7	0.328	0.567	0.811	0.819	gel-soil
393	LOC-Os01g13170	Meristem	0.829	0.474	0.222	0.256	0.637	0.236	1.21	4.63	20	7.63e-06	0.000138	0.000172	gel-soil
394	LOC-Os01g13190	Meristem	0.562	0.398	0.296	0.348	0.473	0.318	-0.319	4.19	1.33	0.249	0.572	0.63	gel-soil
395	LOC-Os01g13270	Meristem	0.281	0.0765	0.0484	0.052	0.171	0.0499	0.489	2.41	1.73	0.188	0.485	0.544	gel-soil
396	LOC-Os01g13300	Meristem	0.0116	0.00741	0.00285	0	0.00933	0.00166	1.81	-1.57	0.968	0.325	0.658	0.703	gel-soil
397	LOC-Os01g13320	Meristem	0.0116	0.00741	0	0.004	0.00933	0.00166	1.19	-1.83	0.334	0.563	0.808	0.819	gel-soil
398	LOC-Os01g13390	Meristem	0.0116	0.0272	0.00285	0.008	0.02	0.00499	1.16	-0.963	0.949	0.33	0.658	0.703	gel-soil
399	LOC-Os01g13420	Meristem	0.652	0.338	0.202	0.24	0.483	0.218	0.376	4.03	1.75	0.185	0.481	0.541	gel-soil
400	LOC-Os01g13470	Meristem	0.704	0.373	0.234	0.308	0.525	0.265	0.198	4.17	0.51	0.475	0.763	0.783	gel-soil
401	LOC-Os01g13480	Meristem	0.0232	0.0173	0.0883	0.048	0.02	0.0715	-3.64	1.9	61.7	4.14e-15	5.81e-13	3.86e-13	gel-soil
402	LOC-Os01g13490	Meristem	0.441	0.304	0.35	0.376	0.367	0.361	-1.32	4.61	24.5	7.58e-07	1.78e-05	2.14e-05	gel-soil
403	LOC-Os01g13500	Meristem	0.0116	0.00741	0.0142	0	0.00933	0.00832	-1.26	-0.995	1.42	0.233	0.55	0.609	gel-soil
404	LOC-Os01g13520	Meristem	0.542	0.277	0.214	0.256	0.399	0.231	-0.0765	4.31	0.079	0.779	0.893	0.908	gel-soil
405	LOC-Os01g13530	Meristem	0.464	0.202	0.0598	0.116	0.323	0.0832	1.14	3.09	11.5	0.000693	0.0067	0.00852	gel-soil
406	LOC-Os01g13540	Meristem	0.504	0.249	0.142	0.168	0.367	0.153	0.496	3.44	2.54	0.111	0.353	0.404	gel-soil
407	LOC-Os01g13560	Meristem	0.0145	0.00247	0.00285	0.008	0.008	0.00499	-0.603	-1.73	0.134	0.714	0.851	0.87	gel-soil
408	LOC-Os01g13690	Meristem	0.0841	0.0395	0.0171	0.052	0.06	0.0316	-0.633	1.04	1.55	0.214	0.525	0.582	gel-soil
409	LOC-Os01g13700	Meristem	0.968	0.857	0.684	0.768	0.908	0.719	0.195	6.71	0.717	0.397	0.7	0.754	gel-soil
410	LOC-Os01g13710	Meristem	0.0232	0.00247	0.00855	0.008	0.012	0.00832	-1.49	-1.02	1.93	0.164	0.456	0.508	gel-soil
411	LOC-Os01g13730	Meristem	0.701	0.395	0.311	0.388	0.536	0.343	-0.102	4.55	0.147	0.702	0.842	0.863	gel-soil
412	LOC-Os01g13760	Meristem	0.658	0.373	0.245	0.288	0.504	0.263	0.213	4.31	0.61	0.435	0.729	0.773	gel-soil
413	LOC-Os01g13780	Meristem	0.0029	0.00247	0.0057	0	0.00267	0.00333	-1.33	-2.21	0.34	0.56	0.805	0.817	gel-soil
414	LOC-Os01g13800	Meristem	0.125	0.0617	0.0655	0.056	0.0907	0.0616	-0.641	1.48	2.02	0.155	0.439	0.491	gel-soil
415	LOC-Os01g13930	Meristem	0.319	0.165	0.282	0.276	0.236	0.28	-2.01	4.62	54.8	1.36e-13	1.43e-11	1.07e-11	gel-soil
416	LOC-Os01g13950	Meristem	0.716	0.385	0.339	0.376	0.537	0.354	0.0542	5.29	0.0475	0.827	0.922	0.93	gel-soil
417	LOC-Os01g14010	Meristem	0.0145	0.00988	0.0313	0.04	0.012	0.0349	-2.75	0.0118	14.2	0.000167	0.00201	0.00255	gel-soil
418	LOC-Os01g14020	Meristem	0.835	0.506	0.382	0.38	0.657	0.381	0.244	5.41	0.979	0.322	0.658	0.703	gel-soil
419	LOC-Os01g14030	Meristem	0.0551	0.00494	0.00285	0.008	0.028	0.00499	0.763	-0.791	0.521	0.471	0.758	0.779	gel-soil
420	LOC-Os01g14070	Meristem	0.922	0.598	0.681	0.736	0.747	0.704	-0.672	6.05	8	0.00468	0.0326	0.0404	gel-soil
421	LOC-Os01g14090	Meristem	0.238	0.146	0.0684	0.076	0.188	0.0715	0.246	2.21	0.404	0.525	0.787	0.803	gel-soil
422	LOC-Os01g14120	Meristem	0.0174	0.0123	0.0057	0	0.0147	0.00333	0.53	-0.804	0.263	0.608	0.827	0.828	gel-soil
423	LOC-Os01g14410	Meristem	0.101	0.0148	0.0171	0.02	0.0547	0.0183	0.631	0.365	0.953	0.329	0.658	0.703	gel-soil
424	LOC-Os01g14440	Meristem	1	0.874	0.775	0.752	0.932	0.765	0.234	8.65	1.21	0.271	0.603	0.657	gel-soil
425	LOC-Os01g14514	Meristem	0.0725	0.0321	0.0057	0.016	0.0507	0.00998	1.54	1.08	7.71	0.0055	0.0372	0.0458	gel-soil
426	LOC-Os01g14550	Meristem	0.0957	0.037	0.0142	0.02	0.064	0.0166	0.734	0.888	1.72	0.189	0.488	0.547	gel-soil
427	LOC-Os01g14580	Meristem	0.933	0.575	0.382	0.46	0.74	0.414	0.784	5.4	9.9	0.00165	0.0138	0.0174	gel-soil
428	LOC-Os01g14630	Meristem	0.125	0.0494	0.0342	0.048	0.084	0.0399	0.411	1.35	0.734	0.391	0.694	0.753	gel-soil
429	LOC-Os01g14640	Meristem	0.0029	0.00247	0.0057	0	0.00267	0.00333	-0.852	-2.11	0.162	0.687	0.835	0.854	gel-soil
430	LOC-Os01g14780	Meristem	0.0058	0.0123	0.0057	0	0.00933	0.00333	0.439	-1.7	0.0633	0.801	0.906	0.92	gel-soil
431	LOC-Os01g14790	Meristem	0.832	0.57	0.405	0.432	0.691	0.416	0.368	5.14	2.13	0.145	0.421	0.472	gel-soil
432	LOC-Os01g14800	Meristem	0.0029	0	0	0	0.00133	0	1.85	-2.66	0.186	0.666	0.827	0.843	gel-soil
433	LOC-Os01g14810	Meristem	0.455	0.249	0.142	0.148	0.344	0.145	0.244	3.19	0.574	0.449	0.736	0.776	gel-soil
434	LOC-Os01g14820	Meristem	0.27	0.143	0.12	0.14	0.201	0.128	-0.409	2.6	1.35	0.245	0.567	0.624	gel-soil
435	LOC-Os01g14830	Meristem	0.791	0.593	0.433	0.524	0.684	0.471	0.157	5.35	0.401	0.527	0.787	0.803	gel-soil
436	LOC-Os01g14840	Meristem	0.22	0.0815	0.12	0.116	0.145	0.118	-0.958	2.24	6.37	0.0116	0.0678	0.082	gel-soil
437	LOC-Os01g14860	Meristem	0.994	0.758	0.556	0.628	0.867	0.586	0.265	6.33	1.28	0.258	0.586	0.64	gel-soil
438	LOC-Os01g14870	Meristem	0.67	0.39	0.293	0.344	0.519	0.314	-0.145	4.38	0.288	0.592	0.827	0.827	gel-soil
439	LOC-Os01g14940	Meristem	0.0029	0.00247	0.0142	0.004	0.00267	0.00998	-3.41	-1.46	5.41	0.02	0.102	0.123	gel-soil
440	LOC-Os01g14950	Meristem	0.971	0.844	0.735	0.82	0.903	0.77	0.125	6.91	0.299	0.585	0.825	0.827	gel-soil
441	LOC-Os01g14970	Meristem	0.519	0.215	0.0769	0.112	0.355	0.0915	1.3	3.9	19.1	1.27e-05	0.000217	0.000269	gel-soil
442	LOC-Os01g15000	Meristem	0.513	0.19	0.145	0.144	0.339	0.145	0.25	4.03	0.784	0.376	0.679	0.74	gel-soil
443	LOC-Os01g15120	Meristem	0.4	0.227	0.145	0.128	0.307	0.138	0.271	3.05	0.683	0.408	0.71	0.763	gel-soil
444	LOC-Os01g15130	Meristem	0.0029	0	0	0	0.00133	0	1.85	-2.66	0.186	0.666	0.827	0.843	gel-soil
445	LOC-Os01g15229	Meristem	0	0.00247	0	0	0.00133	0	1.95	-2.64	0.2	0.655	0.827	0.842	gel-soil
446	LOC-Os01g15260	Meristem	0.933	0.691	0.715	0.716	0.803	0.715	-0.612	6.14	6.69	0.00971	0.0589	0.0716	gel-soil
447	LOC-Os01g15390	Meristem	0.0377	0.037	0.037	0.02	0.0373	0.03	-0.558	0.347	0.809	0.369	0.671	0.734	gel-soil
448	LOC-Os01g15448	Meristem	0.365	0.284	0.142	0.224	0.321	0.176	0.0247	3.39	0.00627	0.937	0.973	0.974	gel-soil
449	LOC-Os01g15470	Meristem	0.928	0.531	0.362	0.372	0.713	0.366	0.884	6.06	13.6	0.000222	0.00257	0.00327	gel-soil
450	LOC-Os01g15520	Meristem	0.0029	0	0	0	0.00133	0	1.85	-2.66	0.186	0.666	0.827	0.843	gel-soil
451	LOC-Os01g15530	Meristem	0.0957	0.0444	0.0142	0.02	0.068	0.0166	0.81	0.354	1.51	0.218	0.531	0.589	gel-soil
452	LOC-Os01g15580	Meristem	0.136	0.0444	0.0199	0.036	0.0867	0.0266	0.722	0.869	1.66	0.198	0.502	0.561	gel-soil
453	LOC-Os01g15600	Meristem	0.794	0.58	0.49	0.544	0.679	0.512	-0.281	5.4	1.3	0.255	0.581	0.637	gel-soil
454	LOC-Os01g15610	Meristem	0.687	0.565	0.41	0.476	0.621	0.438	0.113	7.62	0.26	0.61	0.827	0.829	gel-soil
455	LOC-Os01g15630	Meristem	0.823	0.437	0.416	0.436	0.615	0.424	-0.249	5.01	0.963	0.326	0.658	0.703	gel-soil
456	LOC-Os01g15660	Meristem	0.188	0.116	0.111	0.092	0.149	0.103	-0.637	2.11	2.67	0.102	0.334	0.383	gel-soil
457	LOC-Os01g15709	Meristem	0.0029	0	0	0	0.00133	0	1.85	-2.66	0.186	0.666	0.827	0.843	gel-soil
458	LOC-Os01g15770	Meristem	0.559	0.407	0.296	0.368	0.477	0.326	-0.236	4.05	0.702	0.402	0.704	0.758	gel-soil
459	LOC-Os01g15790	Meristem	0.0696	0.0519	0.0342	0.044	0.06	0.0383	-0.489	0.646	0.737	0.39	0.693	0.753	gel-soil
460	LOC-Os01g15800	Meristem	0.0029	0	0	0	0.00133	0	1.85	-2.66	0.186	0.666	0.827	0.843	gel-soil
461	LOC-Os01g15830	Meristem	0.93	0.842	0.826	0.872	0.883	0.845	-0.507	10.3	6.35	0.0117	0.0683	0.0827	gel-soil
462	LOC-Os01g15850	Meristem	0.414	0.24	0.151	0.188	0.32	0.166	-0.0583	3.25	0.0338	0.854	0.932	0.942	gel-soil
463	LOC-Os01g15860	Meristem	0.31	0.123	0.0712	0.096	0.209	0.0815	0.119	2.62	0.113	0.737	0.866	0.883	gel-soil
464	LOC-Os01g15880	Meristem	0	0	0.00285	0.004	0	0.00333	-4.06	-2.46	1.8	0.179	0.475	0.531	gel-soil
465	LOC-Os01g15910	Meristem	0.0145	0	0	0.008	0.00667	0.00333	-0.696	-1.74	0.176	0.675	0.83	0.848	gel-soil
466	LOC-Os01g15970	Meristem	0.936	0.694	0.618	0.632	0.805	0.624	0.181	6.71	0.614	0.433	0.727	0.771	gel-soil
467	LOC-Os01g15979	Meristem	0.977	0.746	0.707	0.764	0.852	0.73	0.038	6.42	0.0266	0.871	0.939	0.95	gel-soil
468	LOC-Os01g15990	Meristem	0.0203	0.00988	0.00285	0	0.0147	0.00166	1.92	-1.47	1.19	0.275	0.607	0.661	gel-soil
469	LOC-Os01g16010	Meristem	0.765	0.481	0.305	0.372	0.612	0.333	0.163	4.64	0.384	0.535	0.787	0.805	gel-soil
470	LOC-Os01g16020	Meristem	0.0725	0.0568	0.0456	0.056	0.064	0.0499	-0.872	1.14	3.11	0.0777	0.278	0.321	gel-soil
471	LOC-Os01g16070	Meristem	0.0029	0.00247	0	0	0.00267	0	2.7	-2.5	0.41	0.522	0.787	0.801	gel-soil
472	LOC-Os01g16110	Meristem	0.441	0.281	0.16	0.212	0.355	0.181	0.11	3.5	0.129	0.719	0.854	0.874	gel-soil
473	LOC-Os01g16120	Meristem	0.101	0.0494	0.0142	0.036	0.0733	0.0233	0.705	0.788	1.5	0.22	0.534	0.592	gel-soil
474	LOC-Os01g16124	Meristem	0.0667	0.0346	0.00855	0.016	0.0493	0.0116	1.17	0.0379	2.38	0.123	0.378	0.429	gel-soil
475	LOC-Os01g16130	Meristem	0.125	0.0543	0.0399	0.028	0.0867	0.0349	-0.137	1.22	0.0798	0.778	0.892	0.907	gel-soil
476	LOC-Os01g16140	Meristem	0.333	0.151	0.191	0.216	0.235	0.201	-1.51	4.44	30.9	2.73e-08	9.36e-07	1.02e-06	gel-soil
477	LOC-Os01g16180	Meristem	0.313	0.188	0.108	0.132	0.245	0.118	0.0146	2.66	0.00173	0.967	0.988	0.988	gel-soil
478	LOC-Os01g16190	Meristem	1	0.973	0.906	0.976	0.985	0.935	0.133	8.2	0.376	0.54	0.79	0.808	gel-soil
479	LOC-Os01g16200	Meristem	0.0435	0.0148	0.0171	0.012	0.028	0.015	-0.762	-0.249	0.992	0.319	0.658	0.701	gel-soil
480	LOC-Os01g16230	Meristem	0.768	0.306	0.137	0.148	0.519	0.141	1.01	4.42	13.5	0.000241	0.00275	0.00349	gel-soil
481	LOC-Os01g16250	Meristem	0.0841	0.0296	0.0256	0.032	0.0547	0.0283	-0.0171	0.61	0.000853	0.977	0.993	0.992	gel-soil
482	LOC-Os01g16290	Meristem	0.261	0.202	0.0513	0.068	0.229	0.0582	1.02	2.43	7.3	0.00689	0.0446	0.0547	gel-soil
483	LOC-Os01g16310	Meristem	0.307	0.0741	0.0285	0.016	0.181	0.0233	1.38	1.99	10.2	0.0014	0.0121	0.0153	gel-soil
484	LOC-Os01g16330	Meristem	0.93	0.556	0.402	0.444	0.728	0.419	0.437	5.59	3.21	0.0734	0.266	0.31	gel-soil
485	LOC-Os01g16340	Meristem	0.165	0.0938	0.057	0.06	0.127	0.0582	-0.0847	1.69	0.0381	0.845	0.929	0.938	gel-soil
486	LOC-Os01g16360	Meristem	0	0	0	0.008	0	0.00333	-4.09	-2.46	1.83	0.177	0.473	0.527	gel-soil
487	LOC-Os01g16370	Meristem	0	0.00741	0.0057	0	0.004	0.00333	-0.676	-2.08	0.108	0.743	0.869	0.887	gel-soil
488	LOC-Os01g16400	Meristem	0.0058	0.00247	0	0	0.004	0	3.18	-2.37	0.63	0.427	0.721	0.767	gel-soil
489	LOC-Os01g16450	Meristem	0.759	0.659	0.547	0.56	0.705	0.552	-0.11	6.55	0.225	0.635	0.827	0.842	gel-soil
490	LOC-Os01g16510	Meristem	0.899	0.543	0.49	0.6	0.707	0.536	-0.0624	5.51	0.0652	0.799	0.905	0.918	gel-soil
491	LOC-Os01g16540	Meristem	0.89	0.622	0.493	0.58	0.745	0.529	0.12	5.38	0.234	0.629	0.827	0.84	gel-soil
492	LOC-Os01g16600	Meristem	0.388	0.207	0.12	0.12	0.291	0.12	0.277	2.86	0.674	0.412	0.711	0.764	gel-soil
493	LOC-Os01g16650	Meristem	0.333	0.244	0.154	0.156	0.285	0.155	-0.777	5.8	10.4	0.00126	0.011	0.014	gel-soil
494	LOC-Os01g16670	Meristem	0.701	0.388	0.353	0.34	0.532	0.348	-0.0211	4.61	0.0064	0.936	0.972	0.974	gel-soil
495	LOC-Os01g16714	Meristem	0.368	0.163	0.103	0.132	0.257	0.115	0.074	3.27	0.0545	0.815	0.915	0.924	gel-soil
496	LOC-Os01g16750	Meristem	0.0029	0	0.00285	0	0.00133	0.00166	-1.28	-2.49	0.181	0.671	0.827	0.845	gel-soil
497	LOC-Os01g16770	Meristem	0.104	0.109	0.177	0.092	0.107	0.141	-1.9	2.97	31.2	2.32e-08	8.16e-07	8.82e-07	gel-soil
498	LOC-Os01g16900	Meristem	1	0.899	0.775	0.836	0.945	0.8	0.272	7.39	1.47	0.225	0.539	0.599	gel-soil
499	LOC-Os01g16920	Meristem	0.029	0.0222	0.0142	0.012	0.0253	0.0133	0.151	-0.464	0.0303	0.862	0.936	0.946	gel-soil
500	LOC-Os01g16950	Meristem	0.516	0.294	0.282	0.328	0.396	0.301	-0.82	4.11	8.59	0.00339	0.025	0.0312	gel-soil
501	LOC-Os01g16990	Meristem	0.0203	0.00741	0.0199	0.024	0.0133	0.0216	-2.12	-0.636	5.55	0.0185	0.097	0.117	gel-soil
502	LOC-Os01g17000	Meristem	0.0551	0.0593	0.0456	0.028	0.0573	0.0383	-0.401	0.707	0.511	0.475	0.762	0.782	gel-soil
503	LOC-Os01g17020	Meristem	0.536	0.326	0.325	0.332	0.423	0.328	-0.669	4.02	5.6	0.0179	0.0945	0.114	gel-soil
504	LOC-Os01g17040	Meristem	0.301	0.109	0.0741	0.048	0.197	0.0632	0.554	2.31	2.12	0.146	0.423	0.474	gel-soil
505	LOC-Os01g17070	Meristem	0.388	0.114	0.0342	0.104	0.24	0.0632	0.883	2.45	5.55	0.0185	0.097	0.117	gel-soil
506	LOC-Os01g17100	Meristem	0	0.00247	0	0	0.00133	0	1.95	-2.64	0.2	0.655	0.827	0.842	gel-soil
507	LOC-Os01g17110	Meristem	0.0116	0.00494	0.00285	0.004	0.008	0.00333	0.0335	-1.82	0.000348	0.985	0.995	0.995	gel-soil
508	LOC-Os01g17130	Meristem	0.0232	0	0	0	0.0107	0	4.33	-1.89	1.8	0.18	0.475	0.532	gel-soil
509	LOC-Os01g17150	Meristem	0.107	0.0593	0.0313	0.048	0.0813	0.0383	-0.132	1.09	0.0681	0.794	0.902	0.916	gel-soil
510	LOC-Os01g17160	Meristem	0.243	0.0914	0.0427	0.064	0.161	0.0516	-0.449	2.14	1.34	0.248	0.57	0.628	gel-soil
511	LOC-Os01g17170	Meristem	0.11	0.0642	0.0342	0.04	0.0853	0.0366	0.137	0.932	0.0654	0.798	0.905	0.918	gel-soil
512	LOC-Os01g17180	Meristem	0.774	0.452	0.353	0.348	0.6	0.351	0.24	4.67	0.837	0.36	0.664	0.727	gel-soil
513	LOC-Os01g17190	Meristem	1	1	1	1	1	1	-0.294	9.5	2.03	0.154	0.439	0.49	gel-soil
514	LOC-Os01g17240	Meristem	0.122	0.0494	0.0313	0.044	0.0827	0.0366	0.251	1.01	0.23	0.632	0.827	0.841	gel-soil
515	LOC-Os01g17260	Meristem	0.209	0.109	0.0798	0.076	0.155	0.0782	-0.126	1.98	0.0972	0.755	0.877	0.894	gel-soil
516	LOC-Os01g17300	Meristem	0.0029	0	0	0.008	0.00133	0.00333	-2.25	-2.34	0.776	0.378	0.681	0.74	gel-soil
517	LOC-Os01g17320	Meristem	0.359	0.188	0.0598	0.108	0.267	0.0799	0.955	2.76	7.29	0.00695	0.0449	0.0551	gel-soil
518	LOC-Os01g17390	Meristem	0.528	0.279	0.168	0.172	0.393	0.17	0.485	3.85	2.78	0.0957	0.32	0.367	gel-soil
519	LOC-Os01g17440	Meristem	0	0.00741	0	0	0.004	0	3.77	-2.21	1.01	0.315	0.652	0.698	gel-soil
520	LOC-Os01g18070	Meristem	1	0.931	0.917	0.984	0.963	0.945	-0.244	7.77	1.23	0.267	0.598	0.651	gel-soil
521	LOC-Os01g18080	Meristem	0.177	0.0247	0.0171	0.048	0.0947	0.03	0.599	1.9	2.02	0.156	0.44	0.492	gel-soil
522	LOC-Os01g18090	Meristem	0.0174	0.00741	0.0057	0.004	0.012	0.00499	0.0457	-1.5	0.000951	0.975	0.992	0.992	gel-soil
523	LOC-Os01g18120	Meristem	0.0348	0.0173	0.0057	0.008	0.0253	0.00666	0.957	-0.284	1.27	0.26	0.588	0.642	gel-soil
524	LOC-Os01g18140	Meristem	0.0087	0.0173	0	0.004	0.0133	0.00166	1.14	-1.34	0.592	0.442	0.73	0.776	gel-soil
525	LOC-Os01g18150	Meristem	0.0058	0.00988	0.0057	0	0.008	0.00333	1.25	-1.33	0.708	0.4	0.701	0.756	gel-soil
526	LOC-Os01g18160	Meristem	0.0029	0	0	0	0.00133	0	1.85	-2.66	0.186	0.666	0.827	0.843	gel-soil
527	LOC-Os01g18210	Meristem	0.664	0.425	0.342	0.364	0.535	0.351	-0.161	4.56	0.371	0.542	0.792	0.81	gel-soil
528	LOC-Os01g18280	Meristem	0.333	0.141	0.0883	0.108	0.229	0.0965	0.382	2.35	1.03	0.309	0.647	0.697	gel-soil
529	LOC-Os01g18320	Meristem	0.0899	0.0765	0.057	0.044	0.0827	0.0516	-0.426	1.16	0.746	0.388	0.691	0.75	gel-soil
530	LOC-Os01g18360	Meristem	0.214	0.0963	0.0598	0.088	0.151	0.0715	0.475	2.59	1.76	0.185	0.479	0.539	gel-soil
531	LOC-Os01g18510	Meristem	0.0029	0	0	0	0.00133	0	1.85	-2.66	0.186	0.666	0.827	0.843	gel-soil
532	LOC-Os01g18584	Meristem	0.0957	0.0346	0.0057	0.02	0.0627	0.0116	0.996	0.388	2.27	0.132	0.396	0.448	gel-soil
533	LOC-Os01g18660	Meristem	0.133	0.109	0.103	0.124	0.12	0.111	-1.06	2.41	8.28	0.004	0.0287	0.0356	gel-soil
534	LOC-Os01g18800	Meristem	0.962	0.63	0.439	0.456	0.783	0.446	0.632	6.48	7.3	0.00689	0.0446	0.0548	gel-soil
535	LOC-Os01g18850	Meristem	0.728	0.306	0.154	0.2	0.5	0.173	0.793	4.08	7.76	0.00534	0.0363	0.0448	gel-soil
536	LOC-Os01g18880	Meristem	0.148	0.0988	0.0484	0.072	0.121	0.0582	-0.00548	1.68	0.000159	0.99	0.996	0.996	gel-soil
537	LOC-Os01g19150	Meristem	0.893	0.568	0.533	0.512	0.717	0.524	-0.0831	5.35	0.113	0.737	0.866	0.883	gel-soil
538	LOC-Os01g19170	Meristem	0.0522	0.0321	0.0342	0.076	0.0413	0.0516	-2.68	1.88	37.3	1.04e-09	5.04e-08	4.93e-08	gel-soil
539	LOC-Os01g19220	Meristem	0.148	0.0765	0.0969	0.104	0.109	0.0998	-1.28	2.26	11.3	0.000757	0.0072	0.00917	gel-soil
540	LOC-Os01g19240	Meristem	0.0029	0.00988	0.00855	0	0.00667	0.00499	-0.986	-1.5	0.497	0.481	0.768	0.788	gel-soil
541	LOC-Os01g19260	Meristem	0.0464	0.00741	0.0057	0	0.0253	0.00333	2.07	-0.711	3.18	0.0745	0.269	0.313	gel-soil
542	LOC-Os01g19270	Meristem	0.191	0.0963	0.0427	0.06	0.14	0.0499	0.632	1.66	2	0.157	0.443	0.495	gel-soil
543	LOC-Os01g19290	Meristem	0.0261	0.0321	0.0114	0.032	0.0293	0.02	-0.835	1.05	2.69	0.101	0.331	0.38	gel-soil
544	LOC-Os01g19320	Meristem	0.0029	0	0	0	0.00133	0	1.85	-2.66	0.186	0.666	0.827	0.843	gel-soil
545	LOC-Os01g19330	Meristem	0.27	0.121	0.188	0.14	0.189	0.168	-1.06	4.04	14	0.000187	0.00221	0.00281	gel-soil
546	LOC-Os01g19380	Meristem	0.0348	0.0321	0.00855	0.02	0.0333	0.0133	0.367	-0.0619	0.24	0.624	0.827	0.838	gel-soil
547	LOC-Os01g19400	Meristem	0.89	0.649	0.49	0.596	0.76	0.534	0.206	5.67	0.721	0.396	0.699	0.753	gel-soil
548	LOC-Os01g19460	Meristem	0.0029	0	0	0	0.00133	0	1.85	-2.66	0.186	0.666	0.827	0.843	gel-soil
549	LOC-Os01g19480	Meristem	0.0029	0.00494	0.00285	0	0.004	0.00166	1.16	-1.84	0.316	0.574	0.817	0.823	gel-soil
550	LOC-Os01g19630	Meristem	0.136	0.0914	0.0627	0.048	0.112	0.0566	-0.0394	1.54	0.00771	0.93	0.969	0.972	gel-soil
551	LOC-Os01g19694	Meristem	0.0812	0.037	0.00855	0.004	0.0573	0.00666	1.94	-0.0927	5.05	0.0247	0.12	0.144	gel-soil
552	LOC-Os01g19760	Meristem	0.313	0.153	0.134	0.156	0.227	0.143	-0.41	2.75	1.44	0.23	0.547	0.607	gel-soil
553	LOC-Os01g19780	Meristem	0.0058	0	0	0	0.00267	0	2.61	-2.52	0.384	0.535	0.787	0.805	gel-soil
554	LOC-Os01g19820	Meristem	0.226	0.185	0.197	0.26	0.204	0.223	-1.39	3.78	22.1	2.54e-06	5.2e-05	6.43e-05	gel-soil
555	LOC-Os01g19870	Meristem	0.362	0.156	0.194	0.22	0.251	0.205	-0.798	3.18	6.22	0.0126	0.0723	0.0876	gel-soil
556	LOC-Os01g19880	Meristem	0.0493	0.0543	0.0342	0.016	0.052	0.0266	0.000163	0.973	1.24e-08	1	1	1	gel-soil
557	LOC-Os01g19940	Meristem	0.913	0.642	0.288	0.348	0.767	0.313	1.6	7.03	46.7	8.29e-12	6.08e-10	5.28e-10	gel-soil
558	LOC-Os01g19970	Meristem	0.0174	0	0.00855	0.004	0.008	0.00666	-1.03	-1.65	0.455	0.5	0.786	0.795	gel-soil
559	LOC-Os01g20030	Meristem	0.551	0.316	0.291	0.252	0.424	0.275	0.0695	5.1	0.076	0.783	0.896	0.91	gel-soil
560	LOC-Os01g20100	Meristem	0	0.00988	0.00285	0	0.00533	0.00166	0.967	-1.97	0.189	0.664	0.827	0.843	gel-soil
561	LOC-Os01g20110	Meristem	0.188	0.114	0.0313	0.044	0.148	0.0366	0.944	1.6	4.2	0.0405	0.174	0.206	gel-soil
562	LOC-Os01g20720	Meristem	0	0.00247	0	0	0.00133	0	1.95	-2.64	0.2	0.655	0.827	0.842	gel-soil
563	LOC-Os01g20780	Meristem	0.922	0.807	0.781	0.744	0.86	0.765	-0.407	7.97	3.46	0.063	0.24	0.279	gel-soil
564	LOC-Os01g20840	Meristem	0.597	0.306	0.177	0.228	0.44	0.198	0.357	3.85	1.5	0.22	0.534	0.592	gel-soil
565	LOC-Os01g20880	Meristem	0.0116	0.00741	0.00285	0.004	0.00933	0.00333	0.589	-1.59	0.13	0.718	0.853	0.873	gel-soil
566	LOC-Os01g20890	Meristem	0.165	0.0815	0.0541	0.064	0.12	0.0582	0.155	1.53	0.117	0.732	0.862	0.881	gel-soil
567	LOC-Os01g20900	Meristem	0.301	0.106	0.0883	0.092	0.196	0.0899	-0.0694	2.28	0.0339	0.854	0.932	0.942	gel-soil
568	LOC-Os01g20910	Meristem	0.0116	0.00741	0.00855	0.004	0.00933	0.00666	-0.488	-1.48	0.12	0.729	0.861	0.879	gel-soil
569	LOC-Os01g20930	Meristem	0.0667	0.0198	0.0171	0.016	0.0413	0.0166	-0.0749	-0.0696	0.0104	0.919	0.963	0.967	gel-soil
570	LOC-Os01g20940	Meristem	0.458	0.247	0.168	0.244	0.344	0.2	-0.0072	3.58	0.00057	0.981	0.995	0.994	gel-soil
571	LOC-Os01g20970	Meristem	0.0058	0	0	0	0.00267	0	3.09	-2.39	0.595	0.441	0.729	0.776	gel-soil
572	LOC-Os01g21034	Meristem	0.336	0.0963	0.0342	0.024	0.207	0.03	2.02	2.32	23.9	1.03e-06	2.34e-05	2.85e-05	gel-soil
573	LOC-Os01g21070	Meristem	0.0145	0.00741	0	0.004	0.0107	0.00166	1.72	-1.58	0.871	0.351	0.658	0.72	gel-soil
574	LOC-Os01g21100	Meristem	0.0029	0	0	0	0.00133	0	1.85	-2.66	0.186	0.666	0.827	0.843	gel-soil
575	LOC-Os01g21120	Meristem	0.928	0.711	0.464	0.564	0.811	0.506	-0.00564	7.26	0.000629	0.98	0.995	0.994	gel-soil
576	LOC-Os01g21170	Meristem	0.0116	0.00247	0.0171	0.024	0.00667	0.02	-2.89	-0.977	6.99	0.00822	0.0514	0.0629	gel-soil
577	LOC-Os01g21240	Meristem	0.0029	0.00494	0	0.004	0.004	0.00166	0.104	-2.22	0.00158	0.968	0.988	0.988	gel-soil
578	LOC-Os01g21300	Meristem	0	0.00247	0	0.004	0.00133	0.00166	-1.21	-2.47	0.166	0.684	0.834	0.852	gel-soil
579	LOC-Os01g21310	Meristem	0.0174	0.0198	0	0.004	0.0187	0.00166	2.43	-1.19	2.35	0.126	0.383	0.435	gel-soil
580	LOC-Os01g21420	Meristem	0.22	0.084	0.0399	0.06	0.147	0.0483	0.817	1.62	3.22	0.0728	0.265	0.308	gel-soil
581	LOC-Os01g21440	Meristem	1	0.983	0.972	0.988	0.991	0.978	-0.0955	8.7	0.202	0.653	0.827	0.842	gel-soil
582	LOC-Os01g21450	Meristem	0.82	0.383	0.311	0.388	0.584	0.343	0.0931	4.78	0.129	0.719	0.854	0.874	gel-soil
583	LOC-Os01g21520	Meristem	0.0087	0.00494	0.0057	0.004	0.00667	0.00499	-0.732	-1.8	0.186	0.667	0.827	0.843	gel-soil
584	LOC-Os01g21560	Meristem	0.183	0.0815	0.0228	0.04	0.128	0.03	0.725	1.52	2.43	0.119	0.37	0.421	gel-soil
585	LOC-Os01g21590	Meristem	0.0551	0.042	0.057	0.072	0.048	0.0632	-1.75	1.24	12.8	0.000349	0.00376	0.00479	gel-soil
586	LOC-Os01g21610	Meristem	0.197	0.121	0.0741	0.1	0.156	0.0849	-0.113	2.01	0.0793	0.778	0.893	0.908	gel-soil
587	LOC-Os01g21620	Meristem	0.0029	0.00247	0	0	0.00267	0	2.7	-2.5	0.41	0.522	0.787	0.801	gel-soil
588	LOC-Os01g21640	Meristem	0.0261	0.0296	0.0199	0	0.028	0.0116	0.0839	0.0273	0.0138	0.906	0.956	0.963	gel-soil
589	LOC-Os01g21860	Meristem	0.681	0.378	0.219	0.264	0.517	0.238	0.226	3.94	0.619	0.431	0.725	0.769	gel-soil
590	LOC-Os01g21960	Meristem	0.484	0.215	0.288	0.26	0.339	0.276	-0.618	3.82	4.54	0.0331	0.15	0.178	gel-soil
591	LOC-Os01g21990	Meristem	0.0116	0.00494	0	0	0.008	0	4.35	-1.94	1.75	0.186	0.482	0.543	gel-soil
592	LOC-Os01g22070	Meristem	0.11	0.0395	0.0228	0.032	0.072	0.0266	0.233	0.629	0.159	0.69	0.835	0.856	gel-soil
593	LOC-Os01g22080	Meristem	0.0087	0.00741	0.00855	0.012	0.008	0.00998	-1.66	-1.34	1.66	0.197	0.5	0.56	gel-soil
594	LOC-Os01g22100	Meristem	0.0841	0.0296	0.0142	0.008	0.0547	0.0116	0.9	0.148	1.61	0.205	0.512	0.571	gel-soil
595	LOC-Os01g22230	Meristem	0.0232	0.0173	0.0142	0.028	0.02	0.02	-4.32	1.9	78.4	8.84e-19	1.97e-16	1.15e-16	gel-soil
596	LOC-Os01g22249	Meristem	0.307	0.079	0.0114	0.032	0.184	0.02	2.57	3	46.8	8.13e-12	5.99e-10	5.18e-10	gel-soil
597	LOC-Os01g22336	Meristem	0.272	0.119	0.14	0.156	0.189	0.146	-0.792	3.09	5.98	0.0144	0.0802	0.0969	gel-soil
598	LOC-Os01g22352	Meristem	0.414	0.175	0.0199	0.032	0.285	0.025	3.56	3.34	85.6	2.25e-20	6.51e-18	3.34e-18	gel-soil
599	LOC-Os01g22370	Meristem	0.652	0.368	0.288	0.372	0.499	0.323	0.217	5.61	0.794	0.373	0.676	0.738	gel-soil
600	LOC-Os01g22450	Meristem	0.139	0.079	0.0285	0.028	0.107	0.0283	0.842	1.66	3.47	0.0624	0.238	0.278	gel-soil
601	LOC-Os01g22500	Meristem	0.817	0.506	0.345	0.424	0.649	0.378	0.325	4.83	1.58	0.208	0.516	0.576	gel-soil
602	LOC-Os01g22510	Meristem	0.342	0.175	0.0826	0.076	0.252	0.0799	0.689	2.35	3.3	0.0694	0.257	0.299	gel-soil
603	LOC-Os01g22590	Meristem	0	0	0	0.004	0	0.00166	-3.16	-2.63	0.874	0.35	0.658	0.719	gel-soil
604	LOC-Os01g22630	Meristem	0.846	0.43	0.333	0.352	0.621	0.341	0.106	4.93	0.172	0.679	0.832	0.849	gel-soil
605	LOC-Os01g22640	Meristem	0.0319	0.0247	0.0228	0.028	0.028	0.025	-0.856	0.0251	1.52	0.217	0.529	0.587	gel-soil
606	LOC-Os01g22660	Meristem	0.087	0.0988	0.0712	0.096	0.0933	0.0815	-0.522	1.88	1.59	0.207	0.515	0.574	gel-soil
607	LOC-Os01g22780	Meristem	0.0087	0.0173	0.0142	0	0.0133	0.00832	-0.71	-0.926	0.474	0.491	0.778	0.795	gel-soil
608	LOC-Os01g22870	Meristem	0.603	0.294	0.234	0.24	0.436	0.236	-0.117	3.86	0.165	0.685	0.835	0.852	gel-soil
609	LOC-Os01g22900	Meristem	0.939	0.583	0.59	0.588	0.747	0.589	-0.686	6.82	8.87	0.0029	0.022	0.0275	gel-soil
610	LOC-Os01g22954	Meristem	0.107	0.0519	0.0171	0.008	0.0773	0.0133	1.23	0.503	3.65	0.0562	0.221	0.258	gel-soil
611	LOC-Os01g23070	Meristem	0.0029	0	0	0	0.00133	0	1.85	-2.66	0.186	0.666	0.827	0.843	gel-soil
612	LOC-Os01g23530	Meristem	0.0058	0.00247	0	0	0.004	0	3.52	-2.26	0.86	0.354	0.658	0.721	gel-soil
613	LOC-Os01g23580	Meristem	0.655	0.294	0.14	0.148	0.46	0.143	0.811	4.21	8.41	0.00373	0.027	0.0337	gel-soil
614	LOC-Os01g23600	Meristem	0.0725	0.0148	0.0171	0.016	0.0413	0.0166	0.255	-0.102	0.116	0.734	0.864	0.882	gel-soil
615	LOC-Os01g23610	Meristem	0.301	0.2	0.239	0.228	0.247	0.235	-0.946	3.52	9.61	0.00194	0.0158	0.0199	gel-soil
616	LOC-Os01g23620	Meristem	0.991	0.886	0.855	0.852	0.935	0.854	-0.647	7.65	8.48	0.00359	0.0262	0.0326	gel-soil
617	LOC-Os01g23630	Meristem	0.533	0.289	0.202	0.168	0.401	0.188	0.221	3.49	0.522	0.47	0.757	0.778	gel-soil
618	LOC-Os01g23640	Meristem	0.887	0.474	0.37	0.38	0.664	0.374	0.249	4.91	0.946	0.331	0.658	0.703	gel-soil
619	LOC-Os01g23650	Meristem	0.0058	0	0	0	0.00267	0	2.61	-2.52	0.384	0.535	0.787	0.805	gel-soil
620	LOC-Os01g23705	Meristem	0	0.00741	0	0	0.004	0	3.35	-2.34	0.71	0.399	0.7	0.756	gel-soil
621	LOC-Os01g23740	Meristem	0.884	0.659	0.709	0.732	0.763	0.719	-0.938	6.31	15.8	7.07e-05	0.000965	0.00121	gel-soil
622	LOC-Os01g24010	Meristem	0.0464	0.0173	0.0114	0.008	0.0307	0.00998	0.793	-0.233	0.933	0.334	0.658	0.705	gel-soil
623	LOC-Os01g24030	Meristem	0.186	0.0691	0.165	0.208	0.123	0.183	-2.26	4.05	59.4	1.28e-14	1.63e-12	1.13e-12	gel-soil
624	LOC-Os01g24050	Meristem	0.0087	0.00741	0	0.004	0.008	0.00166	1.19	-1.83	0.334	0.563	0.808	0.819	gel-soil
625	LOC-Os01g24060	Meristem	0.212	0.109	0.0655	0.06	0.156	0.0632	0.217	1.85	0.267	0.605	0.827	0.827	gel-soil
626	LOC-Os01g24070	Meristem	0.962	0.738	0.527	0.624	0.841	0.567	0.648	6.99	8.01	0.00466	0.0324	0.0402	gel-soil
627	LOC-Os01g24080	Meristem	0	0.00247	0	0	0.00133	0	1.95	-2.64	0.2	0.655	0.827	0.842	gel-soil
628	LOC-Os01g24210	Meristem	0.0232	0.0148	0.0171	0.012	0.0187	0.015	-0.92	-0.61	1.08	0.298	0.634	0.683	gel-soil
629	LOC-Os01g24420	Meristem	0.0174	0.0148	0.00855	0.004	0.016	0.00666	1.12	-0.683	1.19	0.276	0.608	0.663	gel-soil
630	LOC-Os01g24430	Meristem	0.0029	0	0	0	0.00133	0	1.85	-2.66	0.186	0.666	0.827	0.843	gel-soil
631	LOC-Os01g24470	Meristem	0.0319	0.0123	0	0.008	0.0213	0.00333	1.5	-1.07	1.25	0.263	0.592	0.646	gel-soil
632	LOC-Os01g24500	Meristem	0.0116	0.00494	0	0	0.008	0	4.09	-2.04	1.41	0.235	0.553	0.611	gel-soil
633	LOC-Os01g24560	Meristem	0.0986	0.0198	0.00855	0.016	0.056	0.0116	2.92	1.39	25.5	4.45e-07	1.11e-05	1.32e-05	gel-soil
634	LOC-Os01g24600	Meristem	0.0058	0.00247	0	0	0.004	0	3.52	-2.26	0.86	0.354	0.658	0.721	gel-soil
635	LOC-Os01g24680	Meristem	0.606	0.306	0.285	0.34	0.444	0.308	-0.537	4.22	3.8	0.0512	0.207	0.242	gel-soil
636	LOC-Os01g24690	Meristem	1	0.983	0.937	0.964	0.991	0.948	0.212	9.08	1.03	0.311	0.649	0.698	gel-soil
637	LOC-Os01g24764	Meristem	0.0609	0.0272	0.0741	0.076	0.0427	0.0749	-2.34	1.36	23.3	1.39e-06	3.04e-05	3.72e-05	gel-soil
638	LOC-Os01g24880	Meristem	0.443	0.212	0.177	0.216	0.319	0.193	-0.242	3.24	0.584	0.445	0.733	0.776	gel-soil
639	LOC-Os01g24920	Meristem	0.0058	0	0	0	0.00267	0	2.61	-2.52	0.384	0.535	0.787	0.805	gel-soil
640	LOC-Os01g24940	Meristem	0.154	0.106	0.0313	0.064	0.128	0.0449	0.691	1.63	2.33	0.127	0.385	0.437	gel-soil
641	LOC-Os01g24950	Meristem	0.704	0.319	0.282	0.288	0.496	0.285	-0.088	4.61	0.112	0.738	0.867	0.884	gel-soil
642	LOC-Os01g24980	Meristem	0.113	0.0691	0.0285	0.028	0.0893	0.0283	0.58	0.945	1.15	0.284	0.619	0.671	gel-soil
643	LOC-Os01g24990	Meristem	0	0	0.0057	0	0	0.00333	-4.03	-2.47	1.78	0.182	0.475	0.535	gel-soil
644	LOC-Os01g25060	Meristem	0.0174	0	0.00285	0.008	0.008	0.00499	-0.668	-1.74	0.162	0.687	0.835	0.854	gel-soil
645	LOC-Os01g25100	Meristem	0.0841	0.0272	0	0.004	0.0533	0.00166	4.09	0.0641	14.9	0.000115	0.00145	0.00185	gel-soil
646	LOC-Os01g25230	Meristem	0.0058	0	0	0	0.00267	0	3.09	-2.39	0.595	0.441	0.729	0.776	gel-soil
647	LOC-Os01g25240	Meristem	0.0174	0.0148	0.0057	0.004	0.016	0.00499	0.985	-1.05	0.632	0.427	0.721	0.767	gel-soil
648	LOC-Os01g25270	Meristem	0.058	0.0444	0.0171	0.012	0.0507	0.015	0.782	0.0538	1.14	0.285	0.62	0.671	gel-soil
649	LOC-Os01g25300	Meristem	0.0058	0	0	0	0.00267	0	2.61	-2.52	0.384	0.535	0.787	0.805	gel-soil
650	LOC-Os01g25330	Meristem	0.545	0.22	0.211	0.248	0.369	0.226	-0.248	3.75	0.715	0.398	0.7	0.755	gel-soil
651	LOC-Os01g25360	Meristem	0.0058	0	0	0	0.00267	0	2.61	-2.52	0.384	0.535	0.787	0.805	gel-soil
652	LOC-Os01g25484	Meristem	0.58	0.41	0.0883	0.132	0.488	0.106	2.21	4.02	51.8	6.14e-13	5.73e-11	4.5e-11	gel-soil
653	LOC-Os01g25500	Meristem	0.0029	0	0	0	0.00133	0	1.85	-2.66	0.186	0.666	0.827	0.843	gel-soil
654	LOC-Os01g25510	Meristem	0	0.00247	0	0	0.00133	0	1.95	-2.64	0.2	0.655	0.827	0.842	gel-soil
655	LOC-Os01g25530	Meristem	0.136	0.0469	0.037	0.044	0.088	0.0399	0.0186	1.11	0.00137	0.97	0.99	0.989	gel-soil
656	LOC-Os01g25610	Meristem	1	0.968	0.9	0.936	0.983	0.915	0.112	8.7	0.28	0.597	0.827	0.827	gel-soil
657	LOC-Os01g25800	Meristem	0.0116	0	0.00285	0.004	0.00533	0.00333	-1.18	-1.91	0.428	0.513	0.787	0.796	gel-soil
658	LOC-Os01g26020	Meristem	0.487	0.235	0.137	0.216	0.351	0.17	-0.00811	3.44	0.000691	0.979	0.994	0.993	gel-soil
659	LOC-Os01g26070	Meristem	0.806	0.573	0.479	0.552	0.68	0.509	-0.466	5.26	3.49	0.0617	0.237	0.276	gel-soil
660	LOC-Os01g26080	Meristem	0.0174	0.00741	0.00285	0.008	0.012	0.00499	0.265	-1.38	0.0359	0.85	0.93	0.94	gel-soil
661	LOC-Os01g26100	Meristem	0.0029	0	0	0	0.00133	0	1.85	-2.66	0.186	0.666	0.827	0.843	gel-soil
662	LOC-Os01g26120	Meristem	0.0261	0.0123	0	0	0.0187	0	6.06	-0.924	7.87	0.00503	0.0345	0.0427	gel-soil
663	LOC-Os01g26130	Meristem	0.441	0.21	0.142	0.136	0.316	0.14	0.139	3.05	0.181	0.67	0.827	0.845	gel-soil
664	LOC-Os01g26160	Meristem	0.455	0.193	0.142	0.188	0.313	0.161	-0.0964	3.2	0.0912	0.763	0.882	0.899	gel-soil
665	LOC-Os01g26174	Meristem	0.0116	0.00494	0.0114	0.004	0.008	0.00832	-1.2	-1.53	0.718	0.397	0.699	0.754	gel-soil
666	LOC-Os01g26290	Meristem	0.0029	0.00247	0.0114	0.004	0.00267	0.00832	-3.06	-1.64	3.72	0.0537	0.213	0.25	gel-soil
667	LOC-Os01g26370	Meristem	0.168	0.116	0.0342	0.052	0.14	0.0416	0.854	1.84	3.88	0.0489	0.2	0.235	gel-soil
668	LOC-Os01g27020	Meristem	0.449	0.23	0.171	0.188	0.331	0.178	-0.217	3.23	0.468	0.494	0.78	0.795	gel-soil
669	LOC-Os01g27050	Meristem	0.0058	0	0	0	0.00267	0	2.61	-2.52	0.384	0.535	0.787	0.805	gel-soil
670	LOC-Os01g27060	Meristem	0.0058	0	0.0142	0	0.00267	0.00832	-3.13	-1.66	3.86	0.0494	0.201	0.237	gel-soil
671	LOC-Os01g27140	Meristem	0.267	0.0617	0.00285	0.008	0.156	0.00499	3.62	2.14	51.2	8.33e-13	7.53e-11	6e-11	gel-soil
672	LOC-Os01g27160	Meristem	0.0145	0.00494	0.0114	0.008	0.00933	0.00998	-1.51	-1.3	1.46	0.227	0.542	0.602	gel-soil
673	LOC-Os01g27190	Meristem	0.0029	0.00988	0	0	0.00667	0	4.3	-2	1.62	0.204	0.51	0.569	gel-soil
674	LOC-Os01g27200	Meristem	0.0029	0.00494	0	0	0.004	0	3.26	-2.36	0.669	0.414	0.711	0.764	gel-soil
675	LOC-Os01g27380	Meristem	0.0058	0.00988	0	0	0.008	0	4.23	-2.01	1.54	0.214	0.525	0.583	gel-soil
676	LOC-Os01g27390	Meristem	0.522	0.375	0.0798	0.068	0.443	0.0749	2.13	4.26	52.2	5.13e-13	4.88e-11	3.79e-11	gel-soil
677	LOC-Os01g27480	Meristem	0.0522	0.00988	0.00285	0	0.0293	0.00166	3.18	-0.626	6.11	0.0135	0.0758	0.0919	gel-soil
678	LOC-Os01g27630	Meristem	0	0	0	0.004	0	0.00166	-3.16	-2.63	0.874	0.35	0.658	0.719	gel-soil
679	LOC-Os01g27700	Meristem	0.278	0.0642	0.0114	0.016	0.163	0.0133	2.83	1.88	31.9	1.59e-08	5.82e-07	6.22e-07	gel-soil
680	LOC-Os01g27720	Meristem	0.606	0.294	0.145	0.18	0.437	0.16	0.929	3.58	9.09	0.00257	0.0199	0.0249	gel-soil
681	LOC-Os01g27750	Meristem	0.896	0.588	0.507	0.544	0.729	0.522	0.0229	5.78	0.00911	0.924	0.966	0.97	gel-soil
682	LOC-Os01g27760	Meristem	0.0087	0.00741	0.0057	0.004	0.008	0.00499	-0.444	-1.7	0.0752	0.784	0.897	0.911	gel-soil
683	LOC-Os01g27770	Meristem	0.0841	0.0395	0.0598	0.04	0.06	0.0516	-1.18	1.28	6.12	0.0134	0.0756	0.0916	gel-soil
684	LOC-Os01g27790	Meristem	0.232	0.0519	0.0399	0.032	0.135	0.0366	0.762	1.32	2.42	0.119	0.371	0.422	gel-soil
685	LOC-Os01g27860	Meristem	0.528	0.257	0.14	0.132	0.381	0.136	0.791	5.15	9.69	0.00185	0.0152	0.0191	gel-soil
686	LOC-Os01g27920	Meristem	0	0	0.00285	0	0	0.00166	-4.03	-2.47	1.78	0.182	0.475	0.535	gel-soil
687	LOC-Os01g27990	Meristem	0.675	0.415	0.473	0.52	0.535	0.493	-0.775	4.88	9.09	0.00258	0.0199	0.025	gel-soil
688	LOC-Os01g28050	Meristem	0.0029	0	0	0	0.00133	0	1.85	-2.66	0.186	0.666	0.827	0.843	gel-soil
689	LOC-Os01g28134	Meristem	0.206	0.0889	0.0456	0.072	0.143	0.0566	0.094	1.81	0.049	0.825	0.92	0.928	gel-soil
690	LOC-Os01g28150	Meristem	0.0203	0.00741	0.00855	0.008	0.0133	0.00832	-0.693	-1.15	0.345	0.557	0.803	0.815	gel-soil
691	LOC-Os01g28350	Meristem	0.0116	0.00247	0.0057	0	0.00667	0.00333	-0.23	-1.92	0.0145	0.904	0.954	0.962	gel-soil
692	LOC-Os01g28450	Meristem	0	0.00247	0	0	0.00133	0	1.95	-2.64	0.2	0.655	0.827	0.842	gel-soil
693	LOC-Os01g28540	Meristem	0.0058	0	0	0	0.00267	0	2.61	-2.52	0.384	0.535	0.787	0.805	gel-soil
694	LOC-Os01g28580	Meristem	0.0464	0.0272	0.00285	0.016	0.036	0.00832	0.992	-0.456	1.16	0.281	0.616	0.668	gel-soil
695	LOC-Os01g28650	Meristem	0.0319	0.00741	0.00855	0.008	0.0187	0.00832	-0.431	-0.872	0.18	0.671	0.828	0.845	gel-soil
696	LOC-Os01g28680	Meristem	0.983	0.674	0.584	0.576	0.816	0.581	-0.138	6.8	0.36	0.548	0.798	0.811	gel-soil
697	LOC-Os01g28690	Meristem	0.0667	0.0198	0.00855	0.012	0.0413	0.00998	0.826	-0.347	0.914	0.339	0.658	0.71	gel-soil
698	LOC-Os01g28730	Meristem	0.0725	0.0346	0.0399	0.008	0.052	0.0266	-0.144	0.28	0.0512	0.821	0.918	0.926	gel-soil
699	LOC-Os01g28790	Meristem	0.986	0.842	0.57	0.62	0.908	0.591	0.541	8.02	6.11	0.0134	0.0757	0.0918	gel-soil
700	LOC-Os01g28930	Meristem	0	0.00247	0.00285	0	0.00133	0.00166	-1.17	-2.48	0.158	0.691	0.835	0.856	gel-soil
701	LOC-Os01g28980	Meristem	0.0464	0.0272	0.0484	0.048	0.036	0.0483	-1.7	1.09	11.2	0.000819	0.00768	0.0098	gel-soil
702	LOC-Os01g28989	Meristem	0.69	0.432	0.379	0.392	0.551	0.384	-0.368	5.16	2.15	0.143	0.417	0.469	gel-soil
703	LOC-Os01g29050	Meristem	0.0638	0.00988	0.0285	0.024	0.0347	0.0266	-1.05	-0.0497	2.24	0.135	0.402	0.453	gel-soil
704	LOC-Os01g29060	Meristem	0	0	0	0.004	0	0.00166	-3.16	-2.63	0.874	0.35	0.658	0.719	gel-soil
705	LOC-Os01g29220	Meristem	0.0435	0.0247	0.0142	0.008	0.0333	0.0116	0.766	-0.263	0.854	0.355	0.659	0.722	gel-soil
706	LOC-Os01g29230	Meristem	0.191	0.0765	0.0513	0.084	0.129	0.0649	-0.0916	1.66	0.0441	0.834	0.925	0.933	gel-soil
707	LOC-Os01g29280	Meristem	0.0319	0.0198	0.00285	0	0.0253	0.00166	2.67	-0.371	6.46	0.011	0.0649	0.0788	gel-soil
708	LOC-Os01g29330	Meristem	0.0058	0	0	0	0.00267	0	3.73	-2.17	1.05	0.307	0.643	0.694	gel-soil
709	LOC-Os01g29409	Meristem	0.217	0.109	0.117	0.152	0.159	0.131	-0.834	2.49	5.35	0.0207	0.106	0.127	gel-soil
710	LOC-Os01g29430	Meristem	0.119	0.0444	0.0256	0.044	0.0787	0.0333	-0.0537	0.947	0.0103	0.919	0.963	0.967	gel-soil
711	LOC-Os01g29450	Meristem	0.0145	0.00494	0.00285	0.004	0.00933	0.00333	0.835	-1.46	0.291	0.589	0.827	0.827	gel-soil
712	LOC-Os01g29507	Meristem	0.0029	0	0.00285	0	0.00133	0.00166	-1.28	-2.49	0.181	0.671	0.827	0.845	gel-soil
713	LOC-Os01g29610	Meristem	0.0377	0.0321	0.037	0.04	0.0347	0.0383	-1.02	0.34	2.69	0.101	0.33	0.38	gel-soil
714	LOC-Os01g29640	Meristem	0.0029	0	0	0	0.00133	0	1.85	-2.66	0.186	0.666	0.827	0.843	gel-soil
715	LOC-Os01g29690	Meristem	0.0029	0	0	0	0.00133	0	1.85	-2.66	0.186	0.666	0.827	0.843	gel-soil
716	LOC-Os01g29740	Meristem	0.467	0.217	0.151	0.124	0.332	0.14	0.365	3.1	1.25	0.263	0.592	0.646	gel-soil
717	LOC-Os01g29780	Meristem	0.0087	0	0.00285	0	0.004	0.00166	-0.0339	-2.25	0.000123	0.991	0.996	0.997	gel-soil
718	LOC-Os01g29804	Meristem	0.441	0.168	0.142	0.188	0.293	0.161	-0.646	4.01	5.23	0.0222	0.111	0.133	gel-soil
719	LOC-Os01g29820	Meristem	0.119	0.0741	0.0969	0.1	0.0947	0.0982	-1.15	1.77	7.24	0.00715	0.046	0.0564	gel-soil
720	LOC-Os01g29830	Meristem	0.206	0.156	0.0513	0.072	0.179	0.0599	0.515	1.97	1.55	0.213	0.523	0.581	gel-soil
721	LOC-Os01g29910	Meristem	0.0029	0	0	0	0.00133	0	1.85	-2.66	0.186	0.666	0.827	0.843	gel-soil
722	LOC-Os01g30956	Meristem	0.0087	0.00247	0.0057	0	0.00533	0.00333	0.315	-1.73	0.0323	0.857	0.933	0.944	gel-soil
723	LOC-Os01g31110	Meristem	0.13	0.0642	0.0513	0.096	0.0947	0.0699	-0.626	1.54	1.97	0.16	0.449	0.501	gel-soil
724	LOC-Os01g31210	Meristem	0	0.00247	0	0	0.00133	0	1.95	-2.64	0.2	0.655	0.827	0.842	gel-soil
725	LOC-Os01g31360	Meristem	0.649	0.306	0.179	0.212	0.464	0.193	0.284	4.01	1	0.317	0.656	0.7	gel-soil
726	LOC-Os01g31420	Meristem	0.0319	0.00494	0.0114	0.044	0.0173	0.025	-2.24	-0.228	8.47	0.00362	0.0264	0.0328	gel-soil
727	LOC-Os01g31450	Meristem	0.878	0.573	0.47	0.48	0.713	0.474	-0.176	7.2	0.608	0.436	0.729	0.774	gel-soil
728	LOC-Os01g31560	Meristem	0.0029	0	0	0	0.00133	0	1.85	-2.66	0.186	0.666	0.827	0.843	gel-soil
729	LOC-Os01g31610	Meristem	0.414	0.193	0.0855	0.112	0.295	0.0965	0.578	2.74	2.75	0.0975	0.323	0.372	gel-soil
730	LOC-Os01g31760	Meristem	0.0319	0	0.0057	0	0.0147	0.00333	0.717	-1.5	0.211	0.646	0.827	0.842	gel-soil
731	LOC-Os01g31770	Meristem	0.533	0.373	0.259	0.264	0.447	0.261	0.0187	3.9	0.00423	0.948	0.978	0.979	gel-soil
732	LOC-Os01g31800	Meristem	0.313	0.272	0.117	0.108	0.291	0.113	0.564	3.82	3.69	0.0547	0.216	0.253	gel-soil
733	LOC-Os01g32000	Meristem	0.0058	0	0	0	0.00267	0	2.61	-2.52	0.384	0.535	0.787	0.805	gel-soil
734	LOC-Os01g32080	Meristem	0.896	0.526	0.311	0.356	0.696	0.329	1.19	5.5	22.6	1.96e-06	4.13e-05	5.09e-05	gel-soil
735	LOC-Os01g32120	Meristem	0.351	0.126	0.0342	0.068	0.229	0.0483	1.54	2.35	14.9	0.000114	0.00144	0.00184	gel-soil
736	LOC-Os01g32130	Meristem	0.47	0.356	0.174	0.192	0.408	0.181	0.555	3.78	3.54	0.06	0.231	0.27	gel-soil
737	LOC-Os01g32160	Meristem	0.0261	0.00988	0.00855	0.004	0.0173	0.00666	0.367	-1.08	0.0944	0.759	0.88	0.896	gel-soil
738	LOC-Os01g32170	Meristem	0.13	0.0938	0.0684	0.056	0.111	0.0632	-0.227	1.6	0.264	0.607	0.827	0.827	gel-soil
739	LOC-Os01g32259	Meristem	0.246	0.116	0.0313	0.04	0.176	0.0349	1.32	1.91	9.08	0.00259	0.02	0.0251	gel-soil
740	LOC-Os01g32280	Meristem	0.51	0.343	0.271	0.284	0.42	0.276	-0.508	3.91	3.14	0.0763	0.274	0.318	gel-soil
741	LOC-Os01g32300	Meristem	0.794	0.415	0.313	0.368	0.589	0.336	0.244	4.62	0.856	0.355	0.659	0.722	gel-soil
742	LOC-Os01g32330	Meristem	0.11	0.0296	0.0114	0.024	0.0667	0.0166	0.2	0.966	0.144	0.705	0.844	0.865	gel-soil
743	LOC-Os01g32350	Meristem	0.264	0.163	0.145	0.152	0.209	0.148	-0.537	2.99	2.66	0.103	0.334	0.384	gel-soil
744	LOC-Os01g32364	Meristem	0.058	0.0272	0.00855	0.024	0.0413	0.015	0.27	0.141	0.154	0.694	0.838	0.858	gel-soil
745	LOC-Os01g32380	Meristem	0.925	0.736	0.732	0.764	0.823	0.745	-1.14	7.92	26.6	2.54e-07	6.74e-06	7.93e-06	gel-soil
746	LOC-Os01g32439	Meristem	0.0348	0.00988	0.00855	0.012	0.0213	0.00998	-0.196	-0.749	0.0409	0.84	0.927	0.936	gel-soil
747	LOC-Os01g32460	Meristem	0.113	0.0519	0.00855	0.024	0.08	0.015	1.48	0.716	5.73	0.0167	0.0897	0.108	gel-soil
748	LOC-Os01g32490	Meristem	0.0029	0	0	0.004	0.00133	0.00166	-1.31	-2.49	0.189	0.664	0.827	0.843	gel-soil
749	LOC-Os01g32640	Meristem	0.165	0.084	0.0969	0.12	0.121	0.106	-0.86	2.14	4.9	0.0269	0.128	0.153	gel-soil
750	LOC-Os01g32660	Meristem	1	0.874	0.712	0.728	0.932	0.719	0.679	7.08	8.85	0.00292	0.0221	0.0277	gel-soil
751	LOC-Os01g32680	Meristem	0.0087	0.00741	0.00285	0	0.008	0.00166	1.28	-1.82	0.394	0.53	0.787	0.803	gel-soil
752	LOC-Os01g32710	Meristem	0.0551	0.0173	0.0199	0.02	0.0347	0.02	-0.311	-0.00935	0.194	0.66	0.827	0.843	gel-soil
753	LOC-Os01g32720	Meristem	0.406	0.18	0.131	0.164	0.284	0.145	0.00945	2.92	0.000802	0.977	0.993	0.992	gel-soil
754	LOC-Os01g32840	Meristem	0.162	0.0568	0.0256	0.016	0.105	0.0216	1.26	1.04	5.29	0.0214	0.108	0.13	gel-soil
755	LOC-Os01g32870	Meristem	0.829	0.491	0.379	0.472	0.647	0.418	0.0224	4.88	0.00763	0.93	0.969	0.972	gel-soil
756	LOC-Os01g32880	Meristem	0.333	0.141	0.168	0.16	0.229	0.165	-0.576	2.9	3	0.0834	0.292	0.335	gel-soil
757	LOC-Os01g32920	Meristem	0	0.00247	0	0	0.00133	0	1.95	-2.64	0.2	0.655	0.827	0.842	gel-soil
758	LOC-Os01g33000	Meristem	1	0.847	0.729	0.796	0.917	0.757	-0.352	7.77	2.56	0.11	0.35	0.4	gel-soil
759	LOC-Os01g33040	Meristem	0.11	0.0741	0.0826	0.052	0.0907	0.0699	-1.08	3.01	10.6	0.00111	0.0099	0.0126	gel-soil
760	LOC-Os01g33060	Meristem	0.571	0.306	0.274	0.292	0.428	0.281	-0.214	3.97	0.568	0.451	0.739	0.776	gel-soil
761	LOC-Os01g33070	Meristem	0.0058	0.00494	0	0	0.00533	0	3.6	-2.24	0.907	0.341	0.658	0.711	gel-soil
762	LOC-Os01g33080	Meristem	0.122	0.101	0.094	0.06	0.111	0.0799	-0.653	2.12	2.79	0.0949	0.319	0.365	gel-soil
763	LOC-Os01g33090	Meristem	0.0348	0.0198	0.0228	0.02	0.0267	0.0216	-0.977	-0.0331	1.92	0.166	0.46	0.511	gel-soil
764	LOC-Os01g33160	Meristem	0.0029	0	0	0	0.00133	0	1.85	-2.66	0.186	0.666	0.827	0.843	gel-soil
765	LOC-Os01g33204	Meristem	0.974	0.785	0.675	0.696	0.872	0.684	-0.231	6.49	0.983	0.322	0.658	0.703	gel-soil
766	LOC-Os01g33270	Meristem	0.0029	0	0	0	0.00133	0	1.85	-2.66	0.186	0.666	0.827	0.843	gel-soil
767	LOC-Os01g33360	Meristem	0.0087	0.00741	0.0057	0	0.008	0.00333	0.315	-1.73	0.0323	0.857	0.933	0.944	gel-soil
768	LOC-Os01g33410	Meristem	0.0406	0.00988	0.00285	0.004	0.024	0.00333	1.88	-0.835	2.4	0.122	0.375	0.427	gel-soil
769	LOC-Os01g33450	Meristem	0.959	0.743	0.652	0.632	0.843	0.644	-0.0823	6.73	0.128	0.721	0.855	0.875	gel-soil
770	LOC-Os01g33470	Meristem	0.0029	0	0	0	0.00133	0	1.85	-2.66	0.186	0.666	0.827	0.843	gel-soil
771	LOC-Os01g33500	Meristem	0.0174	0	0	0	0.008	0	3.96	-2.07	1.29	0.256	0.583	0.639	gel-soil
772	LOC-Os01g33514	Meristem	0.635	0.247	0.157	0.16	0.425	0.158	0.704	3.6	5.35	0.0207	0.106	0.127	gel-soil
773	LOC-Os01g33530	Meristem	0.0058	0	0	0	0.00267	0	2.61	-2.52	0.384	0.535	0.787	0.805	gel-soil
774	LOC-Os01g33560	Meristem	0	0	0.00285	0	0	0.00166	-3.12	-2.63	0.861	0.354	0.658	0.721	gel-soil
775	LOC-Os01g33670	Meristem	0.0087	0.00247	0	0	0.00533	0	3.52	-2.26	0.86	0.354	0.658	0.721	gel-soil
776	LOC-Os01g33760	Meristem	0	0.00988	0	0.004	0.00533	0.00166	0.605	-2.08	0.0653	0.798	0.905	0.918	gel-soil
777	LOC-Os01g33784	Meristem	0.354	0.0914	0.103	0.1	0.212	0.101	-0.131	2.46	0.131	0.717	0.853	0.872	gel-soil
778	LOC-Os01g33800	Meristem	0.667	0.319	0.305	0.312	0.479	0.308	-0.188	4.26	0.474	0.491	0.778	0.795	gel-soil
779	LOC-Os01g33810	Meristem	0.0029	0	0	0.004	0.00133	0.00166	-1.31	-2.49	0.189	0.664	0.827	0.843	gel-soil
780	LOC-Os01g34010	Meristem	0.0145	0	0	0.008	0.00667	0.00333	-0.13	-1.84	0.00449	0.947	0.977	0.979	gel-soil
781	LOC-Os01g34020	Meristem	0.0087	0	0	0	0.004	0	3.09	-2.39	0.595	0.441	0.729	0.776	gel-soil
782	LOC-Os01g34050	Meristem	0.0029	0	0	0	0.00133	0	1.85	-2.66	0.186	0.666	0.827	0.843	gel-soil
783	LOC-Os01g34060	Meristem	0	0.00247	0	0.004	0.00133	0.00166	-1.21	-2.47	0.166	0.684	0.834	0.852	gel-soil
784	LOC-Os01g34080	Meristem	0.0348	0.0321	0.0285	0.032	0.0333	0.03	-0.755	0.0757	1.23	0.267	0.598	0.651	gel-soil
785	LOC-Os01g34190	Meristem	0.623	0.333	0.274	0.32	0.467	0.293	-0.291	4.11	1.09	0.297	0.634	0.683	gel-soil
786	LOC-Os01g34200	Meristem	0.354	0.257	0.14	0.164	0.301	0.15	0.139	3.05	0.179	0.672	0.828	0.846	gel-soil
787	LOC-Os01g34230	Meristem	0.0029	0.00494	0	0.004	0.004	0.00166	0.104	-2.22	0.00158	0.968	0.988	0.988	gel-soil
788	LOC-Os01g34330	Meristem	0.322	0.259	0.151	0.208	0.288	0.175	-0.247	3.21	0.599	0.439	0.729	0.775	gel-soil
789	LOC-Os01g34420	Meristem	0.128	0.0914	0.0199	0.056	0.108	0.0349	0.631	1.21	1.56	0.211	0.521	0.579	gel-soil
790	LOC-Os01g34430	Meristem	0.145	0.109	0.0712	0.1	0.125	0.0832	-0.582	1.87	1.97	0.161	0.45	0.502	gel-soil
791	LOC-Os01g34470	Meristem	0	0.00247	0	0	0.00133	0	1.95	-2.64	0.2	0.655	0.827	0.842	gel-soil
792	LOC-Os01g34480	Meristem	0.977	0.842	0.835	0.888	0.904	0.857	-0.792	7.79	12.8	0.000343	0.00371	0.00472	gel-soil
793	LOC-Os01g34610	Meristem	0.104	0.109	0.0171	0.028	0.107	0.0216	1.18	1.07	4.77	0.0289	0.136	0.162	gel-soil
794	LOC-Os01g34614	Meristem	0.98	0.889	0.707	0.764	0.931	0.73	0.277	7.3	1.52	0.217	0.529	0.587	gel-soil
795	LOC-Os01g34620	Meristem	0.8	0.494	0.499	0.576	0.635	0.531	-0.529	5.47	4.63	0.0314	0.144	0.172	gel-soil
796	LOC-Os01g34700	Meristem	0.988	0.835	0.806	0.852	0.905	0.825	-0.0703	6.88	0.0944	0.759	0.88	0.896	gel-soil
797	LOC-Os01g34770	Meristem	0	0.00247	0	0	0.00133	0	1.95	-2.64	0.2	0.655	0.827	0.842	gel-soil
798	LOC-Os01g34870	Meristem	0.336	0.146	0.103	0.084	0.233	0.0948	0.435	2.8	1.61	0.204	0.511	0.57	gel-soil
799	LOC-Os01g34970	Meristem	0.0899	0.0469	0.0256	0.032	0.0667	0.0283	0.194	0.974	0.134	0.715	0.851	0.871	gel-soil
800	LOC-Os01g35030	Meristem	0.0203	0.0123	0	0.004	0.016	0.00166	1.94	-1.45	1.22	0.269	0.601	0.655	gel-soil
801	LOC-Os01g35040	Meristem	0.983	0.652	0.587	0.624	0.804	0.602	0.201	6.27	0.73	0.393	0.696	0.753	gel-soil
802	LOC-Os01g35170	Meristem	0.0667	0.0494	0.037	0.052	0.0573	0.0433	-0.802	0.948	2.35	0.125	0.383	0.434	gel-soil
803	LOC-Os01g35580	Meristem	0.951	0.694	0.627	0.648	0.812	0.636	-0.118	6.16	0.251	0.616	0.827	0.833	gel-soil
804	LOC-Os01g35789	Meristem	0.884	0.585	0.544	0.572	0.723	0.556	-0.288	5.68	1.42	0.233	0.55	0.609	gel-soil
805	LOC-Os01g35840	Meristem	0.0058	0	0	0	0.00267	0	2.61	-2.52	0.384	0.535	0.787	0.805	gel-soil
806	LOC-Os01g35930	Meristem	0.197	0.0667	0.057	0.068	0.127	0.0616	-0.158	1.57	0.127	0.722	0.856	0.875	gel-soil
807	LOC-Os01g36070	Meristem	0.609	0.378	0.368	0.38	0.484	0.373	-0.447	4.68	2.93	0.0871	0.302	0.345	gel-soil
808	LOC-Os01g36090	Meristem	0.197	0.119	0.114	0.084	0.155	0.101	-0.78	2.17	4.1	0.0429	0.181	0.214	gel-soil
809	LOC-Os01g36100	Meristem	0.0029	0	0	0	0.00133	0	1.85	-2.66	0.186	0.666	0.827	0.843	gel-soil
810	LOC-Os01g36120	Meristem	0	0.00247	0	0	0.00133	0	1.95	-2.64	0.2	0.655	0.827	0.842	gel-soil
811	LOC-Os01g36130	Meristem	0.136	0.0914	0.0342	0.092	0.112	0.0582	0.165	2.52	0.208	0.649	0.827	0.842	gel-soil
812	LOC-Os01g36220	Meristem	0.786	0.395	0.259	0.312	0.575	0.281	0.527	5.43	4.53	0.0332	0.15	0.179	gel-soil
813	LOC-Os01g36229	Meristem	0.119	0.0889	0.0912	0.12	0.103	0.103	-1.24	2.04	9.55	0.002	0.0162	0.0204	gel-soil
814	LOC-Os01g36240	Meristem	0.713	0.504	0.319	0.388	0.6	0.348	0.41	7.23	3.3	0.0693	0.257	0.298	gel-soil
815	LOC-Os01g36390	Meristem	0.51	0.257	0.157	0.192	0.373	0.171	0.232	3.98	0.663	0.416	0.713	0.764	gel-soil
816	LOC-Os01g36410	Meristem	0	0.00247	0	0.004	0.00133	0.00166	-1.21	-2.47	0.166	0.684	0.834	0.852	gel-soil
817	LOC-Os01g36540	Meristem	0.058	0.0247	0.0228	0.02	0.04	0.0216	-0.545	0.11	0.657	0.418	0.715	0.764	gel-soil
818	LOC-Os01g36550	Meristem	0.0058	0	0	0.008	0.00267	0.00333	-1	-2.12	0.217	0.641	0.827	0.842	gel-soil
819	LOC-Os01g36610	Meristem	0.0174	0.00494	0	0	0.0107	0	4.59	-1.79	2.22	0.136	0.404	0.455	gel-soil
820	LOC-Os01g36630	Meristem	0.177	0.0963	0.0313	0.036	0.133	0.0333	1.02	1.38	4.36	0.0368	0.162	0.192	gel-soil
821	LOC-Os01g36640	Meristem	0.0261	0.00988	0.0399	0.032	0.0173	0.0366	-2.13	-0.107	8.3	0.00397	0.0285	0.0354	gel-soil
822	LOC-Os01g36830	Meristem	0.0232	0.00494	0.00855	0.008	0.0133	0.00832	-0.61	-1.12	0.278	0.598	0.827	0.827	gel-soil
823	LOC-Os01g36860	Meristem	0.432	0.237	0.219	0.196	0.327	0.21	-0.528	3.48	2.99	0.0839	0.294	0.337	gel-soil
824	LOC-Os01g36890	Meristem	0.806	0.528	0.459	0.492	0.656	0.473	-0.539	5.19	4.62	0.0316	0.145	0.172	gel-soil
825	LOC-Os01g36920	Meristem	0.913	0.681	0.624	0.684	0.788	0.649	-0.464	5.97	3.8	0.0513	0.207	0.243	gel-soil
826	LOC-Os01g36940	Meristem	0.423	0.235	0.199	0.168	0.321	0.186	-0.236	3.22	0.551	0.458	0.745	0.776	gel-soil
827	LOC-Os01g36970	Meristem	0.0261	0.00988	0.0228	0.012	0.0173	0.0183	-1.27	-0.748	1.84	0.175	0.473	0.526	gel-soil
828	LOC-Os01g37000	Meristem	0	0	0.00285	0	0	0.00166	-3.12	-2.63	0.861	0.354	0.658	0.721	gel-soil
829	LOC-Os01g37040	Meristem	0.183	0.0519	0.0114	0.004	0.112	0.00832	3.14	1.53	30.9	2.79e-08	9.53e-07	1.05e-06	gel-soil
830	LOC-Os01g37090	Meristem	0.986	0.874	0.772	0.84	0.925	0.8	0.0277	7.41	0.0153	0.902	0.953	0.962	gel-soil
831	LOC-Os01g37110	Meristem	0.0435	0.0247	0.0256	0.044	0.0333	0.0333	-1.24	0.271	3.84	0.05	0.203	0.239	gel-soil
832	LOC-Os01g37130	Meristem	0.0116	0.00494	0.0057	0.004	0.008	0.00499	-0.9	-1.62	0.355	0.551	0.799	0.811	gel-soil
833	LOC-Os01g37230	Meristem	0.0087	0.00494	0.0228	0.008	0.00667	0.0166	-3.52	-0.491	14.7	0.000125	0.00156	0.002	gel-soil
834	LOC-Os01g37260	Meristem	0.0667	0.037	0.0427	0.036	0.0507	0.0399	-0.779	0.71	1.95	0.163	0.454	0.505	gel-soil
835	LOC-Os01g37280	Meristem	0.4	0.257	0.236	0.24	0.323	0.238	-0.485	3.71	2.7	0.1	0.328	0.378	gel-soil
836	LOC-Os01g37350	Meristem	0.614	0.328	0.219	0.288	0.46	0.248	-0.0209	4.63	0.00631	0.937	0.973	0.974	gel-soil
837	LOC-Os01g37380	Meristem	0.0406	0.00741	0.00855	0.024	0.0227	0.015	-1.24	-0.161	2.83	0.0927	0.314	0.359	gel-soil
838	LOC-Os01g37460	Meristem	0.0145	0.00741	0.0285	0.02	0.0107	0.025	-2.83	0.154	16.5	4.83e-05	0.000696	0.000872	gel-soil
839	LOC-Os01g37500	Meristem	0.0638	0	0.057	0	0.0293	0.0333	-1.32	0.0644	3.91	0.0481	0.197	0.232	gel-soil
840	LOC-Os01g37560	Meristem	0.986	0.726	0.587	0.596	0.845	0.591	0.498	6.22	4.45	0.035	0.156	0.185	gel-soil
841	LOC-Os01g37670	Meristem	0.0348	0.0123	0.0171	0.012	0.0227	0.015	-0.785	-0.649	0.762	0.383	0.686	0.745	gel-soil
842	LOC-Os01g37760	Meristem	0.58	0.22	0.177	0.196	0.385	0.185	0.338	3.49	1.21	0.272	0.603	0.658	gel-soil
843	LOC-Os01g37790	Meristem	0.27	0.123	0.108	0.144	0.191	0.123	-0.467	2.39	1.62	0.204	0.51	0.569	gel-soil
844	LOC-Os01g37810	Meristem	0.664	0.281	0.214	0.204	0.457	0.21	-0.0963	4.47	0.13	0.718	0.853	0.873	gel-soil
845	LOC-Os01g37825	Meristem	0.562	0.314	0.299	0.316	0.428	0.306	-0.561	4.13	4.06	0.044	0.185	0.218	gel-soil
846	LOC-Os01g37832	Meristem	0.71	0.407	0.413	0.424	0.547	0.418	-0.946	5.24	14.2	0.000163	0.00196	0.00249	gel-soil
847	LOC-Os01g37837	Meristem	0.855	0.667	0.578	0.616	0.753	0.594	-0.0891	5.81	0.138	0.71	0.848	0.868	gel-soil
848	LOC-Os01g37842	Meristem	0.325	0.23	0.157	0.188	0.273	0.17	-0.242	3.1	0.556	0.456	0.744	0.776	gel-soil
849	LOC-Os01g37850	Meristem	0.394	0.215	0.148	0.164	0.297	0.155	-0.0223	3.16	0.00481	0.945	0.976	0.978	gel-soil
850	LOC-Os01g37870	Meristem	0.0841	0.0444	0.0228	0.036	0.0627	0.0283	-0.29	0.698	0.265	0.607	0.827	0.827	gel-soil
851	LOC-Os01g37910	Meristem	0.6	0.333	0.208	0.276	0.456	0.236	0.254	4.45	0.895	0.344	0.658	0.715	gel-soil
852	LOC-Os01g37950	Meristem	0.988	0.951	0.809	0.812	0.968	0.81	0.0286	9.27	0.0189	0.891	0.948	0.959	gel-soil
853	LOC-Os01g37980	Meristem	0.948	0.691	0.547	0.596	0.809	0.567	0.226	5.84	0.893	0.345	0.658	0.715	gel-soil
854	LOC-Os01g38130	Meristem	0.0783	0.0173	0.0057	0.008	0.0453	0.00666	1.71	0.269	5.44	0.0197	0.101	0.122	gel-soil
855	LOC-Os01g38140	Meristem	0.0087	0.0123	0	0	0.0107	0	5.04	-1.59	3.18	0.0747	0.27	0.314	gel-soil
856	LOC-Os01g38180	Meristem	0.107	0.0444	0.0142	0.028	0.0733	0.02	0.391	1.01	0.549	0.459	0.746	0.776	gel-soil
857	LOC-Os01g38229	Meristem	0.0319	0.0173	0.0171	0.02	0.024	0.0183	-0.636	-0.474	0.575	0.448	0.736	0.776	gel-soil
858	LOC-Os01g38359	Meristem	0.0522	0.0148	0.00285	0	0.032	0.00166	3.97	-0.0408	13.3	0.000267	0.00299	0.00382	gel-soil
859	LOC-Os01g38510	Meristem	0.977	0.689	0.564	0.576	0.821	0.569	0.589	6.58	6.4	0.0114	0.0668	0.081	gel-soil
860	LOC-Os01g38520	Meristem	0.0174	0.0173	0.0142	0.016	0.0173	0.015	-0.844	-0.684	0.848	0.357	0.661	0.725	gel-soil
861	LOC-Os01g38560	Meristem	0.0058	0.00741	0.00285	0.004	0.00667	0.00333	-0.286	-1.63	0.0333	0.855	0.932	0.943	gel-soil
862	LOC-Os01g38650	Meristem	0.0029	0.00247	0.00285	0	0.00267	0.00166	-1.33	-2.21	0.34	0.56	0.805	0.817	gel-soil
863	LOC-Os01g38690	Meristem	0	0	0	0.004	0	0.00166	-3.16	-2.63	0.874	0.35	0.658	0.719	gel-soil
864	LOC-Os01g38760	Meristem	0	0.00247	0	0	0.00133	0	1.95	-2.64	0.2	0.655	0.827	0.842	gel-soil
865	LOC-Os01g38950	Meristem	0.843	0.519	0.487	0.548	0.668	0.512	-0.19	5.15	0.573	0.449	0.737	0.776	gel-soil
866	LOC-Os01g38970	Meristem	0.281	0.198	0.137	0.168	0.236	0.15	-0.386	2.87	1.32	0.25	0.573	0.631	gel-soil
867	LOC-Os01g38990	Meristem	0.519	0.215	0.123	0.148	0.355	0.133	0.334	3.22	1.09	0.297	0.633	0.682	gel-soil
868	LOC-Os01g39010	Meristem	0.91	0.701	0.587	0.708	0.797	0.637	-0.151	6.1	0.407	0.523	0.787	0.802	gel-soil
869	LOC-Os01g39020	Meristem	0.116	0.0519	0.0342	0.032	0.0813	0.0333	-0.171	1.05	0.112	0.738	0.866	0.884	gel-soil
870	LOC-Os01g39060	Meristem	0.0725	0.0469	0.0399	0.052	0.0587	0.0449	-0.807	0.651	2.02	0.155	0.439	0.491	gel-soil
871	LOC-Os01g39100	Meristem	0.0841	0.0272	0.037	0.04	0.0533	0.0383	-0.742	0.729	1.79	0.18	0.475	0.533	gel-soil
872	LOC-Os01g39110	Meristem	0.058	0.0247	0.0627	0.064	0.04	0.0632	-2.23	1.48	22.8	1.76e-06	3.77e-05	4.62e-05	gel-soil
873	LOC-Os01g39250	Meristem	0.296	0.178	0.125	0.156	0.232	0.138	-0.246	2.72	0.511	0.475	0.762	0.782	gel-soil
874	LOC-Os01g39260	Meristem	0.791	0.437	0.402	0.476	0.6	0.433	-0.51	4.9	3.97	0.0462	0.192	0.226	gel-soil
875	LOC-Os01g39310	Meristem	0.988	0.733	0.675	0.704	0.851	0.687	-0.129	6.64	0.311	0.577	0.819	0.825	gel-soil
876	LOC-Os01g39330	Meristem	0.626	0.274	0.0513	0.092	0.436	0.0682	2.28	4.06	55.2	1.12e-13	1.2e-11	8.86e-12	gel-soil
877	LOC-Os01g39670	Meristem	0.0058	0.0148	0.0057	0.012	0.0107	0.00832	-0.935	-1.27	0.56	0.454	0.742	0.776	gel-soil
878	LOC-Os01g39680	Meristem	0.0551	0.0321	0.0256	0.028	0.0427	0.0266	-0.278	0.31	0.193	0.66	0.827	0.843	gel-soil
879	LOC-Os01g39690	Meristem	0.0058	0	0.00285	0	0.00267	0.00166	-0.0339	-2.25	0.000123	0.991	0.996	0.997	gel-soil
880	LOC-Os01g39770	Meristem	0.533	0.18	0.177	0.184	0.343	0.18	-0.294	3.92	1.07	0.302	0.639	0.689	gel-soil
881	LOC-Os01g39780	Meristem	0.771	0.64	0.479	0.604	0.7	0.531	-0.0862	5.42	0.123	0.726	0.858	0.877	gel-soil
882	LOC-Os01g39810	Meristem	0.0899	0.0444	0.0769	0.088	0.0653	0.0815	-1.5	1.56	11.3	0.000777	0.00735	0.00937	gel-soil
883	LOC-Os01g39830	Meristem	0.0986	0.0667	0.0541	0.056	0.0813	0.0549	-0.568	1.39	1.51	0.219	0.531	0.589	gel-soil
884	LOC-Os01g39860	Meristem	0.0638	0.0469	0.037	0.012	0.0547	0.0266	-0.0444	0.83	0.00665	0.935	0.972	0.973	gel-soil
885	LOC-Os01g39960	Meristem	0.0493	0.00741	0	0	0.0267	0	6.32	-0.651	10.4	0.00128	0.0112	0.0142	gel-soil
886	LOC-Os01g39970	Meristem	0.0058	0	0	0.004	0.00267	0.00166	-0.553	-2.36	0.0399	0.842	0.927	0.936	gel-soil
887	LOC-Os01g40070	Meristem	1	0.911	0.84	0.808	0.952	0.827	-0.383	8.99	3.3	0.0692	0.256	0.298	gel-soil
888	LOC-Os01g40080	Meristem	0	0.00494	0	0.004	0.00267	0.00166	-0.361	-2.33	0.0191	0.89	0.948	0.959	gel-soil
889	LOC-Os01g40094	Meristem	0.913	0.479	0.527	0.532	0.679	0.529	-0.867	5.64	12.7	0.000369	0.00394	0.00501	gel-soil
890	LOC-Os01g40190	Meristem	0.4	0.168	0.12	0.176	0.275	0.143	-0.0428	3.27	0.0183	0.892	0.949	0.96	gel-soil
891	LOC-Os01g40240	Meristem	0	0.00247	0.00855	0	0.00133	0.00499	-3.01	-2.06	2.08	0.149	0.429	0.48	gel-soil
892	LOC-Os01g40250	Meristem	0.267	0.195	0.0598	0.092	0.228	0.0732	1.05	2.6	8.21	0.00418	0.0297	0.0369	gel-soil
893	LOC-Os01g40260	Meristem	0.806	0.521	0.105	0.108	0.652	0.106	3.36	6.66	169	1.08e-38	1.95e-35	5.41e-36	gel-soil
894	LOC-Os01g40280	Meristem	0.965	0.602	0.499	0.556	0.769	0.522	0.449	6.18	3.61	0.0574	0.224	0.262	gel-soil
895	LOC-Os01g40290	Meristem	0.655	0.264	0.128	0.08	0.444	0.108	1.31	4.18	21	4.5e-06	8.56e-05	0.000107	gel-soil
896	LOC-Os01g40320	Meristem	0.116	0.0494	0.0171	0.052	0.08	0.0316	0.0401	0.864	0.00543	0.941	0.974	0.976	gel-soil
897	LOC-Os01g40330	Meristem	0.806	0.388	0.254	0.304	0.58	0.275	0.655	4.73	6.21	0.0127	0.0726	0.088	gel-soil
898	LOC-Os01g40340	Meristem	0.759	0.37	0.407	0.336	0.549	0.378	-0.234	4.75	0.813	0.367	0.669	0.732	gel-soil
899	LOC-Os01g40520	Meristem	0.0203	0.00494	0.00285	0	0.012	0.00166	1.72	-1.56	0.893	0.345	0.658	0.715	gel-soil
900	LOC-Os01g40560	Meristem	0.0667	0.0272	0.0142	0.008	0.0453	0.0116	0.989	0.0609	1.78	0.182	0.475	0.535	gel-soil
901	LOC-Os01g40600	Meristem	0.087	0.0123	0.00855	0.012	0.0467	0.00998	0.63	0.142	0.811	0.368	0.67	0.733	gel-soil
902	LOC-Os01g40610	Meristem	0.742	0.412	0.291	0.304	0.564	0.296	0.174	4.29	0.403	0.525	0.787	0.803	gel-soil
903	LOC-Os01g40620	Meristem	0.713	0.395	0.274	0.376	0.541	0.316	0.0623	4.29	0.0519	0.82	0.917	0.926	gel-soil
904	LOC-Os01g40650	Meristem	0.994	0.867	0.866	0.896	0.925	0.879	-0.282	7.33	1.57	0.21	0.519	0.577	gel-soil
905	LOC-Os01g40660	Meristem	0.426	0.188	0.194	0.224	0.297	0.206	-0.29	3.55	0.924	0.336	0.658	0.707	gel-soil
906	LOC-Os01g40670	Meristem	0.965	0.622	0.536	0.612	0.78	0.567	0.187	5.94	0.615	0.433	0.727	0.771	gel-soil
907	LOC-Os01g40700	Meristem	0.649	0.284	0.256	0.264	0.452	0.26	-0.152	3.99	0.286	0.593	0.827	0.827	gel-soil
908	LOC-Os01g40710	Meristem	0.403	0.153	0.0997	0.152	0.268	0.121	0.018	3.06	0.00306	0.956	0.982	0.983	gel-soil
909	LOC-Os01g40760	Meristem	0.0725	0.0494	0.037	0.032	0.06	0.0349	-0.179	0.622	0.0964	0.756	0.878	0.895	gel-soil
910	LOC-Os01g40820	Meristem	0.139	0.084	0.0655	0.064	0.109	0.0649	-0.512	1.75	1.45	0.229	0.544	0.604	gel-soil
911	LOC-Os01g40840	Meristem	0.412	0.237	0.14	0.168	0.317	0.151	0.118	3.04	0.13	0.718	0.853	0.873	gel-soil
912	LOC-Os01g40860	Meristem	0.0522	0.0222	0.0285	0.016	0.036	0.0233	-0.755	0.19	1.35	0.245	0.568	0.625	gel-soil
913	LOC-Os01g40870	Meristem	0.403	0.2	0.0427	0.032	0.293	0.0383	1.48	3.56	21.9	2.83e-06	5.72e-05	7.07e-05	gel-soil
914	LOC-Os01g40990	Meristem	0.348	0.19	0.185	0.18	0.263	0.183	-0.558	3.46	3.31	0.0688	0.255	0.297	gel-soil
915	LOC-Os01g41010	Meristem	0.809	0.44	0.231	0.304	0.609	0.261	0.653	5.1	6.59	0.0103	0.0617	0.0748	gel-soil
916	LOC-Os01g41020	Meristem	0.0058	0.00494	0.0057	0	0.00533	0.00333	-0.416	-1.71	0.0666	0.796	0.904	0.918	gel-soil
917	LOC-Os01g41040	Meristem	0.162	0.0765	0.0456	0.016	0.116	0.0333	0.291	1.38	0.38	0.537	0.788	0.806	gel-soil
918	LOC-Os01g41050	Meristem	0.107	0.0296	0.0313	0.02	0.0653	0.0266	-0.0547	0.86	0.0102	0.92	0.963	0.967	gel-soil
919	LOC-Os01g41120	Meristem	0.939	0.691	0.581	0.62	0.805	0.597	0.407	7.01	3.18	0.0745	0.27	0.313	gel-soil
920	LOC-Os01g41190	Meristem	0.525	0.274	0.208	0.276	0.389	0.236	-0.428	3.79	2.16	0.142	0.415	0.466	gel-soil
921	LOC-Os01g41200	Meristem	0.0029	0	0.00285	0	0.00133	0.00166	-0.518	-2.36	0.0355	0.851	0.93	0.94	gel-soil
922	LOC-Os01g41210	Meristem	0.0522	0.0222	0.037	0.036	0.036	0.0366	-1.3	0.171	3.96	0.0466	0.193	0.227	gel-soil
923	LOC-Os01g41220	Meristem	0.832	0.427	0.282	0.332	0.613	0.303	0.397	4.84	2.36	0.124	0.38	0.432	gel-soil
924	LOC-Os01g41240	Meristem	0.0377	0.00988	0.0142	0.012	0.0227	0.0133	-1.62	-0.162	4.75	0.0292	0.137	0.163	gel-soil
925	LOC-Os01g41250	Meristem	0.0203	0.0123	0.0114	0.016	0.016	0.0133	-0.773	-0.76	0.662	0.416	0.713	0.764	gel-soil
926	LOC-Os01g41400	Meristem	0.0029	0	0	0	0.00133	0	1.85	-2.66	0.186	0.666	0.827	0.843	gel-soil
927	LOC-Os01g41420	Meristem	0.0174	0.0123	0	0.008	0.0147	0.00333	0.578	-1.23	0.188	0.665	0.827	0.843	gel-soil
928	LOC-Os01g41430	Meristem	0.983	0.743	0.581	0.62	0.853	0.597	0.605	7.69	7.44	0.00638	0.0419	0.0515	gel-soil
929	LOC-Os01g41510	Meristem	0.284	0.111	0.0684	0.068	0.191	0.0682	0.532	2.19	1.85	0.174	0.473	0.525	gel-soil
930	LOC-Os01g41550	Meristem	0.609	0.333	0.308	0.296	0.46	0.303	0.114	4.85	0.198	0.656	0.827	0.842	gel-soil
931	LOC-Os01g41630	Meristem	0.777	0.412	0.43	0.464	0.58	0.444	-0.511	4.73	3.86	0.0493	0.201	0.237	gel-soil
932	LOC-Os01g41640	Meristem	0.354	0.205	0.148	0.14	0.273	0.145	-0.0438	3.08	0.0181	0.893	0.949	0.96	gel-soil
933	LOC-Os01g41650	Meristem	0.0348	0.0222	0.00855	0.008	0.028	0.00832	0.759	-0.628	0.613	0.434	0.728	0.772	gel-soil
934	LOC-Os01g41710	Meristem	0.0087	0	0.00285	0.008	0.004	0.00499	-2.54	-1.67	2.66	0.103	0.335	0.384	gel-soil
935	LOC-Os01g41730	Meristem	0.113	0.0346	0.0114	0.024	0.0707	0.0166	0.755	0.447	1.41	0.235	0.553	0.611	gel-soil
936	LOC-Os01g41740	Meristem	0.0029	0	0	0	0.00133	0	1.85	-2.66	0.186	0.666	0.827	0.843	gel-soil
937	LOC-Os01g41870	Meristem	0.136	0.0691	0.114	0.08	0.1	0.0998	-1.12	1.97	7.67	0.00563	0.0378	0.0466	gel-soil
938	LOC-Os01g41890	Meristem	0.0029	0.00247	0.0057	0.012	0.00267	0.00832	-2.89	-1.74	3.02	0.0822	0.289	0.332	gel-soil
939	LOC-Os01g41900	Meristem	0.632	0.356	0.373	0.352	0.483	0.364	-1.22	6.37	26.5	2.64e-07	6.98e-06	8.23e-06	gel-soil
940	LOC-Os01g41910	Meristem	0.0029	0.00247	0	0	0.00267	0	2.7	-2.5	0.41	0.522	0.787	0.801	gel-soil
941	LOC-Os01g41950	Meristem	0.0087	0.00494	0.00285	0.012	0.00667	0.00666	-1.5	-1.59	1.03	0.311	0.649	0.698	gel-soil
942	LOC-Os01g41960	Meristem	0.0029	0	0	0	0.00133	0	1.85	-2.66	0.186	0.666	0.827	0.843	gel-soil
943	LOC-Os01g41980	Meristem	0.136	0	0.0313	0.02	0.0627	0.0266	-0.187	0.52	0.101	0.751	0.874	0.891	gel-soil
944	LOC-Os01g42000	Meristem	0	0.00741	0.00285	0.004	0.004	0.00333	-0.707	-2.07	0.117	0.732	0.863	0.881	gel-soil
945	LOC-Os01g42024	Meristem	0.194	0.19	0.199	0.136	0.192	0.173	-0.749	3.12	5.38	0.0204	0.104	0.125	gel-soil
946	LOC-Os01g42030	Meristem	0.878	0.615	0.333	0.44	0.736	0.378	0.467	7.05	4.2	0.0404	0.173	0.206	gel-soil
947	LOC-Os01g42040	Meristem	0.154	0.0667	0.0484	0.044	0.107	0.0466	0.185	1.25	0.145	0.704	0.844	0.865	gel-soil
948	LOC-Os01g42060	Meristem	0.0145	0.00494	0	0.004	0.00933	0.00166	1.12	-1.84	0.298	0.585	0.825	0.827	gel-soil
949	LOC-Os01g42080	Meristem	0.394	0.17	0.142	0.192	0.273	0.163	-0.366	2.91	1.21	0.272	0.604	0.659	gel-soil
950	LOC-Os01g42090	Meristem	0.0116	0.00247	0.00285	0.004	0.00667	0.00333	0.161	-1.75	0.00872	0.926	0.967	0.97	gel-soil
951	LOC-Os01g42110	Meristem	0.0261	0.0123	0.00855	0.028	0.0187	0.0166	-1.58	-0.446	3.68	0.0551	0.217	0.254	gel-soil
952	LOC-Os01g42120	Meristem	0.597	0.383	0.191	0.224	0.481	0.205	0.647	3.92	4.97	0.0258	0.124	0.149	gel-soil
953	LOC-Os01g42190	Meristem	0.458	0.217	0.0399	0.072	0.328	0.0532	2.35	3.59	49.8	1.72e-12	1.49e-10	1.2e-10	gel-soil
954	LOC-Os01g42200	Meristem	0.397	0.151	0.037	0.036	0.264	0.0366	1.79	2.84	24.2	8.76e-07	2.02e-05	2.44e-05	gel-soil
955	LOC-Os01g42210	Meristem	0.0029	0.00247	0.00285	0.004	0.00267	0.00333	-1.36	-2.21	0.355	0.551	0.799	0.811	gel-soil
956	LOC-Os01g42220	Meristem	0.0058	0.00247	0	0	0.004	0	4.16	-2.03	1.48	0.225	0.539	0.598	gel-soil
957	LOC-Os01g42234	Meristem	0.754	0.435	0.293	0.364	0.581	0.323	0.116	4.91	0.203	0.652	0.827	0.842	gel-soil
958	LOC-Os01g42280	Meristem	0.0899	0.0395	0.00855	0.028	0.0627	0.0166	0.652	0.28	0.949	0.33	0.658	0.703	gel-soil
959	LOC-Os01g42430	Meristem	1	0.946	0.929	0.92	0.971	0.925	-0.506	7.71	5.24	0.0221	0.111	0.133	gel-soil
960	LOC-Os01g42460	Meristem	0.188	0.0519	0.0427	0.064	0.115	0.0516	-0.056	1.42	0.0146	0.904	0.954	0.962	gel-soil
961	LOC-Os01g42470	Meristem	0.948	0.726	0.553	0.672	0.828	0.602	0.159	6.36	0.459	0.498	0.784	0.795	gel-soil
962	LOC-Os01g42520	Meristem	0.646	0.41	0.49	0.468	0.519	0.481	-1.13	6.36	23	1.61e-06	3.46e-05	4.26e-05	gel-soil
963	LOC-Os01g42550	Meristem	0.0058	0	0	0	0.00267	0	2.61	-2.52	0.384	0.535	0.787	0.805	gel-soil
964	LOC-Os01g42650	Meristem	1	0.99	0.983	0.996	0.995	0.988	-0.233	8.59	1.19	0.275	0.607	0.661	gel-soil
965	LOC-Os01g42690	Meristem	0.122	0.0593	0.0342	0.044	0.088	0.0383	0.233	1.26	0.228	0.633	0.827	0.842	gel-soil
966	LOC-Os01g42710	Meristem	0.0957	0.0617	0.0256	0.012	0.0773	0.02	1.15	0.655	3.53	0.0602	0.232	0.271	gel-soil
967	LOC-Os01g42720	Meristem	0.487	0.254	0.125	0.232	0.361	0.17	0.229	3.77	0.609	0.435	0.729	0.773	gel-soil
968	LOC-Os01g42730	Meristem	0.739	0.43	0.274	0.252	0.572	0.265	0.78	4.42	8.2	0.0042	0.0298	0.037	gel-soil
969	LOC-Os01g42770	Meristem	0.922	0.622	0.544	0.66	0.76	0.592	-0.0749	5.75	0.097	0.755	0.877	0.894	gel-soil
970	LOC-Os01g42810	Meristem	0.0087	0.00494	0.00285	0.012	0.00667	0.00666	-1.17	-1.69	0.556	0.456	0.744	0.776	gel-soil
971	LOC-Os01g42830	Meristem	0.713	0.415	0.236	0.344	0.552	0.281	0.314	4.27	1.31	0.253	0.579	0.635	gel-soil
972	LOC-Os01g42840	Meristem	0.0116	0.0148	0.0114	0.008	0.0133	0.00998	-0.639	-1.17	0.288	0.591	0.827	0.827	gel-soil
973	LOC-Os01g42860	Meristem	0.928	0.721	0.536	0.532	0.816	0.534	1.4	8.42	40.7	1.75e-10	9.98e-09	9.25e-09	gel-soil
974	LOC-Os01g42950	Meristem	0.89	0.454	0.336	0.38	0.655	0.354	0.263	4.96	1.06	0.304	0.642	0.691	gel-soil
975	LOC-Os01g42960	Meristem	0.104	0.114	0.123	0.132	0.109	0.126	-1.17	2.27	9.54	0.00201	0.0163	0.0205	gel-soil
976	LOC-Os01g42980	Meristem	0.904	0.691	0.541	0.612	0.789	0.571	0.144	6.39	0.379	0.538	0.788	0.806	gel-soil
977	LOC-Os01g42990	Meristem	0.154	0.19	0.0741	0.124	0.173	0.0948	0.28	2.89	0.688	0.407	0.708	0.761	gel-soil
978	LOC-Os01g43010	Meristem	0.2	0.121	0.037	0.088	0.157	0.0582	0.57	2.13	2.03	0.154	0.437	0.489	gel-soil
979	LOC-Os01g43050	Meristem	0.319	0.202	0.148	0.124	0.256	0.138	-0.144	3.19	0.202	0.653	0.827	0.842	gel-soil
980	LOC-Os01g43070	Meristem	0.116	0.0469	0.0057	0.02	0.0787	0.0116	1.3	0.466	3.9	0.0483	0.198	0.233	gel-soil
981	LOC-Os01g43100	Meristem	0.635	0.341	0.313	0.288	0.476	0.303	-0.297	4.62	1.28	0.259	0.586	0.641	gel-soil
982	LOC-Os01g43120	Meristem	0.058	0.0494	0.00855	0.012	0.0533	0.00998	0.925	0.159	1.7	0.193	0.494	0.553	gel-soil
983	LOC-Os01g43130	Meristem	0.626	0.311	0.197	0.156	0.456	0.18	0.61	3.73	4.21	0.0403	0.173	0.205	gel-soil
984	LOC-Os01g43140	Meristem	0.186	0.0963	0.0655	0.064	0.137	0.0649	0.247	1.87	0.348	0.555	0.802	0.813	gel-soil
985	LOC-Os01g43160	Meristem	0.417	0.254	0.311	0.388	0.329	0.343	-1.15	4.27	17.5	2.88e-05	0.000445	0.000555	gel-soil
986	LOC-Os01g43220	Meristem	0.206	0.138	0.157	0.124	0.169	0.143	-0.703	2.54	3.9	0.0484	0.198	0.233	gel-soil
987	LOC-Os01g43260	Meristem	0.0029	0.00247	0.00285	0	0.00267	0.00166	-0.423	-2.35	0.0251	0.874	0.94	0.951	gel-soil
988	LOC-Os01g43280	Meristem	0.0058	0.00494	0	0	0.00533	0	3.6	-2.24	0.907	0.341	0.658	0.711	gel-soil
989	LOC-Os01g43340	Meristem	0.0145	0	0.0057	0	0.00667	0.00333	0.129	-1.77	0.0057	0.94	0.974	0.976	gel-soil
990	LOC-Os01g43360	Meristem	0.997	0.879	0.724	0.768	0.933	0.742	0.272	7.19	1.45	0.228	0.543	0.603	gel-soil
991	LOC-Os01g43370	Meristem	0.835	0.509	0.487	0.56	0.659	0.517	-0.546	5.39	4.89	0.027	0.129	0.154	gel-soil
992	LOC-Os01g43410	Meristem	0.954	0.677	0.598	0.66	0.804	0.624	-0.25	5.98	1.11	0.293	0.63	0.677	gel-soil
993	LOC-Os01g43480	Meristem	0.974	0.664	0.439	0.552	0.807	0.486	0.952	6.35	16.2	5.84e-05	0.000818	0.00103	gel-soil
994	LOC-Os01g43500	Meristem	0.0087	0.00988	0.0057	0	0.00933	0.00333	-0.17	-1.62	0.0124	0.911	0.959	0.964	gel-soil
995	LOC-Os01g43510	Meristem	0.368	0.16	0.0798	0.148	0.256	0.108	0.421	3.16	1.68	0.195	0.496	0.556	gel-soil
996	LOC-Os01g43530	Meristem	0.0203	0.00988	0.00855	0	0.0147	0.00499	0.823	-1.14	0.412	0.521	0.787	0.801	gel-soil
997	LOC-Os01g43540	Meristem	1	0.951	0.86	0.872	0.973	0.865	0.228	7.59	1.05	0.305	0.643	0.692	gel-soil
998	LOC-Os01g43560	Meristem	0.0232	0.0148	0.0228	0.012	0.0187	0.0183	-0.609	-0.489	0.521	0.47	0.757	0.778	gel-soil
999	LOC-Os01g43580	Meristem	0.748	0.457	0.356	0.396	0.591	0.373	-0.0932	4.82	0.131	0.717	0.853	0.872	gel-soil
1000	LOC-Os01g43590	Meristem	0.0029	0.00741	0.0142	0	0.00533	0.00832	-1.6	-1.66	1.08	0.299	0.635	0.684	gel-soil
1001	LOC-Os01g43630	Meristem	0.322	0.141	0.162	0.092	0.224	0.133	-0.27	2.73	0.62	0.431	0.725	0.769	gel-soil
1002	LOC-Os01g43650	Meristem	0.71	0.351	0.134	0.156	0.516	0.143	1.36	4.65	25.3	5.02e-07	1.24e-05	1.47e-05	gel-soil
1003	LOC-Os01g43700	Meristem	0.386	0.249	0.353	0.372	0.312	0.361	-2	4.73	55.3	1.04e-13	1.12e-11	8.25e-12	gel-soil
1004	LOC-Os01g43740	Meristem	0.0551	0.037	0.0598	0.048	0.0453	0.0549	-1.37	1.43	8.78	0.00305	0.0229	0.0286	gel-soil
1005	LOC-Os01g43750	Meristem	0.652	0.422	0.33	0.38	0.528	0.351	0.0155	5.98	0.00427	0.948	0.978	0.979	gel-soil
1006	LOC-Os01g43760	Meristem	0.0029	0	0	0	0.00133	0	2.61	-2.52	0.384	0.535	0.787	0.805	gel-soil
1007	LOC-Os01g43774	Meristem	0.388	0.175	0.0427	0.036	0.273	0.0399	0.925	3.72	9.42	0.00215	0.0172	0.0216	gel-soil
1008	LOC-Os01g43844	Meristem	0.933	0.706	0.41	0.428	0.811	0.418	1.19	7.09	26.5	2.58e-07	6.85e-06	8.06e-06	gel-soil
1009	LOC-Os01g43851	Meristem	0.0087	0.00247	0.00285	0.004	0.00533	0.00333	-0.535	-2.01	0.0713	0.789	0.899	0.914	gel-soil
1010	LOC-Os01g43870	Meristem	0.33	0.237	0.225	0.212	0.28	0.22	-0.688	3.56	5.16	0.0231	0.115	0.137	gel-soil
1011	LOC-Os01g43880	Meristem	0.0087	0.00988	0.00285	0	0.00933	0.00166	1.28	-1.82	0.394	0.53	0.787	0.803	gel-soil
1012	LOC-Os01g43890	Meristem	0.414	0.185	0.123	0.176	0.291	0.145	0.8	3.92	7.53	0.00608	0.0403	0.0495	gel-soil
1013	LOC-Os01g43920	Meristem	0	0	0.00285	0	0	0.00166	-3.12	-2.63	0.861	0.354	0.658	0.721	gel-soil
1014	LOC-Os01g43940	Meristem	0.0725	0.0543	0.0142	0.032	0.0627	0.0216	0.7	0.584	1.33	0.249	0.573	0.63	gel-soil
1015	LOC-Os01g43980	Meristem	0.0029	0	0	0	0.00133	0	1.85	-2.66	0.186	0.666	0.827	0.843	gel-soil
1016	LOC-Os01g44040	Meristem	0.496	0.23	0.265	0.272	0.352	0.268	-0.835	3.81	8.23	0.00412	0.0294	0.0365	gel-soil
1017	LOC-Os01g44050	Meristem	0.687	0.427	0.479	0.516	0.547	0.494	-1.2	5.17	22.3	2.28e-06	4.73e-05	5.82e-05	gel-soil
1018	LOC-Os01g44069	Meristem	0.0145	0.0272	0.0142	0.008	0.0213	0.0116	0.625	-0.0507	0.685	0.408	0.709	0.762	gel-soil
1019	LOC-Os01g44090	Meristem	0.0348	0.0198	0.00285	0.012	0.0267	0.00666	0.611	-0.701	0.377	0.539	0.79	0.808	gel-soil
1020	LOC-Os01g44110	Meristem	0.272	0.156	0.145	0.148	0.209	0.146	-0.474	2.86	2	0.157	0.442	0.494	gel-soil
1021	LOC-Os01g44120	Meristem	0.988	0.867	0.749	0.728	0.923	0.74	0.367	9.09	3.05	0.0805	0.285	0.328	gel-soil
1022	LOC-Os01g44130	Meristem	0.0319	0.037	0.0114	0.028	0.0347	0.0183	-0.471	-0.0878	0.415	0.519	0.787	0.8	gel-soil
1023	LOC-Os01g44170	Meristem	0.809	0.556	0.416	0.548	0.672	0.471	-0.055	5.16	0.0481	0.826	0.921	0.929	gel-soil
1024	LOC-Os01g44200	Meristem	0.603	0.338	0.245	0.4	0.46	0.309	-0.247	4.07	0.777	0.378	0.681	0.74	gel-soil
1025	LOC-Os01g44220	Meristem	0.0667	0.0222	0.0057	0.02	0.0427	0.0116	1.04	0.269	2.27	0.132	0.395	0.448	gel-soil
1026	LOC-Os01g44230	Meristem	0.446	0.284	0.279	0.332	0.359	0.301	-0.871	3.99	9.36	0.00222	0.0176	0.0221	gel-soil
1027	LOC-Os01g44240	Meristem	0.029	0.0123	0.00855	0.008	0.02	0.00832	0.266	-0.706	0.0755	0.784	0.896	0.911	gel-soil
1028	LOC-Os01g44250	Meristem	0	0	0.00285	0	0	0.00166	-3.12	-2.63	0.861	0.354	0.658	0.721	gel-soil
1029	LOC-Os01g44290	Meristem	0	0.00741	0	0	0.004	0	3.35	-2.34	0.71	0.399	0.7	0.756	gel-soil
1030	LOC-Os01g44390	Meristem	0.0261	0.00988	0.0057	0.004	0.0173	0.00499	-0.11	-0.914	0.0111	0.916	0.961	0.966	gel-soil
1031	LOC-Os01g44394	Meristem	0.417	0.323	0.108	0.188	0.367	0.141	0.678	3.56	4.87	0.0273	0.13	0.155	gel-soil
1032	LOC-Os01g44970	Meristem	0.0087	0	0.0057	0	0.004	0.00333	0.129	-1.77	0.0057	0.94	0.974	0.976	gel-soil
1033	LOC-Os01g45090	Meristem	0.243	0.163	0.12	0.116	0.2	0.118	-0.515	3.23	2.64	0.104	0.338	0.387	gel-soil
1034	LOC-Os01g45110	Meristem	0.887	0.783	0.553	0.532	0.831	0.544	1.19	8.2	29.1	6.97e-08	2.15e-06	2.43e-06	gel-soil
1035	LOC-Os01g45140	Meristem	0	0.00247	0.00285	0	0.00133	0.00166	-1.17	-2.48	0.158	0.691	0.835	0.856	gel-soil
1036	LOC-Os01g45160	Meristem	0.0029	0	0	0	0.00133	0	1.85	-2.66	0.186	0.666	0.827	0.843	gel-soil
1037	LOC-Os01g45190	Meristem	0.696	0.449	0.385	0.452	0.563	0.413	-0.372	4.71	2.04	0.153	0.436	0.487	gel-soil
1038	LOC-Os01g45250	Meristem	0.965	0.753	0.678	0.68	0.851	0.679	-0.234	7.71	1.12	0.289	0.625	0.674	gel-soil
1039	LOC-Os01g45260	Meristem	0.0638	0.0173	0.0057	0.004	0.0387	0.00499	1.9	-0.416	3.7	0.0544	0.215	0.252	gel-soil
1040	LOC-Os01g45274	Meristem	0.945	0.81	0.444	0.504	0.872	0.469	2.4	8.87	116	6.01e-27	3.69e-24	1.48e-24	gel-soil
1041	LOC-Os01g45290	Meristem	0.0261	0.0123	0.00285	0	0.0187	0.00166	2.68	-1.02	3.28	0.07	0.258	0.3	gel-soil
1042	LOC-Os01g45310	Meristem	0.0261	0.00741	0.0142	0.012	0.016	0.0133	-0.975	-0.976	0.855	0.355	0.659	0.722	gel-soil
1043	LOC-Os01g45350	Meristem	0.0087	0.00247	0	0	0.00533	0	3.8	-2.15	1.1	0.295	0.631	0.679	gel-soil
1044	LOC-Os01g45380	Meristem	0.145	0.0519	0.0798	0.064	0.0947	0.0732	-0.92	1.5	4.2	0.0404	0.173	0.205	gel-soil
1045	LOC-Os01g45390	Meristem	0.606	0.328	0.325	0.328	0.456	0.326	-0.591	4.21	4.61	0.0317	0.145	0.173	gel-soil
1046	LOC-Os01g45400	Meristem	0	0	0.00285	0	0	0.00166	-4.03	-2.47	1.78	0.182	0.475	0.535	gel-soil
1047	LOC-Os01g45430	Meristem	0	0	0	0.008	0	0.00333	-4.09	-2.46	1.83	0.177	0.473	0.527	gel-soil
1048	LOC-Os01g45450	Meristem	0.293	0.119	0.0997	0.104	0.199	0.101	-0.0436	2.74	0.0161	0.899	0.952	0.962	gel-soil
1049	LOC-Os01g45460	Meristem	0.104	0.037	0.0399	0.028	0.068	0.0349	-0.137	0.773	0.0609	0.805	0.908	0.921	gel-soil
1050	LOC-Os01g45520	Meristem	0.0058	0	0.00285	0	0.00267	0.00166	-0.0339	-2.25	0.000123	0.991	0.996	0.997	gel-soil
1051	LOC-Os01g45550	Meristem	0.0145	0.00247	0.00855	0	0.008	0.00499	-0.548	-1.73	0.112	0.738	0.867	0.884	gel-soil
1052	LOC-Os01g45640	Meristem	0.565	0.281	0.242	0.268	0.412	0.253	0.152	4.41	0.317	0.573	0.817	0.822	gel-soil
1053	LOC-Os01g45659	Meristem	0.0058	0	0	0	0.00267	0	2.61	-2.52	0.384	0.535	0.787	0.805	gel-soil
1054	LOC-Os01g45700	Meristem	0.87	0.615	0.462	0.52	0.732	0.486	-0.0588	6.32	0.0631	0.802	0.906	0.92	gel-soil
1055	LOC-Os01g45720	Meristem	0.817	0.612	0.234	0.272	0.707	0.25	1.7	6.55	50.4	1.24e-12	1.09e-10	8.75e-11	gel-soil
1056	LOC-Os01g45750	Meristem	0.496	0.314	0.251	0.28	0.397	0.263	-0.292	3.88	1.03	0.31	0.648	0.698	gel-soil
1057	LOC-Os01g45840	Meristem	0.0696	0.0222	0.0057	0	0.044	0.00333	2.58	-0.391	5.96	0.0147	0.0811	0.098	gel-soil
1058	LOC-Os01g45850	Meristem	0.0087	0	0	0.004	0.004	0.00166	-0.0695	-2.25	0.000564	0.981	0.995	0.994	gel-soil
1059	LOC-Os01g45900	Meristem	0.0667	0.0444	0.0484	0.052	0.0547	0.0499	-1.8	1.34	14.2	0.000161	0.00195	0.00248	gel-soil
1060	LOC-Os01g45960	Meristem	0.333	0.163	0.182	0.156	0.241	0.171	-0.367	3.09	1.29	0.257	0.583	0.639	gel-soil
1061	LOC-Os01g46020	Meristem	0.319	0.123	0.037	0.068	0.213	0.0499	0.563	2.4	2.25	0.134	0.4	0.451	gel-soil
1062	LOC-Os01g46030	Meristem	0	0.00247	0	0	0.00133	0	1.95	-2.64	0.2	0.655	0.827	0.842	gel-soil
1063	LOC-Os01g46060	Meristem	0.307	0.215	0.111	0.112	0.257	0.111	0.461	2.73	1.75	0.186	0.482	0.543	gel-soil
1064	LOC-Os01g46070	Meristem	1	0.993	0.994	0.988	0.996	0.992	-0.207	9.15	0.982	0.322	0.658	0.703	gel-soil
1065	LOC-Os01g46080	Meristem	0.719	0.407	0.199	0.276	0.551	0.231	0.943	4.63	12.4	0.000429	0.00447	0.0057	gel-soil
1066	LOC-Os01g46090	Meristem	0.128	0.0593	0.0399	0.064	0.0907	0.0499	-0.389	1.25	0.653	0.419	0.716	0.764	gel-soil
1067	LOC-Os01g46120	Meristem	0.0435	0.00988	0.00285	0.04	0.0253	0.0183	-0.995	-0.38	1.54	0.215	0.526	0.584	gel-soil
1068	LOC-Os01g46130	Meristem	0.0029	0.00247	0	0.008	0.00267	0.00333	-1.96	-2.07	0.918	0.338	0.658	0.709	gel-soil
1069	LOC-Os01g46140	Meristem	0	0	0	0.004	0	0.00166	-3.16	-2.63	0.874	0.35	0.658	0.719	gel-soil
1070	LOC-Os01g46169	Meristem	0.0986	0.0173	0.0199	0.036	0.0547	0.0266	-0.212	0.52	0.129	0.72	0.854	0.874	gel-soil
1071	LOC-Os01g46230	Meristem	0.0232	0.00247	0.00285	0.004	0.012	0.00333	0.48	-1.61	0.086	0.769	0.887	0.903	gel-soil
1072	LOC-Os01g46240	Meristem	0.0348	0.00494	0.0057	0.008	0.0187	0.00666	0.497	-0.971	0.192	0.661	0.827	0.843	gel-soil
1073	LOC-Os01g46250	Meristem	0.0638	0.037	0.0199	0.02	0.0493	0.02	0.357	0.432	0.328	0.567	0.811	0.819	gel-soil
1074	LOC-Os01g46290	Meristem	0.0145	0.0123	0.0114	0.02	0.0133	0.015	-0.997	-0.864	0.995	0.318	0.658	0.701	gel-soil
1075	LOC-Os01g46340	Meristem	0.0261	0.0148	0.0256	0.028	0.02	0.0266	-1.68	-0.0304	5.63	0.0177	0.0935	0.113	gel-soil
1076	LOC-Os01g46380	Meristem	0.98	0.82	0.795	0.86	0.893	0.822	-0.309	7.22	1.88	0.171	0.468	0.519	gel-soil
1077	LOC-Os01g46390	Meristem	0.0029	0.00247	0.00285	0.004	0.00267	0.00333	-1.36	-2.21	0.355	0.551	0.799	0.811	gel-soil
1078	LOC-Os01g46430	Meristem	0.0058	0.00988	0	0	0.008	0	4.81	-1.73	2.57	0.109	0.348	0.398	gel-soil
1079	LOC-Os01g46460	Meristem	0.0087	0	0	0	0.004	0	3.09	-2.39	0.595	0.441	0.729	0.776	gel-soil
1080	LOC-Os01g46500	Meristem	0.296	0.17	0.171	0.144	0.228	0.16	-0.773	3.14	5.77	0.0163	0.0882	0.106	gel-soil
1081	LOC-Os01g46570	Meristem	0.186	0.0864	0.0826	0.08	0.132	0.0815	-0.0928	1.88	0.05	0.823	0.919	0.927	gel-soil
1082	LOC-Os01g46580	Meristem	0.649	0.301	0.279	0.344	0.461	0.306	-0.423	4.04	2.26	0.133	0.397	0.449	gel-soil
1083	LOC-Os01g46650	Meristem	0.058	0.0321	0.0684	0.052	0.044	0.0616	-1.61	1.22	10.9	0.000967	0.00883	0.0112	gel-soil
1084	LOC-Os01g46700	Meristem	0.577	0.257	0.191	0.208	0.404	0.198	0.0321	3.62	0.0115	0.915	0.961	0.965	gel-soil
1085	LOC-Os01g46720	Meristem	0.325	0.138	0.0912	0.084	0.224	0.0882	1.27	3.5	15.9	6.52e-05	0.000902	0.00113	gel-soil
1086	LOC-Os01g46740	Meristem	0.0029	0	0	0	0.00133	0	1.85	-2.66	0.186	0.666	0.827	0.843	gel-soil
1087	LOC-Os01g46750	Meristem	0.904	0.588	0.459	0.56	0.733	0.501	0.251	5.87	1.11	0.293	0.63	0.677	gel-soil
1088	LOC-Os01g46760	Meristem	0.13	0.0395	0.0199	0.048	0.0813	0.0316	0.138	0.979	0.0686	0.793	0.902	0.916	gel-soil
1089	LOC-Os01g46840	Meristem	0.0203	0.00988	0.0057	0.008	0.0147	0.00666	-0.152	-1.1	0.0169	0.897	0.952	0.961	gel-soil
1090	LOC-Os01g46900	Meristem	0.0261	0.00988	0	0.012	0.0173	0.00499	0.49	-1.25	0.134	0.714	0.851	0.87	gel-soil
1091	LOC-Os01g46940	Meristem	0.0058	0.00247	0.00285	0.004	0.004	0.00333	-0.535	-2.01	0.0713	0.789	0.899	0.914	gel-soil
1092	LOC-Os01g46980	Meristem	1	0.985	0.969	0.984	0.992	0.975	-0.371	8.56	3.01	0.0829	0.291	0.334	gel-soil
1093	LOC-Os01g47040	Meristem	0.139	0.109	0.0598	0.076	0.123	0.0666	0.149	1.66	0.115	0.735	0.864	0.882	gel-soil
1094	LOC-Os01g47050	Meristem	0.394	0.183	0.0769	0.14	0.28	0.103	0.342	3.35	1.18	0.278	0.611	0.665	gel-soil
1095	LOC-Os01g47070	Meristem	0.507	0.262	0.0285	0.04	0.375	0.0333	1.83	5.53	51.4	7.63e-13	6.92e-11	5.52e-11	gel-soil
1096	LOC-Os01g47110	Meristem	0.0029	0.00494	0.00285	0	0.004	0.00166	0.14	-2.22	0.00277	0.958	0.983	0.984	gel-soil
1097	LOC-Os01g47190	Meristem	0.0058	0	0	0	0.00267	0	3.09	-2.39	0.595	0.441	0.729	0.776	gel-soil
1098	LOC-Os01g47200	Meristem	0.0638	0.0716	0.0997	0.1	0.068	0.0998	-1.61	1.64	13.2	0.00028	0.00311	0.00397	gel-soil
1099	LOC-Os01g47256	Meristem	0.27	0.207	0.094	0.104	0.236	0.0982	0.299	2.81	0.765	0.382	0.685	0.744	gel-soil
1100	LOC-Os01g47262	Meristem	0.522	0.235	0.151	0.22	0.367	0.18	0.196	4.11	0.49	0.484	0.772	0.791	gel-soil
1101	LOC-Os01g47290	Meristem	0.0058	0	0.0057	0.004	0.00267	0.00499	-2.41	-1.97	1.62	0.202	0.508	0.568	gel-soil
1102	LOC-Os01g47330	Meristem	0.258	0.165	0.142	0.168	0.208	0.153	-0.644	2.74	3.54	0.06	0.231	0.27	gel-soil
1103	LOC-Os01g47400	Meristem	0.583	0.291	0.316	0.312	0.425	0.314	-0.804	4.73	9.5	0.00206	0.0166	0.0209	gel-soil
1104	LOC-Os01g47420	Meristem	0.82	0.543	0.291	0.368	0.671	0.323	0.736	4.98	8.19	0.00422	0.0299	0.0372	gel-soil
1105	LOC-Os01g47450	Meristem	0.0493	0.0494	0.037	0.032	0.0493	0.0349	-0.638	0.492	1.15	0.283	0.617	0.669	gel-soil
1106	LOC-Os01g47460	Meristem	0.258	0.084	0.0883	0.096	0.164	0.0915	-0.199	2.21	0.271	0.603	0.827	0.827	gel-soil
1107	LOC-Os01g47490	Meristem	0.922	0.556	0.41	0.512	0.724	0.453	0.118	5.23	0.221	0.638	0.827	0.842	gel-soil
1108	LOC-Os01g47530	Meristem	0.933	0.602	0.49	0.536	0.755	0.509	0.279	5.91	1.36	0.243	0.564	0.621	gel-soil
1109	LOC-Os01g47550	Meristem	0.42	0.2	0.222	0.228	0.301	0.225	-0.739	3.55	5.96	0.0146	0.0809	0.0977	gel-soil
1110	LOC-Os01g47570	Meristem	0.951	0.706	0.427	0.46	0.819	0.441	0.996	7.55	19.6	9.34e-06	0.000166	0.000206	gel-soil
1111	LOC-Os01g47600	Meristem	0.687	0.442	0.197	0.316	0.555	0.246	0.586	4.38	4.61	0.0319	0.146	0.173	gel-soil
1112	LOC-Os01g47630	Meristem	0.322	0.16	0.162	0.156	0.235	0.16	-0.472	2.97	2.05	0.152	0.435	0.486	gel-soil
1113	LOC-Os01g47650	Meristem	0.536	0.249	0.262	0.284	0.381	0.271	-0.455	3.71	2.39	0.122	0.376	0.428	gel-soil
1114	LOC-Os01g47730	Meristem	0.997	0.862	0.687	0.74	0.924	0.709	0.619	7.28	7.51	0.00615	0.0407	0.05	gel-soil
1115	LOC-Os01g47745	Meristem	0.0058	0	0	0	0.00267	0	2.61	-2.52	0.384	0.535	0.787	0.805	gel-soil
1116	LOC-Os01g47770	Meristem	0.852	0.486	0.473	0.508	0.655	0.488	-0.297	5.17	1.4	0.236	0.555	0.612	gel-soil
1117	LOC-Os01g47800	Meristem	0.0696	0.0346	0.0256	0.04	0.0507	0.0316	-0.278	0.466	0.213	0.644	0.827	0.842	gel-soil
1118	LOC-Os01g47830	Meristem	0.0087	0.00494	0.00285	0.004	0.00667	0.00333	-0.188	-1.9	0.00998	0.92	0.963	0.968	gel-soil
1119	LOC-Os01g47840	Meristem	0.0087	0.00247	0.00285	0	0.00533	0.00166	1.6	-1.62	0.733	0.392	0.694	0.753	gel-soil
1120	LOC-Os01g48010	Meristem	0.0899	0.037	0.0142	0.016	0.0613	0.015	1.05	0.268	2.34	0.126	0.385	0.437	gel-soil
1121	LOC-Os01g48030	Meristem	0.029	0.0148	0.0057	0.012	0.0213	0.00832	0.312	-0.867	0.0868	0.768	0.886	0.902	gel-soil
1122	LOC-Os01g48100	Meristem	0.0058	0	0.00285	0	0.00267	0.00166	-0.518	-2.36	0.0355	0.851	0.93	0.94	gel-soil
1123	LOC-Os01g48110	Meristem	0.0058	0	0	0.008	0.00267	0.00333	-1.48	-2.22	0.415	0.519	0.787	0.8	gel-soil
1124	LOC-Os01g48170	Meristem	0.029	0.00741	0	0.004	0.0173	0.00166	1.11	-1.29	0.581	0.446	0.734	0.776	gel-soil
1125	LOC-Os01g48180	Meristem	0.267	0.128	0.117	0.136	0.192	0.125	-0.501	2.64	2.06	0.151	0.433	0.484	gel-soil
1126	LOC-Os01g48190	Meristem	1	0.931	0.821	0.824	0.963	0.822	0.653	8.27	9.04	0.00264	0.0203	0.0255	gel-soil
1127	LOC-Os01g48210	Meristem	0.655	0.368	0.236	0.256	0.5	0.245	0.349	4.23	1.59	0.207	0.514	0.574	gel-soil
1128	LOC-Os01g48250	Meristem	0.159	0.121	0.0627	0.064	0.139	0.0632	0.03	1.93	0.00531	0.942	0.975	0.977	gel-soil
1129	LOC-Os01g48290	Meristem	0.594	0.328	0.276	0.26	0.451	0.27	-0.304	4.11	1.19	0.275	0.608	0.662	gel-soil
1130	LOC-Os01g48339	Meristem	0.0696	0.037	0.0342	0.028	0.052	0.0316	-0.477	0.526	0.658	0.417	0.714	0.764	gel-soil
1131	LOC-Os01g48360	Meristem	0.832	0.43	0.302	0.292	0.615	0.298	0.934	6.28	15.5	8.38e-05	0.00112	0.00141	gel-soil
1132	LOC-Os01g48380	Meristem	0.304	0.198	0.0684	0.072	0.247	0.0699	0.93	2.56	6.42	0.0113	0.0662	0.0802	gel-soil
1133	LOC-Os01g48390	Meristem	0.765	0.333	0.177	0.26	0.532	0.211	0.94	4.23	11.2	0.000801	0.00753	0.00961	gel-soil
1134	LOC-Os01g48400	Meristem	0.0029	0	0	0	0.00133	0	1.85	-2.66	0.186	0.666	0.827	0.843	gel-soil
1135	LOC-Os01g48410	Meristem	0.0116	0	0	0	0.00533	0	3.45	-2.27	0.815	0.367	0.669	0.732	gel-soil
1136	LOC-Os01g48444	Meristem	0.98	0.763	0.65	0.664	0.863	0.656	0.398	6.37	2.89	0.0894	0.307	0.351	gel-soil
1137	LOC-Os01g48500	Meristem	0.226	0.133	0.0969	0.08	0.176	0.0899	0.104	2.63	0.0869	0.768	0.886	0.902	gel-soil
1138	LOC-Os01g48525	Meristem	0.0174	0	0.00285	0.004	0.008	0.00333	0.272	-1.69	0.0264	0.871	0.94	0.95	gel-soil
1139	LOC-Os01g48530	Meristem	0.606	0.306	0.256	0.3	0.444	0.275	-0.222	4.29	0.662	0.416	0.713	0.764	gel-soil
1140	LOC-Os01g48540	Meristem	0.0232	0.0148	0	0	0.0187	0	5.76	-1.15	5.9	0.0152	0.0834	0.101	gel-soil
1141	LOC-Os01g48570	Meristem	0.165	0.116	0.0513	0.064	0.139	0.0566	0.758	2.74	4.64	0.0313	0.144	0.171	gel-soil
1142	LOC-Os01g48660	Meristem	0.0899	0.0494	0.0171	0.032	0.068	0.0233	0.301	0.816	0.29	0.59	0.827	0.827	gel-soil
1143	LOC-Os01g48690	Meristem	0.339	0.252	0.222	0.232	0.292	0.226	-0.548	3.54	3.27	0.0705	0.259	0.302	gel-soil
1144	LOC-Os01g48720	Meristem	0.501	0.316	0.157	0.196	0.401	0.173	0.273	3.49	0.791	0.374	0.677	0.74	gel-soil
1145	LOC-Os01g48740	Meristem	0.0029	0	0	0	0.00133	0	1.85	-2.66	0.186	0.666	0.827	0.843	gel-soil
1146	LOC-Os01g48750	Meristem	0.296	0.106	0.202	0.176	0.193	0.191	-1.28	2.94	14.8	0.000123	0.00154	0.00196	gel-soil
1147	LOC-Os01g48760	Meristem	0.867	0.585	0.444	0.52	0.715	0.476	0.154	5.33	0.388	0.534	0.787	0.805	gel-soil
1148	LOC-Os01g48790	Meristem	0.904	0.533	0.433	0.468	0.704	0.448	0.28	5.8	1.36	0.243	0.565	0.622	gel-soil
1149	LOC-Os01g48800	Meristem	0.0058	0.00988	0.0114	0.02	0.008	0.015	-1.8	-0.917	3.03	0.0817	0.288	0.331	gel-soil
1150	LOC-Os01g48810	Meristem	0.794	0.452	0.285	0.332	0.609	0.304	0.502	4.54	3.52	0.0606	0.233	0.272	gel-soil
1151	LOC-Os01g48820	Meristem	0.0261	0.00494	0.00285	0.008	0.0147	0.00499	0.216	-1.39	0.024	0.877	0.941	0.953	gel-soil
1152	LOC-Os01g48930	Meristem	0.977	0.664	0.496	0.528	0.808	0.509	0.409	5.79	2.89	0.0891	0.307	0.35	gel-soil
1153	LOC-Os01g48970	Meristem	0.0058	0	0	0	0.00267	0	2.61	-2.52	0.384	0.535	0.787	0.805	gel-soil
1154	LOC-Os01g48990	Meristem	0.0783	0.0247	0.0228	0.056	0.0493	0.0366	-0.862	0.601	2.26	0.132	0.397	0.449	gel-soil
1155	LOC-Os01g49000	Meristem	0.528	0.294	0.236	0.32	0.401	0.271	-0.551	3.85	3.64	0.0565	0.221	0.259	gel-soil
1156	LOC-Os01g49010	Meristem	0.423	0.235	0.12	0.152	0.321	0.133	0.348	3.18	1.16	0.28	0.616	0.668	gel-soil
1157	LOC-Os01g49026	Meristem	0.994	0.842	0.801	0.832	0.912	0.814	-0.304	7.1	1.8	0.179	0.475	0.531	gel-soil
1158	LOC-Os01g49030	Meristem	0.119	0.0667	0.0427	0.048	0.0907	0.0449	-0.0947	1.3	0.0393	0.843	0.928	0.937	gel-soil
1159	LOC-Os01g49060	Meristem	0.206	0.121	0.0769	0.104	0.16	0.0882	-0.0828	2.07	0.0435	0.835	0.926	0.933	gel-soil
1160	LOC-Os01g49110	Meristem	0.0087	0.00988	0.0114	0.012	0.00933	0.0116	-1.38	-1.14	1.42	0.233	0.55	0.609	gel-soil
1161	LOC-Os01g49130	Meristem	0.0029	0	0.00285	0	0.00133	0.00166	-1.28	-2.49	0.181	0.671	0.827	0.845	gel-soil
1162	LOC-Os01g49154	Meristem	0.429	0.146	0.0712	0.076	0.276	0.0732	0.73	2.62	4.12	0.0423	0.179	0.212	gel-soil
1163	LOC-Os01g49160	Meristem	0.939	0.76	0.524	0.572	0.843	0.544	0.987	7.52	19.3	1.14e-05	0.000197	0.000245	gel-soil
1164	LOC-Os01g49190	Meristem	1	0.99	0.969	0.976	0.995	0.972	-0.41	8.84	3.75	0.0528	0.211	0.247	gel-soil
1165	LOC-Os01g49200	Meristem	0.191	0.141	0.14	0.124	0.164	0.133	-1.04	4.13	13.8	2e-04	0.00234	0.00299	gel-soil
1166	LOC-Os01g49210	Meristem	0.229	0.146	0.0826	0.1	0.184	0.0899	0.243	2.66	0.476	0.49	0.777	0.795	gel-soil
1167	LOC-Os01g49219	Meristem	0.107	0.037	0.0399	0.044	0.0693	0.0416	-0.537	0.909	1.03	0.31	0.648	0.698	gel-soil
1168	LOC-Os01g49240	Meristem	0.0087	0.00988	0.0228	0.02	0.00933	0.0216	-2.29	-0.687	5.98	0.0144	0.0802	0.0969	gel-soil
1169	LOC-Os01g49250	Meristem	0.719	0.43	0.311	0.34	0.563	0.323	-0.025	4.52	0.00884	0.925	0.966	0.97	gel-soil
1170	LOC-Os01g49260	Meristem	0.0029	0	0.00285	0.004	0.00133	0.00333	-2.76	-2.2	1.46	0.227	0.542	0.602	gel-soil
1171	LOC-Os01g49290	Meristem	1	0.938	0.949	0.96	0.967	0.953	-0.832	8.44	14.8	0.000119	0.00149	0.0019	gel-soil
1172	LOC-Os01g49300	Meristem	0	0	0	0.004	0	0.00166	-3.16	-2.63	0.874	0.35	0.658	0.719	gel-soil
1173	LOC-Os01g49310	Meristem	0.583	0.202	0.0228	0.028	0.377	0.025	3.18	2.93	63.1	1.97e-15	2.94e-13	1.91e-13	gel-soil
1174	LOC-Os01g49330	Meristem	0.275	0.165	0.103	0.068	0.216	0.0882	0.273	2.28	0.515	0.473	0.761	0.781	gel-soil
1175	LOC-Os01g49390	Meristem	0.0029	0	0	0.004	0.00133	0.00166	-1.31	-2.49	0.189	0.664	0.827	0.843	gel-soil
1176	LOC-Os01g49420	Meristem	0.296	0.22	0.0769	0.152	0.255	0.108	0.351	2.59	0.961	0.327	0.658	0.703	gel-soil
1177	LOC-Os01g49440	Meristem	0.29	0.146	0.105	0.1	0.212	0.103	0.204	2.59	0.33	0.565	0.81	0.819	gel-soil
1178	LOC-Os01g49510	Meristem	0.409	0.195	0.162	0.156	0.293	0.16	-0.0994	3.15	0.0957	0.757	0.878	0.895	gel-soil
1179	LOC-Os01g49580	Meristem	0.0174	0.00247	0	0.004	0.00933	0.00166	1.23	-1.78	0.381	0.537	0.788	0.806	gel-soil
1180	LOC-Os01g49600	Meristem	0.0087	0.00741	0	0.016	0.008	0.00666	-1.03	-1.28	0.677	0.41	0.711	0.764	gel-soil
1181	LOC-Os01g49614	Meristem	0.322	0.153	0.114	0.136	0.231	0.123	-0.287	2.73	0.698	0.403	0.704	0.758	gel-soil
1182	LOC-Os01g49660	Meristem	0	0.00247	0	0.004	0.00133	0.00166	-1.21	-2.47	0.166	0.684	0.834	0.852	gel-soil
1183	LOC-Os01g49680	Meristem	0.643	0.311	0.256	0.288	0.464	0.27	0.0177	4.01	0.0039	0.95	0.979	0.98	gel-soil
1184	LOC-Os01g49690	Meristem	0.951	0.726	0.687	0.668	0.829	0.679	-0.29	6.07	1.5	0.221	0.535	0.593	gel-soil
1185	LOC-Os01g49730	Meristem	0.0203	0.0173	0.0057	0	0.0187	0.00333	1.33	-1.24	0.864	0.353	0.658	0.721	gel-soil
1186	LOC-Os01g49740	Meristem	0.0058	0	0	0	0.00267	0	2.61	-2.52	0.384	0.535	0.787	0.805	gel-soil
1187	LOC-Os01g49760	Meristem	0.18	0.0864	0.0513	0.068	0.129	0.0582	0.137	1.6	0.0938	0.759	0.88	0.897	gel-soil
1188	LOC-Os01g49820	Meristem	0.936	0.669	0.333	0.36	0.792	0.344	1.12	6.52	22.5	2.13e-06	4.45e-05	5.49e-05	gel-soil
1189	LOC-Os01g49880	Meristem	0	0	0.0114	0	0	0.00666	-4.97	-2.18	3.74	0.0531	0.211	0.248	gel-soil
1190	LOC-Os01g49910	Meristem	0.0087	0	0.0057	0	0.004	0.00333	-0.937	-2.12	0.192	0.661	0.827	0.843	gel-soil
1191	LOC-Os01g49920	Meristem	0.438	0.126	0.0883	0.084	0.269	0.0865	0.914	2.96	7.25	0.0071	0.0457	0.0561	gel-soil
1192	LOC-Os01g49950	Meristem	0.159	0.0741	0.0199	0.02	0.113	0.02	1.57	1.42	9.79	0.00176	0.0145	0.0183	gel-soil
1193	LOC-Os01g50010	Meristem	0.925	0.546	0.416	0.46	0.72	0.434	0.214	5.35	0.745	0.388	0.691	0.751	gel-soil
1194	LOC-Os01g50030	Meristem	0.638	0.44	0.393	0.396	0.531	0.394	-0.739	5.57	9.15	0.00249	0.0194	0.0244	gel-soil
1195	LOC-Os01g50040	Meristem	0.933	0.563	0.444	0.416	0.733	0.433	0.408	5.48	2.74	0.0977	0.323	0.372	gel-soil
1196	LOC-Os01g50080	Meristem	0.0058	0.00494	0.00855	0.024	0.00533	0.015	-3.59	-0.413	15.9	6.55e-05	0.000905	0.00114	gel-soil
1197	LOC-Os01g50110	Meristem	0.0377	0.0321	0.0114	0.016	0.0347	0.0133	0.276	-0.244	0.119	0.73	0.861	0.879	gel-soil
1198	LOC-Os01g50120	Meristem	0.128	0.0741	0.0285	0.056	0.0987	0.0399	0.198	1.34	0.172	0.678	0.832	0.849	gel-soil
1199	LOC-Os01g50160	Meristem	0.89	0.531	0.459	0.444	0.696	0.453	-0.109	6.11	0.214	0.643	0.827	0.842	gel-soil
1200	LOC-Os01g50180	Meristem	0.0058	0.00247	0	0	0.004	0	3.18	-2.37	0.63	0.427	0.721	0.767	gel-soil
1201	LOC-Os01g50320	Meristem	0.519	0.267	0.137	0.168	0.383	0.15	0.315	3.31	0.994	0.319	0.658	0.701	gel-soil
1202	LOC-Os01g50340	Meristem	0.377	0.19	0.123	0.136	0.276	0.128	0.277	2.84	0.666	0.414	0.711	0.764	gel-soil
1203	LOC-Os01g50360	Meristem	0.0087	0.00247	0	0.004	0.00533	0.00166	-0.566	-2	0.0794	0.778	0.892	0.908	gel-soil
1204	LOC-Os01g50370	Meristem	0.577	0.341	0.33	0.308	0.449	0.321	-1.15	5.57	21.8	3e-06	6.03e-05	7.47e-05	gel-soil
1205	LOC-Os01g50400	Meristem	0.165	0.126	0.219	0.164	0.144	0.196	-2.14	3.89	51	9.42e-13	8.46e-11	6.76e-11	gel-soil
1206	LOC-Os01g50440	Meristem	0.438	0.277	0.103	0.124	0.351	0.111	0.772	4.71	8.54	0.00348	0.0256	0.0319	gel-soil
1207	LOC-Os01g50450	Meristem	0.325	0.22	0.276	0.316	0.268	0.293	-1.64	4.28	34.6	4.14e-09	1.74e-07	1.78e-07	gel-soil
1208	LOC-Os01g50460	Meristem	0.0058	0.00247	0	0	0.004	0	3.52	-2.26	0.86	0.354	0.658	0.721	gel-soil
1209	LOC-Os01g50470	Meristem	0.0116	0	0	0	0.00533	0	3.45	-2.27	0.815	0.367	0.669	0.732	gel-soil
1210	LOC-Os01g50520	Meristem	0.0029	0	0.00285	0.004	0.00133	0.00333	-2.76	-2.2	1.46	0.227	0.542	0.602	gel-soil
1211	LOC-Os01g50530	Meristem	0.0087	0.00494	0.00855	0.008	0.00667	0.00832	-1.7	-1.51	1.47	0.226	0.541	0.6	gel-soil
1212	LOC-Os01g50570	Meristem	0.0029	0	0	0.004	0.00133	0.00166	-1.48	-2.22	0.415	0.519	0.787	0.8	gel-soil
1213	LOC-Os01g50590	Meristem	0.0116	0.00247	0	0.004	0.00667	0.00166	1.12	-1.84	0.298	0.585	0.825	0.827	gel-soil
1214	LOC-Os01g50680	Meristem	0.029	0.00988	0	0	0.0187	0	5.58	-1.21	5.25	0.0219	0.11	0.132	gel-soil
1215	LOC-Os01g50690	Meristem	0.188	0.0914	0.0228	0.048	0.136	0.0333	0.831	1.39	2.94	0.0862	0.299	0.343	gel-soil
1216	LOC-Os01g50700	Meristem	0.206	0.0691	0.094	0.108	0.132	0.0998	-0.62	2.28	2.73	0.0986	0.325	0.374	gel-soil
1217	LOC-Os01g50750	Meristem	0.0058	0.00741	0	0.004	0.00667	0.00166	1.07	-1.9	0.252	0.615	0.827	0.832	gel-soil
1218	LOC-Os01g50760	Meristem	0.649	0.43	0.405	0.46	0.531	0.428	-0.472	4.95	3.42	0.0644	0.244	0.284	gel-soil
1219	LOC-Os01g50770	Meristem	0.922	0.672	0.672	0.708	0.787	0.687	-0.589	6.21	6.24	0.0125	0.0717	0.0867	gel-soil
1220	LOC-Os01g50780	Meristem	0	0	0.0199	0.008	0	0.015	-6.27	-1.51	10.7	0.00108	0.0097	0.0123	gel-soil
1221	LOC-Os01g50820	Meristem	0.0435	0.0222	0.00855	0.016	0.032	0.0116	-0.0956	-0.204	0.0154	0.901	0.953	0.962	gel-soil
1222	LOC-Os01g50830	Meristem	0.0696	0.0272	0.00855	0.008	0.0467	0.00832	0.915	-0.14	1.31	0.253	0.578	0.634	gel-soil
1223	LOC-Os01g50860	Meristem	0.11	0.0296	0.0256	0.02	0.0667	0.0233	-0.0171	0.61	0.000853	0.977	0.993	0.992	gel-soil
1224	LOC-Os01g50900	Meristem	0.212	0.116	0.0114	0.016	0.16	0.0133	3.02	1.9	35.5	2.56e-09	1.13e-07	1.14e-07	gel-soil
1225	LOC-Os01g50934	Meristem	0.997	0.926	0.926	0.96	0.959	0.94	-0.299	7.8	1.85	0.174	0.473	0.524	gel-soil
1226	LOC-Os01g50940	Meristem	0.252	0.128	0.111	0.132	0.185	0.12	-0.419	2.74	1.49	0.222	0.536	0.595	gel-soil
1227	LOC-Os01g50970	Meristem	0.0493	0.0198	0.0142	0.008	0.0333	0.0116	0.454	-0.428	0.275	0.6	0.827	0.827	gel-soil
1228	LOC-Os01g50990	Meristem	0.0058	0.00247	0	0	0.004	0	3.18	-2.37	0.63	0.427	0.721	0.767	gel-soil
1229	LOC-Os01g51010	Meristem	0.925	0.528	0.345	0.404	0.711	0.369	0.634	5.39	6.51	0.0107	0.0636	0.0772	gel-soil
1230	LOC-Os01g51020	Meristem	0.788	0.568	0.433	0.472	0.669	0.449	0.0209	5.33	0.00707	0.933	0.97	0.973	gel-soil
1231	LOC-Os01g51030	Meristem	0.661	0.279	0.145	0.164	0.455	0.153	0.556	4.75	4.52	0.0336	0.152	0.18	gel-soil
1232	LOC-Os01g51120	Meristem	0.991	0.879	0.718	0.808	0.931	0.755	0.43	7.01	3.56	0.0593	0.23	0.268	gel-soil
1233	LOC-Os01g51154	Meristem	0.786	0.511	0.311	0.392	0.637	0.344	0.497	5.01	3.78	0.0519	0.208	0.244	gel-soil
1234	LOC-Os01g51170	Meristem	0.69	0.435	0.416	0.408	0.552	0.413	-0.451	4.61	2.94	0.0867	0.3	0.344	gel-soil
1235	LOC-Os01g51180	Meristem	0.0029	0	0	0	0.00133	0	1.85	-2.66	0.186	0.666	0.827	0.843	gel-soil
1236	LOC-Os01g51190	Meristem	0.684	0.38	0.274	0.284	0.52	0.278	0.0898	4.18	0.105	0.746	0.871	0.888	gel-soil
1237	LOC-Os01g51200	Meristem	0.951	0.672	0.49	0.584	0.8	0.529	0.327	5.93	1.88	0.17	0.467	0.518	gel-soil
1238	LOC-Os01g51220	Meristem	0.977	0.728	0.692	0.716	0.843	0.702	-0.262	6.55	1.28	0.258	0.585	0.64	gel-soil
1239	LOC-Os01g51250	Meristem	0.954	0.627	0.359	0.4	0.777	0.376	0.934	5.75	14.7	0.000127	0.00159	0.00202	gel-soil
1240	LOC-Os01g51280	Meristem	0.98	0.686	0.516	0.532	0.821	0.522	0.603	6.11	6.45	0.0111	0.0654	0.0794	gel-soil
1241	LOC-Os01g51300	Meristem	0.809	0.58	0.49	0.46	0.685	0.478	-0.207	5.45	0.711	0.399	0.7	0.756	gel-soil
1242	LOC-Os01g51310	Meristem	0.339	0.269	0.299	0.28	0.301	0.291	-0.529	4.9	4.26	0.039	0.169	0.201	gel-soil
1243	LOC-Os01g51380	Meristem	0.777	0.459	0.573	0.528	0.605	0.554	-1.03	5.33	17	3.69e-05	0.000553	0.000689	gel-soil
1244	LOC-Os01g51390	Meristem	0.646	0.398	0.274	0.308	0.512	0.288	0.123	4.27	0.2	0.654	0.827	0.842	gel-soil
1245	LOC-Os01g51400	Meristem	0	0.00247	0	0.004	0.00133	0.00166	-1.21	-2.47	0.166	0.684	0.834	0.852	gel-soil
1246	LOC-Os01g51410	Meristem	0.603	0.378	0.416	0.488	0.481	0.446	-1.41	5.29	31	2.64e-08	9.1e-07	9.94e-07	gel-soil
1247	LOC-Os01g51420	Meristem	0.104	0.037	0.0598	0.072	0.068	0.0649	-1.2	1.29	6.35	0.0117	0.0684	0.0828	gel-soil
1248	LOC-Os01g51430	Meristem	0.348	0.205	0.219	0.204	0.271	0.213	-0.972	3.43	9.88	0.00167	0.014	0.0176	gel-soil
1249	LOC-Os01g51510	Meristem	0	0.00247	0	0	0.00133	0	1.95	-2.64	0.2	0.655	0.827	0.842	gel-soil
1250	LOC-Os01g51570	Meristem	0.0377	0.0123	0.00285	0	0.024	0.00166	2.82	-0.909	3.95	0.047	0.194	0.228	gel-soil
1251	LOC-Os01g51610	Meristem	0.0058	0.00494	0.0057	0.004	0.00533	0.00499	-1.7	-1.67	1.21	0.272	0.603	0.658	gel-soil
1252	LOC-Os01g51620	Meristem	0	0.00741	0.00285	0	0.004	0.00166	0.23	-2.2	0.00749	0.931	0.969	0.972	gel-soil
1253	LOC-Os01g51670	Meristem	0.884	0.622	0.325	0.352	0.743	0.336	1.03	6.33	18.7	1.54e-05	0.000258	0.00032	gel-soil
1254	LOC-Os01g51754	Meristem	0.214	0.123	0.0627	0.052	0.165	0.0582	0.867	2.09	4.52	0.0334	0.151	0.179	gel-soil
1255	LOC-Os01g51790	Meristem	0.0174	0.00988	0.00285	0	0.0133	0.00166	1.7	-1.6	0.845	0.358	0.662	0.725	gel-soil
1256	LOC-Os01g51860	Meristem	0.0029	0	0.0057	0	0.00133	0.00333	-1.42	-2.23	0.383	0.536	0.787	0.805	gel-soil
1257	LOC-Os01g51870	Meristem	0.536	0.22	0.208	0.224	0.365	0.215	-0.496	4.96	3.79	0.0515	0.207	0.243	gel-soil
1258	LOC-Os01g51890	Meristem	0.525	0.23	0.194	0.244	0.365	0.215	-0.175	4.14	0.398	0.528	0.787	0.803	gel-soil
1259	LOC-Os01g51980	Meristem	0.0203	0.00741	0.0057	0.016	0.0133	0.00998	-0.377	-1.02	0.116	0.733	0.863	0.882	gel-soil
1260	LOC-Os01g52010	Meristem	0.0348	0.0123	0.00855	0.008	0.0227	0.00832	-0.427	-0.718	0.206	0.65	0.827	0.842	gel-soil
1261	LOC-Os01g52060	Meristem	0.304	0.0691	0.0171	0.024	0.177	0.02	1.61	2.6	18.2	2.04e-05	0.000329	0.000409	gel-soil
1262	LOC-Os01g52080	Meristem	0.0029	0	0.0057	0	0.00133	0.00333	-2.18	-2.34	0.737	0.391	0.693	0.753	gel-soil
1263	LOC-Os01g52100	Meristem	0.391	0.217	0.057	0.06	0.297	0.0582	1.82	2.96	25.9	3.58e-07	9.12e-06	1.08e-05	gel-soil
1264	LOC-Os01g52120	Meristem	0.125	0.0691	0.0285	0.048	0.0947	0.0366	0.396	1.25	0.651	0.42	0.717	0.765	gel-soil
1265	LOC-Os01g52130	Meristem	0.232	0.0691	0.037	0.052	0.144	0.0433	0.979	2.6	7.23	0.00716	0.046	0.0565	gel-soil
1266	LOC-Os01g52140	Meristem	0.0174	0	0.00285	0	0.008	0.00166	1.03	-1.87	0.248	0.618	0.827	0.834	gel-soil
1267	LOC-Os01g52160	Meristem	0.304	0.148	0.0684	0.096	0.22	0.0799	0.95	2.89	7.61	0.0058	0.0387	0.0477	gel-soil
1268	LOC-Os01g52170	Meristem	0.0029	0.00247	0	0.004	0.00267	0.00166	-0.828	-2.09	0.155	0.694	0.837	0.858	gel-soil
1269	LOC-Os01g52180	Meristem	0.0174	0.0173	0.00285	0	0.0173	0.00166	2.15	-1.37	1.61	0.205	0.512	0.572	gel-soil
1270	LOC-Os01g52260	Meristem	0.916	0.763	0.798	0.832	0.833	0.812	-1.2	7.89	29.2	6.67e-08	2.08e-06	2.33e-06	gel-soil
1271	LOC-Os01g52270	Meristem	0.116	0.0444	0.0256	0.044	0.0773	0.0333	0.0201	0.76	0.0013	0.971	0.99	0.99	gel-soil
1272	LOC-Os01g52280	Meristem	0.136	0.0543	0.0484	0.032	0.092	0.0416	0.0299	1.07	0.00346	0.953	0.981	0.982	gel-soil
1273	LOC-Os01g52290	Meristem	0.168	0.084	0.0285	0.032	0.123	0.03	0.896	1.35	3.35	0.0674	0.251	0.293	gel-soil
1274	LOC-Os01g52304	Meristem	0.209	0.101	0.037	0.028	0.151	0.0333	1.16	1.4	5.63	0.0176	0.0932	0.112	gel-soil
1275	LOC-Os01g52320	Meristem	0.0058	0	0	0	0.00267	0	2.61	-2.52	0.384	0.535	0.787	0.805	gel-soil
1276	LOC-Os01g52330	Meristem	0.0261	0.0123	0.00285	0.004	0.0187	0.00333	0.911	-1.08	0.532	0.466	0.753	0.776	gel-soil
1277	LOC-Os01g52340	Meristem	0.368	0.116	0.0456	0.032	0.232	0.0399	1.77	2.61	21.6	3.4e-06	6.72e-05	8.36e-05	gel-soil
1278	LOC-Os01g52380	Meristem	0.0029	0	0	0	0.00133	0	2.61	-2.52	0.384	0.535	0.787	0.805	gel-soil
1279	LOC-Os01g52400	Meristem	0.27	0.109	0.0798	0.088	0.183	0.0832	0.0485	2.16	0.0156	0.901	0.953	0.962	gel-soil
1280	LOC-Os01g52410	Meristem	0.319	0.16	0.0199	0.076	0.233	0.0433	1.83	2.87	25.3	4.88e-07	1.21e-05	1.44e-05	gel-soil
1281	LOC-Os01g52440	Meristem	0.0348	0.00494	0.00285	0	0.0187	0.00166	2.27	-1.22	2	0.157	0.443	0.494	gel-soil
1282	LOC-Os01g52450	Meristem	0.293	0.131	0.12	0.152	0.205	0.133	-0.465	2.61	1.75	0.186	0.481	0.541	gel-soil
1283	LOC-Os01g52460	Meristem	0.884	0.622	0.516	0.644	0.743	0.569	0.0739	5.74	0.0942	0.759	0.88	0.896	gel-soil
1284	LOC-Os01g52480	Meristem	0.183	0.0741	0.0541	0.06	0.124	0.0566	-0.0591	1.96	0.021	0.885	0.946	0.956	gel-soil
1285	LOC-Os01g52500	Meristem	0.904	0.602	0.521	0.536	0.741	0.527	-0.149	5.84	0.388	0.533	0.787	0.804	gel-soil
1286	LOC-Os01g52514	Meristem	0.119	0.16	0.128	0.156	0.141	0.14	-1	2.34	7.17	0.00741	0.0474	0.0581	gel-soil
1287	LOC-Os01g52530	Meristem	0.861	0.538	0.293	0.296	0.687	0.295	1.07	4.96	16.9	3.87e-05	0.000578	0.000719	gel-soil
1288	LOC-Os01g52540	Meristem	0.0174	0.00741	0.00855	0.008	0.012	0.00832	-0.568	-0.961	0.288	0.592	0.827	0.827	gel-soil
1289	LOC-Os01g52560	Meristem	0.087	0.0494	0.0199	0.02	0.0667	0.02	0.495	0.533	0.66	0.417	0.714	0.764	gel-soil
1290	LOC-Os01g52570	Meristem	0.0609	0.0321	0.037	0.02	0.0453	0.03	-0.0999	0.638	0.0303	0.862	0.936	0.946	gel-soil
1291	LOC-Os01g52594	Meristem	0.977	0.743	0.456	0.548	0.851	0.494	0.989	6.45	17.6	2.78e-05	0.00043	0.000537	gel-soil
1292	LOC-Os01g52610	Meristem	0.206	0.106	0.177	0.172	0.152	0.175	-1.46	2.88	18.6	1.62e-05	0.000269	0.000334	gel-soil
1293	LOC-Os01g52630	Meristem	0.194	0.106	0.0997	0.144	0.147	0.118	-0.949	2.37	6.56	0.0104	0.0623	0.0755	gel-soil
1294	LOC-Os01g52640	Meristem	0.116	0.0741	0.0171	0.028	0.0933	0.0216	1.09	0.843	3.52	0.0607	0.233	0.272	gel-soil
1295	LOC-Os01g52710	Meristem	0.0406	0.0123	0.0142	0.048	0.0253	0.0283	-1.65	0.146	6.18	0.0129	0.0734	0.089	gel-soil
1296	LOC-Os01g52720	Meristem	0.441	0.279	0.182	0.216	0.353	0.196	0.00462	3.5	0.000229	0.988	0.996	0.996	gel-soil
1297	LOC-Os01g52760	Meristem	0.0899	0.0864	0.057	0.06	0.088	0.0582	-0.215	1.45	0.22	0.639	0.827	0.842	gel-soil
1298	LOC-Os01g52810	Meristem	0.699	0.373	0.225	0.296	0.523	0.255	0.246	4.15	0.776	0.378	0.681	0.741	gel-soil
1299	LOC-Os01g52820	Meristem	0	0	0.0057	0	0	0.00333	-4.03	-2.47	1.78	0.182	0.475	0.535	gel-soil
1300	LOC-Os01g52851	Meristem	0.362	0.158	0.188	0.148	0.252	0.171	-1.1	3.59	13.2	0.000279	0.0031	0.00396	gel-soil
1301	LOC-Os01g52864	Meristem	0.501	0.225	0.12	0.12	0.352	0.12	0.639	3.24	3.94	0.0472	0.195	0.229	gel-soil
1302	LOC-Os01g52880	Meristem	0.0406	0.00988	0.00285	0.004	0.024	0.00333	1.8	-0.899	2.1	0.148	0.427	0.478	gel-soil
1303	LOC-Os01g52920	Meristem	0.98	0.689	0.547	0.544	0.823	0.546	-0.0163	6.41	0.00486	0.944	0.976	0.978	gel-soil
1304	LOC-Os01g53000	Meristem	0.188	0.0938	0.0826	0.08	0.137	0.0815	-0.213	1.81	0.255	0.613	0.827	0.831	gel-soil
1305	LOC-Os01g53020	Meristem	0.0058	0.00247	0	0	0.004	0	3.18	-2.37	0.63	0.427	0.721	0.767	gel-soil
1306	LOC-Os01g53060	Meristem	0.472	0.284	0.165	0.192	0.371	0.176	0.277	3.39	0.786	0.375	0.679	0.74	gel-soil
1307	LOC-Os01g53140	Meristem	0.794	0.585	0.598	0.62	0.681	0.607	-0.623	5.51	6.47	0.011	0.0647	0.0786	gel-soil
1308	LOC-Os01g53150	Meristem	0.238	0.175	0.0997	0.124	0.204	0.11	0.0339	2.68	0.00946	0.923	0.965	0.969	gel-soil
1309	LOC-Os01g53160	Meristem	0.252	0.0988	0.0256	0.02	0.169	0.0233	1.58	2.06	13.6	0.000226	0.0026	0.00331	gel-soil
1310	LOC-Os01g53180	Meristem	0.0029	0	0	0	0.00133	0	1.85	-2.66	0.186	0.666	0.827	0.843	gel-soil
1311	LOC-Os01g53190	Meristem	0.0029	0	0	0	0.00133	0	1.85	-2.66	0.186	0.666	0.827	0.843	gel-soil
1312	LOC-Os01g53200	Meristem	0.0232	0.00741	0.00285	0.012	0.0147	0.00666	0.546	-0.966	0.23	0.632	0.827	0.841	gel-soil
1313	LOC-Os01g53220	Meristem	0.0319	0.0173	0	0	0.024	0	5.72	-1.14	5.84	0.0156	0.0854	0.103	gel-soil
1314	LOC-Os01g53240	Meristem	0.0609	0.037	0	0.004	0.048	0.00166	4.44	0.289	19.6	9.4e-06	0.000167	0.000207	gel-soil
1315	LOC-Os01g53260	Meristem	0.0145	0.00741	0	0.012	0.0107	0.00499	0.416	-0.997	0.131	0.717	0.853	0.872	gel-soil
1316	LOC-Os01g53280	Meristem	0.812	0.556	0.493	0.5	0.673	0.496	-0.063	5.85	0.0696	0.792	0.901	0.915	gel-soil
1317	LOC-Os01g53294	Meristem	0.852	0.496	0.256	0.352	0.66	0.296	0.808	5.79	11.1	0.000847	0.0079	0.0101	gel-soil
1318	LOC-Os01g53310	Meristem	0.0754	0.0296	0.0171	0.012	0.0507	0.015	0.613	0.107	0.75	0.386	0.689	0.749	gel-soil
1319	LOC-Os01g53350	Meristem	0.194	0.0988	0.0541	0.044	0.143	0.0499	0.317	3.24	0.983	0.321	0.658	0.703	gel-soil
1320	LOC-Os01g53450	Meristem	0.383	0.111	0.103	0.092	0.236	0.0982	0.281	2.54	0.611	0.434	0.729	0.773	gel-soil
1321	LOC-Os01g53470	Meristem	0.165	0.084	0.0769	0.056	0.121	0.0682	0.0221	1.84	0.00277	0.958	0.983	0.984	gel-soil
1322	LOC-Os01g53520	Meristem	1	0.97	0.875	0.892	0.984	0.882	0.49	8.79	5.32	0.0211	0.107	0.128	gel-soil
1323	LOC-Os01g53540	Meristem	0	0.00247	0	0	0.00133	0	1.95	-2.64	0.2	0.655	0.827	0.842	gel-soil
1324	LOC-Os01g53560	Meristem	0.223	0.128	0.0541	0.08	0.172	0.0649	0.698	2.04	2.91	0.0882	0.305	0.348	gel-soil
1325	LOC-Os01g53570	Meristem	0.0174	0.00988	0.00855	0.016	0.0133	0.0116	-0.904	-0.825	0.851	0.356	0.66	0.723	gel-soil
1326	LOC-Os01g53580	Meristem	0.0058	0.00247	0	0	0.004	0	3.18	-2.37	0.63	0.427	0.721	0.767	gel-soil
1327	LOC-Os01g53590	Meristem	0.0029	0.00494	0.00285	0.004	0.004	0.00333	-0.796	-2.09	0.144	0.704	0.844	0.865	gel-soil
1328	LOC-Os01g53610	Meristem	0.267	0.136	0.0826	0.072	0.196	0.0782	0.309	2.19	0.634	0.426	0.721	0.767	gel-soil
1329	LOC-Os01g53620	Meristem	0.962	0.758	0.786	0.84	0.852	0.809	-0.445	6.89	3.78	0.052	0.208	0.245	gel-soil
1330	LOC-Os01g53640	Meristem	0.258	0.111	0.16	0.22	0.179	0.185	-1.26	2.85	13.9	0.000192	0.00226	0.00288	gel-soil
1331	LOC-Os01g53650	Meristem	0.0203	0.00988	0.00855	0.008	0.0147	0.00832	-0.129	-0.911	0.0151	0.902	0.953	0.962	gel-soil
1332	LOC-Os01g53660	Meristem	0.0493	0.0272	0.0171	0.036	0.0373	0.025	-0.61	0.0119	0.764	0.382	0.685	0.744	gel-soil
1333	LOC-Os01g53670	Meristem	0.565	0.202	0.0541	0.08	0.369	0.0649	1.79	3.37	28.9	7.63e-08	2.33e-06	2.64e-06	gel-soil
1334	LOC-Os01g53710	Meristem	0.371	0.254	0.271	0.26	0.308	0.266	-0.734	3.92	6.56	0.0104	0.0624	0.0758	gel-soil
1335	LOC-Os01g53720	Meristem	0.536	0.284	0.16	0.216	0.4	0.183	0.244	3.56	0.646	0.421	0.719	0.765	gel-soil
1336	LOC-Os01g53740	Meristem	0.125	0.0296	0.0142	0.02	0.0733	0.0166	1.37	0.845	5.35	0.0207	0.106	0.127	gel-soil
1337	LOC-Os01g53750	Meristem	0.0145	0.0123	0.0057	0.004	0.0133	0.00499	-0.00191	-1.28	5.78e-06	0.998	0.999	0.999	gel-soil
1338	LOC-Os01g53779	Meristem	0.0174	0.0148	0.0142	0.02	0.016	0.0166	-1.22	-0.62	1.9	0.168	0.463	0.514	gel-soil
1339	LOC-Os01g53790	Meristem	0.0841	0.084	0.0513	0.04	0.084	0.0466	0.0538	1.26	0.0122	0.912	0.959	0.964	gel-soil
1340	LOC-Os01g53820	Meristem	0.0029	0.00741	0	0	0.00533	0	3.69	-2.23	0.958	0.328	0.658	0.703	gel-soil
1341	LOC-Os01g53880	Meristem	0.435	0.225	0.0855	0.132	0.321	0.105	0.848	3.43	7.24	0.00714	0.0459	0.0564	gel-soil
1342	LOC-Os01g53900	Meristem	0.284	0.079	0.0142	0.02	0.173	0.0166	2.41	1.53	21	4.69e-06	8.91e-05	0.000111	gel-soil
1343	LOC-Os01g53920	Meristem	0.522	0.23	0.0741	0.056	0.364	0.0666	1.37	3.45	18.2	1.97e-05	0.000319	0.000397	gel-soil
1344	LOC-Os01g53980	Meristem	0.0464	0.0296	0.0256	0.02	0.0373	0.0233	-0.158	0.132	0.0549	0.815	0.915	0.924	gel-soil
1345	LOC-Os01g54010	Meristem	0.293	0.163	0.142	0.2	0.223	0.166	-0.775	2.91	5.4	0.0201	0.103	0.124	gel-soil
1346	LOC-Os01g54030	Meristem	0.0029	0.00988	0	0	0.00667	0	4.02	-2.11	1.27	0.259	0.587	0.641	gel-soil
1347	LOC-Os01g54050	Meristem	0.107	0.0617	0.0655	0.056	0.0827	0.0616	-0.687	1.25	2.06	0.152	0.433	0.484	gel-soil
1348	LOC-Os01g54080	Meristem	0.391	0.237	0.274	0.28	0.308	0.276	-0.522	4.09	3.47	0.0625	0.238	0.278	gel-soil
1349	LOC-Os01g54090	Meristem	0.0087	0.00494	0	0.028	0.00667	0.0116	-2.37	-1.25	3.65	0.0562	0.221	0.258	gel-soil
1350	LOC-Os01g54190	Meristem	0.354	0.158	0.14	0.064	0.248	0.108	-0.00282	2.73	6.83e-05	0.993	0.997	0.998	gel-soil
1351	LOC-Os01g54240	Meristem	0.31	0.183	0.108	0.156	0.241	0.128	-0.0705	2.65	0.0406	0.84	0.927	0.936	gel-soil
1352	LOC-Os01g54340	Meristem	0.67	0.326	0.245	0.268	0.484	0.255	-0.0172	5.09	0.00467	0.946	0.977	0.978	gel-soil
1353	LOC-Os01g54370	Meristem	0.933	0.667	0.302	0.344	0.789	0.319	1.5	5.51	35.3	2.87e-09	1.24e-07	1.26e-07	gel-soil
1354	LOC-Os01g54390	Meristem	0.186	0.141	0.0484	0.044	0.161	0.0466	0.949	2	5.17	0.023	0.114	0.137	gel-soil
1355	LOC-Os01g54470	Meristem	0.0203	0.00988	0.0057	0	0.0147	0.00333	1.4	-0.804	1.56	0.212	0.522	0.58	gel-soil
1356	LOC-Os01g54510	Meristem	0.994	0.751	0.584	0.608	0.863	0.594	0.722	6.79	9.76	0.00179	0.0147	0.0186	gel-soil
1357	LOC-Os01g54515	Meristem	0.157	0.0444	0.0171	0.024	0.096	0.02	0.485	1.19	0.945	0.331	0.658	0.703	gel-soil
1358	LOC-Os01g54520	Meristem	0.0986	0.0296	0.0228	0.032	0.0613	0.0266	-0.255	1.17	0.269	0.604	0.827	0.827	gel-soil
1359	LOC-Os01g54530	Meristem	0.278	0.17	0.151	0.132	0.22	0.143	-0.391	2.64	1.25	0.263	0.592	0.646	gel-soil
1360	LOC-Os01g54540	Meristem	0.614	0.368	0.251	0.264	0.481	0.256	0.242	4	0.722	0.396	0.699	0.753	gel-soil
1361	LOC-Os01g54550	Meristem	0.716	0.321	0.256	0.248	0.503	0.253	0.102	4.06	0.13	0.718	0.853	0.873	gel-soil
1362	LOC-Os01g54580	Meristem	0.629	0.259	0.188	0.172	0.429	0.181	0.385	3.56	1.6	0.205	0.512	0.572	gel-soil
1363	LOC-Os01g54590	Meristem	0.209	0.178	0.214	0.188	0.192	0.203	-1.21	3.03	13.4	0.00025	0.00284	0.00361	gel-soil
1364	LOC-Os01g54620	Meristem	0.171	0.042	0.00285	0.028	0.101	0.0133	1.2	1.32	5.61	0.0178	0.0942	0.113	gel-soil
1365	LOC-Os01g54714	Meristem	0.0029	0.00494	0.00285	0	0.004	0.00166	0.14	-2.22	0.00277	0.958	0.983	0.984	gel-soil
1366	LOC-Os01g54750	Meristem	0	0.00247	0	0	0.00133	0	1.95	-2.64	0.2	0.655	0.827	0.842	gel-soil
1367	LOC-Os01g54784	Meristem	0.623	0.356	0.205	0.216	0.479	0.21	0.408	3.72	1.89	0.169	0.465	0.516	gel-soil
1368	LOC-Os01g54800	Meristem	0.0348	0.0272	0.0057	0.016	0.0307	0.00998	0.847	-0.184	1.08	0.298	0.634	0.683	gel-soil
1369	LOC-Os01g54850	Meristem	0.643	0.321	0.205	0.188	0.469	0.198	0.603	3.89	4.31	0.0379	0.165	0.196	gel-soil
1370	LOC-Os01g54890	Meristem	0.948	0.716	0.63	0.62	0.823	0.626	-0.0375	7.79	0.0292	0.864	0.937	0.947	gel-soil
1371	LOC-Os01g54910	Meristem	0.913	0.635	0.49	0.584	0.763	0.529	0.13	5.81	0.296	0.586	0.826	0.827	gel-soil
1372	LOC-Os01g54940	Meristem	0.745	0.454	0.276	0.316	0.588	0.293	0.326	4.54	1.5	0.221	0.535	0.594	gel-soil
1373	LOC-Os01g54980	Meristem	0.0029	0	0	0	0.00133	0	1.85	-2.66	0.186	0.666	0.827	0.843	gel-soil
1374	LOC-Os01g55000	Meristem	0	0	0	0.012	0	0.00499	-4.66	-2.31	2.84	0.0918	0.312	0.357	gel-soil
1375	LOC-Os01g55020	Meristem	0.962	0.76	0.738	0.86	0.853	0.789	-0.388	7.1	2.93	0.087	0.301	0.344	gel-soil
1376	LOC-Os01g55110	Meristem	0.658	0.38	0.265	0.32	0.508	0.288	-0.164	5.38	0.444	0.505	0.787	0.795	gel-soil
1377	LOC-Os01g55150	Meristem	0.397	0.235	0.41	0.34	0.309	0.381	-1.38	4.91	28.1	1.18e-07	3.41e-06	3.92e-06	gel-soil
1378	LOC-Os01g55180	Meristem	0.0261	0.00494	0	0	0.0147	0	5.19	-1.44	3.78	0.0518	0.208	0.244	gel-soil
1379	LOC-Os01g55190	Meristem	0.339	0.328	0.222	0.328	0.333	0.266	-0.472	4.4	3.06	0.0803	0.285	0.328	gel-soil
1380	LOC-Os01g55200	Meristem	0.0145	0.00494	0	0.004	0.00933	0.00166	1.57	-1.62	0.703	0.402	0.703	0.758	gel-soil
1381	LOC-Os01g55220	Meristem	0.29	0.185	0.123	0.088	0.233	0.108	-1.18	5.85	23.6	1.16e-06	2.59e-05	3.16e-05	gel-soil
1382	LOC-Os01g55240	Meristem	0.936	0.674	0.419	0.428	0.795	0.423	0.685	6.81	8.81	0.003	0.0225	0.0283	gel-soil
1383	LOC-Os01g55260	Meristem	0.957	0.751	0.755	0.752	0.845	0.754	-0.595	7.02	6.8	0.00912	0.056	0.0682	gel-soil
1384	LOC-Os01g55300	Meristem	0.229	0.151	0.057	0.072	0.187	0.0632	0.57	2.14	2.05	0.152	0.433	0.485	gel-soil
1385	LOC-Os01g55390	Meristem	0.139	0.0519	0.0342	0.04	0.092	0.0366	0.11	0.927	0.0421	0.837	0.927	0.935	gel-soil
1386	LOC-Os01g55410	Meristem	0.125	0.121	0.105	0.172	0.123	0.133	-0.966	2.46	7.03	0.00801	0.0504	0.0617	gel-soil
1387	LOC-Os01g55420	Meristem	0.0638	0.0741	0.0399	0.032	0.0693	0.0366	-0.0334	0.908	0.00394	0.95	0.979	0.98	gel-soil
1388	LOC-Os01g55490	Meristem	0.548	0.383	0.242	0.284	0.459	0.26	-0.124	4.33	0.209	0.648	0.827	0.842	gel-soil
1389	LOC-Os01g55500	Meristem	0.203	0.133	0.0826	0.088	0.165	0.0849	-0.215	2.64	0.375	0.54	0.79	0.808	gel-soil
1390	LOC-Os01g55510	Meristem	0.757	0.585	0.521	0.548	0.664	0.532	-1.44	7.27	39.2	3.8e-10	2.04e-08	1.91e-08	gel-soil
1391	LOC-Os01g55520	Meristem	0.0058	0.00741	0.00285	0.004	0.00667	0.00333	-0.116	-1.89	0.00402	0.949	0.979	0.98	gel-soil
1392	LOC-Os01g55570	Meristem	0.0899	0.0321	0.0228	0.016	0.0587	0.02	0.357	0.358	0.314	0.575	0.818	0.824	gel-soil
1393	LOC-Os01g55590	Meristem	0.6	0.291	0.137	0.18	0.433	0.155	0.852	3.74	8.11	0.0044	0.0309	0.0384	gel-soil
1394	LOC-Os01g55640	Meristem	0.0058	0.00494	0	0	0.00533	0	3.6	-2.24	0.907	0.341	0.658	0.711	gel-soil
1395	LOC-Os01g55740	Meristem	0.261	0.21	0.162	0.144	0.233	0.155	-0.46	2.83	1.86	0.172	0.47	0.522	gel-soil
1396	LOC-Os01g55780	Meristem	0.617	0.343	0.259	0.304	0.469	0.278	-0.0205	4.12	0.00538	0.942	0.975	0.976	gel-soil
1397	LOC-Os01g55799	Meristem	0.548	0.242	0.16	0.108	0.383	0.138	0.807	3.41	6.58	0.0103	0.0619	0.0752	gel-soil
1398	LOC-Os01g55850	Meristem	0.0058	0	0	0.004	0.00267	0.00166	-0.0695	-2.25	0.000564	0.981	0.995	0.994	gel-soil
1399	LOC-Os01g55860	Meristem	0.568	0.254	0.094	0.124	0.399	0.106	1.2	3.36	13.8	0.000208	0.00241	0.00308	gel-soil
1400	LOC-Os01g55900	Meristem	0.142	0.0815	0.037	0.096	0.109	0.0616	-0.0218	1.59	0.00239	0.961	0.985	0.985	gel-soil
1401	LOC-Os01g55940	Meristem	0.368	0.163	0.0285	0.06	0.257	0.0416	2.32	3.06	40.6	1.84e-10	1.04e-08	9.67e-09	gel-soil
1402	LOC-Os01g56000	Meristem	0.336	0.128	0.128	0.128	0.224	0.128	-0.383	2.67	1.22	0.27	0.602	0.656	gel-soil
1403	LOC-Os01g56040	Meristem	0.0406	0.0123	0.0057	0.004	0.0253	0.00499	0.75	-0.862	0.474	0.491	0.778	0.795	gel-soil
1404	LOC-Os01g56090	Meristem	0.087	0.0765	0.0456	0.036	0.0813	0.0416	-0.149	1.05	0.0853	0.77	0.888	0.903	gel-soil
1405	LOC-Os01g56100	Meristem	0.229	0.131	0.151	0.16	0.176	0.155	-0.959	2.86	8.15	0.00431	0.0304	0.0378	gel-soil
1406	LOC-Os01g56160	Meristem	0.0754	0.0395	0.0171	0.008	0.056	0.0133	1.15	0.16	2.56	0.11	0.35	0.4	gel-soil
1407	LOC-Os01g56180	Meristem	0.481	0.193	0.123	0.08	0.325	0.105	1.07	3.43	11.3	0.00077	0.0073	0.0093	gel-soil
1408	LOC-Os01g56190	Meristem	0.438	0.195	0.154	0.164	0.307	0.158	-0.092	3.14	0.0817	0.775	0.891	0.906	gel-soil
1409	LOC-Os01g56200	Meristem	0.991	0.719	0.627	0.692	0.844	0.654	-0.541	6.91	5.59	0.0181	0.0952	0.115	gel-soil
1410	LOC-Os01g56240	Meristem	0.22	0.138	0.0427	0.048	0.176	0.0449	1.07	3.08	10.1	0.00145	0.0124	0.0157	gel-soil
1411	LOC-Os01g56270	Meristem	0.18	0.0642	0.0313	0.028	0.117	0.03	0.89	1.16	2.98	0.0844	0.295	0.338	gel-soil
1412	LOC-Os01g56290	Meristem	0.058	0.0346	0.0057	0.028	0.0453	0.015	0.563	-0.0382	0.561	0.454	0.741	0.776	gel-soil
1413	LOC-Os01g56300	Meristem	0.794	0.395	0.43	0.368	0.579	0.404	-0.486	4.99	3.66	0.0559	0.22	0.257	gel-soil
1414	LOC-Os01g56310	Meristem	0.432	0.252	0.234	0.24	0.335	0.236	-0.508	3.79	3.03	0.0815	0.288	0.331	gel-soil
1415	LOC-Os01g56320	Meristem	0.107	0.0938	0.0912	0.076	0.1	0.0849	-0.934	2.07	5.56	0.0184	0.0965	0.116	gel-soil
1416	LOC-Os01g56330	Meristem	0.594	0.346	0.444	0.432	0.46	0.439	-1.22	4.82	22.1	2.6e-06	5.31e-05	6.57e-05	gel-soil
1417	LOC-Os01g56350	Meristem	0.226	0.109	0.0598	0.084	0.163	0.0699	0.101	1.95	0.0607	0.805	0.909	0.921	gel-soil
1418	LOC-Os01g56410	Meristem	0	0.00247	0.0057	0	0.00133	0.00333	-2.08	-2.33	0.68	0.41	0.71	0.764	gel-soil
1419	LOC-Os01g56420	Meristem	0.0812	0.0519	0.057	0.064	0.0653	0.0599	-0.959	1.41	4.37	0.0366	0.162	0.192	gel-soil
1420	LOC-Os01g56470	Meristem	0.957	0.76	0.533	0.5	0.851	0.519	0.739	6.1	9.61	0.00194	0.0158	0.0198	gel-soil
1421	LOC-Os01g56560	Meristem	0.675	0.328	0.296	0.164	0.488	0.241	0.252	3.9	0.765	0.382	0.685	0.744	gel-soil
1422	LOC-Os01g56580	Meristem	0.907	0.481	0.487	0.464	0.677	0.478	-0.173	5.31	0.489	0.484	0.772	0.791	gel-soil
1423	LOC-Os01g56590	Meristem	0.307	0.148	0.16	0.2	0.221	0.176	-0.871	3.05	7.13	0.00757	0.0482	0.0591	gel-soil
1424	LOC-Os01g56600	Meristem	0.936	0.652	0.544	0.604	0.783	0.569	-0.0553	5.83	0.0535	0.817	0.916	0.924	gel-soil
1425	LOC-Os01g56630	Meristem	0.716	0.383	0.282	0.368	0.536	0.318	-0.0695	4.55	0.0687	0.793	0.902	0.916	gel-soil
1426	LOC-Os01g56660	Meristem	0.354	0.242	0.154	0.248	0.293	0.193	0.0554	4.31	0.0413	0.839	0.927	0.935	gel-soil
1427	LOC-Os01g56670	Meristem	0.29	0.153	0.154	0.164	0.216	0.158	-0.587	2.74	2.93	0.0869	0.301	0.344	gel-soil
1428	LOC-Os01g56690	Meristem	0.214	0.119	0.125	0.12	0.163	0.123	-1.26	3.63	17.7	2.6e-05	0.000407	0.000508	gel-soil
1429	LOC-Os01g56710	Meristem	0	0.00494	0	0.004	0.00267	0.00166	-0.361	-2.33	0.0191	0.89	0.948	0.959	gel-soil
1430	LOC-Os01g56730	Meristem	0.0087	0	0.00285	0	0.004	0.00166	-0.0339	-2.25	0.000123	0.991	0.996	0.997	gel-soil
1431	LOC-Os01g56740	Meristem	0.0029	0.00741	0	0	0.00533	0	3.69	-2.23	0.958	0.328	0.658	0.703	gel-soil
1432	LOC-Os01g56750	Meristem	0.0232	0.0272	0.0114	0.008	0.0253	0.00998	0.118	-0.495	0.0182	0.893	0.949	0.96	gel-soil
1433	LOC-Os01g56790	Meristem	0.472	0.163	0.145	0.156	0.305	0.15	0.0645	2.95	0.0378	0.846	0.93	0.938	gel-soil
1434	LOC-Os01g56840	Meristem	0.0058	0.00247	0.00855	0	0.004	0.00499	-1.4	-1.99	0.544	0.461	0.748	0.776	gel-soil
1435	LOC-Os01g56850	Meristem	0.11	0.0593	0.0427	0.048	0.0827	0.0449	-0.327	0.97	0.394	0.53	0.787	0.803	gel-soil
1436	LOC-Os01g56870	Meristem	0.058	0.0494	0.0142	0.044	0.0533	0.0266	-0.0712	0.524	0.0142	0.905	0.955	0.962	gel-soil
1437	LOC-Os01g56900	Meristem	0.197	0.114	0.094	0.08	0.152	0.0882	-0.246	2.1	0.392	0.531	0.787	0.803	gel-soil
1438	LOC-Os01g56910	Meristem	0.528	0.264	0.282	0.32	0.385	0.298	-0.708	4.04	6.31	0.012	0.0697	0.0844	gel-soil
1439	LOC-Os01g56930	Meristem	0.974	0.701	0.504	0.572	0.827	0.532	0.65	6.4	7.66	0.00565	0.038	0.0468	gel-soil
1440	LOC-Os01g56940	Meristem	0.31	0.121	0.0684	0.044	0.208	0.0582	0.805	2.14	4.05	0.0443	0.186	0.219	gel-soil
1441	LOC-Os01g56969	Meristem	0.49	0.304	0.302	0.296	0.389	0.3	-0.585	4.12	4.4	0.0359	0.159	0.189	gel-soil
1442	LOC-Os01g57004	Meristem	0.0783	0.0247	0.0142	0.016	0.0493	0.015	0.226	0.619	0.15	0.699	0.84	0.861	gel-soil
1443	LOC-Os01g57020	Meristem	0.0696	0.0296	0	0.004	0.048	0.00166	3.92	-0.0846	12.6	0.000387	0.0041	0.00522	gel-soil
1444	LOC-Os01g57030	Meristem	0.51	0.301	0.302	0.34	0.397	0.318	-0.848	6.55	13.2	0.000281	0.00312	0.00398	gel-soil
1445	LOC-Os01g57066	Meristem	0.591	0.294	0.399	0.348	0.431	0.378	-1.24	4.5	21.1	4.32e-06	8.27e-05	0.000103	gel-soil
1446	LOC-Os01g57073	Meristem	0.945	0.627	0.464	0.512	0.773	0.484	0.576	6.25	5.95	0.0147	0.0815	0.0984	gel-soil
1447	LOC-Os01g57082	Meristem	0.0116	0	0	0.012	0.00533	0.00499	-1.62	-1.79	0.946	0.331	0.658	0.703	gel-soil
1448	LOC-Os01g57100	Meristem	0.18	0.0988	0.0598	0.052	0.136	0.0566	0.271	1.78	0.401	0.527	0.787	0.803	gel-soil
1449	LOC-Os01g57210	Meristem	0.771	0.328	0.236	0.304	0.532	0.265	0.303	4.39	1.25	0.264	0.593	0.647	gel-soil
1450	LOC-Os01g57220	Meristem	0.997	0.798	0.624	0.672	0.889	0.644	0.61	7.15	7.21	0.00724	0.0464	0.057	gel-soil
1451	LOC-Os01g57250	Meristem	0.948	0.758	0.707	0.74	0.845	0.72	-0.497	6.51	4.56	0.0327	0.149	0.177	gel-soil
1452	LOC-Os01g57260	Meristem	0.991	0.81	0.613	0.668	0.893	0.636	0.616	6.72	7.08	0.00779	0.0493	0.0604	gel-soil
1453	LOC-Os01g57270	Meristem	0.087	0.0494	0.0342	0.032	0.0667	0.0333	-0.268	0.7	0.227	0.634	0.827	0.842	gel-soil
1454	LOC-Os01g57280	Meristem	0.0232	0.0198	0.0114	0.008	0.0213	0.00998	0.302	-0.542	0.112	0.737	0.866	0.884	gel-soil
1455	LOC-Os01g57310	Meristem	0.241	0.116	0.0712	0	0.173	0.0416	1.3	1.96	9.2	0.00242	0.019	0.0238	gel-soil
1456	LOC-Os01g57340	Meristem	0.0029	0.00494	0	0.004	0.004	0.00166	0.104	-2.22	0.00158	0.968	0.988	0.988	gel-soil
1457	LOC-Os01g57410	Meristem	0.0116	0.0123	0.0057	0	0.012	0.00333	0.354	-1.4	0.0608	0.805	0.909	0.921	gel-soil
1458	LOC-Os01g57430	Meristem	0.0696	0.0173	0.0114	0.012	0.0413	0.0116	0.207	0.0874	0.0887	0.766	0.884	0.901	gel-soil
1459	LOC-Os01g57460	Meristem	0.89	0.543	0.39	0.416	0.703	0.401	0.314	4.97	1.51	0.219	0.532	0.59	gel-soil
1460	LOC-Os01g57480	Meristem	0.249	0.0815	0.037	0.044	0.159	0.0399	0.709	1.83	2.71	0.0997	0.327	0.377	gel-soil
1461	LOC-Os01g57490	Meristem	0.217	0.0691	0.0199	0.048	0.137	0.0316	1.04	1.59	4.99	0.0255	0.123	0.147	gel-soil
1462	LOC-Os01g57500	Meristem	0.0435	0	0.0142	0.004	0.02	0.00998	-0.384	-1.01	0.123	0.726	0.858	0.877	gel-soil
1463	LOC-Os01g57510	Meristem	0.058	0.0173	0.0057	0.008	0.036	0.00666	1.09	-0.391	1.47	0.225	0.539	0.598	gel-soil
1464	LOC-Os01g57540	Meristem	0.119	0.0593	0.00285	0.012	0.0867	0.00666	2.85	0.615	15.1	0.000105	0.00134	0.00171	gel-soil
1465	LOC-Os01g57550	Meristem	0.162	0.0667	0.0427	0.06	0.111	0.0499	-0.284	1.49	0.395	0.53	0.787	0.803	gel-soil
1466	LOC-Os01g57570	Meristem	0.872	0.659	0.387	0.448	0.757	0.413	1.03	6.39	19	1.28e-05	0.000218	0.000271	gel-soil
1467	LOC-Os01g57599	Meristem	0.0058	0.0123	0.0057	0	0.00933	0.00333	0.835	-1.54	0.268	0.604	0.827	0.827	gel-soil
1468	LOC-Os01g57610	Meristem	0.0087	0.00494	0	0	0.00667	0	3.87	-2.14	1.15	0.283	0.617	0.669	gel-soil
1469	LOC-Os01g57630	Meristem	0.348	0.23	0.108	0.18	0.284	0.138	-0.199	3.34	0.403	0.526	0.787	0.803	gel-soil
1470	LOC-Os01g57735	Meristem	0.0029	0.00247	0	0	0.00267	0	2.7	-2.5	0.41	0.522	0.787	0.801	gel-soil
1471	LOC-Os01g57740	Meristem	0.786	0.356	0.108	0.152	0.553	0.126	1.79	4.3	38.7	5.04e-10	2.65e-08	2.49e-08	gel-soil
1472	LOC-Os01g57770	Meristem	0.684	0.336	0.165	0.232	0.496	0.193	0.863	5.38	11.9	0.00055	0.0055	0.00701	gel-soil
1473	LOC-Os01g57840	Meristem	0.832	0.627	0.365	0.496	0.721	0.419	0.33	8.27	2.33	0.127	0.385	0.437	gel-soil
1474	LOC-Os01g57854	Meristem	0.359	0.114	0.057	0.076	0.227	0.0649	0.288	2.65	0.674	0.412	0.711	0.764	gel-soil
1475	LOC-Os01g57880	Meristem	0.0812	0.0346	0.0114	0.016	0.056	0.0133	-0.502	0.948	0.91	0.34	0.658	0.711	gel-soil
1476	LOC-Os01g57890	Meristem	0.0406	0.0123	0.0057	0.024	0.0253	0.0133	-0.251	-0.616	0.0765	0.782	0.896	0.91	gel-soil
1477	LOC-Os01g57960	Meristem	0.0058	0.00494	0	0	0.00533	0	3.6	-2.24	0.907	0.341	0.658	0.711	gel-soil
1478	LOC-Os01g57968	Meristem	0.029	0.0148	0.0171	0.016	0.0213	0.0166	-0.824	-0.673	0.822	0.365	0.669	0.731	gel-soil
1479	LOC-Os01g57990	Meristem	0.0261	0.0173	0.00285	0.004	0.0213	0.00333	0.59	-0.971	0.268	0.605	0.827	0.827	gel-soil
1480	LOC-Os01g58010	Meristem	0.751	0.472	0.504	0.524	0.6	0.512	-0.84	5.2	11.2	0.000837	0.00781	0.00998	gel-soil
1481	LOC-Os01g58020	Meristem	0.154	0.128	0.0541	0.064	0.14	0.0582	0.428	1.64	0.922	0.337	0.658	0.708	gel-soil
1482	LOC-Os01g58022	Meristem	0.11	0.131	0.108	0.08	0.121	0.0965	-0.552	1.85	1.75	0.186	0.482	0.542	gel-soil
1483	LOC-Os01g58024	Meristem	0.397	0.296	0.208	0.26	0.343	0.23	-0.175	3.72	0.35	0.554	0.801	0.812	gel-soil
1484	LOC-Os01g58049	Meristem	0.707	0.412	0.271	0.344	0.548	0.301	-0.11	4.56	0.173	0.677	0.831	0.848	gel-soil
1485	LOC-Os01g58080	Meristem	0.333	0.254	0.151	0.2	0.291	0.171	-0.152	3.55	0.251	0.616	0.827	0.833	gel-soil
1486	LOC-Os01g58194	Meristem	0.0667	0.0222	0.00285	0.004	0.0427	0.00333	2.51	0.0413	8.2	0.00419	0.0298	0.037	gel-soil
1487	LOC-Os01g58240	Meristem	0.443	0.175	0.0456	0.044	0.299	0.0449	1.83	3.44	30.9	2.73e-08	9.36e-07	1.03e-06	gel-soil
1488	LOC-Os01g58280	Meristem	0.0029	0.00247	0	0	0.00267	0	2.7	-2.5	0.41	0.522	0.787	0.801	gel-soil
1489	LOC-Os01g58290	Meristem	0.0841	0.0198	0.0057	0.008	0.0493	0.00666	1.81	-0.133	4.31	0.0378	0.165	0.196	gel-soil
1490	LOC-Os01g58310	Meristem	0.887	0.459	0.242	0.216	0.656	0.231	1.48	5.92	36.6	1.48e-09	6.88e-08	6.83e-08	gel-soil
1491	LOC-Os01g58320	Meristem	0.765	0.353	0.128	0.144	0.543	0.135	1.61	5.52	40.3	2.25e-10	1.26e-08	1.17e-08	gel-soil
1492	LOC-Os01g58335	Meristem	0.951	0.721	0.407	0.48	0.827	0.438	1.03	7.08	20.3	6.75e-06	0.000124	0.000154	gel-soil
1493	LOC-Os01g58340	Meristem	0.232	0.101	0.0342	0.036	0.161	0.0349	0.973	2.58	7.08	0.00781	0.0494	0.0604	gel-soil
1494	LOC-Os01g58350	Meristem	0.588	0.301	0.0598	0.04	0.433	0.0516	2.96	5.92	127	2.17e-29	1.81e-26	6.41e-27	gel-soil
1495	LOC-Os01g58370	Meristem	0.058	0.00741	0.0114	0.008	0.0307	0.00998	-0.472	0.222	0.538	0.463	0.75	0.776	gel-soil
1496	LOC-Os01g58380	Meristem	0.658	0.328	0.177	0.268	0.48	0.215	0.847	4.18	9.06	0.00262	0.0202	0.0254	gel-soil
1497	LOC-Os01g58420	Meristem	0.986	0.765	0.627	0.584	0.867	0.609	-0.0102	7.79	0.00215	0.963	0.986	0.986	gel-soil
1498	LOC-Os01g58430	Meristem	0	0.00247	0	0.004	0.00133	0.00166	-1.21	-2.47	0.166	0.684	0.834	0.852	gel-soil
1499	LOC-Os01g58440	Meristem	0.243	0.084	0.00855	0.056	0.157	0.0283	1.06	1.47	4.79	0.0286	0.134	0.16	gel-soil
1500	LOC-Os01g58444	Meristem	0.261	0.119	0.0513	0.064	0.184	0.0566	0.606	1.92	2.08	0.149	0.429	0.48	gel-soil
1501	LOC-Os01g58450	Meristem	0.0145	0.0148	0.00285	0.004	0.0147	0.00333	0.437	-1.34	0.098	0.754	0.876	0.893	gel-soil
1502	LOC-Os01g58459	Meristem	0.557	0.353	0.242	0.268	0.447	0.253	-0.0545	3.89	0.0359	0.85	0.93	0.94	gel-soil
1503	LOC-Os01g58470	Meristem	0.0667	0.037	0.00855	0.008	0.0507	0.00832	1.35	-0.0301	2.9	0.0888	0.306	0.349	gel-soil
1504	LOC-Os01g58480	Meristem	0.0116	0.00494	0.00285	0	0.008	0.00166	0.968	-1.93	0.204	0.652	0.827	0.842	gel-soil
1505	LOC-Os01g58510	Meristem	0.0464	0.0321	0.0114	0.02	0.0387	0.015	0.0718	-0.0939	0.00925	0.923	0.965	0.97	gel-soil
1506	LOC-Os01g58530	Meristem	0.275	0.111	0.0342	0.12	0.187	0.0699	0.275	2.14	0.488	0.485	0.772	0.791	gel-soil
1507	LOC-Os01g58550	Meristem	0.107	0.121	0.0855	0.136	0.115	0.106	-0.807	2.42	4.83	0.0279	0.132	0.158	gel-soil
1508	LOC-Os01g58580	Meristem	0.89	0.56	0.635	0.624	0.712	0.631	-0.401	5.57	2.71	0.1	0.328	0.377	gel-soil
1509	LOC-Os01g58610	Meristem	0.0029	0.00988	0	0	0.00667	0	4.3	-2	1.62	0.204	0.51	0.569	gel-soil
1510	LOC-Os01g58630	Meristem	0.101	0.0667	0.0399	0.04	0.0827	0.0399	-0.0827	1.27	0.0296	0.863	0.937	0.946	gel-soil
1511	LOC-Os01g58640	Meristem	0.0145	0.00988	0.0057	0.004	0.012	0.00499	-0.249	-0.817	0.0631	0.802	0.906	0.92	gel-soil
1512	LOC-Os01g58670	Meristem	0.087	0.0444	0.0285	0.04	0.064	0.0333	0.0883	1.44	0.0363	0.849	0.93	0.94	gel-soil
1513	LOC-Os01g58680	Meristem	0.226	0.148	0.0798	0.08	0.184	0.0799	0.387	2.15	0.968	0.325	0.658	0.703	gel-soil
1514	LOC-Os01g58690	Meristem	0.226	0.126	0.0541	0.092	0.172	0.0699	0.497	2.1	1.54	0.214	0.525	0.583	gel-soil
1515	LOC-Os01g58710	Meristem	0	0	0.00285	0	0	0.00166	-3.12	-2.63	0.861	0.354	0.658	0.721	gel-soil
1516	LOC-Os01g58754	Meristem	0.145	0.123	0.0399	0.068	0.133	0.0516	0.16	1.64	0.131	0.717	0.853	0.872	gel-soil
1517	LOC-Os01g58760	Meristem	0	0	0	0.004	0	0.00166	-3.16	-2.63	0.874	0.35	0.658	0.719	gel-soil
1518	LOC-Os01g58780	Meristem	0.0319	0.0321	0.0142	0.032	0.032	0.0216	-0.331	-0.117	0.199	0.655	0.827	0.842	gel-soil
1519	LOC-Os01g58790	Meristem	0.171	0.0568	0.0313	0.036	0.109	0.0333	0.475	1.44	1.03	0.309	0.647	0.698	gel-soil
1520	LOC-Os01g58850	Meristem	0.145	0.106	0.0313	0.056	0.124	0.0416	0.783	2.16	3.84	0.0501	0.203	0.239	gel-soil
1521	LOC-Os01g58890	Meristem	0.939	0.76	0.385	0.484	0.843	0.426	1.77	7.5	59	1.6e-14	1.99e-12	1.39e-12	gel-soil
1522	LOC-Os01g58950	Meristem	0.0058	0.00988	0.0057	0.004	0.008	0.00499	-0.768	-1.6	0.265	0.607	0.827	0.827	gel-soil
1523	LOC-Os01g58960	Meristem	0.0116	0.00494	0	0	0.008	0	4.28	-1.95	1.67	0.196	0.498	0.557	gel-soil
1524	LOC-Os01g58970	Meristem	0.0087	0.00494	0.00285	0	0.00667	0.00166	0.746	-2.02	0.111	0.74	0.867	0.885	gel-soil
1525	LOC-Os01g59009	Meristem	0.0029	0	0	0	0.00133	0	1.85	-2.66	0.186	0.666	0.827	0.843	gel-soil
1526	LOC-Os01g59020	Meristem	0.0377	0.00494	0	0	0.02	0	5.73	-1.06	6.22	0.0126	0.0722	0.0875	gel-soil
1527	LOC-Os01g59050	Meristem	0	0.00494	0	0	0.00267	0	3.35	-2.34	0.71	0.399	0.7	0.756	gel-soil
1528	LOC-Os01g59070	Meristem	0.0812	0.0543	0.0399	0.028	0.0667	0.0349	-0.105	0.594	0.0329	0.856	0.933	0.943	gel-soil
1529	LOC-Os01g59090	Meristem	0.0174	0.0222	0.0142	0.028	0.02	0.02	-0.976	-0.522	1.3	0.253	0.579	0.635	gel-soil
1530	LOC-Os01g59100	Meristem	0.122	0.0494	0.0684	0.048	0.0827	0.0599	-0.612	1.4	1.77	0.183	0.477	0.537	gel-soil
1531	LOC-Os01g59110	Meristem	0.0638	0.037	0.0142	0.036	0.0493	0.0233	-0.261	0.284	0.166	0.683	0.834	0.852	gel-soil
1532	LOC-Os01g59150	Meristem	0.983	0.884	0.915	0.928	0.929	0.92	-1.15	8.18	27.7	1.42e-07	4.02e-06	4.64e-06	gel-soil
1533	LOC-Os01g59190	Meristem	0.206	0.0864	0.0456	0.048	0.141	0.0466	0.284	1.83	0.449	0.503	0.787	0.795	gel-soil
1534	LOC-Os01g59200	Meristem	0.0261	0.0148	0.00855	0.004	0.02	0.00666	0.535	-0.761	0.278	0.598	0.827	0.827	gel-soil
1535	LOC-Os01g59340	Meristem	0.304	0.195	0.171	0.164	0.245	0.168	-0.275	3.05	0.712	0.399	0.7	0.756	gel-soil
1536	LOC-Os01g59410	Meristem	0.0058	0.00247	0.00285	0	0.004	0.00166	0.0518	-2.23	0.000403	0.984	0.995	0.995	gel-soil
1537	LOC-Os01g59420	Meristem	0.0087	0	0.0057	0.008	0.004	0.00666	-1.57	-1.8	0.889	0.346	0.658	0.716	gel-soil
1538	LOC-Os01g59440	Meristem	1	0.97	0.929	0.964	0.984	0.943	0.33	8.5	2.38	0.123	0.378	0.43	gel-soil
1539	LOC-Os01g59480	Meristem	0.0029	0.00494	0	0	0.004	0	3.26	-2.36	0.669	0.414	0.711	0.764	gel-soil
1540	LOC-Os01g59490	Meristem	0.194	0.111	0.105	0.08	0.149	0.0948	-0.455	2	1.29	0.257	0.583	0.639	gel-soil
1541	LOC-Os01g59520	Meristem	0.101	0.0667	0.0627	0.048	0.0827	0.0566	-0.636	1.56	2.06	0.152	0.433	0.484	gel-soil
1542	LOC-Os01g59530	Meristem	0.638	0.383	0.211	0.296	0.5	0.246	0.374	5.06	2.17	0.141	0.414	0.465	gel-soil
1543	LOC-Os01g59600	Meristem	1	0.894	0.892	0.936	0.943	0.91	-0.189	7.51	0.722	0.396	0.699	0.753	gel-soil
1544	LOC-Os01g59610	Meristem	0.988	0.704	0.499	0.504	0.835	0.501	0.946	6.25	15.8	6.96e-05	0.000952	0.0012	gel-soil
1545	LOC-Os01g59620	Meristem	0.0464	0.0247	0.0228	0.024	0.0347	0.0233	-0.38	-0.0537	0.28	0.597	0.827	0.827	gel-soil
1546	LOC-Os01g59660	Meristem	0.128	0.0222	0.0313	0.028	0.0707	0.03	0.18	1.17	0.132	0.717	0.852	0.872	gel-soil
1547	LOC-Os01g59670	Meristem	0.357	0.123	0.123	0.152	0.231	0.135	-0.331	2.91	0.991	0.32	0.658	0.701	gel-soil
1548	LOC-Os01g59680	Meristem	0.0435	0.0148	0.00285	0.004	0.028	0.00333	1.92	-0.841	2.47	0.116	0.364	0.415	gel-soil
1549	LOC-Os01g59690	Meristem	0.472	0.237	0.274	0.304	0.345	0.286	-1.36	4.41	25	5.86e-07	1.42e-05	1.7e-05	gel-soil
1550	LOC-Os01g59770	Meristem	0.0058	0.00247	0.00285	0.004	0.004	0.00333	-0.883	-2.1	0.174	0.677	0.831	0.848	gel-soil
1551	LOC-Os01g59780	Meristem	0.0725	0.037	0.0256	0.02	0.0533	0.0233	0.6	0.578	0.988	0.32	0.658	0.702	gel-soil
1552	LOC-Os01g59790	Meristem	1	0.985	0.92	0.944	0.992	0.93	0.0686	9.03	0.107	0.744	0.87	0.887	gel-soil
1553	LOC-Os01g59850	Meristem	0.745	0.356	0.285	0.332	0.535	0.304	0.125	4.39	0.216	0.642	0.827	0.842	gel-soil
1554	LOC-Os01g59860	Meristem	0.18	0.133	0.0456	0.068	0.155	0.0549	0.333	1.82	0.608	0.436	0.729	0.774	gel-soil
1555	LOC-Os01g59870	Meristem	0.203	0.0296	0.0228	0.016	0.109	0.02	1.32	1.32	6.81	0.00907	0.0557	0.0679	gel-soil
1556	LOC-Os01g59890	Meristem	0.186	0.0914	0.0313	0.028	0.135	0.03	1.29	1.44	6.91	0.00856	0.0531	0.0649	gel-soil
1557	LOC-Os01g59980	Meristem	0.159	0.0765	0.037	0.056	0.115	0.0449	-0.256	1.41	0.307	0.579	0.821	0.827	gel-soil
1558	LOC-Os01g59990	Meristem	1	1	1	1	1	1	-0.197	10.1	0.951	0.33	0.658	0.703	gel-soil
1559	LOC-Os01g60010	Meristem	0.0435	0.0247	0.0057	0	0.0333	0.00333	2.09	-0.751	3.14	0.0763	0.274	0.318	gel-soil
1560	LOC-Os01g60060	Meristem	0.0029	0.00247	0	0.004	0.00267	0.00166	-0.459	-2.35	0.0288	0.865	0.937	0.947	gel-soil
1561	LOC-Os01g60140	Meristem	0	0.00247	0	0	0.00133	0	1.95	-2.64	0.2	0.655	0.827	0.842	gel-soil
1562	LOC-Os01g60170	Meristem	0.226	0.0914	0.134	0.136	0.153	0.135	-0.984	2.86	8.58	0.00339	0.0251	0.0312	gel-soil
1563	LOC-Os01g60190	Meristem	0.986	0.815	0.812	0.864	0.893	0.834	-0.669	7.17	8.72	0.00315	0.0235	0.0294	gel-soil
1564	LOC-Os01g60230	Meristem	0.299	0.114	0.137	0.18	0.199	0.155	-0.943	2.93	8.06	0.00453	0.0317	0.0394	gel-soil
1565	LOC-Os01g60260	Meristem	0.31	0.215	0.131	0.184	0.259	0.153	-0.284	3.17	0.782	0.377	0.68	0.74	gel-soil
1566	LOC-Os01g60270	Meristem	0.496	0.244	0.191	0.252	0.36	0.216	-0.196	3.84	0.459	0.498	0.784	0.795	gel-soil
1567	LOC-Os01g60309	Meristem	0.826	0.44	0.248	0.284	0.617	0.263	0.735	4.65	7.67	0.00562	0.0378	0.0465	gel-soil
1568	LOC-Os01g60330	Meristem	0.11	0.0519	0.214	0.148	0.0787	0.186	-2.53	2.71	48.3	3.71e-12	2.98e-10	2.46e-10	gel-soil
1569	LOC-Os01g60360	Meristem	0	0	0	0.004	0	0.00166	-3.16	-2.63	0.874	0.35	0.658	0.719	gel-soil
1570	LOC-Os01g60410	Meristem	1	0.988	0.972	0.984	0.993	0.977	0.11	8.7	0.27	0.604	0.827	0.827	gel-soil
1571	LOC-Os01g60420	Meristem	0.942	0.622	0.373	0.392	0.769	0.381	1.17	6.05	23.6	1.17e-06	2.61e-05	3.18e-05	gel-soil
1572	LOC-Os01g60430	Meristem	0.0638	0.0444	0.0199	0.016	0.0533	0.0183	0.439	0.205	0.421	0.517	0.787	0.799	gel-soil
1573	LOC-Os01g60470	Meristem	0.0058	0.00494	0	0	0.00533	0	3.6	-2.24	0.907	0.341	0.658	0.711	gel-soil
1574	LOC-Os01g60490	Meristem	0.191	0.101	0.0684	0.06	0.143	0.0649	0.252	2.12	0.41	0.522	0.787	0.801	gel-soil
1575	LOC-Os01g60520	Meristem	0.0087	0.00741	0.00285	0.012	0.008	0.00666	-1.61	-1.2	1.81	0.178	0.475	0.53	gel-soil
1576	LOC-Os01g60640	Meristem	0.383	0.198	0.12	0.132	0.283	0.125	0.112	3.51	0.134	0.714	0.851	0.87	gel-soil
1577	LOC-Os01g60690	Meristem	0.0812	0.0543	0.0114	0.02	0.0667	0.015	0.527	0.668	0.801	0.371	0.674	0.736	gel-soil
1578	LOC-Os01g60770	Meristem	0.568	0.341	0.467	0.464	0.445	0.466	-2.19	7.51	89	4.08e-21	1.27e-18	6.49e-19	gel-soil
1579	LOC-Os01g60780	Meristem	0.0899	0.0272	0.0171	0.008	0.056	0.0133	0.913	0.0244	1.5	0.221	0.535	0.593	gel-soil
1580	LOC-Os01g60790	Meristem	0.997	0.975	0.974	0.996	0.985	0.983	-0.378	9.23	3.28	0.0701	0.258	0.301	gel-soil
1581	LOC-Os01g60800	Meristem	0.0493	0.0198	0.0114	0.02	0.0333	0.015	-0.351	-0.21	0.209	0.647	0.827	0.842	gel-soil
1582	LOC-Os01g60830	Meristem	0.0087	0.00988	0	0	0.00933	0	4.62	-1.82	2.19	0.139	0.41	0.462	gel-soil
1583	LOC-Os01g60870	Meristem	0.13	0.0519	0.0171	0.036	0.088	0.025	0.833	0.858	2.16	0.142	0.415	0.467	gel-soil
1584	LOC-Os01g60900	Meristem	0.0029	0	0	0	0.00133	0	1.85	-2.66	0.186	0.666	0.827	0.843	gel-soil
1585	LOC-Os01g60910	Meristem	0.0812	0.0395	0.037	0.036	0.0587	0.0366	-0.438	0.92	0.688	0.407	0.708	0.761	gel-soil
1586	LOC-Os01g60920	Meristem	0.0696	0.0469	0.0456	0.032	0.0573	0.0399	-0.477	0.68	0.716	0.397	0.7	0.755	gel-soil
1587	LOC-Os01g60930	Meristem	0.183	0.0543	0.0057	0.004	0.113	0.00499	3.71	0.972	26.5	2.63e-07	6.96e-06	8.19e-06	gel-soil
1588	LOC-Os01g60940	Meristem	0.0145	0.00494	0.00855	0.012	0.00933	0.00998	-1.53	-1.3	1.5	0.221	0.534	0.593	gel-soil
1589	LOC-Os01g60960	Meristem	0.0174	0.0123	0	0.012	0.0147	0.00499	0.336	-1.35	0.058	0.81	0.912	0.922	gel-soil
1590	LOC-Os01g61060	Meristem	0.284	0.084	0.0342	0.016	0.176	0.0266	1.7	1.97	14.9	0.000116	0.00146	0.00186	gel-soil
1591	LOC-Os01g61070	Meristem	0.0754	0.00741	0.00285	0.012	0.0387	0.00666	1.36	-0.154	2.58	0.108	0.347	0.397	gel-soil
1592	LOC-Os01g61080	Meristem	0.91	0.602	0.45	0.428	0.744	0.441	0.471	6.69	4.15	0.0418	0.178	0.21	gel-soil
1593	LOC-Os01g61140	Meristem	0.0029	0	0	0	0.00133	0	2.61	-2.52	0.384	0.535	0.787	0.805	gel-soil
1594	LOC-Os01g61160	Meristem	0.0725	0.00494	0.00285	0.004	0.036	0.00333	2.31	-0.0778	6.54	0.0105	0.0628	0.0763	gel-soil
1595	LOC-Os01g61180	Meristem	0.087	0.042	0.0741	0.08	0.0627	0.0765	-1.38	1.49	9.26	0.00234	0.0184	0.0231	gel-soil
1596	LOC-Os01g61190	Meristem	0.0406	0.0321	0	0.012	0.036	0.00499	2.01	-0.357	4.25	0.0392	0.169	0.201	gel-soil
1597	LOC-Os01g61210	Meristem	0.0464	0.0568	0.0199	0.016	0.052	0.0183	-0.172	0.764	0.0967	0.756	0.877	0.894	gel-soil
1598	LOC-Os01g61230	Meristem	0.107	0.0321	0.0228	0.036	0.0667	0.0283	0.129	1.27	0.0716	0.789	0.899	0.914	gel-soil
1599	LOC-Os01g61250	Meristem	0.0116	0.0198	0.0399	0.02	0.016	0.0316	-1.95	-0.124	6.86	0.00883	0.0545	0.0665	gel-soil
1600	LOC-Os01g61320	Meristem	0.0319	0.0247	0.0114	0.008	0.028	0.00998	0.818	-0.39	0.87	0.351	0.658	0.72	gel-soil
1601	LOC-Os01g61335	Meristem	0	0.00247	0	0	0.00133	0	2.8	-2.49	0.438	0.508	0.787	0.795	gel-soil
1602	LOC-Os01g61350	Meristem	0.087	0.0963	0.0627	0.064	0.092	0.0632	-0.562	1.43	1.5	0.221	0.535	0.593	gel-soil
1603	LOC-Os01g61380	Meristem	0.649	0.444	0.481	0.516	0.539	0.496	-0.922	4.98	13	0.000315	0.00345	0.00439	gel-soil
1604	LOC-Os01g61410	Meristem	0.177	0.141	0.0741	0.08	0.157	0.0765	-0.19	2.27	0.251	0.616	0.827	0.833	gel-soil
1605	LOC-Os01g61460	Meristem	0.835	0.56	0.214	0.256	0.687	0.231	1.42	6.16	34.6	4e-09	1.69e-07	1.72e-07	gel-soil
1606	LOC-Os01g61500	Meristem	0.725	0.38	0.271	0.356	0.539	0.306	0.0706	4.39	0.0682	0.794	0.902	0.916	gel-soil
1607	LOC-Os01g61540	Meristem	0	0.00247	0	0.004	0.00133	0.00166	-1.21	-2.47	0.166	0.684	0.834	0.852	gel-soil
1608	LOC-Os01g61570	Meristem	0.0174	0	0	0	0.008	0	4.16	-1.98	1.54	0.215	0.525	0.584	gel-soil
1609	LOC-Os01g61590	Meristem	0.614	0.383	0.359	0.404	0.489	0.378	-0.794	4.67	9.14	0.00251	0.0195	0.0245	gel-soil
1610	LOC-Os01g61610	Meristem	0.0145	0.0148	0.00855	0.004	0.0147	0.00666	0.192	-1.2	0.0225	0.881	0.943	0.955	gel-soil
1611	LOC-Os01g61620	Meristem	0.733	0.444	0.285	0.276	0.577	0.281	0.6	4.56	5.05	0.0247	0.12	0.144	gel-soil
1612	LOC-Os01g61630	Meristem	0.0145	0.0148	0.00855	0.012	0.0147	0.00998	-0.275	-1	0.0632	0.801	0.906	0.92	gel-soil
1613	LOC-Os01g61670	Meristem	0.887	0.647	0.47	0.568	0.757	0.511	0.192	5.61	0.625	0.429	0.723	0.768	gel-soil
1614	LOC-Os01g61680	Meristem	0.672	0.323	0.151	0.188	0.484	0.166	0.93	3.97	10.2	0.00137	0.0119	0.015	gel-soil
1615	LOC-Os01g61730	Meristem	0.0116	0.00247	0.00285	0.004	0.00667	0.00333	-0.26	-1.92	0.0184	0.892	0.949	0.96	gel-soil
1616	LOC-Os01g61780	Meristem	0.89	0.481	0.385	0.396	0.669	0.389	0.327	5.14	1.69	0.194	0.495	0.554	gel-soil
1617	LOC-Os01g61830	Meristem	0.797	0.548	0.413	0.516	0.663	0.456	-0.212	5.18	0.717	0.397	0.699	0.754	gel-soil
1618	LOC-Os01g61880	Meristem	0.345	0.183	0.123	0.172	0.257	0.143	-0.365	3.3	1.35	0.246	0.568	0.626	gel-soil
1619	LOC-Os01g61920	Meristem	0.933	0.736	0.499	0.548	0.827	0.519	0.593	7.3	6.9	0.00862	0.0534	0.0653	gel-soil
1620	LOC-Os01g61930	Meristem	0.342	0.165	0.111	0.152	0.247	0.128	-0.127	2.71	0.135	0.714	0.851	0.87	gel-soil
1621	LOC-Os01g61940	Meristem	0.241	0.151	0.0769	0.088	0.192	0.0815	0.287	2.64	0.658	0.417	0.714	0.764	gel-soil
1622	LOC-Os01g61980	Meristem	0.058	0.0346	0.0057	0.024	0.0453	0.0133	1.34	0.485	4.14	0.0419	0.178	0.211	gel-soil
1623	LOC-Os01g62000	Meristem	0.0116	0	0	0	0.00533	0	3.45	-2.27	0.815	0.367	0.669	0.732	gel-soil
1624	LOC-Os01g62010	Meristem	0.742	0.447	0.123	0.16	0.583	0.138	2.01	5.19	57.8	3.01e-14	3.58e-12	2.54e-12	gel-soil
1625	LOC-Os01g62020	Meristem	0.974	0.758	0.704	0.728	0.857	0.714	-0.342	6.47	2.16	0.142	0.415	0.466	gel-soil
1626	LOC-Os01g62040	Meristem	0.635	0.427	0.234	0.336	0.523	0.276	0.247	4.39	0.829	0.363	0.667	0.729	gel-soil
1627	LOC-Os01g62060	Meristem	0.0087	0.00988	0.00285	0	0.00933	0.00166	1.58	-1.66	0.684	0.408	0.71	0.763	gel-soil
1628	LOC-Os01g62100	Meristem	0.029	0.00494	0.00285	0.004	0.016	0.00333	1.22	-1.24	0.734	0.392	0.694	0.753	gel-soil
1629	LOC-Os01g62120	Meristem	0.0435	0.00494	0	0.004	0.0227	0.00166	2.39	-1.13	2.37	0.124	0.379	0.43	gel-soil
1630	LOC-Os01g62190	Meristem	0.971	0.706	0.641	0.644	0.828	0.642	-0.333	7.57	2.24	0.134	0.401	0.452	gel-soil
1631	LOC-Os01g62210	Meristem	0.849	0.691	0.536	0.56	0.764	0.546	0.181	5.83	0.572	0.45	0.738	0.776	gel-soil
1632	LOC-Os01g62220	Meristem	0.0058	0.00247	0	0	0.004	0	3.18	-2.37	0.63	0.427	0.721	0.767	gel-soil
1633	LOC-Os01g62290	Meristem	0.597	0.39	0.211	0.216	0.485	0.213	0.0546	5.48	0.0495	0.824	0.92	0.928	gel-soil
1634	LOC-Os01g62330	Meristem	0	0	0.00285	0	0	0.00166	-4.03	-2.47	1.78	0.182	0.475	0.535	gel-soil
1635	LOC-Os01g62370	Meristem	0.728	0.496	0.293	0.404	0.603	0.339	0.587	5.67	5.81	0.016	0.0867	0.104	gel-soil
1636	LOC-Os01g62400	Meristem	0.0058	0	0	0	0.00267	0	3.09	-2.39	0.595	0.441	0.729	0.776	gel-soil
1637	LOC-Os01g62410	Meristem	0.809	0.405	0.285	0.332	0.591	0.304	0.332	4.75	1.63	0.202	0.508	0.567	gel-soil
1638	LOC-Os01g62420	Meristem	0.991	0.931	0.877	0.896	0.959	0.885	-0.291	7.88	1.77	0.184	0.478	0.538	gel-soil
1639	LOC-Os01g62430	Meristem	0.884	0.6	0.205	0.3	0.731	0.245	1.67	6.43	48	4.34e-12	3.44e-10	2.86e-10	gel-soil
1640	LOC-Os01g62460	Meristem	0.649	0.38	0.413	0.412	0.504	0.413	-0.586	5.18	5.44	0.0196	0.101	0.122	gel-soil
1641	LOC-Os01g62570	Meristem	0.0174	0.0123	0.00285	0.012	0.0147	0.00666	-0.456	-0.89	0.197	0.657	0.827	0.842	gel-soil
1642	LOC-Os01g62584	Meristem	0.252	0.175	0.0883	0.068	0.211	0.0799	0.0989	3.65	0.109	0.741	0.869	0.886	gel-soil
1643	LOC-Os01g62605	Meristem	0.0058	0.0123	0	0.012	0.00933	0.00499	0.0206	-1.52	0.000149	0.99	0.996	0.996	gel-soil
1644	LOC-Os01g62610	Meristem	0.0029	0	0	0	0.00133	0	1.85	-2.66	0.186	0.666	0.827	0.843	gel-soil
1645	LOC-Os01g62650	Meristem	0.165	0.126	0.0513	0.072	0.144	0.0599	0.247	1.81	0.336	0.562	0.808	0.819	gel-soil
1646	LOC-Os01g62660	Meristem	0.623	0.281	0.168	0.184	0.439	0.175	0.201	3.95	0.491	0.483	0.771	0.79	gel-soil
1647	LOC-Os01g62700	Meristem	0.0145	0.0173	0.00855	0.008	0.016	0.00832	-0.297	-1.02	0.0727	0.787	0.899	0.913	gel-soil
1648	LOC-Os01g62760	Meristem	0.896	0.593	0.564	0.572	0.732	0.567	-0.715	6.64	9.5	0.00205	0.0166	0.0208	gel-soil
1649	LOC-Os01g62770	Meristem	0.0319	0.0296	0.0199	0.012	0.0307	0.0166	-0.578	-0.27	0.554	0.457	0.744	0.776	gel-soil
1650	LOC-Os01g62780	Meristem	0.0609	0.0321	0.0142	0.016	0.0453	0.015	0.0798	0.012	0.0125	0.911	0.959	0.964	gel-soil
1651	LOC-Os01g62790	Meristem	0.31	0.116	0.0399	0.072	0.205	0.0532	0.962	2.09	5.52	0.0188	0.0981	0.118	gel-soil
1652	LOC-Os01g62810	Meristem	0.342	0.18	0.197	0.216	0.255	0.205	-0.773	3.44	6.3	0.0121	0.0701	0.0847	gel-soil
1653	LOC-Os01g62830	Meristem	0.0986	0.0148	0.00285	0.012	0.0533	0.00666	1.91	0.214	6.2	0.0128	0.0729	0.0884	gel-soil
1654	LOC-Os01g62840	Meristem	0.959	0.689	0.442	0.496	0.813	0.464	1.32	6.6	31	2.56e-08	8.85e-07	9.66e-07	gel-soil
1655	LOC-Os01g62860	Meristem	0.255	0.136	0.0769	0.084	0.191	0.0799	0.136	2.33	0.131	0.718	0.853	0.873	gel-soil
1656	LOC-Os01g62870	Meristem	0.71	0.427	0.188	0.244	0.557	0.211	0.848	4.87	10.6	0.00112	0.00998	0.0127	gel-soil
1657	LOC-Os01g62880	Meristem	0.223	0.0988	0.0199	0.024	0.156	0.0216	1.94	1.8	17	3.77e-05	0.000564	0.000703	gel-soil
1658	LOC-Os01g62900	Meristem	0.522	0.217	0.145	0.248	0.357	0.188	-0.0728	3.98	0.0659	0.797	0.905	0.918	gel-soil
1659	LOC-Os01g62970	Meristem	0.435	0.242	0.185	0.148	0.331	0.17	-0.201	4.1	0.517	0.472	0.76	0.78	gel-soil
1660	LOC-Os01g63020	Meristem	0	0	0	0.004	0	0.00166	-3.16	-2.63	0.874	0.35	0.658	0.719	gel-soil
1661	LOC-Os01g63050	Meristem	0.38	0.202	0.094	0.1	0.284	0.0965	0.48	3.06	2.13	0.145	0.421	0.472	gel-soil
1662	LOC-Os01g63060	Meristem	1	0.859	0.724	0.736	0.924	0.729	0.583	7.5	6.79	0.00916	0.0562	0.0684	gel-soil
1663	LOC-Os01g63180	Meristem	0.284	0.0988	0.0199	0.036	0.184	0.0266	1.27	2.23	9.89	0.00166	0.0139	0.0175	gel-soil
1664	LOC-Os01g63190	Meristem	0.0232	0.0173	0.0114	0.016	0.02	0.0133	-0.22	-0.19	0.0833	0.773	0.89	0.905	gel-soil
1665	LOC-Os01g63200	Meristem	0	0.00494	0	0	0.00267	0	2.8	-2.49	0.438	0.508	0.787	0.795	gel-soil
1666	LOC-Os01g63210	Meristem	0.67	0.407	0.108	0.14	0.528	0.121	1.39	5.52	30.4	3.48e-08	1.16e-06	1.28e-06	gel-soil
1667	LOC-Os01g63220	Meristem	0.0435	0.0395	0.00855	0	0.0413	0.00499	2.25	-0.241	5.67	0.0173	0.092	0.111	gel-soil
1668	LOC-Os01g63260	Meristem	0.0522	0.0198	0.0285	0.068	0.0347	0.0449	-1.99	0.793	12.8	0.000348	0.00374	0.00477	gel-soil
1669	LOC-Os01g63380	Meristem	0	0	0	0.004	0	0.00166	-3.16	-2.63	0.874	0.35	0.658	0.719	gel-soil
1670	LOC-Os01g63400	Meristem	0.197	0.0963	0.0826	0.076	0.143	0.0799	-0.336	1.84	0.647	0.421	0.718	0.765	gel-soil
1671	LOC-Os01g63420	Meristem	0.223	0.104	0.117	0.172	0.159	0.14	-1.16	2.41	9.95	0.00161	0.0135	0.0171	gel-soil
1672	LOC-Os01g63444	Meristem	0.029	0.0198	0.0057	0.016	0.024	0.00998	0.474	-0.575	0.261	0.609	0.827	0.829	gel-soil
1673	LOC-Os01g63470	Meristem	0.632	0.336	0.225	0.316	0.472	0.263	0.0646	4	0.0519	0.82	0.917	0.926	gel-soil
1674	LOC-Os01g63480	Meristem	0.0058	0.0123	0.0114	0.02	0.00933	0.015	-1.86	-1.04	2.83	0.0925	0.314	0.359	gel-soil
1675	LOC-Os01g63500	Meristem	0.0029	0	0.00285	0.004	0.00133	0.00333	-2.21	-2.34	0.756	0.384	0.687	0.746	gel-soil
1676	LOC-Os01g63540	Meristem	0.0029	0	0	0	0.00133	0	1.85	-2.66	0.186	0.666	0.827	0.843	gel-soil
1677	LOC-Os01g63620	Meristem	0.232	0.163	0.174	0.124	0.195	0.153	-0.503	3.19	2.49	0.115	0.361	0.412	gel-soil
1678	LOC-Os01g63710	Meristem	0.38	0.148	0.0769	0.104	0.255	0.0882	0.571	2.52	2.45	0.118	0.368	0.419	gel-soil
1679	LOC-Os01g63750	Meristem	0.0029	0	0	0	0.00133	0	1.85	-2.66	0.186	0.666	0.827	0.843	gel-soil
1680	LOC-Os01g63770	Meristem	0.232	0.183	0.225	0.248	0.205	0.235	-1.57	3.59	26.2	3.13e-07	8.13e-06	9.61e-06	gel-soil
1681	LOC-Os01g63790	Meristem	0.0058	0.00247	0.00285	0.004	0.004	0.00333	-0.883	-2.1	0.174	0.677	0.831	0.848	gel-soil
1682	LOC-Os01g63800	Meristem	0.916	0.615	0.618	0.628	0.753	0.622	-0.602	5.91	6.35	0.0117	0.0683	0.0827	gel-soil
1683	LOC-Os01g63810	Meristem	0.0174	0.0123	0.00855	0.02	0.0147	0.0133	-0.697	-0.855	0.486	0.486	0.773	0.792	gel-soil
1684	LOC-Os01g63870	Meristem	0.029	0.0346	0.0313	0.04	0.032	0.0349	-1.19	0.364	3.71	0.0542	0.215	0.252	gel-soil
1685	LOC-Os01g63900	Meristem	0.171	0.0963	0.0427	0.044	0.131	0.0433	0.522	1.54	1.3	0.253	0.579	0.635	gel-soil
1686	LOC-Os01g63950	Meristem	0.235	0.183	0.0598	0.104	0.207	0.0782	0.225	2.29	0.349	0.555	0.802	0.813	gel-soil
1687	LOC-Os01g63970	Meristem	0.525	0.202	0.188	0.12	0.351	0.16	0.401	3.71	1.83	0.176	0.473	0.527	gel-soil
1688	LOC-Os01g63990	Meristem	0.058	0.00741	0.0142	0.02	0.0307	0.0166	-0.501	-0.383	0.383	0.536	0.787	0.805	gel-soil
1689	LOC-Os01g64000	Meristem	0.128	0.0568	0.0142	0.016	0.0893	0.015	2.06	1.48	15.9	6.75e-05	0.000928	0.00117	gel-soil
1690	LOC-Os01g64010	Meristem	0.73	0.336	0.242	0.28	0.517	0.258	0.351	4.25	1.62	0.203	0.509	0.568	gel-soil
1691	LOC-Os01g64090	Meristem	1	0.946	0.937	0.916	0.971	0.928	0.182	8.55	0.723	0.395	0.698	0.753	gel-soil
1692	LOC-Os01g64100	Meristem	0.0522	0.0123	0.0313	0.036	0.0307	0.0333	-1.25	0.834	5.35	0.0207	0.106	0.127	gel-soil
1693	LOC-Os01g64110	Meristem	0.722	0.462	0.336	0.352	0.581	0.343	-0.532	6.05	5.03	0.0249	0.121	0.145	gel-soil
1694	LOC-Os01g64120	Meristem	0.0551	0.0222	0.0228	0.012	0.0373	0.0183	-0.679	0.196	1.09	0.296	0.633	0.681	gel-soil
1695	LOC-Os01g64130	Meristem	0.0116	0.00247	0.0057	0.016	0.00667	0.00998	-2.04	-1.43	2.29	0.13	0.392	0.444	gel-soil
1696	LOC-Os01g64170	Meristem	0.974	0.765	0.581	0.588	0.861	0.584	0.567	7.99	6.71	0.0096	0.0584	0.071	gel-soil
1697	LOC-Os01g64200	Meristem	0.0029	0.00741	0.00285	0.016	0.00533	0.00832	-2.37	-1.14	3.96	0.0466	0.193	0.227	gel-soil
1698	LOC-Os01g64210	Meristem	0	0.00247	0	0.016	0.00133	0.00666	-2.27	-1.94	1.48	0.224	0.538	0.598	gel-soil
1699	LOC-Os01g64230	Meristem	0.0203	0.0148	0.0114	0.02	0.0173	0.015	-1.23	-0.72	1.76	0.184	0.479	0.539	gel-soil
1700	LOC-Os01g64240	Meristem	0	0	0.00285	0	0	0.00166	-3.12	-2.63	0.861	0.354	0.658	0.721	gel-soil
1701	LOC-Os01g64250	Meristem	0.328	0.24	0.165	0.164	0.28	0.165	-0.209	3.28	0.44	0.507	0.787	0.795	gel-soil
1702	LOC-Os01g64290	Meristem	0.0145	0.00988	0.00855	0	0.012	0.00499	0.126	-1.49	0.00715	0.933	0.97	0.973	gel-soil
1703	LOC-Os01g64300	Meristem	0.562	0.304	0.276	0.3	0.423	0.286	-0.68	4.28	6.18	0.0129	0.0735	0.0891	gel-soil
1704	LOC-Os01g64310	Meristem	0.151	0.0617	0.0142	0.012	0.103	0.0133	1.93	1.26	12.7	0.000371	0.00396	0.00504	gel-soil
1705	LOC-Os01g64340	Meristem	0	0	0	0.004	0	0.00166	-3.16	-2.63	0.874	0.35	0.658	0.719	gel-soil
1706	LOC-Os01g64360	Meristem	0.936	0.652	0.558	0.54	0.783	0.551	-0.115	6.72	0.248	0.619	0.827	0.834	gel-soil
1707	LOC-Os01g64410	Meristem	0.104	0.0716	0.0142	0.012	0.0867	0.0133	1.56	1.08	7.86	0.00505	0.0346	0.0429	gel-soil
1708	LOC-Os01g64440	Meristem	0.0928	0.0272	0	0.012	0.0573	0.00499	2.61	0.146	9.38	0.00219	0.0175	0.022	gel-soil
1709	LOC-Os01g64460	Meristem	0	0	0	0.004	0	0.00166	-3.16	-2.63	0.874	0.35	0.658	0.719	gel-soil
1710	LOC-Os01g64510	Meristem	0	0.00247	0	0	0.00133	0	1.95	-2.64	0.2	0.655	0.827	0.842	gel-soil
1711	LOC-Os01g64560	Meristem	0.122	0.042	0.0342	0.056	0.0787	0.0433	-0.466	1.01	0.825	0.364	0.669	0.73	gel-soil
1712	LOC-Os01g64620	Meristem	0.304	0.2	0.0855	0.136	0.248	0.106	0.457	3.53	2.21	0.137	0.406	0.457	gel-soil
1713	LOC-Os01g64630	Meristem	0.986	0.864	0.687	0.804	0.92	0.735	0.563	8.15	6.69	0.00969	0.0589	0.0715	gel-soil
1714	LOC-Os01g64640	Meristem	0.991	0.867	0.647	0.628	0.924	0.639	0.833	8.03	14.4	0.000149	0.00182	0.00232	gel-soil
1715	LOC-Os01g64650	Meristem	0.988	0.817	0.721	0.78	0.896	0.745	0.295	6.72	1.63	0.202	0.507	0.567	gel-soil
1716	LOC-Os01g64660	Meristem	0.0493	0.0272	0.0142	0.036	0.0373	0.0233	-0.671	0.138	1.01	0.314	0.652	0.698	gel-soil
1717	LOC-Os01g64700	Meristem	0.73	0.368	0.214	0.268	0.535	0.236	0.326	4.3	1.41	0.234	0.552	0.61	gel-soil
1718	LOC-Os01g64710	Meristem	0	0	0.00285	0.004	0	0.00333	-4.06	-2.46	1.8	0.179	0.475	0.531	gel-soil
1719	LOC-Os01g64720	Meristem	0.325	0.23	0.0855	0.128	0.273	0.103	0.365	2.77	1.12	0.291	0.627	0.675	gel-soil
1720	LOC-Os01g64750	Meristem	0.238	0.101	0.0684	0.068	0.164	0.0682	0.243	1.96	0.35	0.554	0.801	0.813	gel-soil
1721	LOC-Os01g64760	Meristem	0.901	0.598	0.561	0.54	0.737	0.552	-0.518	5.57	4.52	0.0335	0.151	0.179	gel-soil
1722	LOC-Os01g64770	Meristem	0.574	0.319	0.214	0.284	0.436	0.243	0.134	3.85	0.214	0.643	0.827	0.842	gel-soil
1723	LOC-Os01g64840	Meristem	0.0174	0.0272	0.0228	0.004	0.0227	0.015	0.279	0.143	0.166	0.684	0.834	0.852	gel-soil
1724	LOC-Os01g64860	Meristem	0.0116	0.00741	0	0.004	0.00933	0.00166	0.255	-1.72	0.0215	0.883	0.945	0.956	gel-soil
1725	LOC-Os01g64890	Meristem	0.0464	0.0519	0.0456	0.016	0.0493	0.0333	-0.0162	0.55	0.000787	0.978	0.993	0.993	gel-soil
1726	LOC-Os01g64930	Meristem	0.672	0.326	0.142	0.156	0.485	0.148	1.15	3.84	15	0.000109	0.00139	0.00177	gel-soil
1727	LOC-Os01g64960	Meristem	0	0.00247	0.00285	0	0.00133	0.00166	-1.17	-2.48	0.158	0.691	0.835	0.856	gel-soil
1728	LOC-Os01g64970	Meristem	0.838	0.477	0.496	0.54	0.643	0.514	-0.521	5.52	4.54	0.0332	0.15	0.178	gel-soil
1729	LOC-Os01g64990	Meristem	0.119	0.042	0.0598	0.06	0.0773	0.0599	-1.01	1.39	4.81	0.0283	0.133	0.159	gel-soil
1730	LOC-Os01g65000	Meristem	0.0261	0.0148	0.0171	0.024	0.02	0.02	-1.6	-0.174	4.55	0.0329	0.149	0.177	gel-soil
1731	LOC-Os01g65060	Meristem	0.0493	0.0148	0	0.004	0.0307	0.00166	3.01	-0.753	5.04	0.0248	0.121	0.144	gel-soil
1732	LOC-Os01g65070	Meristem	0.357	0.2	0.188	0.14	0.272	0.168	-0.384	3.15	1.43	0.231	0.548	0.607	gel-soil
1733	LOC-Os01g65080	Meristem	0.783	0.42	0.254	0.256	0.587	0.255	0.772	4.57	8.31	0.00394	0.0283	0.0352	gel-soil
1734	LOC-Os01g65090	Meristem	0.957	0.741	0.573	0.624	0.84	0.594	0.571	6.29	5.88	0.0153	0.0841	0.101	gel-soil
1735	LOC-Os01g65100	Meristem	0.162	0.0938	0.0684	0.076	0.125	0.0715	0.319	2.95	0.91	0.34	0.658	0.711	gel-soil
1736	LOC-Os01g65110	Meristem	0.0145	0.00741	0	0	0.0107	0	4.51	-1.85	2.02	0.155	0.439	0.491	gel-soil
1737	LOC-Os01g65120	Meristem	0.0058	0.00741	0.00285	0	0.00667	0.00166	0.197	-1.79	0.0114	0.915	0.961	0.965	gel-soil
1738	LOC-Os01g65130	Meristem	0.0145	0.00494	0.0142	0.012	0.00933	0.0133	-2	-1.08	3.17	0.0748	0.27	0.314	gel-soil
1739	LOC-Os01g65140	Meristem	0.0058	0.0123	0.0199	0.008	0.00933	0.015	-1.46	-1.06	1.73	0.189	0.487	0.546	gel-soil
1740	LOC-Os01g65150	Meristem	0.0058	0.00247	0.00855	0.004	0.004	0.00666	-1.05	-1.68	0.453	0.501	0.787	0.795	gel-soil
1741	LOC-Os01g65169	Meristem	0.0029	0.00247	0	0.004	0.00267	0.00166	-1.39	-2.21	0.371	0.543	0.792	0.81	gel-soil
1742	LOC-Os01g65190	Meristem	0.0435	0.0395	0.057	0.052	0.0413	0.0549	-1.38	0.75	6.12	0.0134	0.0754	0.0913	gel-soil
1743	LOC-Os01g65200	Meristem	0.154	0.0914	0.057	0.056	0.12	0.0566	-0.144	1.49	0.101	0.751	0.874	0.892	gel-soil
1744	LOC-Os01g65210	Meristem	0.0319	0.0148	0.00855	0.004	0.0227	0.00666	0.156	-0.615	0.0288	0.865	0.937	0.947	gel-soil
1745	LOC-Os01g65310	Meristem	0.612	0.304	0.274	0.28	0.445	0.276	-0.0278	4.1	0.00991	0.921	0.963	0.968	gel-soil
1746	LOC-Os01g65370	Meristem	0.542	0.249	0.217	0.256	0.384	0.233	-0.278	4.2	1.02	0.314	0.652	0.698	gel-soil
1747	LOC-Os01g65380	Meristem	0.922	0.664	0.624	0.756	0.783	0.679	-0.458	6.7	3.95	0.047	0.194	0.228	gel-soil
1748	LOC-Os01g65410	Meristem	0.861	0.44	0.484	0.504	0.633	0.493	-0.896	5.58	13.4	0.000251	0.00284	0.00362	gel-soil
1749	LOC-Os01g65440	Meristem	0.0232	0.00988	0.0171	0.016	0.016	0.0166	-3.04	0.51	23.4	1.31e-06	2.88e-05	3.53e-05	gel-soil
1750	LOC-Os01g65460	Meristem	0.284	0.126	0.185	0.212	0.199	0.196	-1.03	3.13	10.2	0.0014	0.012	0.0152	gel-soil
1751	LOC-Os01g65480	Meristem	0.0493	0.0519	0.057	0.044	0.0507	0.0516	-1.18	1.09	5.51	0.019	0.0986	0.119	gel-soil
1752	LOC-Os01g65530	Meristem	0.603	0.272	0.151	0.14	0.424	0.146	0.883	3.67	8.53	0.0035	0.0257	0.032	gel-soil
1753	LOC-Os01g65550	Meristem	0.281	0.119	0.151	0.172	0.193	0.16	-1.08	2.85	10.2	0.00141	0.0121	0.0154	gel-soil
1754	LOC-Os01g65580	Meristem	0.299	0.163	0.114	0.196	0.225	0.148	-0.408	3.06	1.57	0.21	0.52	0.578	gel-soil
1755	LOC-Os01g65590	Meristem	0	0.00741	0.00855	0.008	0.004	0.00832	-2.25	-1.63	2.14	0.144	0.419	0.47	gel-soil
1756	LOC-Os01g65600	Meristem	0.388	0.242	0.157	0.176	0.309	0.165	-0.105	3.35	0.114	0.736	0.865	0.883	gel-soil
1757	LOC-Os01g65610	Meristem	0.0261	0.00988	0.0057	0.008	0.0173	0.00666	0.129	-1.18	0.0106	0.918	0.962	0.967	gel-soil
1758	LOC-Os01g65640	Meristem	0.0087	0.00494	0.00855	0	0.00667	0.00499	-0.704	-1.8	0.173	0.678	0.832	0.849	gel-soil
1759	LOC-Os01g65650	Meristem	0.0812	0.042	0.0114	0.024	0.06	0.0166	0.768	0.325	1.34	0.246	0.569	0.627	gel-soil
1760	LOC-Os01g65700	Meristem	0.122	0.0444	0.0684	0.092	0.08	0.0782	-1.36	2.21	12.6	0.00039	0.00412	0.00525	gel-soil
1761	LOC-Os01g65710	Meristem	0.0261	0	0	0	0.012	0	4.86	-1.6	2.9	0.0886	0.306	0.349	gel-soil
1762	LOC-Os01g65720	Meristem	0.377	0.178	0.103	0.14	0.269	0.118	0.182	2.69	0.273	0.602	0.827	0.827	gel-soil
1763	LOC-Os01g65780	Meristem	0.988	0.758	0.641	0.664	0.864	0.651	0.29	7.2	1.65	0.199	0.504	0.563	gel-soil
1764	LOC-Os01g65810	Meristem	0.0029	0	0	0	0.00133	0	1.85	-2.66	0.186	0.666	0.827	0.843	gel-soil
1765	LOC-Os01g65830	Meristem	0.206	0.195	0.208	0.22	0.2	0.213	-1.46	3.72	23.8	1.08e-06	2.44e-05	2.97e-05	gel-soil
1766	LOC-Os01g65880	Meristem	0.168	0.0593	0.179	0.272	0.109	0.218	-2.3	4.04	60.8	6.55e-15	8.83e-13	5.96e-13	gel-soil
1767	LOC-Os01g65890	Meristem	0.736	0.375	0.305	0.32	0.541	0.311	-0.0478	4.83	0.0345	0.853	0.931	0.941	gel-soil
1768	LOC-Os01g65904	Meristem	0.0058	0.00988	0	0	0.008	0	4.23	-2.01	1.54	0.214	0.525	0.583	gel-soil
1769	LOC-Os01g65950	Meristem	0.725	0.365	0.171	0.228	0.531	0.195	0.55	4.63	4.31	0.038	0.166	0.197	gel-soil
1770	LOC-Os01g65986	Meristem	0.62	0.37	0.279	0.272	0.485	0.276	0.0243	4.12	0.00759	0.931	0.969	0.972	gel-soil
1771	LOC-Os01g65992	Meristem	0.374	0.146	0.123	0.144	0.251	0.131	-0.138	2.72	0.16	0.689	0.835	0.855	gel-soil
1772	LOC-Os01g66050	Meristem	0.388	0.235	0.174	0.192	0.305	0.181	-0.219	3.2	0.471	0.493	0.779	0.795	gel-soil
1773	LOC-Os01g66100	Meristem	0.0087	0.00494	0.0114	0.008	0.00667	0.00998	-1.56	-1.08	1.95	0.162	0.452	0.504	gel-soil
1774	LOC-Os01g66130	Meristem	0.441	0.156	0.108	0.148	0.287	0.125	0.334	3.06	1.03	0.309	0.647	0.698	gel-soil
1775	LOC-Os01g66160	Meristem	0.0841	0.0173	0.00855	0.016	0.048	0.0116	1.1	0.0251	2.1	0.147	0.425	0.476	gel-soil
1776	LOC-Os01g66180	Meristem	0.957	0.726	0.658	0.756	0.832	0.699	-0.175	6.25	0.553	0.457	0.745	0.776	gel-soil
1777	LOC-Os01g66240	Meristem	0.617	0.294	0.199	0.232	0.443	0.213	0.0899	3.75	0.0937	0.76	0.88	0.897	gel-soil
1778	LOC-Os01g66250	Meristem	0.0493	0.0272	0.0114	0.012	0.0373	0.0116	0.554	-0.21	0.478	0.489	0.776	0.795	gel-soil
1779	LOC-Os01g66270	Meristem	0.174	0.0765	0.114	0.152	0.121	0.13	-1.24	2.43	11.3	0.000755	0.0072	0.00916	gel-soil
1780	LOC-Os01g66300	Meristem	0.614	0.333	0.282	0.344	0.463	0.308	-0.201	4.18	0.528	0.467	0.754	0.776	gel-soil
1781	LOC-Os01g66310	Meristem	0.0029	0	0	0	0.00133	0	1.85	-2.66	0.186	0.666	0.827	0.843	gel-soil
1782	LOC-Os01g66340	Meristem	0.0087	0.00988	0.0285	0.012	0.00933	0.0216	-2.45	-0.745	6.46	0.0111	0.0651	0.0791	gel-soil
1783	LOC-Os01g66350	Meristem	0.704	0.356	0.362	0.36	0.516	0.361	-0.596	4.57	5.09	0.024	0.118	0.141	gel-soil
1784	LOC-Os01g66360	Meristem	0.406	0.151	0.131	0.128	0.268	0.13	0.254	2.81	0.558	0.455	0.743	0.776	gel-soil
1785	LOC-Os01g66440	Meristem	0.0725	0.042	0.0313	0.024	0.056	0.0283	-0.106	0.602	0.0333	0.855	0.932	0.943	gel-soil
1786	LOC-Os01g66480	Meristem	0.278	0.0864	0.057	0.028	0.175	0.0449	1.19	2.05	8.21	0.00416	0.0296	0.0368	gel-soil
1787	LOC-Os01g66490	Meristem	0.0058	0.00741	0	0.02	0.00667	0.00832	-1.94	-1.4	2.11	0.146	0.424	0.475	gel-soil
1788	LOC-Os01g66510	Meristem	0.577	0.336	0.148	0.152	0.447	0.15	0.84	3.72	7.82	0.00516	0.0352	0.0436	gel-soil
1789	LOC-Os01g66530	Meristem	0.806	0.491	0.259	0.248	0.636	0.255	1.13	5.15	19.4	1.07e-05	0.000188	0.000233	gel-soil
1790	LOC-Os01g66560	Meristem	0.852	0.59	0.544	0.596	0.711	0.566	-0.329	5.65	1.84	0.175	0.473	0.526	gel-soil
1791	LOC-Os01g66590	Meristem	0.0145	0.00247	0.0057	0	0.008	0.00333	0.815	-1.47	0.275	0.6	0.827	0.827	gel-soil
1792	LOC-Os01g66630	Meristem	0.0029	0	0	0	0.00133	0	1.85	-2.66	0.186	0.666	0.827	0.843	gel-soil
1793	LOC-Os01g66640	Meristem	0	0	0	0.004	0	0.00166	-3.16	-2.63	0.874	0.35	0.658	0.719	gel-soil
1794	LOC-Os01g66690	Meristem	0.0261	0.0123	0.0114	0.02	0.0187	0.015	-0.916	-0.705	0.986	0.321	0.658	0.703	gel-soil
1795	LOC-Os01g66710	Meristem	0.293	0.0642	0.037	0.02	0.169	0.03	1.42	1.96	10.7	0.00106	0.00955	0.0121	gel-soil
1796	LOC-Os01g66720	Meristem	0.409	0.244	0.145	0.152	0.32	0.148	0.277	3.22	0.749	0.387	0.69	0.749	gel-soil
1797	LOC-Os01g66740	Meristem	0.0029	0	0	0	0.00133	0	1.85	-2.66	0.186	0.666	0.827	0.843	gel-soil
1798	LOC-Os01g66760	Meristem	0.029	0.00247	0	0	0.0147	0	5.57	-1.16	5.4	0.0202	0.103	0.124	gel-soil
1799	LOC-Os01g66810	Meristem	0.0638	0.0296	0.00855	0.012	0.0453	0.00998	0.578	-0.0485	0.592	0.442	0.73	0.776	gel-soil
1800	LOC-Os01g66820	Meristem	0.0058	0.00247	0	0	0.004	0	3.18	-2.37	0.63	0.427	0.721	0.767	gel-soil
1801	LOC-Os01g66860	Meristem	0.0029	0.00247	0.00285	0.004	0.00267	0.00333	-1.69	-1.65	1.21	0.272	0.603	0.658	gel-soil
1802	LOC-Os01g66890	Meristem	0.0725	0.0346	0.0342	0.036	0.052	0.0349	-0.927	0.818	2.92	0.0878	0.303	0.347	gel-soil
1803	LOC-Os01g66920	Meristem	0.0899	0.0568	0.0342	0.04	0.072	0.0366	-0.173	0.86	0.102	0.75	0.874	0.891	gel-soil
1804	LOC-Os01g66960	Meristem	0.809	0.496	0.464	0.568	0.64	0.507	-0.651	5.18	6.72	0.00955	0.0582	0.0707	gel-soil
1805	LOC-Os01g67010	Meristem	0.757	0.652	0.764	0.74	0.7	0.754	-1.27	7.65	32.2	1.41e-08	5.22e-07	5.54e-07	gel-soil
1806	LOC-Os01g67030	Meristem	0.8	0.778	0.812	0.764	0.788	0.792	-1.03	8.22	22.2	2.52e-06	5.16e-05	6.38e-05	gel-soil
1807	LOC-Os01g67040	Meristem	0.229	0.123	0.0798	0.116	0.172	0.0948	-0.33	2.28	0.771	0.38	0.683	0.742	gel-soil
1808	LOC-Os01g67090	Meristem	0.159	0.0346	0.0114	0.032	0.092	0.02	-0.159	1.18	0.104	0.747	0.872	0.889	gel-soil
1809	LOC-Os01g67100	Meristem	0.22	0.141	0.0712	0.084	0.177	0.0765	0.29	2.57	0.654	0.419	0.716	0.764	gel-soil
1810	LOC-Os01g67134	Meristem	1	0.998	0.994	0.984	0.999	0.99	0.165	10.1	0.665	0.415	0.712	0.764	gel-soil
1811	LOC-Os01g67170	Meristem	0.209	0.0765	0.0399	0.06	0.137	0.0483	0.45	1.52	0.964	0.326	0.658	0.703	gel-soil
1812	LOC-Os01g67200	Meristem	0	0	0.0057	0	0	0.00333	-4.03	-2.47	1.78	0.182	0.475	0.535	gel-soil
1813	LOC-Os01g67210	Meristem	0.267	0.146	0.128	0.136	0.201	0.131	-0.318	2.61	0.818	0.366	0.669	0.732	gel-soil
1814	LOC-Os01g67220	Meristem	0.562	0.373	0.348	0.348	0.46	0.348	-0.99	5.09	15.2	9.73e-05	0.00126	0.0016	gel-soil
1815	LOC-Os01g67270	Meristem	0.0551	0.0198	0.0057	0	0.036	0.00333	1.89	-0.444	3.59	0.0582	0.227	0.264	gel-soil
1816	LOC-Os01g67300	Meristem	0.22	0.165	0.094	0.096	0.191	0.0948	0.108	2.33	0.0831	0.773	0.89	0.905	gel-soil
1817	LOC-Os01g67310	Meristem	0.0029	0.00494	0	0.004	0.004	0.00166	1.14	-1.88	0.288	0.592	0.827	0.827	gel-soil
1818	LOC-Os01g67320	Meristem	0.0696	0.0543	0.0256	0.016	0.0613	0.0216	0.435	0.545	0.519	0.471	0.759	0.779	gel-soil
1819	LOC-Os01g67330	Meristem	0.423	0.23	0.131	0.18	0.319	0.151	0.229	3.09	0.49	0.484	0.771	0.791	gel-soil
1820	LOC-Os01g67350	Meristem	0.0551	0.00988	0.00285	0.012	0.0307	0.00666	0.697	-0.408	0.632	0.426	0.721	0.767	gel-soil
1821	LOC-Os01g67364	Meristem	0.771	0.447	0.484	0.512	0.596	0.496	-0.688	5.03	7.32	0.00682	0.0442	0.0543	gel-soil
1822	LOC-Os01g67420	Meristem	0.38	0.188	0.117	0.124	0.276	0.12	0.149	2.77	0.19	0.663	0.827	0.843	gel-soil
1823	LOC-Os01g67430	Meristem	0.0087	0.00988	0.00855	0.008	0.00933	0.00832	-0.391	-1.24	0.0985	0.754	0.876	0.893	gel-soil
1824	LOC-Os01g67480	Meristem	0.98	0.751	0.538	0.52	0.856	0.531	0.644	6.35	7.5	0.00617	0.0407	0.0501	gel-soil
1825	LOC-Os01g67520	Meristem	0.0551	0.0173	0.037	0.06	0.0347	0.0466	-1.67	0.67	8.7	0.00318	0.0237	0.0296	gel-soil
1826	LOC-Os01g67530	Meristem	0.0812	0.0247	0.0256	0.048	0.0507	0.0349	-0.184	0.708	0.107	0.744	0.87	0.887	gel-soil
1827	LOC-Os01g67540	Meristem	0.0116	0.00741	0.0541	0.044	0.00933	0.0499	-3.77	0.393	30	4.41e-08	1.43e-06	1.59e-06	gel-soil
1828	LOC-Os01g67550	Meristem	0.0464	0.0321	0.0256	0.024	0.0387	0.025	-0.529	0.182	0.651	0.42	0.716	0.764	gel-soil
1829	LOC-Os01g67590	Meristem	0.168	0.106	0.0541	0.072	0.135	0.0616	-0.0959	1.71	0.0494	0.824	0.92	0.928	gel-soil
1830	LOC-Os01g67630	Meristem	0.0029	0.00494	0	0.004	0.004	0.00166	0.104	-2.22	0.00158	0.968	0.988	0.988	gel-soil
1831	LOC-Os01g67640	Meristem	0	0	0.00285	0.004	0	0.00333	-4.06	-2.46	1.8	0.179	0.475	0.531	gel-soil
1832	LOC-Os01g67700	Meristem	0.232	0.0543	0.0199	0.008	0.136	0.015	1.78	1.88	15.4	8.58e-05	0.00114	0.00144	gel-soil
1833	LOC-Os01g67730	Meristem	0.281	0.153	0.0769	0.128	0.212	0.0982	0.0627	2.34	0.0281	0.867	0.937	0.948	gel-soil
1834	LOC-Os01g67810	Meristem	0.774	0.531	0.333	0.38	0.643	0.353	0.259	5.07	1.05	0.306	0.643	0.694	gel-soil
1835	LOC-Os01g67820	Meristem	0.771	0.474	0.274	0.36	0.611	0.309	0.631	4.93	5.99	0.0144	0.0801	0.0968	gel-soil
1836	LOC-Os01g67835	Meristem	0.0087	0.0173	0.0057	0.004	0.0133	0.00499	0.531	-1.32	0.147	0.701	0.842	0.863	gel-soil
1837	LOC-Os01g67850	Meristem	0.832	0.531	0.35	0.436	0.669	0.386	0.137	5.51	0.311	0.577	0.819	0.825	gel-soil
1838	LOC-Os01g67950	Meristem	0.235	0.148	0.16	0.208	0.188	0.18	-1.14	3.94	15.7	7.49e-05	0.00101	0.00128	gel-soil
1839	LOC-Os01g67960	Meristem	0.47	0.279	0.268	0.264	0.367	0.266	-0.439	3.74	2.24	0.135	0.402	0.453	gel-soil
1840	LOC-Os01g67970	Meristem	0.0609	0.0395	0.0342	0.032	0.0493	0.0333	-0.577	0.545	0.973	0.324	0.658	0.703	gel-soil
1841	LOC-Os01g67980	Meristem	0	0.00494	0.00855	0	0.00267	0.00499	-1.78	-2.07	0.769	0.38	0.684	0.743	gel-soil
1842	LOC-Os01g68000	Meristem	0.0029	0	0	0	0.00133	0	1.85	-2.66	0.186	0.666	0.827	0.843	gel-soil
1843	LOC-Os01g68020	Meristem	0.751	0.375	0.171	0.224	0.548	0.193	1.06	4.73	16	6.44e-05	0.000893	0.00112	gel-soil
1844	LOC-Os01g68050	Meristem	0.0174	0.00494	0.0057	0	0.0107	0.00333	0.564	-1.6	0.119	0.731	0.861	0.88	gel-soil
1845	LOC-Os01g68070	Meristem	0.107	0.037	0.0342	0.012	0.0693	0.025	0.282	0.61	0.232	0.63	0.827	0.841	gel-soil
1846	LOC-Os01g68104	Meristem	0.0609	0.0691	0.0142	0.032	0.0653	0.0216	0.506	0.542	0.69	0.406	0.707	0.761	gel-soil
1847	LOC-Os01g68130	Meristem	0.0116	0.0198	0	0	0.016	0	5.56	-1.3	4.9	0.0268	0.128	0.153	gel-soil
1848	LOC-Os01g68179	Meristem	0.162	0.0494	0.0513	0.032	0.101	0.0433	0.126	1.16	0.0645	0.8	0.906	0.919	gel-soil
1849	LOC-Os01g68200	Meristem	0.0145	0.0123	0.00855	0.012	0.0133	0.00998	-0.358	-1.02	0.104	0.747	0.872	0.889	gel-soil
1850	LOC-Os01g68240	Meristem	0.612	0.346	0.296	0.328	0.468	0.309	-0.144	4.38	0.283	0.595	0.827	0.827	gel-soil
1851	LOC-Os01g68260	Meristem	0.0145	0.00247	0.0057	0.004	0.008	0.00499	-0.575	-1.73	0.122	0.726	0.858	0.877	gel-soil
1852	LOC-Os01g68324	Meristem	0.588	0.407	0.453	0.48	0.491	0.464	-1.23	5.23	23.7	1.12e-06	2.5e-05	3.05e-05	gel-soil
1853	LOC-Os01g68380	Meristem	0.742	0.373	0.345	0.352	0.543	0.348	-0.121	4.53	0.209	0.648	0.827	0.842	gel-soil
1854	LOC-Os01g68400	Meristem	0.0058	0.00741	0	0	0.00667	0	3.95	-2.12	1.21	0.271	0.602	0.657	gel-soil
1855	LOC-Os01g68440	Meristem	0.0899	0.0469	0.037	0.02	0.0667	0.03	0.0989	0.578	0.0282	0.867	0.937	0.948	gel-soil
1856	LOC-Os01g68450	Meristem	0.0087	0.00741	0	0.004	0.008	0.00166	1.54	-1.66	0.656	0.418	0.715	0.764	gel-soil
1857	LOC-Os01g68470	Meristem	0	0.00494	0	0	0.00267	0	2.8	-2.49	0.438	0.508	0.787	0.795	gel-soil
1858	LOC-Os01g68480	Meristem	0.217	0.0914	0.0513	0.048	0.149	0.0499	0.565	1.65	1.6	0.205	0.512	0.572	gel-soil
1859	LOC-Os01g68510	Meristem	0.0087	0.0198	0.0057	0.004	0.0147	0.00499	0.531	-1.32	0.147	0.701	0.842	0.863	gel-soil
1860	LOC-Os01g68580	Meristem	0.342	0.136	0.108	0.1	0.231	0.105	-0.231	4.9	0.813	0.367	0.669	0.732	gel-soil
1861	LOC-Os01g68589	Meristem	0.412	0.225	0.154	0.148	0.311	0.151	-0.635	6.36	7.34	0.00676	0.0439	0.0539	gel-soil
1862	LOC-Os01g68630	Meristem	0.565	0.279	0.202	0.22	0.411	0.21	-0.0523	3.59	0.0303	0.862	0.936	0.946	gel-soil
1863	LOC-Os01g68640	Meristem	0.226	0.109	0.0598	0.044	0.163	0.0532	0.61	2.1	2.31	0.128	0.388	0.44	gel-soil
1864	LOC-Os01g68660	Meristem	0.0464	0.0222	0.00855	0.024	0.0333	0.015	-0.163	-0.0966	0.0485	0.826	0.921	0.929	gel-soil
1865	LOC-Os01g68670	Meristem	0	0.00741	0.00285	0	0.004	0.00166	0.23	-2.2	0.00749	0.931	0.969	0.972	gel-soil
1866	LOC-Os01g68770	Meristem	0.704	0.378	0.416	0.544	0.528	0.469	-0.962	5.29	14.8	0.00012	0.00151	0.00193	gel-soil
1867	LOC-Os01g68780	Meristem	0.0058	0.00494	0	0	0.00533	0	3.6	-2.24	0.907	0.341	0.658	0.711	gel-soil
1868	LOC-Os01g68790	Meristem	0.957	0.815	0.712	0.824	0.88	0.759	0.02	7.22	0.0079	0.929	0.969	0.971	gel-soil
1869	LOC-Os01g68800	Meristem	0.13	0.104	0.0627	0.076	0.116	0.0682	-0.207	1.71	0.23	0.632	0.827	0.841	gel-soil
1870	LOC-Os01g68830	Meristem	0.157	0.146	0.174	0.204	0.151	0.186	-1.39	2.8	16.3	5.42e-05	0.000769	0.000964	gel-soil
1871	LOC-Os01g68870	Meristem	0.0116	0	0	0.008	0.00533	0.00333	-0.644	-2.02	0.1	0.751	0.874	0.892	gel-soil
1872	LOC-Os01g68960	Meristem	0.0667	0.042	0.0285	0.024	0.0533	0.0266	0.0934	0.504	0.024	0.877	0.941	0.953	gel-soil
1873	LOC-Os01g69040	Meristem	0.948	0.694	0.37	0.484	0.811	0.418	0.801	5.66	10.7	0.00105	0.00946	0.012	gel-soil
1874	LOC-Os01g69050	Meristem	0.304	0.111	0.037	0.052	0.2	0.0433	1.37	2.17	11.2	0.000835	0.0078	0.00996	gel-soil
1875	LOC-Os01g69060	Meristem	0	0.00247	0.00285	0.004	0.00133	0.00333	-2.68	-2.18	1.39	0.238	0.557	0.615	gel-soil
1876	LOC-Os01g69100	Meristem	0.597	0.301	0.0883	0.112	0.437	0.0982	2.06	4.14	47.4	5.73e-12	4.43e-10	3.73e-10	gel-soil
1877	LOC-Os01g69120	Meristem	0.142	0.079	0.0513	0.056	0.108	0.0532	-0.177	1.44	0.148	0.7	0.842	0.862	gel-soil
1878	LOC-Os01g69140	Meristem	0.0696	0.0148	0.00285	0.004	0.04	0.00333	1.56	-0.0349	3.67	0.0553	0.218	0.255	gel-soil
1879	LOC-Os01g69174	Meristem	0.0261	0.00741	0	0	0.016	0	5.19	-1.44	3.78	0.0518	0.208	0.244	gel-soil
1880	LOC-Os01g69190	Meristem	0.0029	0.00247	0.00285	0	0.00267	0.00166	-1.87	-2.08	0.843	0.359	0.662	0.726	gel-soil
1881	LOC-Os01g69200	Meristem	0.0203	0	0.00285	0	0.00933	0.00166	1.03	-1.87	0.248	0.618	0.827	0.834	gel-soil
1882	LOC-Os01g69210	Meristem	0.232	0.136	0.108	0.124	0.18	0.115	-0.328	2.37	0.787	0.375	0.678	0.74	gel-soil
1883	LOC-Os01g69220	Meristem	0.287	0.114	0.0484	0.084	0.193	0.0632	0.619	2.09	2.36	0.124	0.38	0.432	gel-soil
1884	LOC-Os01g69230	Meristem	0.82	0.405	0.282	0.256	0.596	0.271	0.58	4.8	4.97	0.0258	0.124	0.149	gel-soil
1885	LOC-Os01g69250	Meristem	0.994	0.886	0.84	0.88	0.936	0.857	0.0336	7.25	0.0223	0.881	0.944	0.955	gel-soil
1886	LOC-Os01g69830	Meristem	0.229	0.0667	0.0313	0.052	0.141	0.0399	0.918	1.55	3.88	0.0488	0.2	0.235	gel-soil
1887	LOC-Os01g69850	Meristem	0.925	0.627	0.584	0.588	0.764	0.586	-0.295	5.98	1.54	0.214	0.525	0.583	gel-soil
1888	LOC-Os01g69870	Meristem	0.988	0.798	0.67	0.724	0.885	0.692	0.13	8.51	0.369	0.544	0.793	0.811	gel-soil
1889	LOC-Os01g69890	Meristem	0.087	0.0444	0.037	0.104	0.064	0.0649	-1.89	2.51	26.6	2.57e-07	6.83e-06	8.03e-06	gel-soil
1890	LOC-Os01g69900	Meristem	0.681	0.375	0.288	0.348	0.516	0.313	-0.192	4.21	0.486	0.486	0.773	0.792	gel-soil
1891	LOC-Os01g69904	Meristem	0.101	0.042	0.0171	0.036	0.0693	0.025	0.197	0.541	0.108	0.743	0.869	0.887	gel-soil
1892	LOC-Os01g69910	Meristem	0.484	0.222	0.103	0.136	0.343	0.116	0.667	3.22	4.25	0.0393	0.17	0.201	gel-soil
1893	LOC-Os01g69930	Meristem	0.0348	0.0123	0.00285	0.004	0.0227	0.00333	1.59	-1.03	1.47	0.225	0.54	0.6	gel-soil
1894	LOC-Os01g69950	Meristem	0.496	0.262	0.197	0.224	0.369	0.208	-0.211	3.63	0.497	0.481	0.768	0.788	gel-soil
1895	LOC-Os01g69960	Meristem	0.0319	0.00988	0.0114	0.04	0.02	0.0233	-1.78	0.0255	6.58	0.0103	0.0617	0.0749	gel-soil
1896	LOC-Os01g69980	Meristem	0.823	0.42	0.319	0.272	0.605	0.3	0.293	4.69	1.25	0.263	0.593	0.647	gel-soil
1897	LOC-Os01g70000	Meristem	0.0029	0.00494	0	0	0.004	0	3.26	-2.36	0.669	0.414	0.711	0.764	gel-soil
1898	LOC-Os01g70020	Meristem	0.484	0.38	0.236	0.332	0.428	0.276	-0.0595	4.4	0.0486	0.825	0.921	0.929	gel-soil
1899	LOC-Os01g70090	Meristem	0.475	0.267	0.211	0.224	0.363	0.216	-0.363	3.62	1.47	0.225	0.539	0.599	gel-soil
1900	LOC-Os01g70110	Meristem	0.954	0.711	0.45	0.52	0.823	0.479	1.01	7.86	20.6	5.57e-06	0.000104	0.00013	gel-soil
1901	LOC-Os01g70120	Meristem	0.0493	0.0247	0.00855	0.012	0.036	0.00998	0.63	-0.488	0.488	0.485	0.772	0.792	gel-soil
1902	LOC-Os01g70150	Meristem	0.119	0.0346	0.0313	0.028	0.0733	0.03	-0.257	0.779	0.217	0.641	0.827	0.842	gel-soil
1903	LOC-Os01g70160	Meristem	0.232	0.128	0.123	0.132	0.176	0.126	-0.72	2.63	4.23	0.0397	0.171	0.203	gel-soil
1904	LOC-Os01g70210	Meristem	0.409	0.16	0.0256	0.056	0.275	0.0383	2.12	2.78	31.6	1.89e-08	6.78e-07	7.3e-07	gel-soil
1905	LOC-Os01g70220	Meristem	0.0754	0.0691	0.0342	0.024	0.072	0.03	0.287	0.81	0.265	0.607	0.827	0.827	gel-soil
1906	LOC-Os01g70230	Meristem	0.0087	0	0	0	0.004	0	3.09	-2.39	0.595	0.441	0.729	0.776	gel-soil
1907	LOC-Os01g70260	Meristem	0.151	0.0296	0.0142	0.024	0.0853	0.0183	0.826	0.587	1.83	0.176	0.473	0.527	gel-soil
1908	LOC-Os01g70270	Meristem	0.954	0.585	0.456	0.46	0.755	0.458	0.273	5.69	1.27	0.26	0.587	0.642	gel-soil
1909	LOC-Os01g70290	Meristem	0.0145	0.00741	0.00285	0	0.0107	0.00166	1.38	-1.75	0.486	0.486	0.773	0.792	gel-soil
1910	LOC-Os01g70330	Meristem	0.275	0.217	0.0969	0.092	0.244	0.0948	0.554	2.69	2.47	0.116	0.364	0.415	gel-soil
1911	LOC-Os01g70390	Meristem	0.194	0.143	0.165	0.164	0.167	0.165	-1.22	2.94	13.3	0.00026	0.00293	0.00374	gel-soil
1912	LOC-Os01g70400	Meristem	0.0058	0.00741	0.00285	0.004	0.00667	0.00333	-0.116	-1.89	0.00402	0.949	0.979	0.98	gel-soil
1913	LOC-Os01g70450	Meristem	0	0.00494	0.00855	0	0.00267	0.00499	-1.22	-1.96	0.43	0.512	0.787	0.796	gel-soil
1914	LOC-Os01g70460	Meristem	0.0116	0.00494	0.00285	0.004	0.008	0.00333	0.0335	-1.82	0.000348	0.985	0.995	0.995	gel-soil
1915	LOC-Os01g70470	Meristem	1	0.825	0.684	0.672	0.905	0.679	0.233	8.03	1.14	0.286	0.62	0.672	gel-soil
1916	LOC-Os01g70490	Meristem	0.0203	0.0173	0.00285	0	0.0187	0.00166	2.5	-1.15	2.54	0.111	0.353	0.403	gel-soil
1917	LOC-Os01g70520	Meristem	0.0058	0	0	0	0.00267	0	2.61	-2.52	0.384	0.535	0.787	0.805	gel-soil
1918	LOC-Os01g70525	Meristem	0.2	0.0963	0.0741	0.076	0.144	0.0749	0.0124	2.04	0.000962	0.975	0.992	0.992	gel-soil
1919	LOC-Os01g70540	Meristem	0.116	0.0395	0.0741	0.056	0.0747	0.0666	-1.36	1.55	9.36	0.00222	0.0176	0.0221	gel-soil
1920	LOC-Os01g70600	Meristem	0.0058	0.00247	0.0057	0.012	0.004	0.00832	-2.64	-1.56	3.19	0.074	0.268	0.312	gel-soil
1921	LOC-Os01g70670	Meristem	0.53	0.237	0.222	0.28	0.372	0.246	-0.515	3.63	2.98	0.0844	0.295	0.338	gel-soil
1922	LOC-Os01g70680	Meristem	0.0087	0.00247	0.00285	0.004	0.00533	0.00333	-0.535	-2.01	0.0713	0.789	0.899	0.914	gel-soil
1923	LOC-Os01g70700	Meristem	0.0232	0.0296	0	0.028	0.0267	0.0116	-0.142	-0.442	0.0281	0.867	0.937	0.948	gel-soil
1924	LOC-Os01g70800	Meristem	0.951	0.662	0.436	0.488	0.795	0.458	0.682	5.88	8.05	0.00456	0.0319	0.0396	gel-soil
1925	LOC-Os01g70810	Meristem	0.73	0.37	0.325	0.336	0.536	0.329	-0.0525	4.41	0.0381	0.845	0.929	0.938	gel-soil
1926	LOC-Os01g70820	Meristem	0.93	0.583	0.436	0.388	0.743	0.416	0.581	5.57	5.62	0.0178	0.0938	0.113	gel-soil
1927	LOC-Os01g70920	Meristem	0.342	0.21	0.103	0.144	0.271	0.12	0.177	2.9	0.277	0.599	0.827	0.827	gel-soil
1928	LOC-Os01g70940	Meristem	0.168	0.0815	0.111	0.132	0.121	0.12	-1.26	2.2	10.7	0.00109	0.00979	0.0124	gel-soil
1929	LOC-Os01g70960	Meristem	0.774	0.462	0.407	0.44	0.605	0.421	-0.277	4.81	1.15	0.283	0.617	0.669	gel-soil
1930	LOC-Os01g71000	Meristem	0.446	0.24	0.199	0.2	0.335	0.2	-0.2	3.53	0.436	0.509	0.787	0.795	gel-soil
1931	LOC-Os01g71130	Meristem	0.0029	0.00494	0.00285	0.004	0.004	0.00333	-0.796	-2.09	0.144	0.704	0.844	0.865	gel-soil
1932	LOC-Os01g71140	Meristem	0.0029	0.00741	0.00855	0	0.00533	0.00499	-1.51	-1.49	1.19	0.275	0.607	0.662	gel-soil
1933	LOC-Os01g71160	Meristem	0.0029	0.00494	0.0114	0	0.004	0.00666	-2.01	-1.75	1.53	0.217	0.528	0.586	gel-soil
1934	LOC-Os01g71170	Meristem	0.301	0.237	0.425	0.376	0.267	0.404	-1.56	5.18	37	1.19e-09	5.71e-08	5.58e-08	gel-soil
1935	LOC-Os01g71180	Meristem	0.0348	0.0198	0.00285	0.004	0.0267	0.00333	1.89	-0.868	2.36	0.125	0.381	0.432	gel-soil
1936	LOC-Os01g71190	Meristem	0.0609	0.0321	0.00285	0.02	0.0453	0.00998	0.602	-0.14	0.586	0.444	0.733	0.776	gel-soil
1937	LOC-Os01g71200	Meristem	0.238	0.136	0.259	0.236	0.183	0.25	-1.72	3.42	29.9	4.55e-08	1.48e-06	1.64e-06	gel-soil
1938	LOC-Os01g71230	Meristem	1	0.975	0.946	0.98	0.987	0.96	0.00439	8.82	0.00043	0.983	0.995	0.995	gel-soil
1939	LOC-Os01g71240	Meristem	0.0174	0.00741	0.0114	0	0.012	0.00666	-0.878	-1.26	0.506	0.477	0.764	0.784	gel-soil
1940	LOC-Os01g71270	Meristem	0.0174	0.0123	0	0.004	0.0147	0.00166	2.08	-1.38	1.48	0.224	0.538	0.597	gel-soil
1941	LOC-Os01g71280	Meristem	0.0841	0.0593	0.0171	0.028	0.0707	0.0216	0.565	0.584	0.878	0.349	0.658	0.719	gel-soil
1942	LOC-Os01g71300	Meristem	0.841	0.607	0.547	0.62	0.715	0.577	-0.343	5.4	1.93	0.165	0.457	0.509	gel-soil
1943	LOC-Os01g71310	Meristem	0.426	0.19	0.037	0.044	0.299	0.0399	2.65	3.44	57.7	3.03e-14	3.58e-12	2.55e-12	gel-soil
1944	LOC-Os01g71330	Meristem	0.0116	0	0	0	0.00533	0	3.73	-2.17	1.05	0.307	0.643	0.694	gel-soil
1945	LOC-Os01g71380	Meristem	0.0203	0.00247	0.00855	0	0.0107	0.00499	0.435	-1.3	0.104	0.747	0.872	0.889	gel-soil
1946	LOC-Os01g71490	Meristem	0.0029	0	0	0	0.00133	0	1.85	-2.66	0.186	0.666	0.827	0.843	gel-soil
1947	LOC-Os01g71540	Meristem	0.0522	0.0148	0.0171	0.016	0.032	0.0166	-0.278	-0.401	0.114	0.736	0.865	0.882	gel-soil
1948	LOC-Os01g71570	Meristem	0.107	0.0198	0.00285	0.016	0.06	0.00832	1.15	0.528	3.21	0.0731	0.266	0.309	gel-soil
1949	LOC-Os01g71590	Meristem	0.0522	0.0198	0.0142	0.012	0.0347	0.0133	0.231	-0.391	0.0757	0.783	0.896	0.911	gel-soil
1950	LOC-Os01g71624	Meristem	0.664	0.301	0.385	0.38	0.468	0.383	-1.17	6.06	23.9	1e-06	2.28e-05	2.76e-05	gel-soil
1951	LOC-Os01g71630	Meristem	0.965	0.602	0.467	0.5	0.769	0.481	0.0967	5.79	0.162	0.687	0.835	0.854	gel-soil
1952	LOC-Os01g71640	Meristem	0	0	0.0057	0	0	0.00333	-4.03	-2.47	1.78	0.182	0.475	0.535	gel-soil
1953	LOC-Os01g71780	Meristem	0.475	0.304	0.236	0.268	0.383	0.25	-0.52	4.87	4.1	0.0428	0.181	0.214	gel-soil
1954	LOC-Os01g71790	Meristem	0.58	0.333	0.262	0.264	0.447	0.263	0.043	4.26	0.0246	0.875	0.941	0.952	gel-soil
1955	LOC-Os01g71800	Meristem	0.0029	0	0	0	0.00133	0	1.85	-2.66	0.186	0.666	0.827	0.843	gel-soil
1956	LOC-Os01g71830	Meristem	0.47	0.306	0.145	0.18	0.381	0.16	-0.381	5.09	2.29	0.131	0.393	0.446	gel-soil
1957	LOC-Os01g71860	Meristem	0.0319	0.0296	0.0199	0.044	0.0307	0.03	-2.01	0.9	13.6	0.000224	0.00258	0.00329	gel-soil
1958	LOC-Os01g71940	Meristem	0	0.00247	0	0	0.00133	0	2.8	-2.49	0.438	0.508	0.787	0.795	gel-soil
1959	LOC-Os01g71960	Meristem	0.0435	0.0395	0.0142	0.008	0.0413	0.0116	0.848	-0.0599	1.22	0.27	0.602	0.655	gel-soil
1960	LOC-Os01g71970	Meristem	0.948	0.506	0.365	0.312	0.709	0.343	0.961	5.93	15.9	6.7e-05	0.000922	0.00116	gel-soil
1961	LOC-Os01g71980	Meristem	0.826	0.509	0.43	0.432	0.655	0.431	0.12	4.89	0.218	0.641	0.827	0.842	gel-soil
1962	LOC-Os01g72080	Meristem	0.939	0.716	0.35	0.424	0.819	0.381	1.62	7.35	49.3	2.22e-12	1.86e-10	1.53e-10	gel-soil
1963	LOC-Os01g72120	Meristem	0.658	0.333	0.117	0.132	0.483	0.123	1.1	4.27	15.4	8.86e-05	0.00117	0.00148	gel-soil
1964	LOC-Os01g72130	Meristem	0.901	0.748	0.393	0.48	0.819	0.429	1.19	7.32	27.3	1.77e-07	4.89e-06	5.7e-06	gel-soil
1965	LOC-Os01g72140	Meristem	0.397	0.198	0.0684	0.108	0.289	0.0849	0.275	3.94	0.918	0.338	0.658	0.709	gel-soil
1966	LOC-Os01g72150	Meristem	0.777	0.556	0.254	0.308	0.657	0.276	0.875	6.57	14	0.000186	0.00221	0.00281	gel-soil
1967	LOC-Os01g72160	Meristem	0.597	0.405	0.162	0.224	0.493	0.188	0.802	5.06	9.82	0.00173	0.0143	0.0181	gel-soil
1968	LOC-Os01g72170	Meristem	0.728	0.368	0.134	0.204	0.533	0.163	0.916	5.18	13	0.000316	0.00345	0.0044	gel-soil
1969	LOC-Os01g72190	Meristem	0.087	0.0765	0.111	0.1	0.0813	0.106	-1.53	2.22	15.6	7.97e-05	0.00107	0.00135	gel-soil
1970	LOC-Os01g72210	Meristem	0.0464	0.00247	0.0114	0.008	0.0227	0.00998	0.0171	-0.802	0.000341	0.985	0.995	0.995	gel-soil
1971	LOC-Os01g72230	Meristem	0.113	0.0642	0.0285	0.032	0.0867	0.03	0.525	0.851	0.886	0.347	0.658	0.717	gel-soil
1972	LOC-Os01g72240	Meristem	0.672	0.474	0.265	0.432	0.565	0.334	0.152	4.77	0.343	0.558	0.804	0.816	gel-soil
1973	LOC-Os01g72250	Meristem	0.0145	0.0272	0.0171	0.012	0.0213	0.015	-0.242	-0.556	0.0761	0.783	0.896	0.91	gel-soil
1974	LOC-Os01g72310	Meristem	0.168	0.084	0.057	0.112	0.123	0.0799	-0.734	1.87	3.15	0.0762	0.274	0.317	gel-soil
1975	LOC-Os01g72330	Meristem	0.704	0.388	0.242	0.316	0.533	0.273	0.289	4.61	1.2	0.274	0.606	0.661	gel-soil
1976	LOC-Os01g72340	Meristem	0.493	0.309	0.302	0.344	0.393	0.319	-0.892	4.13	10.2	0.00141	0.0121	0.0153	gel-soil
1977	LOC-Os01g72350	Meristem	0.162	0.0963	0.0769	0.144	0.127	0.105	-0.838	2.05	4.46	0.0347	0.155	0.184	gel-soil
1978	LOC-Os01g72380	Meristem	0.136	0.0593	0.0541	0.056	0.0947	0.0549	-0.426	1.35	0.83	0.362	0.667	0.729	gel-soil
1979	LOC-Os01g72410	Meristem	0.0551	0.00741	0.0171	0.008	0.0293	0.0133	-0.189	-0.613	0.0438	0.834	0.926	0.933	gel-soil
1980	LOC-Os01g72450	Meristem	0.0203	0.00741	0	0.004	0.0133	0.00166	2.42	-1.12	2.46	0.116	0.365	0.416	gel-soil
1981	LOC-Os01g72460	Meristem	0.722	0.449	0.154	0.248	0.575	0.193	1.47	5.87	35.8	2.22e-09	9.86e-08	9.93e-08	gel-soil
1982	LOC-Os01g72480	Meristem	1	0.825	0.647	0.66	0.905	0.652	0.619	6.73	7.17	0.00742	0.0474	0.0581	gel-soil
1983	LOC-Os01g72550	Meristem	0.203	0.0716	0.00855	0.004	0.132	0.00666	1.87	1.86	16.3	5.47e-05	0.000774	0.000972	gel-soil
1984	LOC-Os01g72560	Meristem	0.0029	0	0.00855	0	0.00133	0.00499	-3.12	-2.07	2.21	0.137	0.407	0.457	gel-soil
1985	LOC-Os01g72570	Meristem	0.507	0.262	0.342	0.36	0.375	0.349	-1.48	4.62	30.5	3.41e-08	1.13e-06	1.26e-06	gel-soil
1986	LOC-Os01g72650	Meristem	0.0058	0.00494	0	0	0.00533	0	3.6	-2.24	0.907	0.341	0.658	0.711	gel-soil
1987	LOC-Os01g72660	Meristem	0.0464	0.0198	0.00285	0.004	0.032	0.00333	2.18	-0.661	3.61	0.0574	0.224	0.262	gel-soil
1988	LOC-Os01g72680	Meristem	0.0261	0	0.00285	0	0.012	0.00166	2.2	-1.24	1.84	0.175	0.473	0.526	gel-soil
1989	LOC-Os01g72690	Meristem	0.994	0.822	0.541	0.628	0.901	0.577	1.24	7.16	28.9	7.64e-08	2.33e-06	2.64e-06	gel-soil
1990	LOC-Os01g72700	Meristem	0.0812	0.037	0.0427	0.06	0.0573	0.0499	-1.36	1.13	7.49	0.00622	0.041	0.0504	gel-soil
1991	LOC-Os01g72710	Meristem	0.51	0.309	0.268	0.284	0.401	0.275	-0.289	3.95	1.03	0.311	0.649	0.698	gel-soil
1992	LOC-Os01g72780	Meristem	0.0725	0.0642	0.0228	0.028	0.068	0.025	0.402	0.703	0.482	0.487	0.774	0.794	gel-soil
1993	LOC-Os01g72790	Meristem	0.983	0.691	0.456	0.5	0.825	0.474	0.719	5.84	8.92	0.00283	0.0215	0.0269	gel-soil
1994	LOC-Os01g72810	Meristem	0.652	0.311	0.131	0.156	0.468	0.141	1.17	5.58	22.2	2.43e-06	5e-05	6.17e-05	gel-soil
1995	LOC-Os01g72820	Meristem	0.388	0.151	0.0541	0.104	0.26	0.0749	0.722	2.61	4.01	0.0452	0.188	0.222	gel-soil
1996	LOC-Os01g72834	Meristem	0.614	0.281	0.165	0.204	0.435	0.181	0.429	3.86	2.18	0.14	0.412	0.463	gel-soil
1997	LOC-Os01g72860	Meristem	0.928	0.514	0.385	0.444	0.704	0.409	0.549	5.75	5.16	0.0231	0.115	0.137	gel-soil
1998	LOC-Os01g72880	Meristem	0.101	0.0716	0.0285	0.056	0.0853	0.0399	0.144	1.15	0.0817	0.775	0.891	0.906	gel-soil
1999	LOC-Os01g72890	Meristem	0.661	0.459	0.316	0.356	0.552	0.333	-0.0534	4.44	0.0396	0.842	0.928	0.937	gel-soil
[truncated: 268,395 more rows]
