# Supplementary material for: Single-cell transcriptomics reveal how root tissues adapt to soil stress
Source: Nature. 2025 Apr 30;642(8068):721–9. doi: 10.1038/s41586-025-08941-z (PMC12176638; doi:10.1038/s41586-025-08941-z)
Supplement: Supplementary file 25 — Full gene and GO term for differential expression analysis. CSV files including the full (all, not filtered by P value or fold change) gene and GO term for differential expression analysis of our scRNA-seq data. The comparison includes Xkitaake_Soil versus Gel, Xkitaake_CMP versus NC and Kitaake_Soil versus Gel (where CMP represents compacted soil conditions and NC represents non-compacted soil conditions). These are raw data to generate gene expression and GO term enrichment files for heatmap plotting. [file 41586_2025_8941_MOESM25_ESM.zip › Supplementary Data10_Full gene and GO term for DE analysis/Supplementary Data_Kitaake_GO_analysis-full_Gel_VS_Soil.csv]

	query	significant	p_value	term_size	query_size	intersection_size	precision	recall	term_id	source	term_name	effective_domain_size	source_order	parents
1	Atrichoblast_Down	TRUE	1.08713778702051e-52	788	1973	262	0.132792701469843	0.33248730964467	GO:0006518	GO:BP	peptide metabolic process	15948	2266	c("GO:0043603"	"GO:1901564")
2	Atrichoblast_Down	TRUE	5.59742442915174e-52	664	1973	234	0.118601115053218	0.352409638554217	GO:0006412	GO:BP	translation	15948	2194	c("GO:0009059"	"GO:0010467"	"GO:0019538"	"GO:0043043")
3	Atrichoblast_Down	TRUE	4.99266043479017e-51	677	1973	235	0.119107957425241	0.34711964549483	GO:0043043	GO:BP	peptide biosynthetic process	15948	10843	c("GO:0006518"	"GO:0043604"	"GO:1901566")
4	Atrichoblast_Down	TRUE	4.83084381658818e-47	743	1973	242	0.122655854029397	0.325706594885599	GO:0043604	GO:BP	amide biosynthetic process	15948	11153	c("GO:0043603"	"GO:0044271")
5	Atrichoblast_Down	TRUE	4.85872019202763e-47	898	1973	273	0.138367967562088	0.304008908685969	GO:0043603	GO:BP	amide metabolic process	15948	11152	GO:0006807
6	Atrichoblast_Down	TRUE	1.28425389507993e-36	1428	1973	347	0.175874303091738	0.242997198879552	GO:1901566	GO:BP	organonitrogen compound biosynthetic process	15948	22100	c("GO:1901564"	"GO:1901576")
7	Atrichoblast_Down	TRUE	2.80891272197833e-29	438	1973	147	0.0745058286872783	0.335616438356164	GO:0022613	GO:BP	ribonucleoprotein complex biogenesis	15948	6857	GO:0044085
8	Atrichoblast_Down	TRUE	9.64327912097964e-28	349	1973	125	0.0633552965027876	0.358166189111748	GO:0042254	GO:BP	ribosome biogenesis	15948	10405	GO:0022613
9	Atrichoblast_Down	TRUE	1.94611702638194e-20	5239	1973	843	0.4272681196148	0.160908570337851	GO:1901564	GO:BP	organonitrogen compound metabolic process	15948	22098	c("GO:0006807"	"GO:0071704")
10	Atrichoblast_Down	TRUE	4.15205741902113e-20	3897	1973	661	0.335022807906741	0.169617654606107	GO:0010467	GO:BP	gene expression	15948	4207	GO:0009059
11	Atrichoblast_Down	TRUE	1.48118193523966e-19	1041	1973	236	0.119614799797263	0.226705091258405	GO:0044085	GO:BP	cellular component biogenesis	15948	11271	GO:0071840
12	Atrichoblast_Down	TRUE	5.62810961233556e-17	245	1973	84	0.0425747592498733	0.342857142857143	GO:0006364	GO:BP	rRNA processing	15948	2163	c("GO:0016072"	"GO:0034470"	"GO:0042254")
13	Atrichoblast_Down	TRUE	8.45319014954989e-17	90	1973	46	0.0233147491130258	0.511111111111111	GO:0042273	GO:BP	ribosomal large subunit biogenesis	15948	10416	c("GO:0022613"	"GO:0042254")
14	Atrichoblast_Down	TRUE	1.68235371457004e-16	254	1973	85	0.0430816016218956	0.334645669291339	GO:0016072	GO:BP	rRNA metabolic process	15948	5160	GO:0034660
15	Atrichoblast_Down	TRUE	6.93104190637798e-16	80	1973	42	0.0212873796249366	0.525	GO:0002181	GO:BP	cytoplasmic translation	15948	736	GO:0006412
16	Atrichoblast_Down	TRUE	3.6890799013258e-15	4338	1973	696	0.352762290927522	0.160442600276625	GO:0009059	GO:BP	macromolecule biosynthetic process	15948	3272	c("GO:0043170"	"GO:0044249"	"GO:1901576")
17	Atrichoblast_Down	TRUE	5.3360214291396e-15	5484	1973	846	0.428788646730867	0.154266958424508	GO:0044249	GO:BP	cellular biosynthetic process	15948	11305	c("GO:0009058"	"GO:0044237")
18	Atrichoblast_Down	TRUE	7.4083704214634e-14	4220	1973	673	0.341104916371009	0.159478672985782	GO:0019538	GO:BP	protein metabolic process	15948	6075	c("GO:0043170"	"GO:0044238"	"GO:1901564")
19	Atrichoblast_Down	TRUE	6.34005788293383e-13	5601	1973	849	0.430309173846934	0.15158007498661	GO:1901576	GO:BP	organic substance biosynthetic process	15948	22106	c("GO:0009058"	"GO:0071704")
20	Atrichoblast_Down	TRUE	8.86184140475994e-13	3095	1973	514	0.260516979219463	0.166074313408724	GO:0044271	GO:BP	cellular nitrogen compound biosynthetic process	15948	11312	c("GO:0034641"	"GO:0044249")
21	Atrichoblast_Down	TRUE	5.23722993311405e-12	5716	1973	858	0.434870755195134	0.150104968509447	GO:0009058	GO:BP	biosynthetic process	15948	3271	GO:0008152
22	Atrichoblast_Down	TRUE	2.65458314122241e-10	44	1973	25	0.0126710593005575	0.568181818181818	GO:0000470	GO:BP	maturation of LSU-rRNA	15948	161	c("GO:0006364"	"GO:0042273")
23	Atrichoblast_Down	TRUE	2.862970871827e-10	80	1973	35	0.0177394830207805	0.4375	GO:0042274	GO:BP	ribosomal small subunit biogenesis	15948	10417	c("GO:0022613"	"GO:0042254")
24	Atrichoblast_Down	TRUE	7.23613906617044e-10	8741	1973	1221	0.61885453623923	0.139686534721428	GO:0006807	GO:BP	nitrogen compound metabolic process	15948	2516	GO:0008152
25	Atrichoblast_Down	TRUE	1.9965076322508e-08	9082	1973	1252	0.634566649771921	0.137855097996036	GO:0044237	GO:BP	cellular metabolic process	15948	11299	c("GO:0008152"	"GO:0009987")
26	Atrichoblast_Down	TRUE	3.45498151726213e-08	223	1973	62	0.0314242270653827	0.278026905829596	GO:0006457	GO:BP	protein folding	15948	2227	c("GO:0009987"	"GO:0051604")
27	Atrichoblast_Down	TRUE	5.63104088008194e-08	499	1973	110	0.0557526609224531	0.220440881763527	GO:0034660	GO:BP	ncRNA metabolic process	15948	9013	GO:0016070
28	Atrichoblast_Down	TRUE	7.01163779120457e-08	1297	1973	233	0.118094272681196	0.17964533538936	GO:0042221	GO:BP	response to chemical	15948	10394	GO:0050896
29	Atrichoblast_Down	TRUE	1.06593100716748e-07	306	1973	76	0.0385200202736949	0.248366013071895	GO:0051604	GO:BP	protein maturation	15948	14276	c("GO:0010467"	"GO:0019538")
30	Atrichoblast_Down	TRUE	1.45733782637963e-07	412	1973	94	0.0476431829700963	0.228155339805825	GO:0034470	GO:BP	ncRNA processing	15948	8945	c("GO:0006396"	"GO:0034660")
31	Atrichoblast_Down	TRUE	1.66258813407055e-07	4831	1973	712	0.360871768879878	0.147381494514593	GO:0034641	GO:BP	cellular nitrogen compound metabolic process	15948	9002	c("GO:0006807"	"GO:0044237")
32	Atrichoblast_Down	TRUE	3.54731704859843e-07	148	1973	45	0.0228079067410035	0.304054054054054	GO:0022618	GO:BP	protein-RNA complex assembly	15948	6862	c("GO:0022613"	"GO:0065003"	"GO:0071826")
33	Atrichoblast_Down	TRUE	6.87533341374536e-07	151	1973	45	0.0228079067410035	0.298013245033113	GO:0071826	GO:BP	protein-RNA complex organization	15948	17435	GO:0043933
34	Atrichoblast_Down	TRUE	1.15514525432455e-06	266	1973	66	0.0334515965534719	0.24812030075188	GO:0098754	GO:BP	detoxification	15948	19416	c("GO:0008150"	"GO:0009636")
35	Atrichoblast_Down	TRUE	1.26782987250555e-06	12730	1973	1665	0.843892549417131	0.130793401413983	GO:0009987	GO:BP	cellular process	15948	3849	GO:0008150
36	Atrichoblast_Down	TRUE	1.45680138033296e-06	450	1973	97	0.0491637100861632	0.215555555555556	GO:0065003	GO:BP	protein-containing complex assembly	15948	16381	c("GO:0022607"	"GO:0043933")
37	Atrichoblast_Down	TRUE	1.69752346441365e-06	269	1973	66	0.0334515965534719	0.245353159851301	GO:0006979	GO:BP	response to oxidative stress	15948	2635	GO:0006950
38	Atrichoblast_Down	TRUE	1.89037348385357e-06	220	1973	57	0.0288900152052712	0.259090909090909	GO:1990748	GO:BP	cellular detoxification	15948	25936	c("GO:0009987"	"GO:0097237"	"GO:0098754")
39	Atrichoblast_Down	TRUE	1.89037348385357e-06	220	1973	57	0.0288900152052712	0.259090909090909	GO:0097237	GO:BP	cellular response to toxic substance	15948	19088	c("GO:0009636"	"GO:0070887")
40	Atrichoblast_Down	TRUE	2.88765970878274e-06	273	1973	66	0.0334515965534719	0.241758241758242	GO:0009636	GO:BP	response to toxic substance	15948	3591	GO:0042221
41	Atrichoblast_Down	TRUE	3.36106033034163e-06	64	1973	25	0.0126710593005575	0.390625	GO:0042255	GO:BP	ribosome assembly	15948	10406	c("GO:0042254"	"GO:0140694")
42	Atrichoblast_Down	TRUE	6.58659667232585e-06	137	1973	40	0.020273694880892	0.291970802919708	GO:0042744	GO:BP	hydrogen peroxide catabolic process	15948	10686	c("GO:0042743"	"GO:0044248")
43	Atrichoblast_Down	TRUE	1.01436265946768e-05	203	1973	52	0.0263558033451597	0.25615763546798	GO:0098869	GO:BP	cellular oxidant detoxification	15948	19470	GO:1990748
44	Atrichoblast_Down	TRUE	1.2691332443596e-05	47	1973	20	0.010136847440446	0.425531914893617	GO:0030490	GO:BP	maturation of SSU-rRNA	15948	7052	c("GO:0006364"	"GO:0042274")
45	Atrichoblast_Down	TRUE	1.40681555932328e-05	82	1973	28	0.0141915864166244	0.341463414634146	GO:0009072	GO:BP	aromatic amino acid metabolic process	15948	3285	c("GO:0006520"	"GO:0006725"	"GO:0019752"	"GO:1901360"	"GO:1901564")
46	Atrichoblast_Down	TRUE	1.40681555932328e-05	141	1973	40	0.020273694880892	0.283687943262411	GO:0042743	GO:BP	hydrogen peroxide metabolic process	15948	10685	GO:0072593
47	Atrichoblast_Down	TRUE	3.12082249686562e-05	161	1973	43	0.0217942219969589	0.267080745341615	GO:0072593	GO:BP	reactive oxygen species metabolic process	15948	17975	GO:0044237
48	Atrichoblast_Down	TRUE	4.07174958907322e-05	46	1973	19	0.00963000506842372	0.41304347826087	GO:0009073	GO:BP	aromatic amino acid family biosynthetic process	15948	3286	c("GO:0009072"	"GO:0019438"	"GO:0046394"	"GO:1901362"	"GO:1901566")
49	Atrichoblast_Down	TRUE	0.000154714522413673	629	1973	117	0.0593005575266092	0.186009538950715	GO:0022607	GO:BP	cellular component assembly	15948	6852	c("GO:0016043"	"GO:0044085")
50	Atrichoblast_Down	TRUE	0.000259357812584345	2300	1973	351	0.177901672579828	0.152608695652174	GO:0071840	GO:BP	cellular component organization or biogenesis	15948	17446	GO:0009987
51	Atrichoblast_Down	TRUE	0.00027657043585721	11483	1973	1502	0.761277242777496	0.130802055212053	GO:0008152	GO:BP	metabolic process	15948	3159	GO:0008150
52	Atrichoblast_Down	TRUE	0.00038287674179932	24	1973	12	0.00608210846426761	0.5	GO:0042435	GO:BP	indole-containing compound biosynthetic process	15948	10521	c("GO:0018130"	"GO:0019438"	"GO:0042430"	"GO:0044271"	"GO:1901362"	"GO:1901566")
53	Atrichoblast_Down	TRUE	0.000449094825882062	40	1973	16	0.00810947795235682	0.4	GO:0000460	GO:BP	maturation of 5.8S rRNA	15948	152	GO:0006364
54	Atrichoblast_Down	TRUE	0.000629242764686607	25	1973	12	0.00608210846426761	0.48	GO:0000387	GO:BP	spliceosomal snRNP assembly	15948	116	c("GO:0000398"	"GO:0022618")
55	Atrichoblast_Down	TRUE	0.000704184972127715	800	1973	139	0.0704510897110999	0.17375	GO:0070887	GO:BP	cellular response to chemical stimulus	15948	16854	c("GO:0042221"	"GO:0051716")
56	Atrichoblast_Down	TRUE	0.000723517446846626	15	1973	9	0.00456158134820071	0.6	GO:0000162	GO:BP	tryptophan biosynthetic process	15948	55	c("GO:0006568"	"GO:0008652"	"GO:0009073"	"GO:0046219"	"GO:1901607")
57	Atrichoblast_Down	TRUE	0.000723517446846626	15	1973	9	0.00456158134820071	0.6	GO:0046219	GO:BP	indolalkylamine biosynthetic process	15948	12382	c("GO:0006586"	"GO:0042401"	"GO:0042435")
58	Atrichoblast_Down	TRUE	0.000967437294731997	34	1973	14	0.00709579320831222	0.411764705882353	GO:0000462	GO:BP	maturation of SSU-rRNA from tricistronic rRNA transcript (SSU-rRNA	5.8S rRNA	LSU-rRNA)	15948	154	GO:0030490
59	Atrichoblast_Down	TRUE	0.000967437294731997	34	1973	14	0.00709579320831222	0.411764705882353	GO:0042401	GO:BP	biogenic amine biosynthetic process	15948	10494	c("GO:0006576"	"GO:0009309")
60	Atrichoblast_Down	TRUE	0.000967437294731997	34	1973	14	0.00709579320831222	0.411764705882353	GO:0009309	GO:BP	amine biosynthetic process	15948	3492	c("GO:0009308"	"GO:0044271"	"GO:1901566")
61	Atrichoblast_Down	TRUE	0.00131876007382596	23	1973	11	0.00557526609224531	0.478260869565217	GO:0006586	GO:BP	indolalkylamine metabolic process	15948	2332	c("GO:0006576"	"GO:0042430")
62	Atrichoblast_Down	TRUE	0.00131876007382596	23	1973	11	0.00557526609224531	0.478260869565217	GO:0006568	GO:BP	tryptophan metabolic process	15948	2314	c("GO:0006586"	"GO:0009072"	"GO:1901605")
63	Atrichoblast_Down	TRUE	0.00142321540645878	404	1973	78	0.0395337050177395	0.193069306930693	GO:0006520	GO:BP	amino acid metabolic process	15948	2267	c("GO:0044238"	"GO:0071704")
64	Atrichoblast_Down	TRUE	0.00142321540645878	31	1973	13	0.00658895083628991	0.419354838709677	GO:0000027	GO:BP	ribosomal large subunit assembly	15948	13	c("GO:0022618"	"GO:0042255"	"GO:0042273")
65	Atrichoblast_Down	TRUE	0.00178826428337493	20	1973	10	0.00506842372022301	0.5	GO:0006098	GO:BP	pentose-phosphate shunt	15948	1978	c("GO:0006740"	"GO:0051156")
66	Atrichoblast_Down	TRUE	0.00229523333101139	50	1973	17	0.00861632032437912	0.34	GO:0006576	GO:BP	biogenic amine metabolic process	15948	2322	GO:0009308
67	Atrichoblast_Down	TRUE	0.00276921154008163	278	1973	57	0.0288900152052712	0.205035971223022	GO:1901605	GO:BP	alpha-amino acid metabolic process	15948	22122	c("GO:0006520"	"GO:0019752"	"GO:1901564")
68	Atrichoblast_Down	TRUE	0.00288415419437565	21	1973	10	0.00506842372022301	0.476190476190476	GO:0006740	GO:BP	NADPH regeneration	15948	2467	c("GO:0006091"	"GO:0006739")
69	Atrichoblast_Down	TRUE	0.00288415419437565	10705	1973	1398	0.708565636087177	0.130593180756656	GO:0071704	GO:BP	organic substance metabolic process	15948	17374	GO:0008152
70	Atrichoblast_Down	TRUE	0.00313791101899561	8242	1973	1098	0.556512924480487	0.133220092210628	GO:0043170	GO:BP	macromolecule metabolic process	15948	10919	GO:0071704
71	Atrichoblast_Down	TRUE	0.00344317393902403	125	1973	31	0.0157121135326913	0.248	GO:0140694	GO:BP	non-membrane-bounded organelle assembly	15948	20425	GO:0070925
72	Atrichoblast_Down	TRUE	0.00347996473185357	183	1973	41	0.0207805372529143	0.224043715846995	GO:0008652	GO:BP	amino acid biosynthetic process	15948	3260	c("GO:0046394"	"GO:1901566")
73	Atrichoblast_Down	TRUE	0.00364831853484868	818	1973	137	0.0694374049670552	0.167481662591687	GO:0006396	GO:BP	RNA processing	15948	2181	c("GO:0010467"	"GO:0016070")
74	Atrichoblast_Down	TRUE	0.00421151289295092	30	1973	12	0.00608210846426761	0.4	GO:0006739	GO:BP	NADP metabolic process	15948	2466	c("GO:0006163"	"GO:0046496")
75	Atrichoblast_Down	TRUE	0.00423356002832285	22	1973	10	0.00506842372022301	0.454545454545455	GO:0006833	GO:BP	water transport	15948	2533	GO:0042044
76	Atrichoblast_Down	TRUE	0.00423356002832285	22	1973	10	0.00506842372022301	0.454545454545455	GO:0042044	GO:BP	fluid transport	15948	10279	GO:0006810
77	Atrichoblast_Down	TRUE	0.0058646482416485	31	1973	12	0.00608210846426761	0.387096774193548	GO:0042430	GO:BP	indole-containing compound metabolic process	15948	10517	c("GO:0006725"	"GO:0034641"	"GO:0046483"	"GO:1901360"	"GO:1901564")
78	Atrichoblast_Down	TRUE	0.00612754746739603	19	1973	9	0.00456158134820071	0.473684210526316	GO:0000463	GO:BP	maturation of LSU-rRNA from tricistronic rRNA transcript (SSU-rRNA	5.8S rRNA	LSU-rRNA)	15948	155	GO:0000470
79	Atrichoblast_Down	TRUE	0.020964467567598	26	1973	10	0.00506842372022301	0.384615384615385	GO:0000028	GO:BP	ribosomal small subunit assembly	15948	14	c("GO:0022618"	"GO:0042255"	"GO:0042274")
80	Atrichoblast_Down	TRUE	0.0229180210805331	50	1973	15	0.00760263558033452	0.3	GO:0051085	GO:BP	chaperone cofactor-dependent protein refolding	15948	13921	c("GO:0051084"	"GO:0061077")
81	Atrichoblast_Down	TRUE	0.0229180210805331	50	1973	15	0.00760263558033452	0.3	GO:0051084	GO:BP	'de novo' post-translational protein folding	15948	13920	GO:0006458
82	Atrichoblast_Down	TRUE	0.0229180210805331	213	1973	43	0.0217942219969589	0.2018779342723	GO:0009266	GO:BP	response to temperature stimulus	15948	3468	GO:0009628
83	Atrichoblast_Down	TRUE	0.0237065482670266	82	1973	21	0.0106436898124683	0.25609756097561	GO:0006749	GO:BP	glutathione metabolic process	15948	2475	c("GO:0006518"	"GO:0006575"	"GO:0006790")
84	Atrichoblast_Down	TRUE	0.0272113329463841	159	1973	34	0.0172326406487582	0.213836477987421	GO:1901607	GO:BP	alpha-amino acid biosynthetic process	15948	22124	c("GO:0046394"	"GO:1901566"	"GO:1901605")
85	Atrichoblast_Down	TRUE	0.0273328817749281	11	1973	6	0.00304105423213381	0.545454545454545	GO:0009423	GO:BP	chorismate biosynthetic process	15948	3518	c("GO:0043650"	"GO:0046417")
86	Atrichoblast_Down	TRUE	0.0273328817749281	27	1973	10	0.00506842372022301	0.37037037037037	GO:0006360	GO:BP	transcription by RNA polymerase I	15948	2159	GO:0006351
87	Atrichoblast_Down	TRUE	0.0288171412638174	5	1973	4	0.0020273694880892	0.8	GO:0006848	GO:BP	pyruvate transport	15948	2543	GO:0015718
88	Atrichoblast_Down	TRUE	0.0288171412638174	5	1973	4	0.0020273694880892	0.8	GO:1901475	GO:BP	pyruvate transmembrane transport	15948	22031	c("GO:0006848"	"GO:1905039")
89	Atrichoblast_Down	TRUE	0.0288171412638174	5	1973	4	0.0020273694880892	0.8	GO:0006850	GO:BP	mitochondrial pyruvate transmembrane transport	15948	2545	c("GO:1901475"	"GO:1990542")
90	Atrichoblast_Down	TRUE	0.0288171412638174	5	1973	4	0.0020273694880892	0.8	GO:0046685	GO:BP	response to arsenic-containing substance	15948	12722	GO:0042221
91	Atrichoblast_Down	TRUE	0.0288171412638174	10021	1973	1302	0.659908768373036	0.129927152978745	GO:0044238	GO:BP	primary metabolic process	15948	11300	GO:0008152
92	Atrichoblast_Down	TRUE	0.0309130500767494	15	1973	7	0.00354789660415611	0.466666666666667	GO:0046417	GO:BP	chorismate metabolic process	15948	12537	GO:0043648
93	Atrichoblast_Down	TRUE	0.0314295220693603	90	1973	22	0.0111505321844906	0.244444444444444	GO:0071806	GO:BP	protein transmembrane transport	15948	17425	c("GO:0015031"	"GO:0055085")
94	Atrichoblast_Down	TRUE	0.0319918981201214	42	1973	13	0.00658895083628991	0.30952380952381	GO:0000154	GO:BP	rRNA modification	15948	53	c("GO:0006364"	"GO:0009451")
95	Atrichoblast_Down	TRUE	0.0341290153718338	28	1973	10	0.00506842372022301	0.357142857142857	GO:0046189	GO:BP	phenol-containing compound biosynthetic process	15948	12358	c("GO:0018958"	"GO:0019438"	"GO:1901362"	"GO:1901617")
96	Atrichoblast_Down	TRUE	0.0395462172746052	24	1973	9	0.00456158134820071	0.375	GO:0080163	GO:BP	regulation of protein serine/threonine phosphatase activity	15948	18360	GO:0043666
97	Atrichoblast_Down	TRUE	0.0401152970816098	434	1973	75	0.0380131779016726	0.172811059907834	GO:0016053	GO:BP	organic acid biosynthetic process	15948	5145	c("GO:0006082"	"GO:0044249"	"GO:0044283"	"GO:1901576")
98	Atrichoblast_Down	TRUE	0.0401152970816098	92	1973	22	0.0111505321844906	0.239130434782609	GO:0006839	GO:BP	mitochondrial transport	15948	2537	GO:0006810
99	Atrichoblast_Down	TRUE	0.0401152970816098	434	1973	75	0.0380131779016726	0.172811059907834	GO:0046394	GO:BP	carboxylic acid biosynthetic process	15948	12522	c("GO:0016053"	"GO:0019752")
100	Atrichoblast_Down	TRUE	0.0423465244468597	34	1973	11	0.00557526609224531	0.323529411764706	GO:0043666	GO:BP	regulation of phosphoprotein phosphatase activity	15948	11192	c("GO:0010921"	"GO:0035304")
101	Atrichoblast_Down	TRUE	0.0423465244468597	3	1973	3	0.0015205271160669	1	GO:0051341	GO:BP	regulation of oxidoreductase activity	15948	14116	GO:0050790
102	Atrichoblast_Down	TRUE	0.0423465244468597	3	1973	3	0.0015205271160669	1	GO:0034553	GO:BP	mitochondrial respiratory chain complex II assembly	15948	8977	c("GO:0033108"	"GO:0034552")
103	Atrichoblast_Down	TRUE	0.0423465244468597	3	1973	3	0.0015205271160669	1	GO:0051353	GO:BP	positive regulation of oxidoreductase activity	15948	14128	c("GO:0043085"	"GO:0051341")
104	Atrichoblast_Down	TRUE	0.0423465244468597	3	1973	3	0.0015205271160669	1	GO:0034552	GO:BP	respiratory chain complex II assembly	15948	8976	GO:0065003
105	Atrichoblast_Down	TRUE	0.0423465244468597	3	1973	3	0.0015205271160669	1	GO:0010971	GO:BP	positive regulation of G2/M transition of mitotic cell cycle	15948	4605	c("GO:0000086"	"GO:0010389"	"GO:1901992"	"GO:1902751")
106	Atrichoblast_Down	TRUE	0.0423465244468597	3	1973	3	0.0015205271160669	1	GO:1902751	GO:BP	positive regulation of cell cycle G2/M phase transition	15948	23038	c("GO:0044839"	"GO:1901989"	"GO:1902749")
107	Atrichoblast_Down	TRUE	0.0423465244468597	29	1973	10	0.00506842372022301	0.344827586206897	GO:0042542	GO:BP	response to hydrogen peroxide	15948	10582	c("GO:0000302"	"GO:0010035")
108	Atrichoblast_Down	TRUE	0.0423465244468597	3	1973	3	0.0015205271160669	1	GO:1901668	GO:BP	regulation of superoxide dismutase activity	15948	22168	GO:0051341
109	Atrichoblast_Down	TRUE	0.0423465244468597	810	1973	128	0.0648758236188545	0.158024691358025	GO:0006082	GO:BP	organic acid metabolic process	15948	1967	c("GO:0044237"	"GO:0044281"	"GO:0071704")
110	Atrichoblast_Down	TRUE	0.0423465244468597	809	1973	128	0.0648758236188545	0.158220024721879	GO:0043436	GO:BP	oxoacid metabolic process	15948	11048	GO:0006082
111	Atrichoblast_Down	TRUE	0.0423465244468597	3	1973	3	0.0015205271160669	1	GO:1901671	GO:BP	positive regulation of superoxide dismutase activity	15948	22170	c("GO:0051353"	"GO:1901668")
112	Atrichoblast_Down	TRUE	0.0423465244468597	3	1973	3	0.0015205271160669	1	GO:0045471	GO:BP	response to ethanol	15948	11795	GO:0097305
113	Atrichoblast_Down	TRUE	0.0437863693885504	166	1973	34	0.0172326406487582	0.204819277108434	GO:0009698	GO:BP	phenylpropanoid metabolic process	15948	3638	c("GO:0006725"	"GO:0019748"	"GO:1901360")
114	Atrichoblast_Down	TRUE	0.047446364384954	55	1973	15	0.00760263558033452	0.272727272727273	GO:0006458	GO:BP	'de novo' protein folding	15948	2228	GO:0006457
115	Atrichoblast_Down	TRUE	0.047446364384954	205	1973	40	0.020273694880892	0.195121951219512	GO:0010035	GO:BP	response to inorganic substance	15948	3885	GO:0042221
116	Atrichoblast_Down	TRUE	0.04838466511151	721	1973	115	0.0582868727825646	0.159500693481276	GO:0044248	GO:BP	cellular catabolic process	15948	11304	c("GO:0009056"	"GO:0044237")
117	Atrichoblast_Down	TRUE	0.0498809624126277	9	1973	5	0.00253421186011151	0.555555555555556	GO:0032781	GO:BP	positive regulation of ATP-dependent activity	15948	8096	c("GO:0043462"	"GO:0044093")
118	Atrichoblast_Down	TRUE	0.0498809624126277	30	1973	10	0.00506842372022301	0.333333333333333	GO:0051259	GO:BP	protein complex oligomerization	15948	14054	GO:0065003
119	Atrichoblast_Down	FALSE	0.0507008331312652	45	1973	13	0.00658895083628991	0.288888888888889	GO:0006334	GO:BP	nucleosome assembly	15948	2146	c("GO:0006325"	"GO:0034728"	"GO:0065004")
120	Atrichoblast_Down	FALSE	0.0556939577131535	144	1973	30	0.015205271160669	0.208333333333333	GO:0046395	GO:BP	carboxylic acid catabolic process	15948	12523	c("GO:0016054"	"GO:0019752")
121	Atrichoblast_Down	FALSE	0.0556939577131535	144	1973	30	0.015205271160669	0.208333333333333	GO:0016054	GO:BP	organic acid catabolic process	15948	5146	c("GO:0006082"	"GO:0044248"	"GO:0044282"	"GO:1901575")
122	Atrichoblast_Down	FALSE	0.0577934549698348	96	1973	22	0.0111505321844906	0.229166666666667	GO:0009308	GO:BP	amine metabolic process	15948	3491	GO:1901564
123	Atrichoblast_Down	FALSE	0.0629196319496239	31	1973	10	0.00506842372022301	0.32258064516129	GO:0065002	GO:BP	intracellular protein transmembrane transport	15948	16380	c("GO:0006886"	"GO:0071806")
124	Atrichoblast_Down	FALSE	0.0635775240908495	68	1973	17	0.00861632032437912	0.25	GO:1990542	GO:BP	mitochondrial transmembrane transport	15948	25866	c("GO:0006839"	"GO:0055085")
125	Atrichoblast_Down	FALSE	0.0681607051290448	52	1973	14	0.00709579320831222	0.269230769230769	GO:0010038	GO:BP	response to metal ion	15948	3888	GO:0010035
126	Atrichoblast_Down	FALSE	0.0681607051290448	795	1973	124	0.0628484541307653	0.155974842767296	GO:0019752	GO:BP	carboxylic acid metabolic process	15948	6252	GO:0043436
127	Atrichoblast_Down	FALSE	0.0681607051290448	22	1973	8	0.00405473897617841	0.363636363636364	GO:0009697	GO:BP	salicylic acid biosynthetic process	15948	3637	c("GO:0009696"	"GO:0046189"	"GO:0072330")
128	Atrichoblast_Down	FALSE	0.0699602206809417	86	1973	20	0.010136847440446	0.232558139534884	GO:0043648	GO:BP	dicarboxylic acid metabolic process	15948	11185	GO:0019752
129	Atrichoblast_Down	FALSE	0.0706359470425684	47	1973	13	0.00658895083628991	0.276595744680851	GO:0035303	GO:BP	regulation of dephosphorylation	15948	9261	c("GO:0016311"	"GO:0019220")
130	Atrichoblast_Down	FALSE	0.0706359470425684	47	1973	13	0.00658895083628991	0.276595744680851	GO:0042026	GO:BP	protein refolding	15948	10273	GO:0006457
131	Atrichoblast_Down	FALSE	0.0736245759037967	27	1973	9	0.00456158134820071	0.333333333333333	GO:0000466	GO:BP	maturation of 5.8S rRNA from tricistronic rRNA transcript (SSU-rRNA	5.8S rRNA	LSU-rRNA)	15948	158	GO:0000460
132	Atrichoblast_Down	FALSE	0.0751784237673864	81	1973	19	0.00963000506842372	0.234567901234568	GO:1901606	GO:BP	alpha-amino acid catabolic process	15948	22123	c("GO:0046395"	"GO:1901565"	"GO:1901605")
133	Atrichoblast_Down	FALSE	0.0751784237673864	37	1973	11	0.00557526609224531	0.297297297297297	GO:0010921	GO:BP	regulation of phosphatase activity	15948	4564	c("GO:0035303"	"GO:0051336")
134	Atrichoblast_Down	FALSE	0.0751784237673864	32	1973	10	0.00506842372022301	0.3125	GO:0051156	GO:BP	glucose 6-phosphate metabolic process	15948	13980	c("GO:0006796"	"GO:0019637"	"GO:1901135")
135	Atrichoblast_Down	FALSE	0.0754651952878838	10	1973	5	0.00253421186011151	0.5	GO:0046688	GO:BP	response to copper ion	15948	12725	GO:0010038
136	Atrichoblast_Down	FALSE	0.0754651952878838	53	1973	14	0.00709579320831222	0.264150943396226	GO:0009808	GO:BP	lignin metabolic process	15948	3730	GO:0009698
137	Atrichoblast_Down	FALSE	0.0754651952878838	10	1973	5	0.00253421186011151	0.5	GO:0043462	GO:BP	regulation of ATP-dependent activity	15948	11065	GO:0065009
138	Atrichoblast_Down	FALSE	0.0754651952878838	10	1973	5	0.00253421186011151	0.5	GO:0006207	GO:BP	'de novo' pyrimidine nucleobase biosynthetic process	15948	2052	GO:0019856
139	Atrichoblast_Down	FALSE	0.0754651952878838	53	1973	14	0.00709579320831222	0.264150943396226	GO:0006414	GO:BP	translational elongation	15948	2196	c("GO:0006412"	"GO:0009059")
140	Atrichoblast_Down	FALSE	0.0754651952878838	727	1973	114	0.0577800304105423	0.156808803301238	GO:0043933	GO:BP	protein-containing complex organization	15948	11222	GO:0016043
141	Atrichoblast_Down	FALSE	0.0784245762957551	155	1973	31	0.0157121135326913	0.2	GO:0070925	GO:BP	organelle assembly	15948	16870	c("GO:0006996"	"GO:0022607")
142	Atrichoblast_Down	FALSE	0.0788340037928826	48	1973	13	0.00658895083628991	0.270833333333333	GO:0034728	GO:BP	nucleosome organization	15948	9025	GO:0006338
143	Atrichoblast_Down	FALSE	0.0828897324331589	23	1973	8	0.00405473897617841	0.347826086956522	GO:0010337	GO:BP	regulation of salicylic acid metabolic process	15948	4107	c("GO:0009696"	"GO:0010565")
144	Atrichoblast_Down	FALSE	0.0871977831287295	208	1973	39	0.0197668525088697	0.1875	GO:0000398	GO:BP	mRNA splicing	via spliceosome	15948	123	c("GO:0000377"	"GO:0006397")
145	Atrichoblast_Down	FALSE	0.0874318098991681	28	1973	9	0.00456158134820071	0.321428571428571	GO:0043650	GO:BP	dicarboxylic acid biosynthetic process	15948	11187	c("GO:0043648"	"GO:0046394")
146	Atrichoblast_Down	FALSE	0.0915634383081585	83	1973	19	0.00963000506842372	0.228915662650602	GO:0000209	GO:BP	protein polyubiquitination	15948	60	GO:0016567
147	Atrichoblast_Down	FALSE	0.0921504476219403	49	1973	13	0.00658895083628991	0.26530612244898	GO:0044743	GO:BP	protein transmembrane import into intracellular organelle	15948	11525	c("GO:0071806"	"GO:0072594")
148	Atrichoblast_Down	FALSE	0.0928515386589765	132	1973	27	0.0136847440446021	0.204545454545455	GO:0006575	GO:BP	cellular modified amino acid metabolic process	15948	2321	c("GO:0044237"	"GO:1901564")
149	Atrichoblast_Down	FALSE	0.0928515386589765	196	1973	37	0.0187531677648251	0.188775510204082	GO:0170039	GO:BP	proteinogenic amino acid metabolic process	15948	20789	c("GO:0006520"	"GO:0019752"	"GO:1901564")
150	Atrichoblast_Down	FALSE	0.0982410219666157	72	1973	17	0.00861632032437912	0.236111111111111	GO:0061077	GO:BP	chaperone-mediated protein folding	15948	15672	GO:0006457
151	Atrichoblast_Down	FALSE	0.107980637778293	15	1973	6	0.00304105423213381	0.4	GO:1902222	GO:BP	erythrose 4-phosphate/phosphoenolpyruvate family amino acid catabolic process	15948	22662	c("GO:0170035"	"GO:0170040"	"GO:1902221")
152	Atrichoblast_Down	FALSE	0.107980637778293	15	1973	6	0.00304105423213381	0.4	GO:0006559	GO:BP	L-phenylalanine catabolic process	15948	2305	c("GO:0006558"	"GO:0009074"	"GO:1902222")
153	Atrichoblast_Down	FALSE	0.11173645655405	4	1973	3	0.0015205271160669	0.75	GO:0106035	GO:BP	protein maturation by [4Fe-4S] cluster transfer	15948	19775	GO:0097428
154	Atrichoblast_Down	FALSE	0.113055477900565	11	1973	5	0.00253421186011151	0.454545454545455	GO:0006526	GO:BP	arginine biosynthetic process	15948	2273	c("GO:0006525"	"GO:0009084")
155	Atrichoblast_Down	FALSE	0.1142942681526	45	1973	12	0.00608210846426761	0.266666666666667	GO:0018958	GO:BP	phenol-containing compound metabolic process	15948	5693	c("GO:0006725"	"GO:1901360"	"GO:1901615")
156	Atrichoblast_Down	FALSE	0.120106558683039	167	1973	32	0.0162189559047136	0.191616766467066	GO:0097305	GO:BP	response to alcohol	15948	19125	c("GO:0010033"	"GO:1901700")
157	Atrichoblast_Down	FALSE	0.127841884245917	194	1973	36	0.0182463253928028	0.185567010309278	GO:0044282	GO:BP	small molecule catabolic process	15948	11318	c("GO:0009056"	"GO:0044281")
158	Atrichoblast_Down	FALSE	0.127841884245917	35	1973	10	0.00506842372022301	0.285714285714286	GO:0007031	GO:BP	peroxisome organization	15948	2667	GO:0006996
159	Atrichoblast_Down	FALSE	0.140025280122142	93	1973	20	0.010136847440446	0.21505376344086	GO:0009738	GO:BP	abscisic acid-activated signaling pathway	15948	3673	c("GO:0009755"	"GO:0071215")
160	Atrichoblast_Down	FALSE	0.140025280122142	93	1973	20	0.010136847440446	0.21505376344086	GO:0009699	GO:BP	phenylpropanoid biosynthetic process	15948	3639	c("GO:0009698"	"GO:0019438"	"GO:0044550"	"GO:1901362")
161	Atrichoblast_Down	FALSE	0.143089793814045	52	1973	13	0.00658895083628991	0.25	GO:0009834	GO:BP	plant-type secondary cell wall biogenesis	15948	3750	GO:0009832
162	Atrichoblast_Down	FALSE	0.143237357755505	16	1973	6	0.00304105423213381	0.375	GO:0031125	GO:BP	rRNA 3'-end processing	15948	7295	c("GO:0006364"	"GO:0031123")
163	Atrichoblast_Down	FALSE	0.143237357755505	112	1973	23	0.0116573745565129	0.205357142857143	GO:0009408	GO:BP	response to heat	15948	3510	c("GO:0006950"	"GO:0009266")
164	Atrichoblast_Down	FALSE	0.143237357755505	16	1973	6	0.00304105423213381	0.375	GO:0007163	GO:BP	establishment or maintenance of cell polarity	15948	2758	GO:0009987
165	Atrichoblast_Down	FALSE	0.143237357755505	41	1973	11	0.00557526609224531	0.268292682926829	GO:0035304	GO:BP	regulation of protein dephosphorylation	15948	9262	c("GO:0006470"	"GO:0031399"	"GO:0035303")
166	Atrichoblast_Down	FALSE	0.145086838826871	284	1973	49	0.0248352762290928	0.172535211267606	GO:0033365	GO:BP	protein localization to organelle	15948	8456	GO:0008104
167	Atrichoblast_Down	FALSE	0.148419354209772	36	1973	10	0.00506842372022301	0.277777777777778	GO:0006383	GO:BP	transcription by RNA polymerase III	15948	2172	GO:0006351
168	Atrichoblast_Down	FALSE	0.148419354209772	36	1973	10	0.00506842372022301	0.277777777777778	GO:0009696	GO:BP	salicylic acid metabolic process	15948	3636	c("GO:0018958"	"GO:0032787"	"GO:0042537")
169	Atrichoblast_Down	FALSE	0.152487228958483	82	1973	18	0.00912316269640142	0.219512195121951	GO:0009063	GO:BP	amino acid catabolic process	15948	3276	c("GO:0046395"	"GO:1901565")
170	Atrichoblast_Down	FALSE	0.153878004500527	21	1973	7	0.00354789660415611	0.333333333333333	GO:0080142	GO:BP	regulation of salicylic acid biosynthetic process	15948	18343	c("GO:0009697"	"GO:0010337"	"GO:0031326")
171	Atrichoblast_Down	FALSE	0.153878004500527	1854	1973	261	0.132285859097821	0.140776699029126	GO:0051716	GO:BP	cellular response to stimulus	15948	14364	c("GO:0009987"	"GO:0050896")
172	Atrichoblast_Down	FALSE	0.154899533910325	12	1973	5	0.00253421186011151	0.416666666666667	GO:0070534	GO:BP	protein K63-linked ubiquitination	15948	16664	GO:0000209
173	Atrichoblast_Down	FALSE	0.154899533910325	12	1973	5	0.00253421186011151	0.416666666666667	GO:0031204	GO:BP	post-translational protein targeting to membrane	translocation	15948	7336	c("GO:0006620"	"GO:0065002")
174	Atrichoblast_Down	FALSE	0.154899533910325	8	1973	4	0.0020273694880892	0.5	GO:0055062	GO:BP	phosphate ion homeostasis	15948	14690	GO:0098771
175	Atrichoblast_Down	FALSE	0.161092256166793	95	1973	20	0.010136847440446	0.210526315789474	GO:0071215	GO:BP	cellular response to abscisic acid stimulus	15948	16975	c("GO:0009737"	"GO:0032870"	"GO:0071396"	"GO:0097306")
176	Atrichoblast_Down	FALSE	0.161092256166793	95	1973	20	0.010136847440446	0.210526315789474	GO:0097306	GO:BP	cellular response to alcohol	15948	19126	c("GO:0071310"	"GO:0097305"	"GO:1901701")
177	Atrichoblast_Down	FALSE	0.169812644068359	127	1973	25	0.0126710593005575	0.196850393700787	GO:0019362	GO:BP	pyridine nucleotide metabolic process	15948	5915	c("GO:0009117"	"GO:0072524")
178	Atrichoblast_Down	FALSE	0.176363626563137	90	1973	19	0.00963000506842372	0.211111111111111	GO:0065004	GO:BP	protein-DNA complex assembly	15948	16382	c("GO:0065003"	"GO:0071824")
179	Atrichoblast_Down	FALSE	0.176363626563137	17	1973	6	0.00304105423213381	0.352941176470588	GO:0006525	GO:BP	arginine metabolic process	15948	2272	GO:1901605
180	Atrichoblast_Down	FALSE	0.176363626563137	17	1973	6	0.00304105423213381	0.352941176470588	GO:0010417	GO:BP	glucuronoxylan biosynthetic process	15948	4168	c("GO:0010413"	"GO:0045492")
181	Atrichoblast_Down	FALSE	0.176363626563137	17	1973	6	0.00304105423213381	0.352941176470588	GO:0010413	GO:BP	glucuronoxylan metabolic process	15948	4164	GO:0045491
182	Atrichoblast_Down	FALSE	0.176363626563137	60	1973	14	0.00709579320831222	0.233333333333333	GO:0042537	GO:BP	benzene-containing compound metabolic process	15948	10577	c("GO:0006725"	"GO:1901360")
183	Atrichoblast_Down	FALSE	0.176363626563137	227	1973	40	0.020273694880892	0.176211453744493	GO:0000377	GO:BP	RNA splicing	via transesterification reactions with bulged adenosine as nucleophile	15948	111	GO:0000375
184	Atrichoblast_Down	FALSE	0.176363626563137	17	1973	6	0.00304105423213381	0.352941176470588	GO:0072663	GO:BP	establishment of protein localization to peroxisome	15948	18001	c("GO:0072594"	"GO:0072662")
185	Atrichoblast_Down	FALSE	0.176363626563137	227	1973	40	0.020273694880892	0.176211453744493	GO:0000375	GO:BP	RNA splicing	via transesterification reactions	15948	109	GO:0008380
186	Atrichoblast_Down	FALSE	0.176363626563137	17	1973	6	0.00304105423213381	0.352941176470588	GO:0072662	GO:BP	protein localization to peroxisome	15948	18000	c("GO:0007031"	"GO:0033365")
187	Atrichoblast_Down	FALSE	0.182980684523605	27	1973	8	0.00405473897617841	0.296296296296296	GO:0031167	GO:BP	rRNA methylation	15948	7326	c("GO:0000154"	"GO:0001510")
188	Atrichoblast_Down	FALSE	0.187466931639676	2	1973	2	0.0010136847440446	1	GO:0006567	GO:BP	threonine catabolic process	15948	2313	c("GO:0006566"	"GO:0009068")
189	Atrichoblast_Down	FALSE	0.187466931639676	5	1973	3	0.0015205271160669	0.6	GO:0042797	GO:BP	tRNA transcription by RNA polymerase III	15948	10723	c("GO:0006383"	"GO:0009304")
190	Atrichoblast_Down	FALSE	0.187466931639676	136	1973	26	0.0131779016725798	0.191176470588235	GO:0006970	GO:BP	response to osmotic stress	15948	2628	c("GO:0006950"	"GO:0009628")
191	Atrichoblast_Down	FALSE	0.187466931639676	5	1973	3	0.0015205271160669	0.6	GO:0019632	GO:BP	shikimate metabolic process	15948	6161	c("GO:0032787"	"GO:1901615")
192	Atrichoblast_Down	FALSE	0.187466931639676	5	1973	3	0.0015205271160669	0.6	GO:0009052	GO:BP	pentose-phosphate shunt	non-oxidative branch	15948	3268	c("GO:0006091"	"GO:0006098"	"GO:0019682"	"GO:0019693")
193	Atrichoblast_Down	FALSE	0.187466931639676	2	1973	2	0.0010136847440446	1	GO:0010822	GO:BP	positive regulation of mitochondrion organization	15948	4487	c("GO:0007005"	"GO:0010638"	"GO:0010821")
194	Atrichoblast_Down	FALSE	0.187466931639676	2	1973	2	0.0010136847440446	1	GO:0034963	GO:BP	box C/D RNA processing	15948	9043	c("GO:0033967"	"GO:0043144")
195	Atrichoblast_Down	FALSE	0.187466931639676	2	1973	2	0.0010136847440446	1	GO:0000461	GO:BP	endonucleolytic cleavage to generate mature 3'-end of SSU-rRNA from (SSU-rRNA	5.8S rRNA	LSU-rRNA)	15948	153	c("GO:0000462"	"GO:0000479"	"GO:0031125")
196	Atrichoblast_Down	FALSE	0.187466931639676	2	1973	2	0.0010136847440446	1	GO:0033967	GO:BP	box C/D RNA metabolic process	15948	8651	GO:0016074
197	Atrichoblast_Down	FALSE	0.187466931639676	5	1973	3	0.0015205271160669	0.6	GO:0009304	GO:BP	tRNA transcription	15948	3488	c("GO:0006399"	"GO:0098781")
198	Atrichoblast_Down	FALSE	0.187466931639676	55	1973	13	0.00658895083628991	0.236363636363636	GO:0170040	GO:BP	proteinogenic amino acid catabolic process	15948	20790	c("GO:0046395"	"GO:0170039"	"GO:1901565")
199	Atrichoblast_Down	FALSE	0.187466931639676	5	1973	3	0.0015205271160669	0.6	GO:1902975	GO:BP	mitotic DNA replication initiation	15948	23231	c("GO:1902315"	"GO:1902969"	"GO:1903047")
200	Atrichoblast_Down	FALSE	0.187466931639676	5	1973	3	0.0015205271160669	0.6	GO:1902292	GO:BP	cell cycle DNA replication initiation	15948	22727	c("GO:0006270"	"GO:0022402"	"GO:0044786")
201	Atrichoblast_Down	FALSE	0.187466931639676	5	1973	3	0.0015205271160669	0.6	GO:1902315	GO:BP	nuclear cell cycle DNA replication initiation	15948	22744	c("GO:0033260"	"GO:1902292")
202	Atrichoblast_Down	FALSE	0.187466931639676	55	1973	13	0.00658895083628991	0.236363636363636	GO:0170035	GO:BP	L-amino acid catabolic process	15948	20785	c("GO:0009063"	"GO:0170033"	"GO:1901606")
203	Atrichoblast_Down	FALSE	0.187466931639676	208	1973	37	0.0187531677648251	0.177884615384615	GO:0170033	GO:BP	L-amino acid metabolic process	15948	20783	GO:1901605
204	Atrichoblast_Down	FALSE	0.187466931639676	2	1973	2	0.0010136847440446	1	GO:0000494	GO:BP	box C/D RNA 3'-end processing	15948	183	c("GO:0031126"	"GO:0034963")
205	Atrichoblast_Down	FALSE	0.187466931639676	5	1973	3	0.0015205271160669	0.6	GO:2000144	GO:BP	positive regulation of DNA-templated transcription initiation	15948	26165	c("GO:0006352"	"GO:0045893"	"GO:2000142")
206	Atrichoblast_Down	FALSE	0.187466931639676	5	1973	3	0.0015205271160669	0.6	GO:0060260	GO:BP	regulation of transcription initiation by RNA polymerase II	15948	14943	c("GO:0006357"	"GO:0006367"	"GO:2000142")
207	Atrichoblast_Down	FALSE	0.187466931639676	5	1973	3	0.0015205271160669	0.6	GO:0060261	GO:BP	positive regulation of transcription initiation by RNA polymerase II	15948	14944	c("GO:0006367"	"GO:0045944"	"GO:0060260"	"GO:2000144")
208	Atrichoblast_Down	FALSE	0.208275497725189	9	1973	4	0.0020273694880892	0.444444444444444	GO:0070417	GO:BP	cellular response to cold	15948	16604	c("GO:0009409"	"GO:0033554")
209	Atrichoblast_Down	FALSE	0.208275497725189	9	1973	4	0.0020273694880892	0.444444444444444	GO:0009051	GO:BP	pentose-phosphate shunt	oxidative branch	15948	3267	c("GO:0006098"	"GO:0006740"	"GO:0051156")
210	Atrichoblast_Down	FALSE	0.208275497725189	9	1973	4	0.0020273694880892	0.444444444444444	GO:0009263	GO:BP	deoxyribonucleotide biosynthetic process	15948	3465	c("GO:0009165"	"GO:0009262"	"GO:1901137")
211	Atrichoblast_Down	FALSE	0.208275497725189	18	1973	6	0.00304105423213381	0.333333333333333	GO:0046686	GO:BP	response to cadmium ion	15948	12723	GO:0010038
212	Atrichoblast_Down	FALSE	0.230173947002898	75	1973	16	0.00810947795235682	0.213333333333333	GO:1901264	GO:BP	carbohydrate derivative transport	15948	21847	GO:0071702
213	Atrichoblast_Down	FALSE	0.234852105338571	126	1973	24	0.0121642169285352	0.19047619047619	GO:0046496	GO:BP	nicotinamide nucleotide metabolic process	15948	12605	GO:0019362
214	Atrichoblast_Down	FALSE	0.23864699189404	518	1973	80	0.0405473897617841	0.154440154440154	GO:1901700	GO:BP	response to oxygen-containing compound	15948	22187	GO:0042221
215	Atrichoblast_Down	FALSE	0.238874341929483	146	1973	27	0.0136847440446021	0.184931506849315	GO:0015931	GO:BP	nucleobase-containing compound transport	15948	5076	c("GO:0071702"	"GO:0071705")
216	Atrichoblast_Down	FALSE	0.238944838553399	234	1973	40	0.020273694880892	0.170940170940171	GO:0019748	GO:BP	secondary metabolic process	15948	6248	GO:0008152
217	Atrichoblast_Down	FALSE	0.25082384910539	14	1973	5	0.00253421186011151	0.357142857142857	GO:0016558	GO:BP	protein import into peroxisome matrix	15948	5312	c("GO:0015919"	"GO:0044743"	"GO:0065002"	"GO:0072663")
218	Atrichoblast_Down	FALSE	0.25082384910539	14	1973	5	0.00253421186011151	0.357142857142857	GO:0031118	GO:BP	rRNA pseudouridine synthesis	15948	7288	c("GO:0000154"	"GO:0001522")
219	Atrichoblast_Down	FALSE	0.25082384910539	14	1973	5	0.00253421186011151	0.357142857142857	GO:0009262	GO:BP	deoxyribonucleotide metabolic process	15948	3464	c("GO:0009117"	"GO:1901135")
220	Atrichoblast_Down	FALSE	0.25573430226508	24	1973	7	0.00354789660415611	0.291666666666667	GO:0016036	GO:BP	cellular response to phosphate starvation	15948	5132	GO:0009267
221	Atrichoblast_Down	FALSE	0.279485187811713	135	1973	25	0.0126710593005575	0.185185185185185	GO:0072524	GO:BP	pyridine-containing compound metabolic process	15948	17943	c("GO:0034641"	"GO:0046483"	"GO:1901360"	"GO:1901564")
222	Atrichoblast_Down	FALSE	0.279876741906031	41	1973	10	0.00506842372022301	0.24390243902439	GO:0016998	GO:BP	cell wall macromolecule catabolic process	15948	5324	c("GO:0009057"	"GO:0044036")
223	Atrichoblast_Down	FALSE	0.283899640481761	162	1973	29	0.0146984287886467	0.179012345679012	GO:0009737	GO:BP	response to abscisic acid	15948	3672	c("GO:0009725"	"GO:0033993"	"GO:0097305")
224	Atrichoblast_Down	FALSE	0.284952857764459	3758	1973	500	0.253421186011151	0.133049494411921	GO:0050896	GO:BP	response to stimulus	15948	13774	GO:0008150
225	Atrichoblast_Down	FALSE	0.288552606079647	59	1973	13	0.00658895083628991	0.220338983050847	GO:0006626	GO:BP	protein targeting to mitochondrion	15948	2367	c("GO:0006605"	"GO:0072655")
226	Atrichoblast_Down	FALSE	0.29063922523183	10	1973	4	0.0020273694880892	0.4	GO:0034475	GO:BP	U4 snRNA 3'-end processing	15948	8950	GO:0034472
227	Atrichoblast_Down	FALSE	0.29063922523183	116	1973	22	0.0111505321844906	0.189655172413793	GO:0009651	GO:BP	response to salt stress	15948	3606	GO:0006970
228	Atrichoblast_Down	FALSE	0.297544108539895	6	1973	3	0.0015205271160669	0.5	GO:0044205	GO:BP	'de novo' UMP biosynthetic process	15948	11293	GO:0006222
229	Atrichoblast_Down	FALSE	0.297544108539895	25	1973	7	0.00354789660415611	0.28	GO:0090481	GO:BP	pyrimidine nucleotide-sugar transmembrane transport	15948	18846	GO:0015780
230	Atrichoblast_Down	FALSE	0.297544108539895	6	1973	3	0.0015205271160669	0.5	GO:0032515	GO:BP	negative regulation of phosphoprotein phosphatase activity	15948	7893	c("GO:0010923"	"GO:0035308"	"GO:0043666")
231	Atrichoblast_Down	FALSE	0.297544108539895	6	1973	3	0.0015205271160669	0.5	GO:0009143	GO:BP	nucleoside triphosphate catabolic process	15948	3347	c("GO:0009141"	"GO:1901292")
232	Atrichoblast_Down	FALSE	0.297544108539895	25	1973	7	0.00354789660415611	0.28	GO:1902221	GO:BP	erythrose 4-phosphate/phosphoenolpyruvate family amino acid metabolic process	15948	22661	c("GO:0170033"	"GO:0170039")
233	Atrichoblast_Down	FALSE	0.297544108539895	6	1973	3	0.0015205271160669	0.5	GO:0016560	GO:BP	protein import into peroxisome matrix	docking	15948	5314	c("GO:0008104"	"GO:0016558")
234	Atrichoblast_Down	FALSE	0.297544108539895	6	1973	3	0.0015205271160669	0.5	GO:0006591	GO:BP	ornithine metabolic process	15948	2336	c("GO:0170041"	"GO:1901605")
235	Atrichoblast_Down	FALSE	0.297544108539895	6	1973	3	0.0015205271160669	0.5	GO:0002182	GO:BP	cytoplasmic translational elongation	15948	737	c("GO:0002181"	"GO:0006414")
236	Atrichoblast_Down	FALSE	0.297544108539895	6	1973	3	0.0015205271160669	0.5	GO:0006446	GO:BP	regulation of translational initiation	15948	2220	c("GO:0006413"	"GO:0006417")
237	Atrichoblast_Down	FALSE	0.297544108539895	25	1973	7	0.00354789660415611	0.28	GO:0006558	GO:BP	L-phenylalanine metabolic process	15948	2304	c("GO:0009072"	"GO:1902221")
238	Atrichoblast_Down	FALSE	0.301712391126385	117	1973	22	0.0111505321844906	0.188034188034188	GO:0019220	GO:BP	regulation of phosphate metabolic process	15948	5787	c("GO:0006796"	"GO:0051174")
239	Atrichoblast_Down	FALSE	0.301875496349408	104	1973	20	0.010136847440446	0.192307692307692	GO:0009409	GO:BP	response to cold	15948	3511	c("GO:0006950"	"GO:0009266")
240	Atrichoblast_Down	FALSE	0.326290444017564	118	1973	22	0.0111505321844906	0.186440677966102	GO:0051174	GO:BP	regulation of phosphorus metabolic process	15948	13998	c("GO:0006793"	"GO:0031323")
241	Atrichoblast_Down	FALSE	0.328663431739239	248	1973	41	0.0207805372529143	0.165322580645161	GO:0072594	GO:BP	establishment of protein localization to organelle	15948	17976	c("GO:0033365"	"GO:0045184")
242	Atrichoblast_Down	FALSE	0.347777987139737	43	1973	10	0.00506842372022301	0.232558139534884	GO:0009156	GO:BP	ribonucleoside monophosphate biosynthetic process	15948	3360	c("GO:0009124"	"GO:0009161")
243	Atrichoblast_Down	FALSE	0.347777987139737	26	1973	7	0.00354789660415611	0.269230769230769	GO:0015718	GO:BP	monocarboxylic acid transport	15948	4897	GO:0046942
244	Atrichoblast_Down	FALSE	0.347777987139737	49	1973	11	0.00557526609224531	0.224489795918367	GO:0009124	GO:BP	nucleoside monophosphate biosynthetic process	15948	3328	c("GO:0009123"	"GO:1901293")
245	Atrichoblast_Down	FALSE	0.347777987139737	26	1973	7	0.00354789660415611	0.269230769230769	GO:0046274	GO:BP	lignin catabolic process	15948	12414	c("GO:0009808"	"GO:0046271")
246	Atrichoblast_Down	FALSE	0.347777987139737	26	1973	7	0.00354789660415611	0.269230769230769	GO:0046271	GO:BP	phenylpropanoid catabolic process	15948	12411	c("GO:0009698"	"GO:0019439"	"GO:1901361")
247	Atrichoblast_Down	FALSE	0.347777987139737	55	1973	12	0.00608210846426761	0.218181818181818	GO:0070972	GO:BP	protein localization to endoplasmic reticulum	15948	16904	GO:0033365
248	Atrichoblast_Down	FALSE	0.369160638387178	68	1973	14	0.00709579320831222	0.205882352941176	GO:0009064	GO:BP	glutamine family amino acid metabolic process	15948	3277	c("GO:0170033"	"GO:0170039")
249	Atrichoblast_Down	FALSE	0.3706886204471	3	1973	2	0.0010136847440446	0.666666666666667	GO:0006587	GO:BP	serotonin biosynthetic process from tryptophan	15948	2333	c("GO:0006568"	"GO:0042427")
250	Atrichoblast_Down	FALSE	0.3706886204471	3	1973	2	0.0010136847440446	0.666666666666667	GO:0033358	GO:BP	UDP-L-arabinose biosynthetic process	15948	8449	c("GO:0009226"	"GO:0033356")
251	Atrichoblast_Down	FALSE	0.3706886204471	3	1973	2	0.0010136847440446	0.666666666666667	GO:0042427	GO:BP	serotonin biosynthetic process	15948	10514	c("GO:0042428"	"GO:0042435"	"GO:0046189"	"GO:1901162")
252	Atrichoblast_Down	FALSE	0.3706886204471	3	1973	2	0.0010136847440446	0.666666666666667	GO:0019521	GO:BP	D-gluconate metabolic process	15948	6061	GO:0019520
253	Atrichoblast_Down	FALSE	0.3706886204471	3	1973	2	0.0010136847440446	0.666666666666667	GO:0006654	GO:BP	phosphatidic acid biosynthetic process	15948	2390	c("GO:0046473"	"GO:0046474")
254	Atrichoblast_Down	FALSE	0.3706886204471	62	1973	13	0.00658895083628991	0.209677419354839	GO:0072655	GO:BP	establishment of protein localization to mitochondrion	15948	17994	c("GO:0070585"	"GO:0072594")
255	Atrichoblast_Down	FALSE	0.3706886204471	3	1973	2	0.0010136847440446	0.666666666666667	GO:0071106	GO:BP	adenosine 3'	5'-bisphosphate transmembrane transport	15948	16954	c("GO:0015868"	"GO:0051503"	"GO:0072530"	"GO:1901679")
256	Atrichoblast_Down	FALSE	0.3706886204471	3	1973	2	0.0010136847440446	0.666666666666667	GO:0015880	GO:BP	coenzyme A transport	15948	5045	c("GO:0015711"	"GO:0015868"	"GO:0051503")
257	Atrichoblast_Down	FALSE	0.3706886204471	11	1973	4	0.0020273694880892	0.363636363636364	GO:0019363	GO:BP	pyridine nucleotide biosynthetic process	15948	5916	c("GO:0009165"	"GO:0019362"	"GO:0072525")
258	Atrichoblast_Down	FALSE	0.3706886204471	3	1973	2	0.0010136847440446	0.666666666666667	GO:0019520	GO:BP	aldonic acid metabolic process	15948	6060	c("GO:0005975"	"GO:0032787")
259	Atrichoblast_Down	FALSE	0.3706886204471	3	1973	2	0.0010136847440446	0.666666666666667	GO:0019478	GO:BP	D-amino acid catabolic process	15948	6020	c("GO:0009063"	"GO:0046416"	"GO:0170044"	"GO:1901606")
260	Atrichoblast_Down	FALSE	0.3706886204471	16	1973	5	0.00253421186011151	0.3125	GO:0006596	GO:BP	polyamine biosynthetic process	15948	2340	c("GO:0006595"	"GO:0042401")
261	Atrichoblast_Down	FALSE	0.3706886204471	32	1973	8	0.00405473897617841	0.25	GO:0015780	GO:BP	nucleotide-sugar transmembrane transport	15948	4957	c("GO:0015931"	"GO:0055085"	"GO:1901264")
262	Atrichoblast_Down	FALSE	0.3706886204471	3	1973	2	0.0010136847440446	0.666666666666667	GO:0071042	GO:BP	nuclear polyadenylation-dependent mRNA catabolic process	15948	16938	GO:0071047
263	Atrichoblast_Down	FALSE	0.3706886204471	3	1973	2	0.0010136847440446	0.666666666666667	GO:0035349	GO:BP	coenzyme A transmembrane transport	15948	9299	c("GO:0015880"	"GO:0071106")
264	Atrichoblast_Down	FALSE	0.3706886204471	38	1973	9	0.00456158134820071	0.236842105263158	GO:0010565	GO:BP	regulation of cellular ketone metabolic process	15948	4267	c("GO:0031323"	"GO:0042180"	"GO:0062012")
265	Atrichoblast_Down	FALSE	0.3706886204471	16	1973	5	0.00253421186011151	0.3125	GO:0043928	GO:BP	exonucleolytic catabolism of deadenylated mRNA	15948	11217	c("GO:0000288"	"GO:0000291")
266	Atrichoblast_Down	FALSE	0.3706886204471	3	1973	2	0.0010136847440446	0.666666666666667	GO:0034975	GO:BP	protein folding in endoplasmic reticulum	15948	9047	GO:0006457
267	Atrichoblast_Down	FALSE	0.3706886204471	3	1973	2	0.0010136847440446	0.666666666666667	GO:0034473	GO:BP	U1 snRNA 3'-end processing	15948	8948	GO:0034472
268	Atrichoblast_Down	FALSE	0.3706886204471	3	1973	2	0.0010136847440446	0.666666666666667	GO:0034476	GO:BP	U5 snRNA 3'-end processing	15948	8951	GO:0034472
269	Atrichoblast_Down	FALSE	0.3706886204471	3	1973	2	0.0010136847440446	0.666666666666667	GO:0071047	GO:BP	polyadenylation-dependent mRNA catabolic process	15948	16943	c("GO:0006402"	"GO:0061157")
270	Atrichoblast_Down	FALSE	0.3706886204471	11	1973	4	0.0020273694880892	0.363636363636364	GO:0000338	GO:BP	protein deneddylation	15948	97	GO:0070646
271	Atrichoblast_Down	FALSE	0.3706886204471	3	1973	2	0.0010136847440446	0.666666666666667	GO:0045227	GO:BP	capsule polysaccharide biosynthetic process	15948	11731	c("GO:0045226"	"GO:0045230")
272	Atrichoblast_Down	FALSE	0.3706886204471	16	1973	5	0.00253421186011151	0.3125	GO:0031126	GO:BP	sno(s)RNA 3'-end processing	15948	7296	c("GO:0031123"	"GO:0043144")
273	Atrichoblast_Down	FALSE	0.3706886204471	3	1973	2	0.0010136847440446	0.666666666666667	GO:0045948	GO:BP	positive regulation of translational initiation	15948	12138	c("GO:0006413"	"GO:0006446"	"GO:0045727")
274	Atrichoblast_Down	FALSE	0.3706886204471	3	1973	2	0.0010136847440446	0.666666666666667	GO:0046379	GO:BP	extracellular polysaccharide metabolic process	15948	12509	GO:0005976
275	Atrichoblast_Down	FALSE	0.3706886204471	3	1973	2	0.0010136847440446	0.666666666666667	GO:0046177	GO:BP	D-gluconate catabolic process	15948	12346	c("GO:0016052"	"GO:0019521"	"GO:0046176")
276	Atrichoblast_Down	FALSE	0.3706886204471	27	1973	7	0.00354789660415611	0.259259259259259	GO:0016073	GO:BP	snRNA metabolic process	15948	5161	GO:0034660
277	Atrichoblast_Down	FALSE	0.3706886204471	3	1973	2	0.0010136847440446	0.666666666666667	GO:0045226	GO:BP	extracellular polysaccharide biosynthetic process	15948	11730	c("GO:0000271"	"GO:0046379")
278	Atrichoblast_Down	FALSE	0.3706886204471	3	1973	2	0.0010136847440446	0.666666666666667	GO:0045230	GO:BP	capsule organization	15948	11734	GO:0045229
279	Atrichoblast_Down	FALSE	0.3706886204471	27	1973	7	0.00354789660415611	0.259259259259259	GO:0046112	GO:BP	nucleobase biosynthetic process	15948	12287	c("GO:0009112"	"GO:0018130"	"GO:1901362"	"GO:1901566")
280	Atrichoblast_Down	FALSE	0.3706886204471	3	1973	2	0.0010136847440446	0.666666666666667	GO:1990559	GO:BP	mitochondrial coenzyme A transmembrane transport	15948	25882	c("GO:0035349"	"GO:1990542")
281	Atrichoblast_Down	FALSE	0.3706886204471	62	1973	13	0.00658895083628991	0.209677419354839	GO:0070585	GO:BP	protein localization to mitochondrion	15948	16686	GO:0033365
282	Atrichoblast_Down	FALSE	0.3706886204471	3	1973	2	0.0010136847440446	0.666666666666667	GO:0046176	GO:BP	aldonic acid catabolic process	15948	12345	c("GO:0019520"	"GO:0072329")
283	Atrichoblast_Down	FALSE	0.3706886204471	3	1973	2	0.0010136847440446	0.666666666666667	GO:0046473	GO:BP	phosphatidic acid metabolic process	15948	12585	GO:0006650
284	Atrichoblast_Down	FALSE	0.38896452412003	7	1973	3	0.0015205271160669	0.428571428571429	GO:0097164	GO:BP	ammonium ion metabolic process	15948	19052	GO:0006807
285	Atrichoblast_Down	FALSE	0.38896452412003	7	1973	3	0.0015205271160669	0.428571428571429	GO:0010923	GO:BP	negative regulation of phosphatase activity	15948	4566	c("GO:0010921"	"GO:0035305"	"GO:0051346")
286	Atrichoblast_Down	FALSE	0.38896452412003	7	1973	3	0.0015205271160669	0.428571428571429	GO:0031120	GO:BP	snRNA pseudouridine synthesis	15948	7290	c("GO:0001522"	"GO:0040031")
287	Atrichoblast_Down	FALSE	0.38896452412003	7	1973	3	0.0015205271160669	0.428571428571429	GO:0030308	GO:BP	negative regulation of cell growth	15948	7000	c("GO:0001558"	"GO:0016049"	"GO:0045926"	"GO:0048523")
288	Atrichoblast_Down	FALSE	0.38896452412003	7	1973	3	0.0015205271160669	0.428571428571429	GO:0071028	GO:BP	nuclear mRNA surveillance	15948	16925	c("GO:0000956"	"GO:0071027")
289	Atrichoblast_Down	FALSE	0.38896452412003	45	1973	10	0.00506842372022301	0.222222222222222	GO:0009161	GO:BP	ribonucleoside monophosphate metabolic process	15948	3364	GO:0009123
290	Atrichoblast_Down	FALSE	0.39641803381143	22	1973	6	0.00304105423213381	0.272727272727273	GO:0001732	GO:BP	formation of cytoplasmic translation initiation complex	15948	416	c("GO:0002183"	"GO:0022618")
291	Atrichoblast_Down	FALSE	0.419702260711689	17	1973	5	0.00253421186011151	0.294117647058824	GO:0006620	GO:BP	post-translational protein targeting to endoplasmic reticulum membrane	15948	2361	c("GO:0006612"	"GO:0045047")
292	Atrichoblast_Down	FALSE	0.419702260711689	12	1973	4	0.0020273694880892	0.333333333333333	GO:0009803	GO:BP	cinnamic acid metabolic process	15948	3725	c("GO:0009698"	"GO:0032787"	"GO:0042537"	"GO:0120254")
293	Atrichoblast_Down	FALSE	0.419702260711689	52	1973	11	0.00557526609224531	0.211538461538462	GO:0051346	GO:BP	negative regulation of hydrolase activity	15948	14121	c("GO:0043086"	"GO:0051336")
294	Atrichoblast_Down	FALSE	0.419702260711689	17	1973	5	0.00253421186011151	0.294117647058824	GO:0043144	GO:BP	sno(s)RNA processing	15948	10903	c("GO:0016074"	"GO:0034470")
295	Atrichoblast_Down	FALSE	0.419702260711689	12	1973	4	0.0020273694880892	0.333333333333333	GO:0000479	GO:BP	endonucleolytic cleavage of tricistronic rRNA transcript (SSU-rRNA	5.8S rRNA	LSU-rRNA)	15948	169	GO:0006364
296	Atrichoblast_Down	FALSE	0.419702260711689	17	1973	5	0.00253421186011151	0.294117647058824	GO:0019856	GO:BP	pyrimidine nucleobase biosynthetic process	15948	6272	c("GO:0006206"	"GO:0046112"	"GO:0072528")
297	Atrichoblast_Down	FALSE	0.419702260711689	12	1973	4	0.0020273694880892	0.333333333333333	GO:0009800	GO:BP	cinnamic acid biosynthetic process	15948	3722	c("GO:0009699"	"GO:0009803"	"GO:0072330"	"GO:0120255")
298	Atrichoblast_Down	FALSE	0.419702260711689	12	1973	4	0.0020273694880892	0.333333333333333	GO:0034427	GO:BP	nuclear-transcribed mRNA catabolic process	exonucleolytic	3'-5'	15948	8924	GO:0000291
299	Atrichoblast_Down	FALSE	0.419702260711689	17	1973	5	0.00253421186011151	0.294117647058824	GO:0016074	GO:BP	sno(s)RNA metabolic process	15948	5162	GO:0034660
300	Atrichoblast_Down	FALSE	0.419702260711689	17	1973	5	0.00253421186011151	0.294117647058824	GO:0030261	GO:BP	chromosome condensation	15948	6986	GO:0051276
301	Atrichoblast_Down	FALSE	0.419702260711689	12	1973	4	0.0020273694880892	0.333333333333333	GO:0034472	GO:BP	snRNA 3'-end processing	15948	8947	c("GO:0016180"	"GO:0031123")
302	Atrichoblast_Down	FALSE	0.419702260711689	12	1973	4	0.0020273694880892	0.333333333333333	GO:1902969	GO:BP	mitotic DNA replication	15948	23225	c("GO:0033260"	"GO:1903047")
303	Atrichoblast_Down	FALSE	0.419702260711689	12	1973	4	0.0020273694880892	0.333333333333333	GO:0032880	GO:BP	regulation of protein localization	15948	8156	c("GO:0008104"	"GO:0060341")
304	Atrichoblast_Down	FALSE	0.423038709018061	34	1973	8	0.00405473897617841	0.235294117647059	GO:0045492	GO:BP	xylan biosynthetic process	15948	11807	c("GO:0045491"	"GO:0070592")
305	Atrichoblast_Down	FALSE	0.456978827728443	23	1973	6	0.00304105423213381	0.260869565217391	GO:0000291	GO:BP	nuclear-transcribed mRNA catabolic process	exonucleolytic	15948	85	GO:0000956
306	Atrichoblast_Down	FALSE	0.456978827728443	23	1973	6	0.00304105423213381	0.260869565217391	GO:0006595	GO:BP	polyamine metabolic process	15948	2339	GO:0006576
307	Atrichoblast_Down	FALSE	0.460486378287953	112	1973	20	0.010136847440446	0.178571428571429	GO:0006913	GO:BP	nucleocytoplasmic transport	15948	2591	GO:0051169
308	Atrichoblast_Down	FALSE	0.460486378287953	112	1973	20	0.010136847440446	0.178571428571429	GO:0051169	GO:BP	nuclear transport	15948	13993	GO:0046907
309	Atrichoblast_Down	FALSE	0.460486378287953	1559	1973	213	0.10795742524075	0.13662604233483	GO:0009056	GO:BP	catabolic process	15948	3269	GO:0008152
310	Atrichoblast_Down	FALSE	0.460486378287953	1358	1973	187	0.0947795235681703	0.137702503681885	GO:0044281	GO:BP	small molecule metabolic process	15948	11317	GO:0008152
311	Atrichoblast_Down	FALSE	0.465112806258304	119	1973	21	0.0106436898124683	0.176470588235294	GO:0170034	GO:BP	L-amino acid biosynthetic process	15948	20784	c("GO:0008652"	"GO:0170033"	"GO:1901607")
312	Atrichoblast_Down	FALSE	0.465112806258304	119	1973	21	0.0106436898124683	0.176470588235294	GO:0170038	GO:BP	proteinogenic amino acid biosynthetic process	15948	20788	c("GO:0046394"	"GO:0170039"	"GO:1901566")
313	Atrichoblast_Down	FALSE	0.465453099587723	47	1973	10	0.00506842372022301	0.212765957446809	GO:1901990	GO:BP	regulation of mitotic cell cycle phase transition	15948	22459	c("GO:0007346"	"GO:0044772"	"GO:1901987")
314	Atrichoblast_Down	FALSE	0.465676564986357	66	1973	13	0.00658895083628991	0.196969696969697	GO:0000302	GO:BP	response to reactive oxygen species	15948	90	c("GO:0006979"	"GO:1901700")
315	Atrichoblast_Down	FALSE	0.491866198902475	18	1973	5	0.00253421186011151	0.277777777777778	GO:0030042	GO:BP	actin filament depolymerization	15948	6900	c("GO:0008154"	"GO:0051261")
316	Atrichoblast_Down	FALSE	0.493798122067927	93	1973	17	0.00861632032437912	0.182795698924731	GO:0006413	GO:BP	translational initiation	15948	2195	c("GO:0006412"	"GO:0044237")
317	Atrichoblast_Down	FALSE	0.493798122067927	120	1973	21	0.0106436898124683	0.175	GO:0031399	GO:BP	regulation of protein modification process	15948	7414	c("GO:0036211"	"GO:0051246")
318	Atrichoblast_Down	FALSE	0.507662735904046	8	1973	3	0.0015205271160669	0.375	GO:0061687	GO:BP	detoxification of inorganic compound	15948	16106	GO:0098754
319	Atrichoblast_Down	FALSE	0.507662735904046	8	1973	3	0.0015205271160669	0.375	GO:0040031	GO:BP	snRNA modification	15948	10258	c("GO:0009451"	"GO:0016073")
320	Atrichoblast_Down	FALSE	0.507662735904046	107	1973	19	0.00963000506842372	0.177570093457944	GO:0051336	GO:BP	regulation of hydrolase activity	15948	14111	GO:0050790
321	Atrichoblast_Down	FALSE	0.507662735904046	8	1973	3	0.0015205271160669	0.375	GO:0097501	GO:BP	stress response to metal ion	15948	19225	c("GO:0006950"	"GO:0010038")
322	Atrichoblast_Down	FALSE	0.507662735904046	67	1973	13	0.00658895083628991	0.194029850746269	GO:0007346	GO:BP	regulation of mitotic cell cycle	15948	2889	c("GO:0000278"	"GO:0051726")
323	Atrichoblast_Down	FALSE	0.508414566154454	13	1973	4	0.0020273694880892	0.307692307692308	GO:0071027	GO:BP	nuclear RNA surveillance	15948	16924	GO:0071025
324	Atrichoblast_Down	FALSE	0.508414566154454	48	1973	10	0.00506842372022301	0.208333333333333	GO:0062012	GO:BP	regulation of small molecule metabolic process	15948	16275	c("GO:0019222"	"GO:0044281")
325	Atrichoblast_Down	FALSE	0.508414566154454	13	1973	4	0.0020273694880892	0.307692307692308	GO:0043649	GO:BP	dicarboxylic acid catabolic process	15948	11186	c("GO:0043648"	"GO:0046395")
326	Atrichoblast_Down	FALSE	0.508414566154454	13	1973	4	0.0020273694880892	0.307692307692308	GO:0097428	GO:BP	protein maturation by iron-sulfur cluster transfer	15948	19196	GO:0051604
327	Atrichoblast_Down	FALSE	0.508414566154454	13	1973	4	0.0020273694880892	0.307692307692308	GO:0000467	GO:BP	exonucleolytic trimming to generate mature 3'-end of 5.8S rRNA from tricistronic rRNA transcript (SSU-rRNA	5.8S rRNA	LSU-rRNA)	15948	159	c("GO:0000466"	"GO:0031125")
328	Atrichoblast_Down	FALSE	0.514087607332668	42	1973	9	0.00456158134820071	0.214285714285714	GO:0071985	GO:BP	multivesicular body sorting pathway	15948	17539	GO:0016192
329	Atrichoblast_Down	FALSE	0.514087607332668	42	1973	9	0.00456158134820071	0.214285714285714	GO:0032509	GO:BP	endosome transport via multivesicular body sorting pathway	15948	7890	c("GO:0016197"	"GO:0071985")
330	Atrichoblast_Down	FALSE	0.515719518190204	30	1973	7	0.00354789660415611	0.233333333333333	GO:0031408	GO:BP	oxylipin biosynthetic process	15948	7418	c("GO:0031407"	"GO:0046394")
331	Atrichoblast_Down	FALSE	0.515719518190204	36	1973	8	0.00405473897617841	0.222222222222222	GO:0016226	GO:BP	iron-sulfur cluster assembly	15948	5238	GO:0031163
332	Atrichoblast_Down	FALSE	0.515719518190204	792	1973	112	0.0567663456664977	0.141414141414141	GO:0010033	GO:BP	response to organic substance	15948	3883	GO:0042221
333	Atrichoblast_Down	FALSE	0.515719518190204	36	1973	8	0.00405473897617841	0.222222222222222	GO:0031163	GO:BP	metallo-sulfur cluster assembly	15948	7325	GO:0022607
334	Atrichoblast_Down	FALSE	0.515719518190204	30	1973	7	0.00354789660415611	0.233333333333333	GO:0031407	GO:BP	oxylipin metabolic process	15948	7417	GO:0019752
335	Atrichoblast_Down	FALSE	0.532415659471778	68	1973	13	0.00658895083628991	0.191176470588235	GO:0006612	GO:BP	protein targeting to membrane	15948	2354	c("GO:0006605"	"GO:0090150")
336	Atrichoblast_Down	FALSE	0.540727973733948	2023	1973	271	0.137354282818044	0.133959466139397	GO:0006950	GO:BP	response to stress	15948	2613	GO:0050896
337	Atrichoblast_Down	FALSE	0.541331689101935	43	1973	9	0.00456158134820071	0.209302325581395	GO:0022406	GO:BP	membrane docking	15948	6834	GO:0009987
338	Atrichoblast_Down	FALSE	0.541331689101935	116	1973	20	0.010136847440446	0.172413793103448	GO:0043086	GO:BP	negative regulation of catalytic activity	15948	10869	c("GO:0044092"	"GO:0050790")
339	Atrichoblast_Down	FALSE	0.541331689101935	4	1973	2	0.0010136847440446	0.5	GO:0001193	GO:BP	maintenance of transcriptional fidelity during transcription elongation by RNA polymerase II	15948	314	c("GO:0001192"	"GO:0006368")
340	Atrichoblast_Down	FALSE	0.541331689101935	4	1973	2	0.0010136847440446	0.5	GO:0009213	GO:BP	pyrimidine deoxyribonucleoside triphosphate catabolic process	15948	3416	c("GO:0009149"	"GO:0009211")
341	Atrichoblast_Down	FALSE	0.541331689101935	4	1973	2	0.0010136847440446	0.5	GO:0001192	GO:BP	maintenance of transcriptional fidelity during transcription elongation	15948	313	c("GO:0006354"	"GO:0032774")
342	Atrichoblast_Down	FALSE	0.541331689101935	4	1973	2	0.0010136847440446	0.5	GO:0051382	GO:BP	kinetochore assembly	15948	14139	c("GO:0034508"	"GO:0051383"	"GO:0065003"	"GO:0140694")
343	Atrichoblast_Down	FALSE	0.541331689101935	19	1973	5	0.00253421186011151	0.263157894736842	GO:0043574	GO:BP	peroxisomal transport	15948	11136	GO:0046907
344	Atrichoblast_Down	FALSE	0.541331689101935	4	1973	2	0.0010136847440446	0.5	GO:0009223	GO:BP	pyrimidine deoxyribonucleotide catabolic process	15948	3426	c("GO:0006244"	"GO:0009219"	"GO:0009264"	"GO:0046386")
345	Atrichoblast_Down	FALSE	0.541331689101935	4	1973	2	0.0010136847440446	0.5	GO:0042428	GO:BP	serotonin metabolic process	15948	10515	c("GO:0018958"	"GO:0042430"	"GO:0097164"	"GO:1901160")
346	Atrichoblast_Down	FALSE	0.541331689101935	4	1973	2	0.0010136847440446	0.5	GO:0009149	GO:BP	pyrimidine nucleoside triphosphate catabolic process	15948	3353	c("GO:0009143"	"GO:0009147")
347	Atrichoblast_Down	FALSE	0.541331689101935	4	1973	2	0.0010136847440446	0.5	GO:0051131	GO:BP	chaperone-mediated protein complex assembly	15948	13956	GO:0065003
348	Atrichoblast_Down	FALSE	0.541331689101935	4	1973	2	0.0010136847440446	0.5	GO:0006244	GO:BP	pyrimidine nucleotide catabolic process	15948	2086	c("GO:0006220"	"GO:0009166"	"GO:0072529")
349	Atrichoblast_Down	FALSE	0.541331689101935	4	1973	2	0.0010136847440446	0.5	GO:0006999	GO:BP	nuclear pore organization	15948	2645	c("GO:0006997"	"GO:0043933")
350	Atrichoblast_Down	FALSE	0.541331689101935	4	1973	2	0.0010136847440446	0.5	GO:0046416	GO:BP	D-amino acid metabolic process	15948	12536	c("GO:0170041"	"GO:1901605")
351	Atrichoblast_Down	FALSE	0.541331689101935	4	1973	2	0.0010136847440446	0.5	GO:1901162	GO:BP	primary amino compound biosynthetic process	15948	21772	c("GO:1901160"	"GO:1901566")
352	Atrichoblast_Down	FALSE	0.541331689101935	4	1973	2	0.0010136847440446	0.5	GO:0170044	GO:BP	non-proteinogenic amino acid catabolic process	15948	20793	c("GO:0046395"	"GO:0170041"	"GO:1901565")
353	Atrichoblast_Down	FALSE	0.541331689101935	330	1973	50	0.0253421186011151	0.151515151515152	GO:0009117	GO:BP	nucleotide metabolic process	15948	3323	GO:0006753
354	Atrichoblast_Down	FALSE	0.541331689101935	19	1973	5	0.00253421186011151	0.263157894736842	GO:0015919	GO:BP	peroxisomal membrane transport	15948	5074	GO:0043574
355	Atrichoblast_Down	FALSE	0.541331689101935	4	1973	2	0.0010136847440446	0.5	GO:1905183	GO:BP	negative regulation of protein serine/threonine phosphatase activity	15948	25067	GO:0032515
356	Atrichoblast_Down	FALSE	0.541331689101935	43	1973	9	0.00456158134820071	0.209302325581395	GO:0140056	GO:BP	organelle localization by membrane tethering	15948	20219	c("GO:0022406"	"GO:0051640")
357	Atrichoblast_Down	FALSE	0.548441589004437	25	1973	6	0.00304105423213381	0.24	GO:0009744	GO:BP	response to sucrose	15948	3679	GO:0034285
358	Atrichoblast_Down	FALSE	0.548441589004437	25	1973	6	0.00304105423213381	0.24	GO:2000895	GO:BP	hemicellulose catabolic process	15948	26830	c("GO:0010410"	"GO:0044347")
359	Atrichoblast_Down	FALSE	0.548441589004437	25	1973	6	0.00304105423213381	0.24	GO:0034285	GO:BP	response to disaccharide	15948	8833	GO:0009743
360	Atrichoblast_Down	FALSE	0.548441589004437	25	1973	6	0.00304105423213381	0.24	GO:0044347	GO:BP	cell wall polysaccharide catabolic process	15948	11344	c("GO:0000272"	"GO:0010383"	"GO:0016998")
361	Atrichoblast_Down	FALSE	0.548441589004437	25	1973	6	0.00304105423213381	0.24	GO:0031400	GO:BP	negative regulation of protein modification process	15948	7415	c("GO:0031399"	"GO:0036211"	"GO:0051248")
362	Atrichoblast_Down	FALSE	0.548441589004437	25	1973	6	0.00304105423213381	0.24	GO:0045493	GO:BP	xylan catabolic process	15948	11808	c("GO:0045491"	"GO:2000895")
363	Atrichoblast_Down	FALSE	0.550339475728139	14	1973	4	0.0020273694880892	0.285714285714286	GO:0051017	GO:BP	actin filament bundle assembly	15948	13881	c("GO:0022607"	"GO:0061572")
364	Atrichoblast_Down	FALSE	0.550339475728139	14	1973	4	0.0020273694880892	0.285714285714286	GO:0045841	GO:BP	negative regulation of mitotic metaphase/anaphase transition	15948	12055	c("GO:0007091"	"GO:0030071"	"GO:0045839"	"GO:1901991"	"GO:1902100"	"GO:2000816")
365	Atrichoblast_Down	FALSE	0.550339475728139	14	1973	4	0.0020273694880892	0.285714285714286	GO:0006189	GO:BP	'de novo' IMP biosynthetic process	15948	2040	GO:0006188
366	Atrichoblast_Down	FALSE	0.550339475728139	14	1973	4	0.0020273694880892	0.285714285714286	GO:0045039	GO:BP	protein insertion into mitochondrial inner membrane	15948	11631	c("GO:0006626"	"GO:0006839"	"GO:0006886"	"GO:0007007"	"GO:0090151")
367	Atrichoblast_Down	FALSE	0.550339475728139	117	1973	20	0.010136847440446	0.170940170940171	GO:0044092	GO:BP	negative regulation of molecular function	15948	11277	GO:0065009
368	Atrichoblast_Down	FALSE	0.550339475728139	14	1973	4	0.0020273694880892	0.285714285714286	GO:0033048	GO:BP	negative regulation of mitotic sister chromatid segregation	15948	8283	c("GO:0000070"	"GO:0033046"	"GO:0033047")
369	Atrichoblast_Down	FALSE	0.550339475728139	14	1973	4	0.0020273694880892	0.285714285714286	GO:0033047	GO:BP	regulation of mitotic sister chromatid segregation	15948	8282	c("GO:0000070"	"GO:0033045")
370	Atrichoblast_Down	FALSE	0.550339475728139	14	1973	4	0.0020273694880892	0.285714285714286	GO:0045910	GO:BP	negative regulation of DNA recombination	15948	12102	c("GO:0000018"	"GO:0006310"	"GO:0051053")
371	Atrichoblast_Down	FALSE	0.550339475728139	14	1973	4	0.0020273694880892	0.285714285714286	GO:0033046	GO:BP	negative regulation of sister chromatid segregation	15948	8281	c("GO:0000819"	"GO:0033045"	"GO:0051985"	"GO:2001251")
372	Atrichoblast_Down	FALSE	0.550339475728139	14	1973	4	0.0020273694880892	0.285714285714286	GO:0051985	GO:BP	negative regulation of chromosome segregation	15948	14505	c("GO:0007059"	"GO:0010948"	"GO:0051983")
373	Atrichoblast_Down	FALSE	0.550339475728139	14	1973	4	0.0020273694880892	0.285714285714286	GO:0010044	GO:BP	response to aluminum ion	15948	3894	GO:0010038
374	Atrichoblast_Down	FALSE	0.550339475728139	223	1973	35	0.0177394830207805	0.15695067264574	GO:0071396	GO:BP	cellular response to lipid	15948	17148	c("GO:0033993"	"GO:0071310")
375	Atrichoblast_Down	FALSE	0.550339475728139	14	1973	4	0.0020273694880892	0.285714285714286	GO:0071025	GO:BP	RNA surveillance	15948	16922	GO:0006401
376	Atrichoblast_Down	FALSE	0.550339475728139	14	1973	4	0.0020273694880892	0.285714285714286	GO:1902100	GO:BP	negative regulation of metaphase/anaphase transition of cell cycle	15948	22554	c("GO:0044784"	"GO:1901988"	"GO:1902099")
377	Atrichoblast_Down	FALSE	0.550339475728139	14	1973	4	0.0020273694880892	0.285714285714286	GO:0016554	GO:BP	cytidine to uridine editing	15948	5308	GO:0016553
378	Atrichoblast_Down	FALSE	0.550339475728139	14	1973	4	0.0020273694880892	0.285714285714286	GO:0070475	GO:BP	rRNA base methylation	15948	16633	GO:0031167
379	Atrichoblast_Down	FALSE	0.550339475728139	14	1973	4	0.0020273694880892	0.285714285714286	GO:0061615	GO:BP	glycolytic process through fructose-6-phosphate	15948	16076	GO:0006096
380	Atrichoblast_Down	FALSE	0.550339475728139	14	1973	4	0.0020273694880892	0.285714285714286	GO:2000816	GO:BP	negative regulation of mitotic sister chromatid separation	15948	26756	c("GO:0010965"	"GO:0033048"	"GO:0051306"	"GO:1905819")
381	Atrichoblast_Down	FALSE	0.550339475728139	14	1973	4	0.0020273694880892	0.285714285714286	GO:0016180	GO:BP	snRNA processing	15948	5222	c("GO:0016073"	"GO:0034470")
382	Atrichoblast_Down	FALSE	0.550339475728139	14	1973	4	0.0020273694880892	0.285714285714286	GO:0061572	GO:BP	actin filament bundle organization	15948	16055	GO:0007015
383	Atrichoblast_Down	FALSE	0.550339475728139	14	1973	4	0.0020273694880892	0.285714285714286	GO:1905819	GO:BP	negative regulation of chromosome separation	15948	25590	c("GO:0051304"	"GO:0051985"	"GO:1905818")
384	Atrichoblast_Down	FALSE	0.558935052668524	9	1973	3	0.0015205271160669	0.333333333333333	GO:0016078	GO:BP	tRNA catabolic process	15948	5166	c("GO:0006399"	"GO:0034661")
385	Atrichoblast_Down	FALSE	0.558935052668524	9	1973	3	0.0015205271160669	0.333333333333333	GO:0106354	GO:BP	tRNA surveillance	15948	19878	c("GO:0016078"	"GO:0071025")
386	Atrichoblast_Down	FALSE	0.558935052668524	38	1973	8	0.00405473897617841	0.210526315789474	GO:0045047	GO:BP	protein targeting to ER	15948	11635	c("GO:0006605"	"GO:0072599")
387	Atrichoblast_Down	FALSE	0.558935052668524	9	1973	3	0.0015205271160669	0.333333333333333	GO:0035308	GO:BP	negative regulation of protein dephosphorylation	15948	9266	c("GO:0006470"	"GO:0031400"	"GO:0035304"	"GO:0035305")
388	Atrichoblast_Down	FALSE	0.558935052668524	9	1973	3	0.0015205271160669	0.333333333333333	GO:0016973	GO:BP	poly(A)+ mRNA export from nucleus	15948	5323	GO:0006406
389	Atrichoblast_Down	FALSE	0.558935052668524	9	1973	3	0.0015205271160669	0.333333333333333	GO:0072334	GO:BP	UDP-galactose transmembrane transport	15948	17870	c("GO:0015711"	"GO:0090481")
390	Atrichoblast_Down	FALSE	0.558935052668524	9	1973	3	0.0015205271160669	0.333333333333333	GO:0008295	GO:BP	spermidine biosynthetic process	15948	3192	c("GO:0006596"	"GO:0008216")
391	Atrichoblast_Down	FALSE	0.558935052668524	9	1973	3	0.0015205271160669	0.333333333333333	GO:0015786	GO:BP	UDP-glucose transmembrane transport	15948	4960	c("GO:0015711"	"GO:0090481")
392	Atrichoblast_Down	FALSE	0.558935052668524	38	1973	8	0.00405473897617841	0.210526315789474	GO:0072599	GO:BP	establishment of protein localization to endoplasmic reticulum	15948	17981	c("GO:0070972"	"GO:0072594")
393	Atrichoblast_Down	FALSE	0.558935052668524	9	1973	3	0.0015205271160669	0.333333333333333	GO:0031365	GO:BP	N-terminal protein amino acid modification	15948	7400	GO:0036211
394	Atrichoblast_Down	FALSE	0.558935052668524	9	1973	3	0.0015205271160669	0.333333333333333	GO:0043634	GO:BP	polyadenylation-dependent ncRNA catabolic process	15948	11171	c("GO:0034661"	"GO:0043633")
395	Atrichoblast_Down	FALSE	0.558935052668524	9	1973	3	0.0015205271160669	0.333333333333333	GO:0071038	GO:BP	nuclear polyadenylation-dependent tRNA catabolic process	15948	16934	c("GO:0071046"	"GO:0106354")
396	Atrichoblast_Down	FALSE	0.558935052668524	9	1973	3	0.0015205271160669	0.333333333333333	GO:0071035	GO:BP	nuclear polyadenylation-dependent rRNA catabolic process	15948	16931	c("GO:0016075"	"GO:0071046")
397	Atrichoblast_Down	FALSE	0.558935052668524	9	1973	3	0.0015205271160669	0.333333333333333	GO:0071029	GO:BP	nuclear ncRNA surveillance	15948	16926	c("GO:0034661"	"GO:0071027")
398	Atrichoblast_Down	FALSE	0.558935052668524	118	1973	20	0.010136847440446	0.169491525423729	GO:0007005	GO:BP	mitochondrion organization	15948	2648	GO:0006996
399	Atrichoblast_Down	FALSE	0.558935052668524	9	1973	3	0.0015205271160669	0.333333333333333	GO:0043633	GO:BP	polyadenylation-dependent RNA catabolic process	15948	11170	c("GO:0006401"	"GO:0043632")
400	Atrichoblast_Down	FALSE	0.558935052668524	9	1973	3	0.0015205271160669	0.333333333333333	GO:0071046	GO:BP	nuclear polyadenylation-dependent ncRNA catabolic process	15948	16942	c("GO:0043634"	"GO:0071029")
401	Atrichoblast_Down	FALSE	0.564977913317271	20	1973	5	0.00253421186011151	0.25	GO:0015865	GO:BP	purine nucleotide transport	15948	5032	GO:0006862
402	Atrichoblast_Down	FALSE	0.564977913317271	20	1973	5	0.00253421186011151	0.25	GO:0051503	GO:BP	adenine nucleotide transport	15948	14210	GO:0015865
403	Atrichoblast_Down	FALSE	0.564977913317271	20	1973	5	0.00253421186011151	0.25	GO:0051053	GO:BP	negative regulation of DNA metabolic process	15948	13902	c("GO:0006259"	"GO:0010605"	"GO:0045934"	"GO:0051052")
404	Atrichoblast_Down	FALSE	0.564977913317271	20	1973	5	0.00253421186011151	0.25	GO:0010389	GO:BP	regulation of G2/M transition of mitotic cell cycle	15948	4141	c("GO:0000086"	"GO:1901990"	"GO:1902749")
405	Atrichoblast_Down	FALSE	0.567192777696158	32	1973	7	0.00354789660415611	0.21875	GO:0009074	GO:BP	aromatic amino acid family catabolic process	15948	3287	c("GO:0009072"	"GO:0019439"	"GO:0046395"	"GO:1901361"	"GO:1901565")
406	Atrichoblast_Down	FALSE	0.569427115045179	26	1973	6	0.00304105423213381	0.230769230769231	GO:0009084	GO:BP	glutamine family amino acid biosynthetic process	15948	3294	c("GO:0009064"	"GO:0170034"	"GO:0170038")
407	Atrichoblast_Down	FALSE	0.569427115045179	26	1973	6	0.00304105423213381	0.230769230769231	GO:0009809	GO:BP	lignin biosynthetic process	15948	3731	c("GO:0009699"	"GO:0009808")
408	Atrichoblast_Down	FALSE	0.569427115045179	26	1973	6	0.00304105423213381	0.230769230769231	GO:1900150	GO:BP	regulation of defense response to fungus	15948	20927	c("GO:0002831"	"GO:0031347"	"GO:0032101"	"GO:0050832")
409	Atrichoblast_Down	FALSE	0.57223514235934	15	1973	4	0.0020273694880892	0.266666666666667	GO:0009130	GO:BP	pyrimidine nucleoside monophosphate biosynthetic process	15948	3334	c("GO:0009124"	"GO:0009129")
410	Atrichoblast_Down	FALSE	0.57223514235934	1	1973	1	0.000506842372022301	1	GO:0001516	GO:BP	prostaglandin biosynthetic process	15948	331	c("GO:0006693"	"GO:0046457")
411	Atrichoblast_Down	FALSE	0.57223514235934	15	1973	4	0.0020273694880892	0.266666666666667	GO:0009129	GO:BP	pyrimidine nucleoside monophosphate metabolic process	15948	3333	GO:0009123
412	Atrichoblast_Down	FALSE	0.57223514235934	1	1973	1	0.000506842372022301	1	GO:0034627	GO:BP	'de novo' NAD biosynthetic process	15948	8994	GO:0009435
413	Atrichoblast_Down	FALSE	0.57223514235934	1	1973	1	0.000506842372022301	1	GO:0006480	GO:BP	N-terminal protein amino acid methylation	15948	2241	c("GO:0006479"	"GO:0031365")
414	Atrichoblast_Down	FALSE	0.57223514235934	21	1973	5	0.00253421186011151	0.238095238095238	GO:0006465	GO:BP	signal peptide processing	15948	2230	c("GO:0006518"	"GO:0016485")
415	Atrichoblast_Down	FALSE	0.57223514235934	1	1973	1	0.000506842372022301	1	GO:0034628	GO:BP	'de novo' NAD biosynthetic process from aspartate	15948	8995	c("GO:0006531"	"GO:0034627")
416	Atrichoblast_Down	FALSE	0.57223514235934	591	1973	83	0.042067916877851	0.140439932318105	GO:0015031	GO:BP	protein transport	15948	4854	c("GO:0045184"	"GO:0071702"	"GO:0071705")
417	Atrichoblast_Down	FALSE	0.57223514235934	1	1973	1	0.000506842372022301	1	GO:0006359	GO:BP	regulation of transcription by RNA polymerase III	15948	2158	c("GO:0006355"	"GO:0006383")
418	Atrichoblast_Down	FALSE	0.57223514235934	21	1973	5	0.00253421186011151	0.238095238095238	GO:0006206	GO:BP	pyrimidine nucleobase metabolic process	15948	2051	c("GO:0009112"	"GO:0072527")
419	Atrichoblast_Down	FALSE	0.57223514235934	1	1973	1	0.000506842372022301	1	GO:0034330	GO:BP	cell junction organization	15948	8863	GO:0016043
420	Atrichoblast_Down	FALSE	0.57223514235934	1	1973	1	0.000506842372022301	1	GO:0034329	GO:BP	cell junction assembly	15948	8862	c("GO:0022607"	"GO:0034330")
421	Atrichoblast_Down	FALSE	0.57223514235934	1	1973	1	0.000506842372022301	1	GO:0030808	GO:BP	regulation of nucleotide biosynthetic process	15948	7148	c("GO:0006140"	"GO:0009165"	"GO:0031326")
422	Atrichoblast_Down	FALSE	0.57223514235934	5	1973	2	0.0010136847440446	0.4	GO:0009211	GO:BP	pyrimidine deoxyribonucleoside triphosphate metabolic process	15948	3414	GO:0009147
423	Atrichoblast_Down	FALSE	0.57223514235934	1	1973	1	0.000506842372022301	1	GO:0006386	GO:BP	termination of RNA polymerase III transcription	15948	2175	c("GO:0006353"	"GO:0006383")
424	Atrichoblast_Down	FALSE	0.57223514235934	46	1973	9	0.00456158134820071	0.195652173913043	GO:0034976	GO:BP	response to endoplasmic reticulum stress	15948	9048	GO:0033554
425	Atrichoblast_Down	FALSE	0.57223514235934	40	1973	8	0.00405473897617841	0.2	GO:0000413	GO:BP	protein peptidyl-prolyl isomerization	15948	127	GO:0018208
426	Atrichoblast_Down	FALSE	0.57223514235934	1	1973	1	0.000506842372022301	1	GO:0019805	GO:BP	quinolinate biosynthetic process	15948	6264	c("GO:0043650"	"GO:0046874"	"GO:0072525")
427	Atrichoblast_Down	FALSE	0.57223514235934	397	1973	58	0.0293968575772935	0.146095717884131	GO:0032787	GO:BP	monocarboxylic acid metabolic process	15948	8101	GO:0019752
428	Atrichoblast_Down	FALSE	0.57223514235934	10	1973	3	0.0015205271160669	0.3	GO:0035305	GO:BP	negative regulation of dephosphorylation	15948	9263	c("GO:0016311"	"GO:0035303"	"GO:0045936")
429	Atrichoblast_Down	FALSE	0.57223514235934	1	1973	1	0.000506842372022301	1	GO:0010635	GO:BP	regulation of mitochondrial fusion	15948	4331	c("GO:0008053"	"GO:0010821"	"GO:0022603")
430	Atrichoblast_Down	FALSE	0.57223514235934	15	1973	4	0.0020273694880892	0.266666666666667	GO:0035435	GO:BP	phosphate ion transmembrane transport	15948	9341	c("GO:0006817"	"GO:0098661")
431	Atrichoblast_Down	FALSE	0.57223514235934	1	1973	1	0.000506842372022301	1	GO:0006363	GO:BP	termination of RNA polymerase I transcription	15948	2162	c("GO:0006353"	"GO:0006360")
432	Atrichoblast_Down	FALSE	0.57223514235934	1	1973	1	0.000506842372022301	1	GO:0009805	GO:BP	coumarin biosynthetic process	15948	3727	c("GO:0009699"	"GO:0009804"	"GO:0018130")
433	Atrichoblast_Down	FALSE	0.57223514235934	5	1973	2	0.0010136847440446	0.4	GO:0006015	GO:BP	5-phosphoribose 1-diphosphate biosynthetic process	15948	1901	c("GO:0046390"	"GO:0046391")
434	Atrichoblast_Down	FALSE	0.57223514235934	33	1973	7	0.00354789660415611	0.212121212121212	GO:0030150	GO:BP	protein import into mitochondrial matrix	15948	6921	c("GO:0006626"	"GO:0044743"	"GO:0072655"	"GO:0170036")
435	Atrichoblast_Down	FALSE	0.57223514235934	39	1973	8	0.00405473897617841	0.205128205128205	GO:0035966	GO:BP	response to topologically incorrect protein	15948	9691	c("GO:0006950"	"GO:0010033")
436	Atrichoblast_Down	FALSE	0.57223514235934	1	1973	1	0.000506842372022301	1	GO:0042167	GO:BP	heme catabolic process	15948	10345	c("GO:0006787"	"GO:0042168"	"GO:0046149")
437	Atrichoblast_Down	FALSE	0.57223514235934	1	1973	1	0.000506842372022301	1	GO:0031990	GO:BP	mRNA export from nucleus in response to heat stress	15948	7570	c("GO:0006406"	"GO:0014070"	"GO:0034605"	"GO:1901698")
438	Atrichoblast_Down	FALSE	0.57223514235934	1	1973	1	0.000506842372022301	1	GO:0010636	GO:BP	positive regulation of mitochondrial fusion	15948	4332	c("GO:0008053"	"GO:0010635"	"GO:0010822"	"GO:0051094")
439	Atrichoblast_Down	FALSE	0.57223514235934	1	1973	1	0.000506842372022301	1	GO:0022417	GO:BP	protein maturation by protein folding	15948	6844	c("GO:0006457"	"GO:0051604")
440	Atrichoblast_Down	FALSE	0.57223514235934	1	1973	1	0.000506842372022301	1	GO:0046457	GO:BP	prostanoid biosynthetic process	15948	12570	c("GO:0006636"	"GO:0006692"	"GO:0046456")
441	Atrichoblast_Down	FALSE	0.57223514235934	5	1973	2	0.0010136847440446	0.4	GO:0033157	GO:BP	regulation of intracellular protein transport	15948	8347	c("GO:0006886"	"GO:0032386"	"GO:0051223")
442	Atrichoblast_Down	FALSE	0.57223514235934	1	1973	1	0.000506842372022301	1	GO:0046444	GO:BP	FMN metabolic process	15948	12557	c("GO:0009161"	"GO:0009259"	"GO:0042726")
443	Atrichoblast_Down	FALSE	0.57223514235934	5	1973	2	0.0010136847440446	0.4	GO:0010721	GO:BP	negative regulation of cell development	15948	4397	c("GO:0045596"	"GO:0048468"	"GO:0060284")
444	Atrichoblast_Down	FALSE	0.57223514235934	5	1973	2	0.0010136847440446	0.4	GO:0046391	GO:BP	5-phosphoribose 1-diphosphate metabolic process	15948	12520	GO:0019693
445	Atrichoblast_Down	FALSE	0.57223514235934	5	1973	2	0.0010136847440446	0.4	GO:0010771	GO:BP	negative regulation of cell morphogenesis	15948	4439	c("GO:0000902"	"GO:0010721"	"GO:0022604")
446	Atrichoblast_Down	FALSE	0.57223514235934	1	1973	1	0.000506842372022301	1	GO:0006226	GO:BP	dUMP biosynthetic process	15948	2069	c("GO:0009177"	"GO:0009221"	"GO:0046078")
447	Atrichoblast_Down	FALSE	0.57223514235934	5	1973	2	0.0010136847440446	0.4	GO:0046386	GO:BP	deoxyribose phosphate catabolic process	15948	12516	c("GO:0019692"	"GO:0046434"	"GO:1901136")
448	Atrichoblast_Down	FALSE	0.57223514235934	1	1973	1	0.000506842372022301	1	GO:0046339	GO:BP	diacylglycerol metabolic process	15948	12470	GO:0006639
449	Atrichoblast_Down	FALSE	0.57223514235934	27	1973	6	0.00304105423213381	0.222222222222222	GO:0048278	GO:BP	vesicle docking	15948	13045	c("GO:0016192"	"GO:0140056")
450	Atrichoblast_Down	FALSE	0.57223514235934	1	1973	1	0.000506842372022301	1	GO:0048311	GO:BP	mitochondrion distribution	15948	13073	c("GO:0007005"	"GO:0051646")
451	Atrichoblast_Down	FALSE	0.57223514235934	1	1973	1	0.000506842372022301	1	GO:0033542	GO:BP	fatty acid beta-oxidation	unsaturated	even number	15948	8560	GO:0006635
452	Atrichoblast_Down	FALSE	0.57223514235934	5	1973	2	0.0010136847440446	0.4	GO:0032388	GO:BP	positive regulation of intracellular transport	15948	7814	c("GO:0032386"	"GO:0046907"	"GO:0048522"	"GO:0051050")
453	Atrichoblast_Down	FALSE	0.57223514235934	1	1973	1	0.000506842372022301	1	GO:0046080	GO:BP	dUTP metabolic process	15948	12255	c("GO:0009211"	"GO:0009219")
454	Atrichoblast_Down	FALSE	0.57223514235934	39	1973	8	0.00405473897617841	0.205128205128205	GO:0009112	GO:BP	nucleobase metabolic process	15948	3318	c("GO:0055086"	"GO:1901564")
455	Atrichoblast_Down	FALSE	0.57223514235934	1	1973	1	0.000506842372022301	1	GO:0046078	GO:BP	dUMP metabolic process	15948	12253	c("GO:0009176"	"GO:0009219")
456	Atrichoblast_Down	FALSE	0.57223514235934	1	1973	1	0.000506842372022301	1	GO:0048312	GO:BP	intracellular distribution of mitochondria	15948	13074	GO:0048311
457	Atrichoblast_Down	FALSE	0.57223514235934	10	1973	3	0.0015205271160669	0.3	GO:0045931	GO:BP	positive regulation of mitotic cell cycle	15948	12123	c("GO:0000278"	"GO:0007346"	"GO:0045787")
458	Atrichoblast_Down	FALSE	0.57223514235934	15	1973	4	0.0020273694880892	0.266666666666667	GO:0045839	GO:BP	negative regulation of mitotic nuclear division	15948	12053	c("GO:0007088"	"GO:0010948"	"GO:0045930"	"GO:0051784"	"GO:0140014")
459	Atrichoblast_Down	FALSE	0.57223514235934	5	1973	2	0.0010136847440446	0.4	GO:0010731	GO:BP	protein glutathionylation	15948	4406	GO:0036211
460	Atrichoblast_Down	FALSE	0.57223514235934	1	1973	1	0.000506842372022301	1	GO:0045216	GO:BP	cell-cell junction organization	15948	11720	GO:0034330
461	Atrichoblast_Down	FALSE	0.57223514235934	667	1973	93	0.047136340598074	0.139430284857571	GO:0045184	GO:BP	establishment of protein localization	15948	11702	c("GO:0008104"	"GO:0051234")
462	Atrichoblast_Down	FALSE	0.57223514235934	21	1973	5	0.00253421186011151	0.238095238095238	GO:0000086	GO:BP	G2/M transition of mitotic cell cycle	15948	35	c("GO:0044772"	"GO:0044839")
463	Atrichoblast_Down	FALSE	0.57223514235934	1	1973	1	0.000506842372022301	1	GO:0033609	GO:BP	oxalate metabolic process	15948	8594	GO:0043648
464	Atrichoblast_Down	FALSE	0.57223514235934	1	1973	1	0.000506842372022301	1	GO:0033611	GO:BP	oxalate catabolic process	15948	8596	c("GO:0033609"	"GO:0043649")
465	Atrichoblast_Down	FALSE	0.57223514235934	1	1973	1	0.000506842372022301	1	GO:0045041	GO:BP	protein import into mitochondrial intermembrane space	15948	11633	c("GO:0006626"	"GO:0044743"	"GO:0072655"	"GO:1990542")
466	Atrichoblast_Down	FALSE	0.57223514235934	136	1973	22	0.0111505321844906	0.161764705882353	GO:0044550	GO:BP	secondary metabolite biosynthetic process	15948	11450	c("GO:0009058"	"GO:0019748")
467	Atrichoblast_Down	FALSE	0.57223514235934	312	1973	46	0.0233147491130258	0.147435897435897	GO:0033993	GO:BP	response to lipid	15948	8654	GO:0010033
468	Atrichoblast_Down	FALSE	0.57223514235934	1	1973	1	0.000506842372022301	1	GO:0034260	GO:BP	negative regulation of GTPase activity	15948	8822	c("GO:0043087"	"GO:0048519"	"GO:0051346")
469	Atrichoblast_Down	FALSE	0.57223514235934	585	1973	82	0.0415610745058287	0.14017094017094	GO:0044283	GO:BP	small molecule biosynthetic process	15948	11319	c("GO:0009058"	"GO:0044281")
470	Atrichoblast_Down	FALSE	0.57223514235934	1	1973	1	0.000506842372022301	1	GO:0034286	GO:BP	response to maltose	15948	8834	GO:0034285
471	Atrichoblast_Down	FALSE	0.57223514235934	1	1973	1	0.000506842372022301	1	GO:0046081	GO:BP	dUTP catabolic process	15948	12256	c("GO:0009213"	"GO:0009223"	"GO:0046080")
472	Atrichoblast_Down	FALSE	0.57223514235934	1	1973	1	0.000506842372022301	1	GO:0030643	GO:BP	intracellular phosphate ion homeostasis	15948	7107	c("GO:0055062"	"GO:0055082")
473	Atrichoblast_Down	FALSE	0.57223514235934	253	1973	38	0.0192600101368474	0.150197628458498	GO:0065009	GO:BP	regulation of molecular function	15948	16386	GO:0065007
474	Atrichoblast_Down	FALSE	0.57223514235934	1	1973	1	0.000506842372022301	1	GO:0062034	GO:BP	L-pipecolic acid biosynthetic process	15948	16289	c("GO:0018130"	"GO:0072330"	"GO:1901362"	"GO:1901566")
475	Atrichoblast_Down	FALSE	0.57223514235934	1	1973	1	0.000506842372022301	1	GO:0010400	GO:BP	rhamnogalacturonan I side chain metabolic process	15948	4151	GO:0010395
476	Atrichoblast_Down	FALSE	0.57223514235934	5	1973	2	0.0010136847440446	0.4	GO:0016477	GO:BP	cell migration	15948	5292	GO:0048870
477	Atrichoblast_Down	FALSE	0.57223514235934	1	1973	1	0.000506842372022301	1	GO:0051555	GO:BP	flavonol biosynthetic process	15948	14241	c("GO:0051553"	"GO:0051554"	"GO:1901617")
478	Atrichoblast_Down	FALSE	0.57223514235934	1	1973	1	0.000506842372022301	1	GO:0051554	GO:BP	flavonol metabolic process	15948	14240	c("GO:0051552"	"GO:1901615")
479	Atrichoblast_Down	FALSE	0.57223514235934	1	1973	1	0.000506842372022301	1	GO:0017126	GO:BP	nucleologenesis	15948	5345	c("GO:0007000"	"GO:0044085")
480	Atrichoblast_Down	FALSE	0.57223514235934	5	1973	2	0.0010136847440446	0.4	GO:0051511	GO:BP	negative regulation of unidimensional cell growth	15948	14213	c("GO:0009826"	"GO:0010771"	"GO:0030308"	"GO:0048640"	"GO:0051510")
481	Atrichoblast_Down	FALSE	0.57223514235934	150	1973	24	0.0121642169285352	0.16	GO:0071669	GO:BP	plant-type cell wall organization or biogenesis	15948	17344	GO:0071554
482	Atrichoblast_Down	FALSE	0.57223514235934	1	1973	1	0.000506842372022301	1	GO:0006666	GO:BP	3-keto-sphinganine metabolic process	15948	2402	c("GO:0042180"	"GO:0046519")
483	Atrichoblast_Down	FALSE	0.57223514235934	1	1973	1	0.000506842372022301	1	GO:0018293	GO:BP	protein-FAD linkage	15948	5534	GO:0036211
484	Atrichoblast_Down	FALSE	0.57223514235934	1	1973	1	0.000506842372022301	1	GO:0009398	GO:BP	FMN biosynthetic process	15948	3504	c("GO:0009156"	"GO:0009260"	"GO:0042727"	"GO:0046444")
485	Atrichoblast_Down	FALSE	0.57223514235934	1	1973	1	0.000506842372022301	1	GO:0018364	GO:BP	peptidyl-glutamine methylation	15948	5570	GO:0006479
486	Atrichoblast_Down	FALSE	0.57223514235934	1	1973	1	0.000506842372022301	1	GO:0016598	GO:BP	protein arginylation	15948	5319	c("GO:0006511"	"GO:0036211")
487	Atrichoblast_Down	FALSE	0.57223514235934	1	1973	1	0.000506842372022301	1	GO:0006692	GO:BP	prostanoid metabolic process	15948	2427	c("GO:0006690"	"GO:0033559")
488	Atrichoblast_Down	FALSE	0.57223514235934	10	1973	3	0.0015205271160669	0.3	GO:0019359	GO:BP	nicotinamide nucleotide biosynthetic process	15948	5912	c("GO:0019363"	"GO:0046496")
489	Atrichoblast_Down	FALSE	0.57223514235934	5	1973	2	0.0010136847440446	0.4	GO:0010089	GO:BP	xylem development	15948	3939	GO:0010087
490	Atrichoblast_Down	FALSE	0.57223514235934	1	1973	1	0.000506842372022301	1	GO:0006693	GO:BP	prostaglandin metabolic process	15948	2428	GO:0006692
491	Atrichoblast_Down	FALSE	0.57223514235934	106	1973	18	0.00912316269640142	0.169811320754717	GO:0090150	GO:BP	establishment of protein localization to membrane	15948	18587	c("GO:0045184"	"GO:0072657")
492	Atrichoblast_Down	FALSE	0.57223514235934	1	1973	1	0.000506842372022301	1	GO:0007043	GO:BP	cell-cell junction assembly	15948	2678	c("GO:0034329"	"GO:0045216")
493	Atrichoblast_Down	FALSE	0.57223514235934	469	1973	67	0.0339584389254942	0.142857142857143	GO:0009755	GO:BP	hormone-mediated signaling pathway	15948	3690	c("GO:0007165"	"GO:0032870")
494	Atrichoblast_Down	FALSE	0.57223514235934	275	1973	41	0.0207805372529143	0.149090909090909	GO:0008380	GO:BP	RNA splicing	15948	3222	GO:0006396
495	Atrichoblast_Down	FALSE	0.57223514235934	5	1973	2	0.0010136847440446	0.4	GO:0090316	GO:BP	positive regulation of intracellular protein transport	15948	18728	c("GO:0006886"	"GO:0032388"	"GO:0033157"	"GO:0051222")
496	Atrichoblast_Down	FALSE	0.57223514235934	93	1973	16	0.00810947795235682	0.172043010752688	GO:0051247	GO:BP	positive regulation of protein metabolic process	15948	14042	c("GO:0010604"	"GO:0019538"	"GO:0051173"	"GO:0051246")
497	Atrichoblast_Down	FALSE	0.57223514235934	1	1973	1	0.000506842372022301	1	GO:0051646	GO:BP	mitochondrion localization	15948	14314	GO:0051640
498	Atrichoblast_Down	FALSE	0.57223514235934	1	1973	1	0.000506842372022301	1	GO:0090410	GO:BP	malonate catabolic process	15948	18808	GO:0043649
499	Atrichoblast_Down	FALSE	0.57223514235934	5	1973	2	0.0010136847440446	0.4	GO:0098586	GO:BP	cellular response to virus	15948	19343	GO:0009615
500	Atrichoblast_Down	FALSE	0.57223514235934	1	1973	1	0.000506842372022301	1	GO:0016480	GO:BP	negative regulation of transcription by RNA polymerase III	15948	5294	c("GO:0006359"	"GO:0006383"	"GO:0045892")
501	Atrichoblast_Down	FALSE	0.57223514235934	1	1973	1	0.000506842372022301	1	GO:0080028	GO:BP	nitrile biosynthetic process	15948	18299	c("GO:0044271"	"GO:0050898"	"GO:1901566")
502	Atrichoblast_Down	FALSE	0.57223514235934	1	1973	1	0.000506842372022301	1	GO:0080021	GO:BP	response to benzoic acid	15948	18294	c("GO:0014070"	"GO:1901700")
503	Atrichoblast_Down	FALSE	0.57223514235934	1	1973	1	0.000506842372022301	1	GO:0080020	GO:BP	regulation of coenzyme A biosynthetic process	15948	18293	c("GO:0015937"	"GO:1900371")
504	Atrichoblast_Down	FALSE	0.57223514235934	10	1973	3	0.0015205271160669	0.3	GO:0072529	GO:BP	pyrimidine-containing compound catabolic process	15948	17948	c("GO:0044270"	"GO:0046700"	"GO:0072527"	"GO:1901361"	"GO:1901565")
505	Atrichoblast_Down	FALSE	0.57223514235934	1	1973	1	0.000506842372022301	1	GO:0080151	GO:BP	positive regulation of salicylic acid mediated signaling pathway	15948	18350	c("GO:0009863"	"GO:0009967"	"GO:2000031")
506	Atrichoblast_Down	FALSE	0.57223514235934	5	1973	2	0.0010136847440446	0.4	GO:0070863	GO:BP	positive regulation of protein exit from endoplasmic reticulum	15948	16843	c("GO:0032527"	"GO:0070861"	"GO:0090316")
507	Atrichoblast_Down	FALSE	0.57223514235934	1	1973	1	0.000506842372022301	1	GO:1900371	GO:BP	regulation of purine nucleotide biosynthetic process	15948	21123	c("GO:0006164"	"GO:0030808"	"GO:1900542")
508	Atrichoblast_Down	FALSE	0.57223514235934	5	1973	2	0.0010136847440446	0.4	GO:0070861	GO:BP	regulation of protein exit from endoplasmic reticulum	15948	16841	c("GO:0032527"	"GO:0033157")
509	Atrichoblast_Down	FALSE	0.57223514235934	92	1973	16	0.00810947795235682	0.173913043478261	GO:0009414	GO:BP	response to water deprivation	15948	3515	c("GO:0006950"	"GO:0009415")
510	Atrichoblast_Down	FALSE	0.57223514235934	28	1973	6	0.00304105423213381	0.214285714285714	GO:0009627	GO:BP	systemic acquired resistance	15948	3585	GO:0140546
511	Atrichoblast_Down	FALSE	0.57223514235934	1	1973	1	0.000506842372022301	1	GO:0060267	GO:BP	positive regulation of respiratory burst	15948	14950	c("GO:0009893"	"GO:0045730"	"GO:0060263")
512	Atrichoblast_Down	FALSE	0.57223514235934	1	1973	1	0.000506842372022301	1	GO:0006797	GO:BP	polyphosphate metabolic process	15948	2511	c("GO:0006793"	"GO:0043436")
513	Atrichoblast_Down	FALSE	0.57223514235934	95	1973	16	0.00810947795235682	0.168421052631579	GO:0009415	GO:BP	response to water	15948	3516	c("GO:0001101"	"GO:0009628"	"GO:0010035"	"GO:1901700")
514	Atrichoblast_Down	FALSE	0.57223514235934	1	1973	1	0.000506842372022301	1	GO:0007000	GO:BP	nucleolus organization	15948	2646	GO:0006997
515	Atrichoblast_Down	FALSE	0.57223514235934	1	1973	1	0.000506842372022301	1	GO:1903292	GO:BP	protein localization to Golgi membrane	15948	23469	c("GO:0034067"	"GO:0072657")
516	Atrichoblast_Down	FALSE	0.57223514235934	1	1973	1	0.000506842372022301	1	GO:0060862	GO:BP	negative regulation of floral organ abscission	15948	15480	c("GO:0010227"	"GO:0051093"	"GO:0060860"	"GO:2000242")
517	Atrichoblast_Down	FALSE	0.57223514235934	1	1973	1	0.000506842372022301	1	GO:2000185	GO:BP	regulation of phosphate transmembrane transport	15948	26199	c("GO:0010966"	"GO:0035435"	"GO:1903795")
518	Atrichoblast_Down	FALSE	0.57223514235934	1	1973	1	0.000506842372022301	1	GO:0006799	GO:BP	polyphosphate biosynthetic process	15948	2513	c("GO:0006797"	"GO:0044249"	"GO:1901576")
519	Atrichoblast_Down	FALSE	0.57223514235934	1	1973	1	0.000506842372022301	1	GO:0006949	GO:BP	syncytium formation	15948	2612	c("GO:0009987"	"GO:0048646")
520	Atrichoblast_Down	FALSE	0.57223514235934	15	1973	4	0.0020273694880892	0.266666666666667	GO:2001251	GO:BP	negative regulation of chromosome organization	15948	27126	c("GO:0010639"	"GO:0033044"	"GO:0051276")
521	Atrichoblast_Down	FALSE	0.57223514235934	1	1973	1	0.000506842372022301	1	GO:0050898	GO:BP	nitrile metabolic process	15948	13775	GO:1901564
522	Atrichoblast_Down	FALSE	0.57223514235934	114	1973	19	0.00963000506842372	0.166666666666667	GO:0050832	GO:BP	defense response to fungus	15948	13719	c("GO:0009620"	"GO:0098542")
523	Atrichoblast_Down	FALSE	0.57223514235934	39	1973	8	0.00405473897617841	0.205128205128205	GO:0009743	GO:BP	response to carbohydrate	15948	3678	c("GO:0010033"	"GO:1901700")
524	Atrichoblast_Down	FALSE	0.57223514235934	5	1973	2	0.0010136847440446	0.4	GO:0015790	GO:BP	UDP-xylose transmembrane transport	15948	4963	c("GO:0015711"	"GO:0090481")
525	Atrichoblast_Down	FALSE	0.57223514235934	1	1973	1	0.000506842372022301	1	GO:1903795	GO:BP	regulation of inorganic anion transmembrane transport	15948	23887	c("GO:0034762"	"GO:0098661")
526	Atrichoblast_Down	FALSE	0.57223514235934	1	1973	1	0.000506842372022301	1	GO:1902184	GO:BP	negative regulation of shoot apical meristem development	15948	22627	c("GO:0051093"	"GO:1902182"	"GO:1902183")
527	Atrichoblast_Down	FALSE	0.57223514235934	1	1973	1	0.000506842372022301	1	GO:0006651	GO:BP	diacylglycerol biosynthetic process	15948	2388	c("GO:0046339"	"GO:0046463")
528	Atrichoblast_Down	FALSE	0.57223514235934	58	1973	11	0.00557526609224531	0.189655172413793	GO:0009066	GO:BP	aspartate family amino acid metabolic process	15948	3279	c("GO:0170033"	"GO:0170039")
529	Atrichoblast_Down	FALSE	0.57223514235934	5	1973	2	0.0010136847440446	0.4	GO:1901160	GO:BP	primary amino compound metabolic process	15948	21770	GO:1901564
530	Atrichoblast_Down	FALSE	0.57223514235934	15	1973	4	0.0020273694880892	0.266666666666667	GO:0016075	GO:BP	rRNA catabolic process	15948	5163	c("GO:0016072"	"GO:0034661")
531	Atrichoblast_Down	FALSE	0.57223514235934	1	1973	1	0.000506842372022301	1	GO:0009804	GO:BP	coumarin metabolic process	15948	3726	c("GO:0009698"	"GO:0046483")
532	Atrichoblast_Down	FALSE	0.57223514235934	5	1973	2	0.0010136847440446	0.4	GO:0009068	GO:BP	aspartate family amino acid catabolic process	15948	3281	c("GO:0009066"	"GO:0170035"	"GO:0170040")
533	Atrichoblast_Down	FALSE	0.57223514235934	10	1973	3	0.0015205271160669	0.3	GO:1901989	GO:BP	positive regulation of cell cycle phase transition	15948	22458	c("GO:0044770"	"GO:0090068"	"GO:1901987")
534	Atrichoblast_Down	FALSE	0.57223514235934	1	1973	1	0.000506842372022301	1	GO:0055121	GO:BP	response to high fluence blue light stimulus by blue high-fluence system	15948	14725	c("GO:0009637"	"GO:0009644")
535	Atrichoblast_Down	FALSE	0.57223514235934	53	1973	10	0.00506842372022301	0.188679245283019	GO:0009267	GO:BP	cellular response to starvation	15948	3469	c("GO:0031669"	"GO:0033554"	"GO:0042594")
536	Atrichoblast_Down	FALSE	0.57223514235934	10	1973	3	0.0015205271160669	0.3	GO:1901992	GO:BP	positive regulation of mitotic cell cycle phase transition	15948	22461	c("GO:0044772"	"GO:0045931"	"GO:1901989"	"GO:1901990")
537	Atrichoblast_Down	FALSE	0.57223514235934	1	1973	1	0.000506842372022301	1	GO:0008053	GO:BP	mitochondrial fusion	15948	3140	c("GO:0007005"	"GO:0048284")
538	Atrichoblast_Down	FALSE	0.57223514235934	1	1973	1	0.000506842372022301	1	GO:0060263	GO:BP	regulation of respiratory burst	15948	14946	c("GO:0019222"	"GO:0045730")
539	Atrichoblast_Down	FALSE	0.57223514235934	1	1973	1	0.000506842372022301	1	GO:0055122	GO:BP	response to very low light intensity stimulus	15948	14726	GO:0009642
540	Atrichoblast_Down	FALSE	0.575010778234285	22	1973	5	0.00253421186011151	0.227272727272727	GO:1902749	GO:BP	regulation of cell cycle G2/M phase transition	15948	23036	c("GO:0044839"	"GO:1901987")
541	Atrichoblast_Down	FALSE	0.575010778234285	16	1973	4	0.0020273694880892	0.25	GO:0008360	GO:BP	regulation of cell shape	15948	3214	c("GO:0022604"	"GO:0065008")
542	Atrichoblast_Down	FALSE	0.575010778234285	16	1973	4	0.0020273694880892	0.25	GO:0106074	GO:BP	aminoacyl-tRNA metabolism involved in translational fidelity	15948	19796	c("GO:0006399"	"GO:0006450")
543	Atrichoblast_Down	FALSE	0.575010778234285	16	1973	4	0.0020273694880892	0.25	GO:0045036	GO:BP	protein targeting to chloroplast	15948	11628	c("GO:0006605"	"GO:0072596")
544	Atrichoblast_Down	FALSE	0.575010778234285	61	1973	11	0.00557526609224531	0.180327868852459	GO:0051028	GO:BP	mRNA transport	15948	13884	GO:0050658
545	Atrichoblast_Down	FALSE	0.575010778234285	16	1973	4	0.0020273694880892	0.25	GO:0000018	GO:BP	regulation of DNA recombination	15948	7	c("GO:0006310"	"GO:0051052")
546	Atrichoblast_Down	FALSE	0.575010778234285	16	1973	4	0.0020273694880892	0.25	GO:0033260	GO:BP	nuclear DNA replication	15948	8384	GO:0044786
547	Atrichoblast_Down	FALSE	0.575010778234285	22	1973	5	0.00253421186011151	0.227272727272727	GO:0006997	GO:BP	nucleus organization	15948	2643	GO:0006996
548	Atrichoblast_Down	FALSE	0.575010778234285	16	1973	4	0.0020273694880892	0.25	GO:0034661	GO:BP	ncRNA catabolic process	15948	9014	c("GO:0006401"	"GO:0034660")
549	Atrichoblast_Down	FALSE	0.575010778234285	16	1973	4	0.0020273694880892	0.25	GO:0031145	GO:BP	anaphase-promoting complex-dependent catabolic process	15948	7309	GO:0043161
550	Atrichoblast_Down	FALSE	0.575010778234285	16	1973	4	0.0020273694880892	0.25	GO:0060341	GO:BP	regulation of cellular localization	15948	15019	c("GO:0032879"	"GO:0050794"	"GO:0051641")
551	Atrichoblast_Down	FALSE	0.582254708108066	124	1973	20	0.010136847440446	0.161290322580645	GO:0009620	GO:BP	response to fungus	15948	3581	GO:0051707
552	Atrichoblast_Down	FALSE	0.582254708108066	68	1973	12	0.00608210846426761	0.176470588235294	GO:0009123	GO:BP	nucleoside monophosphate metabolic process	15948	3327	GO:0006753
553	Atrichoblast_Down	FALSE	0.589007535664931	345	1973	50	0.0253421186011151	0.144927536231884	GO:0006753	GO:BP	nucleoside phosphate metabolic process	15948	2478	c("GO:0006796"	"GO:0019637"	"GO:0055086")
554	Atrichoblast_Down	FALSE	0.590872167591218	96	1973	16	0.00810947795235682	0.166666666666667	GO:0009832	GO:BP	plant-type cell wall biogenesis	15948	3748	c("GO:0042546"	"GO:0071669")
555	Atrichoblast_Down	FALSE	0.592450013153864	48	1973	9	0.00456158134820071	0.1875	GO:0034504	GO:BP	protein localization to nucleus	15948	8968	GO:0033365
556	Atrichoblast_Down	FALSE	0.595395537679659	1160	1973	156	0.079067410035479	0.13448275862069	GO:0007154	GO:BP	cell communication	15948	2749	GO:0009987
557	Atrichoblast_Down	FALSE	0.595395537679659	35	1973	7	0.00354789660415611	0.2	GO:0035967	GO:BP	cellular response to topologically incorrect protein	15948	9692	c("GO:0033554"	"GO:0035966"	"GO:0071310")
558	Atrichoblast_Down	FALSE	0.595395537679659	35	1973	7	0.00354789660415611	0.2	GO:0120255	GO:BP	olefinic compound biosynthetic process	15948	20150	c("GO:0120254"	"GO:1901576")
559	Atrichoblast_Down	FALSE	0.595395537679659	35	1973	7	0.00354789660415611	0.2	GO:0032511	GO:BP	late endosome to vacuole transport via multivesicular body sorting pathway	15948	7892	c("GO:0032509"	"GO:0045324")
560	Atrichoblast_Down	FALSE	0.595395537679659	35	1973	7	0.00354789660415611	0.2	GO:0006986	GO:BP	response to unfolded protein	15948	2639	GO:0035966
561	Atrichoblast_Down	FALSE	0.623696566608924	29	1973	6	0.00304105423213381	0.206896551724138	GO:0007264	GO:BP	small GTPase-mediated signal transduction	15948	2825	GO:0141124
562	Atrichoblast_Down	FALSE	0.623696566608924	29	1973	6	0.00304105423213381	0.206896551724138	GO:0022604	GO:BP	regulation of cell morphogenesis	15948	6849	c("GO:0000902"	"GO:0022603")
563	Atrichoblast_Down	FALSE	0.629761373394559	23	1973	5	0.00253421186011151	0.217391304347826	GO:0010563	GO:BP	negative regulation of phosphorus metabolic process	15948	4265	c("GO:0006793"	"GO:0031324"	"GO:0051174")
564	Atrichoblast_Down	FALSE	0.629761373394559	11	1973	3	0.0015205271160669	0.272727272727273	GO:0006222	GO:BP	UMP biosynthetic process	15948	2066	c("GO:0009174"	"GO:0009220"	"GO:0046049")
565	Atrichoblast_Down	FALSE	0.629761373394559	11	1973	3	0.0015205271160669	0.272727272727273	GO:0046049	GO:BP	UMP metabolic process	15948	12224	c("GO:0009173"	"GO:0009218")
566	Atrichoblast_Down	FALSE	0.629761373394559	23	1973	5	0.00253421186011151	0.217391304347826	GO:0006862	GO:BP	nucleotide transport	15948	2553	c("GO:0015748"	"GO:0015931")
567	Atrichoblast_Down	FALSE	0.629761373394559	11	1973	3	0.0015205271160669	0.272727272727273	GO:0042126	GO:BP	nitrate metabolic process	15948	10325	c("GO:0043436"	"GO:2001057")
568	Atrichoblast_Down	FALSE	0.629761373394559	11	1973	3	0.0015205271160669	0.272727272727273	GO:0009749	GO:BP	response to glucose	15948	3684	GO:0009746
569	Atrichoblast_Down	FALSE	0.629761373394559	23	1973	5	0.00253421186011151	0.217391304347826	GO:0045936	GO:BP	negative regulation of phosphate metabolic process	15948	12128	c("GO:0006796"	"GO:0010563"	"GO:0019220")
570	Atrichoblast_Down	FALSE	0.629761373394559	660	1973	91	0.0461226558540294	0.137878787878788	GO:0009725	GO:BP	response to hormone	15948	3660	c("GO:0009719"	"GO:0010033")
571	Atrichoblast_Down	FALSE	0.629761373394559	11	1973	3	0.0015205271160669	0.272727272727273	GO:0072595	GO:BP	maintenance of protein localization in organelle	15948	17977	c("GO:0032507"	"GO:0033365")
572	Atrichoblast_Down	FALSE	0.629761373394559	11	1973	3	0.0015205271160669	0.272727272727273	GO:0009174	GO:BP	pyrimidine ribonucleoside monophosphate biosynthetic process	15948	3377	c("GO:0009130"	"GO:0009156"	"GO:0009173")
573	Atrichoblast_Down	FALSE	0.629761373394559	11	1973	3	0.0015205271160669	0.272727272727273	GO:0042128	GO:BP	nitrate assimilation	15948	10327	c("GO:0042126"	"GO:0071941")
574	Atrichoblast_Down	FALSE	0.629761373394559	11	1973	3	0.0015205271160669	0.272727272727273	GO:2001057	GO:BP	reactive nitrogen species metabolic process	15948	26984	GO:0006807
575	Atrichoblast_Down	FALSE	0.629761373394559	23	1973	5	0.00253421186011151	0.217391304347826	GO:0044839	GO:BP	cell cycle G2/M phase transition	15948	11577	GO:0044770
576	Atrichoblast_Down	FALSE	0.629761373394559	11	1973	3	0.0015205271160669	0.272727272727273	GO:0008216	GO:BP	spermidine metabolic process	15948	3177	GO:0006595
577	Atrichoblast_Down	FALSE	0.629761373394559	11	1973	3	0.0015205271160669	0.272727272727273	GO:0009173	GO:BP	pyrimidine ribonucleoside monophosphate metabolic process	15948	3376	c("GO:0009129"	"GO:0009161")
578	Atrichoblast_Down	FALSE	0.629761373394559	11	1973	3	0.0015205271160669	0.272727272727273	GO:2000142	GO:BP	regulation of DNA-templated transcription initiation	15948	26163	c("GO:0006352"	"GO:0006355")
579	Atrichoblast_Down	FALSE	0.629761373394559	49	1973	9	0.00456158134820071	0.183673469387755	GO:0045324	GO:BP	late endosome to vacuole transport	15948	11750	c("GO:0007034"	"GO:0016192")
580	Atrichoblast_Down	FALSE	0.629761373394559	23	1973	5	0.00253421186011151	0.217391304347826	GO:0010647	GO:BP	positive regulation of cell communication	15948	4343	c("GO:0007154"	"GO:0010646"	"GO:0048522")
581	Atrichoblast_Down	FALSE	0.633114478816546	531	1973	74	0.0375063355296503	0.139359698681733	GO:0071310	GO:BP	cellular response to organic substance	15948	17066	c("GO:0010033"	"GO:0070887")
582	Atrichoblast_Down	FALSE	0.633114478816546	56	1973	10	0.00506842372022301	0.178571428571429	GO:0031669	GO:BP	cellular response to nutrient levels	15948	7535	c("GO:0031667"	"GO:0031668")
583	Atrichoblast_Down	FALSE	0.633149004048198	17	1973	4	0.0020273694880892	0.235294117647059	GO:0006188	GO:BP	IMP biosynthetic process	15948	2039	c("GO:0009152"	"GO:0009168"	"GO:0046040")
584	Atrichoblast_Down	FALSE	0.633149004048198	63	1973	11	0.00557526609224531	0.174603174603175	GO:0042594	GO:BP	response to starvation	15948	10603	c("GO:0006950"	"GO:0031667")
585	Atrichoblast_Down	FALSE	0.633149004048198	17	1973	4	0.0020273694880892	0.235294117647059	GO:0007007	GO:BP	inner mitochondrial membrane organization	15948	2650	GO:0007006
586	Atrichoblast_Down	FALSE	0.633149004048198	17	1973	4	0.0020273694880892	0.235294117647059	GO:0071941	GO:BP	nitrogen cycle metabolic process	15948	17508	GO:0006807
587	Atrichoblast_Down	FALSE	0.633149004048198	17	1973	4	0.0020273694880892	0.235294117647059	GO:0015868	GO:BP	purine ribonucleotide transport	15948	5035	c("GO:0015865"	"GO:1901264")
588	Atrichoblast_Down	FALSE	0.633149004048198	98	1973	16	0.00810947795235682	0.163265306122449	GO:0001101	GO:BP	response to acid chemical	15948	292	GO:0042221
589	Atrichoblast_Down	FALSE	0.633149004048198	63	1973	11	0.00557526609224531	0.174603174603175	GO:0031668	GO:BP	cellular response to extracellular stimulus	15948	7534	c("GO:0007154"	"GO:0009991"	"GO:0051716"	"GO:0071496")
590	Atrichoblast_Down	FALSE	0.633149004048198	17	1973	4	0.0020273694880892	0.235294117647059	GO:0016553	GO:BP	base conversion or substitution editing	15948	5307	GO:0009451
591	Atrichoblast_Down	FALSE	0.64079313741767	200	1973	30	0.015205271160669	0.15	GO:0022900	GO:BP	electron transport chain	15948	6867	GO:0006091
592	Atrichoblast_Down	FALSE	0.646149875735865	6	1973	2	0.0010136847440446	0.333333333333333	GO:0006474	GO:BP	N-terminal protein amino acid acetylation	15948	2235	c("GO:0006473"	"GO:0031365"	"GO:0051604")
593	Atrichoblast_Down	FALSE	0.646149875735865	6	1973	2	0.0010136847440446	0.333333333333333	GO:0051383	GO:BP	kinetochore organization	15948	14140	GO:0051276
594	Atrichoblast_Down	FALSE	0.646149875735865	6	1973	2	0.0010136847440446	0.333333333333333	GO:0044375	GO:BP	regulation of peroxisome size	15948	11358	GO:0032535
595	Atrichoblast_Down	FALSE	0.646149875735865	30	1973	6	0.00304105423213381	0.2	GO:0006406	GO:BP	mRNA export from nucleus	15948	2191	c("GO:0006405"	"GO:0010467"	"GO:0051028")
596	Atrichoblast_Down	FALSE	0.646149875735865	1091	1973	146	0.0739989863152559	0.133822181484876	GO:0007165	GO:BP	signal transduction	15948	2760	c("GO:0007154"	"GO:0009987"	"GO:0023052"	"GO:0050794"	"GO:0051716")
597	Atrichoblast_Down	FALSE	0.646149875735865	6	1973	2	0.0010136847440446	0.333333333333333	GO:0009264	GO:BP	deoxyribonucleotide catabolic process	15948	3466	c("GO:0009166"	"GO:0009262"	"GO:1901136")
598	Atrichoblast_Down	FALSE	0.646149875735865	6	1973	2	0.0010136847440446	0.333333333333333	GO:0010821	GO:BP	regulation of mitochondrion organization	15948	4486	c("GO:0007005"	"GO:0033043")
599	Atrichoblast_Down	FALSE	0.646149875735865	6	1973	2	0.0010136847440446	0.333333333333333	GO:0000447	GO:BP	endonucleolytic cleavage in ITS1 to separate SSU-rRNA from 5.8S rRNA and LSU-rRNA from tricistronic rRNA transcript (SSU-rRNA	5.8S rRNA	LSU-rRNA)	15948	142	c("GO:0000462"	"GO:0000466"	"GO:0000479")
600	Atrichoblast_Down	FALSE	0.646149875735865	64	1973	11	0.00557526609224531	0.171875	GO:0032879	GO:BP	regulation of localization	15948	8155	c("GO:0050789"	"GO:0051179")
601	Atrichoblast_Down	FALSE	0.646149875735865	6	1973	2	0.0010136847440446	0.333333333333333	GO:0070601	GO:BP	centromeric sister chromatid cohesion	15948	16700	GO:0007062
602	Atrichoblast_Down	FALSE	0.646149875735865	6	1973	2	0.0010136847440446	0.333333333333333	GO:0006565	GO:BP	L-serine catabolic process	15948	2311	c("GO:0006563"	"GO:0009071")
603	Atrichoblast_Down	FALSE	0.646149875735865	6	1973	2	0.0010136847440446	0.333333333333333	GO:0006283	GO:BP	transcription-coupled nucleotide-excision repair	15948	2118	GO:0006289
604	Atrichoblast_Down	FALSE	0.646149875735865	479	1973	67	0.0339584389254942	0.139874739039666	GO:0032870	GO:BP	cellular response to hormone stimulus	15948	8146	c("GO:0009725"	"GO:0071310"	"GO:0071495")
605	Atrichoblast_Down	FALSE	0.646149875735865	6	1973	2	0.0010136847440446	0.333333333333333	GO:0051754	GO:BP	meiotic sister chromatid cohesion	centromeric	15948	14369	c("GO:0051177"	"GO:0070601")
606	Atrichoblast_Down	FALSE	0.646149875735865	6	1973	2	0.0010136847440446	0.333333333333333	GO:1990169	GO:BP	stress response to copper ion	15948	25766	c("GO:0046688"	"GO:0097501")
607	Atrichoblast_Down	FALSE	0.646149875735865	6	1973	2	0.0010136847440446	0.333333333333333	GO:0051222	GO:BP	positive regulation of protein transport	15948	14023	c("GO:0015031"	"GO:0051050"	"GO:0051223"	"GO:1904951")
608	Atrichoblast_Down	FALSE	0.646149875735865	30	1973	6	0.00304105423213381	0.2	GO:0051983	GO:BP	regulation of chromosome segregation	15948	14503	c("GO:0007059"	"GO:0010564")
609	Atrichoblast_Down	FALSE	0.646149875735865	6	1973	2	0.0010136847440446	0.333333333333333	GO:0070201	GO:BP	regulation of establishment of protein localization	15948	16478	c("GO:0032880"	"GO:0045184")
610	Atrichoblast_Down	FALSE	0.646149875735865	30	1973	6	0.00304105423213381	0.2	GO:0051261	GO:BP	protein depolymerization	15948	14056	GO:0032984
611	Atrichoblast_Down	FALSE	0.646149875735865	6	1973	2	0.0010136847440446	0.333333333333333	GO:0051223	GO:BP	regulation of protein transport	15948	14024	c("GO:0015031"	"GO:0051049"	"GO:0070201")
612	Atrichoblast_Down	FALSE	0.646149875735865	6	1973	2	0.0010136847440446	0.333333333333333	GO:0009567	GO:BP	double fertilization forming a zygote and endosperm	15948	3552	GO:0009566
613	Atrichoblast_Down	FALSE	0.646149875735865	665	1973	91	0.0461226558540294	0.136842105263158	GO:0009719	GO:BP	response to endogenous stimulus	15948	3654	GO:0050896
614	Atrichoblast_Down	FALSE	0.646149875735865	343	1973	49	0.0248352762290928	0.142857142857143	GO:0051246	GO:BP	regulation of protein metabolic process	15948	14041	c("GO:0019538"	"GO:0051171"	"GO:0060255"	"GO:0080090")
615	Atrichoblast_Down	FALSE	0.646149875735865	6	1973	2	0.0010136847440446	0.333333333333333	GO:1904951	GO:BP	positive regulation of establishment of protein localization	15948	24876	c("GO:0045184"	"GO:0070201"	"GO:1903829")
616	Atrichoblast_Down	FALSE	0.646149875735865	6	1973	2	0.0010136847440446	0.333333333333333	GO:0006574	GO:BP	valine catabolic process	15948	2320	c("GO:0006573"	"GO:0009083"	"GO:1901606")
617	Atrichoblast_Down	FALSE	0.646149875735865	6	1973	2	0.0010136847440446	0.333333333333333	GO:1903829	GO:BP	positive regulation of protein localization	15948	23913	c("GO:0008104"	"GO:0032880"	"GO:0048522")
618	Atrichoblast_Down	FALSE	0.646149875735865	30	1973	6	0.00304105423213381	0.2	GO:0044786	GO:BP	cell cycle DNA replication	15948	11546	c("GO:0006261"	"GO:0022402")
619	Atrichoblast_Down	FALSE	0.646149875735865	64	1973	11	0.00557526609224531	0.171875	GO:0071496	GO:BP	cellular response to external stimulus	15948	17230	GO:0009605
620	Atrichoblast_Down	FALSE	0.646149875735865	6	1973	2	0.0010136847440446	0.333333333333333	GO:0048870	GO:BP	cell motility	15948	13538	GO:0009987
621	Atrichoblast_Down	FALSE	0.646149875735865	201	1973	30	0.015205271160669	0.149253731343284	GO:0006605	GO:BP	protein targeting	15948	2349	GO:0045184
622	Atrichoblast_Down	FALSE	0.646149875735865	6	1973	2	0.0010136847440446	0.333333333333333	GO:0010273	GO:BP	detoxification of copper ion	15948	4085	c("GO:0061687"	"GO:1990169")
623	Atrichoblast_Down	FALSE	0.646149875735865	6	1973	2	0.0010136847440446	0.333333333333333	GO:0051096	GO:BP	positive regulation of helicase activity	15948	13930	c("GO:0032781"	"GO:0043085"	"GO:0051095")
624	Atrichoblast_Down	FALSE	0.646149875735865	92	1973	15	0.00760263558033452	0.16304347826087	GO:0031347	GO:BP	regulation of defense response	15948	7395	c("GO:0006952"	"GO:0080134")
625	Atrichoblast_Down	FALSE	0.646149875735865	43	1973	8	0.00405473897617841	0.186046511627907	GO:0170036	GO:BP	import into the mitochondrion	15948	20786	GO:1990542
626	Atrichoblast_Down	FALSE	0.646149875735865	6	1973	2	0.0010136847440446	0.333333333333333	GO:1900458	GO:BP	negative regulation of brassinosteroid mediated signaling pathway	15948	21176	c("GO:0009742"	"GO:0009968"	"GO:1900457")
627	Atrichoblast_Down	FALSE	0.646149875735865	6	1973	2	0.0010136847440446	0.333333333333333	GO:0072344	GO:BP	rescue of stalled ribosome	15948	17879	c("GO:0006414"	"GO:0032790")
628	Atrichoblast_Down	FALSE	0.646149875735865	6	1973	2	0.0010136847440446	0.333333333333333	GO:0045596	GO:BP	negative regulation of cell differentiation	15948	11843	c("GO:0030154"	"GO:0045595"	"GO:0048523"	"GO:0051093")
629	Atrichoblast_Down	FALSE	0.646149875735865	92	1973	15	0.00760263558033452	0.16304347826087	GO:0141124	GO:BP	intracellular signaling cassette	15948	20599	GO:0035556
630	Atrichoblast_Down	FALSE	0.646149875735865	30	1973	6	0.00304105423213381	0.2	GO:0032956	GO:BP	regulation of actin cytoskeleton organization	15948	8220	c("GO:0030036"	"GO:0032970"	"GO:0051493")
631	Atrichoblast_Down	FALSE	0.646149875735865	6	1973	2	0.0010136847440446	0.333333333333333	GO:0071585	GO:BP	detoxification of cadmium ion	15948	17277	c("GO:0061687"	"GO:1990170")
632	Atrichoblast_Down	FALSE	0.652978399905288	24	1973	5	0.00253421186011151	0.208333333333333	GO:0006614	GO:BP	SRP-dependent cotranslational protein targeting to membrane	15948	2356	c("GO:0006613"	"GO:0045047")
633	Atrichoblast_Down	FALSE	0.652978399905288	24	1973	5	0.00253421186011151	0.208333333333333	GO:0006613	GO:BP	cotranslational protein targeting to membrane	15948	2355	GO:0006612
634	Atrichoblast_Down	FALSE	0.652978399905288	24	1973	5	0.00253421186011151	0.208333333333333	GO:1901071	GO:BP	glucosamine-containing compound metabolic process	15948	21691	GO:0006040
635	Atrichoblast_Down	FALSE	0.652978399905288	37	1973	7	0.00354789660415611	0.189189189189189	GO:0006220	GO:BP	pyrimidine nucleotide metabolic process	15948	2064	c("GO:0009117"	"GO:0072527")
636	Atrichoblast_Down	FALSE	0.652978399905288	24	1973	5	0.00253421186011151	0.208333333333333	GO:1902099	GO:BP	regulation of metaphase/anaphase transition of cell cycle	15948	22553	c("GO:0033045"	"GO:0044784"	"GO:1901987")
637	Atrichoblast_Down	FALSE	0.652978399905288	24	1973	5	0.00253421186011151	0.208333333333333	GO:0090151	GO:BP	establishment of protein localization to mitochondrial membrane	15948	18588	c("GO:0007006"	"GO:0051649"	"GO:0072655"	"GO:0090150")
638	Atrichoblast_Down	FALSE	0.652978399905288	24	1973	5	0.00253421186011151	0.208333333333333	GO:2000022	GO:BP	regulation of jasmonic acid mediated signaling pathway	15948	26050	c("GO:0009867"	"GO:0009966")
639	Atrichoblast_Down	FALSE	0.652978399905288	24	1973	5	0.00253421186011151	0.208333333333333	GO:0030071	GO:BP	regulation of mitotic metaphase/anaphase transition	15948	6908	c("GO:0007091"	"GO:1901990"	"GO:1902099")
640	Atrichoblast_Down	FALSE	0.662920654504809	44	1973	8	0.00405473897617841	0.181818181818182	GO:0006606	GO:BP	protein import into nucleus	15948	2350	c("GO:0006886"	"GO:0034504"	"GO:0051170"	"GO:0072594")
641	Atrichoblast_Down	FALSE	0.671690272904546	18	1973	4	0.0020273694880892	0.222222222222222	GO:0009085	GO:BP	lysine biosynthetic process	15948	3295	c("GO:0006553"	"GO:0009067")
642	Atrichoblast_Down	FALSE	0.671690272904546	18	1973	4	0.0020273694880892	0.222222222222222	GO:0006012	GO:BP	galactose metabolic process	15948	1898	GO:0019318
643	Atrichoblast_Down	FALSE	0.671690272904546	12	1973	3	0.0015205271160669	0.25	GO:0006616	GO:BP	SRP-dependent cotranslational protein targeting to membrane	translocation	15948	2358	c("GO:0006614"	"GO:0065002")
644	Atrichoblast_Down	FALSE	0.671690272904546	31	1973	6	0.00304105423213381	0.193548387096774	GO:0006563	GO:BP	L-serine metabolic process	15948	2309	GO:0009069
645	Atrichoblast_Down	FALSE	0.671690272904546	12	1973	3	0.0015205271160669	0.25	GO:0009937	GO:BP	regulation of gibberellic acid mediated signaling pathway	15948	3815	c("GO:0009740"	"GO:0009966")
646	Atrichoblast_Down	FALSE	0.671690272904546	12	1973	3	0.0015205271160669	0.25	GO:0045727	GO:BP	positive regulation of translation	15948	11965	c("GO:0006412"	"GO:0006417"	"GO:0010628"	"GO:0034250"	"GO:0051247")
647	Atrichoblast_Down	FALSE	0.671690272904546	484	1973	67	0.0339584389254942	0.138429752066116	GO:0071495	GO:BP	cellular response to endogenous stimulus	15948	17229	GO:0009719
648	Atrichoblast_Down	FALSE	0.671690272904546	18	1973	4	0.0020273694880892	0.222222222222222	GO:0006535	GO:BP	cysteine biosynthetic process from serine	15948	2282	c("GO:0006563"	"GO:0019344")
649	Atrichoblast_Down	FALSE	0.671690272904546	31	1973	6	0.00304105423213381	0.193548387096774	GO:0034620	GO:BP	cellular response to unfolded protein	15948	8991	c("GO:0006986"	"GO:0035967")
650	Atrichoblast_Down	FALSE	0.671690272904546	58	1973	10	0.00506842372022301	0.172413793103448	GO:0072527	GO:BP	pyrimidine-containing compound metabolic process	15948	17946	c("GO:0034641"	"GO:0046483"	"GO:1901360"	"GO:1901564")
651	Atrichoblast_Down	FALSE	0.671690272904546	31	1973	6	0.00304105423213381	0.193548387096774	GO:0002183	GO:BP	cytoplasmic translational initiation	15948	738	c("GO:0002181"	"GO:0006413")
652	Atrichoblast_Down	FALSE	0.671690272904546	12	1973	3	0.0015205271160669	0.25	GO:0034284	GO:BP	response to monosaccharide	15948	8832	GO:0009743
653	Atrichoblast_Down	FALSE	0.671690272904546	31	1973	6	0.00304105423213381	0.193548387096774	GO:0032970	GO:BP	regulation of actin filament-based process	15948	8233	c("GO:0030029"	"GO:0050794")
654	Atrichoblast_Down	FALSE	0.671690272904546	12	1973	3	0.0015205271160669	0.25	GO:0010496	GO:BP	intercellular transport	15948	4222	c("GO:0006810"	"GO:0009987")
655	Atrichoblast_Down	FALSE	0.671690272904546	12	1973	3	0.0015205271160669	0.25	GO:0080156	GO:BP	mitochondrial mRNA modification	15948	18355	c("GO:0016556"	"GO:1900864")
656	Atrichoblast_Down	FALSE	0.671690272904546	731	1973	99	0.0501773948302078	0.135430916552668	GO:0008104	GO:BP	protein localization	15948	3157	GO:0070727
657	Atrichoblast_Down	FALSE	0.671690272904546	18	1973	4	0.0020273694880892	0.222222222222222	GO:0051784	GO:BP	negative regulation of nuclear division	15948	14389	c("GO:0000280"	"GO:0010639"	"GO:0051783")
658	Atrichoblast_Down	FALSE	0.671690272904546	12	1973	3	0.0015205271160669	0.25	GO:0009746	GO:BP	response to hexose	15948	3681	GO:0034284
659	Atrichoblast_Down	FALSE	0.671690272904546	18	1973	4	0.0020273694880892	0.222222222222222	GO:0030968	GO:BP	endoplasmic reticulum unfolded protein response	15948	7220	c("GO:0007165"	"GO:0034620"	"GO:0034976")
660	Atrichoblast_Down	FALSE	0.671690272904546	12	1973	3	0.0015205271160669	0.25	GO:0010497	GO:BP	plasmodesmata-mediated intercellular transport	15948	4223	GO:0010496
661	Atrichoblast_Down	FALSE	0.67874071128539	732	1973	99	0.0501773948302078	0.135245901639344	GO:0070727	GO:BP	cellular macromolecule localization	15948	16772	c("GO:0033036"	"GO:0051641")
662	Atrichoblast_Down	FALSE	0.688972857939333	38	1973	7	0.00354789660415611	0.184210526315789	GO:0120254	GO:BP	olefinic compound metabolic process	15948	20149	GO:0071704
663	Atrichoblast_Down	FALSE	0.689074945638715	242	1973	35	0.0177394830207805	0.144628099173554	GO:0050790	GO:BP	regulation of catalytic activity	15948	13688	GO:0065009
664	Atrichoblast_Down	FALSE	0.690999010968216	116	1973	18	0.00912316269640142	0.155172413793103	GO:0051248	GO:BP	negative regulation of protein metabolic process	15948	14043	c("GO:0010605"	"GO:0019538"	"GO:0051172"	"GO:0051246")
665	Atrichoblast_Down	FALSE	0.693523615265726	2	1973	1	0.000506842372022301	0.5	GO:0180010	GO:BP	co-transcriptional mRNA 3'-end processing	cleavage and polyadenylation pathway	15948	20796	c("GO:0031124"	"GO:0180012")
666	Atrichoblast_Down	FALSE	0.693523615265726	2	1973	1	0.000506842372022301	0.5	GO:0046131	GO:BP	pyrimidine ribonucleoside metabolic process	15948	12306	c("GO:0006213"	"GO:0009119")
667	Atrichoblast_Down	FALSE	0.693523615265726	150	1973	22	0.0111505321844906	0.146666666666667	GO:0006470	GO:BP	protein dephosphorylation	15948	2233	c("GO:0016311"	"GO:0036211")
668	Atrichoblast_Down	FALSE	0.693523615265726	7	1973	2	0.0010136847440446	0.285714285714286	GO:0015717	GO:BP	triose phosphate transport	15948	4896	c("GO:0015748"	"GO:1901264")
669	Atrichoblast_Down	FALSE	0.693523615265726	2	1973	1	0.000506842372022301	0.5	GO:0032418	GO:BP	lysosome localization	15948	7828	GO:1990849
670	Atrichoblast_Down	FALSE	0.693523615265726	2	1973	1	0.000506842372022301	0.5	GO:0015709	GO:BP	thiosulfate transport	15948	4888	c("GO:0015698"	"GO:0072348")
671	Atrichoblast_Down	FALSE	0.693523615265726	13	1973	3	0.0015205271160669	0.230769230769231	GO:0009083	GO:BP	branched-chain amino acid catabolic process	15948	3293	c("GO:0009063"	"GO:0009081")
672	Atrichoblast_Down	FALSE	0.693523615265726	2	1973	1	0.000506842372022301	0.5	GO:0046475	GO:BP	glycerophospholipid catabolic process	15948	12587	c("GO:0006650"	"GO:0009395"	"GO:0046503")
673	Atrichoblast_Down	FALSE	0.693523615265726	2	1973	1	0.000506842372022301	0.5	GO:0180012	GO:BP	co-transcriptional RNA 3'-end processing	cleavage and polyadenylation pathway	15948	20798	GO:0006396
674	Atrichoblast_Down	FALSE	0.693523615265726	165	1973	24	0.0121642169285352	0.145454545454545	GO:1901293	GO:BP	nucleoside phosphate biosynthetic process	15948	21875	c("GO:0006753"	"GO:0034654"	"GO:0090407")
675	Atrichoblast_Down	FALSE	0.693523615265726	2	1973	1	0.000506842372022301	0.5	GO:0046456	GO:BP	icosanoid biosynthetic process	15948	12569	c("GO:0006690"	"GO:0046394")
676	Atrichoblast_Down	FALSE	0.693523615265726	2	1973	1	0.000506842372022301	0.5	GO:0032876	GO:BP	negative regulation of DNA endoreduplication	15948	8152	c("GO:0010948"	"GO:0032875"	"GO:0042023"	"GO:2000104")
677	Atrichoblast_Down	FALSE	0.693523615265726	2	1973	1	0.000506842372022301	0.5	GO:0046133	GO:BP	pyrimidine ribonucleoside catabolic process	15948	12308	c("GO:0042454"	"GO:0046131"	"GO:0046135")
678	Atrichoblast_Down	FALSE	0.693523615265726	19	1973	4	0.0020273694880892	0.210526315789474	GO:0046040	GO:BP	IMP metabolic process	15948	12215	c("GO:0009150"	"GO:0009167")
679	Atrichoblast_Down	FALSE	0.693523615265726	7	1973	2	0.0010136847440446	0.285714285714286	GO:0006473	GO:BP	protein acetylation	15948	2234	GO:0043543
680	Atrichoblast_Down	FALSE	0.693523615265726	19	1973	4	0.0020273694880892	0.210526315789474	GO:1901072	GO:BP	glucosamine-containing compound catabolic process	15948	21692	c("GO:0046348"	"GO:1901071")
681	Atrichoblast_Down	FALSE	0.693523615265726	2	1973	1	0.000506842372022301	0.5	GO:0006991	GO:BP	response to sterol depletion	15948	2640	GO:0006950
682	Atrichoblast_Down	FALSE	0.693523615265726	7	1973	2	0.0010136847440446	0.285714285714286	GO:0006621	GO:BP	protein retention in ER lumen	15948	2362	GO:0035437
683	Atrichoblast_Down	FALSE	0.693523615265726	25	1973	5	0.00253421186011151	0.2	GO:0010027	GO:BP	thylakoid membrane organization	15948	3877	GO:0009668
684	Atrichoblast_Down	FALSE	0.693523615265726	97	1973	15	0.00760263558033452	0.154639175257732	GO:0007015	GO:BP	actin filament organization	15948	2655	c("GO:0030036"	"GO:0097435")
685	Atrichoblast_Down	FALSE	0.693523615265726	2	1973	1	0.000506842372022301	0.5	GO:0010024	GO:BP	phytochromobilin biosynthetic process	15948	3874	c("GO:0033014"	"GO:0043650"	"GO:0051202")
686	Atrichoblast_Down	FALSE	0.693523615265726	26	1973	5	0.00253421186011151	0.192307692307692	GO:0032543	GO:BP	mitochondrial translation	15948	7911	c("GO:0006412"	"GO:0140053")
687	Atrichoblast_Down	FALSE	0.693523615265726	2	1973	1	0.000506842372022301	0.5	GO:0046950	GO:BP	cellular ketone body metabolic process	15948	12866	c("GO:0044237"	"GO:0044281")
688	Atrichoblast_Down	FALSE	0.693523615265726	2	1973	1	0.000506842372022301	0.5	GO:0046146	GO:BP	tetrahydrobiopterin metabolic process	15948	12315	c("GO:0034311"	"GO:0042558")
689	Atrichoblast_Down	FALSE	0.693523615265726	2	1973	1	0.000506842372022301	0.5	GO:0046874	GO:BP	quinolinate metabolic process	15948	12821	c("GO:0043648"	"GO:0072524")
690	Atrichoblast_Down	FALSE	0.693523615265726	7	1973	2	0.0010136847440446	0.285714285714286	GO:0090332	GO:BP	stomatal closure	15948	18744	GO:0010118
691	Atrichoblast_Down	FALSE	0.693523615265726	19	1973	4	0.0020273694880892	0.210526315789474	GO:0010026	GO:BP	trichome differentiation	15948	3876	c("GO:0030154"	"GO:0090558")
692	Atrichoblast_Down	FALSE	0.693523615265726	2	1973	1	0.000506842372022301	0.5	GO:0048577	GO:BP	negative regulation of short-day photoperiodism	flowering	15948	13273	c("GO:0048575"	"GO:0048581"	"GO:0048585"	"GO:0048587"	"GO:2000242")
693	Atrichoblast_Down	FALSE	0.693523615265726	2	1973	1	0.000506842372022301	0.5	GO:0032933	GO:BP	SREBP signaling pathway	15948	8203	c("GO:0006984"	"GO:0071501")
694	Atrichoblast_Down	FALSE	0.693523615265726	13	1973	3	0.0015205271160669	0.230769230769231	GO:1900864	GO:BP	mitochondrial RNA modification	15948	21509	c("GO:0000959"	"GO:0009451")
695	Atrichoblast_Down	FALSE	0.693523615265726	54	1973	9	0.00456158134820071	0.166666666666667	GO:0048284	GO:BP	organelle fusion	15948	13051	GO:0006996
696	Atrichoblast_Down	FALSE	0.693523615265726	2	1973	1	0.000506842372022301	0.5	GO:0046087	GO:BP	cytidine metabolic process	15948	12262	GO:0046131
697	Atrichoblast_Down	FALSE	0.693523615265726	7	1973	2	0.0010136847440446	0.285714285714286	GO:0032957	GO:BP	inositol trisphosphate metabolic process	15948	8221	GO:0043647
698	Atrichoblast_Down	FALSE	0.693523615265726	39	1973	7	0.00354789660415611	0.179487179487179	GO:0009081	GO:BP	branched-chain amino acid metabolic process	15948	3291	c("GO:0006520"	"GO:0019752"	"GO:1901564")
699	Atrichoblast_Down	FALSE	0.693523615265726	7	1973	2	0.0010136847440446	0.285714285714286	GO:0006264	GO:BP	mitochondrial DNA replication	15948	2100	c("GO:0006261"	"GO:0032042")
700	Atrichoblast_Down	FALSE	0.693523615265726	39	1973	7	0.00354789660415611	0.179487179487179	GO:0009640	GO:BP	photomorphogenesis	15948	3595	c("GO:0009639"	"GO:0009791")
701	Atrichoblast_Down	FALSE	0.693523615265726	2	1973	1	0.000506842372022301	0.5	GO:0006984	GO:BP	ER-nucleus signaling pathway	15948	2638	GO:0007165
702	Atrichoblast_Down	FALSE	0.693523615265726	2	1973	1	0.000506842372022301	0.5	GO:0046951	GO:BP	ketone body biosynthetic process	15948	12867	c("GO:0044249"	"GO:0044283"	"GO:0046950"	"GO:1901570"	"GO:1902224")
703	Atrichoblast_Down	FALSE	0.693523615265726	2	1973	1	0.000506842372022301	0.5	GO:0046135	GO:BP	pyrimidine nucleoside catabolic process	15948	12310	c("GO:0006213"	"GO:0009164"	"GO:0072529")
704	Atrichoblast_Down	FALSE	0.693523615265726	2	1973	1	0.000506842372022301	0.5	GO:0090156	GO:BP	intracellular sphingolipid homeostasis	15948	18593	c("GO:0055082"	"GO:0055088")
705	Atrichoblast_Down	FALSE	0.693523615265726	19	1973	4	0.0020273694880892	0.210526315789474	GO:0046348	GO:BP	amino sugar catabolic process	15948	12479	c("GO:0006040"	"GO:1901136")
706	Atrichoblast_Down	FALSE	0.693523615265726	13	1973	3	0.0015205271160669	0.230769230769231	GO:0007094	GO:BP	mitotic spindle assembly checkpoint signaling	15948	2708	c("GO:0045841"	"GO:0071173"	"GO:0071174")
707	Atrichoblast_Down	FALSE	0.693523615265726	75	1973	12	0.00608210846426761	0.16	GO:0051236	GO:BP	establishment of RNA localization	15948	14034	c("GO:0006403"	"GO:0051234")
708	Atrichoblast_Down	FALSE	0.693523615265726	2	1973	1	0.000506842372022301	0.5	GO:0070981	GO:BP	L-asparagine biosynthetic process	15948	16910	c("GO:0006529"	"GO:0043604"	"GO:0070982")
709	Atrichoblast_Down	FALSE	0.693523615265726	2	1973	1	0.000506842372022301	0.5	GO:0006140	GO:BP	regulation of nucleotide metabolic process	15948	2005	c("GO:0009117"	"GO:0019219"	"GO:0019220"	"GO:0062012")
710	Atrichoblast_Down	FALSE	0.693523615265726	2	1973	1	0.000506842372022301	0.5	GO:1990570	GO:BP	GDP-mannose transmembrane transport	15948	25885	GO:0090480
711	Atrichoblast_Down	FALSE	0.693523615265726	25	1973	5	0.00253421186011151	0.2	GO:0043254	GO:BP	regulation of protein-containing complex assembly	15948	10941	c("GO:0044087"	"GO:0051128"	"GO:0065003")
712	Atrichoblast_Down	FALSE	0.693523615265726	7	1973	2	0.0010136847440446	0.285714285714286	GO:0006545	GO:BP	glycine biosynthetic process	15948	2292	c("GO:0006544"	"GO:0009070")
713	Atrichoblast_Down	FALSE	0.693523615265726	2	1973	1	0.000506842372022301	0.5	GO:1990849	GO:BP	vacuolar localization	15948	25980	GO:0051640
714	Atrichoblast_Down	FALSE	0.693523615265726	2	1973	1	0.000506842372022301	0.5	GO:0070476	GO:BP	rRNA (guanine-N7)-methylation	15948	16634	c("GO:0036265"	"GO:0070475")
715	Atrichoblast_Down	FALSE	0.693523615265726	2	1973	1	0.000506842372022301	0.5	GO:1990505	GO:BP	mitotic DNA replication maintenance of fidelity	15948	25853	c("GO:1902298"	"GO:1902969"	"GO:1903047")
716	Atrichoblast_Down	FALSE	0.693523615265726	26	1973	5	0.00253421186011151	0.192307692307692	GO:0009668	GO:BP	plastid membrane organization	15948	3620	c("GO:0009657"	"GO:0061024")
717	Atrichoblast_Down	FALSE	0.693523615265726	2	1973	1	0.000506842372022301	0.5	GO:0001887	GO:BP	selenium compound metabolic process	15948	519	GO:0044237
718	Atrichoblast_Down	FALSE	0.693523615265726	2	1973	1	0.000506842372022301	0.5	GO:0006729	GO:BP	tetrahydrobiopterin biosynthetic process	15948	2461	c("GO:0034312"	"GO:0042559"	"GO:0046146")
719	Atrichoblast_Down	FALSE	0.693523615265726	19	1973	4	0.0020273694880892	0.210526315789474	GO:0006032	GO:BP	chitin catabolic process	15948	1918	c("GO:0006026"	"GO:0006030"	"GO:1901072")
720	Atrichoblast_Down	FALSE	0.693523615265726	2	1973	1	0.000506842372022301	0.5	GO:0035372	GO:BP	protein localization to microtubule	15948	9314	GO:0072698
721	Atrichoblast_Down	FALSE	0.693523615265726	2	1973	1	0.000506842372022301	0.5	GO:0070072	GO:BP	vacuolar proton-transporting V-type ATPase complex assembly	15948	16394	GO:0070070
722	Atrichoblast_Down	FALSE	0.693523615265726	2	1973	1	0.000506842372022301	0.5	GO:0006690	GO:BP	icosanoid metabolic process	15948	2425	GO:0019752
723	Atrichoblast_Down	FALSE	0.693523615265726	2	1973	1	0.000506842372022301	0.5	GO:0070982	GO:BP	L-asparagine metabolic process	15948	16911	c("GO:0006528"	"GO:0043603")
724	Atrichoblast_Down	FALSE	0.693523615265726	2	1973	1	0.000506842372022301	0.5	GO:0019367	GO:BP	fatty acid elongation	saturated fatty acid	15948	5919	GO:0030497
725	Atrichoblast_Down	FALSE	0.693523615265726	13	1973	3	0.0015205271160669	0.230769230769231	GO:0071173	GO:BP	spindle assembly checkpoint signaling	15948	16967	GO:0031577
726	Atrichoblast_Down	FALSE	0.693523615265726	46	1973	8	0.00405473897617841	0.173913043478261	GO:0051170	GO:BP	import into nucleus	15948	13994	GO:0006913
727	Atrichoblast_Down	FALSE	0.693523615265726	2	1973	1	0.000506842372022301	0.5	GO:1902298	GO:BP	cell cycle DNA replication maintenance of fidelity	15948	22732	c("GO:0022402"	"GO:0044786"	"GO:0045005")
728	Atrichoblast_Down	FALSE	0.693523615265726	7	1973	2	0.0010136847440446	0.285714285714286	GO:0010197	GO:BP	polar nucleus fusion	15948	4023	c("GO:0000741"	"GO:0009559")
729	Atrichoblast_Down	FALSE	0.693523615265726	2	1973	1	0.000506842372022301	0.5	GO:0006592	GO:BP	ornithine biosynthetic process	15948	2337	c("GO:0006591"	"GO:0008652"	"GO:0170043"	"GO:1901607")
730	Atrichoblast_Down	FALSE	0.693523615265726	2	1973	1	0.000506842372022301	0.5	GO:1902533	GO:BP	positive regulation of intracellular signal transduction	15948	22897	c("GO:0009967"	"GO:0035556"	"GO:1902531")
731	Atrichoblast_Down	FALSE	0.693523615265726	26	1973	5	0.00253421186011151	0.192307692307692	GO:0007091	GO:BP	metaphase/anaphase transition of mitotic cell cycle	15948	2706	c("GO:0044772"	"GO:0044784")
732	Atrichoblast_Down	FALSE	0.693523615265726	2	1973	1	0.000506842372022301	0.5	GO:1902626	GO:BP	assembly of large subunit precursor of preribosome	15948	22953	c("GO:0000027"	"GO:0022618")
733	Atrichoblast_Down	FALSE	0.693523615265726	32	1973	6	0.00304105423213381	0.1875	GO:0008154	GO:BP	actin polymerization or depolymerization	15948	3161	GO:0007015
734	Atrichoblast_Down	FALSE	0.693523615265726	2	1973	1	0.000506842372022301	0.5	GO:0006421	GO:BP	asparaginyl-tRNA aminoacylation	15948	2202	GO:0006418
735	Atrichoblast_Down	FALSE	0.693523615265726	19	1973	4	0.0020273694880892	0.210526315789474	GO:0043328	GO:BP	protein transport to vacuole involved in ubiquitin-dependent protein catabolic process via the multivesicular body sorting pathway	15948	10990	c("GO:0006886"	"GO:0032511"	"GO:0043162"	"GO:0072666")
736	Atrichoblast_Down	FALSE	0.693523615265726	2	1973	1	0.000506842372022301	0.5	GO:0051202	GO:BP	phytochromobilin metabolic process	15948	14007	c("GO:0033013"	"GO:0043648")
737	Atrichoblast_Down	FALSE	0.693523615265726	2	1973	1	0.000506842372022301	0.5	GO:0019368	GO:BP	fatty acid elongation	unsaturated fatty acid	15948	5920	GO:0030497
738	Atrichoblast_Down	FALSE	0.693523615265726	7	1973	2	0.0010136847440446	0.285714285714286	GO:0009435	GO:BP	NAD biosynthetic process	15948	3520	c("GO:0006164"	"GO:0019359"	"GO:0019674")
739	Atrichoblast_Down	FALSE	0.693523615265726	2	1973	1	0.000506842372022301	0.5	GO:0070989	GO:BP	oxidative demethylation	15948	16916	GO:0070988
740	Atrichoblast_Down	FALSE	0.693523615265726	2	1973	1	0.000506842372022301	0.5	GO:0060860	GO:BP	regulation of floral organ abscission	15948	15478	c("GO:0010227"	"GO:0050793"	"GO:2000241")
741	Atrichoblast_Down	FALSE	0.693523615265726	13	1973	3	0.0015205271160669	0.230769230769231	GO:0071174	GO:BP	mitotic spindle checkpoint signaling	15948	16968	c("GO:0007093"	"GO:0031577")
742	Atrichoblast_Down	FALSE	0.693523615265726	7	1973	2	0.0010136847440446	0.285714285714286	GO:0060284	GO:BP	regulation of cell development	15948	14966	c("GO:0045595"	"GO:0048468")
743	Atrichoblast_Down	FALSE	0.693523615265726	19	1973	4	0.0020273694880892	0.210526315789474	GO:0006026	GO:BP	aminoglycan catabolic process	15948	1912	c("GO:0006022"	"GO:0009057"	"GO:1901136"	"GO:1901565")
744	Atrichoblast_Down	FALSE	0.693523615265726	2	1973	1	0.000506842372022301	0.5	GO:0051552	GO:BP	flavone metabolic process	15948	14238	c("GO:0009812"	"GO:0042440")
745	Atrichoblast_Down	FALSE	0.693523615265726	2	1973	1	0.000506842372022301	0.5	GO:0042218	GO:BP	1-aminocyclopropane-1-carboxylate biosynthetic process	15948	10391	c("GO:0008652"	"GO:0018871"	"GO:0170043"	"GO:1901607")
746	Atrichoblast_Down	FALSE	0.693523615265726	2	1973	1	0.000506842372022301	0.5	GO:1904263	GO:BP	positive regulation of TORC1 signaling	15948	24281	c("GO:0032008"	"GO:0038202"	"GO:1903432")
747	Atrichoblast_Down	FALSE	0.693523615265726	2	1973	1	0.000506842372022301	0.5	GO:0009852	GO:BP	auxin catabolic process	15948	3762	c("GO:0009850"	"GO:0042447")
748	Atrichoblast_Down	FALSE	0.693523615265726	2	1973	1	0.000506842372022301	0.5	GO:0010395	GO:BP	rhamnogalacturonan I metabolic process	15948	4146	c("GO:0010383"	"GO:0052546")
749	Atrichoblast_Down	FALSE	0.693523615265726	2	1973	1	0.000506842372022301	0.5	GO:0051410	GO:BP	detoxification of nitrogen compound	15948	14153	c("GO:0098754"	"GO:1901698")
750	Atrichoblast_Down	FALSE	0.693523615265726	2	1973	1	0.000506842372022301	0.5	GO:0051553	GO:BP	flavone biosynthetic process	15948	14239	c("GO:0009813"	"GO:0046148"	"GO:0051552")
751	Atrichoblast_Down	FALSE	0.693523615265726	139	1973	21	0.0106436898124683	0.151079136690647	GO:0042546	GO:BP	cell wall biogenesis	15948	10586	c("GO:0044085"	"GO:0071554")
752	Atrichoblast_Down	FALSE	0.693523615265726	2	1973	1	0.000506842372022301	0.5	GO:1900542	GO:BP	regulation of purine nucleotide metabolic process	15948	21231	c("GO:0006140"	"GO:0006163")
753	Atrichoblast_Down	FALSE	0.693523615265726	2	1973	1	0.000506842372022301	0.5	GO:0015942	GO:BP	formate metabolic process	15948	5083	GO:0032787
754	Atrichoblast_Down	FALSE	0.693523615265726	13	1973	3	0.0015205271160669	0.230769230769231	GO:0006566	GO:BP	threonine metabolic process	15948	2312	GO:0009066
755	Atrichoblast_Down	FALSE	0.693523615265726	2	1973	1	0.000506842372022301	0.5	GO:0018871	GO:BP	1-aminocyclopropane-1-carboxylate metabolic process	15948	5613	c("GO:0170041"	"GO:1901605")
756	Atrichoblast_Down	FALSE	0.693523615265726	2	1973	1	0.000506842372022301	0.5	GO:0042447	GO:BP	hormone catabolic process	15948	10533	c("GO:0009056"	"GO:0042445")
757	Atrichoblast_Down	FALSE	0.693523615265726	2	1973	1	0.000506842372022301	0.5	GO:0042450	GO:BP	arginine biosynthetic process via ornithine	15948	10535	c("GO:0006526"	"GO:0006591")
758	Atrichoblast_Down	FALSE	0.693523615265726	2	1973	1	0.000506842372022301	0.5	GO:0009399	GO:BP	nitrogen fixation	15948	3505	GO:0071941
759	Atrichoblast_Down	FALSE	0.693523615265726	2	1973	1	0.000506842372022301	0.5	GO:0042183	GO:BP	formate catabolic process	15948	10356	c("GO:0015942"	"GO:0072329")
760	Atrichoblast_Down	FALSE	0.693523615265726	2	1973	1	0.000506842372022301	0.5	GO:0009652	GO:BP	thigmotropism	15948	3607	c("GO:0009606"	"GO:0009612")
761	Atrichoblast_Down	FALSE	0.693523615265726	2	1973	1	0.000506842372022301	0.5	GO:1903432	GO:BP	regulation of TORC1 signaling	15948	23592	c("GO:0032006"	"GO:0038202")
762	Atrichoblast_Down	FALSE	0.693523615265726	7	1973	2	0.0010136847440446	0.285714285714286	GO:0035436	GO:BP	triose phosphate transmembrane transport	15948	9342	c("GO:0015711"	"GO:0015717"	"GO:0055085")
763	Atrichoblast_Down	FALSE	0.693523615265726	2	1973	1	0.000506842372022301	0.5	GO:0035513	GO:BP	oxidative RNA demethylation	15948	9386	c("GO:0009451"	"GO:0070989")
764	Atrichoblast_Down	FALSE	0.693523615265726	76	1973	12	0.00608210846426761	0.157894736842105	GO:0006403	GO:BP	RNA localization	15948	2188	GO:0033036
765	Atrichoblast_Down	FALSE	0.693523615265726	2	1973	1	0.000506842372022301	0.5	GO:0006420	GO:BP	arginyl-tRNA aminoacylation	15948	2201	GO:0006418
766	Atrichoblast_Down	FALSE	0.693523615265726	2	1973	1	0.000506842372022301	0.5	GO:0035552	GO:BP	oxidative single-stranded DNA demethylation	15948	9402	GO:0080111
767	Atrichoblast_Down	FALSE	0.693523615265726	356	1973	49	0.0248352762290928	0.137640449438202	GO:0035556	GO:BP	intracellular signal transduction	15948	9405	GO:0007165
768	Atrichoblast_Down	FALSE	0.693523615265726	7	1973	2	0.0010136847440446	0.285714285714286	GO:0051781	GO:BP	positive regulation of cell division	15948	14386	c("GO:0048522"	"GO:0051301"	"GO:0051302")
769	Atrichoblast_Down	FALSE	0.693523615265726	60	1973	10	0.00506842372022301	0.166666666666667	GO:0006418	GO:BP	tRNA aminoacylation for protein translation	15948	2199	c("GO:0006412"	"GO:0043039")
770	Atrichoblast_Down	FALSE	0.693523615265726	67	1973	11	0.00557526609224531	0.164179104477612	GO:0009664	GO:BP	plant-type cell wall organization	15948	3616	c("GO:0071555"	"GO:0071669")
771	Atrichoblast_Down	FALSE	0.693523615265726	2	1973	1	0.000506842372022301	0.5	GO:0009200	GO:BP	deoxyribonucleoside triphosphate metabolic process	15948	3403	GO:0009141
772	Atrichoblast_Down	FALSE	0.693523615265726	2	1973	1	0.000506842372022301	0.5	GO:0038202	GO:BP	TORC1 signaling	15948	10105	GO:0031929
773	Atrichoblast_Down	FALSE	0.693523615265726	2	1973	1	0.000506842372022301	0.5	GO:1903083	GO:BP	protein localization to condensed chromosome	15948	23332	GO:0034502
774	Atrichoblast_Down	FALSE	0.693523615265726	2	1973	1	0.000506842372022301	0.5	GO:0002221	GO:BP	pattern recognition receptor signaling pathway	15948	762	GO:0002758
775	Atrichoblast_Down	FALSE	0.693523615265726	2	1973	1	0.000506842372022301	0.5	GO:1990426	GO:BP	mitotic recombination-dependent replication fork processing	15948	25829	c("GO:0031297"	"GO:1990505")
776	Atrichoblast_Down	FALSE	0.693523615265726	7	1973	2	0.0010136847440446	0.285714285714286	GO:1990170	GO:BP	stress response to cadmium ion	15948	25767	c("GO:0046686"	"GO:0097501")
777	Atrichoblast_Down	FALSE	0.693523615265726	19	1973	4	0.0020273694880892	0.210526315789474	GO:0006030	GO:BP	chitin metabolic process	15948	1916	c("GO:0006022"	"GO:1901071")
778	Atrichoblast_Down	FALSE	0.693523615265726	13	1973	3	0.0015205271160669	0.230769230769231	GO:0031577	GO:BP	spindle checkpoint signaling	15948	7484	GO:0000075
779	Atrichoblast_Down	FALSE	0.693523615265726	33	1973	6	0.00304105423213381	0.181818181818182	GO:0006541	GO:BP	glutamine metabolic process	15948	2288	GO:0009064
780	Atrichoblast_Down	FALSE	0.693523615265726	2	1973	1	0.000506842372022301	0.5	GO:0034501	GO:BP	protein localization to kinetochore	15948	8965	c("GO:0071459"	"GO:1903083")
781	Atrichoblast_Down	FALSE	0.693523615265726	2	1973	1	0.000506842372022301	0.5	GO:0034059	GO:BP	response to anoxia	15948	8672	c("GO:0006950"	"GO:0036293")
782	Atrichoblast_Down	FALSE	0.693523615265726	2	1973	1	0.000506842372022301	0.5	GO:0030007	GO:BP	intracellular potassium ion homeostasis	15948	6886	c("GO:0030003"	"GO:0055075")
783	Atrichoblast_Down	FALSE	0.693523615265726	45	1973	8	0.00405473897617841	0.177777777777778	GO:0072329	GO:BP	monocarboxylic acid catabolic process	15948	17866	c("GO:0032787"	"GO:0046395")
784	Atrichoblast_Down	FALSE	0.693523615265726	47	1973	8	0.00405473897617841	0.170212765957447	GO:0034599	GO:BP	cellular response to oxidative stress	15948	8982	c("GO:0006979"	"GO:0062197")
785	Atrichoblast_Down	FALSE	0.693523615265726	2	1973	1	0.000506842372022301	0.5	GO:0010387	GO:BP	COP9 signalosome assembly	15948	4140	GO:0065003
786	Atrichoblast_Down	FALSE	0.693523615265726	193	1973	28	0.0141915864166244	0.145077720207254	GO:0072330	GO:BP	monocarboxylic acid biosynthetic process	15948	17867	c("GO:0032787"	"GO:0046394")
787	Atrichoblast_Down	FALSE	0.693523615265726	7	1973	2	0.0010136847440446	0.285714285714286	GO:0034508	GO:BP	centromere complex assembly	15948	8970	c("GO:0051276"	"GO:0065004")
788	Atrichoblast_Down	FALSE	0.693523615265726	7	1973	2	0.0010136847440446	0.285714285714286	GO:0051050	GO:BP	positive regulation of transport	15948	13899	c("GO:0006810"	"GO:0048518"	"GO:0051049")
789	Atrichoblast_Down	FALSE	0.693523615265726	2	1973	1	0.000506842372022301	0.5	GO:0045730	GO:BP	respiratory burst	15948	11968	GO:0008152
790	Atrichoblast_Down	FALSE	0.693523615265726	2	1973	1	0.000506842372022301	0.5	GO:0031179	GO:BP	peptide modification	15948	7334	GO:0006518
791	Atrichoblast_Down	FALSE	0.693523615265726	2	1973	1	0.000506842372022301	0.5	GO:0006529	GO:BP	asparagine biosynthetic process	15948	2276	c("GO:0006528"	"GO:0009067")
792	Atrichoblast_Down	FALSE	0.693523615265726	20	1973	4	0.0020273694880892	0.2	GO:0006450	GO:BP	regulation of translational fidelity	15948	2224	GO:0065008
793	Atrichoblast_Down	FALSE	0.693523615265726	75	1973	12	0.00608210846426761	0.16	GO:0050658	GO:BP	RNA transport	15948	13627	c("GO:0050657"	"GO:0051236")
794	Atrichoblast_Down	FALSE	0.693523615265726	20	1973	4	0.0020273694880892	0.2	GO:0009967	GO:BP	positive regulation of signal transduction	15948	3843	c("GO:0007165"	"GO:0009966"	"GO:0010647"	"GO:0023056"	"GO:0048584")
795	Atrichoblast_Down	FALSE	0.693523615265726	2	1973	1	0.000506842372022301	0.5	GO:0033387	GO:BP	putrescine biosynthetic process from ornithine	15948	8478	c("GO:0006591"	"GO:0009446")
796	Atrichoblast_Down	FALSE	0.693523615265726	2	1973	1	0.000506842372022301	0.5	GO:0009204	GO:BP	deoxyribonucleoside triphosphate catabolic process	15948	3407	c("GO:0009143"	"GO:0009200")
797	Atrichoblast_Down	FALSE	0.693523615265726	7	1973	2	0.0010136847440446	0.285714285714286	GO:0080022	GO:BP	primary root development	15948	18295	GO:0048364
798	Atrichoblast_Down	FALSE	0.693523615265726	1102	1973	146	0.0739989863152559	0.132486388384755	GO:0023052	GO:BP	signaling	15948	6877	GO:0050789
799	Atrichoblast_Down	FALSE	0.693523615265726	163	1973	24	0.0121642169285352	0.147239263803681	GO:0009165	GO:BP	nucleotide biosynthetic process	15948	3368	c("GO:0009117"	"GO:1901293")
800	Atrichoblast_Down	FALSE	0.693523615265726	2	1973	1	0.000506842372022301	0.5	GO:0034402	GO:BP	recruitment of 3'-end processing factors to RNA polymerase II holoenzyme complex	15948	8909	c("GO:0022618"	"GO:0180010")
801	Atrichoblast_Down	FALSE	0.693523615265726	19	1973	4	0.0020273694880892	0.210526315789474	GO:0072525	GO:BP	pyridine-containing compound biosynthetic process	15948	17944	c("GO:0018130"	"GO:0044271"	"GO:0072524"	"GO:1901362"	"GO:1901566")
802	Atrichoblast_Down	FALSE	0.693523615265726	26	1973	5	0.00253421186011151	0.192307692307692	GO:0045454	GO:BP	cell redox homeostasis	15948	11779	GO:0019725
803	Atrichoblast_Down	FALSE	0.693523615265726	25	1973	5	0.00253421186011151	0.2	GO:0072530	GO:BP	purine-containing compound transmembrane transport	15948	17949	c("GO:0055085"	"GO:0071702"	"GO:0071705")
804	Atrichoblast_Down	FALSE	0.693523615265726	7	1973	2	0.0010136847440446	0.285714285714286	GO:0033356	GO:BP	UDP-L-arabinose metabolic process	15948	8447	c("GO:0006793"	"GO:0009225")
805	Atrichoblast_Down	FALSE	0.693523615265726	26	1973	5	0.00253421186011151	0.192307692307692	GO:0044784	GO:BP	metaphase/anaphase transition of cell cycle	15948	11544	c("GO:0033045"	"GO:0044770")
806	Atrichoblast_Down	FALSE	0.693523615265726	132	1973	20	0.010136847440446	0.151515151515152	GO:0072657	GO:BP	protein localization to membrane	15948	17996	c("GO:0008104"	"GO:0051668")
807	Atrichoblast_Down	FALSE	0.693523615265726	2	1973	1	0.000506842372022301	0.5	GO:0034625	GO:BP	fatty acid elongation	monounsaturated fatty acid	15948	8992	GO:0019368
808	Atrichoblast_Down	FALSE	0.693523615265726	2	1973	1	0.000506842372022301	0.5	GO:2000232	GO:BP	regulation of rRNA processing	15948	26242	c("GO:0006364"	"GO:0010468"	"GO:0051252")
809	Atrichoblast_Down	FALSE	0.693523615265726	2	1973	1	0.000506842372022301	0.5	GO:0006430	GO:BP	lysyl-tRNA aminoacylation	15948	2211	GO:0006418
810	Atrichoblast_Down	FALSE	0.693523615265726	13	1973	3	0.0015205271160669	0.230769230769231	GO:0043647	GO:BP	inositol phosphate metabolic process	15948	11184	c("GO:0006796"	"GO:0019637"	"GO:0019751")
811	Atrichoblast_Down	FALSE	0.693523615265726	2	1973	1	0.000506842372022301	0.5	GO:1902224	GO:BP	ketone body metabolic process	15948	22664	c("GO:0006091"	"GO:1901568")
812	Atrichoblast_Down	FALSE	0.693523615265726	2	1973	1	0.000506842372022301	0.5	GO:1901672	GO:BP	positive regulation of systemic acquired resistance	15948	22171	c("GO:0002833"	"GO:0009627"	"GO:0010112"	"GO:0031349"	"GO:0032103")
813	Atrichoblast_Down	FALSE	0.693523615265726	2	1973	1	0.000506842372022301	0.5	GO:0006433	GO:BP	prolyl-tRNA aminoacylation	15948	2214	GO:0006418
814	Atrichoblast_Down	FALSE	0.693523615265726	2	1973	1	0.000506842372022301	0.5	GO:0009972	GO:BP	cytidine deamination	15948	3848	GO:0006216
815	Atrichoblast_Down	FALSE	0.693523615265726	2	1973	1	0.000506842372022301	0.5	GO:0007112	GO:BP	male meiosis cytokinesis	15948	2719	c("GO:0007140"	"GO:0022412"	"GO:0033206")
816	Atrichoblast_Down	FALSE	0.693523615265726	2	1973	1	0.000506842372022301	0.5	GO:0071454	GO:BP	cellular response to anoxia	15948	17189	c("GO:0033554"	"GO:0034059"	"GO:0036294")
817	Atrichoblast_Down	FALSE	0.693523615265726	2	1973	1	0.000506842372022301	0.5	GO:0071459	GO:BP	protein localization to chromosome	centromeric region	15948	17193	GO:0034502
818	Atrichoblast_Down	FALSE	0.693523615265726	7	1973	2	0.0010136847440446	0.285714285714286	GO:0000741	GO:BP	karyogamy	15948	215	c("GO:0006997"	"GO:0048284")
819	Atrichoblast_Down	FALSE	0.693523615265726	2	1973	1	0.000506842372022301	0.5	GO:0006531	GO:BP	aspartate metabolic process	15948	2278	c("GO:0009066"	"GO:0043648")
820	Atrichoblast_Down	FALSE	0.693523615265726	2	1973	1	0.000506842372022301	0.5	GO:0032008	GO:BP	positive regulation of TOR signaling	15948	7578	c("GO:0031929"	"GO:0032006"	"GO:1902533")
821	Atrichoblast_Down	FALSE	0.693523615265726	2	1973	1	0.000506842372022301	0.5	GO:0033206	GO:BP	meiotic cytokinesis	15948	8354	c("GO:0061640"	"GO:1903046")
822	Atrichoblast_Down	FALSE	0.693523615265726	2	1973	1	0.000506842372022301	0.5	GO:0006216	GO:BP	cytidine catabolic process	15948	2060	c("GO:0046087"	"GO:0046133")
823	Atrichoblast_Down	FALSE	0.693523615265726	62	1973	10	0.00506842372022301	0.161290322580645	GO:1901987	GO:BP	regulation of cell cycle phase transition	15948	22456	c("GO:0010564"	"GO:0044770")
824	Atrichoblast_Down	FALSE	0.693523615265726	2	1973	1	0.000506842372022301	0.5	GO:0071501	GO:BP	cellular response to sterol depletion	15948	17235	c("GO:0006991"	"GO:0033554")
825	Atrichoblast_Down	FALSE	0.693523615265726	2	1973	1	0.000506842372022301	0.5	GO:0000454	GO:BP	snoRNA guided rRNA pseudouridine synthesis	15948	148	GO:0031118
826	Atrichoblast_Down	FALSE	0.693523615265726	2	1973	1	0.000506842372022301	0.5	GO:0034626	GO:BP	fatty acid elongation	polyunsaturated fatty acid	15948	8993	GO:0019368
827	Atrichoblast_Down	FALSE	0.693523615265726	39	1973	7	0.00354789660415611	0.179487179487179	GO:0044087	GO:BP	regulation of cellular component biogenesis	15948	11272	c("GO:0044085"	"GO:0050794")
828	Atrichoblast_Down	FALSE	0.693523615265726	2	1973	1	0.000506842372022301	0.5	GO:0006213	GO:BP	pyrimidine nucleoside metabolic process	15948	2058	c("GO:0009116"	"GO:0072527")
829	Atrichoblast_Down	FALSE	0.693523615265726	2	1973	1	0.000506842372022301	0.5	GO:0000448	GO:BP	cleavage in ITS2 between 5.8S rRNA and LSU-rRNA of tricistronic rRNA transcript (SSU-rRNA	5.8S rRNA	LSU-rRNA)	15948	143	c("GO:0000463"	"GO:0000466"	"GO:0000479")
830	Atrichoblast_Down	FALSE	0.693523615265726	75	1973	12	0.00608210846426761	0.16	GO:0050657	GO:BP	nucleic acid transport	15948	13626	GO:0015931
831	Atrichoblast_Down	FALSE	0.693523615265726	7	1973	2	0.0010136847440446	0.285714285714286	GO:0051095	GO:BP	regulation of helicase activity	15948	13929	c("GO:0043462"	"GO:0050790")
832	Atrichoblast_Down	FALSE	0.693523615265726	277	1973	39	0.0197668525088697	0.140794223826715	GO:1901701	GO:BP	cellular response to oxygen-containing compound	15948	22188	c("GO:0070887"	"GO:1901700")
833	Atrichoblast_Down	FALSE	0.693523615265726	7	1973	2	0.0010136847440446	0.285714285714286	GO:0000492	GO:BP	box C/D snoRNP assembly	15948	181	GO:0000491
834	Atrichoblast_Down	FALSE	0.693523615265726	7	1973	2	0.0010136847440446	0.285714285714286	GO:0007205	GO:BP	protein kinase C-activating G protein-coupled receptor signaling pathway	15948	2792	GO:0007186
835	Atrichoblast_Down	FALSE	0.694820680442848	418	1973	57	0.0288900152052712	0.136363636363636	GO:0055086	GO:BP	nucleobase-containing small molecule metabolic process	15948	14702	c("GO:0006139"	"GO:0044281")
836	Atrichoblast_Down	FALSE	0.699250690470439	926	1973	122	0.0618347693867207	0.131749460043197	GO:0071705	GO:BP	nitrogen compound transport	15948	17375	GO:0006810
837	Atrichoblast_Down	FALSE	0.699250690470439	27	1973	5	0.00253421186011151	0.185185185185185	GO:0008213	GO:BP	protein alkylation	15948	3174	GO:0036211
838	Atrichoblast_Down	FALSE	0.699250690470439	27	1973	5	0.00253421186011151	0.185185185185185	GO:0033045	GO:BP	regulation of sister chromatid segregation	15948	8280	c("GO:0000819"	"GO:0033044"	"GO:0051983")
839	Atrichoblast_Down	FALSE	0.699250690470439	27	1973	5	0.00253421186011151	0.185185185185185	GO:0007006	GO:BP	mitochondrial membrane organization	15948	2649	c("GO:0007005"	"GO:0061024")
840	Atrichoblast_Down	FALSE	0.699250690470439	27	1973	5	0.00253421186011151	0.185185185185185	GO:0042558	GO:BP	pteridine-containing compound metabolic process	15948	10594	c("GO:0006725"	"GO:0046483"	"GO:1901360"	"GO:1901564")
841	Atrichoblast_Down	FALSE	0.699250690470439	27	1973	5	0.00253421186011151	0.185185185185185	GO:0006479	GO:BP	protein methylation	15948	2240	c("GO:0008213"	"GO:0043414")
842	Atrichoblast_Down	FALSE	0.701071388821026	48	1973	8	0.00405473897617841	0.166666666666667	GO:0072528	GO:BP	pyrimidine-containing compound biosynthetic process	15948	17947	c("GO:0018130"	"GO:0044271"	"GO:0072527"	"GO:1901362"	"GO:1901566")
843	Atrichoblast_Down	FALSE	0.701071388821026	48	1973	8	0.00405473897617841	0.166666666666667	GO:0006368	GO:BP	transcription elongation by RNA polymerase II	15948	2166	c("GO:0006354"	"GO:0006366")
844	Atrichoblast_Down	FALSE	0.703383974468645	34	1973	6	0.00304105423213381	0.176470588235294	GO:0006221	GO:BP	pyrimidine nucleotide biosynthetic process	15948	2065	c("GO:0006220"	"GO:0009165"	"GO:0072528")
845	Atrichoblast_Down	FALSE	0.703383974468645	204	1973	29	0.0146984287886467	0.142156862745098	GO:0044036	GO:BP	cell wall macromolecule metabolic process	15948	11249	c("GO:0043170"	"GO:0071554")
846	Atrichoblast_Down	FALSE	0.703562839971957	99	1973	15	0.00760263558033452	0.151515151515152	GO:0030162	GO:BP	regulation of proteolysis	15948	6927	c("GO:0006508"	"GO:0051246")
847	Atrichoblast_Down	FALSE	0.715258152856497	14	1973	3	0.0015205271160669	0.214285714285714	GO:0034250	GO:BP	positive regulation of amide metabolic process	15948	8815	c("GO:0034248"	"GO:0043603"	"GO:0051173")
848	Atrichoblast_Down	FALSE	0.715258152856497	70	1973	11	0.00557526609224531	0.157142857142857	GO:0070592	GO:BP	cell wall polysaccharide biosynthetic process	15948	16692	c("GO:0000271"	"GO:0010383")
849	Atrichoblast_Down	FALSE	0.715258152856497	14	1973	3	0.0015205271160669	0.214285714285714	GO:0061817	GO:BP	endoplasmic reticulum-plasma membrane tethering	15948	16168	c("GO:0051643"	"GO:0140056")
850	Atrichoblast_Down	FALSE	0.715258152856497	14	1973	3	0.0015205271160669	0.214285714285714	GO:0009788	GO:BP	negative regulation of abscisic acid-activated signaling pathway	15948	3713	c("GO:0009738"	"GO:0009787"	"GO:0009968"	"GO:1905958")
851	Atrichoblast_Down	FALSE	0.715258152856497	14	1973	3	0.0015205271160669	0.214285714285714	GO:1905958	GO:BP	negative regulation of cellular response to alcohol	15948	25709	c("GO:0048523"	"GO:0097306"	"GO:1901420"	"GO:1905957")
852	Atrichoblast_Down	FALSE	0.715258152856497	14	1973	3	0.0015205271160669	0.214285714285714	GO:0098781	GO:BP	ncRNA transcription	15948	19437	c("GO:0006351"	"GO:0034660")
853	Atrichoblast_Down	FALSE	0.715258152856497	14	1973	3	0.0015205271160669	0.214285714285714	GO:0010099	GO:BP	regulation of photomorphogenesis	15948	3949	c("GO:0009640"	"GO:0048580"	"GO:2000030")
854	Atrichoblast_Down	FALSE	0.715258152856497	107	1973	16	0.00810947795235682	0.149532710280374	GO:0033043	GO:BP	regulation of organelle organization	15948	8278	c("GO:0006996"	"GO:0051128")
855	Atrichoblast_Down	FALSE	0.715258152856497	14	1973	3	0.0015205271160669	0.214285714285714	GO:0045926	GO:BP	negative regulation of growth	15948	12118	c("GO:0040007"	"GO:0040008"	"GO:0048519")
856	Atrichoblast_Down	FALSE	0.715258152856497	14	1973	3	0.0015205271160669	0.214285714285714	GO:0051643	GO:BP	endoplasmic reticulum localization	15948	14311	c("GO:0007029"	"GO:0051640")
857	Atrichoblast_Down	FALSE	0.715258152856497	14	1973	3	0.0015205271160669	0.214285714285714	GO:1901420	GO:BP	negative regulation of response to alcohol	15948	21978	c("GO:0048585"	"GO:0097305"	"GO:1901419")
858	Atrichoblast_Down	FALSE	0.719307389623277	63	1973	10	0.00506842372022301	0.158730158730159	GO:0043039	GO:BP	tRNA aminoacylation	15948	10839	c("GO:0006399"	"GO:0043038")
859	Atrichoblast_Down	FALSE	0.728733370755009	100	1973	15	0.00760263558033452	0.15	GO:0030036	GO:BP	actin cytoskeleton organization	15948	6897	c("GO:0007010"	"GO:0030029")
860	Atrichoblast_Down	FALSE	0.73069827411572	21	1973	4	0.0020273694880892	0.19047619047619	GO:0006553	GO:BP	lysine metabolic process	15948	2300	GO:1901605
861	Atrichoblast_Down	FALSE	0.73069827411572	28	1973	5	0.00253421186011151	0.178571428571429	GO:0001522	GO:BP	pseudouridine synthesis	15948	333	GO:0009451
862	Atrichoblast_Down	FALSE	0.73069827411572	8	1973	2	0.0010136847440446	0.25	GO:0009445	GO:BP	putrescine metabolic process	15948	3529	GO:0006595
863	Atrichoblast_Down	FALSE	0.73069827411572	8	1973	2	0.0010136847440446	0.25	GO:0031221	GO:BP	arabinan metabolic process	15948	7339	GO:0005976
864	Atrichoblast_Down	FALSE	0.73069827411572	49	1973	8	0.00405473897617841	0.163265306122449	GO:0009067	GO:BP	aspartate family amino acid biosynthetic process	15948	3280	c("GO:0009066"	"GO:0170034"	"GO:0170038")
865	Atrichoblast_Down	FALSE	0.73069827411572	8	1973	2	0.0010136847440446	0.25	GO:0031222	GO:BP	arabinan catabolic process	15948	7340	c("GO:0000272"	"GO:0031221")
866	Atrichoblast_Down	FALSE	0.73069827411572	8	1973	2	0.0010136847440446	0.25	GO:0018206	GO:BP	peptidyl-methionine modification	15948	5469	GO:0018193
867	Atrichoblast_Down	FALSE	0.73069827411572	8	1973	2	0.0010136847440446	0.25	GO:0000491	GO:BP	small nucleolar ribonucleoprotein complex assembly	15948	180	GO:0022618
868	Atrichoblast_Down	FALSE	0.73069827411572	21	1973	4	0.0020273694880892	0.19047619047619	GO:0023056	GO:BP	positive regulation of signaling	15948	6878	c("GO:0023051"	"GO:0023052"	"GO:0048518")
869	Atrichoblast_Down	FALSE	0.73069827411572	8	1973	2	0.0010136847440446	0.25	GO:1904666	GO:BP	regulation of ubiquitin protein ligase activity	15948	24636	GO:0051438
870	Atrichoblast_Down	FALSE	0.73069827411572	8	1973	2	0.0010136847440446	0.25	GO:0009446	GO:BP	putrescine biosynthetic process	15948	3530	c("GO:0006596"	"GO:0009445")
871	Atrichoblast_Down	FALSE	0.73069827411572	8	1973	2	0.0010136847440446	0.25	GO:0036265	GO:BP	RNA (guanine-N7)-methylation	15948	9850	GO:0001510
872	Atrichoblast_Down	FALSE	0.73069827411572	8	1973	2	0.0010136847440446	0.25	GO:0009164	GO:BP	nucleoside catabolic process	15948	3367	c("GO:0009116"	"GO:0034656"	"GO:1901565"	"GO:1901658")
873	Atrichoblast_Down	FALSE	0.73069827411572	42	1973	7	0.00354789660415611	0.166666666666667	GO:0006367	GO:BP	transcription initiation at RNA polymerase II promoter	15948	2165	c("GO:0006352"	"GO:0006366")
874	Atrichoblast_Down	FALSE	0.73069827411572	8	1973	2	0.0010136847440446	0.25	GO:0045116	GO:BP	protein neddylation	15948	11675	GO:0032446
875	Atrichoblast_Down	FALSE	0.73069827411572	8	1973	2	0.0010136847440446	0.25	GO:0018216	GO:BP	peptidyl-arginine methylation	15948	5479	c("GO:0006479"	"GO:0018195")
876	Atrichoblast_Down	FALSE	0.73069827411572	8	1973	2	0.0010136847440446	0.25	GO:0034656	GO:BP	nucleobase-containing small molecule catabolic process	15948	9011	c("GO:0034655"	"GO:0044282"	"GO:0055086")
877	Atrichoblast_Down	FALSE	0.73069827411572	49	1973	8	0.00405473897617841	0.163265306122449	GO:0009611	GO:BP	response to wounding	15948	3576	GO:0006950
878	Atrichoblast_Down	FALSE	0.73069827411572	8	1973	2	0.0010136847440446	0.25	GO:0003400	GO:BP	regulation of COPII vesicle coating	15948	1825	c("GO:0033043"	"GO:0043254"	"GO:0048208")
879	Atrichoblast_Down	FALSE	0.73069827411572	8	1973	2	0.0010136847440446	0.25	GO:0006607	GO:BP	NLS-bearing protein import into nucleus	15948	2351	GO:0006606
880	Atrichoblast_Down	FALSE	0.73069827411572	28	1973	5	0.00253421186011151	0.178571428571429	GO:0009220	GO:BP	pyrimidine ribonucleotide biosynthetic process	15948	3423	c("GO:0006221"	"GO:0009218"	"GO:0009260")
881	Atrichoblast_Down	FALSE	0.73069827411572	8	1973	2	0.0010136847440446	0.25	GO:0170043	GO:BP	non-proteinogenic amino acid biosynthetic process	15948	20792	c("GO:0046394"	"GO:0170041"	"GO:1901566")
882	Atrichoblast_Down	FALSE	0.73069827411572	8	1973	2	0.0010136847440446	0.25	GO:0009566	GO:BP	fertilization	15948	3551	c("GO:0019953"	"GO:0022414")
883	Atrichoblast_Down	FALSE	0.73069827411572	8	1973	2	0.0010136847440446	0.25	GO:0009559	GO:BP	embryo sac central cell differentiation	15948	3546	c("GO:0009561"	"GO:0030154")
884	Atrichoblast_Down	FALSE	0.73069827411572	28	1973	5	0.00253421186011151	0.178571428571429	GO:0009218	GO:BP	pyrimidine ribonucleotide metabolic process	15948	3421	c("GO:0006220"	"GO:0009259")
885	Atrichoblast_Down	FALSE	0.73069827411572	176	1973	25	0.0126710593005575	0.142045454545455	GO:0051726	GO:BP	regulation of cell cycle	15948	14366	c("GO:0007049"	"GO:0050794")
886	Atrichoblast_Down	FALSE	0.73069827411572	8	1973	2	0.0010136847440446	0.25	GO:0071248	GO:BP	cellular response to metal ion	15948	17008	c("GO:0010038"	"GO:0071241")
887	Atrichoblast_Down	FALSE	0.73069827411572	8	1973	2	0.0010136847440446	0.25	GO:0035437	GO:BP	maintenance of protein localization in endoplasmic reticulum	15948	9343	c("GO:0070972"	"GO:0072595")
888	Atrichoblast_Down	FALSE	0.73069827411572	8	1973	2	0.0010136847440446	0.25	GO:0009219	GO:BP	pyrimidine deoxyribonucleotide metabolic process	15948	3422	c("GO:0006220"	"GO:0009394")
889	Atrichoblast_Down	FALSE	0.737753465841092	64	1973	10	0.00506842372022301	0.15625	GO:0043038	GO:BP	amino acid activation	15948	10838	GO:0006520
890	Atrichoblast_Down	FALSE	0.737753465841092	101	1973	15	0.00760263558033452	0.148514851485149	GO:0030029	GO:BP	actin filament-based process	15948	6890	GO:0009987
891	Atrichoblast_Down	FALSE	0.737753465841092	64	1973	10	0.00506842372022301	0.15625	GO:0046777	GO:BP	protein autophosphorylation	15948	12772	GO:0006468
892	Atrichoblast_Down	FALSE	0.748285898759157	79	1973	12	0.00608210846426761	0.151898734177215	GO:0031667	GO:BP	response to nutrient levels	15948	7533	GO:0009991
893	Atrichoblast_Down	FALSE	0.762511362174349	285	1973	39	0.0197668525088697	0.136842105263158	GO:0071555	GO:BP	cell wall organization	15948	17261	c("GO:0045229"	"GO:0071554")
894	Atrichoblast_Down	FALSE	0.762511362174349	50	1973	8	0.00405473897617841	0.16	GO:0045862	GO:BP	positive regulation of proteolysis	15948	12072	c("GO:0006508"	"GO:0030162"	"GO:0051247")
895	Atrichoblast_Down	FALSE	0.765399107566109	3	1973	1	0.000506842372022301	0.333333333333333	GO:0089722	GO:BP	phosphoenolpyruvate transmembrane transport	15948	18470	c("GO:0015714"	"GO:1905039")
896	Atrichoblast_Down	FALSE	0.765399107566109	3	1973	1	0.000506842372022301	0.333333333333333	GO:0071422	GO:BP	succinate transmembrane transport	15948	17174	c("GO:0015744"	"GO:1905039")
897	Atrichoblast_Down	FALSE	0.765399107566109	29	1973	5	0.00253421186011151	0.172413793103448	GO:0090066	GO:BP	regulation of anatomical structure size	15948	18517	GO:0065008
898	Atrichoblast_Down	FALSE	0.765399107566109	3	1973	1	0.000506842372022301	0.333333333333333	GO:0015729	GO:BP	oxaloacetate transport	15948	4907	GO:0015740
899	Atrichoblast_Down	FALSE	0.765399107566109	3	1973	1	0.000506842372022301	0.333333333333333	GO:0044208	GO:BP	'de novo' AMP biosynthetic process	15948	11295	GO:0006167
900	Atrichoblast_Down	FALSE	0.765399107566109	3	1973	1	0.000506842372022301	0.333333333333333	GO:0010258	GO:BP	NADH dehydrogenase complex (plastoquinone) assembly	15948	4073	c("GO:0010257"	"GO:0010275")
901	Atrichoblast_Down	FALSE	0.765399107566109	3	1973	1	0.000506842372022301	0.333333333333333	GO:0006809	GO:BP	nitric oxide biosynthetic process	15948	2518	c("GO:0044271"	"GO:0046209")
902	Atrichoblast_Down	FALSE	0.765399107566109	3	1973	1	0.000506842372022301	0.333333333333333	GO:0046065	GO:BP	dCTP metabolic process	15948	12240	c("GO:0009211"	"GO:0009219")
903	Atrichoblast_Down	FALSE	0.765399107566109	143	1973	20	0.010136847440446	0.13986013986014	GO:0051668	GO:BP	localization within membrane	15948	14335	GO:0051641
904	Atrichoblast_Down	FALSE	0.765399107566109	98	1973	14	0.00709579320831222	0.142857142857143	GO:0010564	GO:BP	regulation of cell cycle process	15948	4266	c("GO:0022402"	"GO:0051726")
905	Atrichoblast_Down	FALSE	0.765399107566109	3	1973	1	0.000506842372022301	0.333333333333333	GO:0019878	GO:BP	lysine biosynthetic process via aminoadipic acid	15948	6280	GO:0009085
906	Atrichoblast_Down	FALSE	0.765399107566109	45	1973	7	0.00354789660415611	0.155555555555556	GO:0045861	GO:BP	negative regulation of proteolysis	15948	12071	c("GO:0006508"	"GO:0030162"	"GO:0051248")
907	Atrichoblast_Down	FALSE	0.765399107566109	3	1973	1	0.000506842372022301	0.333333333333333	GO:0002949	GO:BP	tRNA threonylcarbamoyladenosine modification	15948	1459	c("GO:0006400"	"GO:0070525")
908	Atrichoblast_Down	FALSE	0.765399107566109	3	1973	1	0.000506842372022301	0.333333333333333	GO:0006419	GO:BP	alanyl-tRNA aminoacylation	15948	2200	GO:0006418
909	Atrichoblast_Down	FALSE	0.765399107566109	3	1973	1	0.000506842372022301	0.333333333333333	GO:0031456	GO:BP	glycine betaine biosynthetic process	15948	7440	c("GO:0006578"	"GO:0031455")
910	Atrichoblast_Down	FALSE	0.765399107566109	45	1973	7	0.00354789660415611	0.155555555555556	GO:0006405	GO:BP	RNA export from nucleus	15948	2190	c("GO:0050658"	"GO:0051168")
911	Atrichoblast_Down	FALSE	0.765399107566109	3	1973	1	0.000506842372022301	0.333333333333333	GO:0042262	GO:BP	DNA protection	15948	10409	c("GO:0006259"	"GO:0031668"	"GO:0033554")
912	Atrichoblast_Down	FALSE	0.765399107566109	3	1973	1	0.000506842372022301	0.333333333333333	GO:0009624	GO:BP	response to nematode	15948	3582	GO:0051707
913	Atrichoblast_Down	FALSE	0.765399107566109	264	1973	36	0.0182463253928028	0.136363636363636	GO:0006790	GO:BP	sulfur compound metabolic process	15948	2504	GO:0044237
914	Atrichoblast_Down	FALSE	0.765399107566109	3	1973	1	0.000506842372022301	0.333333333333333	GO:0044070	GO:BP	regulation of monoatomic anion transport	15948	11262	c("GO:0006820"	"GO:0043269")
915	Atrichoblast_Down	FALSE	0.765399107566109	112	1973	16	0.00810947795235682	0.142857142857143	GO:0009896	GO:BP	positive regulation of catabolic process	15948	3794	c("GO:0009056"	"GO:0009893"	"GO:0009894")
916	Atrichoblast_Down	FALSE	0.765399107566109	15	1973	3	0.0015205271160669	0.2	GO:0022616	GO:BP	DNA strand elongation	15948	6860	GO:0006259
917	Atrichoblast_Down	FALSE	0.765399107566109	16	1973	3	0.0015205271160669	0.1875	GO:0042327	GO:BP	positive regulation of phosphorylation	15948	10441	c("GO:0016310"	"GO:0042325"	"GO:0045937")
918	Atrichoblast_Down	FALSE	0.765399107566109	44	1973	7	0.00354789660415611	0.159090909090909	GO:0010648	GO:BP	negative regulation of cell communication	15948	4344	c("GO:0007154"	"GO:0010646"	"GO:0048523")
919	Atrichoblast_Down	FALSE	0.765399107566109	15	1973	3	0.0015205271160669	0.2	GO:0016925	GO:BP	protein sumoylation	15948	5321	c("GO:0018205"	"GO:0032446")
920	Atrichoblast_Down	FALSE	0.765399107566109	212	1973	29	0.0146984287886467	0.136792452830189	GO:0006399	GO:BP	tRNA metabolic process	15948	2184	GO:0034660
921	Atrichoblast_Down	FALSE	0.765399107566109	15	1973	3	0.0015205271160669	0.2	GO:0006863	GO:BP	purine nucleobase transport	15948	2554	GO:0015851
922	Atrichoblast_Down	FALSE	0.765399107566109	59	1973	9	0.00456158134820071	0.152542372881356	GO:0045732	GO:BP	positive regulation of protein catabolic process	15948	11969	c("GO:0009896"	"GO:0030163"	"GO:0042176"	"GO:0051247")
923	Atrichoblast_Down	FALSE	0.765399107566109	15	1973	3	0.0015205271160669	0.2	GO:0046451	GO:BP	diaminopimelate metabolic process	15948	12564	GO:0043648
924	Atrichoblast_Down	FALSE	0.765399107566109	82	1973	12	0.00608210846426761	0.146341463414634	GO:0048584	GO:BP	positive regulation of response to stimulus	15948	13280	c("GO:0048518"	"GO:0048583"	"GO:0050896")
925	Atrichoblast_Down	FALSE	0.765399107566109	9	1973	2	0.0010136847440446	0.222222222222222	GO:0009394	GO:BP	2'-deoxyribonucleotide metabolic process	15948	3500	c("GO:0009262"	"GO:0019692")
926	Atrichoblast_Down	FALSE	0.765399107566109	3	1973	1	0.000506842372022301	0.333333333333333	GO:2000008	GO:BP	regulation of protein localization to cell surface	15948	26037	c("GO:0032880"	"GO:0034394")
927	Atrichoblast_Down	FALSE	0.765399107566109	15	1973	3	0.0015205271160669	0.2	GO:0006271	GO:BP	DNA strand elongation involved in DNA replication	15948	2107	c("GO:0006261"	"GO:0022616")
928	Atrichoblast_Down	FALSE	0.765399107566109	9	1973	2	0.0010136847440446	0.222222222222222	GO:2000012	GO:BP	regulation of auxin polar transport	15948	26041	c("GO:0009926"	"GO:0010817"	"GO:0051049")
929	Atrichoblast_Down	FALSE	0.765399107566109	3	1973	1	0.000506842372022301	0.333333333333333	GO:0006253	GO:BP	dCTP catabolic process	15948	2092	c("GO:0009213"	"GO:0009223"	"GO:0046065")
930	Atrichoblast_Down	FALSE	0.765399107566109	3	1973	1	0.000506842372022301	0.333333333333333	GO:0015744	GO:BP	succinate transport	15948	4922	GO:0015740
931	Atrichoblast_Down	FALSE	0.765399107566109	9	1973	2	0.0010136847440446	0.222222222222222	GO:0052324	GO:BP	plant-type cell wall cellulose biosynthetic process	15948	14579	c("GO:0009832"	"GO:0030244"	"GO:0034410"	"GO:0052541")
932	Atrichoblast_Down	FALSE	0.765399107566109	3	1973	1	0.000506842372022301	0.333333333333333	GO:0010966	GO:BP	regulation of phosphate transport	15948	4600	c("GO:0006817"	"GO:0051049")
933	Atrichoblast_Down	FALSE	0.765399107566109	9	1973	2	0.0010136847440446	0.222222222222222	GO:0044843	GO:BP	cell cycle G1/S phase transition	15948	11578	GO:0044770
934	Atrichoblast_Down	FALSE	0.765399107566109	3	1973	1	0.000506842372022301	0.333333333333333	GO:0090069	GO:BP	regulation of ribosome biogenesis	15948	18520	c("GO:0042254"	"GO:0044087")
935	Atrichoblast_Down	FALSE	0.765399107566109	9	1973	2	0.0010136847440446	0.222222222222222	GO:0052541	GO:BP	plant-type cell wall cellulose metabolic process	15948	14591	c("GO:0009664"	"GO:0030243"	"GO:0034406")
936	Atrichoblast_Down	FALSE	0.765399107566109	44	1973	7	0.00354789660415611	0.159090909090909	GO:0023057	GO:BP	negative regulation of signaling	15948	6879	c("GO:0023051"	"GO:0023052"	"GO:0048519")
937	Atrichoblast_Down	FALSE	0.765399107566109	44	1973	7	0.00354789660415611	0.159090909090909	GO:0052547	GO:BP	regulation of peptidase activity	15948	14597	c("GO:0030162"	"GO:0051336")
938	Atrichoblast_Down	FALSE	0.765399107566109	276	1973	37	0.0187531677648251	0.134057971014493	GO:0006163	GO:BP	purine nucleotide metabolic process	15948	2018	c("GO:0009117"	"GO:0072521")
939	Atrichoblast_Down	FALSE	0.765399107566109	343	1973	46	0.0233147491130258	0.134110787172012	GO:0006886	GO:BP	intracellular protein transport	15948	2571	c("GO:0008104"	"GO:0015031"	"GO:0046907")
940	Atrichoblast_Down	FALSE	0.765399107566109	9	1973	2	0.0010136847440446	0.222222222222222	GO:0016559	GO:BP	peroxisome fission	15948	5313	c("GO:0007031"	"GO:0048285")
941	Atrichoblast_Down	FALSE	0.765399107566109	15	1973	3	0.0015205271160669	0.2	GO:2000280	GO:BP	regulation of root development	15948	26287	c("GO:0048364"	"GO:0050793")
942	Atrichoblast_Down	FALSE	0.765399107566109	81	1973	12	0.00608210846426761	0.148148148148148	GO:0044772	GO:BP	mitotic cell cycle phase transition	15948	11536	c("GO:0044770"	"GO:1903047")
943	Atrichoblast_Down	FALSE	0.765399107566109	3	1973	1	0.000506842372022301	0.333333333333333	GO:0010930	GO:BP	negative regulation of auxin mediated signaling pathway	15948	4572	c("GO:0009734"	"GO:0009968"	"GO:0010928")
944	Atrichoblast_Down	FALSE	0.765399107566109	121	1973	17	0.00861632032437912	0.140495867768595	GO:0045491	GO:BP	xylan metabolic process	15948	11806	GO:0010410
945	Atrichoblast_Down	FALSE	0.765399107566109	3	1973	1	0.000506842372022301	0.333333333333333	GO:0015854	GO:BP	guanine transport	15948	5021	GO:0006863
946	Atrichoblast_Down	FALSE	0.765399107566109	52	1973	8	0.00405473897617841	0.153846153846154	GO:0018208	GO:BP	peptidyl-proline modification	15948	5471	GO:0018193
947	Atrichoblast_Down	FALSE	0.765399107566109	311	1973	42	0.0212873796249366	0.135048231511254	GO:0045229	GO:BP	external encapsulating structure organization	15948	11733	GO:0016043
948	Atrichoblast_Down	FALSE	0.765399107566109	3	1973	1	0.000506842372022301	0.333333333333333	GO:0051444	GO:BP	negative regulation of ubiquitin-protein transferase activity	15948	14162	c("GO:0031397"	"GO:0051348"	"GO:0051438")
949	Atrichoblast_Down	FALSE	0.765399107566109	3	1973	1	0.000506842372022301	0.333333333333333	GO:0002758	GO:BP	innate immune response-activating signaling pathway	15948	1276	c("GO:0002218"	"GO:0002757")
950	Atrichoblast_Down	FALSE	0.765399107566109	3	1973	1	0.000506842372022301	0.333333333333333	GO:0080155	GO:BP	regulation of double fertilization forming a zygote and endosperm	15948	18354	c("GO:0009567"	"GO:0080154")
951	Atrichoblast_Down	FALSE	0.765399107566109	22	1973	4	0.0020273694880892	0.181818181818182	GO:0010965	GO:BP	regulation of mitotic sister chromatid separation	15948	4599	c("GO:0051306"	"GO:1905818")
952	Atrichoblast_Down	FALSE	0.765399107566109	36	1973	6	0.00304105423213381	0.166666666666667	GO:0010628	GO:BP	positive regulation of gene expression	15948	4324	c("GO:0010467"	"GO:0010468"	"GO:0010557")
953	Atrichoblast_Down	FALSE	0.765399107566109	3	1973	1	0.000506842372022301	0.333333333333333	GO:0080001	GO:BP	mucilage extrusion from seed coat	15948	18288	c("GO:0009845"	"GO:0048316"	"GO:0048609")
954	Atrichoblast_Down	FALSE	0.765399107566109	3	1973	1	0.000506842372022301	0.333333333333333	GO:0009854	GO:BP	oxidative photosynthetic carbon pathway	15948	3764	c("GO:0009853"	"GO:0043094")
955	Atrichoblast_Down	FALSE	0.765399107566109	16	1973	3	0.0015205271160669	0.1875	GO:0043062	GO:BP	extracellular structure organization	15948	10859	GO:0016043
956	Atrichoblast_Down	FALSE	0.765399107566109	9	1973	2	0.0010136847440446	0.222222222222222	GO:0000082	GO:BP	G1/S transition of mitotic cell cycle	15948	32	c("GO:0044772"	"GO:0044843")
957	Atrichoblast_Down	FALSE	0.765399107566109	3	1973	1	0.000506842372022301	0.333333333333333	GO:0019365	GO:BP	pyridine nucleotide salvage	15948	5918	c("GO:0019363"	"GO:0043173")
958	Atrichoblast_Down	FALSE	0.765399107566109	3	1973	1	0.000506842372022301	0.333333333333333	GO:0051208	GO:BP	sequestering of calcium ion	15948	14012	c("GO:0006874"	"GO:0051651")
959	Atrichoblast_Down	FALSE	0.765399107566109	9	1973	2	0.0010136847440446	0.222222222222222	GO:0018195	GO:BP	peptidyl-arginine modification	15948	5459	GO:0018193
960	Atrichoblast_Down	FALSE	0.765399107566109	3	1973	1	0.000506842372022301	0.333333333333333	GO:0009608	GO:BP	response to symbiont	15948	3573	GO:0051707
961	Atrichoblast_Down	FALSE	0.765399107566109	23	1973	4	0.0020273694880892	0.173913043478261	GO:1905957	GO:BP	regulation of cellular response to alcohol	15948	25708	c("GO:0050794"	"GO:0097306"	"GO:1901419")
962	Atrichoblast_Down	FALSE	0.765399107566109	3	1973	1	0.000506842372022301	0.333333333333333	GO:0042753	GO:BP	positive regulation of circadian rhythm	15948	10695	c("GO:0007623"	"GO:0042752"	"GO:0048518")
963	Atrichoblast_Down	FALSE	0.765399107566109	9	1973	2	0.0010136847440446	0.222222222222222	GO:0071267	GO:BP	L-methionine salvage	15948	17023	c("GO:0043102"	"GO:0071265")
964	Atrichoblast_Down	FALSE	0.765399107566109	3	1973	1	0.000506842372022301	0.333333333333333	GO:0009827	GO:BP	plant-type cell wall modification	15948	3743	c("GO:0009664"	"GO:0042545")
965	Atrichoblast_Down	FALSE	0.765399107566109	3	1973	1	0.000506842372022301	0.333333333333333	GO:0009610	GO:BP	response to symbiotic fungus	15948	3575	c("GO:0009608"	"GO:0009620")
966	Atrichoblast_Down	FALSE	0.765399107566109	3	1973	1	0.000506842372022301	0.333333333333333	GO:0006578	GO:BP	amino-acid betaine biosynthetic process	15948	2324	c("GO:0006577"	"GO:0042398"	"GO:0044271")
967	Atrichoblast_Down	FALSE	0.765399107566109	3	1973	1	0.000506842372022301	0.333333333333333	GO:0006577	GO:BP	amino-acid betaine metabolic process	15948	2323	c("GO:0006575"	"GO:0034641")
968	Atrichoblast_Down	FALSE	0.765399107566109	3	1973	1	0.000506842372022301	0.333333333333333	GO:0000719	GO:BP	photoreactive repair	15948	201	GO:0006290
969	Atrichoblast_Down	FALSE	0.765399107566109	9	1973	2	0.0010136847440446	0.222222222222222	GO:0043102	GO:BP	amino acid salvage	15948	10881	c("GO:0008652"	"GO:0043094")
970	Atrichoblast_Down	FALSE	0.765399107566109	3	1973	1	0.000506842372022301	0.333333333333333	GO:0010265	GO:BP	SCF complex assembly	15948	4077	GO:0065003
971	Atrichoblast_Down	FALSE	0.765399107566109	3	1973	1	0.000506842372022301	0.333333333333333	GO:0043132	GO:BP	NAD transport	15948	10898	GO:0051503
972	Atrichoblast_Down	FALSE	0.765399107566109	22	1973	4	0.0020273694880892	0.181818181818182	GO:0043162	GO:BP	ubiquitin-dependent protein catabolic process via the multivesicular body sorting pathway	15948	10915	GO:0006511
973	Atrichoblast_Down	FALSE	0.765399107566109	38	1973	6	0.00304105423213381	0.157894736842105	GO:0000288	GO:BP	nuclear-transcribed mRNA catabolic process	deadenylation-dependent decay	15948	82	c("GO:0000956"	"GO:0061157")
974	Atrichoblast_Down	FALSE	0.765399107566109	3	1973	1	0.000506842372022301	0.333333333333333	GO:0043137	GO:BP	DNA replication	removal of RNA primer	15948	10901	c("GO:0006260"	"GO:0006401")
975	Atrichoblast_Down	FALSE	0.765399107566109	3	1973	1	0.000506842372022301	0.333333333333333	GO:0071276	GO:BP	cellular response to cadmium ion	15948	17032	c("GO:0046686"	"GO:0071248")
976	Atrichoblast_Down	FALSE	0.765399107566109	15	1973	3	0.0015205271160669	0.2	GO:0001934	GO:BP	positive regulation of protein phosphorylation	15948	553	c("GO:0001932"	"GO:0006468"	"GO:0031401"	"GO:0042327")
977	Atrichoblast_Down	FALSE	0.765399107566109	3	1973	1	0.000506842372022301	0.333333333333333	GO:0006436	GO:BP	tryptophanyl-tRNA aminoacylation	15948	2217	GO:0006418
978	Atrichoblast_Down	FALSE	0.765399107566109	327	1973	44	0.0223010643689812	0.134556574923547	GO:0019439	GO:BP	aromatic compound catabolic process	15948	5984	c("GO:0006725"	"GO:0044248")
979	Atrichoblast_Down	FALSE	0.765399107566109	3	1973	1	0.000506842372022301	0.333333333333333	GO:0002764	GO:BP	immune response-regulating signaling pathway	15948	1282	c("GO:0007165"	"GO:0050776")
980	Atrichoblast_Down	FALSE	0.765399107566109	3	1973	1	0.000506842372022301	0.333333333333333	GO:0015853	GO:BP	adenine transport	15948	5020	GO:0006863
981	Atrichoblast_Down	FALSE	0.765399107566109	3	1973	1	0.000506842372022301	0.333333333333333	GO:0080154	GO:BP	regulation of fertilization	15948	18353	c("GO:0009566"	"GO:2000241")
982	Atrichoblast_Down	FALSE	0.765399107566109	3	1973	1	0.000506842372022301	0.333333333333333	GO:0019285	GO:BP	glycine betaine biosynthetic process from choline	15948	5840	c("GO:0019695"	"GO:0031456")
983	Atrichoblast_Down	FALSE	0.765399107566109	44	1973	7	0.00354789660415611	0.159090909090909	GO:0051493	GO:BP	regulation of cytoskeleton organization	15948	14203	c("GO:0007010"	"GO:0033043")
984	Atrichoblast_Down	FALSE	0.765399107566109	3	1973	1	0.000506842372022301	0.333333333333333	GO:0006741	GO:BP	NADP biosynthetic process	15948	2468	c("GO:0006164"	"GO:0006739"	"GO:0019359")
985	Atrichoblast_Down	FALSE	0.765399107566109	3	1973	1	0.000506842372022301	0.333333333333333	GO:0080148	GO:BP	negative regulation of response to water deprivation	15948	18348	c("GO:0009414"	"GO:0048585"	"GO:2000070")
986	Atrichoblast_Down	FALSE	0.765399107566109	3	1973	1	0.000506842372022301	0.333333333333333	GO:0045898	GO:BP	regulation of RNA polymerase II transcription preinitiation complex assembly	15948	12092	c("GO:0043254"	"GO:0051123"	"GO:0060260")
987	Atrichoblast_Down	FALSE	0.765399107566109	3	1973	1	0.000506842372022301	0.333333333333333	GO:0006422	GO:BP	aspartyl-tRNA aminoacylation	15948	2203	GO:0006418
988	Atrichoblast_Down	FALSE	0.765399107566109	3	1973	1	0.000506842372022301	0.333333333333333	GO:0002757	GO:BP	immune response-activating signaling pathway	15948	1275	c("GO:0002253"	"GO:0002764")
989	Atrichoblast_Down	FALSE	0.765399107566109	3	1973	1	0.000506842372022301	0.333333333333333	GO:0019695	GO:BP	choline metabolic process	15948	6218	c("GO:0071704"	"GO:0097164")
990	Atrichoblast_Down	FALSE	0.765399107566109	3	1973	1	0.000506842372022301	0.333333333333333	GO:0015714	GO:BP	phosphoenolpyruvate transport	15948	4893	c("GO:0015718"	"GO:0015748")
991	Atrichoblast_Down	FALSE	0.765399107566109	15	1973	3	0.0015205271160669	0.2	GO:0042559	GO:BP	pteridine-containing compound biosynthetic process	15948	10595	c("GO:0018130"	"GO:0019438"	"GO:0042558"	"GO:0044271"	"GO:1901362"	"GO:1901566")
992	Atrichoblast_Down	FALSE	0.765399107566109	38	1973	6	0.00304105423213381	0.157894736842105	GO:0043543	GO:BP	protein acylation	15948	11117	GO:0036211
993	Atrichoblast_Down	FALSE	0.765399107566109	3	1973	1	0.000506842372022301	0.333333333333333	GO:0045899	GO:BP	positive regulation of RNA polymerase II transcription preinitiation complex assembly	15948	12093	c("GO:0031334"	"GO:0045898"	"GO:0051123"	"GO:0060261")
994	Atrichoblast_Down	FALSE	0.765399107566109	3	1973	1	0.000506842372022301	0.333333333333333	GO:0006434	GO:BP	seryl-tRNA aminoacylation	15948	2215	GO:0006418
995	Atrichoblast_Down	FALSE	0.765399107566109	9	1973	2	0.0010136847440446	0.222222222222222	GO:0019692	GO:BP	deoxyribose phosphate metabolic process	15948	6215	c("GO:0006796"	"GO:0019637"	"GO:1901135")
996	Atrichoblast_Down	FALSE	0.765399107566109	29	1973	5	0.00253421186011151	0.172413793103448	GO:0010639	GO:BP	negative regulation of organelle organization	15948	4335	c("GO:0006996"	"GO:0033043"	"GO:0051129")
997	Atrichoblast_Down	FALSE	0.765399107566109	15	1973	3	0.0015205271160669	0.2	GO:0019682	GO:BP	glyceraldehyde-3-phosphate metabolic process	15948	6206	c("GO:0006081"	"GO:0006796"	"GO:0019637"	"GO:1901135")
998	Atrichoblast_Down	FALSE	0.765399107566109	23	1973	4	0.0020273694880892	0.173913043478261	GO:0009787	GO:BP	regulation of abscisic acid-activated signaling pathway	15948	3712	c("GO:0009738"	"GO:0009966"	"GO:1905957")
999	Atrichoblast_Down	FALSE	0.765399107566109	3	1973	1	0.000506842372022301	0.333333333333333	GO:0060149	GO:BP	negative regulation of post-transcriptional gene silencing	15948	14856	c("GO:0010628"	"GO:0016441"	"GO:0048519"	"GO:0060147")
1000	Atrichoblast_Down	FALSE	0.765399107566109	3	1973	1	0.000506842372022301	0.333333333333333	GO:0080040	GO:BP	positive regulation of cellular response to phosphate starvation	15948	18307	c("GO:0010647"	"GO:0016036"	"GO:0032109"	"GO:0140255")
1001	Atrichoblast_Down	FALSE	0.765399107566109	3	1973	1	0.000506842372022301	0.333333333333333	GO:0046209	GO:BP	nitric oxide metabolic process	15948	12374	GO:2001057
1002	Atrichoblast_Down	FALSE	0.765399107566109	9	1973	2	0.0010136847440446	0.222222222222222	GO:0019509	GO:BP	L-methionine salvage from methylthioadenosine	15948	6050	GO:0071267
1003	Atrichoblast_Down	FALSE	0.765399107566109	3	1973	1	0.000506842372022301	0.333333333333333	GO:0051209	GO:BP	release of sequestered calcium ion into cytosol	15948	14013	c("GO:0051283"	"GO:0097553")
1004	Atrichoblast_Down	FALSE	0.765399107566109	3	1973	1	0.000506842372022301	0.333333333333333	GO:0051457	GO:BP	maintenance of protein location in nucleus	15948	14173	c("GO:0034504"	"GO:0072595")
1005	Atrichoblast_Down	FALSE	0.765399107566109	52	1973	8	0.00405473897617841	0.153846153846154	GO:0000097	GO:BP	sulfur amino acid biosynthetic process	15948	44	c("GO:0000096"	"GO:0044272"	"GO:0046394"	"GO:1901566")
1006	Atrichoblast_Down	FALSE	0.765399107566109	15	1973	3	0.0015205271160669	0.2	GO:0043248	GO:BP	proteasome assembly	15948	10937	GO:0065003
1007	Atrichoblast_Down	FALSE	0.765399107566109	29	1973	5	0.00253421186011151	0.172413793103448	GO:0032535	GO:BP	regulation of cellular component size	15948	7905	c("GO:0016043"	"GO:0090066")
1008	Atrichoblast_Down	FALSE	0.765399107566109	44	1973	7	0.00354789660415611	0.159090909090909	GO:0010466	GO:BP	negative regulation of peptidase activity	15948	4206	c("GO:0045861"	"GO:0051346"	"GO:0052547")
1009	Atrichoblast_Down	FALSE	0.765399107566109	3	1973	1	0.000506842372022301	0.333333333333333	GO:0032465	GO:BP	regulation of cytokinesis	15948	7852	c("GO:0000910"	"GO:0010564"	"GO:0051302")
1010	Atrichoblast_Down	FALSE	0.765399107566109	3	1973	1	0.000506842372022301	0.333333333333333	GO:0070070	GO:BP	proton-transporting V-type ATPase complex assembly	15948	16392	GO:0070071
1011	Atrichoblast_Down	FALSE	0.765399107566109	23	1973	4	0.0020273694880892	0.173913043478261	GO:1901419	GO:BP	regulation of response to alcohol	15948	21977	c("GO:0048583"	"GO:0097305")
1012	Atrichoblast_Down	FALSE	0.765399107566109	38	1973	6	0.00304105423213381	0.157894736842105	GO:0051093	GO:BP	negative regulation of developmental process	15948	13927	c("GO:0032502"	"GO:0048519"	"GO:0050793")
1013	Atrichoblast_Down	FALSE	0.765399107566109	29	1973	5	0.00253421186011151	0.172413793103448	GO:0061640	GO:BP	cytoskeleton-dependent cytokinesis	15948	16089	GO:0000910
1014	Atrichoblast_Down	FALSE	0.765399107566109	75	1973	11	0.00557526609224531	0.146666666666667	GO:0016197	GO:BP	endosomal transport	15948	5230	c("GO:0016192"	"GO:0046907")
1015	Atrichoblast_Down	FALSE	0.765399107566109	3	1973	1	0.000506842372022301	0.333333333333333	GO:0051282	GO:BP	regulation of sequestering of calcium ion	15948	14066	c("GO:0032879"	"GO:0050794"	"GO:0051208")
1016	Atrichoblast_Down	FALSE	0.765399107566109	3	1973	1	0.000506842372022301	0.333333333333333	GO:0032469	GO:BP	endoplasmic reticulum calcium ion homeostasis	15948	7856	GO:0006874
1017	Atrichoblast_Down	FALSE	0.765399107566109	9	1973	2	0.0010136847440446	0.222222222222222	GO:1901658	GO:BP	glycosyl compound catabolic process	15948	22158	c("GO:1901136"	"GO:1901657")
1018	Atrichoblast_Down	FALSE	0.765399107566109	87	1973	13	0.00658895083628991	0.149425287356322	GO:0009991	GO:BP	response to extracellular stimulus	15948	3853	GO:0009605
1019	Atrichoblast_Down	FALSE	0.765399107566109	9	1973	2	0.0010136847440446	0.222222222222222	GO:0070973	GO:BP	protein localization to endoplasmic reticulum exit site	15948	16905	GO:0070972
1020	Atrichoblast_Down	FALSE	0.765399107566109	16	1973	3	0.0015205271160669	0.1875	GO:0030198	GO:BP	extracellular matrix organization	15948	6944	c("GO:0043062"	"GO:0045229")
1021	Atrichoblast_Down	FALSE	0.765399107566109	3	1973	1	0.000506842372022301	0.333333333333333	GO:0015988	GO:BP	energy coupled proton transmembrane transport	against electrochemical gradient	15948	5124	GO:1902600
1022	Atrichoblast_Down	FALSE	0.765399107566109	44	1973	7	0.00354789660415611	0.159090909090909	GO:0009968	GO:BP	negative regulation of signal transduction	15948	3844	c("GO:0007165"	"GO:0009966"	"GO:0010648"	"GO:0023057"	"GO:0048585")
1023	Atrichoblast_Down	FALSE	0.765399107566109	181	1973	25	0.0126710593005575	0.138121546961326	GO:0010383	GO:BP	cell wall polysaccharide metabolic process	15948	4138	c("GO:0005976"	"GO:0044036")
1024	Atrichoblast_Down	FALSE	0.765399107566109	29	1973	5	0.00253421186011151	0.172413793103448	GO:0009127	GO:BP	purine nucleoside monophosphate biosynthetic process	15948	3331	c("GO:0009124"	"GO:0009126")
1025	Atrichoblast_Down	FALSE	0.765399107566109	105	1973	15	0.00760263558033452	0.142857142857143	GO:0070646	GO:BP	protein modification by small protein removal	15948	16726	GO:0070647
1026	Atrichoblast_Down	FALSE	0.765399107566109	16	1973	3	0.0015205271160669	0.1875	GO:0009065	GO:BP	glutamine family amino acid catabolic process	15948	3278	c("GO:0009064"	"GO:0170035"	"GO:0170040")
1027	Atrichoblast_Down	FALSE	0.765399107566109	9	1973	2	0.0010136847440446	0.222222222222222	GO:0034410	GO:BP	cell wall beta-glucan biosynthetic process	15948	8917	c("GO:0034406"	"GO:0051274"	"GO:0070592")
1028	Atrichoblast_Down	FALSE	0.765399107566109	3	1973	1	0.000506842372022301	0.333333333333333	GO:0010043	GO:BP	response to zinc ion	15948	3893	GO:0010038
1029	Atrichoblast_Down	FALSE	0.765399107566109	3	1973	1	0.000506842372022301	0.333333333333333	GO:0015990	GO:BP	electron transport coupled proton transport	15948	5125	GO:0015988
1030	Atrichoblast_Down	FALSE	0.765399107566109	9	1973	2	0.0010136847440446	0.222222222222222	GO:0032875	GO:BP	regulation of DNA endoreduplication	15948	8151	c("GO:0010564"	"GO:0042023"	"GO:0090329")
1031	Atrichoblast_Down	FALSE	0.765399107566109	30	1973	5	0.00253421186011151	0.166666666666667	GO:0030865	GO:BP	cortical cytoskeleton organization	15948	7183	GO:0007010
1032	Atrichoblast_Down	FALSE	0.765399107566109	3	1973	1	0.000506842372022301	0.333333333333333	GO:0070207	GO:BP	protein homotrimerization	15948	16482	c("GO:0051260"	"GO:0070206")
1033	Atrichoblast_Down	FALSE	0.765399107566109	165	1973	23	0.0116573745565129	0.139393939393939	GO:1903047	GO:BP	mitotic cell cycle process	15948	23301	c("GO:0000278"	"GO:0022402")
1034	Atrichoblast_Down	FALSE	0.765399107566109	3	1973	1	0.000506842372022301	0.333333333333333	GO:0090610	GO:BP	bundle sheath cell fate specification	15948	18902	GO:0001708
1035	Atrichoblast_Down	FALSE	0.765399107566109	3	1973	1	0.000506842372022301	0.333333333333333	GO:0010100	GO:BP	negative regulation of photomorphogenesis	15948	3950	c("GO:0009640"	"GO:0010099"	"GO:0048581"	"GO:0048585")
1036	Atrichoblast_Down	FALSE	0.765399107566109	9	1973	2	0.0010136847440446	0.222222222222222	GO:0034406	GO:BP	cell wall beta-glucan metabolic process	15948	8913	c("GO:0010383"	"GO:0051273")
1037	Atrichoblast_Down	FALSE	0.765399107566109	3	1973	1	0.000506842372022301	0.333333333333333	GO:0140255	GO:BP	regulation of cellular response to phosphate starvation	15948	20288	c("GO:0010646"	"GO:0016036"	"GO:0032107"	"GO:0080135")
1038	Atrichoblast_Down	FALSE	0.765399107566109	9	1973	2	0.0010136847440446	0.222222222222222	GO:0010449	GO:BP	root meristem growth	15948	4192	c("GO:0035266"	"GO:0048364")
1039	Atrichoblast_Down	FALSE	0.765399107566109	22	1973	4	0.0020273694880892	0.181818181818182	GO:1905818	GO:BP	regulation of chromosome separation	15948	25589	c("GO:0051304"	"GO:0051983")
1040	Atrichoblast_Down	FALSE	0.765399107566109	29	1973	5	0.00253421186011151	0.172413793103448	GO:0009168	GO:BP	purine ribonucleoside monophosphate biosynthetic process	15948	3371	c("GO:0009127"	"GO:0009156"	"GO:0009167")
1041	Atrichoblast_Down	FALSE	0.765399107566109	3	1973	1	0.000506842372022301	0.333333333333333	GO:0031455	GO:BP	glycine betaine metabolic process	15948	7439	GO:0006577
1042	Atrichoblast_Down	FALSE	0.765399107566109	15	1973	3	0.0015205271160669	0.2	GO:1904823	GO:BP	purine nucleobase transmembrane transport	15948	24767	c("GO:0006863"	"GO:0072530")
1043	Atrichoblast_Down	FALSE	0.765399107566109	15	1973	3	0.0015205271160669	0.2	GO:0009089	GO:BP	lysine biosynthetic process via diaminopimelate	15948	3299	c("GO:0009085"	"GO:0046451")
1044	Atrichoblast_Down	FALSE	0.765399107566109	23	1973	4	0.0020273694880892	0.173913043478261	GO:0051306	GO:BP	mitotic sister chromatid separation	15948	14085	c("GO:0000070"	"GO:0051304"	"GO:1903047")
1045	Atrichoblast_Down	FALSE	0.765399107566109	22	1973	4	0.0020273694880892	0.181818181818182	GO:0007088	GO:BP	regulation of mitotic nuclear division	15948	2704	c("GO:0007346"	"GO:0010564"	"GO:0051783"	"GO:0140014")
1046	Atrichoblast_Down	FALSE	0.765399107566109	9	1973	2	0.0010136847440446	0.222222222222222	GO:0031929	GO:BP	TOR signaling	15948	7551	GO:0035556
1047	Atrichoblast_Down	FALSE	0.765399107566109	3	1973	1	0.000506842372022301	0.333333333333333	GO:0140982	GO:BP	detoxification of aluminum ion	15948	20530	GO:0061687
1048	Atrichoblast_Down	FALSE	0.765399107566109	3	1973	1	0.000506842372022301	0.333333333333333	GO:1904667	GO:BP	negative regulation of ubiquitin protein ligase activity	15948	24637	c("GO:0051444"	"GO:1904666")
1049	Atrichoblast_Down	FALSE	0.765399107566109	3	1973	1	0.000506842372022301	0.333333333333333	GO:0007266	GO:BP	Rho protein signal transduction	15948	2827	GO:0007264
1050	Atrichoblast_Down	FALSE	0.765399107566109	3	1973	1	0.000506842372022301	0.333333333333333	GO:0140961	GO:BP	cellular detoxification of metal ion	15948	20513	c("GO:0061687"	"GO:1990748")
1051	Atrichoblast_Down	FALSE	0.765399107566109	3	1973	1	0.000506842372022301	0.333333333333333	GO:0015938	GO:BP	coenzyme A catabolic process	15948	5079	c("GO:0009154"	"GO:0015936"	"GO:0034031"	"GO:0034034")
1052	Atrichoblast_Down	FALSE	0.765399107566109	3	1973	1	0.000506842372022301	0.333333333333333	GO:0032006	GO:BP	regulation of TOR signaling	15948	7576	c("GO:0031929"	"GO:1902531")
1053	Atrichoblast_Down	FALSE	0.765399107566109	83	1973	12	0.00608210846426761	0.144578313253012	GO:0140546	GO:BP	defense response to symbiont	15948	20385	GO:0098542
1054	Atrichoblast_Down	FALSE	0.765399107566109	3	1973	1	0.000506842372022301	0.333333333333333	GO:0097553	GO:BP	calcium ion transmembrane import into cytosol	15948	19242	GO:0070588
1055	Atrichoblast_Down	FALSE	0.765399107566109	3	1973	1	0.000506842372022301	0.333333333333333	GO:0051283	GO:BP	negative regulation of sequestering of calcium ion	15948	14067	c("GO:0048523"	"GO:0051208"	"GO:0051282")
1056	Atrichoblast_Down	FALSE	0.765399107566109	3	1973	1	0.000506842372022301	0.333333333333333	GO:1902356	GO:BP	oxaloacetate(2-) transmembrane transport	15948	22779	c("GO:0015729"	"GO:1905039")
1057	Atrichoblast_Down	FALSE	0.765399107566109	3	1973	1	0.000506842372022301	0.333333333333333	GO:1904143	GO:BP	positive regulation of carotenoid biosynthetic process	15948	24178	c("GO:0016117"	"GO:0031328"	"GO:0045828"	"GO:0046889")
1058	Atrichoblast_Down	FALSE	0.765399107566109	9	1973	2	0.0010136847440446	0.222222222222222	GO:0032042	GO:BP	mitochondrial DNA metabolic process	15948	7588	c("GO:0000002"	"GO:0006259")
1059	Atrichoblast_Down	FALSE	0.765399107566109	3	1973	1	0.000506842372022301	0.333333333333333	GO:0010115	GO:BP	regulation of abscisic acid biosynthetic process	15948	3963	c("GO:0009688"	"GO:0010565"	"GO:0019747"	"GO:0031326"	"GO:0043455"	"GO:0046890"	"GO:1902930")
1060	Atrichoblast_Down	FALSE	0.765399107566109	3	1973	1	0.000506842372022301	0.333333333333333	GO:0098849	GO:BP	cellular detoxification of cadmium ion	15948	19462	c("GO:0071276"	"GO:0071585"	"GO:0140961")
1061	Atrichoblast_Down	FALSE	0.765399107566109	16	1973	3	0.0015205271160669	0.1875	GO:0051348	GO:BP	negative regulation of transferase activity	15948	14123	c("GO:0043086"	"GO:0051338")
1062	Atrichoblast_Down	FALSE	0.765399107566109	3	1973	1	0.000506842372022301	0.333333333333333	GO:0032106	GO:BP	positive regulation of response to extracellular stimulus	15948	7637	c("GO:0009991"	"GO:0032103"	"GO:0032104")
1063	Atrichoblast_Down	FALSE	0.765399107566109	3	1973	1	0.000506842372022301	0.333333333333333	GO:0106004	GO:BP	tRNA (guanine-N7)-methylation	15948	19756	c("GO:0030488"	"GO:0036265")
1064	Atrichoblast_Down	FALSE	0.765399107566109	3	1973	1	0.000506842372022301	0.333333333333333	GO:0032109	GO:BP	positive regulation of response to nutrient levels	15948	7640	c("GO:0031667"	"GO:0032106"	"GO:0032107")
1065	Atrichoblast_Down	FALSE	0.765399107566109	126	1973	18	0.00912316269640142	0.142857142857143	GO:1901136	GO:BP	carbohydrate derivative catabolic process	15948	21750	c("GO:1901135"	"GO:1901575")
1066	Atrichoblast_Down	FALSE	0.765399107566109	9	1973	2	0.0010136847440446	0.222222222222222	GO:0032386	GO:BP	regulation of intracellular transport	15948	7812	c("GO:0046907"	"GO:0051049"	"GO:0060341")
1067	Atrichoblast_Down	FALSE	0.765399107566109	105	1973	15	0.00760263558033452	0.142857142857143	GO:0015748	GO:BP	organophosphate ester transport	15948	4926	GO:0071702
1068	Atrichoblast_Down	FALSE	0.766489331499717	292	1973	39	0.0197668525088697	0.133561643835616	GO:0072521	GO:BP	purine-containing compound metabolic process	15948	17940	c("GO:0006725"	"GO:0034641"	"GO:0046483"	"GO:1901360"	"GO:1901564")
1069	Atrichoblast_Down	FALSE	0.770022036652862	53	1973	8	0.00405473897617841	0.150943396226415	GO:0051049	GO:BP	regulation of transport	15948	13898	c("GO:0006810"	"GO:0032879")
1070	Atrichoblast_Down	FALSE	0.770022036652862	53	1973	8	0.00405473897617841	0.150943396226415	GO:0062197	GO:BP	cellular response to chemical stress	15948	16355	c("GO:0033554"	"GO:0070887")
1071	Atrichoblast_Down	FALSE	0.77817470668443	332	1973	44	0.0223010643689812	0.132530120481928	GO:1901361	GO:BP	organic cyclic compound catabolic process	15948	21927	c("GO:1901360"	"GO:1901575")
1072	Atrichoblast_Down	FALSE	0.77817470668443	31	1973	5	0.00253421186011151	0.161290322580645	GO:0006817	GO:BP	phosphate ion transport	15948	2525	GO:0015698
1073	Atrichoblast_Down	FALSE	0.77817470668443	31	1973	5	0.00253421186011151	0.161290322580645	GO:0016556	GO:BP	mRNA modification	15948	5310	c("GO:0009451"	"GO:0016071")
1074	Atrichoblast_Down	FALSE	0.77817470668443	31	1973	5	0.00253421186011151	0.161290322580645	GO:0033108	GO:BP	mitochondrial respiratory chain complex assembly	15948	8322	c("GO:0007005"	"GO:0065003")
1075	Atrichoblast_Down	FALSE	0.77817470668443	31	1973	5	0.00253421186011151	0.161290322580645	GO:0031647	GO:BP	regulation of protein stability	15948	7519	GO:0065008
1076	Atrichoblast_Down	FALSE	0.77817470668443	31	1973	5	0.00253421186011151	0.161290322580645	GO:0009126	GO:BP	purine nucleoside monophosphate metabolic process	15948	3330	GO:0009123
1077	Atrichoblast_Down	FALSE	0.77817470668443	31	1973	5	0.00253421186011151	0.161290322580645	GO:0009167	GO:BP	purine ribonucleoside monophosphate metabolic process	15948	3370	c("GO:0009126"	"GO:0009161")
1078	Atrichoblast_Down	FALSE	0.785607518754131	223	1973	30	0.015205271160669	0.134529147982063	GO:0015711	GO:BP	organic anion transport	15948	4890	GO:0071702
1079	Atrichoblast_Down	FALSE	0.792863782414625	24	1973	4	0.0020273694880892	0.166666666666667	GO:0031401	GO:BP	positive regulation of protein modification process	15948	7416	c("GO:0031399"	"GO:0036211"	"GO:0051247")
1080	Atrichoblast_Down	FALSE	0.792863782414625	24	1973	4	0.0020273694880892	0.166666666666667	GO:0019722	GO:BP	calcium-mediated signaling	15948	6232	GO:0141124
1081	Atrichoblast_Down	FALSE	0.792863782414625	24	1973	4	0.0020273694880892	0.166666666666667	GO:0009740	GO:BP	gibberellic acid mediated signaling pathway	15948	3675	GO:0010476
1082	Atrichoblast_Down	FALSE	0.792863782414625	24	1973	4	0.0020273694880892	0.166666666666667	GO:0051304	GO:BP	chromosome separation	15948	14083	c("GO:0007059"	"GO:0022402")
1083	Atrichoblast_Down	FALSE	0.792863782414625	24	1973	4	0.0020273694880892	0.166666666666667	GO:0006270	GO:BP	DNA replication initiation	15948	2106	c("GO:0006259"	"GO:0006261")
1084	Atrichoblast_Down	FALSE	0.792863782414625	919	1973	118	0.0598073998986315	0.128400435255713	GO:0033036	GO:BP	macromolecule localization	15948	8276	GO:0051179
1085	Atrichoblast_Down	FALSE	0.797238889433499	69	1973	10	0.00506842372022301	0.144927536231884	GO:0032101	GO:BP	regulation of response to external stimulus	15948	7632	c("GO:0009605"	"GO:0048583")
1086	Atrichoblast_Down	FALSE	0.799237211658343	17	1973	3	0.0015205271160669	0.176470588235294	GO:0016106	GO:BP	sesquiterpenoid biosynthetic process	15948	5185	c("GO:0006714"	"GO:0016114")
1087	Atrichoblast_Down	FALSE	0.799237211658343	10	1973	2	0.0010136847440446	0.2	GO:0006538	GO:BP	glutamate catabolic process	15948	2285	c("GO:0006536"	"GO:0009065"	"GO:0043649")
1088	Atrichoblast_Down	FALSE	0.799237211658343	17	1973	3	0.0015205271160669	0.176470588235294	GO:0006549	GO:BP	isoleucine metabolic process	15948	2296	c("GO:0009081"	"GO:1901605")
1089	Atrichoblast_Down	FALSE	0.799237211658343	10	1973	2	0.0010136847440446	0.2	GO:0006551	GO:BP	leucine metabolic process	15948	2298	c("GO:0009081"	"GO:1901605")
1090	Atrichoblast_Down	FALSE	0.799237211658343	10	1973	2	0.0010136847440446	0.2	GO:0046501	GO:BP	protoporphyrinogen IX metabolic process	15948	12610	GO:0006778
1091	Atrichoblast_Down	FALSE	0.799237211658343	10	1973	2	0.0010136847440446	0.2	GO:0019388	GO:BP	galactose catabolic process	15948	5939	c("GO:0006012"	"GO:0019320")
1092	Atrichoblast_Down	FALSE	0.799237211658343	10	1973	2	0.0010136847440446	0.2	GO:0033962	GO:BP	P-body assembly	15948	8650	GO:0140694
1093	Atrichoblast_Down	FALSE	0.799237211658343	39	1973	6	0.00304105423213381	0.153846153846154	GO:0046618	GO:BP	xenobiotic export from cell	15948	12664	c("GO:0042908"	"GO:0055085"	"GO:0140352")
1094	Atrichoblast_Down	FALSE	0.799237211658343	17	1973	3	0.0015205271160669	0.176470588235294	GO:0006002	GO:BP	fructose 6-phosphate metabolic process	15948	1890	c("GO:0006796"	"GO:0019637"	"GO:1901135")
1095	Atrichoblast_Down	FALSE	0.799237211658343	10	1973	2	0.0010136847440446	0.2	GO:0046292	GO:BP	formaldehyde metabolic process	15948	12431	c("GO:0006081"	"GO:0044281")
1096	Atrichoblast_Down	FALSE	0.799237211658343	10	1973	2	0.0010136847440446	0.2	GO:0046294	GO:BP	formaldehyde catabolic process	15948	12433	c("GO:0044282"	"GO:0046185"	"GO:0046292"	"GO:0110095")
1097	Atrichoblast_Down	FALSE	0.799237211658343	10	1973	2	0.0010136847440446	0.2	GO:0046655	GO:BP	folic acid metabolic process	15948	12696	c("GO:0006760"	"GO:0006767"	"GO:0043603"	"GO:0043648")
1098	Atrichoblast_Down	FALSE	0.799237211658343	17	1973	3	0.0015205271160669	0.176470588235294	GO:0009097	GO:BP	isoleucine biosynthetic process	15948	3306	c("GO:0006549"	"GO:0009082"	"GO:1901607")
1099	Atrichoblast_Down	FALSE	0.799237211658343	10	1973	2	0.0010136847440446	0.2	GO:0110095	GO:BP	cellular detoxification of aldehyde	15948	19971	c("GO:0110096"	"GO:1990748")
1100	Atrichoblast_Down	FALSE	0.799237211658343	10	1973	2	0.0010136847440446	0.2	GO:0019747	GO:BP	regulation of isoprenoid metabolic process	15948	6247	c("GO:0006720"	"GO:0019216"	"GO:0031323")
1101	Atrichoblast_Down	FALSE	0.799237211658343	10	1973	2	0.0010136847440446	0.2	GO:0008215	GO:BP	spermine metabolic process	15948	3176	GO:0006595
1102	Atrichoblast_Down	FALSE	0.799237211658343	39	1973	6	0.00304105423213381	0.153846153846154	GO:1990961	GO:BP	xenobiotic detoxification by transmembrane export across the plasma membrane	15948	26020	c("GO:0046618"	"GO:0098754"	"GO:0140115")
1103	Atrichoblast_Down	FALSE	0.799237211658343	10	1973	2	0.0010136847440446	0.2	GO:0048207	GO:BP	vesicle targeting	rough ER to cis-Golgi	15948	13006	c("GO:0006888"	"GO:0048199")
1104	Atrichoblast_Down	FALSE	0.799237211658343	10	1973	2	0.0010136847440446	0.2	GO:0009113	GO:BP	purine nucleobase biosynthetic process	15948	3319	c("GO:0006144"	"GO:0046112"	"GO:0072522")
1105	Atrichoblast_Down	FALSE	0.799237211658343	10	1973	2	0.0010136847440446	0.2	GO:0051177	GO:BP	meiotic sister chromatid cohesion	15948	14001	GO:0007062
1106	Atrichoblast_Down	FALSE	0.799237211658343	10	1973	2	0.0010136847440446	0.2	GO:0048208	GO:BP	COPII vesicle coating	15948	13007	c("GO:0006901"	"GO:0048207"	"GO:0065003"	"GO:0090114")
1107	Atrichoblast_Down	FALSE	0.799237211658343	10	1973	2	0.0010136847440446	0.2	GO:0006782	GO:BP	protoporphyrinogen IX biosynthetic process	15948	2496	c("GO:0006779"	"GO:0006783"	"GO:0046501")
1108	Atrichoblast_Down	FALSE	0.799237211658343	10	1973	2	0.0010136847440446	0.2	GO:0071051	GO:BP	polyadenylation-dependent snoRNA 3'-end processing	15948	16944	GO:0031126
1109	Atrichoblast_Down	FALSE	0.799237211658343	10	1973	2	0.0010136847440446	0.2	GO:0033499	GO:BP	galactose catabolic process via UDP-galactose	15948	8523	GO:0019388
1110	Atrichoblast_Down	FALSE	0.799237211658343	10	1973	2	0.0010136847440446	0.2	GO:0110096	GO:BP	cellular response to aldehyde	15948	19972	c("GO:0010033"	"GO:1901701")
1111	Atrichoblast_Down	FALSE	0.807115442553995	47	1973	7	0.00354789660415611	0.148936170212766	GO:0048545	GO:BP	response to steroid hormone	15948	13251	c("GO:0009725"	"GO:0014070"	"GO:0033993")
1112	Atrichoblast_Down	FALSE	0.807115442553995	147	1973	20	0.010136847440446	0.136054421768707	GO:0051128	GO:BP	regulation of cellular component organization	15948	13953	c("GO:0016043"	"GO:0050794")
1113	Atrichoblast_Down	FALSE	0.807115442553995	47	1973	7	0.00354789660415611	0.148936170212766	GO:0090351	GO:BP	seedling development	15948	18760	GO:0009791
1114	Atrichoblast_Down	FALSE	0.807115442553995	47	1973	7	0.00354789660415611	0.148936170212766	GO:0071383	GO:BP	cellular response to steroid hormone stimulus	15948	17135	c("GO:0032870"	"GO:0048545"	"GO:0071396"	"GO:0071407")
1115	Atrichoblast_Down	FALSE	0.807115442553995	47	1973	7	0.00354789660415611	0.148936170212766	GO:0009742	GO:BP	brassinosteroid mediated signaling pathway	15948	3677	c("GO:0043401"	"GO:0071367")
1116	Atrichoblast_Down	FALSE	0.807115442553995	47	1973	7	0.00354789660415611	0.148936170212766	GO:0043401	GO:BP	steroid hormone mediated signaling pathway	15948	11025	c("GO:0009755"	"GO:0071383")
1117	Atrichoblast_Down	FALSE	0.807862943744053	32	1973	5	0.00253421186011151	0.15625	GO:0051129	GO:BP	negative regulation of cellular component organization	15948	13954	c("GO:0016043"	"GO:0048523"	"GO:0051128")
1118	Atrichoblast_Down	FALSE	0.807982743018508	155	1973	21	0.0106436898124683	0.135483870967742	GO:0080134	GO:BP	regulation of response to stress	15948	18338	c("GO:0006950"	"GO:0048583")
1119	Atrichoblast_Down	FALSE	0.811020813294369	1995	1973	252	0.12772427774962	0.126315789473684	GO:0016043	GO:BP	cellular component organization	15948	5137	GO:0071840
1120	Atrichoblast_Down	FALSE	0.812406086543452	804	1973	103	0.052204764318297	0.128109452736318	GO:1901565	GO:BP	organonitrogen compound catabolic process	15948	22099	c("GO:1901564"	"GO:1901575")
1121	Atrichoblast_Down	FALSE	0.81566966157451	677	1973	87	0.0440952863659402	0.128508124076809	GO:0070647	GO:BP	protein modification by small protein conjugation or removal	15948	16727	GO:0043687
1122	Atrichoblast_Down	FALSE	0.816533763475953	4	1973	1	0.000506842372022301	0.25	GO:0000266	GO:BP	mitochondrial fission	15948	73	c("GO:0007005"	"GO:0048285")
1123	Atrichoblast_Down	FALSE	0.816533763475953	11	1973	2	0.0010136847440446	0.181818181818182	GO:0015866	GO:BP	ADP transport	15948	5033	c("GO:0015711"	"GO:0015868"	"GO:0051503")
1124	Atrichoblast_Down	FALSE	0.816533763475953	4	1973	1	0.000506842372022301	0.25	GO:0050688	GO:BP	regulation of defense response to virus	15948	13648	c("GO:0002831"	"GO:0031347"	"GO:0032101"	"GO:0051607")
1125	Atrichoblast_Down	FALSE	0.816533763475953	4	1973	1	0.000506842372022301	0.25	GO:0051013	GO:BP	microtubule severing	15948	13878	GO:0000226
1126	Atrichoblast_Down	FALSE	0.816533763475953	4	1973	1	0.000506842372022301	0.25	GO:0042939	GO:BP	tripeptide transport	15948	10801	GO:0006857
1127	Atrichoblast_Down	FALSE	0.816533763475953	4	1973	1	0.000506842372022301	0.25	GO:0015713	GO:BP	phosphoglycerate transmembrane transport	15948	4892	GO:0042873
1128	Atrichoblast_Down	FALSE	0.816533763475953	4	1973	1	0.000506842372022301	0.25	GO:0080038	GO:BP	positive regulation of cytokinin-activated signaling pathway	15948	18306	c("GO:0009736"	"GO:0009967"	"GO:0080036")
1129	Atrichoblast_Down	FALSE	0.816533763475953	11	1973	2	0.0010136847440446	0.181818181818182	GO:0000002	GO:BP	mitochondrial genome maintenance	15948	2	GO:0007005
1130	Atrichoblast_Down	FALSE	0.816533763475953	49	1973	7	0.00354789660415611	0.142857142857143	GO:0042908	GO:BP	xenobiotic transport	15948	10789	GO:0006810
1131	Atrichoblast_Down	FALSE	0.816533763475953	18	1973	3	0.0015205271160669	0.166666666666667	GO:0010562	GO:BP	positive regulation of phosphorus metabolic process	15948	4264	c("GO:0006793"	"GO:0031325"	"GO:0051174")
1132	Atrichoblast_Down	FALSE	0.816533763475953	4	1973	1	0.000506842372022301	0.25	GO:0042454	GO:BP	ribonucleoside catabolic process	15948	10539	c("GO:0009119"	"GO:0009164")
1133	Atrichoblast_Down	FALSE	0.816533763475953	4	1973	1	0.000506842372022301	0.25	GO:0072698	GO:BP	protein localization to microtubule cytoskeleton	15948	18027	GO:0044380
1134	Atrichoblast_Down	FALSE	0.816533763475953	11	1973	2	0.0010136847440446	0.181818181818182	GO:0000303	GO:BP	response to superoxide	15948	91	GO:0000305
1135	Atrichoblast_Down	FALSE	0.816533763475953	4	1973	1	0.000506842372022301	0.25	GO:0042873	GO:BP	aldonate transmembrane transport	15948	10773	c("GO:0015718"	"GO:1905039")
1136	Atrichoblast_Down	FALSE	0.816533763475953	4	1973	1	0.000506842372022301	0.25	GO:0010135	GO:BP	ureide metabolic process	15948	3981	GO:0043603
1137	Atrichoblast_Down	FALSE	0.816533763475953	4	1973	1	0.000506842372022301	0.25	GO:0010136	GO:BP	ureide catabolic process	15948	3982	c("GO:0010135"	"GO:0044270")
1138	Atrichoblast_Down	FALSE	0.816533763475953	4	1973	1	0.000506842372022301	0.25	GO:0000256	GO:BP	allantoin catabolic process	15948	72	c("GO:0000255"	"GO:0043605"	"GO:0046700"	"GO:1901361"	"GO:1901565")
1139	Atrichoblast_Down	FALSE	0.816533763475953	25	1973	4	0.0020273694880892	0.16	GO:0072596	GO:BP	establishment of protein localization to chloroplast	15948	17978	c("GO:0072594"	"GO:0072598")
1140	Atrichoblast_Down	FALSE	0.816533763475953	11	1973	2	0.0010136847440446	0.181818181818182	GO:0000305	GO:BP	response to oxygen radical	15948	93	c("GO:0000302"	"GO:0010035")
1141	Atrichoblast_Down	FALSE	0.816533763475953	18	1973	3	0.0015205271160669	0.166666666666667	GO:0090158	GO:BP	endoplasmic reticulum membrane organization	15948	18594	c("GO:0007029"	"GO:0061024")
1142	Atrichoblast_Down	FALSE	0.816533763475953	48	1973	7	0.00354789660415611	0.145833333333333	GO:0170041	GO:BP	non-proteinogenic amino acid metabolic process	15948	20791	c("GO:0006520"	"GO:0019752"	"GO:1901564")
1143	Atrichoblast_Down	FALSE	0.816533763475953	18	1973	3	0.0015205271160669	0.166666666666667	GO:0046653	GO:BP	tetrahydrofolate metabolic process	15948	12694	GO:0006760
1144	Atrichoblast_Down	FALSE	0.816533763475953	4	1973	1	0.000506842372022301	0.25	GO:1903321	GO:BP	negative regulation of protein modification by small protein conjugation or removal	15948	23494	c("GO:0070647"	"GO:1901874"	"GO:1903320")
1145	Atrichoblast_Down	FALSE	0.816533763475953	4	1973	1	0.000506842372022301	0.25	GO:0050482	GO:BP	arachidonic acid secretion	15948	13615	c("GO:0032309"	"GO:1903963")
1146	Atrichoblast_Down	FALSE	0.816533763475953	25	1973	4	0.0020273694880892	0.16	GO:0019674	GO:BP	NAD metabolic process	15948	6199	c("GO:0006163"	"GO:0046496")
1147	Atrichoblast_Down	FALSE	0.816533763475953	11	1973	2	0.0010136847440446	0.181818181818182	GO:0019430	GO:BP	removal of superoxide radicals	15948	5976	c("GO:0006801"	"GO:0071451"	"GO:0098869")
1148	Atrichoblast_Down	FALSE	0.816533763475953	4	1973	1	0.000506842372022301	0.25	GO:1903963	GO:BP	arachidonate transport	15948	24030	c("GO:0015909"	"GO:0071715")
1149	Atrichoblast_Down	FALSE	0.816533763475953	4	1973	1	0.000506842372022301	0.25	GO:0019408	GO:BP	dolichol biosynthetic process	15948	5959	c("GO:0016094"	"GO:0019348")
1150	Atrichoblast_Down	FALSE	0.816533763475953	4	1973	1	0.000506842372022301	0.25	GO:1905784	GO:BP	regulation of anaphase-promoting complex-dependent catabolic process	15948	25555	c("GO:0031145"	"GO:0032434")
1151	Atrichoblast_Down	FALSE	0.816533763475953	4	1973	1	0.000506842372022301	0.25	GO:1905786	GO:BP	positive regulation of anaphase-promoting complex-dependent catabolic process	15948	25557	c("GO:0031145"	"GO:0032436"	"GO:1905784")
1152	Atrichoblast_Down	FALSE	0.816533763475953	25	1973	4	0.0020273694880892	0.16	GO:0019344	GO:BP	cysteine biosynthetic process	15948	5898	c("GO:0000097"	"GO:0006534"	"GO:0009070")
1153	Atrichoblast_Down	FALSE	0.816533763475953	4	1973	1	0.000506842372022301	0.25	GO:0019290	GO:BP	siderophore biosynthetic process	15948	5845	c("GO:0009237"	"GO:0019184"	"GO:0044550")
1154	Atrichoblast_Down	FALSE	0.816533763475953	4	1973	1	0.000506842372022301	0.25	GO:1990641	GO:BP	response to iron ion starvation	15948	25905	GO:0042594
1155	Atrichoblast_Down	FALSE	0.816533763475953	4	1973	1	0.000506842372022301	0.25	GO:1990928	GO:BP	response to amino acid starvation	15948	26006	GO:0042594
1156	Atrichoblast_Down	FALSE	0.816533763475953	18	1973	3	0.0015205271160669	0.166666666666667	GO:2000030	GO:BP	regulation of response to red or far red light	15948	26058	c("GO:0009639"	"GO:0048583")
1157	Atrichoblast_Down	FALSE	0.816533763475953	4	1973	1	0.000506842372022301	0.25	GO:0016540	GO:BP	protein autoprocessing	15948	5302	GO:0016485
1158	Atrichoblast_Down	FALSE	0.816533763475953	4	1973	1	0.000506842372022301	0.25	GO:0046704	GO:BP	CDP metabolic process	15948	12734	c("GO:0009193"	"GO:0009218")
1159	Atrichoblast_Down	FALSE	0.816533763475953	4	1973	1	0.000506842372022301	0.25	GO:2000104	GO:BP	negative regulation of DNA-templated DNA replication	15948	26128	c("GO:0006261"	"GO:0008156"	"GO:0090329")
1160	Atrichoblast_Down	FALSE	0.816533763475953	11	1973	2	0.0010136847440446	0.181818181818182	GO:0035999	GO:BP	tetrahydrofolate interconversion	15948	9708	c("GO:0006730"	"GO:0046653")
1161	Atrichoblast_Down	FALSE	0.816533763475953	4	1973	1	0.000506842372022301	0.25	GO:0046705	GO:BP	CDP biosynthetic process	15948	12735	c("GO:0009194"	"GO:0009220"	"GO:0046704")
1162	Atrichoblast_Down	FALSE	0.816533763475953	4	1973	1	0.000506842372022301	0.25	GO:2000652	GO:BP	regulation of secondary cell wall biogenesis	15948	26618	c("GO:0009834"	"GO:0044087"	"GO:1903338")
1163	Atrichoblast_Down	FALSE	0.816533763475953	4	1973	1	0.000506842372022301	0.25	GO:0036294	GO:BP	cellular response to decreased oxygen levels	15948	9872	c("GO:0036293"	"GO:0071453")
1164	Atrichoblast_Down	FALSE	0.816533763475953	4	1973	1	0.000506842372022301	0.25	GO:0000495	GO:BP	box H/ACA RNA 3'-end processing	15948	184	c("GO:0031126"	"GO:0034964")
1165	Atrichoblast_Down	FALSE	0.816533763475953	4	1973	1	0.000506842372022301	0.25	GO:0015976	GO:BP	carbon utilization	15948	5117	GO:0031667
1166	Atrichoblast_Down	FALSE	0.816533763475953	18	1973	3	0.0015205271160669	0.166666666666667	GO:0010087	GO:BP	phloem or xylem histogenesis	15948	3937	GO:0009888
1167	Atrichoblast_Down	FALSE	0.816533763475953	64	1973	9	0.00456158134820071	0.140625	GO:0002831	GO:BP	regulation of response to biotic stimulus	15948	1348	c("GO:0009607"	"GO:0048583")
1168	Atrichoblast_Down	FALSE	0.816533763475953	4	1973	1	0.000506842372022301	0.25	GO:0009938	GO:BP	negative regulation of gibberellic acid mediated signaling pathway	15948	3816	c("GO:0009740"	"GO:0009937"	"GO:0009968")
1169	Atrichoblast_Down	FALSE	0.816533763475953	4	1973	1	0.000506842372022301	0.25	GO:0045901	GO:BP	positive regulation of translational elongation	15948	12095	c("GO:0006414"	"GO:0006448"	"GO:0045727")
1170	Atrichoblast_Down	FALSE	0.816533763475953	4	1973	1	0.000506842372022301	0.25	GO:0071453	GO:BP	cellular response to oxygen levels	15948	17188	c("GO:0070482"	"GO:0070887")
1171	Atrichoblast_Down	FALSE	0.816533763475953	11	1973	2	0.0010136847440446	0.181818181818182	GO:0071451	GO:BP	cellular response to superoxide	15948	17186	c("GO:0000303"	"GO:0071450")
1172	Atrichoblast_Down	FALSE	0.816533763475953	26	1973	4	0.0020273694880892	0.153846153846154	GO:0009082	GO:BP	branched-chain amino acid biosynthetic process	15948	3292	c("GO:0009081"	"GO:0046394"	"GO:1901566")
1173	Atrichoblast_Down	FALSE	0.816533763475953	33	1973	5	0.00253421186011151	0.151515151515152	GO:0009062	GO:BP	fatty acid catabolic process	15948	3275	c("GO:0006631"	"GO:0044242"	"GO:0072329")
1174	Atrichoblast_Down	FALSE	0.816533763475953	4	1973	1	0.000506842372022301	0.25	GO:0033869	GO:BP	nucleoside bisphosphate catabolic process	15948	8648	c("GO:0033865"	"GO:1901292")
1175	Atrichoblast_Down	FALSE	0.816533763475953	11	1973	2	0.0010136847440446	0.181818181818182	GO:0071450	GO:BP	cellular response to oxygen radical	15948	17185	c("GO:0000305"	"GO:0034614")
1176	Atrichoblast_Down	FALSE	0.816533763475953	682	1973	87	0.0440952863659402	0.127565982404692	GO:0043687	GO:BP	post-translational protein modification	15948	11196	GO:0036211
1177	Atrichoblast_Down	FALSE	0.816533763475953	4	1973	1	0.000506842372022301	0.25	GO:0008612	GO:BP	peptidyl-lysine modification to peptidyl-hypusine	15948	3244	c("GO:0009058"	"GO:0018205"	"GO:0051604")
1178	Atrichoblast_Down	FALSE	0.816533763475953	4	1973	1	0.000506842372022301	0.25	GO:0006429	GO:BP	leucyl-tRNA aminoacylation	15948	2210	GO:0006418
1179	Atrichoblast_Down	FALSE	0.816533763475953	4	1973	1	0.000506842372022301	0.25	GO:0008156	GO:BP	negative regulation of DNA replication	15948	3162	c("GO:0006260"	"GO:0006275"	"GO:0051053")
1180	Atrichoblast_Down	FALSE	0.816533763475953	57	1973	8	0.00405473897617841	0.140350877192982	GO:0006354	GO:BP	DNA-templated transcription elongation	15948	2154	c("GO:0006351"	"GO:0032774")
1181	Atrichoblast_Down	FALSE	0.816533763475953	4	1973	1	0.000506842372022301	0.25	GO:0006527	GO:BP	arginine catabolic process	15948	2274	c("GO:0006525"	"GO:0009065")
1182	Atrichoblast_Down	FALSE	0.816533763475953	48	1973	7	0.00354789660415611	0.145833333333333	GO:0071367	GO:BP	cellular response to brassinosteroid stimulus	15948	17119	c("GO:0009741"	"GO:0032870"	"GO:0071396"	"GO:0071407"	"GO:1901701")
1183	Atrichoblast_Down	FALSE	0.816533763475953	40	1973	6	0.00304105423213381	0.15	GO:0006906	GO:BP	vesicle fusion	15948	2586	c("GO:0016050"	"GO:0016192"	"GO:0090174")
1184	Atrichoblast_Down	FALSE	0.816533763475953	4	1973	1	0.000506842372022301	0.25	GO:0006528	GO:BP	asparagine metabolic process	15948	2275	GO:0009066
1185	Atrichoblast_Down	FALSE	0.816533763475953	4	1973	1	0.000506842372022301	0.25	GO:0006884	GO:BP	cell volume homeostasis	15948	2569	c("GO:0008361"	"GO:0019725")
1186	Atrichoblast_Down	FALSE	0.816533763475953	25	1973	4	0.0020273694880892	0.16	GO:0006760	GO:BP	folic acid-containing compound metabolic process	15948	2481	c("GO:0006575"	"GO:0042558")
1187	Atrichoblast_Down	FALSE	0.816533763475953	4	1973	1	0.000506842372022301	0.25	GO:0071277	GO:BP	cellular response to calcium ion	15948	17033	c("GO:0051592"	"GO:0071248")
1188	Atrichoblast_Down	FALSE	0.816533763475953	4	1973	1	0.000506842372022301	0.25	GO:0045739	GO:BP	positive regulation of DNA repair	15948	11975	c("GO:0006281"	"GO:0006282"	"GO:0048584"	"GO:0051054")
1189	Atrichoblast_Down	FALSE	0.816533763475953	11	1973	2	0.0010136847440446	0.181818181818182	GO:0071265	GO:BP	L-methionine biosynthetic process	15948	17021	GO:0009086
1190	Atrichoblast_Down	FALSE	0.816533763475953	4	1973	1	0.000506842372022301	0.25	GO:0006597	GO:BP	spermine biosynthetic process	15948	2341	c("GO:0006596"	"GO:0008215")
1191	Atrichoblast_Down	FALSE	0.816533763475953	4	1973	1	0.000506842372022301	0.25	GO:0006625	GO:BP	protein targeting to peroxisome	15948	2366	c("GO:0006605"	"GO:0072663")
1192	Atrichoblast_Down	FALSE	0.816533763475953	18	1973	3	0.0015205271160669	0.166666666666667	GO:0045185	GO:BP	maintenance of protein location	15948	11703	c("GO:0008104"	"GO:0051235")
1193	Atrichoblast_Down	FALSE	0.816533763475953	4	1973	1	0.000506842372022301	0.25	GO:0044380	GO:BP	protein localization to cytoskeleton	15948	11360	GO:0033365
1194	Atrichoblast_Down	FALSE	0.816533763475953	4	1973	1	0.000506842372022301	0.25	GO:0043066	GO:BP	negative regulation of apoptotic process	15948	10862	c("GO:0006915"	"GO:0042981"	"GO:0043069")
1195	Atrichoblast_Down	FALSE	0.816533763475953	4	1973	1	0.000506842372022301	0.25	GO:0009098	GO:BP	leucine biosynthetic process	15948	3307	c("GO:0006551"	"GO:0009082"	"GO:1901607")
1196	Atrichoblast_Down	FALSE	0.816533763475953	4	1973	1	0.000506842372022301	0.25	GO:0070206	GO:BP	protein trimerization	15948	16481	GO:0051259
1197	Atrichoblast_Down	FALSE	0.816533763475953	48	1973	7	0.00354789660415611	0.145833333333333	GO:1903052	GO:BP	positive regulation of proteolysis involved in protein catabolic process	15948	23306	c("GO:0045862"	"GO:0051603"	"GO:1903050")
1198	Atrichoblast_Down	FALSE	0.816533763475953	4	1973	1	0.000506842372022301	0.25	GO:0002943	GO:BP	tRNA dihydrouridine synthesis	15948	1457	GO:0006400
1199	Atrichoblast_Down	FALSE	0.816533763475953	11	1973	2	0.0010136847440446	0.181818181818182	GO:0051438	GO:BP	regulation of ubiquitin-protein transferase activity	15948	14160	GO:0051338
1200	Atrichoblast_Down	FALSE	0.816533763475953	25	1973	4	0.0020273694880892	0.16	GO:0009833	GO:BP	plant-type primary cell wall biogenesis	15948	3749	c("GO:0000281"	"GO:0009832"	"GO:1903047")
1201	Atrichoblast_Down	FALSE	0.816533763475953	11	1973	2	0.0010136847440446	0.181818181818182	GO:0071901	GO:BP	negative regulation of protein serine/threonine kinase activity	15948	17479	c("GO:0006469"	"GO:0071900")
1202	Atrichoblast_Down	FALSE	0.816533763475953	4	1973	1	0.000506842372022301	0.25	GO:0009789	GO:BP	positive regulation of abscisic acid-activated signaling pathway	15948	3714	c("GO:0009738"	"GO:0009787"	"GO:0009967")
1203	Atrichoblast_Down	FALSE	0.816533763475953	4	1973	1	0.000506842372022301	0.25	GO:0006013	GO:BP	mannose metabolic process	15948	1899	GO:0019318
1204	Atrichoblast_Down	FALSE	0.816533763475953	26	1973	4	0.0020273694880892	0.153846153846154	GO:0050821	GO:BP	protein stabilization	15948	13712	GO:0031647
1205	Atrichoblast_Down	FALSE	0.816533763475953	4	1973	1	0.000506842372022301	0.25	GO:0071715	GO:BP	icosanoid transport	15948	17382	GO:0046942
1206	Atrichoblast_Down	FALSE	0.816533763475953	907	1973	115	0.0582868727825646	0.126791620727674	GO:0051641	GO:BP	cellular localization	15948	14309	c("GO:0009987"	"GO:0051179")
1207	Atrichoblast_Down	FALSE	0.816533763475953	25	1973	4	0.0020273694880892	0.16	GO:0009691	GO:BP	cytokinin biosynthetic process	15948	3631	c("GO:0009690"	"GO:0042446"	"GO:0044249")
1208	Atrichoblast_Down	FALSE	0.816533763475953	4	1973	1	0.000506842372022301	0.25	GO:0006335	GO:BP	DNA replication-dependent chromatin assembly	15948	2147	GO:0006325
1209	Atrichoblast_Down	FALSE	0.816533763475953	4	1973	1	0.000506842372022301	0.25	GO:0051788	GO:BP	response to misfolded protein	15948	14391	GO:0035966
1210	Atrichoblast_Down	FALSE	0.816533763475953	18	1973	3	0.0015205271160669	0.166666666666667	GO:0006144	GO:BP	purine nucleobase metabolic process	15948	2008	c("GO:0009112"	"GO:0072521")
1211	Atrichoblast_Down	FALSE	0.816533763475953	4	1973	1	0.000506842372022301	0.25	GO:0006177	GO:BP	GMP biosynthetic process	15948	2030	c("GO:0009152"	"GO:0009168"	"GO:0046037")
1212	Atrichoblast_Down	FALSE	0.816533763475953	4	1973	1	0.000506842372022301	0.25	GO:0009612	GO:BP	response to mechanical stimulus	15948	3577	c("GO:0009605"	"GO:0009628")
1213	Atrichoblast_Down	FALSE	0.816533763475953	4	1973	1	0.000506842372022301	0.25	GO:0009237	GO:BP	siderophore metabolic process	15948	3440	GO:0019748
1214	Atrichoblast_Down	FALSE	0.816533763475953	18	1973	3	0.0015205271160669	0.166666666666667	GO:0045937	GO:BP	positive regulation of phosphate metabolic process	15948	12129	c("GO:0006796"	"GO:0010562"	"GO:0019220")
1215	Atrichoblast_Down	FALSE	0.816533763475953	4	1973	1	0.000506842372022301	0.25	GO:0006272	GO:BP	leading strand elongation	15948	2108	GO:0006271
1216	Atrichoblast_Down	FALSE	0.816533763475953	18	1973	3	0.0015205271160669	0.166666666666667	GO:0006275	GO:BP	regulation of DNA replication	15948	2111	c("GO:0006260"	"GO:0051052")
1217	Atrichoblast_Down	FALSE	0.816533763475953	4	1973	1	0.000506842372022301	0.25	GO:0009177	GO:BP	pyrimidine deoxyribonucleoside monophosphate biosynthetic process	15948	3380	c("GO:0009130"	"GO:0009157"	"GO:0009176")
1218	Atrichoblast_Down	FALSE	0.816533763475953	4	1973	1	0.000506842372022301	0.25	GO:0009176	GO:BP	pyrimidine deoxyribonucleoside monophosphate metabolic process	15948	3379	c("GO:0009129"	"GO:0009162")
1219	Atrichoblast_Down	FALSE	0.816533763475953	88	1973	12	0.00608210846426761	0.136363636363636	GO:0009166	GO:BP	nucleotide catabolic process	15948	3369	c("GO:0009117"	"GO:1901292")
1220	Atrichoblast_Down	FALSE	0.816533763475953	4	1973	1	0.000506842372022301	0.25	GO:0070125	GO:BP	mitochondrial translational elongation	15948	16419	c("GO:0006414"	"GO:0032543")
1221	Atrichoblast_Down	FALSE	0.816533763475953	4	1973	1	0.000506842372022301	0.25	GO:0051865	GO:BP	protein autoubiquitination	15948	14411	GO:0016567
1222	Atrichoblast_Down	FALSE	0.816533763475953	4	1973	1	0.000506842372022301	0.25	GO:0046503	GO:BP	glycerolipid catabolic process	15948	12612	c("GO:0044242"	"GO:0046486")
1223	Atrichoblast_Down	FALSE	0.816533763475953	4	1973	1	0.000506842372022301	0.25	GO:0071218	GO:BP	cellular response to misfolded protein	15948	16978	c("GO:0035967"	"GO:0051788")
1224	Atrichoblast_Down	FALSE	0.816533763475953	4	1973	1	0.000506842372022301	0.25	GO:0034964	GO:BP	box H/ACA RNA processing	15948	9044	c("GO:0033979"	"GO:0043144")
1225	Atrichoblast_Down	FALSE	0.816533763475953	4	1973	1	0.000506842372022301	0.25	GO:0031397	GO:BP	negative regulation of protein ubiquitination	15948	7412	c("GO:0016567"	"GO:0031396"	"GO:1903321")
1226	Atrichoblast_Down	FALSE	0.816533763475953	4	1973	1	0.000506842372022301	0.25	GO:0034502	GO:BP	protein localization to chromosome	15948	8966	GO:0033365
1227	Atrichoblast_Down	FALSE	0.816533763475953	71	1973	10	0.00506842372022301	0.140845070422535	GO:0051168	GO:BP	nuclear export	15948	13992	GO:0006913
1228	Atrichoblast_Down	FALSE	0.816533763475953	4	1973	1	0.000506842372022301	0.25	GO:0030322	GO:BP	stabilization of membrane potential	15948	7008	GO:0042391
1229	Atrichoblast_Down	FALSE	0.816533763475953	11	1973	2	0.0010136847440446	0.181818181818182	GO:1901679	GO:BP	nucleotide transmembrane transport	15948	22174	c("GO:0006862"	"GO:0055085")
1230	Atrichoblast_Down	FALSE	0.816533763475953	11	1973	2	0.0010136847440446	0.181818181818182	GO:0051123	GO:BP	RNA polymerase II preinitiation complex assembly	15948	13948	c("GO:0006367"	"GO:0070897")
1231	Atrichoblast_Down	FALSE	0.816533763475953	4	1973	1	0.000506842372022301	0.25	GO:0032309	GO:BP	icosanoid secretion	15948	7751	c("GO:0046903"	"GO:0071715")
1232	Atrichoblast_Down	FALSE	0.816533763475953	48	1973	7	0.00354789660415611	0.145833333333333	GO:1901800	GO:BP	positive regulation of proteasomal protein catabolic process	15948	22278	c("GO:0010498"	"GO:0045732"	"GO:0061136"	"GO:1903052")
1233	Atrichoblast_Down	FALSE	0.816533763475953	4	1973	1	0.000506842372022301	0.25	GO:0032447	GO:BP	protein urmylation	15948	7841	GO:0032446
1234	Atrichoblast_Down	FALSE	0.816533763475953	4	1973	1	0.000506842372022301	0.25	GO:1902930	GO:BP	regulation of alcohol biosynthetic process	15948	23191	c("GO:0009889"	"GO:0046165"	"GO:0062012")
1235	Atrichoblast_Down	FALSE	0.816533763475953	4	1973	1	0.000506842372022301	0.25	GO:1901874	GO:BP	negative regulation of post-translational protein modification	15948	22352	c("GO:0031400"	"GO:0043687"	"GO:1901873")
1236	Atrichoblast_Down	FALSE	0.816533763475953	11	1973	2	0.0010136847440446	0.181818181818182	GO:0032527	GO:BP	protein exit from endoplasmic reticulum	15948	7897	GO:0006886
1237	Atrichoblast_Down	FALSE	0.816533763475953	11	1973	2	0.0010136847440446	0.181818181818182	GO:0032790	GO:BP	ribosome disassembly	15948	8104	GO:1903008
1238	Atrichoblast_Down	FALSE	0.816533763475953	26	1973	4	0.0020273694880892	0.153846153846154	GO:0034243	GO:BP	regulation of transcription elongation by RNA polymerase II	15948	8810	c("GO:0006368"	"GO:0032784")
1239	Atrichoblast_Down	FALSE	0.816533763475953	18	1973	3	0.0015205271160669	0.166666666666667	GO:0032507	GO:BP	maintenance of protein location in cell	15948	7888	c("GO:0045185"	"GO:0051651")
1240	Atrichoblast_Down	FALSE	0.816533763475953	4	1973	1	0.000506842372022301	0.25	GO:0031334	GO:BP	positive regulation of protein-containing complex assembly	15948	7382	c("GO:0043254"	"GO:0044089"	"GO:0051130"	"GO:0065003")
1241	Atrichoblast_Down	FALSE	0.816533763475953	4	1973	1	0.000506842372022301	0.25	GO:1902389	GO:BP	ceramide 1-phosphate transport	15948	22803	c("GO:0015711"	"GO:0015914"	"GO:0035627")
1242	Atrichoblast_Down	FALSE	0.816533763475953	4	1973	1	0.000506842372022301	0.25	GO:0033477	GO:BP	S-methylmethionine metabolic process	15948	8502	c("GO:0006575"	"GO:0006790")
1243	Atrichoblast_Down	FALSE	0.816533763475953	4	1973	1	0.000506842372022301	0.25	GO:1900425	GO:BP	negative regulation of defense response to bacterium	15948	21149	c("GO:0002832"	"GO:0031348"	"GO:0032102"	"GO:0042742"	"GO:1900424")
1244	Atrichoblast_Down	FALSE	0.816533763475953	4	1973	1	0.000506842372022301	0.25	GO:0034031	GO:BP	ribonucleoside bisphosphate catabolic process	15948	8658	c("GO:0033869"	"GO:0033875")
1245	Atrichoblast_Down	FALSE	0.816533763475953	4	1973	1	0.000506842372022301	0.25	GO:1902183	GO:BP	regulation of shoot apical meristem development	15948	22626	c("GO:0048509"	"GO:1902182")
1246	Atrichoblast_Down	FALSE	0.816533763475953	4	1973	1	0.000506842372022301	0.25	GO:0033979	GO:BP	box H/ACA RNA metabolic process	15948	8652	GO:0016074
1247	Atrichoblast_Down	FALSE	0.816533763475953	4	1973	1	0.000506842372022301	0.25	GO:0030574	GO:BP	collagen catabolic process	15948	7083	c("GO:0009056"	"GO:0032963")
1248	Atrichoblast_Down	FALSE	0.816533763475953	4	1973	1	0.000506842372022301	0.25	GO:0034034	GO:BP	purine nucleoside bisphosphate catabolic process	15948	8661	c("GO:0033869"	"GO:0034032"	"GO:0072523")
1249	Atrichoblast_Down	FALSE	0.816533763475953	26	1973	4	0.0020273694880892	0.153846153846154	GO:0032968	GO:BP	positive regulation of transcription elongation by RNA polymerase II	15948	8232	c("GO:0006368"	"GO:0032786"	"GO:0034243"	"GO:0045944")
1250	Atrichoblast_Down	FALSE	0.816533763475953	4	1973	1	0.000506842372022301	0.25	GO:0034198	GO:BP	cellular response to amino acid starvation	15948	8782	c("GO:0009267"	"GO:1990928")
1251	Atrichoblast_Down	FALSE	0.816533763475953	55	1973	8	0.00405473897617841	0.145454545454545	GO:0051052	GO:BP	regulation of DNA metabolic process	15948	13901	c("GO:0006259"	"GO:0019219"	"GO:0060255")
1252	Atrichoblast_Down	FALSE	0.816533763475953	4	1973	1	0.000506842372022301	0.25	GO:0033528	GO:BP	S-methylmethionine cycle	15948	8546	GO:0033477
1253	Atrichoblast_Down	FALSE	0.821862484471385	65	1973	9	0.00456158134820071	0.138461538461538	GO:0044093	GO:BP	positive regulation of molecular function	15948	11278	GO:0065009
1254	Atrichoblast_Down	FALSE	0.822152932981295	34	1973	5	0.00253421186011151	0.147058823529412	GO:0033044	GO:BP	regulation of chromosome organization	15948	8279	c("GO:0033043"	"GO:0051276")
1255	Atrichoblast_Down	FALSE	0.827204515500796	73	1973	10	0.00506842372022301	0.136986301369863	GO:0006887	GO:BP	exocytosis	15948	2572	c("GO:0016192"	"GO:0032940")
1256	Atrichoblast_Down	FALSE	0.829498760873635	247	1973	32	0.0162189559047136	0.129554655870445	GO:0018193	GO:BP	peptidyl-amino acid modification	15948	5457	GO:0036211
1257	Atrichoblast_Down	FALSE	0.833308194168088	42	1973	6	0.00304105423213381	0.142857142857143	GO:0001676	GO:BP	long-chain fatty acid metabolic process	15948	385	GO:0006631
1258	Atrichoblast_Down	FALSE	0.835576198251155	19	1973	3	0.0015205271160669	0.157894736842105	GO:0009853	GO:BP	photorespiration	15948	3763	GO:0043094
1259	Atrichoblast_Down	FALSE	0.835576198251155	19	1973	3	0.0015205271160669	0.157894736842105	GO:2000070	GO:BP	regulation of response to water deprivation	15948	26095	c("GO:0009414"	"GO:0080134")
1260	Atrichoblast_Down	FALSE	0.835576198251155	19	1973	3	0.0015205271160669	0.157894736842105	GO:0006573	GO:BP	valine metabolic process	15948	2319	c("GO:0009081"	"GO:1901605")
1261	Atrichoblast_Down	FALSE	0.835576198251155	168	1973	22	0.0111505321844906	0.130952380952381	GO:0010410	GO:BP	hemicellulose metabolic process	15948	4161	GO:0010383
1262	Atrichoblast_Down	FALSE	0.835576198251155	19	1973	3	0.0015205271160669	0.157894736842105	GO:0015851	GO:BP	nucleobase transport	15948	5019	c("GO:0071702"	"GO:0071705")
1263	Atrichoblast_Down	FALSE	0.835907030446085	423	1973	54	0.0273694880892043	0.127659574468085	GO:0006091	GO:BP	generation of precursor metabolites and energy	15948	1974	GO:0044237
1264	Atrichoblast_Down	FALSE	0.838194280744764	50	1973	7	0.00354789660415611	0.14	GO:0016485	GO:BP	protein processing	15948	5296	c("GO:0006508"	"GO:0051604")
1265	Atrichoblast_Down	FALSE	0.850756007151171	27	1973	4	0.0020273694880892	0.148148148148148	GO:0009694	GO:BP	jasmonic acid metabolic process	15948	3634	GO:0001676
1266	Atrichoblast_Down	FALSE	0.850756007151171	27	1973	4	0.0020273694880892	0.148148148148148	GO:0000281	GO:BP	mitotic cytokinesis	15948	80	c("GO:0061640"	"GO:1903047")
1267	Atrichoblast_Down	FALSE	0.850756007151171	27	1973	4	0.0020273694880892	0.148148148148148	GO:1901991	GO:BP	negative regulation of mitotic cell cycle phase transition	15948	22460	c("GO:0044772"	"GO:0045930"	"GO:1901988"	"GO:1901990")
1268	Atrichoblast_Down	FALSE	0.850756007151171	27	1973	4	0.0020273694880892	0.148148148148148	GO:0010476	GO:BP	gibberellin mediated signaling pathway	15948	4211	c("GO:0009755"	"GO:0071370")
1269	Atrichoblast_Down	FALSE	0.850756007151171	27	1973	4	0.0020273694880892	0.148148148148148	GO:0072598	GO:BP	protein localization to chloroplast	15948	17980	GO:0033365
1270	Atrichoblast_Down	FALSE	0.85337245639409	193	1973	25	0.0126710593005575	0.129533678756477	GO:0016311	GO:BP	dephosphorylation	15948	5262	GO:0006796
1271	Atrichoblast_Down	FALSE	0.854712086943455	82	1973	11	0.00557526609224531	0.134146341463415	GO:0006352	GO:BP	DNA-templated transcription initiation	15948	2152	c("GO:0006351"	"GO:0032774")
1272	Atrichoblast_Down	FALSE	0.85899447932807	12	1973	2	0.0010136847440446	0.166666666666667	GO:0001933	GO:BP	negative regulation of protein phosphorylation	15948	552	c("GO:0001932"	"GO:0006468"	"GO:0031400"	"GO:0042326")
1273	Atrichoblast_Down	FALSE	0.85899447932807	12	1973	2	0.0010136847440446	0.166666666666667	GO:0048640	GO:BP	negative regulation of developmental growth	15948	13323	c("GO:0045926"	"GO:0048589"	"GO:0048638"	"GO:0051093")
1274	Atrichoblast_Down	FALSE	0.85899447932807	12	1973	2	0.0010136847440446	0.166666666666667	GO:0006801	GO:BP	superoxide metabolic process	15948	2514	GO:0072593
1275	Atrichoblast_Down	FALSE	0.85899447932807	12	1973	2	0.0010136847440446	0.166666666666667	GO:0010215	GO:BP	cellulose microfibril organization	15948	4037	c("GO:0030198"	"GO:0071668")
1276	Atrichoblast_Down	FALSE	0.85899447932807	138	1973	18	0.00912316269640142	0.130434782608696	GO:0097435	GO:BP	supramolecular fiber organization	15948	19199	GO:0016043
1277	Atrichoblast_Down	FALSE	0.85899447932807	12	1973	2	0.0010136847440446	0.166666666666667	GO:0030833	GO:BP	regulation of actin filament polymerization	15948	7155	c("GO:0008064"	"GO:0030041"	"GO:0032271")
1278	Atrichoblast_Down	FALSE	0.85899447932807	59	1973	8	0.00405473897617841	0.135593220338983	GO:0000096	GO:BP	sulfur amino acid metabolic process	15948	43	c("GO:0006790"	"GO:0019752"	"GO:1901564")
1279	Atrichoblast_Down	FALSE	0.85899447932807	12	1973	2	0.0010136847440446	0.166666666666667	GO:0048658	GO:BP	anther wall tapetum development	15948	13341	c("GO:0003006"	"GO:0048653"	"GO:0048856")
1280	Atrichoblast_Down	FALSE	0.85899447932807	450	1973	57	0.0288900152052712	0.126666666666667	GO:0071554	GO:BP	cell wall organization or biogenesis	15948	17260	GO:0009987
1281	Atrichoblast_Down	FALSE	0.85899447932807	12	1973	2	0.0010136847440446	0.166666666666667	GO:0042326	GO:BP	negative regulation of phosphorylation	15948	10440	c("GO:0016310"	"GO:0042325"	"GO:0045936")
1282	Atrichoblast_Down	FALSE	0.85899447932807	12	1973	2	0.0010136847440446	0.166666666666667	GO:0009688	GO:BP	abscisic acid biosynthetic process	15948	3628	c("GO:0009687"	"GO:0016106"	"GO:0043289"	"GO:0072330"	"GO:0120255"	"GO:1902645")
1283	Atrichoblast_Down	FALSE	0.85899447932807	12	1973	2	0.0010136847440446	0.166666666666667	GO:0043289	GO:BP	apocarotenoid biosynthetic process	15948	10959	c("GO:0008299"	"GO:0043288")
1284	Atrichoblast_Down	FALSE	0.85899447932807	12	1973	2	0.0010136847440446	0.166666666666667	GO:1902645	GO:BP	tertiary alcohol biosynthetic process	15948	22971	c("GO:0046165"	"GO:1902644")
1285	Atrichoblast_Down	FALSE	0.85899447932807	12	1973	2	0.0010136847440446	0.166666666666667	GO:0015860	GO:BP	purine nucleoside transmembrane transport	15948	5027	c("GO:0072530"	"GO:1901642")
1286	Atrichoblast_Down	FALSE	0.85899447932807	12	1973	2	0.0010136847440446	0.166666666666667	GO:0046463	GO:BP	acylglycerol biosynthetic process	15948	12576	c("GO:0006639"	"GO:0045017"	"GO:0046460")
1287	Atrichoblast_Down	FALSE	0.85899447932807	12	1973	2	0.0010136847440446	0.166666666666667	GO:0000727	GO:BP	double-strand break repair via break-induced replication	15948	207	GO:0000724
1288	Atrichoblast_Down	FALSE	0.85899447932807	12	1973	2	0.0010136847440446	0.166666666666667	GO:0006901	GO:BP	vesicle coating	15948	2583	c("GO:0006900"	"GO:0016050")
1289	Atrichoblast_Down	FALSE	0.85899447932807	12	1973	2	0.0010136847440446	0.166666666666667	GO:0071668	GO:BP	plant-type cell wall assembly	15948	17343	c("GO:0009664"	"GO:0009832"	"GO:0070726")
1290	Atrichoblast_Down	FALSE	0.85899447932807	12	1973	2	0.0010136847440446	0.166666666666667	GO:0015867	GO:BP	ATP transport	15948	5034	c("GO:0015711"	"GO:0015868"	"GO:0051503")
1291	Atrichoblast_Down	FALSE	0.85899447932807	51	1973	7	0.00354789660415611	0.137254901960784	GO:0061136	GO:BP	regulation of proteasomal protein catabolic process	15948	15722	c("GO:0010498"	"GO:0042176"	"GO:1903050")
1292	Atrichoblast_Down	FALSE	0.85899447932807	12	1973	2	0.0010136847440446	0.166666666666667	GO:0006469	GO:BP	negative regulation of protein kinase activity	15948	2232	c("GO:0001933"	"GO:0033673"	"GO:0045859")
1293	Atrichoblast_Down	FALSE	0.85899447932807	12	1973	2	0.0010136847440446	0.166666666666667	GO:0080036	GO:BP	regulation of cytokinin-activated signaling pathway	15948	18304	c("GO:0009736"	"GO:0009966")
1294	Atrichoblast_Down	FALSE	0.85899447932807	12	1973	2	0.0010136847440446	0.166666666666667	GO:0045595	GO:BP	regulation of cell differentiation	15948	11842	c("GO:0030154"	"GO:0050793"	"GO:0050794")
1295	Atrichoblast_Down	FALSE	0.85899447932807	12	1973	2	0.0010136847440446	0.166666666666667	GO:0010214	GO:BP	seed coat development	15948	4036	c("GO:0003006"	"GO:0048316"	"GO:0048856")
1296	Atrichoblast_Down	FALSE	0.85899447932807	12	1973	2	0.0010136847440446	0.166666666666667	GO:0033673	GO:BP	negative regulation of kinase activity	15948	8628	c("GO:0042326"	"GO:0043549"	"GO:0051348")
1297	Atrichoblast_Down	FALSE	0.85899447932807	12	1973	2	0.0010136847440446	0.166666666666667	GO:0070726	GO:BP	cell wall assembly	15948	16771	c("GO:0022607"	"GO:0042546"	"GO:0071555")
1298	Atrichoblast_Down	FALSE	0.85899447932807	12	1973	2	0.0010136847440446	0.166666666666667	GO:0048199	GO:BP	vesicle targeting	to	from or within Golgi	15948	12998	c("GO:0006903"	"GO:0048193")
1299	Atrichoblast_Down	FALSE	0.85899447932807	59	1973	8	0.00405473897617841	0.135593220338983	GO:0061025	GO:BP	membrane fusion	15948	15621	GO:0061024
1300	Atrichoblast_Down	FALSE	0.85899447932807	59	1973	8	0.00405473897617841	0.135593220338983	GO:1903313	GO:BP	positive regulation of mRNA metabolic process	15948	23486	c("GO:0016071"	"GO:0051254"	"GO:1903311")
1301	Atrichoblast_Down	FALSE	0.85899447932807	12	1973	2	0.0010136847440446	0.166666666666667	GO:0046460	GO:BP	neutral lipid biosynthetic process	15948	12573	c("GO:0006638"	"GO:0008610"	"GO:0044249")
1302	Atrichoblast_Down	FALSE	0.861520228345945	67	1973	9	0.00456158134820071	0.134328358208955	GO:0009873	GO:BP	ethylene-activated signaling pathway	15948	3778	c("GO:0000160"	"GO:0009755"	"GO:0071369")
1303	Atrichoblast_Down	FALSE	0.865340144054798	83	1973	11	0.00557526609224531	0.132530120481928	GO:0031123	GO:BP	RNA 3'-end processing	15948	7293	GO:0006396
1304	Atrichoblast_Down	FALSE	0.867531733625136	20	1973	3	0.0015205271160669	0.15	GO:0009561	GO:BP	megagametogenesis	15948	3548	c("GO:0009553"	"GO:0032501")
1305	Atrichoblast_Down	FALSE	0.867531733625136	20	1973	3	0.0015205271160669	0.15	GO:0090068	GO:BP	positive regulation of cell cycle process	15948	18519	c("GO:0010564"	"GO:0022402"	"GO:0045787")
1306	Atrichoblast_Down	FALSE	0.867531733625136	5	1973	1	0.000506842372022301	0.2	GO:0019264	GO:BP	glycine biosynthetic process from serine	15948	5824	c("GO:0006545"	"GO:0006563")
1307	Atrichoblast_Down	FALSE	0.867531733625136	13	1973	2	0.0010136847440446	0.153846153846154	GO:1903320	GO:BP	regulation of protein modification by small protein conjugation or removal	15948	23493	c("GO:0070647"	"GO:1901873")
1308	Atrichoblast_Down	FALSE	0.867531733625136	52	1973	7	0.00354789660415611	0.134615384615385	GO:0050779	GO:BP	RNA destabilization	15948	13682	c("GO:0006401"	"GO:0031331"	"GO:0043487"	"GO:0051254")
1309	Atrichoblast_Down	FALSE	0.867531733625136	5	1973	1	0.000506842372022301	0.2	GO:0034394	GO:BP	protein localization to cell surface	15948	8906	GO:0008104
1310	Atrichoblast_Down	FALSE	0.867531733625136	29	1973	4	0.0020273694880892	0.137931034482759	GO:0051130	GO:BP	positive regulation of cellular component organization	15948	13955	c("GO:0016043"	"GO:0048522"	"GO:0051128")
1311	Atrichoblast_Down	FALSE	0.867531733625136	45	1973	6	0.00304105423213381	0.133333333333333	GO:0090174	GO:BP	organelle membrane fusion	15948	18609	c("GO:0048284"	"GO:0061025")
1312	Atrichoblast_Down	FALSE	0.867531733625136	5	1973	1	0.000506842372022301	0.2	GO:0032107	GO:BP	regulation of response to nutrient levels	15948	7638	c("GO:0031667"	"GO:0032104")
1313	Atrichoblast_Down	FALSE	0.867531733625136	5	1973	1	0.000506842372022301	0.2	GO:1903338	GO:BP	regulation of cell wall organization or biogenesis	15948	23511	c("GO:0050794"	"GO:0071554")
1314	Atrichoblast_Down	FALSE	0.867531733625136	5	1973	1	0.000506842372022301	0.2	GO:1902182	GO:BP	shoot apical meristem development	15948	22625	GO:0048507
1315	Atrichoblast_Down	FALSE	0.867531733625136	221	1973	28	0.0141915864166244	0.126696832579186	GO:0061024	GO:BP	membrane organization	15948	15620	GO:0016043
1316	Atrichoblast_Down	FALSE	0.867531733625136	5	1973	1	0.000506842372022301	0.2	GO:0000381	GO:BP	regulation of alternative mRNA splicing	via spliceosome	15948	115	c("GO:0000380"	"GO:0048024")
1317	Atrichoblast_Down	FALSE	0.867531733625136	5	1973	1	0.000506842372022301	0.2	GO:0009704	GO:BP	de-etiolation	15948	3642	c("GO:0009416"	"GO:0009640")
1318	Atrichoblast_Down	FALSE	0.867531733625136	13	1973	2	0.0010136847440446	0.153846153846154	GO:0019320	GO:BP	hexose catabolic process	15948	5874	c("GO:0019318"	"GO:0046365")
1319	Atrichoblast_Down	FALSE	0.867531733625136	5	1973	1	0.000506842372022301	0.2	GO:0006145	GO:BP	purine nucleobase catabolic process	15948	2009	c("GO:0006144"	"GO:0046113"	"GO:0072523")
1320	Atrichoblast_Down	FALSE	0.867531733625136	1055	1973	132	0.0669031931069437	0.125118483412322	GO:0006996	GO:BP	organelle organization	15948	2642	GO:0016043
1321	Atrichoblast_Down	FALSE	0.867531733625136	20	1973	3	0.0015205271160669	0.15	GO:0009615	GO:BP	response to virus	15948	3578	GO:0051707
1322	Atrichoblast_Down	FALSE	0.867531733625136	5	1973	1	0.000506842372022301	0.2	GO:0046385	GO:BP	deoxyribose phosphate biosynthetic process	15948	12515	c("GO:0019692"	"GO:0090407"	"GO:1901137")
1323	Atrichoblast_Down	FALSE	0.867531733625136	5	1973	1	0.000506842372022301	0.2	GO:0009265	GO:BP	2'-deoxyribonucleotide biosynthetic process	15948	3467	c("GO:0009263"	"GO:0009394"	"GO:0046385")
1324	Atrichoblast_Down	FALSE	0.867531733625136	37	1973	5	0.00253421186011151	0.135135135135135	GO:0009690	GO:BP	cytokinin metabolic process	15948	3630	c("GO:0006725"	"GO:0009308"	"GO:0042445"	"GO:0046483")
1325	Atrichoblast_Down	FALSE	0.867531733625136	36	1973	5	0.00253421186011151	0.138888888888889	GO:0000165	GO:BP	MAPK cascade	15948	56	GO:0141124
1326	Atrichoblast_Down	FALSE	0.867531733625136	5	1973	1	0.000506842372022301	0.2	GO:0032963	GO:BP	collagen metabolic process	15948	8227	GO:0008152
1327	Atrichoblast_Down	FALSE	0.867531733625136	28	1973	4	0.0020273694880892	0.142857142857143	GO:0018231	GO:BP	peptidyl-S-diacylglycerol-L-cysteine biosynthetic process from peptidyl-cysteine	15948	5489	GO:0018198
1328	Atrichoblast_Down	FALSE	0.867531733625136	13	1973	2	0.0010136847440446	0.153846153846154	GO:0009396	GO:BP	folic acid-containing compound biosynthetic process	15948	3502	c("GO:0006760"	"GO:0042398"	"GO:0042559")
1329	Atrichoblast_Down	FALSE	0.867531733625136	52	1973	7	0.00354789660415611	0.134615384615385	GO:1903050	GO:BP	regulation of proteolysis involved in protein catabolic process	15948	23304	c("GO:0030162"	"GO:0051603")
1330	Atrichoblast_Down	FALSE	0.867531733625136	658	1973	82	0.0415610745058287	0.124620060790274	GO:0009628	GO:BP	response to abiotic stimulus	15948	3586	GO:0050896
1331	Atrichoblast_Down	FALSE	0.867531733625136	5	1973	1	0.000506842372022301	0.2	GO:0000455	GO:BP	enzyme-directed rRNA pseudouridine synthesis	15948	149	GO:0031118
1332	Atrichoblast_Down	FALSE	0.867531733625136	53	1973	7	0.00354789660415611	0.132075471698113	GO:0031331	GO:BP	positive regulation of cellular catabolic process	15948	7380	c("GO:0009896"	"GO:0031325"	"GO:0031329"	"GO:0044248")
1333	Atrichoblast_Down	FALSE	0.867531733625136	5	1973	1	0.000506842372022301	0.2	GO:0006307	GO:BP	DNA dealkylation involved in DNA repair	15948	2135	c("GO:0006281"	"GO:0035510")
1334	Atrichoblast_Down	FALSE	0.867531733625136	5	1973	1	0.000506842372022301	0.2	GO:0006448	GO:BP	regulation of translational elongation	15948	2222	c("GO:0006414"	"GO:0006417")
1335	Atrichoblast_Down	FALSE	0.867531733625136	5	1973	1	0.000506842372022301	0.2	GO:0007338	GO:BP	single fertilization	15948	2882	GO:0009566
1336	Atrichoblast_Down	FALSE	0.867531733625136	52	1973	7	0.00354789660415611	0.134615384615385	GO:0061014	GO:BP	positive regulation of mRNA catabolic process	15948	15616	c("GO:0006402"	"GO:0031331"	"GO:0061013"	"GO:1903313")
1337	Atrichoblast_Down	FALSE	0.867531733625136	85	1973	11	0.00557526609224531	0.129411764705882	GO:0009723	GO:BP	response to ethylene	15948	3658	GO:0009725
1338	Atrichoblast_Down	FALSE	0.867531733625136	5	1973	1	0.000506842372022301	0.2	GO:0006449	GO:BP	regulation of translational termination	15948	2223	c("GO:0006415"	"GO:0006417"	"GO:0043244")
1339	Atrichoblast_Down	FALSE	0.867531733625136	5	1973	1	0.000506842372022301	0.2	GO:0006228	GO:BP	UTP biosynthetic process	15948	2071	c("GO:0009209"	"GO:0009220"	"GO:0046051")
1340	Atrichoblast_Down	FALSE	0.867531733625136	5	1973	1	0.000506842372022301	0.2	GO:0042981	GO:BP	regulation of apoptotic process	15948	10815	c("GO:0006915"	"GO:0043067")
1341	Atrichoblast_Down	FALSE	0.867531733625136	5	1973	1	0.000506842372022301	0.2	GO:0010190	GO:BP	cytochrome b6f complex assembly	15948	4018	GO:0017004
1342	Atrichoblast_Down	FALSE	0.867531733625136	5	1973	1	0.000506842372022301	0.2	GO:0007142	GO:BP	male meiosis II	15948	2744	c("GO:0007135"	"GO:0007140")
1343	Atrichoblast_Down	FALSE	0.867531733625136	5	1973	1	0.000506842372022301	0.2	GO:1901600	GO:BP	strigolactone metabolic process	15948	22120	c("GO:0006714"	"GO:1901334")
1344	Atrichoblast_Down	FALSE	0.867531733625136	29	1973	4	0.0020273694880892	0.137931034482759	GO:0006555	GO:BP	methionine metabolic process	15948	2302	c("GO:0000096"	"GO:0009066")
1345	Atrichoblast_Down	FALSE	0.867531733625136	5	1973	1	0.000506842372022301	0.2	GO:0051592	GO:BP	response to calcium ion	15948	14264	GO:0010038
1346	Atrichoblast_Down	FALSE	0.867531733625136	5	1973	1	0.000506842372022301	0.2	GO:0046656	GO:BP	folic acid biosynthetic process	15948	12697	c("GO:0009396"	"GO:0042364"	"GO:0043604"	"GO:0043650"	"GO:0046655")
1347	Atrichoblast_Down	FALSE	0.867531733625136	5	1973	1	0.000506842372022301	0.2	GO:1901601	GO:BP	strigolactone biosynthetic process	15948	22121	c("GO:0016106"	"GO:1901336"	"GO:1901600")
1348	Atrichoblast_Down	FALSE	0.867531733625136	68	1973	9	0.00456158134820071	0.132352941176471	GO:0071369	GO:BP	cellular response to ethylene stimulus	15948	17121	c("GO:0009723"	"GO:0032870")
1349	Atrichoblast_Down	FALSE	0.867531733625136	5	1973	1	0.000506842372022301	0.2	GO:0010275	GO:BP	NAD(P)H dehydrogenase complex assembly	15948	4087	GO:0065003
1350	Atrichoblast_Down	FALSE	0.867531733625136	21	1973	3	0.0015205271160669	0.142857142857143	GO:0042168	GO:BP	heme metabolic process	15948	10346	c("GO:0006778"	"GO:0042440")
1351	Atrichoblast_Down	FALSE	0.867531733625136	5	1973	1	0.000506842372022301	0.2	GO:0007023	GO:BP	post-chaperonin tubulin folding pathway	15948	2661	GO:0006457
1352	Atrichoblast_Down	FALSE	0.867531733625136	69	1973	9	0.00456158134820071	0.130434782608696	GO:0042176	GO:BP	regulation of protein catabolic process	15948	10349	c("GO:0009894"	"GO:0030163"	"GO:0051246")
1353	Atrichoblast_Down	FALSE	0.867531733625136	20	1973	3	0.0015205271160669	0.15	GO:1901002	GO:BP	positive regulation of response to salt stress	15948	21636	c("GO:0009651"	"GO:0048584"	"GO:1901000")
1354	Atrichoblast_Down	FALSE	0.867531733625136	5	1973	1	0.000506842372022301	0.2	GO:0010030	GO:BP	positive regulation of seed germination	15948	3880	c("GO:0009845"	"GO:0010029"	"GO:0048582")
1355	Atrichoblast_Down	FALSE	0.867531733625136	13	1973	2	0.0010136847440446	0.153846153846154	GO:0009695	GO:BP	jasmonic acid biosynthetic process	15948	3635	c("GO:0009694"	"GO:0042759")
1356	Atrichoblast_Down	FALSE	0.867531733625136	13	1973	2	0.0010136847440446	0.153846153846154	GO:0051510	GO:BP	regulation of unidimensional cell growth	15948	14212	c("GO:0001558"	"GO:0009826"	"GO:0022604"	"GO:0048638")
1357	Atrichoblast_Down	FALSE	0.867531733625136	5	1973	1	0.000506842372022301	0.2	GO:0007019	GO:BP	microtubule depolymerization	15948	2658	c("GO:0031109"	"GO:0051261"	"GO:0097435")
1358	Atrichoblast_Down	FALSE	0.867531733625136	5	1973	1	0.000506842372022301	0.2	GO:0140647	GO:BP	P450-containing electron transport chain	15948	20413	GO:0022900
1359	Atrichoblast_Down	FALSE	0.867531733625136	5	1973	1	0.000506842372022301	0.2	GO:0030187	GO:BP	melatonin biosynthetic process	15948	6940	c("GO:0030186"	"GO:0042435"	"GO:0042446"	"GO:0043604")
1360	Atrichoblast_Down	FALSE	0.867531733625136	5	1973	1	0.000506842372022301	0.2	GO:0009649	GO:BP	entrainment of circadian clock	15948	3604	c("GO:0009605"	"GO:0042752")
1361	Atrichoblast_Down	FALSE	0.867531733625136	84	1973	11	0.00557526609224531	0.130952380952381	GO:0016579	GO:BP	protein deubiquitination	15948	5318	GO:0070646
1362	Atrichoblast_Down	FALSE	0.867531733625136	29	1973	4	0.0020273694880892	0.137931034482759	GO:0047484	GO:BP	regulation of response to osmotic stress	15948	12880	c("GO:0006970"	"GO:0080134")
1363	Atrichoblast_Down	FALSE	0.867531733625136	52	1973	7	0.00354789660415611	0.134615384615385	GO:0061157	GO:BP	mRNA destabilization	15948	15741	c("GO:0043488"	"GO:0050779"	"GO:0061014")
1364	Atrichoblast_Down	FALSE	0.867531733625136	5	1973	1	0.000506842372022301	0.2	GO:0044089	GO:BP	positive regulation of cellular component biogenesis	15948	11274	c("GO:0044085"	"GO:0044087"	"GO:0048522")
1365	Atrichoblast_Down	FALSE	0.867531733625136	21	1973	3	0.0015205271160669	0.142857142857143	GO:0006829	GO:BP	zinc ion transport	15948	2532	GO:0000041
1366	Atrichoblast_Down	FALSE	0.867531733625136	13	1973	2	0.0010136847440446	0.153846153846154	GO:0031396	GO:BP	regulation of protein ubiquitination	15948	7411	c("GO:0016567"	"GO:1903320")
1367	Atrichoblast_Down	FALSE	0.867531733625136	5	1973	1	0.000506842372022301	0.2	GO:0042391	GO:BP	regulation of membrane potential	15948	10487	GO:0065008
1368	Atrichoblast_Down	FALSE	0.867531733625136	13	1973	2	0.0010136847440446	0.153846153846154	GO:1900457	GO:BP	regulation of brassinosteroid mediated signaling pathway	15948	21175	c("GO:0009742"	"GO:0009966")
1369	Atrichoblast_Down	FALSE	0.867531733625136	147	1973	19	0.00963000506842372	0.129251700680272	GO:0006260	GO:BP	DNA replication	15948	2098	GO:0006259
1370	Atrichoblast_Down	FALSE	0.867531733625136	21	1973	3	0.0015205271160669	0.142857142857143	GO:1901259	GO:BP	chloroplast rRNA processing	15948	21842	GO:0006364
1371	Atrichoblast_Down	FALSE	0.867531733625136	5	1973	1	0.000506842372022301	0.2	GO:0045905	GO:BP	positive regulation of translational termination	15948	12099	c("GO:0006415"	"GO:0006449"	"GO:0043243"	"GO:0045727")
1372	Atrichoblast_Down	FALSE	0.867531733625136	5	1973	1	0.000506842372022301	0.2	GO:0044030	GO:BP	regulation of DNA methylation	15948	11248	c("GO:0006306"	"GO:0051052")
1373	Atrichoblast_Down	FALSE	0.867531733625136	5	1973	1	0.000506842372022301	0.2	GO:0000255	GO:BP	allantoin metabolic process	15948	71	c("GO:0043603"	"GO:0046483"	"GO:1901360"	"GO:1901564")
1374	Atrichoblast_Down	FALSE	0.867531733625136	77	1973	10	0.00506842372022301	0.12987012987013	GO:0018105	GO:BP	peptidyl-serine phosphorylation	15948	5413	c("GO:0006468"	"GO:0018209")
1375	Atrichoblast_Down	FALSE	0.867531733625136	5	1973	1	0.000506842372022301	0.2	GO:1904668	GO:BP	positive regulation of ubiquitin protein ligase activity	15948	24638	c("GO:0051443"	"GO:1904666")
1376	Atrichoblast_Down	FALSE	0.867531733625136	100	1973	13	0.00658895083628991	0.13	GO:1901292	GO:BP	nucleoside phosphate catabolic process	15948	21874	c("GO:0006753"	"GO:0034655"	"GO:0046434")
1377	Atrichoblast_Down	FALSE	0.867531733625136	29	1973	4	0.0020273694880892	0.137931034482759	GO:0009086	GO:BP	methionine biosynthetic process	15948	3296	c("GO:0000097"	"GO:0006555"	"GO:0009067")
1378	Atrichoblast_Down	FALSE	0.867531733625136	572	1973	72	0.0364926507856057	0.125874125874126	GO:0032446	GO:BP	protein modification by small protein conjugation	15948	7840	GO:0070647
1379	Atrichoblast_Down	FALSE	0.867531733625136	28	1973	4	0.0020273694880892	0.142857142857143	GO:0051651	GO:BP	maintenance of location in cell	15948	14319	c("GO:0009987"	"GO:0051235"	"GO:0051641")
1380	Atrichoblast_Down	FALSE	0.867531733625136	5	1973	1	0.000506842372022301	0.2	GO:0034227	GO:BP	tRNA thio-modification	15948	8798	GO:0006400
1381	Atrichoblast_Down	FALSE	0.867531733625136	5	1973	1	0.000506842372022301	0.2	GO:0006542	GO:BP	glutamine biosynthetic process	15948	2289	c("GO:0006541"	"GO:0009084")
1382	Atrichoblast_Down	FALSE	0.867531733625136	13	1973	2	0.0010136847440446	0.153846153846154	GO:0009071	GO:BP	serine family amino acid catabolic process	15948	3284	c("GO:0009069"	"GO:0170035"	"GO:0170040")
1383	Atrichoblast_Down	FALSE	0.867531733625136	77	1973	10	0.00506842372022301	0.12987012987013	GO:0001510	GO:BP	RNA methylation	15948	329	c("GO:0009451"	"GO:0043414")
1384	Atrichoblast_Down	FALSE	0.867531733625136	5	1973	1	0.000506842372022301	0.2	GO:0006361	GO:BP	transcription initiation at RNA polymerase I promoter	15948	2160	c("GO:0006352"	"GO:0006360")
1385	Atrichoblast_Down	FALSE	0.867531733625136	36	1973	5	0.00253421186011151	0.138888888888889	GO:0030148	GO:BP	sphingolipid biosynthetic process	15948	6919	c("GO:0006665"	"GO:0046467"	"GO:1901566")
1386	Atrichoblast_Down	FALSE	0.867531733625136	5	1973	1	0.000506842372022301	0.2	GO:0009650	GO:BP	UV protection	15948	3605	GO:0009411
1387	Atrichoblast_Down	FALSE	0.867531733625136	5	1973	1	0.000506842372022301	0.2	GO:0033388	GO:BP	putrescine biosynthetic process from arginine	15948	8479	c("GO:0006525"	"GO:0009446")
1388	Atrichoblast_Down	FALSE	0.867531733625136	533	1973	67	0.0339584389254942	0.125703564727955	GO:0046907	GO:BP	intracellular transport	15948	12847	c("GO:0006810"	"GO:0051641"	"GO:0051649")
1389	Atrichoblast_Down	FALSE	0.867531733625136	20	1973	3	0.0015205271160669	0.15	GO:0006714	GO:BP	sesquiterpenoid metabolic process	15948	2448	GO:0006721
1390	Atrichoblast_Down	FALSE	0.867531733625136	5	1973	1	0.000506842372022301	0.2	GO:0006044	GO:BP	N-acetylglucosamine metabolic process	15948	1930	GO:1901071
1391	Atrichoblast_Down	FALSE	0.867531733625136	5	1973	1	0.000506842372022301	0.2	GO:0017196	GO:BP	N-terminal peptidyl-methionine acetylation	15948	5362	c("GO:0006474"	"GO:0018206")
1392	Atrichoblast_Down	FALSE	0.867531733625136	5	1973	1	0.000506842372022301	0.2	GO:0046051	GO:BP	UTP metabolic process	15948	12226	c("GO:0009208"	"GO:0009218")
1393	Atrichoblast_Down	FALSE	0.867531733625136	37	1973	5	0.00253421186011151	0.135135135135135	GO:0006040	GO:BP	amino sugar metabolic process	15948	1926	GO:1901135
1394	Atrichoblast_Down	FALSE	0.867531733625136	5	1973	1	0.000506842372022301	0.2	GO:0010082	GO:BP	regulation of root meristem growth	15948	3932	c("GO:0010015"	"GO:0010075"	"GO:0010449")
1395	Atrichoblast_Down	FALSE	0.867531733625136	5	1973	1	0.000506842372022301	0.2	GO:0045740	GO:BP	positive regulation of DNA replication	15948	11976	c("GO:0006260"	"GO:0006275"	"GO:0051054")
1396	Atrichoblast_Down	FALSE	0.867531733625136	5	1973	1	0.000506842372022301	0.2	GO:0008284	GO:BP	positive regulation of cell population proliferation	15948	3186	c("GO:0008283"	"GO:0042127"	"GO:0048522")
1397	Atrichoblast_Down	FALSE	0.867531733625136	5	1973	1	0.000506842372022301	0.2	GO:0032104	GO:BP	regulation of response to extracellular stimulus	15948	7635	c("GO:0009991"	"GO:0032101")
1398	Atrichoblast_Down	FALSE	0.867531733625136	5	1973	1	0.000506842372022301	0.2	GO:0009448	GO:BP	gamma-aminobutyric acid metabolic process	15948	3532	c("GO:0032787"	"GO:0170041")
1399	Atrichoblast_Down	FALSE	0.867531733625136	156	1973	20	0.010136847440446	0.128205128205128	GO:0010646	GO:BP	regulation of cell communication	15948	4342	c("GO:0007154"	"GO:0050794")
1400	Atrichoblast_Down	FALSE	0.867531733625136	13	1973	2	0.0010136847440446	0.153846153846154	GO:1901873	GO:BP	regulation of post-translational protein modification	15948	22351	c("GO:0031399"	"GO:0043687")
1401	Atrichoblast_Down	FALSE	0.867531733625136	21	1973	3	0.0015205271160669	0.142857142857143	GO:0045787	GO:BP	positive regulation of cell cycle	15948	12015	c("GO:0007049"	"GO:0048522"	"GO:0051726")
1402	Atrichoblast_Down	FALSE	0.867531733625136	77	1973	10	0.00506842372022301	0.12987012987013	GO:0018209	GO:BP	peptidyl-serine modification	15948	5472	GO:0018193
1403	Atrichoblast_Down	FALSE	0.867531733625136	28	1973	4	0.0020273694880892	0.142857142857143	GO:0018230	GO:BP	peptidyl-L-cysteine S-palmitoylation	15948	5488	c("GO:0018231"	"GO:0018345")
1404	Atrichoblast_Down	FALSE	0.867531733625136	5	1973	1	0.000506842372022301	0.2	GO:0006552	GO:BP	leucine catabolic process	15948	2299	c("GO:0006551"	"GO:0009083"	"GO:1901606")
1405	Atrichoblast_Down	FALSE	0.867531733625136	5	1973	1	0.000506842372022301	0.2	GO:0015770	GO:BP	sucrose transport	15948	4947	GO:0015766
1406	Atrichoblast_Down	FALSE	0.867531733625136	5	1973	1	0.000506842372022301	0.2	GO:0009221	GO:BP	pyrimidine deoxyribonucleotide biosynthetic process	15948	3424	c("GO:0006221"	"GO:0009219"	"GO:0009265")
1407	Atrichoblast_Down	FALSE	0.867531733625136	5	1973	1	0.000506842372022301	0.2	GO:0031110	GO:BP	regulation of microtubule polymerization or depolymerization	15948	7280	c("GO:0031109"	"GO:0070507")
1408	Atrichoblast_Down	FALSE	0.867531733625136	20	1973	3	0.0015205271160669	0.15	GO:0071577	GO:BP	zinc ion transmembrane transport	15948	17269	c("GO:0006829"	"GO:0098655"	"GO:0098662")
1409	Atrichoblast_Down	FALSE	0.867531733625136	5	1973	1	0.000506842372022301	0.2	GO:0010039	GO:BP	response to iron ion	15948	3889	GO:0010038
1410	Atrichoblast_Down	FALSE	0.867531733625136	5	1973	1	0.000506842372022301	0.2	GO:0035627	GO:BP	ceramide transport	15948	9446	c("GO:0006869"	"GO:0042886")
1411	Atrichoblast_Down	FALSE	0.879170858258837	215	1973	27	0.0136847440446021	0.125581395348837	GO:0000278	GO:BP	mitotic cell cycle	15948	77	GO:0007049
1412	Atrichoblast_Down	FALSE	0.882899476575057	94	1973	12	0.00608210846426761	0.127659574468085	GO:0072523	GO:BP	purine-containing compound catabolic process	15948	17942	c("GO:0019439"	"GO:0044270"	"GO:0046700"	"GO:0072521"	"GO:1901361"	"GO:1901565")
1413	Atrichoblast_Down	FALSE	0.884626397242519	86	1973	11	0.00557526609224531	0.127906976744186	GO:0046903	GO:BP	secretion	15948	12846	GO:0006810
1414	Atrichoblast_Down	FALSE	0.896385072219388	54	1973	7	0.00354789660415611	0.12962962962963	GO:0022603	GO:BP	regulation of anatomical structure morphogenesis	15948	6848	c("GO:0009653"	"GO:0050793")
1415	Atrichoblast_Down	FALSE	0.899477133517862	46	1973	6	0.00304105423213381	0.130434782608696	GO:0045087	GO:BP	innate immune response	15948	11659	c("GO:0006955"	"GO:0140546")
1416	Atrichoblast_Down	FALSE	0.899477133517862	46	1973	6	0.00304105423213381	0.130434782608696	GO:0009070	GO:BP	serine family amino acid biosynthetic process	15948	3283	c("GO:0009069"	"GO:0170034"	"GO:0170038")
1417	Atrichoblast_Down	FALSE	0.902774197316685	1164	1973	144	0.0729853015712114	0.123711340206186	GO:0071702	GO:BP	organic substance transport	15948	17372	GO:0006810
1418	Atrichoblast_Down	FALSE	0.902774197316685	38	1973	5	0.00253421186011151	0.131578947368421	GO:0051235	GO:BP	maintenance of location	15948	14033	GO:0051179
1419	Atrichoblast_Down	FALSE	0.902774197316685	38	1973	5	0.00253421186011151	0.131578947368421	GO:0009845	GO:BP	seed germination	15948	3755	c("GO:0032501"	"GO:0090351")
1420	Atrichoblast_Down	FALSE	0.902774197316685	38	1973	5	0.00253421186011151	0.131578947368421	GO:0006816	GO:BP	calcium ion transport	15948	2524	GO:0030001
1421	Atrichoblast_Down	FALSE	0.906414156258347	30	1973	4	0.0020273694880892	0.133333333333333	GO:0071370	GO:BP	cellular response to gibberellin stimulus	15948	17122	c("GO:0009739"	"GO:0032870"	"GO:0071396"	"GO:1901701")
1422	Atrichoblast_Down	FALSE	0.906414156258347	30	1973	4	0.0020273694880892	0.133333333333333	GO:0018345	GO:BP	protein palmitoylation	15948	5558	c("GO:0006497"	"GO:0043543")
1423	Atrichoblast_Down	FALSE	0.906414156258347	152	1973	19	0.00963000506842372	0.125	GO:0009966	GO:BP	regulation of signal transduction	15948	3842	c("GO:0007165"	"GO:0010646"	"GO:0023051"	"GO:0048583")
1424	Atrichoblast_Down	FALSE	0.906414156258347	30	1973	4	0.0020273694880892	0.133333333333333	GO:0006022	GO:BP	aminoglycan metabolic process	15948	1908	c("GO:0043170"	"GO:1901135"	"GO:1901564")
1425	Atrichoblast_Down	FALSE	0.910694979158124	6	1973	1	0.000506842372022301	0.166666666666667	GO:0060147	GO:BP	regulation of post-transcriptional gene silencing	15948	14854	c("GO:0010468"	"GO:0016441")
1426	Atrichoblast_Down	FALSE	0.910694979158124	1355	1973	167	0.0846426761277243	0.123247232472325	GO:1901575	GO:BP	organic substance catabolic process	15948	22105	c("GO:0009056"	"GO:0071704")
1427	Atrichoblast_Down	FALSE	0.910694979158124	6	1973	1	0.000506842372022301	0.166666666666667	GO:0051693	GO:BP	actin filament capping	15948	14351	c("GO:0030835"	"GO:0030837")
1428	Atrichoblast_Down	FALSE	0.910694979158124	14	1973	2	0.0010136847440446	0.142857142857143	GO:0006995	GO:BP	cellular response to nitrogen starvation	15948	2641	c("GO:0009267"	"GO:0043562")
1429	Atrichoblast_Down	FALSE	0.910694979158124	6	1973	1	0.000506842372022301	0.166666666666667	GO:0030186	GO:BP	melatonin metabolic process	15948	6939	c("GO:0042430"	"GO:0042445"	"GO:0043603")
1430	Atrichoblast_Down	FALSE	0.910694979158124	6	1973	1	0.000506842372022301	0.166666666666667	GO:1901962	GO:BP	S-adenosyl-L-methionine transmembrane transport	15948	22437	c("GO:0015805"	"GO:0055085")
1431	Atrichoblast_Down	FALSE	0.910694979158124	121	1973	15	0.00760263558033452	0.12396694214876	GO:0043414	GO:BP	macromolecule methylation	15948	11036	c("GO:0032259"	"GO:0043412")
1432	Atrichoblast_Down	FALSE	0.910694979158124	6	1973	1	0.000506842372022301	0.166666666666667	GO:0042256	GO:BP	cytosolic ribosome assembly	15948	10407	GO:0042255
1433	Atrichoblast_Down	FALSE	0.910694979158124	6	1973	1	0.000506842372022301	0.166666666666667	GO:0015783	GO:BP	GDP-fucose transmembrane transport	15948	4959	GO:0090480
1434	Atrichoblast_Down	FALSE	0.910694979158124	6	1973	1	0.000506842372022301	0.166666666666667	GO:0071043	GO:BP	CUT metabolic process	15948	16939	GO:0034660
1435	Atrichoblast_Down	FALSE	0.910694979158124	22	1973	3	0.0015205271160669	0.136363636363636	GO:0000054	GO:BP	ribosomal subunit export from nucleus	15948	22	c("GO:0031503"	"GO:0033750"	"GO:0042254"	"GO:0051168"	"GO:0051656")
1436	Atrichoblast_Down	FALSE	0.910694979158124	6	1973	1	0.000506842372022301	0.166666666666667	GO:0009162	GO:BP	deoxyribonucleoside monophosphate metabolic process	15948	3365	GO:0009123
1437	Atrichoblast_Down	FALSE	0.910694979158124	6	1973	1	0.000506842372022301	0.166666666666667	GO:0006225	GO:BP	UDP biosynthetic process	15948	2068	c("GO:0009194"	"GO:0009220"	"GO:0046048")
1438	Atrichoblast_Down	FALSE	0.910694979158124	96	1973	12	0.00608210846426761	0.125	GO:0044770	GO:BP	cell cycle phase transition	15948	11534	GO:0022402
1439	Atrichoblast_Down	FALSE	0.910694979158124	14	1973	2	0.0010136847440446	0.142857142857143	GO:0010167	GO:BP	response to nitrate	15948	4007	c("GO:0010035"	"GO:1901698"	"GO:1901700")
1440	Atrichoblast_Down	FALSE	0.910694979158124	6	1973	1	0.000506842372022301	0.166666666666667	GO:0042148	GO:BP	DNA strand invasion	15948	10336	c("GO:0006259"	"GO:0006310")
1441	Atrichoblast_Down	FALSE	0.910694979158124	22	1973	3	0.0015205271160669	0.136363636363636	GO:0009147	GO:BP	pyrimidine nucleoside triphosphate metabolic process	15948	3351	GO:0009141
1442	Atrichoblast_Down	FALSE	0.910694979158124	6	1973	1	0.000506842372022301	0.166666666666667	GO:0046084	GO:BP	adenine biosynthetic process	15948	12259	c("GO:0009113"	"GO:0046083")
1443	Atrichoblast_Down	FALSE	0.910694979158124	6	1973	1	0.000506842372022301	0.166666666666667	GO:0046083	GO:BP	adenine metabolic process	15948	12258	GO:0006144
1444	Atrichoblast_Down	FALSE	0.910694979158124	6	1973	1	0.000506842372022301	0.166666666666667	GO:0035442	GO:BP	dipeptide transmembrane transport	15948	9346	c("GO:0035672"	"GO:0042938")
1445	Atrichoblast_Down	FALSE	0.910694979158124	6	1973	1	0.000506842372022301	0.166666666666667	GO:0071034	GO:BP	CUT catabolic process	15948	16930	c("GO:0034661"	"GO:0071043")
1446	Atrichoblast_Down	FALSE	0.910694979158124	6	1973	1	0.000506842372022301	0.166666666666667	GO:0009157	GO:BP	deoxyribonucleoside monophosphate biosynthetic process	15948	3361	c("GO:0009124"	"GO:0009162")
1447	Atrichoblast_Down	FALSE	0.910694979158124	47	1973	6	0.00304105423213381	0.127659574468085	GO:0002376	GO:BP	immune system process	15948	913	GO:0008150
1448	Atrichoblast_Down	FALSE	0.910694979158124	6	1973	1	0.000506842372022301	0.166666666666667	GO:0010227	GO:BP	floral organ abscission	15948	4047	c("GO:0003006"	"GO:0009838"	"GO:0048437")
1449	Atrichoblast_Down	FALSE	0.910694979158124	22	1973	3	0.0015205271160669	0.136363636363636	GO:0031349	GO:BP	positive regulation of defense response	15948	7397	c("GO:0006952"	"GO:0031347"	"GO:0048584")
1450	Atrichoblast_Down	FALSE	0.910694979158124	113	1973	14	0.00709579320831222	0.123893805309735	GO:0006417	GO:BP	regulation of translation	15948	2198	c("GO:0006412"	"GO:0010608"	"GO:0034248"	"GO:0051246")
1451	Atrichoblast_Down	FALSE	0.910694979158124	6	1973	1	0.000506842372022301	0.166666666666667	GO:0036065	GO:BP	fucosylation	15948	9740	GO:0070085
1452	Atrichoblast_Down	FALSE	0.910694979158124	6	1973	1	0.000506842372022301	0.166666666666667	GO:0019374	GO:BP	galactolipid metabolic process	15948	5926	GO:0006664
1453	Atrichoblast_Down	FALSE	0.910694979158124	47	1973	6	0.00304105423213381	0.127659574468085	GO:0006955	GO:BP	immune response	15948	2617	c("GO:0002376"	"GO:0050896")
1454	Atrichoblast_Down	FALSE	0.910694979158124	6	1973	1	0.000506842372022301	0.166666666666667	GO:0046048	GO:BP	UDP metabolic process	15948	12223	c("GO:0009193"	"GO:0009218")
1455	Atrichoblast_Down	FALSE	0.910694979158124	6	1973	1	0.000506842372022301	0.166666666666667	GO:0046039	GO:BP	GTP metabolic process	15948	12214	c("GO:0009150"	"GO:0009205")
1456	Atrichoblast_Down	FALSE	0.910694979158124	14	1973	2	0.0010136847440446	0.142857142857143	GO:0009095	GO:BP	aromatic amino acid family biosynthetic process	prephenate pathway	15948	3305	GO:0009073
1457	Atrichoblast_Down	FALSE	0.910694979158124	31	1973	4	0.0020273694880892	0.129032258064516	GO:0032786	GO:BP	positive regulation of DNA-templated transcription	elongation	15948	8100	c("GO:0006354"	"GO:0032784"	"GO:0045893")
1458	Atrichoblast_Down	FALSE	0.910694979158124	6	1973	1	0.000506842372022301	0.166666666666667	GO:0046037	GO:BP	GMP metabolic process	15948	12212	c("GO:0009150"	"GO:0009167")
1459	Atrichoblast_Down	FALSE	0.910694979158124	14	1973	2	0.0010136847440446	0.142857142857143	GO:0042023	GO:BP	DNA endoreduplication	15948	10272	GO:0044786
1460	Atrichoblast_Down	FALSE	0.910694979158124	6	1973	1	0.000506842372022301	0.166666666666667	GO:0015805	GO:BP	S-adenosyl-L-methionine transport	15948	4978	c("GO:0015695"	"GO:0072348")
1461	Atrichoblast_Down	FALSE	0.910694979158124	6	1973	1	0.000506842372022301	0.166666666666667	GO:0006437	GO:BP	tyrosyl-tRNA aminoacylation	15948	2218	GO:0006418
1462	Atrichoblast_Down	FALSE	0.910694979158124	6	1973	1	0.000506842372022301	0.166666666666667	GO:0042357	GO:BP	thiamine diphosphate metabolic process	15948	10462	c("GO:0006796"	"GO:0019637"	"GO:0042723")
1463	Atrichoblast_Down	FALSE	0.910694979158124	6	1973	1	0.000506842372022301	0.166666666666667	GO:0015772	GO:BP	oligosaccharide transport	15948	4949	GO:0008643
1464	Atrichoblast_Down	FALSE	0.910694979158124	14	1973	2	0.0010136847440446	0.142857142857143	GO:0048268	GO:BP	clathrin coat assembly	15948	13043	GO:0065003
1465	Atrichoblast_Down	FALSE	0.910694979158124	6	1973	1	0.000506842372022301	0.166666666666667	GO:0007021	GO:BP	tubulin complex assembly	15948	2660	GO:0065003
1466	Atrichoblast_Down	FALSE	0.910694979158124	6	1973	1	0.000506842372022301	0.166666666666667	GO:0070979	GO:BP	protein K11-linked ubiquitination	15948	16908	GO:0000209
1467	Atrichoblast_Down	FALSE	0.910694979158124	210	1973	26	0.0131779016725798	0.123809523809524	GO:0006631	GO:BP	fatty acid metabolic process	15948	2370	c("GO:0032787"	"GO:0044255")
1468	Atrichoblast_Down	FALSE	0.910694979158124	6	1973	1	0.000506842372022301	0.166666666666667	GO:0090735	GO:BP	DNA repair complex assembly	15948	18970	GO:0065003
1469	Atrichoblast_Down	FALSE	0.910694979158124	6	1973	1	0.000506842372022301	0.166666666666667	GO:0051761	GO:BP	sesquiterpene metabolic process	15948	14375	GO:0042214
1470	Atrichoblast_Down	FALSE	0.910694979158124	6	1973	1	0.000506842372022301	0.166666666666667	GO:0051762	GO:BP	sesquiterpene biosynthetic process	15948	14376	c("GO:0046246"	"GO:0051761")
1471	Atrichoblast_Down	FALSE	0.910694979158124	6	1973	1	0.000506842372022301	0.166666666666667	GO:0006152	GO:BP	purine nucleoside catabolic process	15948	2014	c("GO:0009164"	"GO:0042278"	"GO:0072523")
1472	Atrichoblast_Down	FALSE	0.910694979158124	6	1973	1	0.000506842372022301	0.166666666666667	GO:0046622	GO:BP	positive regulation of organ growth	15948	12668	c("GO:0035265"	"GO:0046620"	"GO:0048639"	"GO:0051240")
1473	Atrichoblast_Down	FALSE	0.910694979158124	14	1973	2	0.0010136847440446	0.142857142857143	GO:0009631	GO:BP	cold acclimation	15948	3589	GO:0009409
1474	Atrichoblast_Down	FALSE	0.910694979158124	6	1973	1	0.000506842372022301	0.166666666666667	GO:0046208	GO:BP	spermine catabolic process	15948	12373	c("GO:0006598"	"GO:0008215")
1475	Atrichoblast_Down	FALSE	0.910694979158124	6	1973	1	0.000506842372022301	0.166666666666667	GO:0010447	GO:BP	response to acidic pH	15948	4190	GO:0009268
1476	Atrichoblast_Down	FALSE	0.910694979158124	6	1973	1	0.000506842372022301	0.166666666666667	GO:0006121	GO:BP	mitochondrial electron transport	succinate to ubiquinone	15948	1999	c("GO:0019646"	"GO:0042775")
1477	Atrichoblast_Down	FALSE	0.910694979158124	6	1973	1	0.000506842372022301	0.166666666666667	GO:0006624	GO:BP	vacuolar protein processing	15948	2365	GO:0016485
1478	Atrichoblast_Down	FALSE	0.910694979158124	6	1973	1	0.000506842372022301	0.166666666666667	GO:1990547	GO:BP	mitochondrial phosphate ion transmembrane transport	15948	25871	c("GO:0035435"	"GO:1990542")
1479	Atrichoblast_Down	FALSE	0.910694979158124	6	1973	1	0.000506842372022301	0.166666666666667	GO:0000730	GO:BP	DNA recombinase assembly	15948	209	c("GO:0045003"	"GO:0065004"	"GO:0090735")
1480	Atrichoblast_Down	FALSE	0.910694979158124	6	1973	1	0.000506842372022301	0.166666666666667	GO:0015909	GO:BP	long-chain fatty acid transport	15948	5065	GO:0015908
1481	Atrichoblast_Down	FALSE	0.910694979158124	6	1973	1	0.000506842372022301	0.166666666666667	GO:0009229	GO:BP	thiamine diphosphate biosynthetic process	15948	3432	c("GO:0042357"	"GO:0042724"	"GO:0090407")
1482	Atrichoblast_Down	FALSE	0.910694979158124	6	1973	1	0.000506842372022301	0.166666666666667	GO:0042938	GO:BP	dipeptide transport	15948	10800	GO:0006857
1483	Atrichoblast_Down	FALSE	0.910694979158124	6	1973	1	0.000506842372022301	0.166666666666667	GO:1901880	GO:BP	negative regulation of protein depolymerization	15948	22358	c("GO:0043242"	"GO:0051261"	"GO:1901879")
1484	Atrichoblast_Down	FALSE	0.910694979158124	6	1973	1	0.000506842372022301	0.166666666666667	GO:0009194	GO:BP	pyrimidine ribonucleoside diphosphate biosynthetic process	15948	3397	c("GO:0009139"	"GO:0009188"	"GO:0009193")
1485	Atrichoblast_Down	FALSE	0.910694979158124	22	1973	3	0.0015205271160669	0.136363636363636	GO:0033750	GO:BP	ribosome localization	15948	8640	GO:0051640
1486	Atrichoblast_Down	FALSE	0.910694979158124	6	1973	1	0.000506842372022301	0.166666666666667	GO:0006183	GO:BP	GTP biosynthetic process	15948	2036	c("GO:0009152"	"GO:0009206"	"GO:0046039")
1487	Atrichoblast_Down	FALSE	0.910694979158124	6	1973	1	0.000506842372022301	0.166666666666667	GO:0043243	GO:BP	positive regulation of protein-containing complex disassembly	15948	10934	c("GO:0032984"	"GO:0043244"	"GO:0051130")
1488	Atrichoblast_Down	FALSE	0.910694979158124	6	1973	1	0.000506842372022301	0.166666666666667	GO:0009838	GO:BP	abscission	15948	3754	c("GO:0007275"	"GO:0032502")
1489	Atrichoblast_Down	FALSE	0.910694979158124	14	1973	2	0.0010136847440446	0.142857142857143	GO:0032271	GO:BP	regulation of protein polymerization	15948	7724	c("GO:0043254"	"GO:0051258")
1490	Atrichoblast_Down	FALSE	0.910694979158124	6	1973	1	0.000506842372022301	0.166666666666667	GO:0015766	GO:BP	disaccharide transport	15948	4943	GO:0015772
1491	Atrichoblast_Down	FALSE	0.910694979158124	6	1973	1	0.000506842372022301	0.166666666666667	GO:0009193	GO:BP	pyrimidine ribonucleoside diphosphate metabolic process	15948	3396	c("GO:0009138"	"GO:0009185")
1492	Atrichoblast_Down	FALSE	0.910694979158124	6	1973	1	0.000506842372022301	0.166666666666667	GO:0009188	GO:BP	ribonucleoside diphosphate biosynthetic process	15948	3391	c("GO:0009133"	"GO:0009185")
1493	Atrichoblast_Down	FALSE	0.910694979158124	22	1973	3	0.0015205271160669	0.136363636363636	GO:0051302	GO:BP	regulation of cell division	15948	14081	c("GO:0050794"	"GO:0051301")
1494	Atrichoblast_Down	FALSE	0.910694979158124	153	1973	19	0.00963000506842372	0.124183006535948	GO:0023051	GO:BP	regulation of signaling	15948	6876	c("GO:0023052"	"GO:0050789")
1495	Atrichoblast_Down	FALSE	0.910694979158124	128	1973	16	0.00810947795235682	0.125	GO:0051640	GO:BP	organelle localization	15948	14308	GO:0051179
1496	Atrichoblast_Down	FALSE	0.910694979158124	6	1973	1	0.000506842372022301	0.166666666666667	GO:0030835	GO:BP	negative regulation of actin filament depolymerization	15948	7157	c("GO:0030042"	"GO:0030834"	"GO:0051494"	"GO:1901880"	"GO:1902904")
1497	Atrichoblast_Down	FALSE	0.910694979158124	14	1973	2	0.0010136847440446	0.142857142857143	GO:0006544	GO:BP	glycine metabolic process	15948	2291	GO:0009069
1498	Atrichoblast_Down	FALSE	0.91413404332065	89	1973	11	0.00557526609224531	0.123595505617978	GO:0042180	GO:BP	cellular ketone metabolic process	15948	10353	c("GO:0044237"	"GO:0044281"	"GO:0071704")
1499	Atrichoblast_Down	FALSE	0.916279077743357	81	1973	10	0.00506842372022301	0.123456790123457	GO:0009154	GO:BP	purine ribonucleotide catabolic process	15948	3358	c("GO:0006195"	"GO:0009150"	"GO:0009261")
1500	Atrichoblast_Down	FALSE	0.916279077743357	48	1973	6	0.00304105423213381	0.125	GO:0009739	GO:BP	response to gibberellin	15948	3674	c("GO:0009725"	"GO:0033993"	"GO:1901700")
1501	Atrichoblast_Down	FALSE	0.916279077743357	23	1973	3	0.0015205271160669	0.130434782608696	GO:0009411	GO:BP	response to UV	15948	3513	GO:0009416
1502	Atrichoblast_Down	FALSE	0.916279077743357	81	1973	10	0.00506842372022301	0.123456790123457	GO:0009261	GO:BP	ribonucleotide catabolic process	15948	3463	c("GO:0009166"	"GO:0009259"	"GO:1901136")
1503	Atrichoblast_Down	FALSE	0.916279077743357	48	1973	6	0.00304105423213381	0.125	GO:0030244	GO:BP	cellulose biosynthetic process	15948	6978	c("GO:0030243"	"GO:0051274")
1504	Atrichoblast_Down	FALSE	0.916279077743357	48	1973	6	0.00304105423213381	0.125	GO:0042545	GO:BP	cell wall modification	15948	10585	GO:0071555
1505	Atrichoblast_Down	FALSE	0.916279077743357	48	1973	6	0.00304105423213381	0.125	GO:0000910	GO:BP	cytokinesis	15948	245	c("GO:0022402"	"GO:0051301")
1506	Atrichoblast_Down	FALSE	0.916279077743357	23	1973	3	0.0015205271160669	0.130434782608696	GO:0032103	GO:BP	positive regulation of response to external stimulus	15948	7634	c("GO:0009605"	"GO:0032101"	"GO:0048584")
1507	Atrichoblast_Down	FALSE	0.916279077743357	23	1973	3	0.0015205271160669	0.130434782608696	GO:0007186	GO:BP	G protein-coupled receptor signaling pathway	15948	2775	GO:0007165
1508	Atrichoblast_Down	FALSE	0.916279077743357	302	1973	37	0.0187531677648251	0.122516556291391	GO:0016052	GO:BP	carbohydrate catabolic process	15948	5144	c("GO:0005975"	"GO:1901575")
1509	Atrichoblast_Down	FALSE	0.920733872684054	73	1973	9	0.00456158134820071	0.123287671232877	GO:0030243	GO:BP	cellulose metabolic process	15948	6977	GO:0051273
1510	Atrichoblast_Down	FALSE	0.926666104132285	605	1973	74	0.0375063355296503	0.122314049586777	GO:0048518	GO:BP	positive regulation of biological process	15948	13226	c("GO:0008150"	"GO:0050789")
1511	Atrichoblast_Down	FALSE	0.927694638063847	65	1973	8	0.00405473897617841	0.123076923076923	GO:0001932	GO:BP	regulation of protein phosphorylation	15948	551	c("GO:0006468"	"GO:0031399"	"GO:0042325")
1512	Atrichoblast_Down	FALSE	0.92932644860059	15	1973	2	0.0010136847440446	0.133333333333333	GO:1902584	GO:BP	positive regulation of response to water deprivation	15948	22924	c("GO:0009414"	"GO:0048584"	"GO:2000070")
1513	Atrichoblast_Down	FALSE	0.92932644860059	15	1973	2	0.0010136847440446	0.133333333333333	GO:1902644	GO:BP	tertiary alcohol metabolic process	15948	22970	GO:0006066
1514	Atrichoblast_Down	FALSE	0.92932644860059	115	1973	14	0.00709579320831222	0.121739130434783	GO:0034248	GO:BP	regulation of amide metabolic process	15948	8813	c("GO:0043603"	"GO:0051171")
1515	Atrichoblast_Down	FALSE	0.92932644860059	57	1973	7	0.00354789660415611	0.12280701754386	GO:0009741	GO:BP	response to brassinosteroid	15948	3676	c("GO:0009725"	"GO:0014070"	"GO:0033993"	"GO:1901700")
1516	Atrichoblast_Down	FALSE	0.92932644860059	15	1973	2	0.0010136847440446	0.133333333333333	GO:0010090	GO:BP	trichome morphogenesis	15948	3940	c("GO:0000902"	"GO:0010026"	"GO:0090626")
1517	Atrichoblast_Down	FALSE	0.92932644860059	15	1973	2	0.0010136847440446	0.133333333333333	GO:0043288	GO:BP	apocarotenoid metabolic process	15948	10958	GO:0006720
1518	Atrichoblast_Down	FALSE	0.92932644860059	15	1973	2	0.0010136847440446	0.133333333333333	GO:0043244	GO:BP	regulation of protein-containing complex disassembly	15948	10935	c("GO:0032984"	"GO:0051128")
1519	Atrichoblast_Down	FALSE	0.92932644860059	15	1973	2	0.0010136847440446	0.133333333333333	GO:0008064	GO:BP	regulation of actin polymerization or depolymerization	15948	3147	c("GO:0008154"	"GO:0030832"	"GO:0110053")
1520	Atrichoblast_Down	FALSE	0.92932644860059	15	1973	2	0.0010136847440446	0.133333333333333	GO:2000024	GO:BP	regulation of leaf development	15948	26052	c("GO:0048366"	"GO:0050793")
1521	Atrichoblast_Down	FALSE	0.92932644860059	15	1973	2	0.0010136847440446	0.133333333333333	GO:0009687	GO:BP	abscisic acid metabolic process	15948	3627	c("GO:0006714"	"GO:0032787"	"GO:0043288"	"GO:0120254"	"GO:1902644")
1522	Atrichoblast_Down	FALSE	0.92932644860059	15	1973	2	0.0010136847440446	0.133333333333333	GO:0046365	GO:BP	monosaccharide catabolic process	15948	12495	c("GO:0005996"	"GO:0016052"	"GO:0044282")
1523	Atrichoblast_Down	FALSE	0.92932644860059	15	1973	2	0.0010136847440446	0.133333333333333	GO:0090329	GO:BP	regulation of DNA-templated DNA replication	15948	18741	c("GO:0006261"	"GO:0006275")
1524	Atrichoblast_Down	FALSE	0.92932644860059	15	1973	2	0.0010136847440446	0.133333333333333	GO:0071241	GO:BP	cellular response to inorganic substance	15948	17001	c("GO:0010035"	"GO:0070887")
1525	Atrichoblast_Down	FALSE	0.92932644860059	15	1973	2	0.0010136847440446	0.133333333333333	GO:0006301	GO:BP	postreplication repair	15948	2129	GO:0006281
1526	Atrichoblast_Down	FALSE	0.92932644860059	15	1973	2	0.0010136847440446	0.133333333333333	GO:0035510	GO:BP	DNA dealkylation	15948	9385	GO:0006304
1527	Atrichoblast_Down	FALSE	0.92932644860059	82	1973	10	0.00506842372022301	0.121951219512195	GO:0032940	GO:BP	secretion by cell	15948	8206	c("GO:0046903"	"GO:0140352")
1528	Atrichoblast_Down	FALSE	0.92932644860059	15	1973	2	0.0010136847440446	0.133333333333333	GO:0030832	GO:BP	regulation of actin filament length	15948	7154	c("GO:0032535"	"GO:0032956")
1529	Atrichoblast_Down	FALSE	0.929359793541582	32	1973	4	0.0020273694880892	0.125	GO:2000060	GO:BP	positive regulation of ubiquitin-dependent protein catabolic process	15948	26085	c("GO:0006511"	"GO:0009896"	"GO:1903052"	"GO:2000058")
1530	Atrichoblast_Down	FALSE	0.929359793541582	32	1973	4	0.0020273694880892	0.125	GO:0045930	GO:BP	negative regulation of mitotic cell cycle	15948	12122	c("GO:0000278"	"GO:0007346"	"GO:0045786")
1531	Atrichoblast_Down	FALSE	0.929359793541582	32	1973	4	0.0020273694880892	0.125	GO:0032436	GO:BP	positive regulation of proteasomal ubiquitin-dependent protein catabolic process	15948	7837	c("GO:0032434"	"GO:0043161"	"GO:1901800"	"GO:2000060")
1532	Atrichoblast_Down	FALSE	0.935000285308593	49	1973	6	0.00304105423213381	0.122448979591837	GO:0006900	GO:BP	vesicle budding from membrane	15948	2582	c("GO:0016050"	"GO:0016192"	"GO:0061024")
1533	Atrichoblast_Down	FALSE	0.935000285308593	99	1973	12	0.00608210846426761	0.121212121212121	GO:0016050	GO:BP	vesicle organization	15948	5142	GO:0006996
1534	Atrichoblast_Down	FALSE	0.935000285308593	313	1973	38	0.0192600101368474	0.121405750798722	GO:0048583	GO:BP	regulation of response to stimulus	15948	13279	c("GO:0050789"	"GO:0050896")
1535	Atrichoblast_Down	FALSE	0.935000285308593	542	1973	66	0.0334515965534719	0.121771217712177	GO:0016567	GO:BP	protein ubiquitination	15948	5317	GO:0032446
1536	Atrichoblast_Down	FALSE	0.939417713944425	461	1973	56	0.0283831728332489	0.121475054229935	GO:0043632	GO:BP	modification-dependent macromolecule catabolic process	15948	11169	GO:0009057
1537	Atrichoblast_Down	FALSE	0.939417713944425	469	1973	57	0.0288900152052712	0.121535181236674	GO:0048522	GO:BP	positive regulation of cellular process	15948	13230	c("GO:0009987"	"GO:0048518"	"GO:0050794")
1538	Atrichoblast_Down	FALSE	0.939417713944425	66	1973	8	0.00405473897617841	0.121212121212121	GO:0009639	GO:BP	response to red or far red light	15948	3594	GO:0009416
1539	Atrichoblast_Down	FALSE	0.939417713944425	66	1973	8	0.00405473897617841	0.121212121212121	GO:0071407	GO:BP	cellular response to organic cyclic compound	15948	17159	c("GO:0014070"	"GO:0071310")
1540	Atrichoblast_Down	FALSE	0.939417713944425	66	1973	8	0.00405473897617841	0.121212121212121	GO:0042325	GO:BP	regulation of phosphorylation	15948	10439	c("GO:0016310"	"GO:0019220")
1541	Atrichoblast_Down	FALSE	0.939487395941539	16	1973	2	0.0010136847440446	0.125	GO:0015936	GO:BP	coenzyme A metabolic process	15948	5077	c("GO:0009150"	"GO:0033875"	"GO:0034032")
1542	Atrichoblast_Down	FALSE	0.939487395941539	7	1973	1	0.000506842372022301	0.142857142857143	GO:1904030	GO:BP	negative regulation of cyclin-dependent protein kinase activity	15948	24083	c("GO:0006469"	"GO:1904029")
1543	Atrichoblast_Down	FALSE	0.939487395941539	7	1973	1	0.000506842372022301	0.142857142857143	GO:1902652	GO:BP	secondary alcohol metabolic process	15948	22975	GO:0006066
1544	Atrichoblast_Down	FALSE	0.939487395941539	7	1973	1	0.000506842372022301	0.142857142857143	GO:0042374	GO:BP	phylloquinone metabolic process	15948	10479	GO:0042373
1545	Atrichoblast_Down	FALSE	0.939487395941539	7	1973	1	0.000506842372022301	0.142857142857143	GO:0034644	GO:BP	cellular response to UV	15948	9005	c("GO:0009411"	"GO:0071482")
1546	Atrichoblast_Down	FALSE	0.939487395941539	83	1973	10	0.00506842372022301	0.120481927710843	GO:0000956	GO:BP	nuclear-transcribed mRNA catabolic process	15948	266	GO:0006402
1547	Atrichoblast_Down	FALSE	0.939487395941539	24	1973	3	0.0015205271160669	0.125	GO:0048509	GO:BP	regulation of meristem development	15948	13219	c("GO:0048507"	"GO:0050793")
1548	Atrichoblast_Down	FALSE	0.939487395941539	7	1973	1	0.000506842372022301	0.142857142857143	GO:0009138	GO:BP	pyrimidine nucleoside diphosphate metabolic process	15948	3342	GO:0009132
1549	Atrichoblast_Down	FALSE	0.939487395941539	41	1973	5	0.00253421186011151	0.121951219512195	GO:0018198	GO:BP	peptidyl-cysteine modification	15948	5461	GO:0018193
1550	Atrichoblast_Down	FALSE	0.939487395941539	7	1973	1	0.000506842372022301	0.142857142857143	GO:0006290	GO:BP	pyrimidine dimer repair	15948	2124	GO:0006281
1551	Atrichoblast_Down	FALSE	0.939487395941539	7	1973	1	0.000506842372022301	0.142857142857143	GO:0007135	GO:BP	meiosis II	15948	2737	c("GO:0061983"	"GO:0140013")
1552	Atrichoblast_Down	FALSE	0.939487395941539	7	1973	1	0.000506842372022301	0.142857142857143	GO:0033617	GO:BP	mitochondrial cytochrome c oxidase assembly	15948	8600	c("GO:0008535"	"GO:0033108")
1553	Atrichoblast_Down	FALSE	0.939487395941539	7	1973	1	0.000506842372022301	0.142857142857143	GO:0050685	GO:BP	positive regulation of mRNA processing	15948	13645	c("GO:0006397"	"GO:0050684"	"GO:1903313")
1554	Atrichoblast_Down	FALSE	0.939487395941539	7	1973	1	0.000506842372022301	0.142857142857143	GO:0045736	GO:BP	negative regulation of cyclin-dependent protein serine/threonine kinase activity	15948	11972	c("GO:0000079"	"GO:0045786"	"GO:0071901"	"GO:1904030")
1555	Atrichoblast_Down	FALSE	0.939487395941539	7	1973	1	0.000506842372022301	0.142857142857143	GO:0008535	GO:BP	respiratory chain complex IV assembly	15948	3225	GO:0017004
1556	Atrichoblast_Down	FALSE	0.939487395941539	42	1973	5	0.00253421186011151	0.119047619047619	GO:0140053	GO:BP	mitochondrial gene expression	15948	20218	GO:0010467
1557	Atrichoblast_Down	FALSE	0.939487395941539	7	1973	1	0.000506842372022301	0.142857142857143	GO:0090480	GO:BP	purine nucleotide-sugar transmembrane transport	15948	18845	GO:0015780
1558	Atrichoblast_Down	FALSE	0.939487395941539	58	1973	7	0.00354789660415611	0.120689655172414	GO:0061013	GO:BP	regulation of mRNA catabolic process	15948	15615	c("GO:0006402"	"GO:0010468"	"GO:0031329"	"GO:1903311")
1559	Atrichoblast_Down	FALSE	0.939487395941539	7	1973	1	0.000506842372022301	0.142857142857143	GO:0070525	GO:BP	tRNA threonylcarbamoyladenosine metabolic process	15948	16661	GO:0006399
1560	Atrichoblast_Down	FALSE	0.939487395941539	16	1973	2	0.0010136847440446	0.125	GO:0042759	GO:BP	long-chain fatty acid biosynthetic process	15948	10700	c("GO:0001676"	"GO:0006633")
1561	Atrichoblast_Down	FALSE	0.939487395941539	7	1973	1	0.000506842372022301	0.142857142857143	GO:0042853	GO:BP	L-alanine catabolic process	15948	10755	c("GO:0006524"	"GO:0009080"	"GO:0042851")
1562	Atrichoblast_Down	FALSE	0.939487395941539	83	1973	10	0.00506842372022301	0.120481927710843	GO:0006195	GO:BP	purine nucleotide catabolic process	15948	2044	c("GO:0006163"	"GO:0009166"	"GO:0072523")
1563	Atrichoblast_Down	FALSE	0.939487395941539	58	1973	7	0.00354789660415611	0.120689655172414	GO:0043488	GO:BP	regulation of mRNA stability	15948	11088	c("GO:0043487"	"GO:0061013")
1564	Atrichoblast_Down	FALSE	0.939487395941539	7	1973	1	0.000506842372022301	0.142857142857143	GO:0033559	GO:BP	unsaturated fatty acid metabolic process	15948	8569	GO:0006631
1565	Atrichoblast_Down	FALSE	0.939487395941539	50	1973	6	0.00304105423213381	0.12	GO:0006665	GO:BP	sphingolipid metabolic process	15948	2401	c("GO:0006643"	"GO:1901564")
1566	Atrichoblast_Down	FALSE	0.939487395941539	7	1973	1	0.000506842372022301	0.142857142857143	GO:0045828	GO:BP	positive regulation of isoprenoid metabolic process	15948	12042	c("GO:0006720"	"GO:0019747"	"GO:0031325"	"GO:0045834")
1567	Atrichoblast_Down	FALSE	0.939487395941539	7	1973	1	0.000506842372022301	0.142857142857143	GO:0016094	GO:BP	polyprenol biosynthetic process	15948	5175	c("GO:0008299"	"GO:0016093"	"GO:0046165")
1568	Atrichoblast_Down	FALSE	0.939487395941539	7	1973	1	0.000506842372022301	0.142857142857143	GO:0010230	GO:BP	alternative respiration	15948	4050	GO:0009060
1569	Atrichoblast_Down	FALSE	0.939487395941539	7	1973	1	0.000506842372022301	0.142857142857143	GO:0042371	GO:BP	vitamin K biosynthetic process	15948	10476	c("GO:0042362"	"GO:0042373"	"GO:1901663")
1570	Atrichoblast_Down	FALSE	0.939487395941539	7	1973	1	0.000506842372022301	0.142857142857143	GO:0048026	GO:BP	positive regulation of mRNA splicing	via spliceosome	15948	12900	c("GO:0000398"	"GO:0033120"	"GO:0048024"	"GO:0050685")
1571	Atrichoblast_Down	FALSE	0.939487395941539	16	1973	2	0.0010136847440446	0.125	GO:0006515	GO:BP	protein quality control for misfolded or incompletely synthesized proteins	15948	2263	GO:0051603
1572	Atrichoblast_Down	FALSE	0.939487395941539	7	1973	1	0.000506842372022301	0.142857142857143	GO:0045040	GO:BP	protein insertion into mitochondrial outer membrane	15948	11632	c("GO:0006626"	"GO:0006839"	"GO:0006886"	"GO:0007008"	"GO:0090151")
1573	Atrichoblast_Down	FALSE	0.939487395941539	7	1973	1	0.000506842372022301	0.142857142857143	GO:0009956	GO:BP	radial pattern formation	15948	3832	GO:0003002
1574	Atrichoblast_Down	FALSE	0.939487395941539	7	1973	1	0.000506842372022301	0.142857142857143	GO:0043242	GO:BP	negative regulation of protein-containing complex disassembly	15948	10933	c("GO:0032984"	"GO:0043244"	"GO:0051129")
1575	Atrichoblast_Down	FALSE	0.939487395941539	7	1973	1	0.000506842372022301	0.142857142857143	GO:0042851	GO:BP	L-alanine metabolic process	15948	10753	c("GO:0006522"	"GO:0009078")
1576	Atrichoblast_Down	FALSE	0.939487395941539	7	1973	1	0.000506842372022301	0.142857142857143	GO:0006657	GO:BP	CDP-choline pathway	15948	2393	GO:0006656
1577	Atrichoblast_Down	FALSE	0.939487395941539	7	1973	1	0.000506842372022301	0.142857142857143	GO:0042372	GO:BP	phylloquinone biosynthetic process	15948	10477	c("GO:0042371"	"GO:0042374")
1578	Atrichoblast_Down	FALSE	0.939487395941539	7	1973	1	0.000506842372022301	0.142857142857143	GO:0042373	GO:BP	vitamin K metabolic process	15948	10478	c("GO:0006775"	"GO:1901661")
1579	Atrichoblast_Down	FALSE	0.939487395941539	16	1973	2	0.0010136847440446	0.125	GO:0006639	GO:BP	acylglycerol metabolic process	15948	2377	c("GO:0006638"	"GO:0046486")
1580	Atrichoblast_Down	FALSE	0.939487395941539	7	1973	1	0.000506842372022301	0.142857142857143	GO:0019985	GO:BP	translesion synthesis	15948	6304	c("GO:0000731"	"GO:0006301")
1581	Atrichoblast_Down	FALSE	0.939487395941539	16	1973	2	0.0010136847440446	0.125	GO:0006638	GO:BP	neutral lipid metabolic process	15948	2376	GO:0044255
1582	Atrichoblast_Down	FALSE	0.939487395941539	7	1973	1	0.000506842372022301	0.142857142857143	GO:0006102	GO:BP	isocitrate metabolic process	15948	1981	c("GO:0072350"	"GO:1902652")
1583	Atrichoblast_Down	FALSE	0.939487395941539	7	1973	1	0.000506842372022301	0.142857142857143	GO:0006598	GO:BP	polyamine catabolic process	15948	2342	c("GO:0006595"	"GO:0042402")
1584	Atrichoblast_Down	FALSE	0.939487395941539	16	1973	2	0.0010136847440446	0.125	GO:1901642	GO:BP	nucleoside transmembrane transport	15948	22148	c("GO:0015858"	"GO:0055085")
1585	Atrichoblast_Down	FALSE	0.939487395941539	42	1973	5	0.00253421186011151	0.119047619047619	GO:0042446	GO:BP	hormone biosynthetic process	15948	10532	c("GO:0009058"	"GO:0042445")
1586	Atrichoblast_Down	FALSE	0.939487395941539	101	1973	12	0.00608210846426761	0.118811881188119	GO:0006261	GO:BP	DNA-templated DNA replication	15948	2099	GO:0006260
1587	Atrichoblast_Down	FALSE	0.939487395941539	33	1973	4	0.0020273694880892	0.121212121212121	GO:0051783	GO:BP	regulation of nuclear division	15948	14388	c("GO:0000280"	"GO:0033043")
1588	Atrichoblast_Down	FALSE	0.939487395941539	7	1973	1	0.000506842372022301	0.142857142857143	GO:0009310	GO:BP	amine catabolic process	15948	3493	c("GO:0009308"	"GO:1901565")
1589	Atrichoblast_Down	FALSE	0.939487395941539	142	1973	17	0.00861632032437912	0.119718309859155	GO:0009894	GO:BP	regulation of catabolic process	15948	3792	c("GO:0009056"	"GO:0019222")
1590	Atrichoblast_Down	FALSE	0.939487395941539	16	1973	2	0.0010136847440446	0.125	GO:0015858	GO:BP	nucleoside transport	15948	5025	c("GO:0015931"	"GO:1901264")
1591	Atrichoblast_Down	FALSE	0.939487395941539	7	1973	1	0.000506842372022301	0.142857142857143	GO:0007076	GO:BP	mitotic chromosome condensation	15948	2696	c("GO:0000070"	"GO:0030261"	"GO:1903047")
1592	Atrichoblast_Down	FALSE	0.939487395941539	7	1973	1	0.000506842372022301	0.142857142857143	GO:0007008	GO:BP	outer mitochondrial membrane organization	15948	2651	GO:0007006
1593	Atrichoblast_Down	FALSE	0.939487395941539	24	1973	3	0.0015205271160669	0.125	GO:0005992	GO:BP	trehalose biosynthetic process	15948	1880	c("GO:0005991"	"GO:0046351")
1594	Atrichoblast_Down	FALSE	0.939487395941539	7	1973	1	0.000506842372022301	0.142857142857143	GO:0030834	GO:BP	regulation of actin filament depolymerization	15948	7156	c("GO:0008064"	"GO:0030042"	"GO:1901879")
1595	Atrichoblast_Down	FALSE	0.939487395941539	7	1973	1	0.000506842372022301	0.142857142857143	GO:0046654	GO:BP	tetrahydrofolate biosynthetic process	15948	12695	c("GO:0009396"	"GO:0046653")
1596	Atrichoblast_Down	FALSE	0.939487395941539	24	1973	3	0.0015205271160669	0.125	GO:0070897	GO:BP	transcription preinitiation complex assembly	15948	16856	c("GO:0006352"	"GO:0065004")
1597	Atrichoblast_Down	FALSE	0.939487395941539	7	1973	1	0.000506842372022301	0.142857142857143	GO:0033120	GO:BP	positive regulation of RNA splicing	15948	8324	c("GO:0008380"	"GO:0010628"	"GO:0043484"	"GO:0051254")
1598	Atrichoblast_Down	FALSE	0.939487395941539	7	1973	1	0.000506842372022301	0.142857142857143	GO:0061983	GO:BP	meiosis II cell cycle process	15948	16261	GO:1903046
1599	Atrichoblast_Down	FALSE	0.939487395941539	7	1973	1	0.000506842372022301	0.142857142857143	GO:0055075	GO:BP	potassium ion homeostasis	15948	14696	c("GO:0055080"	"GO:0098771")
1600	Atrichoblast_Down	FALSE	0.939487395941539	7	1973	1	0.000506842372022301	0.142857142857143	GO:0006636	GO:BP	unsaturated fatty acid biosynthetic process	15948	2374	c("GO:0006633"	"GO:0033559")
1601	Atrichoblast_Down	FALSE	0.939487395941539	7	1973	1	0.000506842372022301	0.142857142857143	GO:0009080	GO:BP	pyruvate family amino acid catabolic process	15948	3290	c("GO:0009078"	"GO:0170035"	"GO:0170040")
1602	Atrichoblast_Down	FALSE	0.939487395941539	7	1973	1	0.000506842372022301	0.142857142857143	GO:0009133	GO:BP	nucleoside diphosphate biosynthetic process	15948	3337	c("GO:0009132"	"GO:1901293")
1603	Atrichoblast_Down	FALSE	0.939487395941539	7	1973	1	0.000506842372022301	0.142857142857143	GO:0009139	GO:BP	pyrimidine nucleoside diphosphate biosynthetic process	15948	3343	c("GO:0009133"	"GO:0009138")
1604	Atrichoblast_Down	FALSE	0.939487395941539	7	1973	1	0.000506842372022301	0.142857142857143	GO:0006524	GO:BP	alanine catabolic process	15948	2271	c("GO:0006522"	"GO:0009063"	"GO:1901606")
1605	Atrichoblast_Down	FALSE	0.939487395941539	7	1973	1	0.000506842372022301	0.142857142857143	GO:1901879	GO:BP	regulation of protein depolymerization	15948	22357	c("GO:0043244"	"GO:0051261")
1606	Atrichoblast_Down	FALSE	0.939487395941539	7	1973	1	0.000506842372022301	0.142857142857143	GO:0042402	GO:BP	cellular biogenic amine catabolic process	15948	10495	GO:0009310
1607	Atrichoblast_Down	FALSE	0.939487395941539	7	1973	1	0.000506842372022301	0.142857142857143	GO:0009078	GO:BP	pyruvate family amino acid metabolic process	15948	3288	c("GO:0170033"	"GO:0170039")
1608	Atrichoblast_Down	FALSE	0.939487395941539	7	1973	1	0.000506842372022301	0.142857142857143	GO:1902047	GO:BP	polyamine transmembrane transport	15948	22510	c("GO:0015846"	"GO:0055085")
1609	Atrichoblast_Down	FALSE	0.939487395941539	7	1973	1	0.000506842372022301	0.142857142857143	GO:0048015	GO:BP	phosphatidylinositol-mediated signaling	15948	12894	GO:0035556
1610	Atrichoblast_Down	FALSE	0.947538673944275	25	1973	3	0.0015205271160669	0.12	GO:0009116	GO:BP	nucleoside metabolic process	15948	3322	c("GO:0055086"	"GO:1901564"	"GO:1901657")
1611	Atrichoblast_Down	FALSE	0.947538673944275	25	1973	3	0.0015205271160669	0.12	GO:0030245	GO:BP	cellulose catabolic process	15948	6979	c("GO:0030243"	"GO:0051275")
1612	Atrichoblast_Down	FALSE	0.947538673944275	25	1973	3	0.0015205271160669	0.12	GO:0051275	GO:BP	beta-glucan catabolic process	15948	14060	c("GO:0009251"	"GO:0051273")
1613	Atrichoblast_Down	FALSE	0.951592872741852	51	1973	6	0.00304105423213381	0.117647058823529	GO:0043094	GO:BP	cellular metabolic compound salvage	15948	10873	GO:0044237
1614	Atrichoblast_Down	FALSE	0.952382698745976	85	1973	10	0.00506842372022301	0.117647058823529	GO:0009185	GO:BP	ribonucleoside diphosphate metabolic process	15948	3388	GO:0009132
1615	Atrichoblast_Down	FALSE	0.956335364350432	34	1973	4	0.0020273694880892	0.117647058823529	GO:0032434	GO:BP	regulation of proteasomal ubiquitin-dependent protein catabolic process	15948	7835	c("GO:0043161"	"GO:0061136"	"GO:2000058")
1616	Atrichoblast_Down	FALSE	0.956335364350432	34	1973	4	0.0020273694880892	0.117647058823529	GO:0006534	GO:BP	cysteine metabolic process	15948	2281	c("GO:0000096"	"GO:1901605")
1617	Atrichoblast_Down	FALSE	0.956335364350432	34	1973	4	0.0020273694880892	0.117647058823529	GO:0015995	GO:BP	chlorophyll biosynthetic process	15948	5127	c("GO:0006779"	"GO:0015994"	"GO:0046148")
1618	Atrichoblast_Down	FALSE	0.957616839778009	77	1973	9	0.00456158134820071	0.116883116883117	GO:0046031	GO:BP	ADP metabolic process	15948	12206	c("GO:0009150"	"GO:0009179")
1619	Atrichoblast_Down	FALSE	0.957616839778009	77	1973	9	0.00456158134820071	0.116883116883117	GO:0009181	GO:BP	purine ribonucleoside diphosphate catabolic process	15948	3384	c("GO:0009137"	"GO:0009179"	"GO:0009191")
1620	Atrichoblast_Down	FALSE	0.957616839778009	77	1973	9	0.00456158134820071	0.116883116883117	GO:0009137	GO:BP	purine nucleoside diphosphate catabolic process	15948	3341	c("GO:0009134"	"GO:0009135")
1621	Atrichoblast_Down	FALSE	0.957616839778009	77	1973	9	0.00456158134820071	0.116883116883117	GO:0006096	GO:BP	glycolytic process	15948	1976	c("GO:0006090"	"GO:0006091"	"GO:0016052"	"GO:0019364"	"GO:0046032"	"GO:0046034"	"GO:0046496")
1622	Atrichoblast_Down	FALSE	0.957616839778009	77	1973	9	0.00456158134820071	0.116883116883117	GO:0048585	GO:BP	negative regulation of response to stimulus	15948	13281	c("GO:0048519"	"GO:0048583"	"GO:0050896")
1623	Atrichoblast_Down	FALSE	0.957616839778009	77	1973	9	0.00456158134820071	0.116883116883117	GO:0046032	GO:BP	ADP catabolic process	15948	12207	c("GO:0009154"	"GO:0009181"	"GO:0046031")
1624	Atrichoblast_Down	FALSE	0.957616839778009	77	1973	9	0.00456158134820071	0.116883116883117	GO:0009191	GO:BP	ribonucleoside diphosphate catabolic process	15948	3394	c("GO:0009134"	"GO:0009185")
1625	Atrichoblast_Down	FALSE	0.957689035570577	60	1973	7	0.00354789660415611	0.116666666666667	GO:0043487	GO:BP	regulation of RNA stability	15948	11087	c("GO:0006401"	"GO:0010608"	"GO:0031329"	"GO:0051252"	"GO:0065008")
1626	Atrichoblast_Down	FALSE	0.961466381708368	253	1973	30	0.015205271160669	0.118577075098814	GO:0019693	GO:BP	ribose phosphate metabolic process	15948	6216	c("GO:0006796"	"GO:0019637"	"GO:1901135")
1627	Atrichoblast_Down	FALSE	0.963351351507334	17	1973	2	0.0010136847440446	0.117647058823529	GO:0043269	GO:BP	regulation of monoatomic ion transport	15948	10946	c("GO:0006811"	"GO:0051049")
1628	Atrichoblast_Down	FALSE	0.963351351507334	8	1973	1	0.000506842372022301	0.125	GO:1990481	GO:BP	mRNA pseudouridine synthesis	15948	25842	c("GO:0001522"	"GO:0016556")
1629	Atrichoblast_Down	FALSE	0.963351351507334	8	1973	1	0.000506842372022301	0.125	GO:0051046	GO:BP	regulation of secretion	15948	13895	c("GO:0046903"	"GO:0051049")
1630	Atrichoblast_Down	FALSE	0.963351351507334	8	1973	1	0.000506842372022301	0.125	GO:0006851	GO:BP	mitochondrial calcium ion transmembrane transport	15948	2546	c("GO:0070588"	"GO:1990542")
1631	Atrichoblast_Down	FALSE	0.963351351507334	8	1973	1	0.000506842372022301	0.125	GO:2000904	GO:BP	regulation of starch metabolic process	15948	26839	c("GO:0005982"	"GO:0032881")
1632	Atrichoblast_Down	FALSE	0.963351351507334	35	1973	4	0.0020273694880892	0.114285714285714	GO:0034605	GO:BP	cellular response to heat	15948	8983	c("GO:0009408"	"GO:0033554")
1633	Atrichoblast_Down	FALSE	0.963351351507334	8	1973	1	0.000506842372022301	0.125	GO:0048587	GO:BP	regulation of short-day photoperiodism	flowering	15948	13283	c("GO:0048575"	"GO:2000028")
1634	Atrichoblast_Down	FALSE	0.963351351507334	17	1973	2	0.0010136847440446	0.117647058823529	GO:0034614	GO:BP	cellular response to reactive oxygen species	15948	8989	c("GO:0000302"	"GO:0034599"	"GO:1901701")
1635	Atrichoblast_Down	FALSE	0.963351351507334	35	1973	4	0.0020273694880892	0.114285714285714	GO:2000058	GO:BP	regulation of ubiquitin-dependent protein catabolic process	15948	26083	c("GO:0006511"	"GO:0009894"	"GO:1903050")
1636	Atrichoblast_Down	FALSE	0.963351351507334	8	1973	1	0.000506842372022301	0.125	GO:0006522	GO:BP	alanine metabolic process	15948	2269	GO:1901605
1637	Atrichoblast_Down	FALSE	0.963351351507334	26	1973	3	0.0015205271160669	0.115384615384615	GO:0007167	GO:BP	enzyme-linked receptor protein signaling pathway	15948	2762	GO:0007166
1638	Atrichoblast_Down	FALSE	0.963351351507334	52	1973	6	0.00304105423213381	0.115384615384615	GO:0000070	GO:BP	mitotic sister chromatid segregation	15948	25	c("GO:0000819"	"GO:0140014"	"GO:1903047")
1639	Atrichoblast_Down	FALSE	0.963351351507334	26	1973	3	0.0015205271160669	0.115384615384615	GO:0007178	GO:BP	transmembrane receptor protein serine/threonine kinase signaling pathway	15948	2771	GO:0007167
1640	Atrichoblast_Down	FALSE	0.963351351507334	8	1973	1	0.000506842372022301	0.125	GO:0052546	GO:BP	cell wall pectin metabolic process	15948	14596	c("GO:0009664"	"GO:0045488")
1641	Atrichoblast_Down	FALSE	0.963351351507334	26	1973	3	0.0015205271160669	0.115384615384615	GO:0006874	GO:BP	intracellular calcium ion homeostasis	15948	2561	c("GO:0030003"	"GO:0055074")
1642	Atrichoblast_Down	FALSE	0.963351351507334	26	1973	3	0.0015205271160669	0.115384615384615	GO:0055074	GO:BP	calcium ion homeostasis	15948	14695	c("GO:0055080"	"GO:0098771")
1643	Atrichoblast_Down	FALSE	0.963351351507334	8	1973	1	0.000506842372022301	0.125	GO:0045003	GO:BP	double-strand break repair via synthesis-dependent strand annealing	15948	11610	GO:0000724
1644	Atrichoblast_Down	FALSE	0.963351351507334	26	1973	3	0.0015205271160669	0.115384615384615	GO:0007093	GO:BP	mitotic cell cycle checkpoint signaling	15948	2707	c("GO:0000075"	"GO:0045930"	"GO:1903047")
1645	Atrichoblast_Down	FALSE	0.963351351507334	8	1973	1	0.000506842372022301	0.125	GO:0006547	GO:BP	histidine metabolic process	15948	2294	c("GO:0019752"	"GO:1901564")
1646	Atrichoblast_Down	FALSE	0.963351351507334	8	1973	1	0.000506842372022301	0.125	GO:0043605	GO:BP	amide catabolic process	15948	11154	c("GO:0009056"	"GO:0043603")
1647	Atrichoblast_Down	FALSE	0.963351351507334	8	1973	1	0.000506842372022301	0.125	GO:0009102	GO:BP	biotin biosynthetic process	15948	3311	c("GO:0006768"	"GO:0018130"	"GO:0042364"	"GO:0043604"	"GO:0044272"	"GO:0072330"	"GO:1901362"	"GO:1901566")
1648	Atrichoblast_Down	FALSE	0.963351351507334	26	1973	3	0.0015205271160669	0.115384615384615	GO:0006672	GO:BP	ceramide metabolic process	15948	2408	c("GO:0006665"	"GO:0043603")
1649	Atrichoblast_Down	FALSE	0.963351351507334	8	1973	1	0.000506842372022301	0.125	GO:0017157	GO:BP	regulation of exocytosis	15948	5350	c("GO:0006887"	"GO:0060627"	"GO:1903530")
1650	Atrichoblast_Down	FALSE	0.963351351507334	8	1973	1	0.000506842372022301	0.125	GO:0051560	GO:BP	mitochondrial calcium ion homeostasis	15948	14246	GO:0006874
1651	Atrichoblast_Down	FALSE	0.963351351507334	8	1973	1	0.000506842372022301	0.125	GO:0033619	GO:BP	membrane protein proteolysis	15948	8602	GO:0006508
1652	Atrichoblast_Down	FALSE	0.963351351507334	8	1973	1	0.000506842372022301	0.125	GO:0000105	GO:BP	histidine biosynthetic process	15948	48	c("GO:0006547"	"GO:0008652")
1653	Atrichoblast_Down	FALSE	0.963351351507334	8	1973	1	0.000506842372022301	0.125	GO:0048830	GO:BP	adventitious root development	15948	13499	GO:0048364
1654	Atrichoblast_Down	FALSE	0.963351351507334	8	1973	1	0.000506842372022301	0.125	GO:0009825	GO:BP	multidimensional cell growth	15948	3741	GO:0016049
1655	Atrichoblast_Down	FALSE	0.963351351507334	8	1973	1	0.000506842372022301	0.125	GO:0036444	GO:BP	calcium import into the mitochondrion	15948	9935	c("GO:0006851"	"GO:0170036")
1656	Atrichoblast_Down	FALSE	0.963351351507334	8	1973	1	0.000506842372022301	0.125	GO:0002253	GO:BP	activation of immune response	15948	792	c("GO:0002376"	"GO:0050778")
1657	Atrichoblast_Down	FALSE	0.963351351507334	8	1973	1	0.000506842372022301	0.125	GO:0010112	GO:BP	regulation of systemic acquired resistance	15948	3960	c("GO:0002831"	"GO:0009627"	"GO:0031347"	"GO:0032101")
1658	Atrichoblast_Down	FALSE	0.963351351507334	8	1973	1	0.000506842372022301	0.125	GO:0015846	GO:BP	polyamine transport	15948	5014	c("GO:0071702"	"GO:0071705")
1659	Atrichoblast_Down	FALSE	0.963351351507334	8	1973	1	0.000506842372022301	0.125	GO:0006768	GO:BP	biotin metabolic process	15948	2485	c("GO:0006767"	"GO:0006790"	"GO:0032787"	"GO:0043603"	"GO:0046483"	"GO:1901360"	"GO:1901564")
1660	Atrichoblast_Down	FALSE	0.963351351507334	8	1973	1	0.000506842372022301	0.125	GO:0034067	GO:BP	protein localization to Golgi apparatus	15948	8674	GO:0033365
1661	Atrichoblast_Down	FALSE	0.963351351507334	8	1973	1	0.000506842372022301	0.125	GO:0015969	GO:BP	guanosine tetraphosphate metabolic process	15948	5110	c("GO:0009150"	"GO:0034035")
1662	Atrichoblast_Down	FALSE	0.963351351507334	8	1973	1	0.000506842372022301	0.125	GO:0071423	GO:BP	malate transmembrane transport	15948	17175	c("GO:0015743"	"GO:1905039")
1663	Atrichoblast_Down	FALSE	0.963351351507334	8	1973	1	0.000506842372022301	0.125	GO:1903322	GO:BP	positive regulation of protein modification by small protein conjugation or removal	15948	23495	c("GO:0070647"	"GO:1901875"	"GO:1903320")
1664	Atrichoblast_Down	FALSE	0.963351351507334	8	1973	1	0.000506842372022301	0.125	GO:0032958	GO:BP	inositol phosphate biosynthetic process	15948	8222	c("GO:0043647"	"GO:0046173"	"GO:0090407")
1665	Atrichoblast_Down	FALSE	0.963351351507334	8	1973	1	0.000506842372022301	0.125	GO:0009268	GO:BP	response to pH	15948	3470	GO:0009628
1666	Atrichoblast_Down	FALSE	0.963351351507334	8	1973	1	0.000506842372022301	0.125	GO:0080037	GO:BP	negative regulation of cytokinin-activated signaling pathway	15948	18305	c("GO:0009736"	"GO:0009968"	"GO:0080036")
1667	Atrichoblast_Down	FALSE	0.963351351507334	17	1973	2	0.0010136847440446	0.117647058823529	GO:0035266	GO:BP	meristem growth	15948	9235	c("GO:0048507"	"GO:0048589")
1668	Atrichoblast_Down	FALSE	0.963351351507334	8	1973	1	0.000506842372022301	0.125	GO:0031398	GO:BP	positive regulation of protein ubiquitination	15948	7413	c("GO:0016567"	"GO:0031396"	"GO:1903322")
1669	Atrichoblast_Down	FALSE	0.963351351507334	8	1973	1	0.000506842372022301	0.125	GO:0002218	GO:BP	activation of innate immune response	15948	760	c("GO:0002253"	"GO:0045089")
1670	Atrichoblast_Down	FALSE	0.963351351507334	8	1973	1	0.000506842372022301	0.125	GO:0051443	GO:BP	positive regulation of ubiquitin-protein transferase activity	15948	14161	c("GO:0031398"	"GO:0051347"	"GO:0051438")
1671	Atrichoblast_Down	FALSE	0.963351351507334	17	1973	2	0.0010136847440446	0.117647058823529	GO:0043562	GO:BP	cellular response to nitrogen levels	15948	11128	GO:0031669
1672	Atrichoblast_Down	FALSE	0.963351351507334	8	1973	1	0.000506842372022301	0.125	GO:0080009	GO:BP	mRNA methylation	15948	18292	c("GO:0001510"	"GO:0016556")
1673	Atrichoblast_Down	FALSE	0.963351351507334	145	1973	17	0.00861632032437912	0.117241379310345	GO:0009734	GO:BP	auxin-activated signaling pathway	15948	3669	c("GO:0009755"	"GO:0071365")
1674	Atrichoblast_Down	FALSE	0.963351351507334	78	1973	9	0.00456158134820071	0.115384615384615	GO:0019364	GO:BP	pyridine nucleotide catabolic process	15948	5917	c("GO:0009166"	"GO:0019362"	"GO:0072526")
1675	Atrichoblast_Down	FALSE	0.963351351507334	8	1973	1	0.000506842372022301	0.125	GO:0043069	GO:BP	negative regulation of programmed cell death	15948	10865	c("GO:0012501"	"GO:0043067"	"GO:0048523")
1676	Atrichoblast_Down	FALSE	0.963351351507334	8	1973	1	0.000506842372022301	0.125	GO:1900424	GO:BP	regulation of defense response to bacterium	15948	21148	c("GO:0002831"	"GO:0031347"	"GO:0032101"	"GO:0042742")
1677	Atrichoblast_Down	FALSE	0.963351351507334	8	1973	1	0.000506842372022301	0.125	GO:1903530	GO:BP	regulation of secretion by cell	15948	23669	c("GO:0032940"	"GO:0050794"	"GO:0051046")
1678	Atrichoblast_Down	FALSE	0.963351351507334	8	1973	1	0.000506842372022301	0.125	GO:0051260	GO:BP	protein homooligomerization	15948	14055	GO:0051259
1679	Atrichoblast_Down	FALSE	0.963351351507334	8	1973	1	0.000506842372022301	0.125	GO:1901875	GO:BP	positive regulation of post-translational protein modification	15948	22353	c("GO:0031401"	"GO:0043687"	"GO:1901873")
1680	Atrichoblast_Down	FALSE	0.963351351507334	17	1973	2	0.0010136847440446	0.117647058823529	GO:0006903	GO:BP	vesicle targeting	15948	2584	c("GO:0009987"	"GO:0016192"	"GO:0051650")
1681	Atrichoblast_Down	FALSE	0.963351351507334	8	1973	1	0.000506842372022301	0.125	GO:0034035	GO:BP	purine ribonucleoside bisphosphate metabolic process	15948	8662	c("GO:0033875"	"GO:0034032")
1682	Atrichoblast_Down	FALSE	0.963351351507334	8	1973	1	0.000506842372022301	0.125	GO:0008361	GO:BP	regulation of cell size	15948	3215	GO:0032535
1683	Atrichoblast_Down	FALSE	0.963351351507334	8	1973	1	0.000506842372022301	0.125	GO:0006904	GO:BP	vesicle docking involved in exocytosis	15948	2585	c("GO:0048278"	"GO:0140029")
1684	Atrichoblast_Down	FALSE	0.963351351507334	128	1973	15	0.00760263558033452	0.1171875	GO:0046390	GO:BP	ribose phosphate biosynthetic process	15948	12519	c("GO:0019693"	"GO:0090407"	"GO:1901137")
1685	Atrichoblast_Down	FALSE	0.963351351507334	196	1973	23	0.0116573745565129	0.11734693877551	GO:0000272	GO:BP	polysaccharide catabolic process	15948	76	c("GO:0005976"	"GO:0009057"	"GO:0016052")
1686	Atrichoblast_Down	FALSE	0.963351351507334	17	1973	2	0.0010136847440446	0.117647058823529	GO:0036293	GO:BP	response to decreased oxygen levels	15948	9871	GO:0070482
1687	Atrichoblast_Down	FALSE	0.963351351507334	8	1973	1	0.000506842372022301	0.125	GO:0015695	GO:BP	organic cation transport	15948	4875	GO:0071702
1688	Atrichoblast_Down	FALSE	0.966215886457766	79	1973	9	0.00456158134820071	0.113924050632911	GO:0009135	GO:BP	purine nucleoside diphosphate metabolic process	15948	3339	GO:0009132
1689	Atrichoblast_Down	FALSE	0.966215886457766	79	1973	9	0.00456158134820071	0.113924050632911	GO:0072526	GO:BP	pyridine-containing compound catabolic process	15948	17945	c("GO:0044270"	"GO:0046700"	"GO:0072524"	"GO:1901361"	"GO:1901565")
1690	Atrichoblast_Down	FALSE	0.966215886457766	79	1973	9	0.00456158134820071	0.113924050632911	GO:0009179	GO:BP	purine ribonucleoside diphosphate metabolic process	15948	3382	c("GO:0009135"	"GO:0009185")
1691	Atrichoblast_Down	FALSE	0.971972967594318	62	1973	7	0.00354789660415611	0.112903225806452	GO:0009069	GO:BP	serine family amino acid metabolic process	15948	3282	c("GO:0170033"	"GO:0170039")
1692	Atrichoblast_Down	FALSE	0.972430872712335	564	1973	67	0.0339584389254942	0.118794326241135	GO:0051649	GO:BP	establishment of localization in cell	15948	14317	c("GO:0051234"	"GO:0051641")
1693	Atrichoblast_Down	FALSE	0.97792932563489	27	1973	3	0.0015205271160669	0.111111111111111	GO:0019216	GO:BP	regulation of lipid metabolic process	15948	5783	c("GO:0006629"	"GO:0080090")
1694	Atrichoblast_Down	FALSE	0.97792932563489	27	1973	3	0.0015205271160669	0.111111111111111	GO:0005991	GO:BP	trehalose metabolic process	15948	1879	GO:0005984
1695	Atrichoblast_Down	FALSE	0.97792932563489	27	1973	3	0.0015205271160669	0.111111111111111	GO:0017004	GO:BP	cytochrome complex assembly	15948	5329	GO:0065003
1696	Atrichoblast_Down	FALSE	0.97792932563489	148	1973	17	0.00861632032437912	0.114864864864865	GO:0071365	GO:BP	cellular response to auxin stimulus	15948	17117	c("GO:0009733"	"GO:0032870")
1697	Atrichoblast_Down	FALSE	0.97792932563489	36	1973	4	0.0020273694880892	0.111111111111111	GO:0009312	GO:BP	oligosaccharide biosynthetic process	15948	3495	c("GO:0009311"	"GO:0016051")
1698	Atrichoblast_Down	FALSE	0.97792932563489	27	1973	3	0.0015205271160669	0.111111111111111	GO:0042398	GO:BP	cellular modified amino acid biosynthetic process	15948	10491	c("GO:0006575"	"GO:1901566")
1699	Atrichoblast_Down	FALSE	0.978565673840795	97	1973	11	0.00557526609224531	0.11340206185567	GO:0014070	GO:BP	response to organic cyclic compound	15948	4693	GO:0010033
1700	Atrichoblast_Down	FALSE	0.981023255298865	18	1973	2	0.0010136847440446	0.111111111111111	GO:0070482	GO:BP	response to oxygen levels	15948	16639	GO:0009628
1701	Atrichoblast_Down	FALSE	0.981023255298865	18	1973	2	0.0010136847440446	0.111111111111111	GO:0007140	GO:BP	male meiotic nuclear division	15948	2742	c("GO:0022412"	"GO:0048232"	"GO:0140013")
1702	Atrichoblast_Down	FALSE	0.981023255298865	18	1973	2	0.0010136847440446	0.111111111111111	GO:0030041	GO:BP	actin filament polymerization	15948	6899	c("GO:0008154"	"GO:0051258")
1703	Atrichoblast_Down	FALSE	0.981023255298865	18	1973	2	0.0010136847440446	0.111111111111111	GO:0046185	GO:BP	aldehyde catabolic process	15948	12354	c("GO:0006081"	"GO:0044248"	"GO:1901575")
1704	Atrichoblast_Down	FALSE	0.981023255298865	18	1973	2	0.0010136847440446	0.111111111111111	GO:0006783	GO:BP	heme biosynthetic process	15948	2497	c("GO:0006779"	"GO:0042168"	"GO:0046148")
1705	Atrichoblast_Down	FALSE	0.981023255298865	18	1973	2	0.0010136847440446	0.111111111111111	GO:0046513	GO:BP	ceramide biosynthetic process	15948	12618	c("GO:0006672"	"GO:0030148"	"GO:0043604")
1706	Atrichoblast_Down	FALSE	0.982069639715831	54	1973	6	0.00304105423213381	0.111111111111111	GO:0140014	GO:BP	mitotic nuclear division	15948	20198	c("GO:0000280"	"GO:1903047")
1707	Atrichoblast_Down	FALSE	0.987332783057666	63	1973	7	0.00354789660415611	0.111111111111111	GO:0000819	GO:BP	sister chromatid segregation	15948	239	c("GO:0051276"	"GO:0098813")
1708	Atrichoblast_Down	FALSE	0.989460791723402	115	1973	13	0.00658895083628991	0.11304347826087	GO:0006164	GO:BP	purine nucleotide biosynthetic process	15948	2019	c("GO:0006163"	"GO:0009165"	"GO:0072522")
1709	Atrichoblast_Down	FALSE	0.989563447311523	451	1973	53	0.026862645717182	0.117516629711752	GO:0019941	GO:BP	modification-dependent protein catabolic process	15948	6301	c("GO:0043632"	"GO:0051603")
1710	Atrichoblast_Down	FALSE	0.991786667439347	72	1973	8	0.00405473897617841	0.111111111111111	GO:0031329	GO:BP	regulation of cellular catabolic process	15948	7378	c("GO:0009894"	"GO:0031323"	"GO:0044248")
1711	Atrichoblast_Down	FALSE	0.992666375753965	251	1973	29	0.0146984287886467	0.115537848605578	GO:0051172	GO:BP	negative regulation of nitrogen compound metabolic process	15948	13996	c("GO:0006807"	"GO:0009892"	"GO:0051171")
1712	Atrichoblast_Down	FALSE	0.992666375753965	141	1973	16	0.00810947795235682	0.113475177304965	GO:0006486	GO:BP	protein glycosylation	15948	2244	c("GO:0009101"	"GO:0036211"	"GO:0043413")
1713	Atrichoblast_Down	FALSE	0.992666375753965	141	1973	16	0.00810947795235682	0.113475177304965	GO:0043413	GO:BP	macromolecule glycosylation	15948	11035	c("GO:0043412"	"GO:0070085")
1714	Atrichoblast_Down	FALSE	0.993315834854128	9	1973	1	0.000506842372022301	0.111111111111111	GO:0018210	GO:BP	peptidyl-threonine modification	15948	5473	GO:0018193
1715	Atrichoblast_Down	FALSE	0.993315834854128	9	1973	1	0.000506842372022301	0.111111111111111	GO:0001682	GO:BP	tRNA 5'-leader removal	15948	389	GO:0099116
1716	Atrichoblast_Down	FALSE	0.993315834854128	64	1973	7	0.00354789660415611	0.109375	GO:0032984	GO:BP	protein-containing complex disassembly	15948	8244	c("GO:0022411"	"GO:0043933")
1717	Atrichoblast_Down	FALSE	0.993315834854128	9	1973	1	0.000506842372022301	0.111111111111111	GO:0010191	GO:BP	mucilage metabolic process	15948	4019	GO:0044237
1718	Atrichoblast_Down	FALSE	0.993315834854128	46	1973	5	0.00253421186011151	0.108695652173913	GO:0033014	GO:BP	tetrapyrrole biosynthetic process	15948	8259	c("GO:0018130"	"GO:0019438"	"GO:0033013"	"GO:0044271"	"GO:1901362"	"GO:1901566")
1719	Atrichoblast_Down	FALSE	0.993315834854128	9	1973	1	0.000506842372022301	0.111111111111111	GO:0030837	GO:BP	negative regulation of actin filament polymerization	15948	7159	c("GO:0030041"	"GO:0030833"	"GO:0032272"	"GO:0051494"	"GO:1902904")
1720	Atrichoblast_Down	FALSE	0.993315834854128	28	1973	3	0.0015205271160669	0.107142857142857	GO:1901000	GO:BP	regulation of response to salt stress	15948	21634	c("GO:0009651"	"GO:0047484")
1721	Atrichoblast_Down	FALSE	0.993315834854128	9	1973	1	0.000506842372022301	0.111111111111111	GO:0032272	GO:BP	negative regulation of protein polymerization	15948	7725	c("GO:0031333"	"GO:0032271"	"GO:0051258")
1722	Atrichoblast_Down	FALSE	0.993315834854128	9	1973	1	0.000506842372022301	0.111111111111111	GO:0046500	GO:BP	S-adenosylmethionine metabolic process	15948	12609	c("GO:0006790"	"GO:0071704")
1723	Atrichoblast_Down	FALSE	0.993315834854128	9	1973	1	0.000506842372022301	0.111111111111111	GO:0030522	GO:BP	intracellular receptor signaling pathway	15948	7073	GO:0007165
1724	Atrichoblast_Down	FALSE	0.993315834854128	9	1973	1	0.000506842372022301	0.111111111111111	GO:0006572	GO:BP	tyrosine catabolic process	15948	2318	c("GO:0006570"	"GO:0009074"	"GO:1901606")
1725	Atrichoblast_Down	FALSE	0.993315834854128	37	1973	4	0.0020273694880892	0.108108108108108	GO:0032784	GO:BP	regulation of DNA-templated transcription elongation	15948	8098	c("GO:0006354"	"GO:0006355")
1726	Atrichoblast_Down	FALSE	0.993315834854128	9	1973	1	0.000506842372022301	0.111111111111111	GO:0046113	GO:BP	nucleobase catabolic process	15948	12288	c("GO:0009112"	"GO:0046700"	"GO:1901361"	"GO:1901565")
1727	Atrichoblast_Down	FALSE	0.993315834854128	9	1973	1	0.000506842372022301	0.111111111111111	GO:1902904	GO:BP	negative regulation of supramolecular fiber organization	15948	23168	c("GO:0051129"	"GO:0097435"	"GO:1902903")
1728	Atrichoblast_Down	FALSE	0.993315834854128	9	1973	1	0.000506842372022301	0.111111111111111	GO:0006116	GO:BP	NADH oxidation	15948	1995	GO:0006734
1729	Atrichoblast_Down	FALSE	0.993315834854128	9	1973	1	0.000506842372022301	0.111111111111111	GO:0018202	GO:BP	peptidyl-histidine modification	15948	5465	GO:0018193
1730	Atrichoblast_Down	FALSE	0.993315834854128	9	1973	1	0.000506842372022301	0.111111111111111	GO:0010192	GO:BP	mucilage biosynthetic process	15948	4020	c("GO:0010191"	"GO:0044249")
1731	Atrichoblast_Down	FALSE	0.993315834854128	9	1973	1	0.000506842372022301	0.111111111111111	GO:0000056	GO:BP	ribosomal small subunit export from nucleus	15948	24	GO:0000054
1732	Atrichoblast_Down	FALSE	0.993315834854128	142	1973	16	0.00810947795235682	0.112676056338028	GO:0009101	GO:BP	glycoprotein biosynthetic process	15948	3310	c("GO:0009059"	"GO:0009100"	"GO:1901137"	"GO:1901566")
1733	Atrichoblast_Down	FALSE	0.993315834854128	9	1973	1	0.000506842372022301	0.111111111111111	GO:0070413	GO:BP	trehalose metabolism in response to stress	15948	16600	c("GO:0005991"	"GO:0033554")
1734	Atrichoblast_Down	FALSE	0.993315834854128	9	1973	1	0.000506842372022301	0.111111111111111	GO:0051494	GO:BP	negative regulation of cytoskeleton organization	15948	14204	c("GO:0007010"	"GO:0010639"	"GO:0051493")
1735	Atrichoblast_Down	FALSE	0.993315834854128	9	1973	1	0.000506842372022301	0.111111111111111	GO:0010506	GO:BP	regulation of autophagy	15948	4228	c("GO:0006914"	"GO:0031329")
1736	Atrichoblast_Down	FALSE	0.993315834854128	55	1973	6	0.00304105423213381	0.109090909090909	GO:0045786	GO:BP	negative regulation of cell cycle	15948	12014	c("GO:0007049"	"GO:0048523"	"GO:0051726")
1737	Atrichoblast_Down	FALSE	0.993315834854128	9	1973	1	0.000506842372022301	0.111111111111111	GO:0018107	GO:BP	peptidyl-threonine phosphorylation	15948	5415	c("GO:0006468"	"GO:0018210")
1738	Atrichoblast_Down	FALSE	0.993315834854128	37	1973	4	0.0020273694880892	0.108108108108108	GO:0070588	GO:BP	calcium ion transmembrane transport	15948	16689	c("GO:0006816"	"GO:0098655"	"GO:0098662")
1739	Atrichoblast_Down	FALSE	0.993315834854128	9	1973	1	0.000506842372022301	0.111111111111111	GO:0000972	GO:BP	transcription-dependent tethering of RNA polymerase II gene DNA at nuclear periphery	15948	282	GO:0051276
1740	Atrichoblast_Down	FALSE	0.993315834854128	46	1973	5	0.00253421186011151	0.108695652173913	GO:0010948	GO:BP	negative regulation of cell cycle process	15948	4584	c("GO:0010564"	"GO:0022402"	"GO:0045786")
1741	Atrichoblast_Down	FALSE	0.993315834854128	116	1973	13	0.00658895083628991	0.112068965517241	GO:0072522	GO:BP	purine-containing compound biosynthetic process	15948	17941	c("GO:0018130"	"GO:0019438"	"GO:0044271"	"GO:0072521"	"GO:1901362"	"GO:1901566")
1742	Atrichoblast_Down	FALSE	0.993315834854128	9	1973	1	0.000506842372022301	0.111111111111111	GO:0031333	GO:BP	negative regulation of protein-containing complex assembly	15948	7381	c("GO:0043254"	"GO:0051129"	"GO:0065003")
1743	Atrichoblast_Down	FALSE	0.993315834854128	9	1973	1	0.000506842372022301	0.111111111111111	GO:0017183	GO:BP	protein histidyl modification to diphthamide	15948	5352	GO:0018202
1744	Atrichoblast_Down	FALSE	0.993315834854128	9	1973	1	0.000506842372022301	0.111111111111111	GO:0009785	GO:BP	blue light signaling pathway	15948	3710	c("GO:0030522"	"GO:0071483")
1745	Atrichoblast_Down	FALSE	1	59	1973	2	0.0010136847440446	0.0338983050847458	GO:1903509	GO:BP	liposaccharide metabolic process	15948	23648	c("GO:0006629"	"GO:1901135")
1746	Atrichoblast_Down	FALSE	1	22	1973	2	0.0010136847440446	0.0909090909090909	GO:2000242	GO:BP	negative regulation of reproductive process	15948	26252	c("GO:0022414"	"GO:0048519"	"GO:2000241")
1747	Atrichoblast_Down	FALSE	1	91	1973	4	0.0020273694880892	0.043956043956044	GO:1903046	GO:BP	meiotic cell cycle process	15948	23300	c("GO:0022402"	"GO:0022414"	"GO:0051321")
1748	Atrichoblast_Down	FALSE	1	33	1973	3	0.0015205271160669	0.0909090909090909	GO:1903008	GO:BP	organelle disassembly	15948	23264	c("GO:0006996"	"GO:0022411")
1749	Atrichoblast_Down	FALSE	1	110	1973	11	0.00557526609224531	0.1	GO:1903825	GO:BP	organic acid transmembrane transport	15948	23910	c("GO:0015849"	"GO:0055085")
1750	Atrichoblast_Down	FALSE	1	120	1973	4	0.0020273694880892	0.0333333333333333	GO:2000241	GO:BP	regulation of reproductive process	15948	26251	c("GO:0022414"	"GO:0050789")
1751	Atrichoblast_Down	FALSE	1	83	1973	9	0.00456158134820071	0.108433734939759	GO:1903311	GO:BP	regulation of mRNA metabolic process	15948	23484	c("GO:0016071"	"GO:0051252")
1752	Atrichoblast_Down	FALSE	1	1826	1973	199	0.100861632032438	0.108981380065717	GO:2001141	GO:BP	regulation of RNA biosynthetic process	15948	27046	c("GO:0010556"	"GO:0032774"	"GO:0051252")
1753	Atrichoblast_Down	FALSE	1	32	1973	1	0.000506842372022301	0.03125	GO:1902531	GO:BP	regulation of intracellular signal transduction	15948	22895	c("GO:0009966"	"GO:0035556")
1754	Atrichoblast_Down	FALSE	1	10	1973	1	0.000506842372022301	0.1	GO:1902358	GO:BP	sulfate transmembrane transport	15948	22781	c("GO:0008272"	"GO:0098661")
1755	Atrichoblast_Down	FALSE	1	121	1973	1	0.000506842372022301	0.00826446280991736	GO:1902600	GO:BP	proton transmembrane transport	15948	22929	c("GO:0098655"	"GO:0098662")
1756	Atrichoblast_Down	FALSE	1	66	1973	3	0.0015205271160669	0.0454545454545455	GO:1990937	GO:BP	xylan acetylation	15948	26009	c("GO:0043412"	"GO:0045491")
1757	Atrichoblast_Down	FALSE	1	275	1973	28	0.0141915864166244	0.101818181818182	GO:1902680	GO:BP	positive regulation of RNA biosynthetic process	15948	22992	c("GO:0010557"	"GO:0032774"	"GO:0051254"	"GO:2001141")
1758	Atrichoblast_Down	FALSE	1	110	1973	11	0.00557526609224531	0.1	GO:1905039	GO:BP	carboxylic acid transmembrane transport	15948	24952	c("GO:0046942"	"GO:1903825")
1759	Atrichoblast_Down	FALSE	1	26	1973	1	0.000506842372022301	0.0384615384615385	GO:1902850	GO:BP	microtubule cytoskeleton organization involved in mitosis	15948	23125	c("GO:0000226"	"GO:1903047")
1760	Atrichoblast_Down	FALSE	1	22	1973	2	0.0010136847440446	0.0909090909090909	GO:1902903	GO:BP	regulation of supramolecular fiber organization	15948	23167	c("GO:0051128"	"GO:0097435")
1761	Atrichoblast_Down	FALSE	1	86	1973	2	0.0010136847440446	0.0232558139534884	GO:1905392	GO:BP	plant organ morphogenesis	15948	25244	c("GO:0009653"	"GO:0099402")
1762	Atrichoblast_Down	FALSE	1	45	1973	4	0.0020273694880892	0.0888888888888889	GO:1904029	GO:BP	regulation of cyclin-dependent protein kinase activity	15948	24082	c("GO:0045859"	"GO:0051726")
1763	Atrichoblast_Down	FALSE	1	47	1973	2	0.0010136847440446	0.0425531914893617	GO:1905393	GO:BP	plant organ formation	15948	25245	GO:0048646
1764	Atrichoblast_Down	FALSE	1	111	1973	6	0.00304105423213381	0.0540540540540541	GO:2000026	GO:BP	regulation of multicellular organismal development	15948	26054	c("GO:0007275"	"GO:0050793"	"GO:0051239")
1765	Atrichoblast_Down	FALSE	1	32	1973	1	0.000506842372022301	0.03125	GO:2000028	GO:BP	regulation of photoperiodism	flowering	15948	26056	c("GO:0048573"	"GO:0048583"	"GO:2000241")
1766	Atrichoblast_Down	FALSE	1	106	1973	6	0.00304105423213381	0.0566037735849057	GO:1902679	GO:BP	negative regulation of RNA biosynthetic process	15948	22991	c("GO:0010558"	"GO:0032774"	"GO:0051253"	"GO:2001141")
1767	Atrichoblast_Down	FALSE	1	13	1973	1	0.000506842372022301	0.0769230769230769	GO:2000031	GO:BP	regulation of salicylic acid mediated signaling pathway	15948	26059	c("GO:0009863"	"GO:0009966")
1768	Atrichoblast_Down	FALSE	1	31	1973	2	0.0010136847440446	0.0645161290322581	GO:0034030	GO:BP	ribonucleoside bisphosphate biosynthetic process	15948	8657	c("GO:0033866"	"GO:0033875")
1769	Atrichoblast_Down	FALSE	1	70	1973	5	0.00253421186011151	0.0714285714285714	GO:0033875	GO:BP	ribonucleoside bisphosphate metabolic process	15948	8649	GO:0033865
1770	Atrichoblast_Down	FALSE	1	31	1973	2	0.0010136847440446	0.0645161290322581	GO:0033866	GO:BP	nucleoside bisphosphate biosynthetic process	15948	8647	c("GO:0033865"	"GO:1901293")
1771	Atrichoblast_Down	FALSE	1	70	1973	5	0.00253421186011151	0.0714285714285714	GO:0034032	GO:BP	purine nucleoside bisphosphate metabolic process	15948	8659	c("GO:0033865"	"GO:0072521")
1772	Atrichoblast_Down	FALSE	1	70	1973	5	0.00253421186011151	0.0714285714285714	GO:0033865	GO:BP	nucleoside bisphosphate metabolic process	15948	8646	GO:0006753
1773	Atrichoblast_Down	FALSE	1	592	1973	65	0.0329447541814496	0.109797297297297	GO:0033554	GO:BP	cellular response to stress	15948	8567	c("GO:0006950"	"GO:0051716")
1774	Atrichoblast_Down	FALSE	1	31	1973	2	0.0010136847440446	0.0645161290322581	GO:0034033	GO:BP	purine nucleoside bisphosphate biosynthetic process	15948	8660	c("GO:0033866"	"GO:0034032"	"GO:0072522")
1775	Atrichoblast_Down	FALSE	1	14	1973	1	0.000506842372022301	0.0714285714285714	GO:0034050	GO:BP	symbiont-induced defense-related programmed cell death	15948	8665	c("GO:0012501"	"GO:0140546")
1776	Atrichoblast_Down	FALSE	1	10	1973	1	0.000506842372022301	0.1	GO:0034314	GO:BP	Arp2/3 complex-mediated actin nucleation	15948	8859	GO:0045010
1777	Atrichoblast_Down	FALSE	1	14	1973	1	0.000506842372022301	0.0714285714285714	GO:0034312	GO:BP	diol biosynthetic process	15948	8857	c("GO:0034311"	"GO:0046173")
1778	Atrichoblast_Down	FALSE	1	14	1973	1	0.000506842372022301	0.0714285714285714	GO:0034311	GO:BP	diol metabolic process	15948	8856	GO:0019751
1779	Atrichoblast_Down	FALSE	1	14	1973	1	0.000506842372022301	0.0714285714285714	GO:0034308	GO:BP	primary alcohol metabolic process	15948	8853	GO:0006066
1780	Atrichoblast_Down	FALSE	1	47	1973	5	0.00253421186011151	0.106382978723404	GO:0034249	GO:BP	negative regulation of amide metabolic process	15948	8814	c("GO:0034248"	"GO:0043603"	"GO:0051172")
1781	Atrichoblast_Down	FALSE	1	402	1973	18	0.00912316269640142	0.0447761194029851	GO:0034220	GO:BP	monoatomic ion transmembrane transport	15948	8793	c("GO:0006811"	"GO:0055085")
1782	Atrichoblast_Down	FALSE	1	83	1973	6	0.00304105423213381	0.072289156626506	GO:0034219	GO:BP	carbohydrate transmembrane transport	15948	8792	c("GO:0008643"	"GO:0055085")
1783	Atrichoblast_Down	FALSE	1	13	1973	1	0.000506842372022301	0.0769230769230769	GO:0033015	GO:BP	tetrapyrrole catabolic process	15948	8260	c("GO:0019439"	"GO:0033013"	"GO:0044270"	"GO:0046700"	"GO:1901361"	"GO:1901565")
1784	Atrichoblast_Down	FALSE	1	59	1973	6	0.00304105423213381	0.101694915254237	GO:0033013	GO:BP	tetrapyrrole metabolic process	15948	8258	c("GO:0006725"	"GO:0046483"	"GO:1901360"	"GO:1901564")
1785	Atrichoblast_Down	FALSE	1	18	1973	1	0.000506842372022301	0.0555555555555556	GO:0032981	GO:BP	mitochondrial respiratory chain complex I assembly	15948	8243	c("GO:0010257"	"GO:0033108")
1786	Atrichoblast_Down	FALSE	1	15	1973	1	0.000506842372022301	0.0666666666666667	GO:0034471	GO:BP	ncRNA 5'-end processing	15948	8946	c("GO:0000966"	"GO:0034470")
1787	Atrichoblast_Down	FALSE	1	14	1973	1	0.000506842372022301	0.0714285714285714	GO:0035265	GO:BP	organ growth	15948	9234	c("GO:0032501"	"GO:0048589")
1788	Atrichoblast_Down	FALSE	1	16	1973	1	0.000506842372022301	0.0625	GO:0035196	GO:BP	miRNA processing	15948	9188	GO:0070918
1789	Atrichoblast_Down	FALSE	1	26	1973	1	0.000506842372022301	0.0384615384615385	GO:0035194	GO:BP	regulatory ncRNA-mediated post-transcriptional gene silencing	15948	9186	c("GO:0016441"	"GO:0031047")
1790	Atrichoblast_Down	FALSE	1	21	1973	1	0.000506842372022301	0.0476190476190476	GO:0035384	GO:BP	thioester biosynthetic process	15948	9320	c("GO:0035383"	"GO:0044272"	"GO:1901576")
1791	Atrichoblast_Down	FALSE	1	46	1973	2	0.0010136847440446	0.0434782608695652	GO:0035383	GO:BP	thioester metabolic process	15948	9319	c("GO:0006790"	"GO:0071704")
1792	Atrichoblast_Down	FALSE	1	51	1973	5	0.00253421186011151	0.0980392156862745	GO:0034440	GO:BP	lipid oxidation	15948	8930	GO:0030258
1793	Atrichoblast_Down	FALSE	1	14	1973	1	0.000506842372022301	0.0714285714285714	GO:0034765	GO:BP	regulation of monoatomic ion transmembrane transport	15948	9036	c("GO:0034220"	"GO:0034762"	"GO:0043269")
1794	Atrichoblast_Down	FALSE	1	21	1973	2	0.0010136847440446	0.0952380952380952	GO:0034762	GO:BP	regulation of transmembrane transport	15948	9033	c("GO:0050794"	"GO:0051049"	"GO:0055085")
1795	Atrichoblast_Down	FALSE	1	249	1973	28	0.0141915864166244	0.112449799196787	GO:0034655	GO:BP	nucleobase-containing compound catabolic process	15948	9010	c("GO:0006139"	"GO:0019439"	"GO:0044270"	"GO:0046700"	"GO:1901361")
1796	Atrichoblast_Down	FALSE	1	2262	1973	247	0.125190065889508	0.109195402298851	GO:0034654	GO:BP	nucleobase-containing compound biosynthetic process	15948	9009	c("GO:0006139"	"GO:0018130"	"GO:0019438"	"GO:0044271"	"GO:1901362")
1797	Atrichoblast_Down	FALSE	1	10	1973	1	0.000506842372022301	0.1	GO:0032102	GO:BP	negative regulation of response to external stimulus	15948	7633	c("GO:0009605"	"GO:0032101"	"GO:0048585")
1798	Atrichoblast_Down	FALSE	1	37	1973	2	0.0010136847440446	0.0540540540540541	GO:0031507	GO:BP	heterochromatin formation	15948	7451	c("GO:0045814"	"GO:0070828")
1799	Atrichoblast_Down	FALSE	1	29	1973	3	0.0015205271160669	0.103448275862069	GO:0031503	GO:BP	protein-containing complex localization	15948	7447	GO:0051179
1800	Atrichoblast_Down	FALSE	1	80	1973	6	0.00304105423213381	0.075	GO:0031146	GO:BP	SCF-dependent proteasomal ubiquitin-dependent protein catabolic process	15948	7310	GO:0043161
1801	Atrichoblast_Down	FALSE	1	41	1973	1	0.000506842372022301	0.024390243902439	GO:0031124	GO:BP	mRNA 3'-end processing	15948	7294	c("GO:0006397"	"GO:0031123")
1802	Atrichoblast_Down	FALSE	1	28	1973	2	0.0010136847440446	0.0714285714285714	GO:0031122	GO:BP	cytoplasmic microtubule organization	15948	7292	c("GO:0000226"	"GO:0097435")
1803	Atrichoblast_Down	FALSE	1	25	1973	2	0.0010136847440446	0.08	GO:0031109	GO:BP	microtubule polymerization or depolymerization	15948	7279	GO:0000226
1804	Atrichoblast_Down	FALSE	1	22	1973	1	0.000506842372022301	0.0454545454545455	GO:0031048	GO:BP	regulatory ncRNA-mediated heterochromatin formation	15948	7257	c("GO:0031047"	"GO:0031507")
1805	Atrichoblast_Down	FALSE	1	90	1973	5	0.00253421186011151	0.0555555555555556	GO:0031047	GO:BP	regulatory ncRNA-mediated gene silencing	15948	7256	GO:0010629
1806	Atrichoblast_Down	FALSE	1	14	1973	1	0.000506842372022301	0.0714285714285714	GO:0031348	GO:BP	negative regulation of defense response	15948	7396	c("GO:0006952"	"GO:0031347"	"GO:0048585")
1807	Atrichoblast_Down	FALSE	1	320	1973	35	0.0177394830207805	0.109375	GO:0031328	GO:BP	positive regulation of cellular biosynthetic process	15948	7377	c("GO:0009891"	"GO:0031325"	"GO:0031326"	"GO:0044249")
1808	Atrichoblast_Down	FALSE	1	372	1973	28	0.0141915864166244	0.0752688172043011	GO:0031327	GO:BP	negative regulation of cellular biosynthetic process	15948	7376	c("GO:0009890"	"GO:0031324"	"GO:0031326"	"GO:0044249")
1809	Atrichoblast_Down	FALSE	1	2269	1973	241	0.122149011657375	0.106214191273689	GO:0031326	GO:BP	regulation of cellular biosynthetic process	15948	7375	c("GO:0009889"	"GO:0031323"	"GO:0044249")
1810	Atrichoblast_Down	FALSE	1	403	1973	44	0.0223010643689812	0.109181141439206	GO:0031325	GO:BP	positive regulation of cellular metabolic process	15948	7374	c("GO:0009893"	"GO:0031323"	"GO:0044237"	"GO:0048522")
1811	Atrichoblast_Down	FALSE	1	421	1973	38	0.0192600101368474	0.0902612826603325	GO:0031324	GO:BP	negative regulation of cellular metabolic process	15948	7373	c("GO:0009892"	"GO:0031323"	"GO:0044237"	"GO:0048523")
1812	Atrichoblast_Down	FALSE	1	2475	1973	272	0.137861125190066	0.10989898989899	GO:0031323	GO:BP	regulation of cellular metabolic process	15948	7372	c("GO:0019222"	"GO:0044237"	"GO:0050794")
1813	Atrichoblast_Down	FALSE	1	11	1973	1	0.000506842372022301	0.0909090909090909	GO:0031297	GO:BP	replication fork processing	15948	7367	GO:0045005
1814	Atrichoblast_Down	FALSE	1	2007	1973	220	0.111505321844906	0.109616342800199	GO:0032774	GO:BP	RNA biosynthetic process	15948	8092	c("GO:0009059"	"GO:0016070"	"GO:0034654")
1815	Atrichoblast_Down	FALSE	1	50	1973	4	0.0020273694880892	0.08	GO:0032508	GO:BP	DNA duplex unwinding	15948	7889	GO:0032392
1816	Atrichoblast_Down	FALSE	1	15	1973	1	0.000506842372022301	0.0666666666666667	GO:0032886	GO:BP	regulation of microtubule-based process	15948	8162	c("GO:0007017"	"GO:0050794")
1817	Atrichoblast_Down	FALSE	1	15	1973	1	0.000506842372022301	0.0666666666666667	GO:0032881	GO:BP	regulation of polysaccharide metabolic process	15948	8157	c("GO:0005976"	"GO:0006109"	"GO:0060255")
1818	Atrichoblast_Down	FALSE	1	35	1973	3	0.0015205271160669	0.0857142857142857	GO:0051094	GO:BP	positive regulation of developmental process	15948	13928	c("GO:0032502"	"GO:0048518"	"GO:0050793")
1819	Atrichoblast_Down	FALSE	1	50	1973	4	0.0020273694880892	0.08	GO:0032392	GO:BP	DNA geometric change	15948	7815	GO:0071103
1820	Atrichoblast_Down	FALSE	1	267	1973	26	0.0131779016725798	0.0973782771535581	GO:0032259	GO:BP	methylation	15948	7717	GO:0008152
1821	Atrichoblast_Down	FALSE	1	12	1973	1	0.000506842372022301	0.0833333333333333	GO:0051054	GO:BP	positive regulation of DNA metabolic process	15948	13903	c("GO:0006259"	"GO:0010604"	"GO:0045935"	"GO:0051052")
1822	Atrichoblast_Down	FALSE	1	53	1973	4	0.0020273694880892	0.0754716981132075	GO:0032504	GO:BP	multicellular organism reproduction	15948	7885	c("GO:0000003"	"GO:0032501")
1823	Atrichoblast_Down	FALSE	1	1140	1973	99	0.0501773948302078	0.0868421052631579	GO:0032502	GO:BP	developmental process	15948	7884	GO:0008150
1824	Atrichoblast_Down	FALSE	1	895	1973	70	0.0354789660415611	0.0782122905027933	GO:0032501	GO:BP	multicellular organismal process	15948	7883	GO:0008150
1825	Atrichoblast_Down	FALSE	1	33	1973	2	0.0010136847440446	0.0606060606060606	GO:0044706	GO:BP	multi-multicellular organism process	15948	11507	GO:0032501
1826	Atrichoblast_Down	FALSE	1	814	1973	68	0.0344652812975165	0.0835380835380835	GO:0044419	GO:BP	biological process involved in interspecies interaction between organisms	15948	11378	GO:0008150
1827	Atrichoblast_Down	FALSE	1	117	1973	9	0.00456158134820071	0.0769230769230769	GO:0045017	GO:BP	glycerolipid biosynthetic process	15948	11620	c("GO:0008610"	"GO:0044249"	"GO:0046486")
1828	Atrichoblast_Down	FALSE	1	23	1973	1	0.000506842372022301	0.0434782608695652	GO:0045010	GO:BP	actin nucleation	15948	11616	GO:0007015
1829	Atrichoblast_Down	FALSE	1	15	1973	1	0.000506842372022301	0.0666666666666667	GO:0045005	GO:BP	DNA-templated DNA replication maintenance of fidelity	15948	11612	c("GO:0006259"	"GO:0006261")
1830	Atrichoblast_Down	FALSE	1	198	1973	18	0.00912316269640142	0.0909090909090909	GO:0044042	GO:BP	glucan metabolic process	15948	11251	GO:0005976
1831	Atrichoblast_Down	FALSE	1	19	1973	1	0.000506842372022301	0.0526315789473684	GO:0043622	GO:BP	cortical microtubule organization	15948	11166	c("GO:0030865"	"GO:0031122")
1832	Atrichoblast_Down	FALSE	1	59	1973	5	0.00253421186011151	0.0847457627118644	GO:0043549	GO:BP	regulation of kinase activity	15948	11120	c("GO:0042325"	"GO:0051338")
1833	Atrichoblast_Down	FALSE	1	116	1973	11	0.00557526609224531	0.0948275862068965	GO:0044272	GO:BP	sulfur compound biosynthetic process	15948	11313	c("GO:0006790"	"GO:0044249")
1834	Atrichoblast_Down	FALSE	1	279	1973	30	0.015205271160669	0.10752688172043	GO:0044270	GO:BP	cellular nitrogen compound catabolic process	15948	11311	c("GO:0034641"	"GO:0044248")
1835	Atrichoblast_Down	FALSE	1	673	1973	57	0.0288900152052712	0.0846953937592868	GO:0044255	GO:BP	cellular lipid metabolic process	15948	11307	c("GO:0006629"	"GO:0044237")
1836	Atrichoblast_Down	FALSE	1	93	1973	8	0.00405473897617841	0.0860215053763441	GO:0044242	GO:BP	cellular lipid catabolic process	15948	11302	c("GO:0016042"	"GO:0044248"	"GO:0044255")
1837	Atrichoblast_Down	FALSE	1	248	1973	22	0.0111505321844906	0.0887096774193548	GO:0050793	GO:BP	regulation of developmental process	15948	13690	c("GO:0032502"	"GO:0050789")
1838	Atrichoblast_Down	FALSE	1	106	1973	6	0.00304105423213381	0.0566037735849057	GO:0045892	GO:BP	negative regulation of DNA-templated transcription	15948	12088	c("GO:0006351"	"GO:0006355"	"GO:1902679")
1839	Atrichoblast_Down	FALSE	1	58	1973	5	0.00253421186011151	0.0862068965517241	GO:0045859	GO:BP	regulation of protein kinase activity	15948	12069	c("GO:0001932"	"GO:0043549")
1840	Atrichoblast_Down	FALSE	1	11	1973	1	0.000506842372022301	0.0909090909090909	GO:0045834	GO:BP	positive regulation of lipid metabolic process	15948	12048	c("GO:0006629"	"GO:0009893"	"GO:0019216")
1841	Atrichoblast_Down	FALSE	1	275	1973	28	0.0141915864166244	0.101818181818182	GO:0045893	GO:BP	positive regulation of DNA-templated transcription	15948	12089	c("GO:0006351"	"GO:0006355"	"GO:1902680")
1842	Atrichoblast_Down	FALSE	1	43	1973	2	0.0010136847440446	0.0465116279069767	GO:0045814	GO:BP	negative regulation of gene expression	epigenetic	15948	12032	c("GO:0010629"	"GO:0040029")
1843	Atrichoblast_Down	FALSE	1	126	1973	10	0.00506842372022301	0.0793650793650794	GO:0045944	GO:BP	positive regulation of transcription by RNA polymerase II	15948	12135	c("GO:0006357"	"GO:0006366"	"GO:0045893")
1844	Atrichoblast_Down	FALSE	1	348	1973	37	0.0187531677648251	0.10632183908046	GO:0045935	GO:BP	positive regulation of nucleobase-containing compound metabolic process	15948	12127	c("GO:0006139"	"GO:0019219"	"GO:0031325"	"GO:0051173")
1845	Atrichoblast_Down	FALSE	1	134	1973	11	0.00557526609224531	0.082089552238806	GO:0045934	GO:BP	negative regulation of nucleobase-containing compound metabolic process	15948	12126	c("GO:0006139"	"GO:0019219"	"GO:0031324"	"GO:0051172")
1846	Atrichoblast_Down	FALSE	1	32	1973	2	0.0010136847440446	0.0625	GO:0045927	GO:BP	positive regulation of growth	15948	12119	c("GO:0040007"	"GO:0040008"	"GO:0048518")
1847	Atrichoblast_Down	FALSE	1	42	1973	3	0.0015205271160669	0.0714285714285714	GO:0045165	GO:BP	cell fate commitment	15948	11696	c("GO:0030154"	"GO:0048869")
1848	Atrichoblast_Down	FALSE	1	11	1973	1	0.000506842372022301	0.0909090909090909	GO:0045089	GO:BP	positive regulation of innate immune response	15948	11661	c("GO:0002833"	"GO:0031349"	"GO:0032103"	"GO:0045087"	"GO:0045088"	"GO:0050778")
1849	Atrichoblast_Down	FALSE	1	16	1973	1	0.000506842372022301	0.0625	GO:0045088	GO:BP	regulation of innate immune response	15948	11660	c("GO:0002831"	"GO:0031347"	"GO:0032101"	"GO:0045087"	"GO:0050776")
1850	Atrichoblast_Down	FALSE	1	57	1973	5	0.00253421186011151	0.087719298245614	GO:0045490	GO:BP	pectin catabolic process	15948	11805	c("GO:0000272"	"GO:0045488")
1851	Atrichoblast_Down	FALSE	1	83	1973	6	0.00304105423213381	0.072289156626506	GO:0045488	GO:BP	pectin metabolic process	15948	11803	GO:0010393
1852	Atrichoblast_Down	FALSE	1	11	1973	1	0.000506842372022301	0.0909090909090909	GO:0045487	GO:BP	gibberellin catabolic process	15948	11802	c("GO:0009685"	"GO:0016103"	"GO:0046395")
1853	Atrichoblast_Down	FALSE	1	121	1973	6	0.00304105423213381	0.0495867768595041	GO:0045333	GO:BP	cellular respiration	15948	11755	GO:0015980
1854	Atrichoblast_Down	FALSE	1	14	1973	1	0.000506842372022301	0.0714285714285714	GO:0045292	GO:BP	mRNA cis splicing	via spliceosome	15948	11739	GO:0000398
1855	Atrichoblast_Down	FALSE	1	59	1973	4	0.0020273694880892	0.0677966101694915	GO:0042364	GO:BP	water-soluble vitamin biosynthetic process	15948	10469	c("GO:0006767"	"GO:0009110")
1856	Atrichoblast_Down	FALSE	1	16	1973	1	0.000506842372022301	0.0625	GO:0042362	GO:BP	fat-soluble vitamin biosynthetic process	15948	10467	c("GO:0006775"	"GO:0009110")
1857	Atrichoblast_Down	FALSE	1	18	1973	1	0.000506842372022301	0.0555555555555556	GO:0042278	GO:BP	purine nucleoside metabolic process	15948	10420	c("GO:0009116"	"GO:0072521")
1858	Atrichoblast_Down	FALSE	1	92	1973	8	0.00405473897617841	0.0869565217391304	GO:0042445	GO:BP	hormone metabolic process	15948	10531	c("GO:0008152"	"GO:0010817")
1859	Atrichoblast_Down	FALSE	1	86	1973	7	0.00354789660415611	0.0813953488372093	GO:0042440	GO:BP	pigment metabolic process	15948	10526	GO:0008152
1860	Atrichoblast_Down	FALSE	1	40	1973	2	0.0010136847440446	0.05	GO:0042214	GO:BP	terpene metabolic process	15948	10387	c("GO:0006720"	"GO:0120252")
1861	Atrichoblast_Down	FALSE	1	35	1973	2	0.0010136847440446	0.0571428571428571	GO:0035970	GO:BP	peptidyl-threonine dephosphorylation	15948	9693	GO:0006470
1862	Atrichoblast_Down	FALSE	1	49	1973	2	0.0010136847440446	0.0408163265306122	GO:0035825	GO:BP	homologous recombination	15948	9595	GO:0006310
1863	Atrichoblast_Down	FALSE	1	22	1973	2	0.0010136847440446	0.0909090909090909	GO:0035821	GO:BP	modulation of process of another organism	15948	9591	GO:0044419
1864	Atrichoblast_Down	FALSE	1	33	1973	1	0.000506842372022301	0.0303030303030303	GO:0035672	GO:BP	oligopeptide transmembrane transport	15948	9473	c("GO:0006857"	"GO:0055085")
1865	Atrichoblast_Down	FALSE	1	13	1973	1	0.000506842372022301	0.0769230769230769	GO:0035592	GO:BP	establishment of protein localization to extracellular region	15948	9427	c("GO:0045184"	"GO:0071692")
1866	Atrichoblast_Down	FALSE	1	36	1973	1	0.000506842372022301	0.0277777777777778	GO:0042181	GO:BP	ketone biosynthetic process	15948	10354	c("GO:0042180"	"GO:0044249"	"GO:0044283"	"GO:1901576")
1867	Atrichoblast_Down	FALSE	1	71	1973	5	0.00253421186011151	0.0704225352112676	GO:0042158	GO:BP	lipoprotein biosynthetic process	15948	10341	c("GO:0009059"	"GO:0042157"	"GO:1901566")
1868	Atrichoblast_Down	FALSE	1	73	1973	5	0.00253421186011151	0.0684931506849315	GO:0042157	GO:BP	lipoprotein metabolic process	15948	10340	GO:0019538
1869	Atrichoblast_Down	FALSE	1	31	1973	2	0.0010136847440446	0.0645161290322581	GO:0042127	GO:BP	regulation of cell population proliferation	15948	10326	c("GO:0008283"	"GO:0050794")
1870	Atrichoblast_Down	FALSE	1	16	1973	1	0.000506842372022301	0.0625	GO:0040034	GO:BP	regulation of development	heterochronic	15948	10261	GO:0050793
1871	Atrichoblast_Down	FALSE	1	59	1973	2	0.0010136847440446	0.0338983050847458	GO:0040029	GO:BP	epigenetic regulation of gene expression	15948	10257	c("GO:0006338"	"GO:0010468")
1872	Atrichoblast_Down	FALSE	1	91	1973	5	0.00253421186011151	0.0549450549450549	GO:0040008	GO:BP	regulation of growth	15948	10237	c("GO:0040007"	"GO:0050789")
1873	Atrichoblast_Down	FALSE	1	163	1973	8	0.00405473897617841	0.049079754601227	GO:0040007	GO:BP	growth	15948	10236	GO:0008150
1874	Atrichoblast_Down	FALSE	1	2555	1973	298	0.151039026862646	0.116634050880626	GO:0036211	GO:BP	protein modification process	15948	9821	c("GO:0019538"	"GO:0043412")
1875	Atrichoblast_Down	FALSE	1	205	1973	20	0.010136847440446	0.0975609756097561	GO:0043161	GO:BP	proteasome-mediated ubiquitin-dependent protein catabolic process	15948	10914	c("GO:0006511"	"GO:0010498")
1876	Atrichoblast_Down	FALSE	1	24	1973	1	0.000506842372022301	0.0416666666666667	GO:0043087	GO:BP	regulation of GTPase activity	15948	10870	GO:0051336
1877	Atrichoblast_Down	FALSE	1	57	1973	6	0.00304105423213381	0.105263157894737	GO:0043085	GO:BP	positive regulation of catalytic activity	15948	10868	c("GO:0044093"	"GO:0050790")
1878	Atrichoblast_Down	FALSE	1	19	1973	1	0.000506842372022301	0.0526315789473684	GO:0043067	GO:BP	regulation of programmed cell death	15948	10863	c("GO:0012501"	"GO:0050794")
1879	Atrichoblast_Down	FALSE	1	787	1973	66	0.0334515965534719	0.0838627700127065	GO:0043207	GO:BP	response to external biotic stimulus	15948	10929	c("GO:0009605"	"GO:0009607")
1880	Atrichoblast_Down	FALSE	1	31	1973	2	0.0010136847440446	0.0645161290322581	GO:0043484	GO:BP	regulation of RNA splicing	15948	11085	c("GO:0008380"	"GO:0010468"	"GO:0051252")
1881	Atrichoblast_Down	FALSE	1	18	1973	1	0.000506842372022301	0.0555555555555556	GO:0043455	GO:BP	regulation of secondary metabolic process	15948	11061	c("GO:0019222"	"GO:0019748")
1882	Atrichoblast_Down	FALSE	1	11	1973	1	0.000506842372022301	0.0909090909090909	GO:0043450	GO:BP	alkene biosynthetic process	15948	11056	c("GO:0043449"	"GO:0044249"	"GO:1900674")
1883	Atrichoblast_Down	FALSE	1	11	1973	1	0.000506842372022301	0.0909090909090909	GO:0043449	GO:BP	cellular alkene metabolic process	15948	11055	c("GO:0044237"	"GO:1900673")
1884	Atrichoblast_Down	FALSE	1	3051	1973	326	0.16523061327927	0.106850213044903	GO:0043412	GO:BP	macromolecule modification	15948	11034	GO:0043170
1885	Atrichoblast_Down	FALSE	1	3486	1973	395	0.200202736948809	0.113310384394722	GO:0050794	GO:BP	regulation of cellular process	15948	13691	c("GO:0009987"	"GO:0050789")
1886	Atrichoblast_Down	FALSE	1	146	1973	7	0.00354789660415611	0.0479452054794521	GO:0050801	GO:BP	monoatomic ion homeostasis	15948	13696	GO:0048878
1887	Atrichoblast_Down	FALSE	1	19	1973	1	0.000506842372022301	0.0526315789473684	GO:0043173	GO:BP	nucleotide salvage	15948	10921	c("GO:0009165"	"GO:0043094")
1888	Atrichoblast_Down	FALSE	1	13	1973	1	0.000506842372022301	0.0769230769230769	GO:0042726	GO:BP	flavin-containing compound metabolic process	15948	10676	c("GO:0034641"	"GO:0046483"	"GO:1901360"	"GO:1901564")
1889	Atrichoblast_Down	FALSE	1	12	1973	1	0.000506842372022301	0.0833333333333333	GO:0042724	GO:BP	thiamine-containing compound biosynthetic process	15948	10674	c("GO:0019438"	"GO:0042364"	"GO:0042723"	"GO:0044272"	"GO:0072528")
1890	Atrichoblast_Down	FALSE	1	13	1973	1	0.000506842372022301	0.0769230769230769	GO:0042723	GO:BP	thiamine-containing compound metabolic process	15948	10673	c("GO:0006725"	"GO:0006767"	"GO:0006790"	"GO:0072527")
1891	Atrichoblast_Down	FALSE	1	252	1973	20	0.010136847440446	0.0793650793650794	GO:0042592	GO:BP	homeostatic process	15948	10601	GO:0008150
1892	Atrichoblast_Down	FALSE	1	62	1973	2	0.0010136847440446	0.032258064516129	GO:0042886	GO:BP	amide transport	15948	10780	GO:0071705
1893	Atrichoblast_Down	FALSE	1	32	1973	1	0.000506842372022301	0.03125	GO:0042775	GO:BP	mitochondrial ATP synthesis coupled electron transport	15948	10709	GO:0042773
1894	Atrichoblast_Down	FALSE	1	41	1973	1	0.000506842372022301	0.024390243902439	GO:0042773	GO:BP	ATP synthesis coupled electron transport	15948	10707	c("GO:0006119"	"GO:0022904")
1895	Atrichoblast_Down	FALSE	1	12	1973	1	0.000506842372022301	0.0833333333333333	GO:0042761	GO:BP	very long-chain fatty acid biosynthetic process	15948	10702	c("GO:0000038"	"GO:0006633")
1896	Atrichoblast_Down	FALSE	1	12	1973	1	0.000506842372022301	0.0833333333333333	GO:0042752	GO:BP	regulation of circadian rhythm	15948	10694	c("GO:0007623"	"GO:0050789")
1897	Atrichoblast_Down	FALSE	1	130	1973	12	0.00608210846426761	0.0923076923076923	GO:0042742	GO:BP	defense response to bacterium	15948	10684	c("GO:0009617"	"GO:0098542")
1898	Atrichoblast_Down	FALSE	1	11	1973	1	0.000506842372022301	0.0909090909090909	GO:0042727	GO:BP	flavin-containing compound biosynthetic process	15948	10677	c("GO:0018130"	"GO:0042726"	"GO:0044271"	"GO:1901362"	"GO:1901566")
1899	Atrichoblast_Down	FALSE	1	114	1973	6	0.00304105423213381	0.0526315789473684	GO:0051253	GO:BP	negative regulation of RNA metabolic process	15948	14048	c("GO:0010605"	"GO:0016070"	"GO:0045934"	"GO:0051252")
1900	Atrichoblast_Down	FALSE	1	261	1973	22	0.0111505321844906	0.0842911877394636	GO:0016051	GO:BP	carbohydrate biosynthetic process	15948	5143	c("GO:0005975"	"GO:1901576")
1901	Atrichoblast_Down	FALSE	1	87	1973	4	0.0020273694880892	0.0459770114942529	GO:0016049	GO:BP	cell growth	15948	5141	c("GO:0009987"	"GO:0040007")
1902	Atrichoblast_Down	FALSE	1	138	1973	14	0.00709579320831222	0.101449275362319	GO:0016042	GO:BP	lipid catabolic process	15948	5136	c("GO:0006629"	"GO:1901575")
1903	Atrichoblast_Down	FALSE	1	10	1973	1	0.000506842372022301	0.1	GO:0016024	GO:BP	CDP-diacylglycerol biosynthetic process	15948	5129	c("GO:0046341"	"GO:0046474")
1904	Atrichoblast_Down	FALSE	1	504	1973	54	0.0273694880892043	0.107142857142857	GO:0016071	GO:BP	mRNA metabolic process	15948	5159	GO:0016070
1905	Atrichoblast_Down	FALSE	1	3214	1973	379	0.192093258996452	0.117921593030492	GO:0016070	GO:BP	RNA metabolic process	15948	5158	GO:0090304
1906	Atrichoblast_Down	FALSE	1	45	1973	4	0.0020273694880892	0.0888888888888889	GO:0015994	GO:BP	chlorophyll metabolic process	15948	5126	GO:0006778
1907	Atrichoblast_Down	FALSE	1	30	1973	1	0.000506842372022301	0.0333333333333333	GO:0015914	GO:BP	phospholipid transport	15948	5070	c("GO:0006869"	"GO:0015748")
1908	Atrichoblast_Down	FALSE	1	11	1973	1	0.000506842372022301	0.0909090909090909	GO:0015908	GO:BP	fatty acid transport	15948	5064	c("GO:0006869"	"GO:0015718")
1909	Atrichoblast_Down	FALSE	1	335	1973	36	0.0182463253928028	0.107462686567164	GO:0051254	GO:BP	positive regulation of RNA metabolic process	15948	14049	c("GO:0010604"	"GO:0016070"	"GO:0045935"	"GO:0051252")
1910	Atrichoblast_Down	FALSE	1	134	1973	6	0.00304105423213381	0.0447761194029851	GO:0015980	GO:BP	energy derivation by oxidation of organic compounds	15948	5120	GO:0006091
1911	Atrichoblast_Down	FALSE	1	190	1973	7	0.00354789660415611	0.0368421052631579	GO:0015979	GO:BP	photosynthesis	15948	5119	GO:0044237
1912	Atrichoblast_Down	FALSE	1	26	1973	2	0.0010136847440446	0.0769230769230769	GO:0015977	GO:BP	carbon fixation	15948	5118	GO:0071704
1913	Atrichoblast_Down	FALSE	1	10	1973	1	0.000506842372022301	0.1	GO:0015937	GO:BP	coenzyme A biosynthetic process	15948	5078	c("GO:0009152"	"GO:0015936"	"GO:0034030"	"GO:0034033")
1914	Atrichoblast_Down	FALSE	1	141	1973	12	0.00608210846426761	0.0851063829787234	GO:0015849	GO:BP	organic acid transport	15948	5017	GO:0071702
1915	Atrichoblast_Down	FALSE	1	28	1973	2	0.0010136847440446	0.0714285714285714	GO:0016116	GO:BP	carotenoid metabolic process	15948	5195	GO:0016108
1916	Atrichoblast_Down	FALSE	1	15	1973	1	0.000506842372022301	0.0666666666666667	GO:0016115	GO:BP	terpenoid catabolic process	15948	5194	c("GO:0006721"	"GO:0008300")
1917	Atrichoblast_Down	FALSE	1	23	1973	2	0.0010136847440446	0.0869565217391304	GO:0016117	GO:BP	carotenoid biosynthetic process	15948	5196	c("GO:0016109"	"GO:0016116"	"GO:0046148")
1918	Atrichoblast_Down	FALSE	1	27	1973	1	0.000506842372022301	0.037037037037037	GO:0016119	GO:BP	carotene metabolic process	15948	5198	GO:0042214
1919	Atrichoblast_Down	FALSE	1	34	1973	2	0.0010136847440446	0.0588235294117647	GO:0016441	GO:BP	post-transcriptional gene silencing	15948	5285	c("GO:0010608"	"GO:0010629")
1920	Atrichoblast_Down	FALSE	1	1668	1973	179	0.0907247845919919	0.107314148681055	GO:0016310	GO:BP	phosphorylation	15948	5261	GO:0006796
1921	Atrichoblast_Down	FALSE	1	490	1973	50	0.0253421186011151	0.102040816326531	GO:0016192	GO:BP	vesicle-mediated transport	15948	5229	c("GO:0006810"	"GO:0009987")
1922	Atrichoblast_Down	FALSE	1	28	1973	1	0.000506842372022301	0.0357142857142857	GO:0016131	GO:BP	brassinosteroid metabolic process	15948	5210	c("GO:0016128"	"GO:0042445")
1923	Atrichoblast_Down	FALSE	1	28	1973	1	0.000506842372022301	0.0357142857142857	GO:0016128	GO:BP	phytosteroid metabolic process	15948	5207	c("GO:0008202"	"GO:1901615")
1924	Atrichoblast_Down	FALSE	1	77	1973	2	0.0010136847440446	0.025974025974026	GO:0016125	GO:BP	sterol metabolic process	15948	5204	c("GO:0008202"	"GO:1901615")
1925	Atrichoblast_Down	FALSE	1	13	1973	1	0.000506842372022301	0.0769230769230769	GO:0016121	GO:BP	carotene catabolic process	15948	5200	c("GO:0016119"	"GO:0046247")
1926	Atrichoblast_Down	FALSE	1	11	1973	1	0.000506842372022301	0.0909090909090909	GO:0016103	GO:BP	diterpenoid catabolic process	15948	5182	c("GO:0016101"	"GO:0016115")
1927	Atrichoblast_Down	FALSE	1	45	1973	3	0.0015205271160669	0.0666666666666667	GO:0016102	GO:BP	diterpenoid biosynthetic process	15948	5181	c("GO:0016101"	"GO:0016114")
1928	Atrichoblast_Down	FALSE	1	56	1973	4	0.0020273694880892	0.0714285714285714	GO:0016101	GO:BP	diterpenoid metabolic process	15948	5180	GO:0006721
1929	Atrichoblast_Down	FALSE	1	1922	1973	209	0.105930055752661	0.108740894901145	GO:0051252	GO:BP	regulation of RNA metabolic process	15948	14047	c("GO:0016070"	"GO:0019219"	"GO:0060255")
1930	Atrichoblast_Down	FALSE	1	15	1973	1	0.000506842372022301	0.0666666666666667	GO:0016093	GO:BP	polyprenol metabolic process	15948	5174	c("GO:0006066"	"GO:0006720")
1931	Atrichoblast_Down	FALSE	1	111	1973	8	0.00405473897617841	0.0720720720720721	GO:0016114	GO:BP	terpenoid biosynthetic process	15948	5193	c("GO:0006721"	"GO:0008299")
1932	Atrichoblast_Down	FALSE	1	23	1973	2	0.0010136847440446	0.0869565217391304	GO:0016109	GO:BP	tetraterpenoid biosynthetic process	15948	5188	c("GO:0016108"	"GO:0016114")
1933	Atrichoblast_Down	FALSE	1	28	1973	2	0.0010136847440446	0.0714285714285714	GO:0016108	GO:BP	tetraterpenoid metabolic process	15948	5187	GO:0006721
1934	Atrichoblast_Down	FALSE	1	24	1973	1	0.000506842372022301	0.0416666666666667	GO:0010268	GO:BP	brassinosteroid homeostasis	15948	4080	GO:0055088
1935	Atrichoblast_Down	FALSE	1	2239	1973	238	0.120628484541308	0.106297454220634	GO:0010468	GO:BP	regulation of gene expression	15948	4208	c("GO:0010467"	"GO:0010556")
1936	Atrichoblast_Down	FALSE	1	215	1973	20	0.010136847440446	0.0930232558139535	GO:0051276	GO:BP	chromosome organization	15948	14061	GO:0006996
1937	Atrichoblast_Down	FALSE	1	50	1973	5	0.00253421186011151	0.1	GO:0010411	GO:BP	xyloglucan metabolic process	15948	4162	c("GO:0010410"	"GO:0044042")
1938	Atrichoblast_Down	FALSE	1	83	1973	6	0.00304105423213381	0.072289156626506	GO:0010393	GO:BP	galacturonan metabolic process	15948	4144	GO:0005976
1939	Atrichoblast_Down	FALSE	1	17	1973	1	0.000506842372022301	0.0588235294117647	GO:0010346	GO:BP	shoot axis formation	15948	4113	c("GO:0010016"	"GO:1905393")
1940	Atrichoblast_Down	FALSE	1	13	1973	1	0.000506842372022301	0.0769230769230769	GO:0010311	GO:BP	lateral root formation	15948	4096	c("GO:0009791"	"GO:0010102"	"GO:1905393")
1941	Atrichoblast_Down	FALSE	1	17	1973	1	0.000506842372022301	0.0588235294117647	GO:0010223	GO:BP	secondary shoot formation	15948	4043	c("GO:0001763"	"GO:0010346")
1942	Atrichoblast_Down	FALSE	1	208	1973	21	0.0106436898124683	0.100961538461538	GO:0051301	GO:BP	cell division	15948	14080	GO:0009987
1943	Atrichoblast_Down	FALSE	1	170	1973	12	0.00608210846426761	0.0705882352941176	GO:0010154	GO:BP	fruit development	15948	3996	GO:0048608
1944	Atrichoblast_Down	FALSE	1	40	1973	2	0.0010136847440446	0.05	GO:0010150	GO:BP	leaf senescence	15948	3993	c("GO:0048366"	"GO:0090693")
1945	Atrichoblast_Down	FALSE	1	15	1973	1	0.000506842372022301	0.0666666666666667	GO:0010143	GO:BP	cutin biosynthetic process	15948	3987	c("GO:0009059"	"GO:0160062")
1946	Atrichoblast_Down	FALSE	1	30	1973	2	0.0010136847440446	0.0666666666666667	GO:0010118	GO:BP	stomatal movement	15948	3966	GO:0009987
1947	Atrichoblast_Down	FALSE	1	13	1973	1	0.000506842372022301	0.0769230769230769	GO:0010114	GO:BP	response to red light	15948	3962	GO:0009639
1948	Atrichoblast_Down	FALSE	1	60	1973	3	0.0015205271160669	0.05	GO:0010228	GO:BP	vegetative to reproductive phase transition of meristem	15948	4048	c("GO:0003006"	"GO:0009791"	"GO:0048608")
1949	Atrichoblast_Down	FALSE	1	22	1973	2	0.0010136847440446	0.0909090909090909	GO:0010257	GO:BP	NADH dehydrogenase complex assembly	15948	4072	GO:0065003
1950	Atrichoblast_Down	FALSE	1	92	1973	4	0.0020273694880892	0.0434782608695652	GO:0010256	GO:BP	endomembrane system organization	15948	4071	GO:0016043
1951	Atrichoblast_Down	FALSE	1	12	1973	1	0.000506842372022301	0.0833333333333333	GO:0010229	GO:BP	inflorescence development	15948	4049	GO:0090567
1952	Atrichoblast_Down	FALSE	1	10	1973	1	0.000506842372022301	0.1	GO:0010224	GO:BP	response to UV-B	15948	4044	GO:0009411
1953	Atrichoblast_Down	FALSE	1	235	1973	26	0.0131779016725798	0.11063829787234	GO:0010498	GO:BP	proteasomal protein catabolic process	15948	4224	c("GO:0030163"	"GO:0051603")
1954	Atrichoblast_Down	FALSE	1	2248	1973	238	0.120628484541308	0.105871886120996	GO:0010556	GO:BP	regulation of macromolecule biosynthetic process	15948	4258	c("GO:0009059"	"GO:0031326"	"GO:0060255")
1955	Atrichoblast_Down	FALSE	1	312	1973	34	0.0172326406487582	0.108974358974359	GO:0010557	GO:BP	positive regulation of macromolecule biosynthetic process	15948	4259	c("GO:0009059"	"GO:0010556"	"GO:0010604"	"GO:0031328")
1956	Atrichoblast_Down	FALSE	1	77	1973	7	0.00354789660415611	0.0909090909090909	GO:0015698	GO:BP	inorganic anion transport	15948	4877	GO:0006810
1957	Atrichoblast_Down	FALSE	1	11	1973	1	0.000506842372022301	0.0909090909090909	GO:0015691	GO:BP	cadmium ion transport	15948	4871	GO:0000041
1958	Atrichoblast_Down	FALSE	1	25	1973	1	0.000506842372022301	0.04	GO:0015074	GO:BP	DNA integration	15948	4855	GO:0006259
1959	Atrichoblast_Down	FALSE	1	40	1973	2	0.0010136847440446	0.05	GO:0012501	GO:BP	programmed cell death	15948	4630	GO:0008219
1960	Atrichoblast_Down	FALSE	1	49	1973	1	0.000506842372022301	0.0204081632653061	GO:0015833	GO:BP	peptide transport	15948	5002	c("GO:0042886"	"GO:0071702")
1961	Atrichoblast_Down	FALSE	1	19	1973	1	0.000506842372022301	0.0526315789473684	GO:0015743	GO:BP	malate transport	15948	4921	GO:0015740
1962	Atrichoblast_Down	FALSE	1	19	1973	1	0.000506842372022301	0.0526315789473684	GO:0015740	GO:BP	C4-dicarboxylate transport	15948	4918	GO:0006835
1963	Atrichoblast_Down	FALSE	1	10	1973	1	0.000506842372022301	0.1	GO:0015706	GO:BP	nitrate transmembrane transport	15948	4885	c("GO:0098661"	"GO:1902025")
1964	Atrichoblast_Down	FALSE	1	30	1973	2	0.0010136847440446	0.0666666666666667	GO:0051241	GO:BP	negative regulation of multicellular organismal process	15948	14039	c("GO:0032501"	"GO:0048519"	"GO:0051239")
1965	Atrichoblast_Down	FALSE	1	264	1973	22	0.0111505321844906	0.0833333333333333	GO:0010629	GO:BP	negative regulation of gene expression	15948	4325	c("GO:0010467"	"GO:0010468"	"GO:0010558")
1966	Atrichoblast_Down	FALSE	1	202	1973	21	0.0106436898124683	0.103960396039604	GO:0010608	GO:BP	post-transcriptional regulation of gene expression	15948	4305	GO:0010468
1967	Atrichoblast_Down	FALSE	1	456	1973	46	0.0233147491130258	0.100877192982456	GO:0010605	GO:BP	negative regulation of macromolecule metabolic process	15948	4302	c("GO:0009892"	"GO:0043170"	"GO:0060255")
1968	Atrichoblast_Down	FALSE	1	451	1973	52	0.0263558033451597	0.11529933481153	GO:0010604	GO:BP	positive regulation of macromolecule metabolic process	15948	4301	c("GO:0009893"	"GO:0043170"	"GO:0060255")
1969	Atrichoblast_Down	FALSE	1	58	1973	6	0.00304105423213381	0.103448275862069	GO:0051274	GO:BP	beta-glucan biosynthetic process	15948	14059	c("GO:0009250"	"GO:0051273")
1970	Atrichoblast_Down	FALSE	1	366	1973	28	0.0141915864166244	0.0765027322404372	GO:0010558	GO:BP	negative regulation of macromolecule biosynthetic process	15948	4260	c("GO:0009059"	"GO:0010556"	"GO:0010605"	"GO:0031327")
1971	Atrichoblast_Down	FALSE	1	21	1973	2	0.0010136847440446	0.0952380952380952	GO:0010638	GO:BP	positive regulation of organelle organization	15948	4334	c("GO:0006996"	"GO:0033043"	"GO:0051130")
1972	Atrichoblast_Down	FALSE	1	42	1973	2	0.0010136847440446	0.0476190476190476	GO:0051258	GO:BP	protein polymerization	15948	14053	GO:0065003
1973	Atrichoblast_Down	FALSE	1	26	1973	1	0.000506842372022301	0.0384615384615385	GO:0010928	GO:BP	regulation of auxin mediated signaling pathway	15948	4570	c("GO:0009734"	"GO:0009966")
1974	Atrichoblast_Down	FALSE	1	134	1973	11	0.00557526609224531	0.082089552238806	GO:0010876	GO:BP	lipid localization	15948	4519	GO:0033036
1975	Atrichoblast_Down	FALSE	1	133	1973	11	0.00557526609224531	0.0827067669172932	GO:0010817	GO:BP	regulation of hormone levels	15948	4482	GO:0065008
1976	Atrichoblast_Down	FALSE	1	83	1973	9	0.00456158134820071	0.108433734939759	GO:0051273	GO:BP	beta-glucan metabolic process	15948	14058	GO:0044042
1977	Atrichoblast_Down	FALSE	1	52	1973	1	0.000506842372022301	0.0192307692307692	GO:0022904	GO:BP	respiratory electron transport chain	15948	6868	c("GO:0022900"	"GO:0045333")
1978	Atrichoblast_Down	FALSE	1	145	1973	13	0.00658895083628991	0.0896551724137931	GO:0022622	GO:BP	root system development	15948	6865	GO:0048731
1979	Atrichoblast_Down	FALSE	1	215	1973	13	0.00658895083628991	0.0604651162790698	GO:0030001	GO:BP	metal ion transport	15948	6883	GO:0006812
1980	Atrichoblast_Down	FALSE	1	532	1973	36	0.0182463253928028	0.0676691729323308	GO:0022414	GO:BP	reproductive process	15948	6842	c("GO:0000003"	"GO:0008150")
1981	Atrichoblast_Down	FALSE	1	16	1973	1	0.000506842372022301	0.0625	GO:0019685	GO:BP	photosynthesis	dark reaction	15948	6209	c("GO:0015979"	"GO:0016051")
1982	Atrichoblast_Down	FALSE	1	81	1973	2	0.0010136847440446	0.0246913580246914	GO:0019684	GO:BP	photosynthesis	light reaction	15948	6208	c("GO:0006091"	"GO:0015979")
1983	Atrichoblast_Down	FALSE	1	21	1973	2	0.0010136847440446	0.0952380952380952	GO:0022412	GO:BP	cellular process involved in reproduction in multicellular organism	15948	6840	c("GO:0009987"	"GO:0022414"	"GO:0032504")
1984	Atrichoblast_Down	FALSE	1	94	1973	10	0.00506842372022301	0.106382978723404	GO:0022411	GO:BP	cellular component disassembly	15948	6839	GO:0016043
1985	Atrichoblast_Down	FALSE	1	342	1973	32	0.0162189559047136	0.0935672514619883	GO:0022402	GO:BP	cell cycle process	15948	6830	c("GO:0007049"	"GO:0009987")
1986	Atrichoblast_Down	FALSE	1	144	1973	12	0.00608210846426761	0.0833333333333333	GO:0019953	GO:BP	sexual reproduction	15948	6302	GO:0000003
1987	Atrichoblast_Down	FALSE	1	10	1973	1	0.000506842372022301	0.1	GO:0019915	GO:BP	lipid storage	15948	6289	c("GO:0010876"	"GO:0051235")
1988	Atrichoblast_Down	FALSE	1	56	1973	6	0.00304105423213381	0.107142857142857	GO:0019751	GO:BP	polyol metabolic process	15948	6251	GO:0006066
1989	Atrichoblast_Down	FALSE	1	161	1973	14	0.00709579320831222	0.0869565217391304	GO:0019725	GO:BP	cellular homeostasis	15948	6234	GO:0042592
1990	Atrichoblast_Down	FALSE	1	97	1973	5	0.00253421186011151	0.0515463917525773	GO:0030003	GO:BP	intracellular monoatomic cation homeostasis	15948	6885	c("GO:0006873"	"GO:0055080")
1991	Atrichoblast_Down	FALSE	1	90	1973	6	0.00304105423213381	0.0666666666666667	GO:0030258	GO:BP	lipid modification	15948	6984	GO:0044255
1992	Atrichoblast_Down	FALSE	1	2320	1973	265	0.13431322858591	0.114224137931034	GO:0051171	GO:BP	regulation of nitrogen compound metabolic process	15948	13995	c("GO:0006807"	"GO:0019222")
1993	Atrichoblast_Down	FALSE	1	12	1973	1	0.000506842372022301	0.0833333333333333	GO:0030388	GO:BP	fructose 1	6-bisphosphate metabolic process	15948	7022	c("GO:0006796"	"GO:0019637"	"GO:1901135")
1994	Atrichoblast_Down	FALSE	1	22	1973	1	0.000506842372022301	0.0454545454545455	GO:0030422	GO:BP	siRNA processing	15948	7036	GO:0070918
1995	Atrichoblast_Down	FALSE	1	34	1973	3	0.0015205271160669	0.0882352941176471	GO:0030488	GO:BP	tRNA methylation	15948	7051	c("GO:0001510"	"GO:0006400")
1996	Atrichoblast_Down	FALSE	1	28	1973	1	0.000506842372022301	0.0357142857142857	GO:0030639	GO:BP	polyketide biosynthetic process	15948	7103	c("GO:0030638"	"GO:0044550"	"GO:1901576")
1997	Atrichoblast_Down	FALSE	1	28	1973	1	0.000506842372022301	0.0357142857142857	GO:0030638	GO:BP	polyketide metabolic process	15948	7102	c("GO:0019748"	"GO:0071704")
1998	Atrichoblast_Down	FALSE	1	10	1973	1	0.000506842372022301	0.1	GO:0030497	GO:BP	fatty acid elongation	15948	7057	GO:0006633
1999	Atrichoblast_Down	FALSE	1	12	1973	1	0.000506842372022301	0.0833333333333333	GO:0030048	GO:BP	actin filament-based movement	15948	6904	GO:0030029
[truncated: 44,427 more rows]
