# Supplementary material for: Single-cell transcriptomics reveal how root tissues adapt to soil stress
Source: Nature. 2025 Apr 30;642(8068):721–9. doi: 10.1038/s41586-025-08941-z (PMC12176638; doi:10.1038/s41586-025-08941-z)
Supplement: Supplementary file 25 — Full gene and GO term for differential expression analysis. CSV files including the full (all, not filtered by P value or fold change) gene and GO term for differential expression analysis of our scRNA-seq data. The comparison includes Xkitaake_Soil versus Gel, Xkitaake_CMP versus NC and Kitaake_Soil versus Gel (where CMP represents compacted soil conditions and NC represents non-compacted soil conditions). These are raw data to generate gene expression and GO term enrichment files for heatmap plotting. [file 41586_2025_8941_MOESM25_ESM.zip › Supplementary Data10_Full gene and GO term for DE analysis/Supplementary Data_XKitaake_DE_gene_list_Full_Gel_VS_Soil.csv]

	gene	cluster_id	sc_192.frq	sc_193.frq	sc_194.frq	sc_195.frq	sc_199.frq	sc_200.frq	gel.frq	soil.frq	logFC	logCPM	F	p_val	p_adj.loc	p_adj.glb	contrast
1	LOC-Os01g01010	Meristem	0.0336	0.0612	0.0959	0.0847	0.0271	0.0462	0.0641	0.0374	-0.441	1.33	1.39	0.255	0.453	0.503	gel-soil
2	LOC-Os01g01019	Meristem	0.0224	0.0245	0.0183	0.0297	0.0229	0.016	0.0237	0.0192	-0.665	0.221	1.95	0.181	0.379	0.412	gel-soil
3	LOC-Os01g01030	Meristem	0.0644	0.0703	0.1	0.0805	0.0292	0.0568	0.0764	0.0441	-0.347	1.48	0.921	0.351	0.556	0.58	gel-soil
4	LOC-Os01g01040	Meristem	0.213	0.232	0.288	0.216	0.26	0.277	0.234	0.269	-1.7	3.95	90.8	3.45e-08	2.24e-06	1.76e-06	gel-soil
5	LOC-Os01g01050	Meristem	0.0952	0.0856	0.0868	0.106	0.0354	0.0266	0.0931	0.0307	0.555	1.58	2.8	0.112	0.275	0.302	gel-soil
6	LOC-Os01g01060	Meristem	0.966	0.979	0.995	0.97	0.844	0.844	0.976	0.844	-0.0626	8.75	0.166	0.689	0.794	0.816	gel-soil
7	LOC-Os01g01070	Meristem	0.0504	0.0612	0.0639	0.0466	0.0479	0.0409	0.0553	0.0441	-0.8	1.23	5.47	0.032	0.11	0.124	gel-soil
8	LOC-Os01g01080	Meristem	0.487	0.505	0.607	0.576	0.367	0.325	0.534	0.344	-0.0372	5.76	0.0602	0.809	0.882	0.892	gel-soil
9	LOC-Os01g01090	Meristem	0	0	0.00457	0	0	0.00355	0.000878	0.00192	-1.88	-1.92	1.14	0.301	0.502	0.551	gel-soil
10	LOC-Os01g01115	Meristem	0.0084	0.00917	0.00457	0.00424	0.00208	0	0.00702	0.000959	1.49	-1.44	1.1	0.309	0.507	0.558	gel-soil
11	LOC-Os01g01120	Meristem	0.0196	0.00917	0.0137	0.0127	0.00208	0	0.014	0.000959	2.45	-0.98	4.04	0.0609	0.177	0.198	gel-soil
12	LOC-Os01g01150	Meristem	0.151	0.153	0.201	0.186	0.1	0.0941	0.169	0.0968	-0.345	2.81	2.33	0.145	0.326	0.359	gel-soil
13	LOC-Os01g01160	Meristem	0.0364	0.0306	0.0502	0.0593	0.025	0.0195	0.0421	0.0221	-0.199	0.686	0.221	0.644	0.759	0.783	gel-soil
14	LOC-Os01g01170	Meristem	0.028	0.0275	0.0137	0.0297	0.0188	0.0107	0.0255	0.0144	-0.269	0.102	0.247	0.625	0.744	0.768	gel-soil
15	LOC-Os01g01280	Meristem	0.101	0.0673	0.123	0.0975	0.0125	0.00355	0.0948	0.00767	2.57	1.56	30.4	3.98e-05	0.000558	0.000599	gel-soil
16	LOC-Os01g01290	Meristem	0	0	0	0	0.00208	0.00178	0	0.00192	-3.37	-2.02	3.15	0.0981	0.249	0.276	gel-soil
17	LOC-Os01g01295	Meristem	0.378	0.388	0.493	0.415	0.329	0.249	0.411	0.286	-0.612	4.68	13.3	0.00203	0.0127	0.0145	gel-soil
18	LOC-Os01g01302	Meristem	0.07	0.0612	0.0685	0.0805	0.0312	0.0373	0.0694	0.0345	-0.217	1.3	0.346	0.564	0.7	0.722	gel-soil
19	LOC-Os01g01307	Meristem	0.933	0.979	0.991	0.966	0.721	0.789	0.964	0.757	-0.132	8.2	0.935	0.347	0.552	0.576	gel-soil
20	LOC-Os01g01312	Meristem	0.0616	0.0887	0.123	0.089	0.0417	0.0497	0.0869	0.046	-0.226	1.62	0.469	0.503	0.662	0.683	gel-soil
21	LOC-Os01g01360	Meristem	0.0056	0	0	0.00424	0	0.00178	0.00263	0.000959	0.202	-1.83	0.013	0.91	0.941	0.948	gel-soil
22	LOC-Os01g01380	Meristem	0.0196	0.0245	0.032	0.0212	0.00417	0.00533	0.0237	0.00479	1.16	-0.313	2.86	0.109	0.269	0.296	gel-soil
23	LOC-Os01g01390	Meristem	0.16	0.214	0.256	0.169	0.0646	0.087	0.196	0.0767	0.199	2.77	0.531	0.476	0.662	0.668	gel-soil
24	LOC-Os01g01400	Meristem	0.0028	0.00306	0.0137	0.00847	0.00208	0	0.00615	0.000959	1.52	-1.44	1.11	0.307	0.506	0.557	gel-soil
25	LOC-Os01g01420	Meristem	0.213	0.214	0.283	0.182	0.133	0.0906	0.22	0.11	-0.0453	3.06	0.0371	0.85	0.911	0.915	gel-soil
26	LOC-Os01g01430	Meristem	0	0.00917	0.00457	0.00424	0	0	0.00439	0	3.99	-1.51	3.29	0.0886	0.232	0.258	gel-soil
27	LOC-Os01g01450	Meristem	0.79	0.734	0.822	0.831	0.575	0.533	0.788	0.552	-0.452	7.04	10.8	0.00441	0.0233	0.0268	gel-soil
28	LOC-Os01g01510	Meristem	0.367	0.407	0.411	0.318	0.238	0.139	0.377	0.184	0.0996	4.23	0.211	0.652	0.765	0.79	gel-soil
29	LOC-Os01g01570	Meristem	0.056	0.0306	0.105	0.0551	0.0521	0.0284	0.0579	0.0393	-0.665	1.2	2.81	0.112	0.274	0.301	gel-soil
30	LOC-Os01g01580	Meristem	0.0504	0.055	0.0822	0.102	0.0104	0.016	0.0685	0.0134	1.08	0.996	5.92	0.0264	0.0955	0.107	gel-soil
31	LOC-Os01g01590	Meristem	0.0056	0	0.00457	0.00847	0.00417	0.00533	0.00439	0.00479	-1.24	-1.24	1.38	0.256	0.454	0.504	gel-soil
32	LOC-Os01g01600	Meristem	0.0056	0	0.0137	0.00424	0	0.00533	0.00527	0.00288	0.0605	-1.3	0.00228	0.962	0.975	0.977	gel-soil
33	LOC-Os01g01640	Meristem	0.742	0.807	0.854	0.78	0.473	0.52	0.79	0.499	-0.445	6.49	6.74	0.0189	0.0738	0.0834	gel-soil
34	LOC-Os01g01689	Meristem	0.106	0.131	0.119	0.106	0.0729	0.0373	0.116	0.0537	0.138	2.07	0.203	0.658	0.77	0.794	gel-soil
35	LOC-Os01g01700	Meristem	0.941	0.951	0.973	0.962	0.838	0.837	0.954	0.837	-0.425	7.78	11.1	0.00395	0.0214	0.0246	gel-soil
36	LOC-Os01g01780	Meristem	0.0392	0.0428	0.0548	0.0424	0.0167	0.0142	0.0439	0.0153	0.279	0.506	0.401	0.535	0.675	0.699	gel-soil
37	LOC-Os01g01800	Meristem	0.154	0.168	0.219	0.165	0.127	0.0853	0.173	0.105	-0.5	2.84	5.02	0.0388	0.128	0.143	gel-soil
38	LOC-Os01g01830	Meristem	0.221	0.269	0.324	0.237	0.142	0.0782	0.258	0.107	0.182	3.22	0.599	0.45	0.642	0.645	gel-soil
39	LOC-Os01g01840	Meristem	0.0028	0.00306	0.0137	0.00847	0.00208	0	0.00615	0.000959	1.33	-1.51	0.832	0.375	0.573	0.594	gel-soil
40	LOC-Os01g01870	Meristem	0.473	0.459	0.525	0.496	0.317	0.382	0.484	0.352	-0.812	6.93	18.3	0.000524	0.00431	0.00489	gel-soil
41	LOC-Os01g01880	Meristem	0	0	0.00913	0.00847	0.0167	0.00178	0.00351	0.00863	-2.29	-1.18	4.16	0.0575	0.17	0.19	gel-soil
42	LOC-Os01g01890	Meristem	0.101	0.0979	0.178	0.127	0.05	0.0249	0.12	0.0364	0.707	2.64	6.8	0.0185	0.0726	0.0819	gel-soil
43	LOC-Os01g01910	Meristem	0.0196	0.0214	0.0137	0.0169	0.00625	0.0071	0.0184	0.00671	0.361	-0.441	0.271	0.61	0.74	0.757	gel-soil
44	LOC-Os01g01920	Meristem	0.148	0.147	0.215	0.229	0.15	0.135	0.177	0.142	-0.892	3.03	18	0.000556	0.00451	0.00512	gel-soil
45	LOC-Os01g01925	Meristem	0	0.00306	0	0	0.00417	0	0.000878	0.00192	-1.83	-1.92	1.12	0.305	0.506	0.555	gel-soil
46	LOC-Os01g01930	Meristem	0	0	0.00913	0.00424	0.00417	0.00178	0.00263	0.00288	-1.17	-1.66	0.713	0.41	0.602	0.626	gel-soil
47	LOC-Os01g01940	Meristem	0.0168	0.0183	0.0274	0.0254	0.00625	0.0071	0.0211	0.00671	0.601	-0.308	0.857	0.368	0.565	0.587	gel-soil
48	LOC-Os01g01950	Meristem	0.0252	0.00612	0.0183	0.0169	0.00625	0	0.0167	0.00288	1.51	-0.628	2.44	0.137	0.313	0.346	gel-soil
49	LOC-Os01g02020	Meristem	0.546	0.508	0.671	0.572	0.325	0.291	0.565	0.307	0.338	5.59	4.85	0.0419	0.135	0.151	gel-soil
50	LOC-Os01g02090	Meristem	0.359	0.419	0.47	0.47	0.248	0.247	0.421	0.247	-0.159	4.39	0.935	0.347	0.552	0.576	gel-soil
51	LOC-Os01g02100	Meristem	0.056	0.0489	0.0594	0.0339	0.0292	0.0178	0.05	0.023	-0.0432	0.78	0.0107	0.919	0.946	0.952	gel-soil
52	LOC-Os01g02120	Meristem	0	0	0	0.00424	0	0	0.000878	0	1.53	-2.13	0.434	0.52	0.662	0.688	gel-soil
53	LOC-Os01g02139	Meristem	0.101	0.135	0.178	0.11	0.156	0.108	0.127	0.13	-0.967	3.19	17.2	0.000682	0.00531	0.00603	gel-soil
54	LOC-Os01g02150	Meristem	0.286	0.242	0.251	0.191	0.344	0.149	0.247	0.239	-0.504	4.6	3.65	0.0731	0.202	0.226	gel-soil
55	LOC-Os01g02160	Meristem	0.277	0.263	0.329	0.292	0.144	0.123	0.286	0.132	0.509	4.64	8.22	0.0108	0.0477	0.0541	gel-soil
56	LOC-Os01g02300	Meristem	0.123	0.141	0.164	0.123	0.125	0.0799	0.136	0.101	-0.572	2.95	5.95	0.0261	0.0944	0.106	gel-soil
57	LOC-Os01g02360	Meristem	0.0112	0.0153	0.0594	0.0424	0.0104	0.0107	0.0281	0.0105	0.556	0.26	0.891	0.358	0.559	0.583	gel-soil
58	LOC-Os01g02400	Meristem	0.0112	0.0367	0.0274	0.0466	0.0167	0.0124	0.029	0.0144	-0.464	0.201	0.746	0.4	0.591	0.617	gel-soil
59	LOC-Os01g02420	Meristem	0.0252	0.0245	0.0685	0.0297	0.00625	0.00888	0.0342	0.00767	1.03	0.116	2.88	0.108	0.267	0.294	gel-soil
60	LOC-Os01g02440	Meristem	0.0084	0.00612	0.00913	0.0127	0.00208	0.0142	0.00878	0.00863	-1.34	-0.728	2.45	0.136	0.311	0.344	gel-soil
61	LOC-Os01g02460	Meristem	0	0	0	0.00424	0	0	0.000878	0	1.53	-2.13	0.434	0.52	0.662	0.688	gel-soil
62	LOC-Os01g02470	Meristem	0	0.00306	0	0.00424	0	0	0.00176	0	2.72	-1.92	1.26	0.279	0.477	0.525	gel-soil
63	LOC-Os01g02500	Meristem	0.0084	0.00612	0.00913	0.00424	0	0	0.00702	0	3.98	-1.51	4.08	0.0608	0.177	0.198	gel-soil
64	LOC-Os01g02560	Meristem	0.0028	0.00306	0	0	0	0	0.00176	0	2.23	-2.02	0.884	0.361	0.559	0.584	gel-soil
65	LOC-Os01g02690	Meristem	0.0252	0.0612	0.0639	0.0297	0.0146	0.00888	0.0439	0.0115	0.824	0.441	2.22	0.154	0.34	0.374	gel-soil
66	LOC-Os01g02750	Meristem	0.0308	0.0214	0.0457	0.0551	0.00625	0	0.036	0.00288	2.59	0.111	11.1	0.00397	0.0215	0.0247	gel-soil
67	LOC-Os01g02770	Meristem	0	0.00612	0	0.00424	0.00208	0.00355	0.00263	0.00288	-1.2	-1.66	0.742	0.401	0.593	0.618	gel-soil
68	LOC-Os01g02840	Meristem	0.0056	0.00612	0.0274	0.00847	0.0125	0.0107	0.0105	0.0115	-1.41	-0.61	3.87	0.0658	0.187	0.209	gel-soil
69	LOC-Os01g02870	Meristem	0.0112	0.0214	0.0137	0.0169	0.00625	0.00178	0.0158	0.00384	0.678	-0.624	0.694	0.417	0.608	0.629	gel-soil
70	LOC-Os01g02880	Meristem	0.933	0.924	0.977	0.945	0.756	0.773	0.941	0.765	0.0256	8.04	0.0329	0.858	0.916	0.92	gel-soil
71	LOC-Os01g02884	Meristem	0.238	0.232	0.279	0.208	0.117	0.0782	0.238	0.0959	0.349	3.15	2.35	0.144	0.324	0.357	gel-soil
72	LOC-Os01g02890	Meristem	0.104	0.147	0.178	0.144	0.0542	0.0497	0.139	0.0518	0.2	2.26	0.525	0.479	0.662	0.668	gel-soil
73	LOC-Os01g02960	Meristem	0.0336	0.0673	0.0685	0.0678	0.0417	0.032	0.0571	0.0364	-0.514	1.11	1.86	0.191	0.394	0.424	gel-soil
74	LOC-Os01g02980	Meristem	0.252	0.248	0.402	0.254	0.0562	0.0195	0.28	0.0364	2.1	3.18	39.7	8.36e-06	0.000162	0.000166	gel-soil
75	LOC-Os01g03050	Meristem	0.333	0.287	0.42	0.381	0.227	0.153	0.347	0.187	-0.0075	4.13	0.00144	0.97	0.981	0.982	gel-soil
76	LOC-Os01g03080	Meristem	0.0056	0.00917	0.0365	0.0212	0.0146	0.00533	0.0158	0.00959	-0.284	-0.334	0.169	0.686	0.792	0.815	gel-soil
77	LOC-Os01g03090	Meristem	0.0504	0.0642	0.0959	0.0466	0.00833	0.0107	0.0623	0.00959	1.52	0.735	9.31	0.0073	0.035	0.04	gel-soil
78	LOC-Os01g03160	Meristem	0.275	0.294	0.333	0.309	0.154	0.14	0.299	0.147	-0.0744	3.72	0.153	0.7	0.802	0.825	gel-soil
79	LOC-Os01g03170	Meristem	0.0028	0	0.0183	0.0254	0.0104	0.00888	0.00966	0.00959	-1.26	-0.645	2.01	0.174	0.369	0.403	gel-soil
80	LOC-Os01g03190	Meristem	0.028	0.0306	0.0137	0.00424	0	0	0.0211	0	5.55	-0.639	9.91	0.0063	0.031	0.0356	gel-soil
81	LOC-Os01g03300	Meristem	0	0.00306	0	0.00424	0.00208	0	0.00176	0.000959	-0.244	-1.92	0.0186	0.893	0.932	0.938	gel-soil
82	LOC-Os01g03410	Meristem	0.0056	0.00612	0.00913	0.00424	0.00208	0	0.00615	0.000959	1.32	-1.51	0.86	0.367	0.564	0.586	gel-soil
83	LOC-Os01g03490	Meristem	0.0476	0.0428	0.1	0.0551	0.0208	0.0249	0.0579	0.023	0.435	1.25	1.23	0.284	0.481	0.53	gel-soil
84	LOC-Os01g03510	Meristem	0.426	0.428	0.589	0.534	0.354	0.442	0.48	0.402	-0.903	5.04	26.2	8.76e-05	0.00105	0.00115	gel-soil
85	LOC-Os01g03520	Meristem	0.353	0.401	0.416	0.441	0.31	0.21	0.397	0.256	-0.445	4.43	6.69	0.0193	0.0749	0.0847	gel-soil
86	LOC-Os01g03530	Meristem	0.014	0.00917	0.0183	0.0127	0.00625	0.0107	0.0132	0.00863	0.0559	-0.339	0.00708	0.934	0.956	0.96	gel-soil
87	LOC-Os01g03549	Meristem	0	0.00612	0.00457	0.00424	0	0.00533	0.00351	0.00288	-0.866	-1.58	0.387	0.542	0.681	0.705	gel-soil
88	LOC-Os01g03570	Meristem	0.014	0.0153	0.0137	0.0212	0.00625	0.0071	0.0158	0.00671	0.44	-0.403	0.404	0.533	0.674	0.698	gel-soil
89	LOC-Os01g03620	Meristem	0.0196	0.0367	0.0228	0.0254	0.0229	0.0195	0.0263	0.0211	-0.264	0.801	0.355	0.559	0.696	0.718	gel-soil
90	LOC-Os01g03660	Meristem	0.014	0.0153	0.0183	0.0169	0.00833	0	0.0158	0.00384	0.915	-0.707	0.991	0.334	0.536	0.569	gel-soil
91	LOC-Os01g03670	Meristem	0.0028	0.00306	0.00457	0	0	0	0.00263	0	2.71	-1.93	1.4	0.254	0.453	0.503	gel-soil
92	LOC-Os01g03680	Meristem	0.275	0.3	0.37	0.237	0.0583	0.0391	0.292	0.0479	1.45	3.98	27	7.49e-05	0.000923	0.00101	gel-soil
93	LOC-Os01g03690	Meristem	0.0168	0.00612	0.00457	0.0212	0.00833	0.0071	0.0123	0.00767	-0.253	-0.505	0.108	0.747	0.834	0.852	gel-soil
94	LOC-Os01g03710	Meristem	0.204	0.257	0.338	0.28	0.0917	0.087	0.261	0.0892	0.812	3.68	16.5	0.000832	0.00623	0.00708	gel-soil
95	LOC-Os01g03730	Meristem	0.0784	0.135	0.169	0.148	0.0875	0.0817	0.126	0.0844	-0.554	2.54	4.64	0.046	0.144	0.162	gel-soil
96	LOC-Os01g03820	Meristem	0.0448	0.0673	0.0502	0.0805	0.0438	0.0337	0.0597	0.0384	-0.446	1.3	1.27	0.276	0.477	0.523	gel-soil
97	LOC-Os01g03830	Meristem	0.277	0.266	0	0	0	0	0.163	0	9.44	2.7	10.7	0.0049	0.0254	0.0292	gel-soil
98	LOC-Os01g03890	Meristem	0.286	0.266	0.411	0.335	0.123	0.114	0.314	0.118	0.596	4.16	9.13	0.00776	0.0367	0.0419	gel-soil
99	LOC-Os01g03950	Meristem	0.0812	0.0917	0.1	0.0424	0.0188	0.0071	0.0799	0.0125	1.82	1.28	12.5	0.00257	0.0153	0.0175	gel-soil
100	LOC-Os01g04010	Meristem	0.734	0.694	0.79	0.754	0.348	0.311	0.737	0.328	2.04	7.64	142	1.25e-09	2.29e-07	1.07e-07	gel-soil
101	LOC-Os01g04020	Meristem	0.597	0.612	0.662	0.576	0.288	0.24	0.609	0.262	1.28	6.17	54.5	1.15e-06	3.36e-05	3.22e-05	gel-soil
102	LOC-Os01g04030	Meristem	0.216	0.26	0.356	0.258	0.167	0.103	0.264	0.132	-0.0407	3.37	0.035	0.854	0.914	0.918	gel-soil
103	LOC-Os01g04070	Meristem	0.0028	0.00306	0	0	0.00208	0	0.00176	0.000959	-0.258	-1.92	0.0207	0.887	0.932	0.935	gel-soil
104	LOC-Os01g04100	Meristem	0.0756	0.116	0.114	0.102	0.0375	0.016	0.1	0.0259	0.893	1.69	6.39	0.0218	0.0824	0.0928	gel-soil
105	LOC-Os01g04160	Meristem	0.146	0.168	0.183	0.174	0.0688	0.0426	0.165	0.0547	0.966	2.76	11.2	0.00389	0.0212	0.0243	gel-soil
106	LOC-Os01g04190	Meristem	0.487	0.526	0.621	0.576	0.308	0.329	0.543	0.319	-0.176	5.07	1.25	0.279	0.477	0.525	gel-soil
107	LOC-Os01g04200	Meristem	0.176	0.147	0.228	0.153	0.148	0.13	0.173	0.138	-0.741	3.03	9.69	0.0064	0.0315	0.036	gel-soil
108	LOC-Os01g04220	Meristem	0.0924	0.0703	0.16	0.144	0.0229	0.0266	0.11	0.0249	1.11	1.89	7.93	0.012	0.0517	0.0586	gel-soil
109	LOC-Os01g04230	Meristem	0.0476	0.055	0.1	0.089	0.0146	0.0107	0.0685	0.0125	1.48	1.2	12.5	0.00258	0.0153	0.0176	gel-soil
110	LOC-Os01g04250	Meristem	0.014	0.0183	0.0137	0.0212	0.00833	0	0.0167	0.00384	0.573	-0.513	0.44	0.516	0.662	0.688	gel-soil
111	LOC-Os01g04260	Meristem	0.695	0.688	0.799	0.695	0.727	0.75	0.713	0.739	-1.53	6.57	123	3.85e-09	5.26e-07	2.79e-07	gel-soil
112	LOC-Os01g04280	Meristem	0.286	0.291	0.411	0.309	0.233	0.259	0.316	0.247	-1.19	4.94	48.8	2.34e-06	5.87e-05	5.79e-05	gel-soil
113	LOC-Os01g04324	Meristem	0.0056	0.00612	0.00913	0.0169	0.00625	0.00533	0.00878	0.00575	-0.958	-0.915	1.36	0.26	0.458	0.504	gel-soil
114	LOC-Os01g04340	Meristem	0.0196	0.0214	0.0457	0.0212	0.0167	0.00888	0.0255	0.0125	-0.0923	0.122	0.0271	0.871	0.924	0.927	gel-soil
115	LOC-Os01g04350	Meristem	0.37	0.306	0.338	0.292	0.206	0.178	0.329	0.191	1.03	7.07	31.3	3.37e-05	0.000486	0.000522	gel-soil
116	LOC-Os01g04380	Meristem	0.042	0.0673	0.0868	0.0847	0.0521	0.016	0.0667	0.0326	0.276	2.17	0.552	0.468	0.66	0.662	gel-soil
117	LOC-Os01g04460	Meristem	0.0448	0.0489	0.11	0.0381	0.0396	0.0142	0.0571	0.0259	0.0688	0.981	0.023	0.881	0.93	0.931	gel-soil
118	LOC-Os01g04470	Meristem	0.0056	0.0183	0.00913	0.0212	0.00417	0.0071	0.0132	0.00575	0.311	-0.62	0.141	0.712	0.811	0.828	gel-soil
119	LOC-Os01g04480	Meristem	0.0168	0.00917	0.0137	0.0127	0.00417	0	0.0132	0.00192	1.5	-0.978	1.88	0.189	0.39	0.421	gel-soil
120	LOC-Os01g04490	Meristem	0.0196	0.0275	0.0548	0.0169	0.0229	0.016	0.0281	0.0192	-0.562	0.218	1.22	0.285	0.483	0.531	gel-soil
121	LOC-Os01g04540	Meristem	0	0	0.00457	0.00847	0	0	0.00263	0	2.74	-1.92	1.25	0.28	0.477	0.526	gel-soil
122	LOC-Os01g04550	Meristem	0.0224	0.0245	0.0183	0.0127	0.00833	0.00533	0.0202	0.00671	0.485	-0.377	0.494	0.492	0.662	0.675	gel-soil
123	LOC-Os01g04570	Meristem	0.0672	0.055	0.0868	0.0551	0.0354	0.016	0.065	0.0249	0.332	1.06	0.671	0.424	0.616	0.63	gel-soil
124	LOC-Os01g04580	Meristem	0.459	0.382	0.507	0.445	0.273	0.318	0.443	0.297	-0.421	6.06	8.16	0.011	0.0484	0.0549	gel-soil
125	LOC-Os01g04590	Meristem	0.37	0.37	0.438	0.369	0.171	0.114	0.383	0.14	0.879	4.76	18.8	0.000456	0.00386	0.00437	gel-soil
126	LOC-Os01g04620	Meristem	0.28	0.239	0.283	0.254	0.123	0.105	0.263	0.113	0.895	4.41	18.4	0.000513	0.00423	0.0048	gel-soil
127	LOC-Os01g04640	Meristem	0	0.00612	0.00457	0.00847	0.0188	0.00888	0.00439	0.0134	-2.52	-0.772	8.96	0.00824	0.0385	0.0439	gel-soil
128	LOC-Os01g04660	Meristem	0.014	0.0153	0.0137	0.0127	0.00417	0	0.014	0.00192	1.29	-0.751	1.73	0.206	0.414	0.443	gel-soil
129	LOC-Os01g04710	Meristem	0.0448	0.0734	0.132	0.102	0.0938	0.151	0.0817	0.125	-2.28	2.68	57.9	7.66e-07	2.4e-05	2.31e-05	gel-soil
130	LOC-Os01g04720	Meristem	0.0756	0.0765	0.146	0.131	0.0312	0.0604	0.101	0.047	-0.134	1.79	0.154	0.7	0.802	0.824	gel-soil
131	LOC-Os01g04730	Meristem	0.983	0.988	1	0.996	0.967	0.936	0.99	0.95	0.0452	9.34	0.132	0.721	0.817	0.834	gel-soil
132	LOC-Os01g04750	Meristem	0	0	0.00913	0.00424	0.00417	0.0071	0.00263	0.00575	-2.15	-1.43	3.21	0.0912	0.238	0.263	gel-soil
133	LOC-Os01g04770	Meristem	0	0	0.00457	0	0.00208	0	0.000878	0.000959	-0.974	-2.02	0.256	0.619	0.74	0.763	gel-soil
134	LOC-Os01g04800	Meristem	0.583	0.547	0.662	0.593	0.302	0.444	0.59	0.379	-0.553	6.57	12.6	0.00249	0.0149	0.0171	gel-soil
135	LOC-Os01g04830	Meristem	0.028	0.0214	0.0548	0.0381	0.0417	0.0373	0.0334	0.0393	-1.45	0.871	14.7	0.00134	0.00912	0.0104	gel-soil
136	LOC-Os01g04860	Meristem	0.014	0.0214	0.0365	0.0297	0.0167	0.00355	0.0237	0.00959	0.205	-0.0763	0.105	0.75	0.836	0.855	gel-soil
137	LOC-Os01g04880	Meristem	0.0504	0.0489	0.105	0.072	0.0271	0.0124	0.065	0.0192	0.676	1.19	2.75	0.116	0.277	0.308	gel-soil
138	LOC-Os01g04910	Meristem	0.493	0.498	0.63	0.568	0.415	0.35	0.536	0.38	-0.669	5.05	20.6	0.000297	0.00276	0.00309	gel-soil
139	LOC-Os01g04920	Meristem	0.07	0.0826	0.123	0.0932	0.1	0.0782	0.0887	0.0882	-1.06	2.17	17.3	0.00067	0.00524	0.00595	gel-soil
140	LOC-Os01g04950	Meristem	0.207	0.171	0.219	0.25	0.0271	0.0302	0.208	0.0288	2.55	3.26	76.5	1.15e-07	5.57e-06	4.82e-06	gel-soil
141	LOC-Os01g05000	Meristem	0.0084	0	0	0.0127	0	0	0.00527	0	3.83	-1.58	2.54	0.131	0.303	0.334	gel-soil
142	LOC-Os01g05090	Meristem	0.0392	0.052	0.0776	0.0551	0.0104	0.00533	0.0536	0.00767	1.68	0.564	11.2	0.00382	0.0209	0.024	gel-soil
143	LOC-Os01g05105	Meristem	0.0532	0.0979	0.137	0.0678	0.0458	0.0284	0.0852	0.0364	0.00164	1.54	2.12e-05	0.996	0.998	0.998	gel-soil
144	LOC-Os01g05130	Meristem	0.395	0.422	0.511	0.436	0.229	0.199	0.434	0.213	0.0898	4.32	0.294	0.595	0.727	0.747	gel-soil
145	LOC-Os01g05140	Meristem	0.686	0.697	0.79	0.733	0.538	0.391	0.719	0.458	-0.00857	6.03	0.00342	0.954	0.97	0.972	gel-soil
146	LOC-Os01g05150	Meristem	0.176	0.168	0.233	0.161	0.0458	0.0249	0.182	0.0345	1.74	2.75	34.5	1.94e-05	0.000318	0.000333	gel-soil
147	LOC-Os01g05210	Meristem	0.101	0.0826	0.137	0.0975	0.0104	0.00178	0.102	0.00575	2.98	1.45	35.2	1.72e-05	0.000289	0.000302	gel-soil
148	LOC-Os01g05310	Meristem	0.521	0.462	0.594	0.593	0.34	0.275	0.533	0.305	0.168	5.7	0.926	0.35	0.555	0.578	gel-soil
149	LOC-Os01g05340	Meristem	0.0112	0.0153	0.032	0.00847	0.0229	0.00888	0.0158	0.0153	-1.35	0.011	5.15	0.0367	0.122	0.137	gel-soil
150	LOC-Os01g05400	Meristem	0	0.00306	0.00457	0	0	0	0.00176	0	2.24	-2.02	0.883	0.362	0.559	0.584	gel-soil
151	LOC-Os01g05410	Meristem	0	0.00306	0	0.00424	0	0	0.00176	0	2.25	-2.02	0.879	0.362	0.559	0.585	gel-soil
152	LOC-Os01g05420	Meristem	0.571	0.572	0.635	0.614	0.377	0.369	0.593	0.373	-0.209	5.31	1.87	0.189	0.392	0.422	gel-soil
153	LOC-Os01g05430	Meristem	0.07	0.0948	0.0822	0.127	0.05	0.0444	0.0913	0.047	-0.247	1.7	0.63	0.438	0.631	0.634	gel-soil
154	LOC-Os01g05500	Meristem	0.375	0.355	0.479	0.364	0.275	0.19	0.387	0.229	-0.267	4.42	2.33	0.145	0.326	0.359	gel-soil
155	LOC-Os01g05530	Meristem	0	0	0	0	0	0.00178	0	0.000959	-2.52	-2.13	1.48	0.244	0.441	0.491	gel-soil
156	LOC-Os01g05560	Meristem	0.434	0.431	0.511	0.487	0.315	0.256	0.459	0.283	-0.0216	4.67	0.0164	0.9	0.935	0.942	gel-soil
157	LOC-Os01g05610	Meristem	0.728	0.697	0.808	0.733	0.473	0.469	0.736	0.471	-0.129	7.23	0.486	0.495	0.662	0.676	gel-soil
158	LOC-Os01g05630	Meristem	0.255	0.183	0.393	0.318	0.202	0.19	0.274	0.196	-0.825	4.04	10.7	0.00461	0.0242	0.0278	gel-soil
159	LOC-Os01g05680	Meristem	0.0196	0.0336	0.0457	0.0212	0.0104	0.0107	0.029	0.0105	0.28	-0.000635	0.239	0.631	0.748	0.773	gel-soil
160	LOC-Os01g05694	Meristem	0.118	0.138	0.178	0.131	0.00625	0.00533	0.138	0.00575	3.51	1.74	66.8	2.96e-07	1.14e-05	1.05e-05	gel-soil
161	LOC-Os01g05710	Meristem	0.123	0.125	0.201	0.157	0.146	0.128	0.146	0.136	-1.14	3.47	26.9	7.69e-05	0.000944	0.00103	gel-soil
162	LOC-Os01g05720	Meristem	0.014	0.00612	0.0274	0.0212	0.00417	0.00355	0.0158	0.00384	2.67	0.779	8.72	0.00897	0.0413	0.0469	gel-soil
163	LOC-Os01g05744	Meristem	0	0.00306	0	0	0.0104	0	0.000878	0.00479	-3.05	-1.66	4.07	0.0598	0.175	0.196	gel-soil
164	LOC-Os01g05770	Meristem	0	0	0	0	0	0.00178	0	0.000959	-2.52	-2.13	1.48	0.244	0.441	0.491	gel-soil
165	LOC-Os01g05790	Meristem	0.392	0.3	0.479	0.411	0.25	0.226	0.386	0.237	-0.342	4.44	3.47	0.08	0.216	0.241	gel-soil
166	LOC-Os01g05800	Meristem	0.07	0.0673	0.0457	0.072	0.0979	0.0337	0.065	0.0633	-1.08	1.6	8.33	0.0103	0.0461	0.0523	gel-soil
167	LOC-Os01g05810	Meristem	0.112	0.131	0.21	0.14	0.125	0.0764	0.142	0.0988	-0.569	2.58	5.45	0.0322	0.111	0.125	gel-soil
168	LOC-Os01g05820	Meristem	0.0532	0.11	0.132	0.0932	0.075	0.0746	0.0931	0.0748	-0.917	2.18	10.3	0.00523	0.0268	0.0308	gel-soil
169	LOC-Os01g05830	Meristem	0.277	0.272	0.416	0.288	0.167	0.126	0.305	0.145	0.295	3.76	2.28	0.15	0.333	0.366	gel-soil
170	LOC-Os01g05840	Meristem	0.0504	0.0673	0.0411	0.0297	0.0104	0.00178	0.0492	0.00575	1.91	0.584	8.44	0.00993	0.0447	0.0508	gel-soil
171	LOC-Os01g05860	Meristem	0.0308	0.0459	0.0502	0.0678	0.0167	0.0142	0.0465	0.0153	0.513	0.581	1.12	0.305	0.506	0.555	gel-soil
172	LOC-Os01g05870	Meristem	0.0056	0	0	0.00424	0	0	0.00263	0	2.72	-1.92	1.26	0.279	0.477	0.525	gel-soil
173	LOC-Os01g05960	Meristem	0.106	0.0856	0.114	0.0593	0.0396	0.0426	0.0922	0.0412	-0.022	1.82	0.00394	0.951	0.968	0.97	gel-soil
174	LOC-Os01g06010	Meristem	0.535	0.505	0.68	0.623	0.342	0.353	0.572	0.348	0.242	7.03	1.28	0.274	0.476	0.52	gel-soil
175	LOC-Os01g06020	Meristem	0.112	0.0917	0.114	0.089	0.0479	0.0266	0.102	0.0364	0.298	1.65	0.765	0.394	0.586	0.615	gel-soil
176	LOC-Os01g06060	Meristem	0.0084	0.0214	0.0228	0.0254	0.00625	0.0071	0.0184	0.00671	0.573	-0.0473	0.845	0.371	0.569	0.59	gel-soil
177	LOC-Os01g06150	Meristem	0	0.00306	0	0	0	0	0.000878	0	1.51	-2.13	0.436	0.519	0.662	0.688	gel-soil
178	LOC-Os01g06230	Meristem	0.0056	0.0153	0.0137	0.0169	0.0167	0.00355	0.0123	0.00959	-0.933	-0.54	1.61	0.222	0.435	0.463	gel-soil
179	LOC-Os01g06250	Meristem	0.0392	0.0398	0.032	0.0212	0.0812	0.0373	0.0342	0.0575	-0.622	3.2	2.53	0.131	0.303	0.334	gel-soil
180	LOC-Os01g06280	Meristem	0.0028	0.00306	0.00913	0.0127	0	0	0.00615	0	3.83	-1.58	3.42	0.0832	0.222	0.247	gel-soil
181	LOC-Os01g06310	Meristem	0	0	0	0	0.00208	0	0	0.000959	-2.49	-2.13	1.48	0.243	0.441	0.491	gel-soil
182	LOC-Os01g06360	Meristem	0	0.00306	0	0	0	0	0.000878	0	1.51	-2.13	0.436	0.519	0.662	0.688	gel-soil
183	LOC-Os01g06380	Meristem	0	0	0.00457	0.00424	0	0	0.00176	0	2.25	-2.02	0.878	0.363	0.559	0.585	gel-soil
184	LOC-Os01g06400	Meristem	0	0	0	0.00847	0.00208	0	0.00176	0.000959	-1.09	-1.83	0.411	0.53	0.671	0.696	gel-soil
185	LOC-Os01g06440	Meristem	0.0056	0.00306	0.0137	0.00847	0.0146	0.00533	0.00702	0.00959	-1.38	-0.778	3.07	0.0982	0.249	0.276	gel-soil
186	LOC-Os01g06450	Meristem	0.0112	0.0214	0.0365	0.0169	0.0188	0.00888	0.0202	0.0134	-0.304	-0.072	0.286	0.6	0.732	0.749	gel-soil
187	LOC-Os01g06460	Meristem	0.835	0.835	0.895	0.886	0.777	0.803	0.857	0.791	-0.946	8.32	41.8	6.1e-06	0.000126	0.000128	gel-soil
188	LOC-Os01g06470	Meristem	0.227	0.217	0.279	0.22	0.106	0.0604	0.233	0.0815	0.698	3.01	9.09	0.00789	0.0372	0.0424	gel-soil
189	LOC-Os01g06490	Meristem	0.146	0.122	0.201	0.161	0.156	0.117	0.153	0.135	-0.987	2.81	19.9	0.000355	0.00317	0.00357	gel-soil
190	LOC-Os01g06510	Meristem	0.244	0.248	0.397	0.335	0.208	0.114	0.293	0.157	-0.203	3.87	0.887	0.36	0.559	0.583	gel-soil
191	LOC-Os01g06620	Meristem	0	0.00306	0	0.00424	0.00208	0	0.00176	0.000959	-0.244	-1.92	0.0186	0.893	0.932	0.938	gel-soil
192	LOC-Os01g06640	Meristem	0.392	0.315	0.461	0.432	0.271	0.247	0.392	0.258	0.367	6.76	7.49	0.0142	0.0589	0.0667	gel-soil
193	LOC-Os01g06650	Meristem	0	0	0.00457	0	0	0.00178	0.000878	0.000959	-1	-2.02	0.264	0.614	0.74	0.761	gel-soil
194	LOC-Os01g06730	Meristem	0.0168	0.0214	0.0411	0	0.00417	0	0.0193	0.00192	1.48	-0.634	1.76	0.202	0.408	0.437	gel-soil
195	LOC-Os01g06750	Meristem	0.0168	0.00612	0.00913	0.0127	0.00625	0.00178	0.0114	0.00384	0.37	-0.975	0.152	0.702	0.803	0.826	gel-soil
196	LOC-Os01g06760	Meristem	0.0028	0.00306	0	0.00424	0	0	0.00263	0	2.72	-1.92	1.39	0.255	0.453	0.503	gel-soil
197	LOC-Os01g06790	Meristem	0.0028	0	0	0	0	0	0.000878	0	1.51	-2.13	0.436	0.519	0.662	0.688	gel-soil
198	LOC-Os01g06820	Meristem	0	0	0	0.00424	0	0	0.000878	0	1.53	-2.13	0.434	0.52	0.662	0.688	gel-soil
199	LOC-Os01g06870	Meristem	0.0028	0	0	0	0	0	0.000878	0	1.51	-2.13	0.436	0.519	0.662	0.688	gel-soil
200	LOC-Os01g06876	Meristem	0	0.00612	0.0137	0.00424	0.00208	0	0.00527	0.000959	1.12	-1.58	0.497	0.491	0.662	0.675	gel-soil
201	LOC-Os01g06920	Meristem	0.014	0.0183	0.0274	0.00847	0.00208	0.00178	0.0167	0.00192	1.94	-0.711	4.09	0.0595	0.174	0.195	gel-soil
202	LOC-Os01g07070	Meristem	0.255	0.321	0.397	0.263	0.179	0.179	0.303	0.179	-0.182	3.86	0.806	0.382	0.577	0.602	gel-soil
203	LOC-Os01g07100	Meristem	0.109	0.183	0.201	0.212	0.0708	0.0533	0.169	0.0614	0.373	2.58	1.9	0.186	0.386	0.418	gel-soil
204	LOC-Os01g07120	Meristem	0.389	0.343	0.502	0.436	0.133	0.142	0.407	0.138	0.868	4.61	20.8	0.000282	0.00265	0.00297	gel-soil
205	LOC-Os01g07150	Meristem	0.0392	0.0489	0.0639	0.0508	0.0229	0.0355	0.0492	0.0297	-0.691	0.969	3.15	0.0942	0.243	0.269	gel-soil
206	LOC-Os01g07190	Meristem	0.0056	0.00306	0	0.0127	0.00208	0	0.00527	0.000959	1.13	-1.58	0.501	0.489	0.662	0.673	gel-soil
207	LOC-Os01g07200	Meristem	0.224	0.199	0.301	0.208	0.0583	0.0622	0.228	0.0604	1.08	3.14	20.1	0.000334	0.00303	0.00341	gel-soil
208	LOC-Os01g07212	Meristem	0.112	0.153	0.233	0.165	0.0833	0.0622	0.158	0.0719	0.0793	2.46	0.0979	0.758	0.842	0.86	gel-soil
209	LOC-Os01g07250	Meristem	0.529	0.55	0.703	0.691	0.412	0.401	0.602	0.407	-0.348	5.51	4.75	0.0439	0.139	0.156	gel-soil
210	LOC-Os01g07270	Meristem	0.0056	0	0	0.00424	0	0	0.00263	0	2.72	-1.92	1.26	0.279	0.477	0.525	gel-soil
211	LOC-Os01g07300	Meristem	0.58	0.492	0.644	0.547	0.235	0.307	0.56	0.274	0.527	6.86	12.6	0.00253	0.0151	0.0173	gel-soil
212	LOC-Os01g07320	Meristem	0.0532	0.052	0.0594	0.072	0.025	0.0071	0.0579	0.0153	1.01	0.909	5.12	0.0371	0.123	0.138	gel-soil
213	LOC-Os01g07390	Meristem	0.188	0.217	0.342	0.25	0.123	0.0995	0.239	0.11	0.0448	3.2	0.0443	0.836	0.902	0.907	gel-soil
214	LOC-Os01g07400	Meristem	0.16	0.177	0.306	0.258	0.146	0.101	0.213	0.122	-0.199	3.17	0.714	0.41	0.602	0.625	gel-soil
215	LOC-Os01g07410	Meristem	0.221	0.226	0.288	0.288	0.152	0.137	0.249	0.144	-0.317	3.37	2.55	0.129	0.299	0.331	gel-soil
216	LOC-Os01g07450	Meristem	0.0056	0.00612	0.00457	0.00424	0.00625	0.00178	0.00527	0.00384	-0.681	-1.37	0.407	0.532	0.672	0.697	gel-soil
217	LOC-Os01g07460	Meristem	0.0056	0.0275	0.0274	0.00424	0	0.00178	0.0158	0.000959	2.79	-0.754	4.85	0.0419	0.135	0.151	gel-soil
218	LOC-Os01g07540	Meristem	0.0448	0.0489	0.0913	0.0593	0.0312	0.00888	0.0579	0.0192	0.581	0.886	1.76	0.202	0.408	0.437	gel-soil
219	LOC-Os01g07560	Meristem	0.129	0.122	0.164	0.127	0.0542	0.0444	0.133	0.0489	0.368	2.33	2.02	0.173	0.368	0.401	gel-soil
220	LOC-Os01g07590	Meristem	0.0756	0.0612	0.0776	0.123	0.0292	0.0195	0.0817	0.024	0.836	1.9	5.19	0.036	0.12	0.135	gel-soil
221	LOC-Os01g07600	Meristem	0.0084	0.00306	0.00457	0	0	0	0.00439	0	3.35	-1.75	2.18	0.16	0.348	0.382	gel-soil
222	LOC-Os01g07610	Meristem	0.0084	0.00612	0	0.0212	0.00417	0	0.00878	0.00192	1.21	-1.13	0.868	0.365	0.562	0.585	gel-soil
223	LOC-Os01g07710	Meristem	0	0	0	0	0.00417	0	0	0.00192	-3.35	-2.02	2.83	0.115	0.277	0.307	gel-soil
224	LOC-Os01g07730	Meristem	0.014	0.0336	0.0411	0.0466	0.0312	0.0462	0.0316	0.0393	-1.36	0.865	9.53	0.00676	0.0329	0.0376	gel-soil
225	LOC-Os01g07770	Meristem	0.0056	0.0122	0.0183	0.0169	0.0104	0.00178	0.0123	0.00575	-0.0646	-0.83	0.00585	0.94	0.96	0.963	gel-soil
226	LOC-Os01g07780	Meristem	0.216	0.266	0.434	0.305	0.121	0.188	0.291	0.157	-0.457	3.99	2.16	0.16	0.348	0.382	gel-soil
227	LOC-Os01g07850	Meristem	0.0476	0.052	0.0685	0.0805	0.00833	0.0124	0.0597	0.0105	1.79	1.56	16.7	0.000792	0.00599	0.00681	gel-soil
228	LOC-Os01g07870	Meristem	0.277	0.269	0.251	0.271	0.0958	0.0764	0.269	0.0853	0.685	3.55	8.94	0.00832	0.0388	0.0443	gel-soil
229	LOC-Os01g07950	Meristem	0.625	0.618	0.763	0.686	0.483	0.396	0.662	0.436	-0.0325	5.53	0.0434	0.837	0.903	0.908	gel-soil
230	LOC-Os01g07990	Meristem	0.0028	0.00306	0	0	0.00208	0.00178	0.00176	0.00192	-1.14	-1.83	0.551	0.468	0.66	0.662	gel-soil
231	LOC-Os01g08010	Meristem	0.0392	0.0367	0.0411	0.0424	0.0229	0.0124	0.0395	0.0173	0.189	0.576	0.181	0.676	0.784	0.808	gel-soil
232	LOC-Os01g08090	Meristem	0.319	0.333	0.434	0.356	0.112	0.103	0.353	0.107	1.04	4.11	30.9	3.63e-05	0.000517	0.000555	gel-soil
233	LOC-Os01g08100	Meristem	0	0	0.00457	0	0.00625	0	0.000878	0.00288	-2.36	-1.83	2.09	0.167	0.358	0.39	gel-soil
234	LOC-Os01g08110	Meristem	0.146	0.174	0.174	0.148	0.177	0.0782	0.16	0.124	-0.85	2.87	11.7	0.00334	0.0187	0.0216	gel-soil
235	LOC-Os01g08130	Meristem	0.0028	0	0	0	0	0.00178	0.000878	0.000959	-1.01	-2.02	0.267	0.612	0.74	0.759	gel-soil
236	LOC-Os01g08140	Meristem	0.0168	0.00306	0.0365	0.0254	0.0229	0.0107	0.0184	0.0163	-1.08	0.27	2.99	0.102	0.256	0.283	gel-soil
237	LOC-Os01g08160	Meristem	0	0	0	0	0.00208	0.016	0	0.00959	-6.23	-1.05	17	0.00106	0.00756	0.00859	gel-soil
238	LOC-Os01g08170	Meristem	0.137	0.122	0.174	0.174	0.0104	0.0391	0.147	0.0259	2.72	3.7	54.3	1.17e-06	3.41e-05	3.27e-05	gel-soil
239	LOC-Os01g08190	Meristem	0.0392	0.0336	0.032	0.0466	0.0104	0.00178	0.0378	0.00575	1.72	0.243	7.04	0.0168	0.0674	0.0762	gel-soil
240	LOC-Os01g08200	Meristem	0.398	0.401	0.397	0.369	0.231	0.179	0.392	0.203	0.00645	4.14	0.000953	0.976	0.985	0.985	gel-soil
241	LOC-Os01g08280	Meristem	0.12	0.0887	0.178	0.153	0.0542	0.0622	0.129	0.0585	-0.0554	2.14	0.0349	0.854	0.914	0.918	gel-soil
242	LOC-Os01g08290	Meristem	0.255	0.303	0.347	0.369	0.117	0.151	0.31	0.135	0.165	3.69	0.491	0.493	0.662	0.675	gel-soil
243	LOC-Os01g08330	Meristem	0.0028	0	0	0	0	0.00178	0.000878	0.000959	-1.01	-2.02	0.267	0.612	0.74	0.759	gel-soil
244	LOC-Os01g08340	Meristem	0.0308	0.0398	0.0228	0.0381	0.0458	0.0231	0.0334	0.0336	-1.09	0.769	6.9	0.0178	0.0703	0.0794	gel-soil
245	LOC-Os01g08350	Meristem	0.51	0.52	0.607	0.61	0.392	0.261	0.552	0.321	0.0618	5.3	0.128	0.725	0.82	0.837	gel-soil
246	LOC-Os01g08360	Meristem	0	0.00306	0	0	0.00417	0.00533	0.000878	0.00479	-3.11	-1.65	5.07	0.038	0.126	0.141	gel-soil
247	LOC-Os01g08370	Meristem	0	0.00306	0.00913	0.00424	0.00625	0.0071	0.00351	0.00671	-2	-1.3	3.61	0.0746	0.206	0.229	gel-soil
248	LOC-Os01g08400	Meristem	0.616	0.621	0.744	0.686	0.5	0.528	0.657	0.515	-0.487	6.01	11.4	0.00367	0.0202	0.0232	gel-soil
249	LOC-Os01g08410	Meristem	0.852	0.859	0.922	0.907	0.746	0.757	0.879	0.752	-0.478	7.56	14.7	0.00134	0.00912	0.0104	gel-soil
250	LOC-Os01g08420	Meristem	0.042	0.0581	0.0913	0.072	0.0292	0.0302	0.0623	0.0297	-0.000445	1.14	1.19e-06	0.999	0.999	0.999	gel-soil
251	LOC-Os01g08430	Meristem	0.258	0.278	0.374	0.309	0.185	0.14	0.297	0.161	-0.387	3.87	4.72	0.0444	0.14	0.158	gel-soil
252	LOC-Os01g08560	Meristem	0.812	0.82	0.84	0.809	0.585	0.568	0.819	0.576	-0.101	6.89	0.418	0.526	0.668	0.693	gel-soil
253	LOC-Os01g08570	Meristem	0.0028	0.00306	0.00457	0	0.00208	0.00178	0.00263	0.00192	-0.661	-1.74	0.217	0.648	0.762	0.786	gel-soil
254	LOC-Os01g08650	Meristem	0.0084	0.00917	0.0274	0.00424	0.00625	0.0124	0.0114	0.00959	-0.501	-0.503	0.463	0.506	0.662	0.686	gel-soil
255	LOC-Os01g08690	Meristem	0.196	0.196	0.356	0.267	0.131	0.121	0.241	0.126	-0.0801	3.23	0.124	0.729	0.822	0.84	gel-soil
256	LOC-Os01g08750	Meristem	0.347	0.336	0.397	0.347	0.194	0.144	0.354	0.167	0.145	3.91	0.592	0.452	0.644	0.647	gel-soil
257	LOC-Os01g08760	Meristem	0.235	0.266	0.374	0.322	0.148	0.0995	0.289	0.122	0.348	3.45	3.01	0.101	0.254	0.282	gel-soil
258	LOC-Os01g08770	Meristem	0.241	0.3	0.352	0.288	0.175	0.117	0.289	0.144	0.0793	3.6	0.163	0.691	0.796	0.818	gel-soil
259	LOC-Os01g08790	Meristem	0.0504	0.0673	0.114	0.0763	0.0333	0.0124	0.0729	0.0221	0.627	1.21	2.56	0.128	0.299	0.33	gel-soil
260	LOC-Os01g08800	Meristem	0.0056	0.00917	0.00457	0.00847	0.00833	0	0.00702	0.00384	-0.271	-1.25	0.0596	0.81	0.883	0.893	gel-soil
261	LOC-Os01g08830	Meristem	0.0644	0.0703	0.137	0.123	0.0958	0.0568	0.0922	0.0748	-0.826	1.98	7.64	0.0134	0.0563	0.0638	gel-soil
262	LOC-Os01g08840	Meristem	0.0392	0.0214	0.032	0.0551	0.025	0.016	0.036	0.0201	-0.162	0.905	0.101	0.755	0.84	0.858	gel-soil
263	LOC-Os01g08850	Meristem	0.28	0.336	0.361	0.394	0.206	0.165	0.335	0.184	-0.0959	3.94	0.244	0.628	0.746	0.77	gel-soil
264	LOC-Os01g08950	Meristem	0.129	0.107	0.174	0.136	0.0542	0.0426	0.133	0.0479	0.293	2.08	1.07	0.316	0.515	0.562	gel-soil
265	LOC-Os01g08970	Meristem	0.529	0.572	0.648	0.568	0.392	0.334	0.572	0.36	-0.00929	5.3	0.00309	0.956	0.971	0.973	gel-soil
266	LOC-Os01g08990	Meristem	0.0028	0.00306	0	0	0.00417	0.0071	0.00176	0.00575	-2.65	-1.5	4.71	0.0447	0.141	0.158	gel-soil
267	LOC-Os01g09010	Meristem	0.938	0.924	0.968	0.907	0.806	0.813	0.933	0.81	-0.139	8.67	1.21	0.287	0.485	0.533	gel-soil
268	LOC-Os01g09020	Meristem	0.23	0.245	0.338	0.335	0.206	0.171	0.277	0.187	-0.386	4.13	3.37	0.0841	0.223	0.249	gel-soil
269	LOC-Os01g09030	Meristem	0.479	0.45	0.607	0.559	0.435	0.357	0.512	0.393	-0.42	6.14	8.43	0.00999	0.0449	0.051	gel-soil
270	LOC-Os01g09080	Meristem	0.297	0.254	0.283	0.275	0.121	0.119	0.277	0.12	0.463	4.33	6.75	0.0189	0.0737	0.0833	gel-soil
271	LOC-Os01g09090	Meristem	0	0	0.00457	0	0	0	0.000878	0	1.52	-2.13	0.435	0.519	0.662	0.688	gel-soil
272	LOC-Os01g09130	Meristem	0	0.00306	0	0	0	0	0.000878	0	1.51	-2.13	0.436	0.519	0.662	0.688	gel-soil
273	LOC-Os01g09150	Meristem	0	0.00306	0	0	0	0	0.000878	0	1.51	-2.13	0.436	0.519	0.662	0.688	gel-soil
274	LOC-Os01g09190	Meristem	0	0	0	0	0	0.00178	0	0.000959	-2.52	-2.13	1.48	0.244	0.441	0.491	gel-soil
275	LOC-Os01g09220	Meristem	0.821	0.765	0.785	0.733	0.59	0.654	0.78	0.624	-0.913	8.49	35.5	1.63e-05	0.000277	0.000289	gel-soil
276	LOC-Os01g09230	Meristem	0.014	0.00612	0	0.00424	0	0.00178	0.00702	0.000959	1.46	-1.44	0.861	0.367	0.564	0.586	gel-soil
277	LOC-Os01g09246	Meristem	0.314	0.312	0.347	0.343	0.188	0.162	0.326	0.174	-0.361	3.89	3.82	0.0673	0.19	0.213	gel-soil
278	LOC-Os01g09252	Meristem	0.448	0.416	0.557	0.508	0.308	0.297	0.472	0.302	-0.233	4.98	1.55	0.23	0.441	0.475	gel-soil
279	LOC-Os01g09270	Meristem	0.168	0.208	0.169	0.216	0.0458	0.0231	0.19	0.0336	1.56	2.46	24.7	0.000121	0.00136	0.00149	gel-soil
280	LOC-Os01g09290	Meristem	0.0196	0.0275	0.0365	0.0254	0.00625	0.00888	0.0263	0.00767	0.596	-0.161	0.93	0.348	0.553	0.577	gel-soil
281	LOC-Os01g09300	Meristem	0.504	0.477	0.589	0.581	0.404	0.341	0.529	0.37	-0.296	5.67	3.77	0.0693	0.194	0.217	gel-soil
282	LOC-Os01g09330	Meristem	0	0	0	0	0.00208	0	0	0.000959	-3.35	-2.02	2.83	0.115	0.277	0.307	gel-soil
283	LOC-Os01g09400	Meristem	0	0	0.00457	0	0	0	0.000878	0	1.52	-2.13	0.435	0.519	0.662	0.688	gel-soil
284	LOC-Os01g09410	Meristem	0.0308	0.0367	0.0228	0.0212	0.0229	0.00533	0.029	0.0134	-0.0648	0.208	0.013	0.911	0.941	0.948	gel-soil
285	LOC-Os01g09430	Meristem	0.0504	0.0612	0.105	0.0381	0.0333	0.0071	0.0615	0.0192	0.273	1.06	0.341	0.567	0.703	0.725	gel-soil
286	LOC-Os01g09450	Meristem	0.0364	0.0459	0.0411	0.0508	0.0375	0.016	0.043	0.0259	0.783	1.69	4.07	0.06	0.175	0.196	gel-soil
287	LOC-Os01g09470	Meristem	0.07	0.0489	0.0776	0.0678	0.0333	0.0107	0.065	0.0211	0.604	1.63	2.31	0.147	0.329	0.363	gel-soil
288	LOC-Os01g09510	Meristem	1	1	1	1	0.967	0.98	1	0.974	0.302	10.7	6.33	0.0224	0.0842	0.0946	gel-soil
289	LOC-Os01g09560	Meristem	0.913	0.902	0.954	0.915	0.823	0.821	0.918	0.822	-0.56	7.75	21.4	0.000247	0.0024	0.00266	gel-soil
290	LOC-Os01g09570	Meristem	0.174	0.22	0.187	0.195	0.315	0.245	0.194	0.277	-2.48	4.46	107	1.02e-08	9.61e-07	6.35e-07	gel-soil
291	LOC-Os01g09665	Meristem	0.0224	0.0245	0.0183	0.0212	0.0188	0.00533	0.0219	0.0115	-0.354	-0.187	0.335	0.57	0.706	0.728	gel-soil
292	LOC-Os01g09690	Meristem	0.146	0.15	0.192	0.169	0.00833	0	0.161	0.00384	5.15	2.71	105	1.23e-08	1.1e-06	7.41e-07	gel-soil
293	LOC-Os01g09720	Meristem	0.0028	0.00306	0	0	0.00208	0	0.00176	0.000959	-0.258	-1.92	0.0207	0.887	0.932	0.935	gel-soil
294	LOC-Os01g09730	Meristem	0	0	0.00457	0.00424	0	0	0.00176	0	2.25	-2.02	0.878	0.363	0.559	0.585	gel-soil
295	LOC-Os01g09760	Meristem	0.238	0.269	0.292	0.343	0.127	0.0995	0.279	0.112	0.515	3.58	6.41	0.0216	0.0818	0.0921	gel-soil
296	LOC-Os01g09830	Meristem	0.448	0.413	0.58	0.555	0.233	0.25	0.486	0.243	0.468	5.9	4.46	0.05	0.153	0.172	gel-soil
297	LOC-Os01g09850	Meristem	0.0336	0.0398	0.0457	0.0805	0.0479	0.0391	0.0474	0.0431	-0.487	1.47	1.8	0.197	0.402	0.431	gel-soil
298	LOC-Os01g09900	Meristem	0.0056	0.00306	0	0.00424	0.00208	0	0.00351	0.000959	0.87	-1.66	0.287	0.599	0.731	0.749	gel-soil
299	LOC-Os01g09930	Meristem	0.0028	0	0	0	0	0	0.000878	0	2.23	-2.02	0.801	0.384	0.577	0.604	gel-soil
300	LOC-Os01g09990	Meristem	0.014	0.00917	0.00457	0.0127	0.00417	0.00533	0.0105	0.00479	0.625	-0.443	0.619	0.442	0.635	0.638	gel-soil
301	LOC-Os01g10020	Meristem	0.202	0.168	0.247	0.246	0.117	0.163	0.21	0.142	-0.68	3.21	7.2	0.0158	0.0641	0.0725	gel-soil
302	LOC-Os01g10030	Meristem	0.0112	0.0245	0.032	0.0508	0.00625	0.0107	0.0272	0.00863	0.224	-0.0422	0.127	0.726	0.821	0.838	gel-soil
303	LOC-Os01g10040	Meristem	0.134	0.147	0.169	0.11	0.0396	0.0302	0.14	0.0345	1.12	2.47	14.4	0.00148	0.00988	0.0113	gel-soil
304	LOC-Os01g10070	Meristem	0.0084	0.00917	0.00913	0.0127	0.00208	0.00355	0.00966	0.00288	0.625	-1.08	0.398	0.536	0.676	0.7	gel-soil
305	LOC-Os01g10080	Meristem	0.235	0.291	0.365	0.292	0.0812	0.0409	0.288	0.0594	1.38	3.19	31.6	3.15e-05	0.000462	0.000495	gel-soil
306	LOC-Os01g10210	Meristem	0.0112	0.00306	0.00913	0.0212	0.00417	0.0124	0.0105	0.00863	-0.507	-0.23	0.414	0.529	0.67	0.695	gel-soil
307	LOC-Os01g10230	Meristem	0.0028	0.00612	0	0	0.00208	0	0.00263	0.000959	-0.638	-1.74	0.167	0.688	0.793	0.816	gel-soil
308	LOC-Os01g10280	Meristem	0.196	0.196	0.228	0.208	0.144	0.123	0.205	0.132	-0.554	3.25	6.78	0.0187	0.0729	0.0824	gel-soil
309	LOC-Os01g10300	Meristem	0.0112	0.00612	0.00913	0.00424	0	0.00178	0.0079	0.000959	0.742	-1.31	0.353	0.56	0.697	0.719	gel-soil
310	LOC-Os01g10310	Meristem	0.0028	0.00306	0	0	0	0	0.00176	0	2.23	-2.02	0.884	0.361	0.559	0.584	gel-soil
311	LOC-Os01g10350	Meristem	0.182	0.278	0.347	0.288	0.162	0.137	0.263	0.149	-0.128	3.62	0.379	0.546	0.685	0.708	gel-soil
312	LOC-Os01g10400	Meristem	0.0084	0.0153	0.00457	0.00847	0.0146	0.00533	0.00966	0.00959	-2.65	0.0944	15.5	0.00109	0.00776	0.00882	gel-soil
313	LOC-Os01g10430	Meristem	0.0952	0.101	0.16	0.0763	0.0729	0.0373	0.105	0.0537	-0.232	1.91	0.537	0.474	0.662	0.667	gel-soil
314	LOC-Os01g10440	Meristem	0.16	0.141	0.205	0.165	0.0938	0.0817	0.164	0.0872	-0.199	3.68	1.12	0.306	0.506	0.556	gel-soil
315	LOC-Os01g10460	Meristem	0.0056	0.00306	0.0137	0	0	0.00178	0.00527	0.000959	1.08	-1.58	0.462	0.506	0.662	0.686	gel-soil
316	LOC-Os01g10580	Meristem	0.0308	0.0612	0.0365	0.00847	0.00625	0.00355	0.036	0.00479	2.14	0.37	7.28	0.0153	0.0627	0.0709	gel-soil
317	LOC-Os01g10640	Meristem	0.0112	0.0183	0.0365	0.0254	0.00208	0	0.0211	0.000959	3.75	-0.115	16.3	0.000875	0.00649	0.00737	gel-soil
318	LOC-Os01g10710	Meristem	0	0.00612	0	0	0.00208	0	0.00176	0.000959	-0.258	-1.92	0.0187	0.893	0.932	0.938	gel-soil
319	LOC-Os01g10750	Meristem	0.0112	0.00917	0.00457	0.00847	0.00417	0.00355	0.00878	0.00384	0.115	-1.08	0.014	0.907	0.939	0.946	gel-soil
320	LOC-Os01g10790	Meristem	0.213	0.248	0.338	0.246	0.119	0.107	0.254	0.112	0.175	3.25	0.712	0.411	0.603	0.626	gel-soil
321	LOC-Os01g10820	Meristem	0.978	0.969	0.991	0.979	0.779	0.714	0.978	0.744	0.812	8.12	29.4	4.72e-05	0.000641	0.00069	gel-soil
322	LOC-Os01g10830	Meristem	0.443	0.407	0.566	0.568	0.24	0.194	0.482	0.215	0.572	4.94	11.3	0.00371	0.0204	0.0234	gel-soil
323	LOC-Os01g10850	Meristem	0.235	0.202	0.242	0.195	0.175	0.13	0.219	0.151	0.0919	4.4	0.143	0.71	0.809	0.828	gel-soil
324	LOC-Os01g10870	Meristem	0.0056	0.00306	0.00457	0	0.00208	0	0.00351	0.000959	1.1	-1.59	0.49	0.493	0.662	0.675	gel-soil
325	LOC-Os01g10880	Meristem	0.507	0.581	0.575	0.564	0.227	0.0995	0.553	0.158	1.15	4.46	21.8	0.000224	0.00222	0.00246	gel-soil
326	LOC-Os01g10970	Meristem	0	0	0.00913	0	0.00417	0.00355	0.00176	0.00384	-2.06	-1.66	2.17	0.159	0.347	0.38	gel-soil
327	LOC-Os01g11040	Meristem	0.216	0.3	0.42	0.305	0.162	0.172	0.298	0.168	-0.177	3.91	0.819	0.378	0.577	0.598	gel-soil
328	LOC-Os01g11054	Meristem	0.0532	0.0428	0.0365	0.0551	0.00625	0.0142	0.0474	0.0105	0.844	0.572	2.7	0.119	0.283	0.313	gel-soil
329	LOC-Os01g11070	Meristem	0.277	0.269	0.374	0.318	0.125	0.117	0.302	0.121	0.245	3.66	1.69	0.211	0.421	0.448	gel-soil
330	LOC-Os01g11110	Meristem	0.193	0.211	0.324	0.195	0.146	0.11	0.224	0.127	-0.35	3.27	2.72	0.118	0.281	0.311	gel-soil
331	LOC-Os01g11170	Meristem	0	0	0.00457	0	0	0	0.000878	0	1.52	-2.13	0.435	0.519	0.662	0.688	gel-soil
332	LOC-Os01g11260	Meristem	0.0672	0.0581	0.128	0.11	0.0458	0.0515	0.0852	0.0489	-0.297	1.75	0.828	0.376	0.574	0.595	gel-soil
333	LOC-Os01g11330	Meristem	0.0028	0	0	0	0	0	0.000878	0	1.51	-2.13	0.436	0.519	0.662	0.688	gel-soil
334	LOC-Os01g11370	Meristem	0.129	0.135	0.164	0.136	0.0604	0.0515	0.139	0.0556	0.207	2.17	0.557	0.466	0.658	0.66	gel-soil
335	LOC-Os01g11414	Meristem	0.633	0.67	0.753	0.686	0.367	0.476	0.678	0.426	-0.296	6.33	2.89	0.107	0.266	0.293	gel-soil
336	LOC-Os01g11470	Meristem	0.0336	0.0459	0.0457	0.0551	0.00625	0.0071	0.0439	0.00671	1.86	0.548	12.6	0.00249	0.0149	0.0171	gel-soil
337	LOC-Os01g11580	Meristem	0.179	0.193	0.228	0.246	0.0896	0.0799	0.206	0.0844	0.297	2.87	1.52	0.235	0.441	0.482	gel-soil
338	LOC-Os01g11590	Meristem	0.0812	0.125	0.137	0.119	0.0375	0.0249	0.112	0.0307	0.847	1.79	7.07	0.0167	0.0669	0.0756	gel-soil
339	LOC-Os01g11600	Meristem	0.174	0.171	0.155	0.131	0.0396	0.0142	0.161	0.0259	2.72	3.58	49.4	2.16e-06	5.51e-05	5.42e-05	gel-soil
340	LOC-Os01g11620	Meristem	0.0028	0	0.0137	0.00847	0.00625	0.00888	0.00527	0.00767	-1.61	-0.911	2.81	0.112	0.275	0.302	gel-soil
341	LOC-Os01g11650	Meristem	0.255	0.19	0.247	0.22	0.123	0.124	0.227	0.124	-0.0413	4.24	0.0358	0.852	0.912	0.917	gel-soil
342	LOC-Os01g11660	Meristem	0.0056	0	0	0	0.00208	0.0124	0.00176	0.00767	-3.25	-1.29	6.63	0.0198	0.0764	0.0863	gel-soil
343	LOC-Os01g11700	Meristem	0.0196	0.0153	0.0274	0.0212	0.00208	0.00355	0.0202	0.00288	1.7	-0.481	4.43	0.0507	0.154	0.174	gel-soil
344	LOC-Os01g11710	Meristem	0.0028	0.00917	0.0137	0.00424	0.00625	0.00533	0.00702	0.00575	-0.878	-1.13	0.89	0.359	0.559	0.583	gel-soil
345	LOC-Os01g11730	Meristem	0.0056	0.00612	0.00457	0.0127	0.00208	0.00533	0.00702	0.00384	0.561	-0.494	0.265	0.613	0.74	0.76	gel-soil
346	LOC-Os01g11760	Meristem	0.014	0.0306	0.032	0.0254	0	0	0.0246	0	6.24	-0.148	23.6	0.00018	0.00186	0.00206	gel-soil
347	LOC-Os01g11820	Meristem	0	0	0	0	0.00208	0	0	0.000959	-2.49	-2.13	1.48	0.243	0.441	0.491	gel-soil
348	LOC-Os01g11860	Meristem	0.042	0.0214	0.0228	0.0297	0	0	0.0299	0	6.6	0.142	25	0.000135	0.00148	0.00163	gel-soil
349	LOC-Os01g11880	Meristem	0.028	0.052	0.0411	0.0551	0.0104	0.0178	0.043	0.0144	0.578	0.562	1.32	0.266	0.466	0.511	gel-soil
350	LOC-Os01g11900	Meristem	0.51	0.554	0.598	0.504	0.304	0.245	0.538	0.272	0.297	4.99	2.8	0.113	0.276	0.303	gel-soil
351	LOC-Os01g11910	Meristem	0.106	0.104	0.224	0.157	0.0521	0.0426	0.139	0.047	0.442	2.81	2.39	0.141	0.319	0.351	gel-soil
352	LOC-Os01g11920	Meristem	0.132	0.18	0.247	0.186	0.117	0.155	0.179	0.137	-0.739	2.98	9.43	0.00699	0.0338	0.0386	gel-soil
353	LOC-Os01g11940	Meristem	0	0.00306	0	0	0	0	0.000878	0	1.51	-2.13	0.436	0.519	0.662	0.688	gel-soil
354	LOC-Os01g11970	Meristem	0.238	0.333	0.411	0.356	0.21	0.137	0.323	0.171	-0.201	3.8	1.06	0.319	0.519	0.562	gel-soil
355	LOC-Os01g11980	Meristem	0.216	0.211	0.297	0.225	0.146	0.124	0.232	0.134	-0.386	3.14	3.65	0.0734	0.203	0.227	gel-soil
356	LOC-Os01g11990	Meristem	0.0224	0.00306	0.032	0.0127	0.00208	0.0107	0.0167	0.00671	0.271	-0.473	0.093	0.764	0.847	0.865	gel-soil
357	LOC-Os01g12000	Meristem	0.566	0.529	0.571	0.61	0.319	0.272	0.565	0.293	1.06	6.69	50.4	1.91e-06	4.98e-05	4.9e-05	gel-soil
358	LOC-Os01g12020	Meristem	0.0028	0	0.00457	0.00847	0	0	0.00351	0	3.39	-1.74	2.14	0.163	0.352	0.386	gel-soil
359	LOC-Os01g12090	Meristem	0.815	0.856	0.922	0.822	0.296	0.158	0.849	0.221	2.37	6.23	130	2.5e-09	3.8e-07	1.94e-07	gel-soil
360	LOC-Os01g12140	Meristem	0.0028	0	0	0	0	0	0.000878	0	1.51	-2.13	0.436	0.519	0.662	0.688	gel-soil
361	LOC-Os01g12190	Meristem	0.123	0.116	0.132	0.199	0.0604	0.124	0.139	0.0949	-0.463	5.55	1.56	0.229	0.441	0.473	gel-soil
362	LOC-Os01g12200	Meristem	0.28	0.318	0.42	0.432	0.194	0.151	0.349	0.171	0.0411	4.08	0.0522	0.822	0.892	0.898	gel-soil
363	LOC-Os01g12210	Meristem	0.0028	0.00306	0.00913	0.00424	0.00625	0	0.00439	0.00288	-0.51	-1.51	0.166	0.689	0.794	0.816	gel-soil
364	LOC-Os01g12220	Meristem	0.0028	0	0	0	0	0	0.000878	0	1.51	-2.13	0.436	0.519	0.662	0.688	gel-soil
365	LOC-Os01g12290	Meristem	0.0308	0.0214	0.0183	0.0254	0.00833	0.00355	0.0246	0.00575	0.667	-0.282	0.948	0.344	0.548	0.573	gel-soil
366	LOC-Os01g12330	Meristem	0	0	0.00457	0	0	0	0.000878	0	1.52	-2.13	0.435	0.519	0.662	0.688	gel-soil
367	LOC-Os01g12350	Meristem	0	0	0.00457	0	0	0	0.000878	0	1.52	-2.13	0.435	0.519	0.662	0.688	gel-soil
368	LOC-Os01g12420	Meristem	0.0308	0.0245	0.0137	0.00847	0	0.0071	0.0211	0.00384	1.32	-0.415	1.8	0.197	0.402	0.431	gel-soil
369	LOC-Os01g12440	Meristem	0.0728	0.0887	0.119	0.0932	0.0479	0.0515	0.0904	0.0499	-0.131	2.18	0.214	0.65	0.764	0.788	gel-soil
370	LOC-Os01g12464	Meristem	0.524	0.532	0.717	0.559	0.41	0.297	0.571	0.349	0.531	5.65	11.7	0.00325	0.0184	0.0211	gel-soil
371	LOC-Os01g12470	Meristem	0.104	0.0979	0.123	0.153	0.0812	0.0568	0.116	0.0681	-0.231	2.23	0.776	0.391	0.582	0.611	gel-soil
372	LOC-Os01g12490	Meristem	0.014	0.0183	0.032	0.0254	0.0146	0.0107	0.0211	0.0125	-0.212	0.0575	0.159	0.695	0.798	0.821	gel-soil
373	LOC-Os01g12500	Meristem	0	0.00306	0	0	0	0	0.000878	0	1.51	-2.13	0.436	0.519	0.662	0.688	gel-soil
374	LOC-Os01g12530	Meristem	0.261	0.312	0.461	0.386	0.165	0.139	0.34	0.151	0.328	3.88	2.63	0.124	0.291	0.321	gel-soil
375	LOC-Os01g12540	Meristem	0.118	0.11	0.142	0.102	0.0479	0.0249	0.117	0.0355	0.492	1.78	2.38	0.141	0.319	0.352	gel-soil
376	LOC-Os01g12550	Meristem	0.0504	0.055	0.114	0.0847	0.0646	0.0284	0.0711	0.0451	-0.5	1.57	2.3	0.148	0.331	0.364	gel-soil
377	LOC-Os01g12610	Meristem	0.0728	0.0826	0.0685	0.0254	0.00833	0	0.065	0.00384	3.01	0.787	14.3	0.0015	0.00996	0.0114	gel-soil
378	LOC-Os01g12650	Meristem	0.916	0.969	0.936	0.945	0.873	0.908	0.941	0.892	-1.07	8.4	55.2	1.06e-06	3.13e-05	3.02e-05	gel-soil
379	LOC-Os01g12670	Meristem	0.314	0.3	0.393	0.335	0.179	0.121	0.329	0.148	0.28	3.82	2.18	0.158	0.345	0.379	gel-soil
380	LOC-Os01g12680	Meristem	0	0.00306	0	0	0	0	0.000878	0	1.51	-2.13	0.436	0.519	0.662	0.688	gel-soil
381	LOC-Os01g12690	Meristem	0.118	0.107	0.146	0.123	0.0125	0	0.121	0.00575	4.44	3.81	71.1	1.92e-07	8.17e-06	7.35e-06	gel-soil
382	LOC-Os01g12710	Meristem	0.0224	0.0489	0.0913	0.072	0.0396	0.00888	0.0536	0.023	0.337	1.23	0.527	0.478	0.662	0.668	gel-soil
383	LOC-Os01g12720	Meristem	0.0112	0.0245	0.00913	0.00424	0.0417	0.0107	0.0132	0.0249	-2.39	0.093	14.7	0.00137	0.0093	0.0106	gel-soil
384	LOC-Os01g12730	Meristem	0.557	0.511	0.639	0.559	0.535	0.565	0.56	0.551	-1.29	5.79	78.1	1e-07	5.06e-06	4.3e-06	gel-soil
385	LOC-Os01g12740	Meristem	0.0364	0.0183	0.0685	0.0763	0.00625	0.0337	0.0457	0.0211	-0.554	1.24	0.763	0.395	0.586	0.615	gel-soil
386	LOC-Os01g12750	Meristem	0	0.0122	0.0137	0.00847	0.00625	0.0071	0.0079	0.00671	-0.414	-0.824	0.194	0.666	0.776	0.801	gel-soil
387	LOC-Os01g12760	Meristem	0	0	0.00457	0	0	0.00178	0.000878	0.000959	-1	-2.02	0.264	0.614	0.74	0.761	gel-soil
388	LOC-Os01g12810	Meristem	0.0056	0.00612	0	0.00847	0.00208	0.00178	0.00527	0.00192	0.236	-1.51	0.0321	0.86	0.917	0.921	gel-soil
389	LOC-Os01g12860	Meristem	0.196	0.229	0.21	0.148	0.0667	0.0355	0.198	0.0499	1.03	2.74	11.5	0.0035	0.0194	0.0223	gel-soil
390	LOC-Os01g12880	Meristem	0.594	0.599	0.658	0.661	0.498	0.462	0.622	0.478	-0.68	5.74	20.7	0.000292	0.00273	0.00306	gel-soil
391	LOC-Os01g12890	Meristem	0.0644	0.0642	0.0776	0.072	0.0292	0.0302	0.0685	0.0297	0.207	1.35	0.366	0.553	0.691	0.714	gel-soil
392	LOC-Os01g12910	Meristem	0.398	0.394	0.53	0.453	0.192	0.163	0.434	0.176	0.54	4.35	8.62	0.00932	0.0426	0.0483	gel-soil
393	LOC-Os01g12920	Meristem	0.112	0.0979	0.155	0.119	0.0688	0.0675	0.118	0.0681	-0.412	2.29	2.5	0.132	0.306	0.337	gel-soil
394	LOC-Os01g12950	Meristem	0.0532	0.0581	0.0822	0.089	0.0375	0.0355	0.0676	0.0364	-0.189	1.31	0.314	0.583	0.717	0.737	gel-soil
395	LOC-Os01g13030	Meristem	0.535	0.563	0.685	0.648	0.565	0.488	0.595	0.523	-0.959	5.89	43.9	4.52e-06	9.98e-05	9.99e-05	gel-soil
396	LOC-Os01g13040	Meristem	0.0868	0.113	0.16	0.14	0.11	0.087	0.119	0.0978	-1.92	3.24	40.6	7.32e-06	0.000146	0.000148	gel-soil
397	LOC-Os01g13060	Meristem	0.199	0.19	0.26	0.237	0.144	0.0906	0.216	0.115	0.143	3.44	0.505	0.487	0.662	0.671	gel-soil
398	LOC-Os01g13070	Meristem	0.0196	0.00917	0	0.00424	0.0104	0.00178	0.00966	0.00575	-0.424	-0.975	0.161	0.694	0.797	0.82	gel-soil
399	LOC-Os01g13090	Meristem	0.286	0.385	0.425	0.394	0.342	0.234	0.363	0.284	-0.104	4.78	0.38	0.546	0.684	0.708	gel-soil
400	LOC-Os01g13100	Meristem	0.115	0.131	0.201	0.148	0.0979	0.0746	0.143	0.0853	-0.407	2.46	2.81	0.112	0.275	0.302	gel-soil
401	LOC-Os01g13120	Meristem	0.0112	0.00306	0	0	0.00625	0	0.00439	0.00288	1.42	-0.39	1.17	0.294	0.494	0.543	gel-soil
402	LOC-Os01g13150	Meristem	0.0924	0.0887	0.16	0.0636	0.0396	0.0231	0.0983	0.0307	0.679	1.7	3.5	0.0789	0.214	0.238	gel-soil
403	LOC-Os01g13160	Meristem	0.521	0.468	0.689	0.657	0.392	0.398	0.566	0.395	-0.382	5.28	5.86	0.0271	0.0973	0.109	gel-soil
404	LOC-Os01g13170	Meristem	0.308	0.306	0.388	0.339	0.188	0.155	0.329	0.17	0.161	4.05	0.87	0.364	0.561	0.585	gel-soil
405	LOC-Os01g13190	Meristem	0.412	0.437	0.562	0.5	0.292	0.21	0.466	0.247	0.0635	4.51	0.145	0.708	0.807	0.828	gel-soil
406	LOC-Os01g13270	Meristem	0.028	0.0489	0.0137	0.0169	0.00417	0.00178	0.029	0.00288	2.68	0.782	9.6	0.00659	0.0322	0.0369	gel-soil
407	LOC-Os01g13300	Meristem	0	0.00306	0.00457	0	0.00417	0.00178	0.00176	0.00288	-2.35	-1.58	3.33	0.0858	0.227	0.253	gel-soil
408	LOC-Os01g13320	Meristem	0.0112	0	0.00913	0.0127	0	0.00533	0.0079	0.00288	1.09	-0.831	0.84	0.372	0.571	0.592	gel-soil
409	LOC-Os01g13390	Meristem	0.0028	0.0183	0.032	0.0297	0.0104	0.00533	0.0184	0.00767	0.116	-0.336	0.0236	0.88	0.929	0.931	gel-soil
410	LOC-Os01g13420	Meristem	0.3	0.3	0.447	0.381	0.223	0.185	0.345	0.202	0.172	4.26	0.737	0.403	0.595	0.62	gel-soil
411	LOC-Os01g13470	Meristem	0.378	0.437	0.553	0.432	0.229	0.218	0.44	0.223	0.163	4.47	0.824	0.377	0.575	0.597	gel-soil
412	LOC-Os01g13480	Meristem	0.0308	0.0275	0.0685	0.0466	0.00417	0.0071	0.0404	0.00575	1.86	0.369	8.57	0.00947	0.0431	0.0489	gel-soil
413	LOC-Os01g13490	Meristem	0.429	0.453	0.621	0.538	0.279	0.334	0.495	0.309	-0.167	5.1	0.671	0.424	0.616	0.63	gel-soil
414	LOC-Os01g13500	Meristem	0.0168	0.0153	0.0228	0.0169	0.0104	0.00888	0.0176	0.00959	-0.0737	-0.307	0.0143	0.906	0.938	0.946	gel-soil
415	LOC-Os01g13520	Meristem	0.157	0.153	0.196	0.157	0.252	0.233	0.163	0.242	-1.55	4.17	77.1	1.1e-07	5.38e-06	4.63e-06	gel-soil
416	LOC-Os01g13530	Meristem	0.132	0.141	0.178	0.178	0.104	0.0533	0.153	0.0767	0.117	2.75	0.21	0.653	0.766	0.79	gel-soil
417	LOC-Os01g13540	Meristem	0.258	0.266	0.374	0.309	0.127	0.149	0.293	0.139	-0.0507	3.67	0.0696	0.795	0.871	0.886	gel-soil
418	LOC-Os01g13560	Meristem	0	0.00306	0.00457	0.00424	0.00208	0	0.00263	0.000959	0.235	-1.83	0.019	0.892	0.932	0.938	gel-soil
419	LOC-Os01g13620	Meristem	0	0	0	0	0.00208	0	0	0.000959	-3.35	-2.02	2.83	0.115	0.277	0.307	gel-soil
420	LOC-Os01g13690	Meristem	0.0252	0.0214	0.032	0.0381	0.0375	0.0231	0.0281	0.0297	-0.981	0.73	5.78	0.028	0.0995	0.112	gel-soil
421	LOC-Os01g13700	Meristem	0.832	0.862	0.932	0.898	0.708	0.67	0.874	0.687	-0.171	6.86	1.59	0.225	0.439	0.467	gel-soil
422	LOC-Os01g13710	Meristem	0.028	0.0183	0.0502	0.0254	0.0146	0.0231	0.029	0.0192	-0.502	0.266	0.919	0.351	0.557	0.58	gel-soil
423	LOC-Os01g13730	Meristem	0.378	0.394	0.447	0.377	0.329	0.217	0.396	0.268	-0.497	4.43	7.04	0.0168	0.0673	0.0761	gel-soil
424	LOC-Os01g13760	Meristem	0.272	0.303	0.493	0.373	0.165	0.119	0.344	0.14	0.269	3.7	1.87	0.19	0.392	0.422	gel-soil
425	LOC-Os01g13780	Meristem	0.0028	0	0.00457	0.0127	0.00208	0	0.00439	0.000959	1.14	-1.58	0.483	0.496	0.662	0.677	gel-soil
426	LOC-Os01g13800	Meristem	0.126	0.174	0.178	0.123	0.0479	0.0337	0.149	0.0403	1.06	2.4	11.9	0.00309	0.0176	0.0203	gel-soil
427	LOC-Os01g13850	Meristem	0	0	0.00457	0	0	0	0.000878	0	1.52	-2.13	0.435	0.519	0.662	0.688	gel-soil
428	LOC-Os01g13930	Meristem	0.199	0.199	0.329	0.347	0.0979	0.117	0.255	0.108	0.408	3.97	2.21	0.155	0.341	0.375	gel-soil
429	LOC-Os01g13950	Meristem	0.129	0.128	0.151	0.114	0.0854	0.0604	0.13	0.0719	0.364	3.08	1.65	0.216	0.429	0.456	gel-soil
430	LOC-Os01g14010	Meristem	0.056	0.0459	0.0822	0.0381	0.0208	0.0409	0.0544	0.0316	-0.237	1.33	0.324	0.576	0.711	0.732	gel-soil
431	LOC-Os01g14020	Meristem	0.401	0.404	0.429	0.445	0.354	0.247	0.416	0.296	-0.466	4.73	7.32	0.0151	0.062	0.07	gel-soil
432	LOC-Os01g14030	Meristem	0.0056	0	0.00913	0.00424	0.00625	0.00355	0.00439	0.00479	-1.23	-1.37	1.25	0.279	0.477	0.525	gel-soil
433	LOC-Os01g14060	Meristem	0	0.00612	0	0	0.00208	0	0.00176	0.000959	-0.258	-1.92	0.0187	0.893	0.932	0.938	gel-soil
434	LOC-Os01g14070	Meristem	0.501	0.541	0.653	0.585	0.644	0.627	0.559	0.635	-1.63	5.89	123	3.86e-09	5.26e-07	2.8e-07	gel-soil
435	LOC-Os01g14090	Meristem	0.174	0.159	0.174	0.136	0.0438	0.0231	0.162	0.0326	1.28	2.37	16.7	0.000784	0.00593	0.00675	gel-soil
436	LOC-Os01g14120	Meristem	0.0056	0.00306	0.00913	0	0.00208	0	0.00439	0.000959	1.31	-1.51	0.711	0.411	0.603	0.626	gel-soil
437	LOC-Os01g14160	Meristem	0	0	0	0	0.00417	0	0	0.00192	-3.35	-2.02	2.83	0.115	0.277	0.307	gel-soil
438	LOC-Os01g14410	Meristem	0.028	0.0122	0.0365	0.0127	0.00417	0	0.0219	0.00192	2.84	0.315	9.97	0.00581	0.0292	0.0334	gel-soil
439	LOC-Os01g14440	Meristem	0.818	0.798	0.877	0.801	0.479	0.533	0.82	0.508	0.126	8.46	1.06	0.317	0.517	0.562	gel-soil
440	LOC-Os01g14514	Meristem	0.028	0.0153	0.0411	0.0254	0.00208	0	0.0263	0.000959	4.17	0.215	25	0.000113	0.00129	0.00141	gel-soil
441	LOC-Os01g14550	Meristem	0.0336	0.0214	0.0183	0.0212	0.0208	0.0071	0.0246	0.0134	-0.225	0.187	0.137	0.716	0.813	0.83	gel-soil
442	LOC-Os01g14580	Meristem	0.331	0.343	0.434	0.441	0.233	0.204	0.377	0.218	0.104	4.38	0.381	0.545	0.684	0.708	gel-soil
443	LOC-Os01g14630	Meristem	0.098	0.0795	0.0685	0.0593	0.025	0.0178	0.079	0.0211	1.19	2.18	8.96	0.00823	0.0385	0.0439	gel-soil
444	LOC-Os01g14640	Meristem	0	0	0	0	0.00208	0.0124	0	0.00767	-5.87	-1.23	18.3	0.000785	0.00593	0.00676	gel-soil
445	LOC-Os01g14780	Meristem	0.0056	0.00612	0	0.00424	0	0	0.00439	0	3.6	-1.66	2.61	0.126	0.295	0.326	gel-soil
446	LOC-Os01g14790	Meristem	0.675	0.667	0.804	0.72	0.354	0.302	0.707	0.326	0.504	5.78	10.6	0.00465	0.0244	0.028	gel-soil
447	LOC-Os01g14800	Meristem	0.0028	0.00306	0.00457	0.00847	0	0.00178	0.00439	0.000959	0.857	-1.66	0.313	0.583	0.717	0.738	gel-soil
448	LOC-Os01g14810	Meristem	0.193	0.229	0.279	0.237	0.138	0.103	0.229	0.119	-0.207	3.19	0.998	0.332	0.535	0.569	gel-soil
449	LOC-Os01g14820	Meristem	0.176	0.235	0.301	0.271	0.158	0.0995	0.237	0.127	-0.0431	3.15	0.0372	0.849	0.911	0.915	gel-soil
450	LOC-Os01g14830	Meristem	0.65	0.706	0.79	0.716	0.444	0.364	0.707	0.401	0.143	5.81	0.904	0.355	0.559	0.583	gel-soil
451	LOC-Os01g14840	Meristem	0.101	0.116	0.164	0.0763	0.0417	0.0391	0.112	0.0403	0.423	1.81	1.56	0.228	0.441	0.472	gel-soil
452	LOC-Os01g14860	Meristem	0.692	0.682	0.744	0.708	0.454	0.405	0.702	0.428	0.0193	5.97	0.0179	0.895	0.933	0.939	gel-soil
453	LOC-Os01g14870	Meristem	0.381	0.361	0.502	0.436	0.294	0.217	0.41	0.252	-0.357	4.36	4.43	0.0507	0.154	0.174	gel-soil
454	LOC-Os01g14940	Meristem	0.0028	0.00306	0.0137	0.0127	0	0	0.00702	0	4.17	-1.44	4.23	0.0565	0.168	0.188	gel-soil
455	LOC-Os01g14950	Meristem	0.824	0.853	0.922	0.856	0.652	0.65	0.858	0.651	-0.233	6.97	3.3	0.0874	0.23	0.256	gel-soil
456	LOC-Os01g14970	Meristem	0.154	0.156	0.0959	0.114	0.0646	0.0835	0.135	0.0748	0.548	3.77	2.43	0.138	0.314	0.346	gel-soil
457	LOC-Os01g15000	Meristem	0.213	0.214	0.247	0.25	0.05	0.0444	0.227	0.047	1.79	3.69	63.3	4.24e-07	1.5e-05	1.41e-05	gel-soil
458	LOC-Os01g15120	Meristem	0.367	0.367	0.525	0.394	0.154	0.108	0.403	0.129	0.794	3.96	17.2	0.000697	0.0054	0.00614	gel-soil
459	LOC-Os01g15130	Meristem	0	0.00306	0	0	0.00208	0.00178	0.000878	0.00192	-1.86	-1.92	1.25	0.279	0.477	0.525	gel-soil
460	LOC-Os01g15229	Meristem	0.0028	0	0	0	0	0	0.000878	0	1.51	-2.13	0.436	0.519	0.662	0.688	gel-soil
461	LOC-Os01g15260	Meristem	0.72	0.749	0.89	0.784	0.638	0.602	0.774	0.618	-0.592	6.38	19.2	0.000416	0.0036	0.00406	gel-soil
462	LOC-Os01g15390	Meristem	0.0336	0.0612	0.0776	0.072	0.0417	0.0444	0.0579	0.0431	-0.931	1.35	7.3	0.0152	0.0624	0.0706	gel-soil
463	LOC-Os01g15448	Meristem	0.504	0.468	0.626	0.53	0.206	0.139	0.522	0.17	1.04	4.58	32.3	2.82e-05	0.000426	0.000452	gel-soil
464	LOC-Os01g15470	Meristem	0.389	0.312	0.352	0.339	0.24	0.222	0.349	0.23	-0.0288	5.13	0.0318	0.861	0.918	0.921	gel-soil
465	LOC-Os01g15520	Meristem	0	0	0.00457	0	0	0	0.000878	0	1.52	-2.13	0.435	0.519	0.662	0.688	gel-soil
466	LOC-Os01g15530	Meristem	0.0364	0.0306	0.0548	0.0297	0.00208	0.0071	0.0369	0.00479	1.74	0.0873	6.72	0.0191	0.0742	0.0838	gel-soil
467	LOC-Os01g15560	Meristem	0	0.00306	0	0	0.00833	0.00178	0.000878	0.00479	-3.07	-1.66	4.79	0.043	0.137	0.154	gel-soil
468	LOC-Os01g15570	Meristem	0	0	0	0	0	0.00178	0	0.000959	-2.52	-2.13	1.48	0.244	0.441	0.491	gel-soil
469	LOC-Os01g15580	Meristem	0.0616	0.0826	0.0868	0.11	0.0375	0.0302	0.0825	0.0336	0.0443	1.51	0.0178	0.896	0.933	0.939	gel-soil
470	LOC-Os01g15600	Meristem	0.597	0.654	0.717	0.614	0.396	0.345	0.64	0.368	0.0905	5.39	0.376	0.548	0.686	0.71	gel-soil
471	LOC-Os01g15610	Meristem	0.241	0.193	0.269	0.229	0.304	0.224	0.23	0.261	1.28	6.16	43.2	4.98e-06	0.000108	0.000108	gel-soil
472	LOC-Os01g15630	Meristem	0.437	0.407	0.53	0.483	0.302	0.259	0.456	0.279	-0.382	4.78	5.75	0.0284	0.1	0.113	gel-soil
473	LOC-Os01g15660	Meristem	0.12	0.122	0.224	0.208	0.0979	0.0551	0.159	0.0748	0.0237	2.45	0.00769	0.931	0.954	0.959	gel-soil
474	LOC-Os01g15740	Meristem	0.014	0.0153	0.0411	0.0254	0	0.0124	0.0219	0.00671	0.379	-0.0195	0.229	0.639	0.755	0.779	gel-soil
475	LOC-Os01g15770	Meristem	0.084	0.0765	0.114	0.106	0.0229	0.0337	0.0922	0.0288	0.352	1.46	0.936	0.347	0.552	0.575	gel-soil
476	LOC-Os01g15790	Meristem	0.042	0.0398	0.0228	0.0254	0.0375	0.0142	0.0342	0.0249	-0.729	0.53	2.14	0.162	0.351	0.385	gel-soil
477	LOC-Os01g15830	Meristem	0.725	0.7	0.781	0.678	0.831	0.787	0.719	0.807	-1.45	10.2	136	1.75e-09	2.91e-07	1.43e-07	gel-soil
478	LOC-Os01g15850	Meristem	0.23	0.232	0.397	0.318	0.14	0.14	0.281	0.14	-0.0851	3.41	0.169	0.686	0.792	0.815	gel-soil
479	LOC-Os01g15860	Meristem	0.0616	0.0398	0.0868	0.089	0.05	0.0337	0.0658	0.0412	-0.562	1.52	3.01	0.101	0.254	0.282	gel-soil
480	LOC-Os01g15880	Meristem	0	0	0	0.00424	0	0	0.000878	0	1.53	-2.13	0.434	0.52	0.662	0.688	gel-soil
481	LOC-Os01g15910	Meristem	0.014	0.0214	0.0183	0.0254	0.0229	0.0178	0.0193	0.0201	-1.3	-0.00769	6.42	0.0215	0.0816	0.0919	gel-soil
482	LOC-Os01g15960	Meristem	0	0	0	0	0.00208	0	0	0.000959	-3.35	-2.02	2.83	0.115	0.277	0.307	gel-soil
483	LOC-Os01g15970	Meristem	0.709	0.694	0.845	0.788	0.408	0.453	0.747	0.432	0.575	6.81	12.8	0.00238	0.0144	0.0165	gel-soil
484	LOC-Os01g15979	Meristem	0.846	0.832	0.927	0.86	0.704	0.7	0.86	0.702	-0.585	6.81	19.6	0.000379	0.00334	0.00377	gel-soil
485	LOC-Os01g15990	Meristem	0.0084	0	0.00457	0.00424	0.00417	0	0.00439	0.00192	-0.277	-1.44	0.0434	0.837	0.903	0.908	gel-soil
486	LOC-Os01g16010	Meristem	0.594	0.609	0.744	0.648	0.312	0.286	0.638	0.298	0.401	5.12	6.79	0.0186	0.0728	0.0822	gel-soil
487	LOC-Os01g16020	Meristem	0.106	0.15	0.151	0.148	0.0458	0.016	0.136	0.0297	0.592	2.04	2.74	0.116	0.278	0.309	gel-soil
488	LOC-Os01g16070	Meristem	0.0056	0	0	0.00424	0	0	0.00263	0	2.72	-1.92	1.26	0.279	0.477	0.525	gel-soil
489	LOC-Os01g16110	Meristem	0.37	0.352	0.374	0.335	0.233	0.155	0.358	0.191	-0.153	4.1	0.592	0.452	0.644	0.647	gel-soil
490	LOC-Os01g16120	Meristem	0.028	0.0398	0.0228	0.0212	0.0854	0.0391	0.029	0.0604	-1.77	1.44	18.6	0.000489	0.00407	0.00462	gel-soil
491	LOC-Os01g16124	Meristem	0.0112	0.0153	0.0274	0.0297	0.0292	0.00888	0.0193	0.0182	-1.14	-0.0126	4.11	0.0587	0.172	0.193	gel-soil
492	LOC-Os01g16130	Meristem	0.042	0.00917	0.0776	0.0297	0.0271	0.0284	0.0369	0.0278	-0.646	0.722	1.46	0.244	0.441	0.491	gel-soil
493	LOC-Os01g16140	Meristem	0.218	0.196	0.192	0.169	0.0542	0.0657	0.197	0.0604	1.64	4.82	9.81	0.00613	0.0304	0.0348	gel-soil
494	LOC-Os01g16180	Meristem	0.218	0.248	0.279	0.22	0.0917	0.0835	0.239	0.0872	0.345	2.99	2.06	0.17	0.363	0.396	gel-soil
495	LOC-Os01g16190	Meristem	0.902	0.939	0.968	0.945	0.879	0.856	0.934	0.867	-0.454	8.16	14	0.00167	0.0109	0.0124	gel-soil
496	LOC-Os01g16200	Meristem	0.0112	0.0153	0.0365	0.0212	0.0167	0.0178	0.0193	0.0173	-1.04	0.25	4.79	0.0431	0.137	0.154	gel-soil
497	LOC-Os01g16230	Meristem	0.168	0.147	0.169	0.165	0.1	0.0799	0.162	0.0892	0.0437	3.18	0.0345	0.855	0.914	0.918	gel-soil
498	LOC-Os01g16250	Meristem	0.014	0.0183	0.0685	0.0169	0.0208	0.032	0.0263	0.0268	-1.42	0.939	5.85	0.0273	0.0975	0.11	gel-soil
499	LOC-Os01g16290	Meristem	0.146	0.208	0.237	0.203	0.0833	0.0462	0.193	0.0633	0.591	2.74	5.42	0.0327	0.112	0.126	gel-soil
500	LOC-Os01g16310	Meristem	0.0644	0.116	0.11	0.0932	0.00833	0	0.0939	0.00384	3.22	1.65	31	3.51e-05	0.000504	0.000541	gel-soil
501	LOC-Os01g16330	Meristem	0.44	0.407	0.516	0.525	0.288	0.229	0.463	0.256	0.0257	4.94	0.0237	0.879	0.929	0.931	gel-soil
502	LOC-Os01g16340	Meristem	0.104	0.116	0.187	0.153	0.0792	0.0551	0.133	0.0662	-0.0134	2.26	0.00276	0.959	0.973	0.974	gel-soil
503	LOC-Os01g16360	Meristem	0	0	0.00457	0	0	0	0.000878	0	1.52	-2.13	0.435	0.519	0.662	0.688	gel-soil
504	LOC-Os01g16370	Meristem	0.0028	0.00306	0.00457	0	0	0.00178	0.00263	0.000959	0.192	-1.83	0.0134	0.909	0.94	0.947	gel-soil
505	LOC-Os01g16400	Meristem	0.0028	0.00612	0.0137	0.00424	0.00833	0.00178	0.00615	0.00479	-1.04	-1.18	1.19	0.291	0.49	0.538	gel-soil
506	LOC-Os01g16450	Meristem	0.443	0.474	0.479	0.466	0.435	0.387	0.464	0.409	-1.06	5.95	46.1	3.33e-06	7.85e-05	7.77e-05	gel-soil
507	LOC-Os01g16510	Meristem	0.613	0.639	0.772	0.712	0.612	0.44	0.672	0.52	-0.511	5.76	12.2	0.00282	0.0164	0.0188	gel-soil
508	LOC-Os01g16540	Meristem	0.611	0.575	0.671	0.636	0.471	0.43	0.617	0.449	-0.49	5.44	9.99	0.00577	0.029	0.0332	gel-soil
509	LOC-Os01g16600	Meristem	0.204	0.208	0.288	0.242	0.115	0.087	0.229	0.0997	0.108	3.12	0.261	0.616	0.74	0.762	gel-soil
510	LOC-Os01g16650	Meristem	0.269	0.217	0.297	0.28	0.0896	0.0568	0.262	0.0719	1.55	6.3	41.2	6.69e-06	0.000136	0.000138	gel-soil
511	LOC-Os01g16670	Meristem	0.339	0.343	0.42	0.377	0.165	0.14	0.363	0.151	0.372	3.96	4.35	0.0526	0.159	0.179	gel-soil
512	LOC-Os01g16714	Meristem	0.202	0.168	0.242	0.212	0.117	0.071	0.202	0.092	0.698	3.55	9.68	0.00641	0.0315	0.0361	gel-soil
513	LOC-Os01g16750	Meristem	0	0	0	0.00424	0	0.00178	0.000878	0.000959	-0.992	-2.02	0.257	0.619	0.74	0.763	gel-soil
514	LOC-Os01g16770	Meristem	0.193	0.22	0.224	0.174	0.0479	0.0337	0.203	0.0403	1.7	2.92	40.5	7.46e-06	0.000148	0.000151	gel-soil
515	LOC-Os01g16900	Meristem	0.818	0.817	0.909	0.886	0.681	0.686	0.849	0.684	-0.36	7.31	7.8	0.0126	0.0538	0.0609	gel-soil
516	LOC-Os01g16920	Meristem	0.0224	0.0183	0.0274	0.0297	0.00208	0.0107	0.0237	0.00671	1.14	0.0486	2.88	0.108	0.267	0.294	gel-soil
517	LOC-Os01g16950	Meristem	0.398	0.401	0.548	0.47	0.252	0.229	0.442	0.24	0.0878	4.56	0.272	0.609	0.74	0.757	gel-soil
518	LOC-Os01g16990	Meristem	0.0588	0.0428	0.0502	0.0508	0.0125	0.00533	0.0509	0.00863	1.27	0.528	6.26	0.023	0.0858	0.0965	gel-soil
519	LOC-Os01g17000	Meristem	0.0336	0.0734	0.0913	0.0932	0.0562	0.0426	0.0685	0.0489	-0.724	1.42	4.05	0.0604	0.176	0.197	gel-soil
520	LOC-Os01g17020	Meristem	0.367	0.401	0.507	0.475	0.281	0.336	0.426	0.311	-0.741	4.58	16.2	0.000893	0.00659	0.00749	gel-soil
521	LOC-Os01g17040	Meristem	0.104	0.0948	0.169	0.11	0.0438	0.0142	0.115	0.0278	1.13	2.1	10.1	0.00554	0.0281	0.0322	gel-soil
522	LOC-Os01g17070	Meristem	0.0868	0.0765	0.0822	0.119	0.0438	0.0302	0.0896	0.0364	0.45	1.69	1.83	0.195	0.399	0.427	gel-soil
523	LOC-Os01g17100	Meristem	0.0028	0.00306	0.00457	0.00847	0	0	0.00439	0	3.38	-1.74	2.5	0.134	0.308	0.34	gel-soil
524	LOC-Os01g17110	Meristem	0	0.00306	0	0	0	0	0.000878	0	1.51	-2.13	0.436	0.519	0.662	0.688	gel-soil
525	LOC-Os01g17130	Meristem	0.0028	0	0	0	0	0	0.000878	0	1.51	-2.13	0.436	0.519	0.662	0.688	gel-soil
526	LOC-Os01g17150	Meristem	0.056	0.0795	0.0959	0.0551	0.0312	0.0249	0.0702	0.0278	0.198	1.26	0.283	0.602	0.734	0.751	gel-soil
527	LOC-Os01g17160	Meristem	0.042	0.0398	0.0457	0.0424	0.0688	0.0444	0.0421	0.0556	-1.85	1.56	32	2.95e-05	0.000442	0.000469	gel-soil
528	LOC-Os01g17170	Meristem	0.106	0.0948	0.187	0.114	0.0312	0.0213	0.12	0.0259	1.2	1.76	12.3	0.00272	0.0159	0.0183	gel-soil
529	LOC-Os01g17180	Meristem	0.459	0.456	0.534	0.513	0.273	0.224	0.484	0.246	0.143	4.64	0.802	0.383	0.577	0.604	gel-soil
530	LOC-Os01g17190	Meristem	0.986	0.988	0.995	0.996	0.977	0.982	0.99	0.98	-0.429	9.83	14.2	0.00158	0.0104	0.0118	gel-soil
531	LOC-Os01g17240	Meristem	0.0364	0.052	0.0731	0.0932	0.0146	0.0142	0.0597	0.0144	0.842	0.894	3.58	0.0759	0.208	0.232	gel-soil
532	LOC-Os01g17260	Meristem	0.0728	0.0948	0.142	0.136	0.075	0.0568	0.105	0.0652	-0.552	2.02	3.86	0.066	0.188	0.21	gel-soil
533	LOC-Os01g17300	Meristem	0	0.00612	0	0.0127	0	0.00178	0.00439	0.000959	1.1	-1.58	0.416	0.528	0.669	0.694	gel-soil
534	LOC-Os01g17320	Meristem	0.188	0.18	0.178	0.169	0.104	0.0497	0.18	0.0748	0.27	2.77	1.1	0.309	0.507	0.559	gel-soil
535	LOC-Os01g17390	Meristem	0.283	0.281	0.306	0.356	0.221	0.24	0.302	0.231	-1.01	4.87	24.7	0.000122	0.00136	0.0015	gel-soil
536	LOC-Os01g17440	Meristem	0.014	0.00306	0.0137	0.00424	0.00208	0.00888	0.00878	0.00575	-0.613	-1.02	0.388	0.542	0.681	0.704	gel-soil
537	LOC-Os01g17990	Meristem	0	0	0	0	0.00417	0.00178	0	0.00288	-4.28	-1.83	6.1	0.0272	0.0974	0.11	gel-soil
538	LOC-Os01g18070	Meristem	0.941	0.93	0.973	0.924	0.869	0.865	0.94	0.867	-0.735	7.89	37.9	1.11e-05	0.000205	0.00021	gel-soil
539	LOC-Os01g18080	Meristem	0.0336	0.0367	0.0594	0.0678	0.0271	0.0071	0.0465	0.0163	2.34	2.52	18.1	0.00055	0.00447	0.00508	gel-soil
540	LOC-Os01g18090	Meristem	0.0196	0.0245	0.0365	0.0212	0.0188	0.00533	0.0246	0.0115	-0.00893	-0.00224	0.000248	0.988	0.993	0.993	gel-soil
541	LOC-Os01g18120	Meristem	0.0168	0.0122	0.00457	0.00424	0.00208	0.00178	0.0105	0.00192	2.47	-0.359	4.77	0.0435	0.138	0.155	gel-soil
542	LOC-Os01g18130	Meristem	0	0	0	0	0	0.00178	0	0.000959	-3.4	-2.02	2.82	0.116	0.277	0.307	gel-soil
543	LOC-Os01g18140	Meristem	0.014	0.00917	0.00913	0.00424	0.00208	0	0.00966	0.000959	1.18	-1.14	0.993	0.333	0.536	0.569	gel-soil
544	LOC-Os01g18150	Meristem	0	0	0	0.00847	0	0	0.00176	0	2.75	-1.92	1.11	0.309	0.507	0.558	gel-soil
545	LOC-Os01g18160	Meristem	0	0	0	0.00424	0	0	0.000878	0	1.53	-2.13	0.434	0.52	0.662	0.688	gel-soil
546	LOC-Os01g18210	Meristem	0.611	0.609	0.712	0.64	0.265	0.217	0.636	0.239	0.77	5.16	22.2	0.000209	0.00209	0.00232	gel-soil
547	LOC-Os01g18280	Meristem	0.129	0.11	0.219	0.174	0.0833	0.048	0.15	0.0642	0.125	2.38	0.223	0.643	0.758	0.782	gel-soil
548	LOC-Os01g18320	Meristem	0.0672	0.0795	0.128	0.131	0.0229	0.0266	0.0957	0.0249	0.779	1.54	4.67	0.0454	0.143	0.16	gel-soil
549	LOC-Os01g18330	Meristem	0	0	0.00457	0	0.00208	0	0.000878	0.000959	-0.974	-2.02	0.256	0.619	0.74	0.763	gel-soil
550	LOC-Os01g18360	Meristem	0.056	0.0765	0.0822	0.11	0.0396	0.0178	0.0781	0.0278	0.381	1.84	1.03	0.324	0.526	0.565	gel-soil
551	LOC-Os01g18375	Meristem	0.0056	0.00612	0.00913	0.00424	0	0.00178	0.00615	0.000959	1.29	-1.51	0.811	0.381	0.577	0.601	gel-soil
552	LOC-Os01g18510	Meristem	0.0028	0	0	0	0	0	0.000878	0	1.51	-2.13	0.436	0.519	0.662	0.688	gel-soil
553	LOC-Os01g18584	Meristem	0.028	0.0336	0.0776	0.0254	0.0146	0.00533	0.0386	0.00959	1.02	0.347	3.33	0.0858	0.227	0.253	gel-soil
554	LOC-Os01g18660	Meristem	0.0728	0.0826	0.146	0.0932	0.0938	0.0959	0.0939	0.0949	-1.22	2.38	20.8	0.000284	0.00266	0.00298	gel-soil
555	LOC-Os01g18800	Meristem	0.555	0.495	0.626	0.61	0.271	0.297	0.563	0.285	0.734	6.44	19.6	0.000383	0.00336	0.00379	gel-soil
556	LOC-Os01g18850	Meristem	0.241	0.245	0.233	0.267	0.123	0.101	0.246	0.111	0.0932	3.44	0.141	0.712	0.81	0.828	gel-soil
557	LOC-Os01g18880	Meristem	0.0364	0.0428	0.0548	0.0678	0.0333	0.0195	0.0483	0.0259	-0.347	0.863	0.766	0.394	0.585	0.614	gel-soil
558	LOC-Os01g18990	Meristem	0.0056	0.00612	0	0	0	0	0.00351	0	3.07	-1.83	1.64	0.219	0.432	0.459	gel-soil
559	LOC-Os01g19150	Meristem	0.459	0.492	0.575	0.568	0.356	0.3	0.514	0.326	-0.315	4.86	4.03	0.0611	0.178	0.199	gel-soil
560	LOC-Os01g19170	Meristem	0.0084	0.0122	0.00913	0.0127	0.0208	0.0249	0.0105	0.023	-2.07	0.0531	17.2	0.000685	0.00533	0.00605	gel-soil
561	LOC-Os01g19220	Meristem	0.07	0.0887	0.0868	0.0466	0.075	0.0373	0.0737	0.0547	-0.762	2.02	6.27	0.0228	0.0854	0.0961	gel-soil
562	LOC-Os01g19240	Meristem	0	0.00306	0	0	0	0	0.000878	0	1.51	-2.13	0.436	0.519	0.662	0.688	gel-soil
563	LOC-Os01g19260	Meristem	0.0168	0.0245	0.0137	0.00847	0.00625	0.00355	0.0167	0.00479	0.646	-0.447	0.669	0.425	0.617	0.63	gel-soil
564	LOC-Os01g19270	Meristem	0.126	0.107	0.21	0.161	0.0458	0.0622	0.144	0.0547	0.402	2.39	1.89	0.187	0.388	0.419	gel-soil
565	LOC-Os01g19290	Meristem	0.0028	0.00306	0.00457	0	0.00625	0.00178	0.00263	0.00384	-0.684	-1.37	0.331	0.573	0.708	0.73	gel-soil
566	LOC-Os01g19320	Meristem	0.0196	0.0183	0.0502	0.0339	0.0146	0.0124	0.0281	0.0134	0.0815	0.381	0.0262	0.873	0.926	0.928	gel-soil
567	LOC-Os01g19330	Meristem	0.232	0.199	0.228	0.191	0.0708	0.0639	0.213	0.0671	0.77	4.16	12.6	0.00248	0.0149	0.017	gel-soil
568	LOC-Os01g19380	Meristem	0.0168	0.0214	0.00913	0.0127	0	0.00178	0.0158	0.000959	2.66	-0.839	4.79	0.043	0.137	0.154	gel-soil
569	LOC-Os01g19400	Meristem	0.751	0.807	0.858	0.809	0.627	0.517	0.8	0.568	-0.139	6.3	0.803	0.383	0.577	0.603	gel-soil
570	LOC-Os01g19460	Meristem	0.0056	0	0	0	0	0	0.00176	0	2.23	-2.02	0.801	0.384	0.577	0.604	gel-soil
571	LOC-Os01g19480	Meristem	0.0056	0.0122	0.00913	0.00424	0.00208	0.00178	0.0079	0.00192	1.16	-1.13	1.07	0.315	0.513	0.562	gel-soil
572	LOC-Os01g19630	Meristem	0.0896	0.101	0.16	0.123	0.0771	0.0675	0.113	0.0719	-0.66	2.25	5.91	0.0265	0.0957	0.107	gel-soil
573	LOC-Os01g19670	Meristem	0.0112	0.00612	0.00913	0.0127	0	0	0.00966	0	4.55	-1.25	6.11	0.0252	0.0923	0.103	gel-soil
574	LOC-Os01g19694	Meristem	0.0308	0.0306	0.0137	0.00847	0.0146	0.00533	0.0228	0.00959	0.153	-0.194	0.0492	0.827	0.896	0.902	gel-soil
575	LOC-Os01g19750	Meristem	0	0.00306	0	0	0	0	0.000878	0	1.51	-2.13	0.436	0.519	0.662	0.688	gel-soil
576	LOC-Os01g19760	Meristem	0.176	0.18	0.237	0.169	0.123	0.133	0.188	0.128	-0.585	3.03	7.66	0.0133	0.056	0.0634	gel-soil
577	LOC-Os01g19780	Meristem	0.0084	0.00612	0	0.00424	0.00625	0	0.00527	0.00288	-0.28	-1.44	0.0462	0.832	0.899	0.905	gel-soil
578	LOC-Os01g19820	Meristem	0.28	0.3	0.416	0.343	0.1	0.123	0.325	0.112	2.2	5.12	109	9e-09	8.84e-07	5.67e-07	gel-soil
579	LOC-Os01g19870	Meristem	0.188	0.239	0.26	0.212	0.119	0.0746	0.221	0.0949	0.33	3.06	1.9	0.187	0.387	0.419	gel-soil
580	LOC-Os01g19880	Meristem	0.098	0.113	0.1	0.0932	0.0375	0.0124	0.102	0.024	0.647	2.56	2.99	0.102	0.256	0.284	gel-soil
581	LOC-Os01g19940	Meristem	0.457	0.382	0.525	0.403	0.256	0.233	0.437	0.244	1.02	7.19	46	3.37e-06	7.91e-05	7.84e-05	gel-soil
582	LOC-Os01g19970	Meristem	0.0196	0.0153	0.00913	0.00847	0.00208	0	0.014	0.000959	2.75	-0.798	5.11	0.0374	0.124	0.139	gel-soil
583	LOC-Os01g20030	Meristem	0.235	0.269	0.379	0.326	0.0938	0.0462	0.291	0.0681	2.02	4.54	59.7	6.25e-07	2.04e-05	1.95e-05	gel-soil
584	LOC-Os01g20100	Meristem	0.0056	0.00306	0.00457	0.00424	0	0	0.00439	0	3.98	-1.51	3.59	0.0767	0.21	0.234	gel-soil
585	LOC-Os01g20110	Meristem	0.0784	0.0703	0.105	0.0466	0.0375	0.0142	0.0746	0.0249	0.527	1.29	1.54	0.231	0.441	0.477	gel-soil
586	LOC-Os01g20720	Meristem	0.0028	0.00306	0.00457	0	0.00208	0	0.00263	0.000959	-0.276	-1.66	0.0365	0.851	0.911	0.916	gel-soil
587	LOC-Os01g20780	Meristem	0.826	0.81	0.904	0.831	0.512	0.535	0.838	0.524	0.97	8.42	60.2	5.95e-07	1.97e-05	1.87e-05	gel-soil
588	LOC-Os01g20830	Meristem	0	0	0	0	0.00208	0	0	0.000959	-2.49	-2.13	1.48	0.243	0.441	0.491	gel-soil
589	LOC-Os01g20840	Meristem	0.221	0.263	0.397	0.335	0.171	0.117	0.291	0.142	-0.0206	3.63	0.0107	0.919	0.945	0.951	gel-soil
590	LOC-Os01g20880	Meristem	0.0028	0.0245	0.0365	0.0339	0.00208	0.00533	0.0219	0.00384	1.27	-0.474	1.94	0.182	0.38	0.414	gel-soil
591	LOC-Os01g20890	Meristem	0.14	0.144	0.137	0.127	0.0646	0.0515	0.138	0.0575	0.157	2.27	0.296	0.594	0.726	0.746	gel-soil
592	LOC-Os01g20900	Meristem	0.0868	0.116	0.155	0.131	0.0667	0.0568	0.118	0.0614	-0.119	2.12	0.195	0.665	0.776	0.8	gel-soil
593	LOC-Os01g20910	Meristem	0.0252	0.0153	0.0365	0.0169	0.00417	0.00888	0.0228	0.00671	0.575	-0.31	0.695	0.416	0.608	0.629	gel-soil
594	LOC-Os01g20920	Meristem	0	0.00306	0	0	0	0	0.000878	0	1.51	-2.13	0.436	0.519	0.662	0.688	gel-soil
595	LOC-Os01g20930	Meristem	0.0196	0.0275	0.0274	0.0254	0.00208	0.00178	0.0246	0.00192	2.5	-0.349	9.25	0.00744	0.0355	0.0405	gel-soil
596	LOC-Os01g20940	Meristem	0.235	0.245	0.311	0.288	0.169	0.128	0.263	0.147	-0.207	3.49	1.13	0.304	0.505	0.554	gel-soil
597	LOC-Os01g21034	Meristem	0.056	0.0336	0.0411	0.0127	0.0312	0.00533	0.0378	0.0173	-0.142	0.92	0.0499	0.826	0.895	0.901	gel-soil
598	LOC-Os01g21070	Meristem	0.0224	0.0306	0.0457	0.0212	0.00625	0	0.029	0.00288	2.96	0.411	16.1	0.00092	0.00677	0.00768	gel-soil
599	LOC-Os01g21100	Meristem	0	0	0.00457	0	0	0	0.000878	0	1.52	-2.13	0.435	0.519	0.662	0.688	gel-soil
600	LOC-Os01g21120	Meristem	0.647	0.618	0.685	0.636	0.373	0.352	0.644	0.361	0.544	7.83	10.6	0.00467	0.0244	0.0281	gel-soil
601	LOC-Os01g21170	Meristem	0.028	0.0428	0.0685	0.0508	0.00208	0.00178	0.0448	0.00192	3.79	0.64	28.6	5.53e-05	0.000725	0.000785	gel-soil
602	LOC-Os01g21240	Meristem	0.0028	0.00306	0.00457	0.00424	0.0167	0.0124	0.00351	0.0144	-3.72	-0.486	29.1	5.04e-05	0.000675	0.000728	gel-soil
603	LOC-Os01g21300	Meristem	0	0.00306	0	0	0	0.00178	0.000878	0.000959	-1.01	-2.02	0.266	0.612	0.74	0.759	gel-soil
604	LOC-Os01g21310	Meristem	0.0084	0.0214	0.00913	0.0212	0.00208	0.00533	0.0149	0.00384	1.2	-0.513	1.76	0.202	0.408	0.437	gel-soil
605	LOC-Os01g21420	Meristem	0.0812	0.0765	0.128	0.0551	0.0521	0.0231	0.0834	0.0364	-0.0263	1.61	0.00601	0.939	0.96	0.963	gel-soil
606	LOC-Os01g21440	Meristem	0.98	0.972	0.995	0.983	0.921	0.901	0.982	0.91	-0.383	8.65	10.9	0.00427	0.0228	0.0262	gel-soil
607	LOC-Os01g21450	Meristem	0.319	0.306	0.393	0.352	0.215	0.226	0.336	0.221	-0.482	4.3	8.31	0.0104	0.0464	0.0527	gel-soil
608	LOC-Os01g21520	Meristem	0.0028	0	0	0	0.00208	0.00355	0.000878	0.00288	-2.41	-1.83	2.43	0.138	0.314	0.346	gel-soil
609	LOC-Os01g21560	Meristem	0.098	0.0795	0.146	0.106	0.0458	0.0391	0.104	0.0422	0.133	2.07	0.219	0.646	0.761	0.785	gel-soil
610	LOC-Os01g21580	Meristem	0.0028	0.00612	0	0.00847	0.00208	0	0.00439	0.000959	0.883	-1.66	0.301	0.591	0.724	0.743	gel-soil
611	LOC-Os01g21590	Meristem	0.112	0.138	0.0959	0.114	0.0208	0.00888	0.117	0.0144	2.16	1.92	22.8	0.000181	0.00186	0.00207	gel-soil
612	LOC-Os01g21610	Meristem	0.224	0.202	0.283	0.233	0.0667	0.0746	0.231	0.0709	0.733	2.87	8.24	0.0107	0.0474	0.0537	gel-soil
613	LOC-Os01g21620	Meristem	0.0112	0.00306	0.0183	0.00847	0.00208	0	0.00966	0.000959	1.93	-1.25	2.06	0.17	0.362	0.395	gel-soil
614	LOC-Os01g21630	Meristem	0.0028	0.00306	0	0	0	0.00355	0.00176	0.00192	-1.17	-1.83	0.51	0.485	0.662	0.669	gel-soil
615	LOC-Os01g21640	Meristem	0.056	0.052	0.105	0.0932	0.00208	0.0178	0.072	0.0105	2.32	2.1	17.7	0.000599	0.00479	0.00544	gel-soil
616	LOC-Os01g21860	Meristem	0.401	0.419	0.612	0.508	0.206	0.162	0.469	0.182	0.54	4.23	9.76	0.00625	0.0309	0.0354	gel-soil
617	LOC-Os01g21960	Meristem	0.238	0.248	0.342	0.343	0.181	0.194	0.283	0.188	-0.463	3.71	5.29	0.0345	0.117	0.131	gel-soil
618	LOC-Os01g21990	Meristem	0	0	0	0.00424	0.00208	0.00355	0.000878	0.00288	-2.4	-1.82	2.37	0.143	0.322	0.354	gel-soil
619	LOC-Os01g22070	Meristem	0.0308	0.0489	0.0457	0.0381	0.0104	0.00178	0.0404	0.00575	1.31	0.418	4.82	0.0426	0.136	0.153	gel-soil
620	LOC-Os01g22080	Meristem	0.0196	0.0183	0.032	0.0212	0.00208	0.00533	0.0219	0.00384	1.36	-0.411	3.14	0.0947	0.244	0.27	gel-soil
621	LOC-Os01g22100	Meristem	0.028	0.0336	0.0594	0.0551	0.00208	0.00533	0.0413	0.00384	2.25	0.204	11.3	0.00371	0.0204	0.0234	gel-soil
622	LOC-Os01g22230	Meristem	0.0028	0.00917	0.00457	0.00847	0.00625	0.0071	0.00615	0.00671	-3.28	1.07	36	1.5e-05	0.000259	0.000269	gel-soil
623	LOC-Os01g22249	Meristem	0.0588	0.0765	0.0776	0.0424	0.0229	0.0284	0.0641	0.0259	0.619	2.43	3.35	0.0849	0.225	0.251	gel-soil
624	LOC-Os01g22280	Meristem	0	0.00306	0	0	0	0	0.000878	0	1.51	-2.13	0.436	0.519	0.662	0.688	gel-soil
625	LOC-Os01g22336	Meristem	0.272	0.272	0.279	0.233	0.0646	0.048	0.265	0.0556	1.77	3.77	58.8	6.92e-07	2.22e-05	2.12e-05	gel-soil
626	LOC-Os01g22352	Meristem	0.168	0.107	0.233	0.182	0.0354	0.0373	0.166	0.0364	1.89	3.86	17.9	0.000569	0.00459	0.00522	gel-soil
627	LOC-Os01g22370	Meristem	0.423	0.3	0.416	0.411	0.323	0.371	0.384	0.349	-0.633	5.92	14.8	0.0013	0.00892	0.0101	gel-soil
628	LOC-Os01g22450	Meristem	0.0476	0.0336	0.0457	0.0508	0.0271	0.00888	0.0439	0.0173	0.729	1.11	2.82	0.112	0.274	0.301	gel-soil
629	LOC-Os01g22500	Meristem	0.409	0.45	0.584	0.534	0.331	0.295	0.48	0.312	-0.372	4.73	5.86	0.0271	0.0974	0.109	gel-soil
630	LOC-Os01g22510	Meristem	0.182	0.159	0.274	0.199	0.0688	0.0497	0.197	0.0585	0.754	2.67	8.57	0.00948	0.0431	0.049	gel-soil
631	LOC-Os01g22590	Meristem	0.0028	0	0.00457	0	0.00208	0	0.00176	0.000959	0.221	-1.83	0.0156	0.902	0.936	0.943	gel-soil
632	LOC-Os01g22630	Meristem	0.314	0.3	0.329	0.369	0.16	0.156	0.324	0.158	-0.0906	3.97	0.215	0.649	0.763	0.787	gel-soil
633	LOC-Os01g22640	Meristem	0.0196	0.0306	0.0183	0.0254	0.0146	0.0195	0.0237	0.0173	-0.8	0.112	2.3	0.148	0.331	0.364	gel-soil
634	LOC-Os01g22660	Meristem	0.0672	0.0795	0.1	0.0678	0	0.00178	0.0773	0.000959	5.16	1.06	52.4	1.48e-06	4.12e-05	3.97e-05	gel-soil
635	LOC-Os01g22780	Meristem	0.014	0.0122	0.0183	0.0127	0.00625	0.00888	0.014	0.00767	-0.396	-0.366	0.386	0.543	0.682	0.705	gel-soil
636	LOC-Os01g22870	Meristem	0.258	0.303	0.42	0.335	0.21	0.188	0.318	0.198	-0.415	3.88	4.73	0.0442	0.14	0.157	gel-soil
637	LOC-Os01g22900	Meristem	0.703	0.667	0.758	0.746	0.438	0.487	0.712	0.464	0.0925	7.12	0.482	0.497	0.662	0.678	gel-soil
638	LOC-Os01g22954	Meristem	0.0112	0.0153	0.0274	0.00847	0	0	0.0149	0	5.02	-0.982	8.93	0.00879	0.0406	0.0462	gel-soil
639	LOC-Os01g23070	Meristem	0.0056	0.00917	0.00457	0.0127	0	0	0.0079	0	4.16	-1.44	4.51	0.0497	0.152	0.171	gel-soil
640	LOC-Os01g23310	Meristem	0.0028	0	0	0	0	0	0.000878	0	1.51	-2.13	0.436	0.519	0.662	0.688	gel-soil
641	LOC-Os01g23530	Meristem	0	0	0.00457	0	0	0	0.000878	0	1.52	-2.13	0.435	0.519	0.662	0.688	gel-soil
642	LOC-Os01g23580	Meristem	0.146	0.125	0.142	0.178	0.0625	0.0568	0.146	0.0594	0.475	2.91	3.5	0.0787	0.213	0.238	gel-soil
643	LOC-Os01g23600	Meristem	0.0168	0.0245	0.032	0.0763	0.0104	0.016	0.0342	0.0134	0.236	0.33	0.16	0.694	0.798	0.82	gel-soil
644	LOC-Os01g23610	Meristem	0.277	0.391	0.402	0.364	0.167	0.169	0.352	0.168	0.129	3.98	0.378	0.547	0.685	0.709	gel-soil
645	LOC-Os01g23620	Meristem	0.933	0.939	0.963	0.924	0.698	0.753	0.939	0.728	-0.366	7.98	5.67	0.0293	0.103	0.116	gel-soil
646	LOC-Os01g23630	Meristem	0.218	0.232	0.388	0.326	0.156	0.0764	0.277	0.113	0.47	3.4	4.15	0.0576	0.17	0.191	gel-soil
647	LOC-Os01g23640	Meristem	0.263	0.324	0.37	0.309	0.219	0.234	0.311	0.227	-0.504	4.08	7.95	0.0119	0.0515	0.0583	gel-soil
648	LOC-Os01g23705	Meristem	0.0028	0.00612	0.00457	0.00424	0.00417	0	0.00439	0.00192	0.0171	-1.58	0.000133	0.991	0.995	0.995	gel-soil
649	LOC-Os01g23730	Meristem	0	0	0	0	0.00625	0	0	0.00288	-4.26	-1.83	5.19	0.0391	0.128	0.144	gel-soil
650	LOC-Os01g23740	Meristem	0.824	0.859	0.877	0.843	0.531	0.558	0.848	0.546	0.118	6.56	0.7	0.414	0.606	0.627	gel-soil
651	LOC-Os01g23880	Meristem	0.0028	0	0	0	0	0	0.000878	0	1.51	-2.13	0.436	0.519	0.662	0.688	gel-soil
652	LOC-Os01g23970	Meristem	0.0028	0	0	0	0	0	0.000878	0	1.51	-2.13	0.436	0.519	0.662	0.688	gel-soil
653	LOC-Os01g24010	Meristem	0.014	0.00917	0	0.0169	0	0.00888	0.0105	0.00479	-0.0435	-0.779	0.00152	0.969	0.98	0.981	gel-soil
654	LOC-Os01g24030	Meristem	0.283	0.281	0.269	0.258	0.0146	0.0142	0.275	0.0144	4.74	4.46	294	4.37e-12	5.42e-09	8.37e-10	gel-soil
655	LOC-Os01g24050	Meristem	0	0	0	0.00424	0.00208	0	0.000878	0.000959	-0.963	-2.02	0.249	0.624	0.743	0.767	gel-soil
656	LOC-Os01g24060	Meristem	0.0448	0.0428	0.0822	0.0424	0.0271	0.0249	0.0509	0.0259	-0.171	0.86	0.178	0.678	0.786	0.809	gel-soil
657	LOC-Os01g24070	Meristem	0.476	0.422	0.557	0.483	0.383	0.368	0.478	0.375	-0.646	6.26	19.8	0.000365	0.00323	0.00365	gel-soil
658	LOC-Os01g24080	Meristem	0.0028	0	0	0	0	0	0.000878	0	1.51	-2.13	0.436	0.519	0.662	0.688	gel-soil
659	LOC-Os01g24170	Meristem	0	0	0	0.00424	0	0	0.000878	0	1.53	-2.13	0.434	0.52	0.662	0.688	gel-soil
660	LOC-Os01g24180	Meristem	0	0.00306	0.00457	0	0	0.00355	0.00176	0.00192	-1.16	-1.83	0.506	0.487	0.662	0.671	gel-soil
661	LOC-Os01g24210	Meristem	0.0252	0.0367	0.0274	0.0254	0.00625	0	0.029	0.00288	2.27	-0.117	7.82	0.0125	0.0534	0.0604	gel-soil
662	LOC-Os01g24420	Meristem	0.0056	0.0245	0.0183	0	0.00625	0.00178	0.0123	0.00384	0.802	-0.752	0.593	0.452	0.644	0.647	gel-soil
663	LOC-Os01g24430	Meristem	0	0.00612	0.00457	0.00424	0.00625	0.00355	0.00351	0.00479	-1.52	-1.43	1.8	0.198	0.402	0.431	gel-soil
664	LOC-Os01g24470	Meristem	0.0084	0.00917	0.00913	0.00424	0.00833	0.0142	0.0079	0.0115	-1.34	-0.572	3.41	0.0824	0.22	0.246	gel-soil
665	LOC-Os01g24500	Meristem	0.0112	0.00612	0.00457	0.0212	0.00208	0.00178	0.0105	0.00192	1.3	-1.08	1.42	0.25	0.449	0.498	gel-soil
666	LOC-Os01g24560	Meristem	0.0448	0.0612	0.0822	0.0847	0.05	0.0231	0.065	0.0355	0.634	3.38	2.4	0.14	0.318	0.35	gel-soil
667	LOC-Os01g24600	Meristem	0	0	0.0183	0	0.00417	0.00178	0.00351	0.00288	-0.448	-0.622	0.128	0.724	0.819	0.837	gel-soil
668	LOC-Os01g24680	Meristem	0.375	0.385	0.411	0.398	0.225	0.176	0.39	0.198	0.24	4.28	1.69	0.212	0.422	0.45	gel-soil
669	LOC-Os01g24690	Meristem	0.992	0.994	1	0.987	0.919	0.924	0.993	0.921	-0.0515	9.27	0.182	0.675	0.783	0.808	gel-soil
670	LOC-Os01g24764	Meristem	0.056	0.0673	0.0776	0.0636	0.025	0.0071	0.065	0.0153	1.21	1.06	7.28	0.0153	0.0626	0.0708	gel-soil
671	LOC-Os01g24880	Meristem	0.202	0.202	0.233	0.263	0.131	0.115	0.22	0.123	-0.245	3.09	1.27	0.276	0.477	0.523	gel-soil
672	LOC-Os01g24920	Meristem	0.0084	0.00306	0.00457	0.00847	0.00833	0.00355	0.00615	0.00575	-1.07	-1.07	1.34	0.264	0.463	0.507	gel-soil
673	LOC-Os01g24940	Meristem	0.0952	0.0917	0.1	0.102	0.0479	0.0107	0.0966	0.0278	0.817	1.7	3.67	0.0727	0.202	0.225	gel-soil
674	LOC-Os01g24950	Meristem	0.291	0.263	0.333	0.28	0.175	0.197	0.289	0.187	-0.447	3.84	4.67	0.0455	0.143	0.16	gel-soil
675	LOC-Os01g24980	Meristem	0.0336	0.0489	0.0548	0.0424	0.0208	0.0337	0.0439	0.0278	-0.459	0.796	1.14	0.301	0.502	0.55	gel-soil
676	LOC-Os01g24990	Meristem	0.0364	0.0367	0.0411	0.0254	0.00208	0.00178	0.0351	0.00192	2.89	-0.0662	14.3	0.00153	0.0101	0.0116	gel-soil
677	LOC-Os01g25060	Meristem	0	0.00612	0	0.00847	0.00417	0.0071	0.00351	0.00575	-1.79	-1.36	2.33	0.146	0.327	0.36	gel-soil
678	LOC-Os01g25100	Meristem	0.0112	0	0.0183	0	0.00208	0	0.00702	0.000959	0.534	-1.13	0.153	0.7	0.802	0.825	gel-soil
679	LOC-Os01g25230	Meristem	0.0504	0.0734	0.0822	0.114	0.00417	0.0178	0.0764	0.0115	1.54	1.28	9.41	0.00704	0.034	0.0389	gel-soil
680	LOC-Os01g25240	Meristem	0.028	0.0428	0.0228	0.0212	0.00208	0.00355	0.0299	0.00288	2.27	-0.0931	7.68	0.0132	0.0557	0.063	gel-soil
681	LOC-Os01g25270	Meristem	0.0448	0.0214	0.0502	0.0508	0.00833	0.0124	0.0404	0.0105	0.714	0.375	1.71	0.209	0.419	0.446	gel-soil
682	LOC-Os01g25300	Meristem	0	0	0.00457	0.00424	0	0	0.00176	0	2.25	-2.02	0.878	0.363	0.559	0.585	gel-soil
683	LOC-Os01g25330	Meristem	0.244	0.287	0.247	0.212	0.152	0.144	0.25	0.148	-0.405	3.4	2.69	0.12	0.284	0.314	gel-soil
684	LOC-Os01g25360	Meristem	0.0028	0.00306	0.00457	0	0.00417	0	0.00263	0.00192	-0.635	-1.74	0.183	0.674	0.783	0.807	gel-soil
685	LOC-Os01g25484	Meristem	0.364	0.407	0.507	0.403	0.0875	0.0551	0.412	0.07	2.23	4.24	102	1.44e-08	1.21e-06	8.47e-07	gel-soil
686	LOC-Os01g25500	Meristem	0.0028	0	0.00457	0.0169	0.00208	0	0.00527	0.000959	1.36	-1.51	0.677	0.422	0.614	0.63	gel-soil
687	LOC-Os01g25510	Meristem	0	0.00306	0	0.00847	0	0	0.00263	0	2.74	-1.92	1.25	0.28	0.477	0.526	gel-soil
688	LOC-Os01g25530	Meristem	0.0532	0.0673	0.0594	0.0381	0.0562	0.0284	0.0553	0.0412	-0.747	1.19	3.66	0.0728	0.202	0.225	gel-soil
689	LOC-Os01g25610	Meristem	0.969	0.991	1	0.983	0.935	0.911	0.984	0.922	-0.318	9.14	7.85	0.0124	0.053	0.06	gel-soil
690	LOC-Os01g25780	Meristem	0	0	0	0.00424	0.0104	0.00355	0.000878	0.00671	-3.71	-1.43	8.62	0.00932	0.0426	0.0483	gel-soil
691	LOC-Os01g25800	Meristem	0	0.00612	0.00457	0	0.00417	0.00533	0.00263	0.00479	-1.91	-1.5	2.4	0.14	0.318	0.351	gel-soil
692	LOC-Os01g26020	Meristem	0.3	0.312	0.411	0.339	0.129	0.126	0.333	0.128	0.45	3.64	5.25	0.0351	0.118	0.133	gel-soil
693	LOC-Os01g26060	Meristem	0	0	0	0	0	0.00178	0	0.000959	-2.52	-2.13	1.48	0.244	0.441	0.491	gel-soil
694	LOC-Os01g26070	Meristem	0.571	0.587	0.749	0.682	0.398	0.396	0.633	0.397	-0.272	5.49	3.41	0.0824	0.22	0.246	gel-soil
695	LOC-Os01g26080	Meristem	0.0196	0.0245	0.0137	0.0297	0.00208	0.00533	0.0219	0.00384	1.41	-0.377	3.06	0.0985	0.25	0.277	gel-soil
696	LOC-Os01g26120	Meristem	0.0084	0.00612	0.0183	0	0.00625	0	0.0079	0.00288	0.738	-0.796	0.406	0.533	0.673	0.697	gel-soil
697	LOC-Os01g26130	Meristem	0.249	0.26	0.306	0.335	0.104	0.108	0.281	0.106	0.408	3.35	3.77	0.0692	0.194	0.217	gel-soil
698	LOC-Os01g26160	Meristem	0.272	0.3	0.279	0.258	0.179	0.156	0.278	0.167	-0.686	3.94	8.83	0.00864	0.0401	0.0456	gel-soil
699	LOC-Os01g26174	Meristem	0.0112	0.00917	0.0137	0.0127	0.0146	0.00533	0.0114	0.00959	-1.26	-0.503	3.48	0.0798	0.215	0.24	gel-soil
700	LOC-Os01g26320	Meristem	0	0	0	0	0	0.00178	0	0.000959	-2.52	-2.13	1.48	0.244	0.441	0.491	gel-soil
701	LOC-Os01g26370	Meristem	0.0784	0.101	0.132	0.144	0.0896	0.0515	0.109	0.069	-0.473	2.18	2.8	0.113	0.276	0.303	gel-soil
702	LOC-Os01g26390	Meristem	0.0056	0	0	0	0	0.00178	0.00176	0.000959	0.188	-1.83	0.0104	0.92	0.946	0.952	gel-soil
703	LOC-Os01g27020	Meristem	0.185	0.248	0.292	0.25	0.133	0.117	0.237	0.125	-0.233	3.15	1.22	0.284	0.482	0.531	gel-soil
704	LOC-Os01g27050	Meristem	0	0.00306	0	0	0	0	0.000878	0	1.51	-2.13	0.436	0.519	0.662	0.688	gel-soil
705	LOC-Os01g27060	Meristem	0	0.00612	0	0	0	0	0.00176	0	2.23	-2.02	0.801	0.384	0.577	0.604	gel-soil
706	LOC-Os01g27140	Meristem	0.0392	0.0183	0.0822	0.0763	0.00417	0.0107	0.0492	0.00767	1.74	1.61	11.6	0.00344	0.0192	0.0221	gel-soil
707	LOC-Os01g27160	Meristem	0.0056	0.00917	0	0.0169	0.00417	0	0.0079	0.00192	0.287	-1.25	0.0515	0.823	0.893	0.899	gel-soil
708	LOC-Os01g27190	Meristem	0.0112	0.00612	0	0.00847	0	0	0.00702	0	4.15	-1.44	3.8	0.0691	0.194	0.217	gel-soil
709	LOC-Os01g27200	Meristem	0.185	0.196	0.164	0.195	0.0312	0.016	0.186	0.023	2.24	2.62	49.5	2.13e-06	5.45e-05	5.36e-05	gel-soil
710	LOC-Os01g27380	Meristem	0.0028	0	0.00457	0	0	0	0.00176	0	2.24	-2.02	0.883	0.362	0.559	0.584	gel-soil
711	LOC-Os01g27390	Meristem	0.235	0.205	0.205	0.22	0.0729	0.0782	0.218	0.0757	1.53	4.3	46.8	3.04e-06	7.24e-05	7.2e-05	gel-soil
712	LOC-Os01g27480	Meristem	0.0224	0	0.00457	0.00424	0.00208	0.00355	0.00878	0.00288	0.827	-0.976	0.492	0.493	0.662	0.675	gel-soil
713	LOC-Os01g27600	Meristem	0	0	0	0.00424	0	0.00178	0.000878	0.000959	-0.992	-2.02	0.257	0.619	0.74	0.763	gel-soil
714	LOC-Os01g27630	Meristem	0.0028	0	0.00913	0.0127	0	0	0.00527	0	4.67	-1.19	4.39	0.0526	0.159	0.179	gel-soil
715	LOC-Os01g27640	Meristem	0.014	0.00306	0.00913	0	0.00417	0	0.00702	0.00192	0.923	-1.25	0.443	0.515	0.662	0.688	gel-soil
716	LOC-Os01g27700	Meristem	0.0364	0.052	0.0228	0.0254	0.0104	0.00355	0.036	0.00671	2.08	0.875	8.83	0.00863	0.04	0.0455	gel-soil
717	LOC-Os01g27720	Meristem	0.289	0.254	0.333	0.314	0.148	0.131	0.292	0.139	0.254	3.64	1.62	0.221	0.434	0.462	gel-soil
718	LOC-Os01g27750	Meristem	0.588	0.584	0.635	0.585	0.452	0.343	0.595	0.393	-0.246	5.47	2.01	0.175	0.37	0.404	gel-soil
719	LOC-Os01g27760	Meristem	0.0196	0.00612	0.0137	0	0	0.00178	0.0105	0.000959	2.11	-1.14	2.02	0.174	0.368	0.402	gel-soil
720	LOC-Os01g27770	Meristem	0.0728	0.104	0.128	0.0678	0.0146	0.00355	0.0913	0.00863	2.5	1.37	24.8	0.000117	0.00133	0.00145	gel-soil
721	LOC-Os01g27790	Meristem	0.134	0.135	0.183	0.165	0.0188	0.00178	0.15	0.00959	2.99	1.92	41.5	6.37e-06	0.000131	0.000133	gel-soil
722	LOC-Os01g27860	Meristem	0.277	0.263	0.265	0.263	0.115	0.0657	0.268	0.0882	2.49	5.89	109	8.88e-09	8.8e-07	5.61e-07	gel-soil
723	LOC-Os01g27920	Meristem	0.0056	0.00917	0.00913	0.0127	0.00208	0.00178	0.00878	0.00192	1.1	-0.834	1.3	0.271	0.472	0.516	gel-soil
724	LOC-Os01g27990	Meristem	0.529	0.557	0.699	0.602	0.388	0.348	0.585	0.366	-0.104	5.27	0.473	0.501	0.662	0.681	gel-soil
725	LOC-Os01g28134	Meristem	0.0616	0.0734	0.128	0.123	0.0229	0.0195	0.0904	0.0211	1.14	1.44	9.5	0.00682	0.0331	0.0378	gel-soil
726	LOC-Os01g28150	Meristem	0.0112	0.00612	0.00913	0	0.00208	0.0071	0.00702	0.00479	-0.665	-1.18	0.374	0.549	0.687	0.71	gel-soil
727	LOC-Os01g28340	Meristem	0.014	0.0122	0.0274	0.0212	0	0	0.0176	0	5.26	-0.838	11.2	0.00414	0.0222	0.0255	gel-soil
728	LOC-Os01g28450	Meristem	0	0	0	0	0	0.00178	0	0.000959	-2.52	-2.13	1.48	0.244	0.441	0.491	gel-soil
729	LOC-Os01g28580	Meristem	0.0084	0.00917	0.0137	0.00424	0.00208	0.00355	0.00878	0.00288	0.363	-1.19	0.122	0.731	0.824	0.841	gel-soil
730	LOC-Os01g28650	Meristem	0.0028	0.00917	0.00457	0.00424	0	0.00178	0.00527	0.000959	1.08	-1.58	0.519	0.481	0.662	0.668	gel-soil
731	LOC-Os01g28660	Meristem	0.0056	0	0	0	0.0104	0.00178	0.00176	0.00575	-2.6	-1.5	3.92	0.0644	0.184	0.206	gel-soil
732	LOC-Os01g28680	Meristem	0.664	0.602	0.758	0.691	0.396	0.43	0.67	0.414	-0.164	6.92	1.55	0.23	0.441	0.474	gel-soil
733	LOC-Os01g28690	Meristem	0.0364	0.0275	0.032	0.0169	0.00833	0.00355	0.029	0.00575	1.33	-0.0137	3.92	0.0644	0.184	0.206	gel-soil
734	LOC-Os01g28730	Meristem	0.028	0.0367	0.0274	0.0212	0.0104	0.00355	0.029	0.00671	0.893	-0.141	1.87	0.19	0.392	0.422	gel-soil
735	LOC-Os01g28790	Meristem	0.762	0.722	0.804	0.754	0.502	0.615	0.757	0.563	-0.574	8.99	23.9	0.000142	0.00154	0.0017	gel-soil
736	LOC-Os01g28930	Meristem	0	0	0	0.00424	0	0	0.000878	0	1.53	-2.13	0.434	0.52	0.662	0.688	gel-soil
737	LOC-Os01g28980	Meristem	0.098	0.0826	0.128	0.153	0.0208	0.016	0.111	0.0182	2.43	3.17	61.3	5.25e-07	1.78e-05	1.69e-05	gel-soil
738	LOC-Os01g28989	Meristem	0.415	0.428	0.648	0.568	0.315	0.233	0.495	0.27	-0.0935	4.93	0.237	0.633	0.75	0.774	gel-soil
739	LOC-Os01g29050	Meristem	0.014	0	0	0.0466	0.00208	0.00888	0.014	0.00575	0.176	-0.691	0.022	0.884	0.931	0.933	gel-soil
740	LOC-Os01g29200	Meristem	0	0	0.00457	0	0	0	0.000878	0	1.52	-2.13	0.435	0.519	0.662	0.688	gel-soil
741	LOC-Os01g29220	Meristem	0.0308	0.0306	0.0411	0.0593	0.0125	0.0142	0.0386	0.0134	0.319	0.381	0.436	0.518	0.662	0.688	gel-soil
742	LOC-Os01g29230	Meristem	0.084	0.0856	0.142	0.14	0.0625	0.0302	0.107	0.0451	0.291	1.9	0.875	0.363	0.56	0.585	gel-soil
743	LOC-Os01g29280	Meristem	0.0112	0.00612	0	0.00847	0.00208	0.00355	0.00702	0.00288	0.373	-1.19	0.102	0.754	0.839	0.857	gel-soil
744	LOC-Os01g29290	Meristem	0	0.00306	0.00457	0	0	0	0.00176	0	2.24	-2.02	0.883	0.362	0.559	0.584	gel-soil
745	LOC-Os01g29330	Meristem	0.0028	0.00306	0.00457	0	0	0	0.00263	0	3.07	-1.83	1.81	0.197	0.402	0.43	gel-soil
746	LOC-Os01g29409	Meristem	0.123	0.15	0.251	0.212	0.0833	0.0693	0.174	0.0757	0.162	2.72	0.4	0.536	0.676	0.699	gel-soil
747	LOC-Os01g29430	Meristem	0.0616	0.055	0.0913	0.0847	0.0271	0.00888	0.0702	0.0173	0.915	1.12	4.53	0.0485	0.15	0.168	gel-soil
748	LOC-Os01g29450	Meristem	0	0	0.0137	0	0	0	0.00263	0	2.72	-1.92	1.11	0.307	0.506	0.557	gel-soil
749	LOC-Os01g29507	Meristem	0.0084	0.00917	0.032	0.0381	0.00208	0.00178	0.0193	0.00192	2.23	-0.544	4.76	0.0436	0.139	0.156	gel-soil
750	LOC-Os01g29610	Meristem	0.056	0.0459	0.0822	0.0508	0.0167	0.0071	0.0571	0.0115	1.1	0.724	5.73	0.0287	0.101	0.114	gel-soil
751	LOC-Os01g29640	Meristem	0	0	0.00457	0	0	0.00178	0.000878	0.000959	-1	-2.02	0.264	0.614	0.74	0.761	gel-soil
752	LOC-Os01g29690	Meristem	0.0112	0.0183	0.0137	0.00847	0.00208	0.00178	0.0132	0.00192	1.47	-0.978	2.03	0.173	0.367	0.401	gel-soil
753	LOC-Os01g29740	Meristem	0.272	0.287	0.402	0.356	0.179	0.087	0.319	0.129	0.424	3.64	3.88	0.0655	0.187	0.209	gel-soil
754	LOC-Os01g29780	Meristem	0.0028	0.00306	0.00457	0.00424	0	0	0.00351	0	3.08	-1.83	2.03	0.174	0.368	0.402	gel-soil
755	LOC-Os01g29804	Meristem	0.0812	0.0948	0.21	0.136	0.0708	0.0551	0.121	0.0623	0.0557	2.99	0.0331	0.858	0.916	0.92	gel-soil
756	LOC-Os01g29820	Meristem	0.0952	0.0917	0.151	0.0763	0.0583	0.0444	0.101	0.0508	-0.202	1.77	0.436	0.518	0.662	0.688	gel-soil
757	LOC-Os01g29830	Meristem	0.0728	0.0887	0.16	0.11	0.0729	0.0444	0.102	0.0575	-0.0868	1.97	0.0913	0.766	0.849	0.866	gel-soil
758	LOC-Os01g29870	Meristem	0	0	0.00913	0	0	0	0.00176	0	2.72	-1.92	1.11	0.307	0.506	0.557	gel-soil
759	LOC-Os01g29910	Meristem	0.0028	0	0	0.00847	0	0	0.00263	0	2.74	-1.92	1.25	0.28	0.477	0.526	gel-soil
760	LOC-Os01g30956	Meristem	0.0028	0	0.00457	0.00424	0	0	0.00263	0	2.73	-1.92	1.39	0.255	0.453	0.503	gel-soil
761	LOC-Os01g31020	Meristem	0.0028	0	0	0	0	0	0.000878	0	1.51	-2.13	0.436	0.519	0.662	0.688	gel-soil
762	LOC-Os01g31110	Meristem	0.12	0.107	0.1	0.144	0.0375	0.032	0.118	0.0345	0.761	1.92	5.31	0.0342	0.116	0.13	gel-soil
763	LOC-Os01g31210	Meristem	0	0.00917	0	0	0	0	0.00263	0	2.71	-1.93	1.12	0.307	0.506	0.556	gel-soil
764	LOC-Os01g31360	Meristem	0.35	0.44	0.534	0.462	0.16	0.0764	0.435	0.115	1.08	4.31	22	0.000215	0.00214	0.00238	gel-soil
765	LOC-Os01g31420	Meristem	0.0196	0.0183	0.032	0.0212	0.0125	0.00355	0.0219	0.00767	-0.114	0.102	0.045	0.835	0.901	0.906	gel-soil
766	LOC-Os01g31450	Meristem	0.311	0.248	0.434	0.394	0.242	0.213	0.334	0.226	-0.962	6.33	25.5	0.000101	0.00118	0.00129	gel-soil
767	LOC-Os01g31610	Meristem	0.129	0.122	0.201	0.199	0.0854	0.0586	0.155	0.0709	0.213	2.43	0.67	0.425	0.616	0.63	gel-soil
768	LOC-Os01g31690	Meristem	0	0	0.00913	0	0	0	0.00176	0	2.24	-2.02	0.8	0.385	0.577	0.604	gel-soil
769	LOC-Os01g31770	Meristem	0.311	0.364	0.457	0.403	0.188	0.201	0.373	0.195	0.084	3.99	0.193	0.666	0.777	0.801	gel-soil
770	LOC-Os01g31800	Meristem	0.204	0.254	0.338	0.246	0.0833	0.0409	0.253	0.0604	0.695	4.09	5.31	0.0342	0.116	0.13	gel-soil
771	LOC-Os01g31850	Meristem	0.0028	0	0	0	0	0	0.000878	0	1.51	-2.13	0.436	0.519	0.662	0.688	gel-soil
772	LOC-Os01g31910	Meristem	0.0056	0.00306	0	0.0127	0	0	0.00527	0	3.62	-1.66	2.58	0.128	0.298	0.33	gel-soil
773	LOC-Os01g32080	Meristem	0	0.00612	0.00457	0.00424	0.00208	0.00355	0.00351	0.00288	-0.842	-1.58	0.428	0.522	0.663	0.689	gel-soil
774	LOC-Os01g32120	Meristem	0.0672	0.052	0.132	0.11	0.075	0.0622	0.0843	0.0681	-0.519	2.16	2.74	0.116	0.278	0.308	gel-soil
775	LOC-Os01g32130	Meristem	0.406	0.456	0.502	0.466	0.296	0.226	0.451	0.258	-0.0562	4.64	0.126	0.727	0.821	0.839	gel-soil
776	LOC-Os01g32160	Meristem	0.0756	0.0673	0.0959	0.0678	0.0208	0.016	0.0755	0.0182	0.827	1.14	4.8	0.0429	0.137	0.154	gel-soil
777	LOC-Os01g32170	Meristem	0.101	0.0826	0.146	0.089	0.0333	0.0373	0.102	0.0355	0.534	1.76	2.59	0.126	0.295	0.326	gel-soil
778	LOC-Os01g32259	Meristem	0.0896	0.0795	0.123	0.11	0.0312	0.0231	0.0975	0.0268	0.695	1.6	4.53	0.0484	0.15	0.168	gel-soil
779	LOC-Os01g32280	Meristem	0.445	0.532	0.594	0.517	0.26	0.252	0.514	0.256	0.18	4.61	1.22	0.286	0.484	0.532	gel-soil
780	LOC-Os01g32300	Meristem	0.465	0.477	0.662	0.585	0.26	0.256	0.531	0.258	0.139	4.69	0.618	0.443	0.635	0.639	gel-soil
781	LOC-Os01g32330	Meristem	0.0196	0.0306	0.0274	0.0339	0.0292	0.0302	0.0272	0.0297	-1.43	1.74	14.1	0.00158	0.0104	0.0119	gel-soil
782	LOC-Os01g32350	Meristem	0.207	0.294	0.329	0.301	0.1	0.0888	0.275	0.094	0.774	3.5	12.3	0.0027	0.0159	0.0182	gel-soil
783	LOC-Os01g32364	Meristem	0.042	0.0336	0.0502	0.0339	0.0271	0.016	0.0395	0.0211	-0.0592	0.815	0.0214	0.885	0.932	0.934	gel-soil
784	LOC-Os01g32380	Meristem	0.773	0.768	0.845	0.814	0.527	0.526	0.794	0.526	0.525	8.53	17.7	0.00061	0.00486	0.00552	gel-soil
785	LOC-Os01g32439	Meristem	0.0028	0.00306	0.00457	0.0169	0.0104	0	0.00615	0.00479	-0.978	-1.18	0.757	0.396	0.588	0.617	gel-soil
786	LOC-Os01g32460	Meristem	0.0504	0.0642	0.128	0.0847	0.0375	0.0249	0.0764	0.0307	-0.0588	1.64	0.03	0.865	0.92	0.924	gel-soil
787	LOC-Os01g32490	Meristem	0	0	0	0.00424	0.00208	0	0.000878	0.000959	-0.963	-2.02	0.249	0.624	0.743	0.767	gel-soil
788	LOC-Os01g32640	Meristem	0.104	0.119	0.205	0.127	0.0604	0.0462	0.133	0.0527	0.236	2.17	0.735	0.403	0.595	0.62	gel-soil
789	LOC-Os01g32660	Meristem	0.728	0.722	0.849	0.784	0.569	0.56	0.761	0.564	-0.107	6.75	0.593	0.452	0.644	0.647	gel-soil
790	LOC-Os01g32680	Meristem	0.0028	0	0	0.00847	0.00417	0.0071	0.00263	0.00575	-2.15	-1.43	3.17	0.093	0.241	0.266	gel-soil
791	LOC-Os01g32710	Meristem	0.0308	0.0306	0.0594	0.0339	0.0188	0.016	0.0369	0.0173	-0.0273	0.458	0.00366	0.952	0.969	0.971	gel-soil
792	LOC-Os01g32720	Meristem	0.162	0.171	0.174	0.199	0.1	0.0462	0.175	0.0709	0.17	2.6	0.354	0.56	0.696	0.719	gel-soil
793	LOC-Os01g32840	Meristem	0.0504	0.055	0.0457	0.0339	0.0104	0.00178	0.0474	0.00575	2.08	0.701	13.9	0.00172	0.0111	0.0127	gel-soil
794	LOC-Os01g32870	Meristem	0.448	0.428	0.594	0.504	0.331	0.318	0.482	0.324	-0.474	4.78	9.6	0.0066	0.0322	0.0369	gel-soil
795	LOC-Os01g32880	Meristem	0.123	0.171	0.183	0.144	0.0896	0.0693	0.153	0.0786	-0.181	2.45	0.524	0.479	0.662	0.668	gel-soil
796	LOC-Os01g33000	Meristem	0.776	0.761	0.845	0.822	0.556	0.629	0.795	0.595	0.464	8.02	11	0.00409	0.022	0.0253	gel-soil
797	LOC-Os01g33040	Meristem	0.143	0.141	0.146	0.169	0.0292	0.0124	0.148	0.0201	1.93	3.02	28.1	6.06e-05	0.000778	0.000846	gel-soil
798	LOC-Os01g33060	Meristem	0.359	0.367	0.411	0.39	0.208	0.185	0.378	0.196	-0.0759	4.13	0.174	0.682	0.789	0.812	gel-soil
799	LOC-Os01g33070	Meristem	0.0028	0.00306	0	0.00424	0	0	0.00263	0	2.72	-1.92	1.39	0.255	0.453	0.503	gel-soil
800	LOC-Os01g33080	Meristem	0.0756	0.0765	0.128	0.0763	0.0938	0.087	0.086	0.0901	-1.04	2.35	18.1	0.000544	0.00443	0.00504	gel-soil
801	LOC-Os01g33090	Meristem	0.0224	0.0734	0.0457	0.0508	0.00833	0	0.0474	0.00384	2.63	0.47	11	0.00416	0.0223	0.0256	gel-soil
802	LOC-Os01g33204	Meristem	0.807	0.862	0.89	0.797	0.473	0.492	0.837	0.483	0.6	7.03	12.2	0.00279	0.0163	0.0187	gel-soil
803	LOC-Os01g33410	Meristem	0.0112	0.00917	0.0228	0.00847	0.00208	0.00178	0.0123	0.00192	1.73	-0.837	2.96	0.104	0.259	0.286	gel-soil
804	LOC-Os01g33450	Meristem	0.818	0.865	0.9	0.881	0.562	0.538	0.86	0.549	0.373	6.78	6.97	0.0173	0.0688	0.0777	gel-soil
805	LOC-Os01g33460	Meristem	0.0028	0	0	0	0.00208	0.00178	0.000878	0.00192	-2.39	-1.83	2.42	0.139	0.316	0.348	gel-soil
806	LOC-Os01g33470	Meristem	0	0	0	0.00424	0.00208	0.00178	0.000878	0.00192	-1.85	-1.92	1.22	0.286	0.483	0.532	gel-soil
807	LOC-Os01g33500	Meristem	0.0028	0.00306	0.0137	0.00424	0	0	0.00527	0	3.61	-1.66	2.91	0.107	0.266	0.293	gel-soil
808	LOC-Os01g33514	Meristem	0.333	0.336	0.457	0.331	0.125	0.16	0.357	0.144	0.364	4	2.89	0.107	0.266	0.293	gel-soil
809	LOC-Os01g33530	Meristem	0.0028	0	0	0	0	0	0.000878	0	1.51	-2.13	0.436	0.519	0.662	0.688	gel-soil
810	LOC-Os01g33560	Meristem	0.0028	0	0	0	0	0	0.000878	0	1.51	-2.13	0.436	0.519	0.662	0.688	gel-soil
811	LOC-Os01g33750	Meristem	0	0	0	0.00847	0	0	0.00176	0	2.75	-1.92	1.11	0.309	0.507	0.558	gel-soil
812	LOC-Os01g33784	Meristem	0.0644	0.0612	0.105	0.106	0.0521	0.0178	0.0799	0.0336	0.194	1.58	0.261	0.616	0.74	0.763	gel-soil
813	LOC-Os01g33800	Meristem	0.331	0.367	0.502	0.424	0.212	0.229	0.393	0.221	-0.172	4.28	0.876	0.363	0.559	0.585	gel-soil
814	LOC-Os01g33810	Meristem	0	0	0.00457	0	0.00417	0	0.000878	0.00192	-1.83	-1.92	1.11	0.307	0.506	0.557	gel-soil
815	LOC-Os01g33840	Meristem	0	0	0	0	0.00208	0	0	0.000959	-2.49	-2.13	1.48	0.243	0.441	0.491	gel-soil
816	LOC-Os01g33869	Meristem	0	0	0.0228	0	0	0	0.00439	0	3.61	-1.66	1.85	0.192	0.395	0.424	gel-soil
817	LOC-Os01g34010	Meristem	0.0448	0.0336	0.0639	0.0847	0.0396	0.0284	0.0536	0.0336	-0.293	1.36	0.55	0.468	0.66	0.662	gel-soil
818	LOC-Os01g34020	Meristem	0.0056	0	0.00457	0	0	0	0.00263	0	2.71	-1.93	1.26	0.278	0.477	0.525	gel-soil
819	LOC-Os01g34030	Meristem	0	0	0.0183	0.00424	0.0188	0.0071	0.00439	0.0125	-2.55	-0.911	6.66	0.0195	0.0756	0.0854	gel-soil
820	LOC-Os01g34050	Meristem	0	0.00306	0	0	0	0	0.000878	0	1.51	-2.13	0.436	0.519	0.662	0.688	gel-soil
821	LOC-Os01g34060	Meristem	0	0.00612	0	0.00424	0.00417	0	0.00263	0.00192	-0.625	-1.74	0.159	0.695	0.798	0.821	gel-soil
822	LOC-Os01g34080	Meristem	0.0392	0.0703	0.0594	0.0763	0.00625	0.00533	0.0597	0.00575	2.22	0.644	16.5	0.00082	0.00616	0.007	gel-soil
823	LOC-Os01g34190	Meristem	0.21	0.239	0.42	0.314	0.165	0.144	0.28	0.153	-0.159	3.46	0.58	0.457	0.649	0.651	gel-soil
824	LOC-Os01g34200	Meristem	0.199	0.211	0.306	0.258	0.133	0.107	0.235	0.119	0.109	3.22	0.263	0.615	0.74	0.761	gel-soil
825	LOC-Os01g34230	Meristem	0	0	0	0	0.00208	0	0	0.000959	-2.49	-2.13	1.48	0.243	0.441	0.491	gel-soil
826	LOC-Os01g34330	Meristem	0.249	0.26	0.37	0.263	0.135	0.0941	0.278	0.113	0.392	3.38	3.75	0.0698	0.195	0.219	gel-soil
827	LOC-Os01g34420	Meristem	0.0756	0.0765	0.155	0.0932	0.0562	0.0462	0.0948	0.0508	-0.163	1.8	0.289	0.598	0.731	0.749	gel-soil
828	LOC-Os01g34430	Meristem	0.0784	0.0703	0.0868	0.102	0.05	0.0284	0.0825	0.0384	-0.0422	1.51	0.016	0.901	0.936	0.942	gel-soil
829	LOC-Os01g34450	Meristem	0	0.00306	0	0	0	0	0.000878	0	1.51	-2.13	0.436	0.519	0.662	0.688	gel-soil
830	LOC-Os01g34480	Meristem	0.846	0.856	0.909	0.864	0.685	0.632	0.865	0.657	0.145	7.27	1.27	0.275	0.477	0.521	gel-soil
831	LOC-Os01g34610	Meristem	0.0616	0.0795	0.114	0.072	0.0583	0.0195	0.079	0.0374	0.0306	1.51	0.00686	0.935	0.957	0.961	gel-soil
832	LOC-Os01g34614	Meristem	0.854	0.872	0.945	0.881	0.742	0.709	0.882	0.724	-0.339	7.33	6.86	0.0181	0.0712	0.0804	gel-soil
833	LOC-Os01g34620	Meristem	0.636	0.645	0.776	0.737	0.467	0.394	0.687	0.428	-0.0749	5.62	0.269	0.611	0.74	0.758	gel-soil
834	LOC-Os01g34700	Meristem	0.877	0.902	0.959	0.919	0.819	0.787	0.909	0.802	-0.246	7.38	3.67	0.0727	0.202	0.225	gel-soil
835	LOC-Os01g34770	Meristem	0	0	0.00457	0.00847	0	0.00355	0.00263	0.00192	-0.661	-1.74	0.169	0.686	0.792	0.815	gel-soil
836	LOC-Os01g34870	Meristem	0.14	0.107	0.21	0.131	0.0625	0.0302	0.142	0.0451	0.514	2.39	2.63	0.123	0.29	0.321	gel-soil
837	LOC-Os01g34970	Meristem	0.104	0.0612	0.146	0.127	0.0625	0.0302	0.104	0.0451	0.243	1.94	0.498	0.49	0.662	0.674	gel-soil
838	LOC-Os01g35030	Meristem	0.0112	0.0183	0.0365	0.0169	0.00833	0	0.0193	0.00384	1.24	-0.517	1.96	0.18	0.377	0.41	gel-soil
839	LOC-Os01g35040	Meristem	0.574	0.569	0.603	0.585	0.375	0.336	0.58	0.354	-0.165	5.57	0.74	0.402	0.594	0.619	gel-soil
840	LOC-Os01g35170	Meristem	0.0644	0.0826	0.0776	0.0678	0.0271	0.0178	0.0729	0.0221	0.551	1.22	2.14	0.161	0.35	0.384	gel-soil
841	LOC-Os01g35580	Meristem	0.625	0.657	0.817	0.657	0.565	0.456	0.678	0.506	-0.487	5.81	11	0.00411	0.0221	0.0254	gel-soil
842	LOC-Os01g35789	Meristem	0.58	0.609	0.772	0.669	0.448	0.442	0.644	0.445	-0.335	5.66	5.62	0.03	0.105	0.118	gel-soil
843	LOC-Os01g35840	Meristem	0	0.00306	0	0	0	0	0.000878	0	1.51	-2.13	0.436	0.519	0.662	0.688	gel-soil
844	LOC-Os01g35930	Meristem	0.0728	0.0917	0.0868	0.072	0.0646	0.0373	0.0808	0.0499	-0.579	1.59	3.49	0.0792	0.214	0.239	gel-soil
845	LOC-Os01g35950	Meristem	0	0.00306	0.00913	0.00424	0	0	0.00351	0	3.09	-1.83	1.8	0.198	0.402	0.432	gel-soil
846	LOC-Os01g36070	Meristem	0.35	0.361	0.434	0.411	0.283	0.274	0.382	0.278	-0.342	4.64	4.86	0.0417	0.134	0.151	gel-soil
847	LOC-Os01g36090	Meristem	0.126	0.135	0.196	0.14	0.0104	0.0071	0.145	0.00863	3.08	1.89	61.1	5.36e-07	1.8e-05	1.71e-05	gel-soil
848	LOC-Os01g36120	Meristem	0	0.00306	0	0	0.00208	0	0.000878	0.000959	-0.978	-2.02	0.258	0.618	0.74	0.763	gel-soil
849	LOC-Os01g36130	Meristem	0.0224	0.00917	0.00913	0.00424	0.0208	0.0124	0.0123	0.0163	-1.32	-0.0667	4.35	0.0526	0.159	0.179	gel-soil
850	LOC-Os01g36220	Meristem	0.283	0.217	0.329	0.305	0.225	0.204	0.277	0.214	-0.65	5.29	11.6	0.00344	0.0192	0.022	gel-soil
851	LOC-Os01g36229	Meristem	0.084	0.141	0.151	0.123	0.0708	0.0995	0.121	0.0863	-0.875	2.54	9.05	0.00798	0.0376	0.0429	gel-soil
852	LOC-Os01g36240	Meristem	0.232	0.187	0.288	0.254	0.412	0.362	0.234	0.385	-1.27	6.91	29	5.09e-05	0.000679	0.000733	gel-soil
853	LOC-Os01g36390	Meristem	0.286	0.287	0.297	0.237	0.173	0.0888	0.278	0.128	0.1	3.8	0.161	0.693	0.797	0.819	gel-soil
854	LOC-Os01g36410	Meristem	0.0112	0.0275	0.0137	0	0	0	0.014	0	5	-0.985	6.07	0.0256	0.0932	0.105	gel-soil
855	LOC-Os01g36430	Meristem	0	0	0	0.00424	0	0	0.000878	0	1.53	-2.13	0.434	0.52	0.662	0.688	gel-soil
856	LOC-Os01g36540	Meristem	0.014	0.0245	0.0274	0.00847	0.00208	0.00533	0.0184	0.00384	1.06	-0.589	1.54	0.232	0.441	0.477	gel-soil
857	LOC-Os01g36550	Meristem	0	0	0.00457	0	0	0	0.000878	0	1.52	-2.13	0.435	0.519	0.662	0.688	gel-soil
858	LOC-Os01g36610	Meristem	0.0056	0.00612	0.00457	0.00424	0.00833	0.00355	0.00527	0.00575	-1.25	-1.24	1.68	0.212	0.423	0.451	gel-soil
859	LOC-Os01g36630	Meristem	0.0784	0.11	0.11	0.0636	0.0271	0.032	0.0904	0.0297	0.383	1.55	1.06	0.318	0.518	0.562	gel-soil
860	LOC-Os01g36640	Meristem	0.0112	0.0275	0.032	0.0297	0.0438	0.0409	0.0237	0.0422	-2.21	0.869	33.8	2.18e-05	0.000347	0.000366	gel-soil
861	LOC-Os01g36830	Meristem	0.0028	0.00612	0.0274	0.00424	0.00417	0.00533	0.00878	0.00479	-0.323	-0.922	0.119	0.735	0.826	0.844	gel-soil
862	LOC-Os01g36860	Meristem	0.272	0.333	0.347	0.288	0.156	0.142	0.307	0.149	-0.00877	3.73	0.00187	0.966	0.977	0.979	gel-soil
863	LOC-Os01g36890	Meristem	0.602	0.636	0.671	0.64	0.344	0.295	0.633	0.317	0.316	5.21	3.8	0.0682	0.192	0.215	gel-soil
864	LOC-Os01g36920	Meristem	0.768	0.813	0.854	0.805	0.494	0.496	0.805	0.495	0.132	6.2	0.791	0.386	0.577	0.606	gel-soil
865	LOC-Os01g36940	Meristem	0.202	0.278	0.338	0.254	0.14	0.13	0.261	0.134	-0.218	3.3	1.01	0.33	0.533	0.569	gel-soil
866	LOC-Os01g36970	Meristem	0.028	0.0245	0.0274	0.0254	0.0333	0.0178	0.0263	0.0249	-1.1	0.485	6.53	0.0206	0.0788	0.0889	gel-soil
867	LOC-Os01g37000	Meristem	0.0056	0.00306	0.00457	0	0	0	0.00351	0	3.07	-1.83	1.82	0.197	0.401	0.43	gel-soil
868	LOC-Os01g37040	Meristem	0.07	0.0948	0.0822	0.0678	0.0208	0.0249	0.079	0.023	1.52	2.93	17.7	0.000602	0.00481	0.00546	gel-soil
869	LOC-Os01g37090	Meristem	0.924	0.933	0.963	0.953	0.742	0.716	0.94	0.728	-0.0549	7.64	0.154	0.7	0.802	0.824	gel-soil
870	LOC-Os01g37110	Meristem	0.0056	0.0245	0.0137	0.00847	0.0438	0.0195	0.0132	0.0307	-2.52	0.239	20.3	0.000318	0.00291	0.00327	gel-soil
871	LOC-Os01g37130	Meristem	0.0196	0.0183	0.0274	0.0254	0.00417	0.00178	0.0219	0.00288	1.44	-0.376	3.86	0.0662	0.188	0.21	gel-soil
872	LOC-Os01g37140	Meristem	0	0	0.00457	0	0	0	0.000878	0	1.52	-2.13	0.435	0.519	0.662	0.688	gel-soil
873	LOC-Os01g37230	Meristem	0.0028	0	0.00457	0	0.00625	0.0071	0.00176	0.00671	-3.5	-1.17	11	0.0041	0.022	0.0253	gel-soil
874	LOC-Os01g37260	Meristem	0.014	0.0428	0.0274	0.0212	0.0125	0.0178	0.0263	0.0153	-0.472	0.153	0.681	0.421	0.612	0.63	gel-soil
875	LOC-Os01g37280	Meristem	0.21	0.229	0.388	0.326	0.162	0.135	0.274	0.148	-0.169	3.55	0.694	0.417	0.608	0.629	gel-soil
876	LOC-Os01g37310	Meristem	0	0	0	0	0.00208	0	0	0.000959	-2.49	-2.13	1.48	0.243	0.441	0.491	gel-soil
877	LOC-Os01g37350	Meristem	0.126	0.138	0.205	0.186	0.0854	0.048	0.157	0.0652	0.243	2.74	0.73	0.405	0.597	0.622	gel-soil
878	LOC-Os01g37380	Meristem	0.0084	0	0.0228	0.0127	0.00208	0.00178	0.00966	0.00192	1.18	-1.13	0.917	0.352	0.557	0.58	gel-soil
879	LOC-Os01g37460	Meristem	0.0168	0.0122	0.032	0.0381	0.0146	0.00533	0.0228	0.00959	0.583	0.257	0.91	0.354	0.559	0.582	gel-soil
880	LOC-Os01g37560	Meristem	0.56	0.606	0.767	0.682	0.454	0.437	0.638	0.445	-0.312	5.77	3.25	0.0893	0.234	0.259	gel-soil
881	LOC-Os01g37590	Meristem	0	0	0	0	0.00833	0.00533	0	0.00671	-5.25	-1.5	12.5	0.00334	0.0187	0.0215	gel-soil
882	LOC-Os01g37670	Meristem	0.0196	0.00306	0.0228	0.00847	0.00833	0.00178	0.0132	0.00479	0.262	-0.834	0.0777	0.784	0.863	0.878	gel-soil
883	LOC-Os01g37760	Meristem	0.174	0.162	0.283	0.25	0.108	0.0977	0.207	0.103	0.0445	3.02	0.0362	0.851	0.912	0.916	gel-soil
884	LOC-Os01g37790	Meristem	0.104	0.15	0.247	0.199	0.0708	0.0515	0.164	0.0604	0.333	2.51	1.36	0.26	0.458	0.504	gel-soil
885	LOC-Os01g37810	Meristem	0.148	0.141	0.288	0.225	0.0938	0.0568	0.189	0.0738	0.0842	3.14	0.0875	0.771	0.853	0.869	gel-soil
886	LOC-Os01g37825	Meristem	0.272	0.318	0.32	0.326	0.156	0.0977	0.306	0.125	0.329	3.57	2.44	0.137	0.313	0.345	gel-soil
887	LOC-Os01g37832	Meristem	0.583	0.609	0.708	0.686	0.275	0.281	0.636	0.278	0.755	5.97	23.1	0.000169	0.00176	0.00195	gel-soil
888	LOC-Os01g37837	Meristem	0.639	0.691	0.772	0.716	0.529	0.504	0.695	0.516	-0.399	5.95	8.04	0.0115	0.0502	0.0569	gel-soil
889	LOC-Os01g37842	Meristem	0.213	0.251	0.301	0.212	0.135	0.124	0.241	0.129	-0.172	3.39	0.693	0.417	0.608	0.63	gel-soil
890	LOC-Os01g37850	Meristem	0.176	0.202	0.228	0.212	0.125	0.087	0.201	0.105	-0.141	2.93	0.395	0.538	0.678	0.702	gel-soil
891	LOC-Os01g37870	Meristem	0.028	0.0428	0.0639	0.0551	0.0167	0.00888	0.0448	0.0125	0.755	0.571	2.61	0.125	0.293	0.323	gel-soil
892	LOC-Os01g37910	Meristem	0.151	0.141	0.256	0.182	0.177	0.153	0.175	0.164	-0.825	3.74	15.3	0.00114	0.00804	0.00914	gel-soil
893	LOC-Os01g37950	Meristem	0.815	0.817	0.927	0.886	0.748	0.833	0.852	0.794	-1.55	8.65	111	7.78e-09	8.06e-07	5.03e-07	gel-soil
894	LOC-Os01g37980	Meristem	0.658	0.624	0.785	0.682	0.556	0.503	0.678	0.527	-0.488	5.95	12.4	0.00269	0.0158	0.0181	gel-soil
895	LOC-Os01g38130	Meristem	0.0168	0.0275	0.00457	0.0254	0.00833	0.0107	0.0193	0.00959	-0.475	0.0062	0.516	0.482	0.662	0.668	gel-soil
896	LOC-Os01g38140	Meristem	0.0056	0.00917	0.0183	0.00424	0.00417	0	0.00878	0.00192	1.18	-1.14	0.995	0.333	0.535	0.569	gel-soil
897	LOC-Os01g38180	Meristem	0.0588	0.052	0.0548	0.0847	0.0125	0.0071	0.0615	0.00959	1.54	1.24	12.9	0.00226	0.0138	0.0158	gel-soil
898	LOC-Os01g38229	Meristem	0.0224	0.0122	0.00913	0.00424	0.0146	0.016	0.0132	0.0153	-1.17	-0.299	2.67	0.121	0.286	0.317	gel-soil
899	LOC-Os01g38359	Meristem	0.0784	0.0948	0.169	0.165	0.131	0.071	0.119	0.0988	-0.945	2.31	12.1	0.00287	0.0167	0.0191	gel-soil
900	LOC-Os01g38510	Meristem	0.625	0.667	0.744	0.657	0.385	0.313	0.666	0.346	0.522	6.04	10.8	0.00435	0.0231	0.0266	gel-soil
901	LOC-Os01g38520	Meristem	0.0084	0.00306	0.00913	0.00847	0.00417	0.00533	0.00702	0.00479	-0.627	-1.18	0.423	0.524	0.666	0.691	gel-soil
902	LOC-Os01g38560	Meristem	0.0028	0.00306	0	0	0	0	0.00176	0	2.23	-2.02	0.884	0.361	0.559	0.584	gel-soil
903	LOC-Os01g38640	Meristem	0	0	0.00457	0	0	0	0.000878	0	1.52	-2.13	0.435	0.519	0.662	0.688	gel-soil
904	LOC-Os01g38650	Meristem	0.0028	0	0.00457	0	0.0104	0	0.00176	0.00479	-2.57	-1.51	3.63	0.0739	0.204	0.228	gel-soil
905	LOC-Os01g38690	Meristem	0.0056	0	0.00913	0	0	0	0.00351	0	3.07	-1.83	1.63	0.22	0.432	0.46	gel-soil
906	LOC-Os01g38950	Meristem	0.395	0.471	0.566	0.483	0.329	0.309	0.468	0.318	-0.455	4.69	8.6	0.00939	0.0428	0.0486	gel-soil
907	LOC-Os01g38970	Meristem	0.317	0.333	0.338	0.28	0.188	0.115	0.318	0.149	0.0793	3.64	0.12	0.733	0.825	0.843	gel-soil
908	LOC-Os01g38990	Meristem	0.221	0.232	0.311	0.28	0.162	0.126	0.254	0.143	-0.342	3.43	3.18	0.0928	0.24	0.266	gel-soil
909	LOC-Os01g39010	Meristem	0.882	0.92	0.963	0.915	0.64	0.584	0.916	0.61	0.461	7.14	9.88	0.00599	0.0299	0.0342	gel-soil
910	LOC-Os01g39020	Meristem	0.0532	0.0612	0.0731	0.0932	0.0167	0.016	0.0676	0.0163	0.878	1.06	4.66	0.0456	0.143	0.161	gel-soil
911	LOC-Os01g39030	Meristem	0.0056	0.00917	0.0137	0	0.00208	0.00178	0.00702	0.00192	0.603	-1.37	0.226	0.641	0.757	0.78	gel-soil
912	LOC-Os01g39060	Meristem	0.042	0.0275	0.0411	0.0381	0.0229	0.0195	0.0369	0.0211	-0.329	0.461	0.548	0.469	0.661	0.663	gel-soil
913	LOC-Os01g39100	Meristem	0.0336	0.052	0.0548	0.0678	0.0188	0.0178	0.05	0.0182	0.198	0.83	0.226	0.641	0.757	0.781	gel-soil
914	LOC-Os01g39110	Meristem	0.0336	0.0306	0.0502	0.0424	0.0375	0.0142	0.0378	0.0249	-0.664	0.834	2.55	0.129	0.3	0.332	gel-soil
915	LOC-Os01g39250	Meristem	0.193	0.199	0.247	0.203	0.0583	0.0622	0.207	0.0604	0.638	2.75	6.85	0.0181	0.0713	0.0805	gel-soil
916	LOC-Os01g39260	Meristem	0.482	0.532	0.612	0.572	0.29	0.293	0.54	0.291	0.0161	4.9	0.00953	0.923	0.949	0.954	gel-soil
917	LOC-Os01g39310	Meristem	0.681	0.716	0.795	0.729	0.502	0.533	0.723	0.519	-0.36	6.35	6.79	0.0186	0.0728	0.0822	gel-soil
918	LOC-Os01g39330	Meristem	0.289	0.242	0.26	0.199	0.167	0.13	0.251	0.147	0.363	4.16	3.42	0.0819	0.219	0.245	gel-soil
919	LOC-Os01g39670	Meristem	0.0168	0.0183	0.0228	0.0169	0	0.00888	0.0184	0.00479	0.674	-0.583	0.565	0.463	0.655	0.657	gel-soil
920	LOC-Os01g39680	Meristem	0.042	0.0122	0.0365	0.0169	0.0208	0.00355	0.0272	0.0115	0.123	0.0681	0.0344	0.855	0.914	0.918	gel-soil
921	LOC-Os01g39690	Meristem	0.0028	0.00612	0.00913	0	0.00208	0	0.00439	0.000959	0.865	-1.66	0.295	0.594	0.727	0.746	gel-soil
922	LOC-Os01g39770	Meristem	0.101	0.0856	0.169	0.195	0.106	0.0977	0.129	0.102	-0.596	2.94	4.6	0.0469	0.146	0.164	gel-soil
923	LOC-Os01g39780	Meristem	0.703	0.682	0.813	0.682	0.512	0.407	0.714	0.455	-0.0429	5.71	0.0774	0.784	0.863	0.878	gel-soil
924	LOC-Os01g39810	Meristem	0.0364	0.0612	0.0502	0.0593	0.0292	0.0302	0.0509	0.0297	-0.406	0.934	1.06	0.318	0.518	0.562	gel-soil
925	LOC-Os01g39830	Meristem	0.0028	0.0214	0.0183	0.0254	0.00833	0.0071	0.0158	0.00767	-0.000956	-0.506	2.04e-06	0.999	0.999	0.999	gel-soil
926	LOC-Os01g39860	Meristem	0.0728	0.0887	0.114	0.153	0.0229	0.0195	0.102	0.0211	1.83	2.28	23.1	0.000171	0.00177	0.00197	gel-soil
927	LOC-Os01g39960	Meristem	0.0112	0.0153	0.00457	0.00847	0.00417	0	0.0105	0.00192	1.58	-0.932	1.82	0.195	0.399	0.428	gel-soil
928	LOC-Os01g39970	Meristem	0.0028	0	0.00457	0	0	0	0.00176	0	2.24	-2.02	0.883	0.362	0.559	0.584	gel-soil
929	LOC-Os01g40070	Meristem	0.818	0.774	0.858	0.826	0.567	0.668	0.815	0.621	-0.108	8.78	0.707	0.412	0.604	0.626	gel-soil
930	LOC-Os01g40080	Meristem	0	0	0	0.00424	0	0.00178	0.000878	0.000959	-0.992	-2.02	0.257	0.619	0.74	0.763	gel-soil
931	LOC-Os01g40094	Meristem	0.588	0.59	0.689	0.636	0.306	0.339	0.618	0.324	0.266	5.37	3.06	0.0986	0.25	0.277	gel-soil
932	LOC-Os01g40150	Meristem	0.0028	0	0	0	0.00208	0	0.000878	0.000959	-0.978	-2.02	0.259	0.618	0.74	0.763	gel-soil
933	LOC-Os01g40190	Meristem	0.204	0.187	0.192	0.199	0.271	0.24	0.196	0.254	-1.99	4.57	114	6.68e-09	7.31e-07	4.43e-07	gel-soil
934	LOC-Os01g40240	Meristem	0.0028	0.00612	0	0	0	0	0.00263	0	2.71	-1.93	1.26	0.278	0.477	0.525	gel-soil
935	LOC-Os01g40250	Meristem	0.218	0.232	0.228	0.199	0.148	0.108	0.22	0.127	-0.115	3.5	0.231	0.637	0.754	0.778	gel-soil
936	LOC-Os01g40260	Meristem	0.216	0.165	0.274	0.203	0.0604	0.0604	0.21	0.0604	2.68	5.59	162	4.6e-10	1.15e-07	4.65e-08	gel-soil
937	LOC-Os01g40280	Meristem	0.389	0.413	0.475	0.517	0.319	0.29	0.439	0.303	-0.189	5.25	1.46	0.243	0.441	0.491	gel-soil
938	LOC-Os01g40290	Meristem	0.0756	0.0642	0.0913	0.0932	0.108	0.0782	0.079	0.092	-1.49	2.99	34	2.11e-05	0.00034	0.000357	gel-soil
939	LOC-Os01g40320	Meristem	0.0336	0.0245	0.032	0.0424	0.0312	0.00888	0.0325	0.0192	-0.255	0.475	0.246	0.627	0.744	0.769	gel-soil
940	LOC-Os01g40330	Meristem	0.261	0.278	0.315	0.343	0.235	0.162	0.293	0.196	-0.15	4.2	0.654	0.43	0.622	0.63	gel-soil
941	LOC-Os01g40340	Meristem	0.322	0.346	0.429	0.394	0.225	0.201	0.364	0.212	-0.209	4.06	1.53	0.233	0.441	0.479	gel-soil
942	LOC-Os01g40360	Meristem	0	0	0	0	0	0.00178	0	0.000959	-2.52	-2.13	1.48	0.244	0.441	0.491	gel-soil
943	LOC-Os01g40520	Meristem	0.0084	0	0.00457	0	0	0	0.00351	0	3.07	-1.83	1.59	0.226	0.44	0.469	gel-soil
944	LOC-Os01g40560	Meristem	0.0056	0.0122	0.00457	0.00847	0.00833	0.0124	0.0079	0.0105	-1.83	-0.728	5.62	0.03	0.104	0.118	gel-soil
945	LOC-Os01g40600	Meristem	0.0224	0.0336	0.0183	0.0381	0.00417	0.0071	0.0281	0.00575	1.44	0.0681	4.97	0.0397	0.129	0.145	gel-soil
946	LOC-Os01g40610	Meristem	0.333	0.312	0.452	0.407	0.271	0.206	0.365	0.236	-0.345	4.13	4.28	0.0544	0.163	0.183	gel-soil
947	LOC-Os01g40620	Meristem	0.339	0.339	0.475	0.39	0.269	0.208	0.376	0.236	-0.328	4.13	3.65	0.0732	0.203	0.226	gel-soil
948	LOC-Os01g40650	Meristem	0.899	0.884	0.968	0.936	0.773	0.769	0.916	0.771	-0.544	7.4	19	0.000439	0.00375	0.00424	gel-soil
949	LOC-Os01g40660	Meristem	0.129	0.15	0.155	0.161	0.0562	0.0746	0.147	0.0662	0.239	2.71	0.788	0.387	0.578	0.607	gel-soil
950	LOC-Os01g40670	Meristem	0.591	0.599	0.758	0.695	0.421	0.38	0.647	0.399	-0.0878	5.78	0.311	0.584	0.718	0.739	gel-soil
951	LOC-Os01g40700	Meristem	0.3	0.269	0.466	0.36	0.183	0.227	0.335	0.207	-0.591	3.97	8.07	0.0114	0.0496	0.0563	gel-soil
952	LOC-Os01g40710	Meristem	0.084	0.0948	0.192	0.153	0.0438	0.032	0.122	0.0374	0.909	2.13	6.98	0.0172	0.0686	0.0775	gel-soil
953	LOC-Os01g40760	Meristem	0.0504	0.052	0.105	0.0847	0.0125	0.0124	0.0685	0.0125	1.57	1.1	11.7	0.00327	0.0184	0.0212	gel-soil
954	LOC-Os01g40820	Meristem	0.106	0.131	0.187	0.148	0.0396	0.0284	0.138	0.0336	1.05	2.13	12.1	0.00287	0.0167	0.0191	gel-soil
955	LOC-Os01g40840	Meristem	0.168	0.196	0.205	0.161	0.125	0.0853	0.182	0.104	-0.302	2.8	1.65	0.216	0.429	0.456	gel-soil
956	LOC-Os01g40860	Meristem	0.0224	0.0245	0.032	0.00847	0.0188	0.0071	0.0219	0.0125	-0.74	0.127	1.81	0.196	0.401	0.429	gel-soil
957	LOC-Os01g40870	Meristem	0.0532	0.0428	0.0822	0.0932	0.0167	0.016	0.0641	0.0163	1.74	2	15	0.00125	0.00867	0.00984	gel-soil
958	LOC-Os01g40960	Meristem	0	0.00306	0.00457	0	0	0	0.00176	0	2.24	-2.02	0.883	0.362	0.559	0.584	gel-soil
959	LOC-Os01g40970	Meristem	0	0.00306	0	0	0	0	0.000878	0	1.51	-2.13	0.436	0.519	0.662	0.688	gel-soil
960	LOC-Os01g40990	Meristem	0.28	0.318	0.32	0.339	0.152	0.0959	0.311	0.122	0.359	3.68	3.11	0.096	0.246	0.272	gel-soil
961	LOC-Os01g41010	Meristem	0.387	0.343	0.425	0.39	0.3	0.233	0.382	0.264	0.103	5.49	0.358	0.558	0.695	0.717	gel-soil
962	LOC-Os01g41020	Meristem	0	0	0	0	0.00625	0	0	0.00288	-4.26	-1.83	5.19	0.0391	0.128	0.144	gel-soil
963	LOC-Os01g41040	Meristem	0.056	0.0673	0.0776	0.0847	0.025	0.0178	0.0694	0.0211	0.555	1.22	2.23	0.154	0.339	0.373	gel-soil
964	LOC-Os01g41050	Meristem	0.0336	0.00917	0.0137	0.0127	0.0208	0.00178	0.0184	0.0105	-0.272	0.503	0.145	0.708	0.808	0.828	gel-soil
965	LOC-Os01g41120	Meristem	0.417	0.382	0.493	0.475	0.579	0.52	0.434	0.547	-1.44	6.41	76.1	1.2e-07	5.72e-06	4.98e-06	gel-soil
966	LOC-Os01g41145	Meristem	0	0.00306	0	0	0	0	0.000878	0	1.51	-2.13	0.436	0.519	0.662	0.688	gel-soil
967	LOC-Os01g41190	Meristem	0.23	0.254	0.279	0.267	0.165	0.137	0.254	0.15	-0.33	3.35	2.78	0.114	0.277	0.305	gel-soil
968	LOC-Os01g41210	Meristem	0.0196	0.0428	0.0457	0.0551	0.0125	0.0195	0.0386	0.0163	0.0498	0.443	0.00996	0.922	0.948	0.953	gel-soil
969	LOC-Os01g41220	Meristem	0.412	0.428	0.589	0.504	0.244	0.21	0.47	0.225	0.357	4.9	3.82	0.0675	0.191	0.213	gel-soil
970	LOC-Os01g41240	Meristem	0.014	0.0245	0.032	0.0424	0.0188	0.0071	0.0263	0.0125	0.953	1.53	2.06	0.169	0.361	0.394	gel-soil
971	LOC-Os01g41250	Meristem	0.0084	0.00612	0.0183	0.0127	0.00208	0.00178	0.0105	0.00192	1.29	-1.08	1.46	0.244	0.441	0.491	gel-soil
972	LOC-Os01g41310	Meristem	0.0056	0.0122	0.00913	0.00847	0	0.00178	0.00878	0.000959	1.9	-1.25	2.02	0.174	0.368	0.402	gel-soil
973	LOC-Os01g41420	Meristem	0.014	0.0183	0.00457	0	0.00208	0.00533	0.0105	0.00384	0.594	-0.837	0.279	0.604	0.736	0.753	gel-soil
974	LOC-Os01g41430	Meristem	0.543	0.492	0.621	0.589	0.388	0.378	0.553	0.383	-0.0257	7	0.026	0.874	0.926	0.928	gel-soil
975	LOC-Os01g41510	Meristem	0.0924	0.0856	0.123	0.123	0.0396	0.0178	0.103	0.0278	1.02	1.74	8.93	0.00834	0.039	0.0444	gel-soil
976	LOC-Os01g41550	Meristem	0.493	0.468	0.616	0.504	0.25	0.249	0.512	0.249	0.375	5.36	5.21	0.0357	0.12	0.135	gel-soil
977	LOC-Os01g41630	Meristem	0.454	0.446	0.553	0.449	0.323	0.291	0.47	0.306	-0.402	4.66	6.49	0.0209	0.0796	0.0899	gel-soil
978	LOC-Os01g41640	Meristem	0.174	0.22	0.269	0.254	0.117	0.0959	0.222	0.105	-0.0263	3.18	0.0148	0.905	0.937	0.945	gel-soil
979	LOC-Os01g41650	Meristem	0.0336	0.0245	0.0365	0.0593	0.0125	0.0124	0.0369	0.0125	0.611	0.397	1.25	0.279	0.477	0.525	gel-soil
980	LOC-Os01g41710	Meristem	0.0028	0.00306	0	0.00424	0	0	0.00263	0	2.72	-1.92	1.39	0.255	0.453	0.503	gel-soil
981	LOC-Os01g41730	Meristem	0.0392	0.0367	0.032	0.0466	0.0167	0.00355	0.0386	0.00959	0.9	0.368	2.44	0.137	0.313	0.346	gel-soil
982	LOC-Os01g41740	Meristem	0	0	0	0.00424	0	0	0.000878	0	1.53	-2.13	0.434	0.52	0.662	0.688	gel-soil
983	LOC-Os01g41870	Meristem	0.176	0.193	0.196	0.199	0.0542	0.0444	0.19	0.0489	0.929	2.64	12.5	0.00257	0.0153	0.0175	gel-soil
984	LOC-Os01g41890	Meristem	0.0112	0.0153	0	0.00847	0.00625	0.00888	0.00966	0.00767	-0.739	-0.825	0.657	0.429	0.621	0.63	gel-soil
985	LOC-Os01g41900	Meristem	0.431	0.385	0.466	0.424	0.185	0.117	0.423	0.149	1.85	6.23	42.9	5.26e-06	0.000113	0.000113	gel-soil
986	LOC-Os01g41910	Meristem	0.0056	0	0.00913	0.00847	0.00208	0.00178	0.00527	0.00192	0.242	-1.51	0.0333	0.857	0.915	0.92	gel-soil
987	LOC-Os01g41930	Meristem	0.0028	0.00917	0.0183	0.00424	0.0125	0	0.0079	0.00575	-0.879	-1.02	0.72	0.408	0.6	0.624	gel-soil
988	LOC-Os01g41950	Meristem	0	0.00306	0.0228	0	0.00625	0	0.00527	0.00288	0.109	-1.31	0.00553	0.942	0.961	0.964	gel-soil
989	LOC-Os01g41960	Meristem	0.0028	0	0	0	0	0	0.000878	0	1.51	-2.13	0.436	0.519	0.662	0.688	gel-soil
990	LOC-Os01g41980	Meristem	0.0168	0.0245	0.0183	0.0212	0.0146	0.00355	0.0202	0.00863	-0.111	-0.248	0.0307	0.863	0.919	0.923	gel-soil
991	LOC-Os01g42000	Meristem	0.0364	0.0275	0.0457	0.00847	0.00625	0.016	0.0299	0.0115	0.201	0.0716	0.0907	0.767	0.849	0.866	gel-soil
992	LOC-Os01g42024	Meristem	0.353	0.364	0.425	0.403	0.0938	0.144	0.38	0.121	1	4.25	19.3	0.000405	0.00352	0.00397	gel-soil
993	LOC-Os01g42030	Meristem	0.429	0.361	0.461	0.347	0.385	0.32	0.399	0.35	-0.918	6.38	34.1	2.07e-05	0.000336	0.000351	gel-soil
994	LOC-Os01g42040	Meristem	0.0672	0.0489	0.0731	0.0424	0.0292	0.0195	0.0579	0.024	0.265	0.98	0.396	0.538	0.678	0.701	gel-soil
995	LOC-Os01g42060	Meristem	0	0.00306	0.00457	0	0	0	0.00176	0	2.24	-2.02	0.883	0.362	0.559	0.584	gel-soil
996	LOC-Os01g42080	Meristem	0.157	0.174	0.247	0.212	0.11	0.0728	0.191	0.0901	0.0209	2.8	0.00828	0.929	0.952	0.957	gel-soil
997	LOC-Os01g42090	Meristem	0	0	0.00457	0	0.0104	0	0.000878	0.00479	-3.69	-1.43	6.78	0.0187	0.073	0.0825	gel-soil
998	LOC-Os01g42110	Meristem	0.0028	0.00917	0.00457	0.00847	0	0.00178	0.00615	0.000959	1.48	-1.44	1.05	0.32	0.52	0.564	gel-soil
999	LOC-Os01g42120	Meristem	0.291	0.291	0.406	0.335	0.221	0.156	0.322	0.186	-0.138	3.86	0.616	0.444	0.636	0.639	gel-soil
1000	LOC-Os01g42190	Meristem	0.277	0.26	0.32	0.318	0.0729	0.0426	0.289	0.0566	1.47	4.12	21.8	0.000228	0.00225	0.00249	gel-soil
1001	LOC-Os01g42200	Meristem	0.185	0.193	0.228	0.263	0.0583	0.0746	0.212	0.0671	0.656	3.58	5.18	0.0362	0.121	0.136	gel-soil
1002	LOC-Os01g42210	Meristem	0.028	0.0459	0.0411	0.0297	0.0208	0.016	0.036	0.0182	-0.17	0.436	0.139	0.714	0.812	0.829	gel-soil
1003	LOC-Os01g42220	Meristem	0.014	0.00612	0.00457	0.0169	0.00417	0	0.0105	0.00192	1.2	-1.13	1	0.331	0.534	0.569	gel-soil
1004	LOC-Os01g42234	Meristem	0.398	0.391	0.553	0.47	0.227	0.183	0.441	0.203	0.513	4.81	7	0.0171	0.0681	0.077	gel-soil
1005	LOC-Os01g42280	Meristem	0.0224	0.00612	0.0228	0.0508	0.00625	0.0071	0.0237	0.00671	0.428	-0.27	0.319	0.58	0.714	0.735	gel-soil
1006	LOC-Os01g42430	Meristem	0.933	0.924	0.959	0.919	0.808	0.851	0.932	0.831	-0.745	7.98	32.2	2.87e-05	0.000432	0.000458	gel-soil
1007	LOC-Os01g42460	Meristem	0.0448	0.0336	0.0639	0.0424	0.0396	0.0195	0.0448	0.0288	-0.415	0.787	1.1	0.31	0.508	0.559	gel-soil
1008	LOC-Os01g42470	Meristem	0.689	0.746	0.886	0.771	0.702	0.604	0.76	0.649	-0.681	6.52	22.9	0.000178	0.00184	0.00203	gel-soil
1009	LOC-Os01g42520	Meristem	0.602	0.612	0.671	0.614	0.352	0.409	0.621	0.383	-1.73	7.98	75.1	1.31e-07	6.11e-06	5.37e-06	gel-soil
1010	LOC-Os01g42550	Meristem	0	0	0.00457	0	0	0	0.000878	0	1.52	-2.13	0.435	0.519	0.662	0.688	gel-soil
1011	LOC-Os01g42610	Meristem	0	0	0.00457	0.00424	0	0	0.00176	0	2.25	-2.02	0.878	0.363	0.559	0.585	gel-soil
1012	LOC-Os01g42650	Meristem	0.98	0.988	1	0.983	0.954	0.941	0.987	0.947	-0.594	8.86	26.3	8.72e-05	0.00104	0.00114	gel-soil
1013	LOC-Os01g42670	Meristem	0	0	0	0	0.00208	0	0	0.000959	-2.49	-2.13	1.48	0.243	0.441	0.491	gel-soil
1014	LOC-Os01g42690	Meristem	0.0728	0.052	0.0594	0.089	0.0417	0.0391	0.0676	0.0403	-0.0341	2.13	0.0107	0.919	0.945	0.951	gel-soil
1015	LOC-Os01g42710	Meristem	0.0532	0.055	0.0639	0.0466	0.0333	0.016	0.0544	0.024	0.109	0.918	0.0745	0.788	0.866	0.881	gel-soil
1016	LOC-Os01g42720	Meristem	0.303	0.312	0.443	0.309	0.233	0.14	0.334	0.183	0.155	3.95	0.582	0.456	0.648	0.651	gel-soil
1017	LOC-Os01g42730	Meristem	0.342	0.355	0.553	0.381	0.24	0.162	0.394	0.198	0.167	4.34	0.772	0.392	0.584	0.612	gel-soil
1018	LOC-Os01g42770	Meristem	0.734	0.761	0.84	0.822	0.506	0.462	0.781	0.482	0.297	6.09	4.48	0.0496	0.152	0.171	gel-soil
1019	LOC-Os01g42810	Meristem	0.0644	0.0581	0.0776	0.0508	0.0625	0.0444	0.0623	0.0527	-1.06	1.76	11.1	0.00404	0.0218	0.025	gel-soil
1020	LOC-Os01g42830	Meristem	0.317	0.352	0.438	0.398	0.246	0.22	0.367	0.232	-0.25	4.15	2.19	0.157	0.344	0.378	gel-soil
1021	LOC-Os01g42840	Meristem	0.0056	0.00917	0.0137	0.0212	0.00208	0	0.0114	0.000959	2.47	-0.976	3.96	0.0631	0.182	0.203	gel-soil
1022	LOC-Os01g42860	Meristem	0.779	0.679	0.872	0.809	0.415	0.366	0.774	0.388	2	8.6	97.7	2.03e-08	1.53e-06	1.13e-06	gel-soil
1023	LOC-Os01g42950	Meristem	0.434	0.453	0.511	0.483	0.267	0.22	0.464	0.242	-0.021	4.58	0.0156	0.902	0.936	0.943	gel-soil
1024	LOC-Os01g42960	Meristem	0.174	0.205	0.265	0.199	0.0729	0.0906	0.205	0.0825	0.182	3	0.457	0.508	0.662	0.688	gel-soil
1025	LOC-Os01g42980	Meristem	0.776	0.804	0.872	0.826	0.615	0.483	0.813	0.544	0.0539	6.51	0.125	0.728	0.822	0.839	gel-soil
1026	LOC-Os01g42990	Meristem	0.204	0.239	0.356	0.229	0.108	0.0462	0.248	0.0748	1.04	3.5	14	0.00163	0.0107	0.0122	gel-soil
1027	LOC-Os01g43010	Meristem	0.084	0.11	0.11	0.127	0.0604	0.032	0.105	0.0451	0.313	1.95	1.05	0.319	0.519	0.563	gel-soil
1028	LOC-Os01g43050	Meristem	0.249	0.223	0.306	0.242	0.0771	0.0622	0.251	0.069	0.997	3.25	20.6	0.000299	0.00278	0.00311	gel-soil
1029	LOC-Os01g43070	Meristem	0.0392	0.0275	0.0822	0.0466	0.00208	0.00178	0.0457	0.00192	3.49	0.397	23.8	0.000145	0.00156	0.00173	gel-soil
1030	LOC-Os01g43100	Meristem	0.445	0.419	0.553	0.487	0.217	0.213	0.467	0.215	0.312	4.69	3.64	0.0735	0.203	0.227	gel-soil
1031	LOC-Os01g43120	Meristem	0.0196	0.0459	0.0228	0.0254	0.0188	0.00533	0.029	0.0115	0.231	0.0464	0.139	0.714	0.812	0.829	gel-soil
1032	LOC-Os01g43130	Meristem	0.3	0.269	0.384	0.275	0.142	0.112	0.302	0.126	0.27	3.51	1.84	0.193	0.397	0.426	gel-soil
1033	LOC-Os01g43140	Meristem	0.14	0.122	0.183	0.114	0.0229	0.0497	0.138	0.0374	0.807	2.18	4.35	0.0525	0.159	0.178	gel-soil
1034	LOC-Os01g43160	Meristem	0.263	0.312	0.425	0.305	0.283	0.25	0.317	0.266	-1.1	4.45	41.4	6.47e-06	0.000132	0.000134	gel-soil
1035	LOC-Os01g43220	Meristem	0.0224	0.0612	0.0594	0.0297	0.0104	0.0195	0.0421	0.0153	0.358	0.504	0.428	0.522	0.664	0.689	gel-soil
1036	LOC-Os01g43260	Meristem	0.0028	0	0	0	0	0	0.000878	0	1.51	-2.13	0.436	0.519	0.662	0.688	gel-soil
1037	LOC-Os01g43280	Meristem	0	0.00612	0.00457	0.00424	0	0	0.00351	0	3.08	-1.83	1.81	0.198	0.402	0.431	gel-soil
1038	LOC-Os01g43290	Meristem	0.0112	0.00917	0.00457	0.00424	0	0	0.0079	0	4.14	-1.44	4.31	0.0546	0.163	0.183	gel-soil
1039	LOC-Os01g43340	Meristem	0	0.00306	0.0137	0.00424	0.00208	0	0.00439	0.000959	0.88	-1.66	0.291	0.597	0.729	0.749	gel-soil
1040	LOC-Os01g43360	Meristem	0.835	0.865	0.932	0.864	0.642	0.641	0.868	0.641	0.0212	7.1	0.0252	0.876	0.928	0.929	gel-soil
1041	LOC-Os01g43370	Meristem	0.378	0.394	0.438	0.428	0.317	0.199	0.405	0.253	-0.45	4.47	6.15	0.024	0.089	0.0998	gel-soil
1042	LOC-Os01g43410	Meristem	0.703	0.758	0.854	0.737	0.485	0.49	0.755	0.488	-0.11	6.1	0.567	0.462	0.654	0.656	gel-soil
1043	LOC-Os01g43480	Meristem	0.417	0.453	0.461	0.462	0.256	0.167	0.445	0.208	0.606	5.19	7.67	0.0132	0.0558	0.0632	gel-soil
1044	LOC-Os01g43500	Meristem	0.0028	0.00612	0	0	0.00208	0	0.00263	0.000959	0.218	-1.83	0.0153	0.903	0.936	0.944	gel-soil
1045	LOC-Os01g43510	Meristem	0.154	0.171	0.146	0.153	0.175	0.151	0.157	0.162	-1.49	3.59	42.8	5.32e-06	0.000114	0.000114	gel-soil
1046	LOC-Os01g43530	Meristem	0.0252	0.0214	0.0137	0.0169	0	0	0.0202	0	5.63	-0.593	13.8	0.0019	0.0121	0.0138	gel-soil
1047	LOC-Os01g43540	Meristem	0.888	0.893	0.963	0.928	0.783	0.794	0.912	0.789	-0.416	7.91	9.65	0.00648	0.0318	0.0364	gel-soil
1048	LOC-Os01g43560	Meristem	0.0168	0.00612	0.0137	0.0212	0.00833	0	0.014	0.00384	0.509	-0.549	0.321	0.578	0.713	0.734	gel-soil
1049	LOC-Os01g43580	Meristem	0.459	0.505	0.502	0.453	0.402	0.325	0.479	0.36	-0.411	5.12	5.88	0.0269	0.0967	0.109	gel-soil
1050	LOC-Os01g43590	Meristem	0	0	0	0.00424	0	0	0.000878	0	1.53	-2.13	0.434	0.52	0.662	0.688	gel-soil
1051	LOC-Os01g43630	Meristem	0.129	0.159	0.196	0.182	0.0688	0.0604	0.162	0.0642	0.288	2.58	1.43	0.249	0.447	0.497	gel-soil
1052	LOC-Os01g43650	Meristem	0.3	0.251	0.297	0.263	0.108	0.146	0.277	0.128	0.569	4.75	8.41	0.0101	0.0452	0.0513	gel-soil
1053	LOC-Os01g43700	Meristem	0.462	0.48	0.534	0.492	0.0938	0.0124	0.487	0.0499	2.9	4.48	59.2	6.63e-07	2.14e-05	2.05e-05	gel-soil
1054	LOC-Os01g43740	Meristem	0.0336	0.0398	0.0457	0.0424	0.0208	0.00533	0.0395	0.0125	0.174	1.05	0.198	0.662	0.774	0.798	gel-soil
1055	LOC-Os01g43750	Meristem	0.521	0.48	0.639	0.568	0.225	0.183	0.542	0.202	2.32	7.52	112	7.7e-09	8.01e-07	4.98e-07	gel-soil
1056	LOC-Os01g43760	Meristem	0	0.00917	0.00457	0	0.00208	0	0.00351	0.000959	-0.279	-1.66	0.0326	0.859	0.916	0.921	gel-soil
1057	LOC-Os01g43774	Meristem	0.0448	0.0275	0.0731	0.0805	0.0188	0.00533	0.0527	0.0115	1.95	1.46	9.04	0.008	0.0376	0.0429	gel-soil
1058	LOC-Os01g43844	Meristem	0.501	0.419	0.443	0.403	0.41	0.323	0.446	0.363	-0.155	6.41	0.453	0.51	0.662	0.688	gel-soil
1059	LOC-Os01g43851	Meristem	0	0.00306	0	0.00424	0.00208	0	0.00176	0.000959	0.245	-1.83	0.0183	0.894	0.932	0.938	gel-soil
1060	LOC-Os01g43870	Meristem	0.261	0.306	0.416	0.347	0.215	0.245	0.321	0.231	-0.289	4.31	2.29	0.149	0.332	0.365	gel-soil
1061	LOC-Os01g43880	Meristem	0.0028	0.00612	0.00457	0.00424	0	0	0.00439	0	3.37	-1.75	2.51	0.133	0.306	0.338	gel-soil
1062	LOC-Os01g43890	Meristem	0.157	0.165	0.219	0.144	0.0792	0.0568	0.169	0.0671	1.13	3.43	23.8	0.000146	0.00157	0.00174	gel-soil
1063	LOC-Os01g43940	Meristem	0.0168	0.0245	0.0228	0.0169	0.00833	0.00533	0.0202	0.00671	0.656	-0.134	1.16	0.297	0.498	0.546	gel-soil
1064	LOC-Os01g44040	Meristem	0.218	0.287	0.42	0.309	0.171	0.174	0.296	0.173	-0.267	3.75	1.72	0.208	0.416	0.445	gel-soil
1065	LOC-Os01g44050	Meristem	0.381	0.373	0.461	0.47	0.229	0.19	0.413	0.208	-0.0369	4.41	0.0499	0.826	0.895	0.901	gel-soil
1066	LOC-Os01g44069	Meristem	0	0.00306	0	0.00424	0.00208	0	0.00176	0.000959	0.588	-1.74	0.112	0.742	0.831	0.849	gel-soil
1067	LOC-Os01g44090	Meristem	0	0	0.00913	0	0.00208	0.0071	0.00176	0.00479	-2.4	-1.57	3.04	0.0997	0.252	0.279	gel-soil
1068	LOC-Os01g44110	Meristem	0.0896	0.107	0.123	0.106	0.165	0.121	0.104	0.141	-1.53	2.75	48.6	2.4e-06	6e-05	5.93e-05	gel-soil
1069	LOC-Os01g44120	Meristem	0.627	0.587	0.626	0.636	0.548	0.513	0.617	0.529	-1.83	8.92	182	1.95e-10	5.87e-08	2.22e-08	gel-soil
1070	LOC-Os01g44130	Meristem	0.0056	0.00612	0.00913	0.00424	0.0104	0.00533	0.00615	0.00767	-2.07	-0.731	8.17	0.011	0.0483	0.0548	gel-soil
1071	LOC-Os01g44170	Meristem	0.496	0.505	0.63	0.576	0.442	0.426	0.541	0.433	-0.796	5.24	26.6	8.09e-05	0.000982	0.00107	gel-soil
1072	LOC-Os01g44200	Meristem	0.319	0.294	0.475	0.415	0.281	0.227	0.362	0.252	-0.619	4.09	12.3	0.00277	0.0162	0.0186	gel-soil
1073	LOC-Os01g44220	Meristem	0.0196	0.0183	0.0228	0.00847	0.0167	0.0124	0.0176	0.0144	-0.852	-0.0411	2.65	0.122	0.289	0.319	gel-soil
1074	LOC-Os01g44230	Meristem	0.373	0.489	0.511	0.449	0.275	0.199	0.449	0.234	0.0292	4.4	0.0274	0.87	0.924	0.927	gel-soil
1075	LOC-Os01g44240	Meristem	0.0196	0.0122	0.0137	0.00424	0.00208	0	0.0132	0.000959	2.51	-0.935	3.8	0.0681	0.192	0.215	gel-soil
1076	LOC-Os01g44250	Meristem	0	0	0.00913	0.00424	0	0	0.00263	0	2.73	-1.92	1.25	0.28	0.477	0.526	gel-soil
1077	LOC-Os01g44360	Meristem	0.0028	0.00306	0.00457	0	0.00417	0	0.00263	0.00192	0.00777	-1.58	2.32e-05	0.996	0.998	0.998	gel-soil
1078	LOC-Os01g44390	Meristem	0.0056	0	0	0	0.00625	0.00178	0.00176	0.00384	-1.87	-1.51	1.98	0.178	0.375	0.408	gel-soil
1079	LOC-Os01g44394	Meristem	0.342	0.306	0.347	0.411	0.175	0.105	0.347	0.137	0.593	3.94	9.69	0.00639	0.0314	0.036	gel-soil
1080	LOC-Os01g44970	Meristem	0.0084	0.00306	0.00457	0	0.00833	0.00888	0.00439	0.00863	-2.36	-1.01	6.6	0.02	0.0771	0.087	gel-soil
1081	LOC-Os01g45060	Meristem	0.0056	0.00306	0	0	0	0	0.00263	0	3.07	-1.83	1.59	0.226	0.44	0.469	gel-soil
1082	LOC-Os01g45090	Meristem	0.171	0.128	0.21	0.161	0.0271	0.0391	0.164	0.0336	1.33	3	20.8	0.000284	0.00266	0.00298	gel-soil
1083	LOC-Os01g45110	Meristem	0.527	0.459	0.475	0.441	0.338	0.233	0.479	0.281	-0.811	6.69	9.19	0.0076	0.0361	0.0412	gel-soil
1084	LOC-Os01g45190	Meristem	0.434	0.443	0.557	0.47	0.435	0.378	0.468	0.405	-0.923	4.83	36.2	1.45e-05	0.000251	0.000261	gel-soil
1085	LOC-Os01g45250	Meristem	0.569	0.538	0.521	0.547	0.427	0.464	0.546	0.447	-1.18	7.27	70.6	2.01e-07	8.47e-06	7.64e-06	gel-soil
1086	LOC-Os01g45260	Meristem	0.0028	0.0122	0.00913	0.00847	0	0	0.0079	0	4.15	-1.44	4.44	0.0514	0.156	0.176	gel-soil
1087	LOC-Os01g45274	Meristem	0.675	0.602	0.799	0.665	0.458	0.524	0.676	0.494	0.968	8.48	22.8	0.000182	0.00187	0.00207	gel-soil
1088	LOC-Os01g45290	Meristem	0	0.00306	0.0228	0.0169	0.00625	0	0.00878	0.00288	0.439	-1.19	0.116	0.738	0.828	0.846	gel-soil
1089	LOC-Os01g45310	Meristem	0.0028	0.00612	0.0228	0.0127	0	0.00178	0.00966	0.000959	2.04	-1.19	2.3	0.148	0.331	0.364	gel-soil
1090	LOC-Os01g45350	Meristem	0.0028	0.00917	0	0.00424	0.00208	0.00178	0.00439	0.00192	0.429	-1.44	0.0982	0.758	0.842	0.86	gel-soil
1091	LOC-Os01g45380	Meristem	0.0476	0.0703	0.0685	0.0593	0.0292	0.0462	0.0606	0.0384	-0.602	1.33	2.66	0.121	0.287	0.318	gel-soil
1092	LOC-Os01g45390	Meristem	0.336	0.431	0.511	0.5	0.231	0.215	0.431	0.222	-0.0162	4.4	0.00972	0.923	0.948	0.953	gel-soil
1093	LOC-Os01g45400	Meristem	0	0.00306	0	0.00424	0	0	0.00176	0	2.25	-2.02	0.879	0.362	0.559	0.585	gel-soil
1094	LOC-Os01g45430	Meristem	0.0028	0.00306	0.00457	0	0.00208	0	0.00263	0.000959	0.581	-1.74	0.125	0.728	0.821	0.839	gel-soil
1095	LOC-Os01g45450	Meristem	0.0952	0.119	0.0822	0.119	0.0604	0.0373	0.104	0.0479	0.54	2.35	3.34	0.0856	0.226	0.252	gel-soil
1096	LOC-Os01g45460	Meristem	0.0588	0.0612	0.0685	0.0254	0.0458	0.0249	0.0544	0.0345	-0.524	1.14	1.64	0.218	0.431	0.458	gel-soil
1097	LOC-Os01g45520	Meristem	0.0028	0.0153	0.00913	0.0127	0.00417	0.0071	0.00966	0.00575	-0.451	-0.968	0.244	0.627	0.745	0.77	gel-soil
1098	LOC-Os01g45550	Meristem	0.014	0	0	0	0	0.00355	0.00439	0.00192	-0.0504	-1.58	8e-04	0.978	0.986	0.986	gel-soil
1099	LOC-Os01g45624	Meristem	0.0028	0.00306	0	0	0	0	0.00176	0	2.71	-1.93	1.26	0.278	0.477	0.525	gel-soil
1100	LOC-Os01g45640	Meristem	0.375	0.367	0.466	0.441	0.0792	0.0497	0.404	0.0633	2.16	4.28	105	1.17e-08	1.07e-06	7.14e-07	gel-soil
1101	LOC-Os01g45659	Meristem	0.241	0.196	0.251	0.195	0.171	0.124	0.22	0.146	0.741	5.98	16	0.000937	0.00685	0.00779	gel-soil
1102	LOC-Os01g45700	Meristem	0.605	0.538	0.644	0.593	0.427	0.403	0.591	0.414	-0.27	6.39	4.07	0.0598	0.175	0.196	gel-soil
1103	LOC-Os01g45720	Meristem	0.521	0.453	0.447	0.504	0.25	0.25	0.484	0.25	0.453	6.37	5.2	0.036	0.12	0.135	gel-soil
1104	LOC-Os01g45750	Meristem	0.375	0.388	0.525	0.449	0.204	0.142	0.423	0.171	0.404	4.14	5.29	0.0346	0.117	0.131	gel-soil
1105	LOC-Os01g45840	Meristem	0.0392	0.0214	0.032	0.0254	0.00625	0.00355	0.0299	0.00479	1.59	-0.0364	5.67	0.0294	0.103	0.116	gel-soil
1106	LOC-Os01g45850	Meristem	0.0028	0.00612	0.00457	0.00424	0	0.00178	0.00439	0.000959	0.845	-1.66	0.309	0.586	0.719	0.74	gel-soil
1107	LOC-Os01g45900	Meristem	0.0308	0.0336	0.1	0.0847	0.0354	0.0178	0.0562	0.0259	0.26	1.36	0.273	0.608	0.739	0.756	gel-soil
1108	LOC-Os01g45960	Meristem	0.235	0.272	0.329	0.301	0.142	0.105	0.277	0.122	0.42	3.53	4.83	0.0423	0.135	0.152	gel-soil
1109	LOC-Os01g46020	Meristem	0.0644	0.0765	0.0868	0.0678	0.0292	0.0142	0.0729	0.0211	0.587	1.28	2.35	0.143	0.323	0.356	gel-soil
1110	LOC-Os01g46060	Meristem	0.171	0.226	0.164	0.199	0.123	0.0906	0.191	0.105	-0.225	2.96	0.833	0.374	0.573	0.594	gel-soil
1111	LOC-Os01g46070	Meristem	0.992	0.982	1	0.996	0.956	0.945	0.991	0.95	-0.557	9.54	24.6	0.000123	0.00138	0.00151	gel-soil
1112	LOC-Os01g46080	Meristem	0.331	0.287	0.429	0.453	0.202	0.19	0.363	0.196	0.0259	4.44	0.0208	0.887	0.932	0.935	gel-soil
1113	LOC-Os01g46090	Meristem	0.0504	0.0306	0.032	0.0212	0.0104	0.00533	0.0351	0.00767	0.941	0.177	2.43	0.137	0.314	0.346	gel-soil
1114	LOC-Os01g46120	Meristem	0.014	0.0275	0.0274	0.0254	0.0167	0.00533	0.0228	0.0105	-0.152	-0.000128	0.0722	0.791	0.868	0.883	gel-soil
1115	LOC-Os01g46130	Meristem	0.0084	0	0	0.00424	0.00208	0	0.00351	0.000959	0.586	-1.74	0.111	0.743	0.831	0.85	gel-soil
1116	LOC-Os01g46140	Meristem	0.0056	0	0.0183	0	0.00833	0.00533	0.00527	0.00671	-1.47	-1.18	1.82	0.195	0.399	0.428	gel-soil
1117	LOC-Os01g46169	Meristem	0.0364	0.0275	0.0365	0.0466	0.0229	0.0142	0.036	0.0182	-0.0206	0.512	0.00219	0.963	0.976	0.977	gel-soil
1118	LOC-Os01g46230	Meristem	0.0168	0.00306	0.0137	0.00424	0.00417	0.00355	0.00966	0.00384	0.11	-1.08	0.0118	0.915	0.943	0.949	gel-soil
1119	LOC-Os01g46240	Meristem	0.0196	0.0245	0.00913	0.0127	0.0104	0.0071	0.0176	0.00863	-0.294	-0.216	0.185	0.672	0.781	0.806	gel-soil
1120	LOC-Os01g46250	Meristem	0.0392	0.0367	0.0137	0.0424	0.0292	0.0231	0.0342	0.0259	-0.463	0.903	0.909	0.354	0.559	0.583	gel-soil
1121	LOC-Os01g46290	Meristem	0.0084	0	0.0228	0.00847	0.00833	0.00178	0.00878	0.00479	0.072	-0.925	0.00461	0.947	0.965	0.967	gel-soil
1122	LOC-Os01g46340	Meristem	0	0	0	0	0.00625	0	0	0.00288	-3.88	-1.92	4.06	0.0639	0.183	0.205	gel-soil
1123	LOC-Os01g46380	Meristem	0.927	0.899	0.927	0.924	0.733	0.65	0.918	0.688	0.315	7.58	5.53	0.0311	0.108	0.121	gel-soil
1124	LOC-Os01g46390	Meristem	0.0028	0	0.00457	0	0	0	0.00176	0	2.24	-2.02	0.883	0.362	0.559	0.584	gel-soil
1125	LOC-Os01g46420	Meristem	0.0056	0.00306	0.00913	0.0127	0	0.00178	0.00702	0.000959	1.64	-1.37	1.44	0.247	0.445	0.495	gel-soil
1126	LOC-Os01g46430	Meristem	0.0224	0.0336	0.0411	0.0212	0.00417	0.0124	0.029	0.00863	0.454	0.318	0.678	0.422	0.613	0.63	gel-soil
1127	LOC-Os01g46460	Meristem	0.0084	0.0183	0.0137	0.0127	0	0	0.0132	0	4.85	-1.08	7.93	0.0125	0.0535	0.0606	gel-soil
1128	LOC-Os01g46500	Meristem	0.154	0.177	0.146	0.203	0.0979	0.0817	0.169	0.0892	-0.193	2.84	0.535	0.475	0.662	0.668	gel-soil
1129	LOC-Os01g46570	Meristem	0.0644	0.0765	0.1	0.0551	0.0708	0.048	0.0729	0.0585	-0.932	1.81	9.96	0.00584	0.0293	0.0335	gel-soil
1130	LOC-Os01g46580	Meristem	0.401	0.498	0.548	0.589	0.26	0.268	0.496	0.265	0.344	5.3	2.63	0.123	0.291	0.321	gel-soil
1131	LOC-Os01g46650	Meristem	0.115	0.104	0.146	0.148	0.0646	0.0444	0.125	0.0537	-0.0188	2.27	0.00485	0.945	0.964	0.966	gel-soil
1132	LOC-Os01g46660	Meristem	0.0028	0	0	0	0.00208	0	0.000878	0.000959	-0.978	-2.02	0.259	0.618	0.74	0.763	gel-soil
1133	LOC-Os01g46690	Meristem	0	0	0	0	0.00208	0	0	0.000959	-2.49	-2.13	1.48	0.243	0.441	0.491	gel-soil
1134	LOC-Os01g46700	Meristem	0.244	0.22	0.283	0.263	0.16	0.0924	0.248	0.124	0.0575	3.4	0.0669	0.799	0.875	0.888	gel-soil
1135	LOC-Os01g46720	Meristem	0.101	0.0917	0.114	0.0636	0.0625	0.0337	0.0931	0.047	0.946	2.65	3.97	0.0627	0.181	0.202	gel-soil
1136	LOC-Os01g46740	Meristem	0	0	0.00457	0	0	0	0.000878	0	1.52	-2.13	0.435	0.519	0.662	0.688	gel-soil
1137	LOC-Os01g46750	Meristem	0.529	0.526	0.626	0.551	0.444	0.432	0.551	0.437	-0.601	5.75	15.6	0.00106	0.00754	0.00858	gel-soil
1138	LOC-Os01g46760	Meristem	0.0364	0.052	0.0731	0.0763	0.0188	0.0124	0.0562	0.0153	1.14	1.02	6.97	0.0173	0.0688	0.0777	gel-soil
1139	LOC-Os01g46840	Meristem	0.0196	0.0245	0.0228	0.0169	0.00833	0.00178	0.0211	0.00479	1.03	-0.413	1.92	0.183	0.382	0.416	gel-soil
1140	LOC-Os01g46900	Meristem	0.0112	0.00917	0.0365	0.0212	0.0146	0.00533	0.0176	0.00959	-0.222	-0.401	0.106	0.749	0.835	0.854	gel-soil
1141	LOC-Os01g46940	Meristem	0	0.00917	0.00457	0.00847	0	0	0.00527	0	3.82	-1.58	2.91	0.108	0.266	0.293	gel-soil
1142	LOC-Os01g46980	Meristem	0.941	0.957	0.986	0.966	0.929	0.911	0.96	0.919	-0.87	8.83	53.3	1.33e-06	3.77e-05	3.63e-05	gel-soil
1143	LOC-Os01g47040	Meristem	0.12	0.0948	0.178	0.102	0.0583	0.0337	0.12	0.0451	0.348	2.05	1.19	0.29	0.49	0.538	gel-soil
1144	LOC-Os01g47050	Meristem	0.188	0.131	0.196	0.195	0.0562	0.0622	0.175	0.0594	0.979	3.22	16.2	0.000897	0.00661	0.00752	gel-soil
1145	LOC-Os01g47070	Meristem	0.098	0.0734	0.128	0.106	0.0625	0.0533	0.0983	0.0575	-0.851	4.31	16.6	0.000798	0.00602	0.00685	gel-soil
1146	LOC-Os01g47110	Meristem	0.0056	0.00306	0	0.00424	0	0.00178	0.00351	0.000959	0.854	-1.66	0.279	0.604	0.736	0.753	gel-soil
1147	LOC-Os01g47200	Meristem	0.0728	0.0795	0.0822	0.072	0.0646	0.0302	0.0764	0.046	-0.498	1.51	2.32	0.146	0.327	0.36	gel-soil
1148	LOC-Os01g47256	Meristem	0.148	0.242	0.315	0.233	0.133	0.0817	0.225	0.105	0.184	3.16	0.579	0.457	0.65	0.652	gel-soil
1149	LOC-Os01g47262	Meristem	0.277	0.266	0.425	0.407	0.123	0.0941	0.329	0.107	1.04	4.58	16.1	0.000924	0.00678	0.0077	gel-soil
1150	LOC-Os01g47290	Meristem	0.0728	0.0398	0.11	0.0763	0.0229	0.0284	0.0711	0.0259	1.22	2.53	10.2	0.00542	0.0276	0.0316	gel-soil
1151	LOC-Os01g47330	Meristem	0.098	0.11	0.16	0.106	0.0833	0.0959	0.115	0.0901	-0.772	2.27	7.58	0.0137	0.0573	0.0648	gel-soil
1152	LOC-Os01g47400	Meristem	0.504	0.437	0.612	0.504	0.14	0.115	0.506	0.127	2.05	5.42	138	1.57e-09	2.69e-07	1.3e-07	gel-soil
1153	LOC-Os01g47420	Meristem	0.487	0.517	0.635	0.547	0.279	0.266	0.536	0.272	0.251	5.07	2.51	0.131	0.304	0.336	gel-soil
1154	LOC-Os01g47450	Meristem	0.0476	0.0428	0.0685	0.0424	0.0396	0.0337	0.0492	0.0364	-0.554	1.1	2.36	0.143	0.323	0.356	gel-soil
1155	LOC-Os01g47460	Meristem	0.106	0.131	0.164	0.144	0.0396	0.0355	0.133	0.0374	0.689	2.17	5.76	0.0282	0.0999	0.113	gel-soil
1156	LOC-Os01g47480	Meristem	0	0	0.00457	0	0	0	0.000878	0	1.52	-2.13	0.435	0.519	0.662	0.688	gel-soil
1157	LOC-Os01g47490	Meristem	0.501	0.474	0.589	0.555	0.429	0.371	0.522	0.398	-0.607	5.32	16.3	0.000882	0.00653	0.00742	gel-soil
1158	LOC-Os01g47530	Meristem	0.543	0.563	0.699	0.631	0.406	0.396	0.597	0.401	0.115	5.8	0.509	0.485	0.662	0.67	gel-soil
1159	LOC-Os01g47550	Meristem	0.263	0.257	0.434	0.343	0.223	0.169	0.311	0.194	-0.396	3.82	4.47	0.0496	0.152	0.171	gel-soil
1160	LOC-Os01g47570	Meristem	0.493	0.416	0.507	0.542	0.367	0.364	0.484	0.365	-0.586	7.32	8.48	0.0098	0.0442	0.0502	gel-soil
1161	LOC-Os01g47600	Meristem	0.317	0.352	0.466	0.424	0.279	0.179	0.378	0.225	0.0311	4.26	0.0328	0.859	0.916	0.92	gel-soil
1162	LOC-Os01g47630	Meristem	0.134	0.116	0.178	0.144	0.0667	0.0231	0.14	0.0431	0.793	2.2	6.51	0.0208	0.0793	0.0895	gel-soil
1163	LOC-Os01g47650	Meristem	0.23	0.287	0.297	0.275	0.152	0.123	0.269	0.136	-0.0246	3.35	0.0149	0.904	0.937	0.945	gel-soil
1164	LOC-Os01g47730	Meristem	0.667	0.667	0.735	0.708	0.56	0.529	0.688	0.544	-0.4	7.13	8.9	0.00843	0.0393	0.0447	gel-soil
1165	LOC-Os01g47745	Meristem	0	0	0	0	0.00208	0	0	0.000959	-2.49	-2.13	1.48	0.243	0.441	0.491	gel-soil
1166	LOC-Os01g47770	Meristem	0.473	0.502	0.676	0.653	0.375	0.304	0.558	0.337	-0.243	5.08	2.33	0.145	0.326	0.359	gel-soil
1167	LOC-Os01g47800	Meristem	0.084	0.122	0.0868	0.0847	0.0417	0.0231	0.0957	0.0316	0.413	1.58	1.32	0.267	0.468	0.512	gel-soil
1168	LOC-Os01g47830	Meristem	0.0056	0.00306	0	0.00424	0.00208	0	0.00351	0.000959	-0.27	-1.66	0.0349	0.854	0.914	0.918	gel-soil
1169	LOC-Os01g47840	Meristem	0.0028	0	0.00913	0.00847	0	0	0.00439	0	3.38	-1.74	2.22	0.156	0.342	0.376	gel-soil
1170	LOC-Os01g47930	Meristem	0	0	0	0	0.00208	0	0	0.000959	-2.49	-2.13	1.48	0.243	0.441	0.491	gel-soil
1171	LOC-Os01g47940	Meristem	0	0	0	0	0.00208	0	0	0.000959	-2.49	-2.13	1.48	0.243	0.441	0.491	gel-soil
1172	LOC-Os01g48010	Meristem	0.0672	0.0642	0.0639	0.0805	0.0312	0.0266	0.0685	0.0288	0.182	1.51	0.282	0.603	0.734	0.751	gel-soil
1173	LOC-Os01g48030	Meristem	0.115	0.0917	0.142	0.123	0.0625	0.0391	0.115	0.0499	0.249	2.17	0.802	0.383	0.577	0.603	gel-soil
1174	LOC-Os01g48170	Meristem	0.0112	0.0153	0.0183	0.0212	0.00833	0.00178	0.0158	0.00479	0.603	-0.663	0.568	0.462	0.654	0.656	gel-soil
1175	LOC-Os01g48180	Meristem	0.188	0.22	0.237	0.284	0.108	0.124	0.227	0.117	-0.178	3.22	0.6	0.449	0.641	0.645	gel-soil
1176	LOC-Os01g48190	Meristem	0.798	0.789	0.849	0.843	0.615	0.718	0.815	0.67	-0.834	8.24	46.8	3.05e-06	7.26e-05	7.22e-05	gel-soil
1177	LOC-Os01g48210	Meristem	0.275	0.303	0.379	0.322	0.215	0.139	0.313	0.174	-0.256	3.83	1.85	0.192	0.395	0.424	gel-soil
1178	LOC-Os01g48250	Meristem	0.098	0.119	0.219	0.123	0.0479	0.0444	0.133	0.046	0.565	2.14	3.44	0.0812	0.218	0.243	gel-soil
1179	LOC-Os01g48290	Meristem	0.241	0.272	0.37	0.322	0.0438	0.0266	0.291	0.0345	2.34	3.26	91.1	3.37e-08	2.2e-06	1.73e-06	gel-soil
1180	LOC-Os01g48339	Meristem	0.12	0.113	0.146	0.136	0.0229	0.016	0.126	0.0192	1.86	1.95	31.3	3.36e-05	0.000486	0.000521	gel-soil
1181	LOC-Os01g48360	Meristem	0.437	0.367	0.502	0.47	0.133	0.0995	0.436	0.115	1.78	5.69	97.3	2.1e-08	1.56e-06	1.16e-06	gel-soil
1182	LOC-Os01g48380	Meristem	0.19	0.199	0.187	0.174	0.0688	0.048	0.189	0.0575	0.756	2.73	7.58	0.0137	0.0573	0.0649	gel-soil
1183	LOC-Os01g48390	Meristem	0.283	0.266	0.279	0.305	0.215	0.156	0.282	0.183	-0.36	4.02	3.46	0.0806	0.217	0.242	gel-soil
1184	LOC-Os01g48410	Meristem	0	0	0	0.00424	0.00208	0.00178	0.000878	0.00192	-1.85	-1.92	1.22	0.286	0.483	0.532	gel-soil
1185	LOC-Os01g48444	Meristem	0.647	0.661	0.836	0.737	0.642	0.616	0.706	0.628	-0.558	6.33	16.8	0.000762	0.00579	0.00659	gel-soil
1186	LOC-Os01g48470	Meristem	0	0.00306	0	0.00424	0	0.00178	0.00176	0.000959	-0.273	-1.92	0.0221	0.884	0.931	0.933	gel-soil
1187	LOC-Os01g48500	Meristem	0.104	0.135	0.215	0.153	0.0667	0.0497	0.144	0.0575	0.618	2.89	5.22	0.0356	0.119	0.134	gel-soil
1188	LOC-Os01g48525	Meristem	0.0056	0.00306	0.0137	0.00424	0	0.00178	0.00615	0.000959	1.62	-1.37	1.31	0.269	0.47	0.515	gel-soil
1189	LOC-Os01g48530	Meristem	0.227	0.205	0.283	0.233	0.225	0.171	0.233	0.196	-0.859	3.91	19.4	0.000398	0.00347	0.00392	gel-soil
1190	LOC-Os01g48540	Meristem	0.0056	0.00917	0	0	0.00625	0.00178	0.00439	0.00384	-1.24	-1.24	1.14	0.3	0.501	0.549	gel-soil
1191	LOC-Os01g48570	Meristem	0.0504	0.0581	0.0228	0.0551	0.1	0.0409	0.0483	0.0681	-1.49	2.63	14.9	0.00129	0.00886	0.0101	gel-soil
1192	LOC-Os01g48610	Meristem	0	0.00917	0	0	0	0	0.00263	0	2.71	-1.93	1.12	0.307	0.506	0.556	gel-soil
1193	LOC-Os01g48660	Meristem	0.0308	0.0275	0.0228	0.0508	0.0458	0.0231	0.0325	0.0336	-0.953	0.801	4.7	0.0449	0.141	0.159	gel-soil
1194	LOC-Os01g48690	Meristem	0.328	0.303	0.502	0.377	0.206	0.171	0.364	0.187	-0.0237	4.05	0.0172	0.897	0.934	0.94	gel-soil
1195	LOC-Os01g48720	Meristem	0.19	0.223	0.32	0.254	0.194	0.123	0.238	0.155	-0.415	3.35	4.37	0.052	0.158	0.177	gel-soil
1196	LOC-Os01g48740	Meristem	0	0.00306	0.00457	0	0.00208	0.00355	0.00176	0.00288	-1.21	-1.66	0.755	0.397	0.588	0.617	gel-soil
1197	LOC-Os01g48750	Meristem	0.151	0.168	0.224	0.131	0.129	0.105	0.166	0.116	-0.55	2.85	5.84	0.0273	0.0976	0.11	gel-soil
1198	LOC-Os01g48760	Meristem	0.653	0.633	0.767	0.708	0.49	0.432	0.68	0.458	-0.122	5.73	0.727	0.406	0.598	0.623	gel-soil
1199	LOC-Os01g48790	Meristem	0.311	0.309	0.406	0.394	0.342	0.316	0.346	0.328	-1.06	5.07	46.6	3.14e-06	7.46e-05	7.4e-05	gel-soil
1200	LOC-Os01g48800	Meristem	0	0	0.00457	0	0.00417	0	0.000878	0.00192	-1.83	-1.92	1.11	0.307	0.506	0.557	gel-soil
1201	LOC-Os01g48810	Meristem	0.549	0.529	0.689	0.614	0.281	0.256	0.584	0.267	0.357	4.88	5.02	0.0388	0.128	0.143	gel-soil
1202	LOC-Os01g48820	Meristem	0.014	0.0122	0.0183	0.00424	0.0167	0.00355	0.0123	0.00959	-0.932	-0.62	1.51	0.236	0.441	0.484	gel-soil
1203	LOC-Os01g48900	Meristem	0.0028	0	0.00913	0.00424	0	0.00178	0.00351	0.000959	0.86	-1.66	0.281	0.603	0.735	0.752	gel-soil
1204	LOC-Os01g48930	Meristem	0.583	0.56	0.763	0.669	0.444	0.4	0.629	0.42	-0.0934	5.68	0.353	0.56	0.697	0.719	gel-soil
1205	LOC-Os01g48970	Meristem	0.0084	0.00612	0.00913	0.0169	0.00417	0.00888	0.00966	0.00671	-0.604	-0.777	0.541	0.472	0.662	0.666	gel-soil
1206	LOC-Os01g48990	Meristem	0.0448	0.0367	0.032	0.0424	0.0708	0.0639	0.0395	0.0671	-1.92	1.46	32.1	2.89e-05	0.000434	0.000461	gel-soil
1207	LOC-Os01g49000	Meristem	0.266	0.327	0.384	0.36	0.233	0.172	0.326	0.2	-0.346	3.86	3.9	0.0648	0.185	0.207	gel-soil
1208	LOC-Os01g49010	Meristem	0.196	0.193	0.288	0.212	0.14	0.0995	0.216	0.118	0.0323	3.11	0.0225	0.882	0.931	0.932	gel-soil
1209	LOC-Os01g49026	Meristem	0.93	0.945	0.959	0.924	0.727	0.755	0.939	0.742	-0.383	7.6	6.95	0.0174	0.0692	0.0782	gel-soil
1210	LOC-Os01g49030	Meristem	0.0112	0.0183	0.0228	0.0254	0.0146	0.00178	0.0184	0.00767	0.235	-0.405	0.103	0.752	0.838	0.856	gel-soil
1211	LOC-Os01g49060	Meristem	0.129	0.116	0.151	0.165	0.0667	0.0497	0.137	0.0575	0.252	2.25	0.921	0.351	0.556	0.579	gel-soil
1212	LOC-Os01g49070	Meristem	0.0028	0	0	0	0	0	0.000878	0	1.51	-2.13	0.436	0.519	0.662	0.688	gel-soil
1213	LOC-Os01g49090	Meristem	0	0.00306	0	0	0	0	0.000878	0	1.51	-2.13	0.436	0.519	0.662	0.688	gel-soil
1214	LOC-Os01g49110	Meristem	0.014	0.0245	0.0183	0.0212	0.0146	0.00888	0.0193	0.0115	-0.549	-0.272	0.847	0.37	0.568	0.59	gel-soil
1215	LOC-Os01g49130	Meristem	0.0028	0.00917	0	0.0127	0	0.00178	0.00615	0.000959	1.48	-1.44	0.893	0.358	0.559	0.583	gel-soil
1216	LOC-Os01g49154	Meristem	0.112	0.0887	0.128	0.11	0.0542	0.032	0.108	0.0422	0.26	1.86	0.716	0.409	0.601	0.625	gel-soil
1217	LOC-Os01g49160	Meristem	0.658	0.566	0.644	0.517	0.329	0.304	0.6	0.315	0.566	7.44	16.4	0.000843	0.0063	0.00716	gel-soil
1218	LOC-Os01g49190	Meristem	0.964	0.979	0.977	0.97	0.921	0.945	0.972	0.934	-0.668	8.87	32.7	2.63e-05	0.000404	0.000428	gel-soil
1219	LOC-Os01g49200	Meristem	0.232	0.223	0.311	0.254	0.0917	0.0568	0.249	0.0729	0.914	4.39	12.4	0.0027	0.0159	0.0182	gel-soil
1220	LOC-Os01g49210	Meristem	0.134	0.159	0.132	0.182	0.173	0.119	0.151	0.144	-1.09	3.48	22.1	0.000211	0.0021	0.00234	gel-soil
1221	LOC-Os01g49219	Meristem	0.0336	0.0398	0.0548	0.0297	0.0333	0.0284	0.0386	0.0307	-0.863	0.72	4.7	0.0448	0.141	0.159	gel-soil
1222	LOC-Os01g49240	Meristem	0.0252	0.0214	0.0228	0.0212	0.0146	0.0195	0.0228	0.0173	-0.992	0.137	3.83	0.0672	0.19	0.213	gel-soil
1223	LOC-Os01g49250	Meristem	0.384	0.483	0.616	0.53	0.273	0.281	0.487	0.277	-0.0965	4.69	0.307	0.587	0.72	0.74	gel-soil
1224	LOC-Os01g49260	Meristem	0.0028	0	0	0	0	0	0.000878	0	2.23	-2.02	0.801	0.384	0.577	0.604	gel-soil
1225	LOC-Os01g49290	Meristem	0.958	0.982	0.986	0.966	0.883	0.881	0.972	0.882	-0.411	8.39	9.25	0.00745	0.0356	0.0406	gel-soil
1226	LOC-Os01g49310	Meristem	0.151	0.159	0.21	0.169	0.0188	0.00888	0.169	0.0134	2.81	2.31	68.2	2.57e-07	1.02e-05	9.39e-06	gel-soil
1227	LOC-Os01g49330	Meristem	0.185	0.171	0.269	0.216	0.0917	0.0693	0.204	0.0796	0.245	2.81	1.12	0.305	0.506	0.555	gel-soil
1228	LOC-Os01g49390	Meristem	0.0056	0.0122	0.00457	0.00424	0	0.00178	0.00702	0.000959	1.46	-1.44	1.02	0.326	0.527	0.567	gel-soil
1229	LOC-Os01g49420	Meristem	0.154	0.119	0.283	0.127	0.0708	0.048	0.163	0.0585	0.407	2.33	1.75	0.204	0.41	0.439	gel-soil
1230	LOC-Os01g49440	Meristem	0.162	0.125	0.237	0.216	0.0875	0.128	0.177	0.109	-0.525	2.85	3.84	0.0669	0.19	0.212	gel-soil
1231	LOC-Os01g49510	Meristem	0.042	0.0489	0.0913	0.0381	0.0333	0.0266	0.0527	0.0297	-0.385	0.944	0.986	0.335	0.538	0.57	gel-soil
1232	LOC-Os01g49550	Meristem	0.0028	0.00917	0	0	0.00208	0.00355	0.00351	0.00288	-0.858	-1.58	0.391	0.54	0.68	0.703	gel-soil
1233	LOC-Os01g49580	Meristem	0.0112	0.0153	0.00913	0.0169	0.00208	0	0.0132	0.000959	2.54	-0.931	4.37	0.0521	0.158	0.177	gel-soil
1234	LOC-Os01g49600	Meristem	0.0028	0.00917	0.00457	0.00424	0.0104	0.00178	0.00527	0.00575	-1.23	-1.24	1.46	0.243	0.441	0.491	gel-soil
1235	LOC-Os01g49614	Meristem	0.118	0.162	0.1	0.161	0.05	0.0373	0.136	0.0431	0.67	2.32	4.69	0.0451	0.142	0.159	gel-soil
1236	LOC-Os01g49630	Meristem	0	0.00306	0	0	0	0	0.000878	0	1.51	-2.13	0.436	0.519	0.662	0.688	gel-soil
1237	LOC-Os01g49660	Meristem	0.0028	0.00306	0	0	0	0.00178	0.00176	0.000959	-0.287	-1.92	0.0244	0.878	0.928	0.93	gel-soil
1238	LOC-Os01g49680	Meristem	0.311	0.315	0.37	0.322	0.24	0.183	0.326	0.209	-0.485	3.92	7.16	0.0161	0.065	0.0735	gel-soil
1239	LOC-Os01g49690	Meristem	0.636	0.673	0.795	0.754	0.523	0.542	0.701	0.533	-0.525	5.83	12.4	0.00268	0.0158	0.0181	gel-soil
1240	LOC-Os01g49730	Meristem	0.0252	0.0214	0.0502	0.0297	0.00625	0	0.0299	0.00288	2.16	-0.199	6.77	0.0187	0.0731	0.0826	gel-soil
1241	LOC-Os01g49740	Meristem	0.0028	0	0.00457	0	0	0	0.00176	0	2.24	-2.02	0.883	0.362	0.559	0.584	gel-soil
1242	LOC-Os01g49760	Meristem	0.0812	0.0673	0.11	0.127	0.05	0.0355	0.0922	0.0422	-0.0807	1.64	0.0634	0.804	0.879	0.891	gel-soil
1243	LOC-Os01g49780	Meristem	0	0	0	0.00424	0	0	0.000878	0	1.53	-2.13	0.434	0.52	0.662	0.688	gel-soil
1244	LOC-Os01g49820	Meristem	0.373	0.361	0.406	0.36	0.208	0.197	0.373	0.202	-0.0337	5.44	0.0349	0.854	0.914	0.918	gel-soil
1245	LOC-Os01g49880	Meristem	0.014	0.00917	0.0274	0.0127	0.00208	0	0.0149	0.000959	1.9	-0.751	3.22	0.0909	0.237	0.262	gel-soil
1246	LOC-Os01g49910	Meristem	0.0028	0.00306	0.00457	0.00847	0.00208	0.00355	0.00439	0.00288	-0.547	-1.5	0.214	0.65	0.764	0.788	gel-soil
1247	LOC-Os01g49920	Meristem	0.179	0.135	0.196	0.191	0.0958	0.0853	0.172	0.0901	-0.284	3.38	1.64	0.217	0.43	0.457	gel-soil
1248	LOC-Os01g49950	Meristem	0.0392	0.0367	0.0548	0.0466	0.0188	0	0.043	0.00863	1.23	0.593	3.48	0.0798	0.215	0.24	gel-soil
1249	LOC-Os01g50010	Meristem	0.454	0.419	0.511	0.47	0.4	0.357	0.458	0.377	-0.824	5.21	26.4	8.53e-05	0.00103	0.00112	gel-soil
1250	LOC-Os01g50030	Meristem	0.445	0.511	0.607	0.564	0.231	0.298	0.52	0.267	-0.255	5.62	2.23	0.154	0.34	0.373	gel-soil
1251	LOC-Os01g50032	Meristem	0	0.00306	0	0	0	0	0.000878	0	1.51	-2.13	0.436	0.519	0.662	0.688	gel-soil
1252	LOC-Os01g50040	Meristem	0.403	0.407	0.539	0.458	0.275	0.243	0.442	0.258	-0.186	4.93	1.39	0.255	0.453	0.503	gel-soil
1253	LOC-Os01g50070	Meristem	0	0	0.00457	0	0	0	0.000878	0	1.52	-2.13	0.435	0.519	0.662	0.688	gel-soil
1254	LOC-Os01g50080	Meristem	0	0	0.00457	0.00424	0.00833	0.00355	0.00176	0.00575	-2.6	-1.5	4.53	0.0484	0.15	0.168	gel-soil
1255	LOC-Os01g50110	Meristem	0.014	0.0153	0.0228	0.0297	0.00625	0.00533	0.0193	0.00575	0.817	-0.188	1.45	0.245	0.442	0.492	gel-soil
1256	LOC-Os01g50120	Meristem	0.0532	0.0703	0.0639	0.0678	0.0229	0.0231	0.0632	0.023	0.228	1.11	0.355	0.559	0.696	0.718	gel-soil
1257	LOC-Os01g50160	Meristem	0.585	0.55	0.644	0.585	0.279	0.236	0.586	0.256	0.851	5.71	28.8	5.35e-05	0.000708	0.000764	gel-soil
1258	LOC-Os01g50170	Meristem	0	0	0.00457	0	0.00208	0	0.000878	0.000959	-0.974	-2.02	0.256	0.619	0.74	0.763	gel-soil
1259	LOC-Os01g50180	Meristem	0	0	0.00457	0	0.00208	0	0.000878	0.000959	-1.83	-1.92	1.11	0.307	0.506	0.557	gel-soil
1260	LOC-Os01g50320	Meristem	0.14	0.205	0.228	0.199	0.129	0.105	0.188	0.116	-0.507	2.98	4.98	0.0395	0.129	0.145	gel-soil
1261	LOC-Os01g50340	Meristem	0.143	0.144	0.224	0.199	0.148	0.0746	0.17	0.108	-0.44	2.81	3.3	0.0871	0.229	0.255	gel-soil
1262	LOC-Os01g50360	Meristem	0	0.00306	0	0.00424	0	0	0.00176	0	2.25	-2.02	0.879	0.362	0.559	0.585	gel-soil
1263	LOC-Os01g50370	Meristem	0.445	0.456	0.479	0.441	0.281	0.403	0.454	0.347	-0.609	6.31	15.5	0.00108	0.00769	0.00875	gel-soil
1264	LOC-Os01g50400	Meristem	0.213	0.208	0.251	0.258	0.0708	0.144	0.228	0.11	-0.0955	4.17	0.145	0.708	0.808	0.828	gel-soil
1265	LOC-Os01g50430	Meristem	0	0	0	0.00847	0	0	0.00176	0	2.26	-2.02	0.795	0.386	0.577	0.606	gel-soil
1266	LOC-Os01g50440	Meristem	0.0896	0.0734	0.0913	0.0678	0.0625	0.0373	0.0808	0.0489	0.0764	3.16	0.0956	0.761	0.844	0.862	gel-soil
1267	LOC-Os01g50450	Meristem	0.232	0.208	0.242	0.22	0.319	0.325	0.225	0.322	-3.24	5.08	245	1.87e-11	1.23e-08	2.95e-09	gel-soil
1268	LOC-Os01g50460	Meristem	0.0028	0	0.00457	0	0	0	0.00176	0	2.24	-2.02	0.883	0.362	0.559	0.584	gel-soil
1269	LOC-Os01g50470	Meristem	0	0	0.00913	0.00424	0	0	0.00263	0	2.73	-1.92	1.25	0.28	0.477	0.526	gel-soil
1270	LOC-Os01g50490	Meristem	0	0	0	0	0.00208	0	0	0.000959	-2.49	-2.13	1.48	0.243	0.441	0.491	gel-soil
1271	LOC-Os01g50520	Meristem	0	0	0	0	0.00208	0	0	0.000959	-2.49	-2.13	1.48	0.243	0.441	0.491	gel-soil
1272	LOC-Os01g50530	Meristem	0.0028	0	0	0.00424	0.00417	0.00355	0.00176	0.00384	-2.06	-1.66	2.39	0.141	0.319	0.351	gel-soil
1273	LOC-Os01g50570	Meristem	0	0.00612	0	0	0	0.00178	0.00176	0.000959	-1.17	-1.83	0.464	0.505	0.662	0.685	gel-soil
1274	LOC-Os01g50580	Meristem	0	0	0	0	0.00208	0	0	0.000959	-2.49	-2.13	1.48	0.243	0.441	0.491	gel-soil
1275	LOC-Os01g50590	Meristem	0.0084	0.0153	0.00913	0	0.00417	0	0.00878	0.00192	1.57	-0.935	1.44	0.247	0.445	0.495	gel-soil
1276	LOC-Os01g50680	Meristem	0.028	0.0367	0.0365	0.0551	0	0.00355	0.0378	0.00192	2.76	0.269	12	0.00304	0.0174	0.02	gel-soil
1277	LOC-Os01g50690	Meristem	0.0784	0.11	0.105	0.127	0.0479	0.0284	0.103	0.0374	0.308	1.68	0.839	0.373	0.571	0.592	gel-soil
1278	LOC-Os01g50700	Meristem	0.07	0.0612	0.0731	0.0593	0.16	0.0657	0.0658	0.109	-1.91	2.3	40.5	7.43e-06	0.000147	0.00015	gel-soil
1279	LOC-Os01g50750	Meristem	0	0	0	0	0	0.00178	0	0.000959	-3.95	-1.92	4.04	0.0643	0.184	0.206	gel-soil
1280	LOC-Os01g50760	Meristem	0.42	0.498	0.626	0.551	0.296	0.238	0.509	0.265	0.0621	4.92	0.131	0.722	0.817	0.835	gel-soil
1281	LOC-Os01g50770	Meristem	0.711	0.74	0.831	0.784	0.61	0.556	0.758	0.581	-0.483	6.33	12.6	0.00249	0.0149	0.017	gel-soil
1282	LOC-Os01g50820	Meristem	0.0196	0.0336	0.032	0.0424	0.00625	0.0124	0.0307	0.00959	0.864	0.375	2.82	0.112	0.274	0.3	gel-soil
1283	LOC-Os01g50830	Meristem	0.0196	0.0122	0.0365	0.0254	0.0146	0.00888	0.0219	0.0115	-0.2	-0.184	0.116	0.738	0.828	0.846	gel-soil
1284	LOC-Os01g50860	Meristem	0.042	0.052	0.0822	0.0636	0.0312	0.0142	0.0571	0.0221	0.306	0.945	0.586	0.454	0.647	0.649	gel-soil
1285	LOC-Os01g50900	Meristem	0.0392	0.0336	0.0411	0.0466	0.05	0.0249	0.0395	0.0364	-1.57	1.55	18.1	0.000549	0.00447	0.00507	gel-soil
1286	LOC-Os01g50934	Meristem	0.933	0.96	0.973	0.936	0.883	0.885	0.949	0.884	-0.715	7.95	36.8	1.33e-05	0.000234	0.000243	gel-soil
1287	LOC-Os01g50940	Meristem	0.277	0.263	0.283	0.254	0.0583	0.0799	0.27	0.07	1.15	3.55	18.5	0.000499	0.00414	0.0047	gel-soil
1288	LOC-Os01g50950	Meristem	0.0028	0	0	0	0	0	0.000878	0	1.51	-2.13	0.436	0.519	0.662	0.688	gel-soil
1289	LOC-Os01g50970	Meristem	0.0168	0.0367	0.0411	0.0254	0.025	0.0107	0.029	0.0173	-0.433	0.216	0.727	0.406	0.598	0.623	gel-soil
1290	LOC-Os01g50990	Meristem	0.0028	0	0	0	0	0	0.000878	0	1.51	-2.13	0.436	0.519	0.662	0.688	gel-soil
1291	LOC-Os01g51010	Meristem	0.378	0.385	0.479	0.398	0.292	0.218	0.404	0.252	-0.337	4.67	3.91	0.0647	0.185	0.207	gel-soil
1292	LOC-Os01g51020	Meristem	0.686	0.697	0.721	0.678	0.408	0.405	0.694	0.407	-0.11	5.68	0.5	0.489	0.662	0.673	gel-soil
1293	LOC-Os01g51030	Meristem	0.272	0.254	0.324	0.347	0.108	0.0959	0.292	0.102	0.998	4.47	31.4	3.28e-05	0.000476	0.00051	gel-soil
1294	LOC-Os01g51120	Meristem	0.793	0.765	0.863	0.809	0.654	0.668	0.802	0.662	-0.317	6.93	5.8	0.0278	0.0988	0.111	gel-soil
1295	LOC-Os01g51154	Meristem	0.552	0.596	0.721	0.597	0.342	0.252	0.607	0.293	0.442	5.14	7.15	0.0161	0.0651	0.0736	gel-soil
1296	LOC-Os01g51170	Meristem	0.384	0.446	0.525	0.508	0.262	0.258	0.455	0.26	-0.282	4.52	2.69	0.119	0.283	0.314	gel-soil
1297	LOC-Os01g51190	Meristem	0.356	0.358	0.493	0.441	0.242	0.215	0.4	0.227	-0.167	4.24	0.864	0.366	0.563	0.585	gel-soil
1298	LOC-Os01g51200	Meristem	0.482	0.471	0.575	0.53	0.458	0.334	0.507	0.391	-0.605	5.26	13.6	0.00187	0.0119	0.0136	gel-soil
1299	LOC-Os01g51220	Meristem	0.849	0.875	0.945	0.89	0.662	0.689	0.883	0.677	-0.219	7.01	2.3	0.148	0.331	0.364	gel-soil
1300	LOC-Os01g51250	Meristem	0.381	0.306	0.434	0.5	0.225	0.199	0.394	0.211	-0.118	4.63	0.324	0.577	0.711	0.732	gel-soil
1301	LOC-Os01g51280	Meristem	0.58	0.566	0.667	0.631	0.402	0.382	0.603	0.391	-0.16	5.61	1.09	0.312	0.51	0.561	gel-soil
1302	LOC-Os01g51300	Meristem	0.678	0.725	0.863	0.797	0.431	0.44	0.752	0.436	0.172	5.92	1.32	0.267	0.466	0.511	gel-soil
1303	LOC-Os01g51310	Meristem	0.336	0.281	0.406	0.411	0.165	0.25	0.349	0.211	-0.858	5.72	10.5	0.00488	0.0253	0.0291	gel-soil
1304	LOC-Os01g51380	Meristem	0.622	0.618	0.671	0.644	0.485	0.416	0.635	0.448	-0.435	5.72	9.41	0.00705	0.034	0.0389	gel-soil
1305	LOC-Os01g51390	Meristem	0.403	0.425	0.516	0.458	0.219	0.162	0.442	0.188	0.593	4.35	11.9	0.00306	0.0175	0.0201	gel-soil
1306	LOC-Os01g51400	Meristem	0.0056	0	0.00457	0.00847	0	0	0.00439	0	3.38	-1.74	2.22	0.156	0.341	0.376	gel-soil
1307	LOC-Os01g51410	Meristem	0.532	0.581	0.621	0.542	0.288	0.236	0.565	0.26	0.451	5.38	6.59	0.0201	0.0774	0.0874	gel-soil
1308	LOC-Os01g51420	Meristem	0.0476	0.0398	0.1	0.0636	0.0312	0.0213	0.0588	0.0259	0.115	1.16	0.0972	0.759	0.843	0.861	gel-soil
1309	LOC-Os01g51430	Meristem	0.378	0.333	0.489	0.466	0.0917	0.117	0.405	0.105	1.64	4.34	45.5	3.61e-06	8.35e-05	8.29e-05	gel-soil
1310	LOC-Os01g51510	Meristem	0	0	0.00457	0.00424	0	0	0.00176	0	2.25	-2.02	0.878	0.363	0.559	0.585	gel-soil
1311	LOC-Os01g51570	Meristem	0.0028	0	0	0.00424	0.00417	0.00533	0.00176	0.00479	-3.21	-1.29	8.16	0.011	0.0484	0.0549	gel-soil
1312	LOC-Os01g51610	Meristem	0.0056	0	0.0228	0.00847	0.00208	0.00178	0.0079	0.00192	0.928	-1.25	0.511	0.484	0.662	0.669	gel-soil
1313	LOC-Os01g51620	Meristem	0.0056	0	0.00457	0.00424	0.00208	0	0.00351	0.000959	1.12	-1.58	0.498	0.49	0.662	0.674	gel-soil
1314	LOC-Os01g51670	Meristem	0.611	0.526	0.658	0.606	0.385	0.421	0.594	0.405	-0.985	6.75	48.1	2.57e-06	6.33e-05	6.26e-05	gel-soil
1315	LOC-Os01g51740	Meristem	0	0	0.00457	0	0	0	0.000878	0	1.52	-2.13	0.435	0.519	0.662	0.688	gel-soil
1316	LOC-Os01g51754	Meristem	0.16	0.138	0.224	0.195	0.0521	0.0337	0.173	0.0422	1.11	2.49	16.1	0.000931	0.00682	0.00775	gel-soil
1317	LOC-Os01g51790	Meristem	0.0056	0	0.0183	0.0127	0.00208	0	0.0079	0.000959	0.817	-1.31	0.368	0.552	0.69	0.713	gel-soil
1318	LOC-Os01g51860	Meristem	0.0028	0.00306	0	0	0.00208	0.00178	0.00176	0.00192	-1.14	-1.83	0.551	0.468	0.66	0.662	gel-soil
1319	LOC-Os01g51870	Meristem	0.398	0.333	0.47	0.436	0.185	0.218	0.401	0.203	0.0747	6.05	0.148	0.705	0.806	0.828	gel-soil
1320	LOC-Os01g51890	Meristem	0.202	0.242	0.215	0.254	0.227	0.188	0.227	0.206	-1.4	4.57	42.9	5.22e-06	0.000112	0.000112	gel-soil
1321	LOC-Os01g51930	Meristem	0	0	0	0.00424	0	0	0.000878	0	1.53	-2.13	0.434	0.52	0.662	0.688	gel-soil
1322	LOC-Os01g51980	Meristem	0.0084	0	0	0.00424	0.0354	0.0426	0.00351	0.0393	-4.92	0.355	57.5	8.05e-07	2.5e-05	2.4e-05	gel-soil
1323	LOC-Os01g52010	Meristem	0.0112	0.00917	0.0137	0.0212	0.00833	0.00888	0.0132	0.00863	-0.869	-0.572	1.56	0.228	0.441	0.472	gel-soil
1324	LOC-Os01g52060	Meristem	0.0672	0.0428	0.0731	0.0593	0.00208	0.00355	0.0597	0.00288	4.85	2.07	61.5	5.15e-07	1.75e-05	1.66e-05	gel-soil
1325	LOC-Os01g52070	Meristem	0	0	0	0.00424	0	0.00178	0.000878	0.000959	-0.259	-1.92	0.0182	0.894	0.932	0.939	gel-soil
1326	LOC-Os01g52100	Meristem	0.101	0.0979	0.1	0.0975	0.0375	0.032	0.0992	0.0345	0.582	2.13	3.51	0.0786	0.213	0.238	gel-soil
1327	LOC-Os01g52120	Meristem	0.0532	0.0703	0.105	0.072	0.0396	0.0178	0.072	0.0278	0.147	1.32	0.153	0.701	0.803	0.825	gel-soil
1328	LOC-Os01g52130	Meristem	0.112	0.113	0.0776	0.102	0.0167	0.0124	0.104	0.0144	3.05	3.52	74.4	1.4e-07	6.46e-06	5.66e-06	gel-soil
1329	LOC-Os01g52140	Meristem	0.0084	0	0	0.00424	0.0125	0.00355	0.00351	0.00767	-2.16	-1.24	3.77	0.0691	0.194	0.217	gel-soil
1330	LOC-Os01g52160	Meristem	0.0812	0.0581	0.0411	0.0763	0.0833	0.0977	0.0658	0.0911	-0.974	2.54	6.28	0.0228	0.0853	0.0959	gel-soil
1331	LOC-Os01g52170	Meristem	0.0028	0.00917	0.0137	0.00424	0.00417	0	0.00702	0.00192	0.939	-1.25	0.567	0.462	0.654	0.656	gel-soil
1332	LOC-Os01g52180	Meristem	0.0084	0	0.00913	0.0127	0.00417	0.00888	0.00702	0.00671	-1.13	-0.961	1.34	0.263	0.463	0.507	gel-soil
1333	LOC-Os01g52260	Meristem	0.793	0.761	0.858	0.818	0.575	0.609	0.802	0.593	0.146	7.97	0.941	0.346	0.55	0.574	gel-soil
1334	LOC-Os01g52270	Meristem	0.0308	0.0336	0.0183	0.0212	0.0146	0.0071	0.0272	0.0105	0.208	-0.0551	0.115	0.739	0.829	0.847	gel-soil
1335	LOC-Os01g52280	Meristem	0.0252	0.0306	0.0365	0.0424	0.0146	0.00888	0.0325	0.0115	0.106	0.324	0.0468	0.831	0.899	0.904	gel-soil
1336	LOC-Os01g52290	Meristem	0.056	0.0581	0.0685	0.0551	0.0208	0.0195	0.0588	0.0201	0.491	0.916	1.48	0.24	0.441	0.488	gel-soil
1337	LOC-Os01g52304	Meristem	0.0588	0.0642	0.119	0.072	0.0229	0.032	0.0746	0.0278	0.215	1.29	0.328	0.574	0.709	0.731	gel-soil
1338	LOC-Os01g52320	Meristem	0.0028	0.00917	0	0	0	0	0.00351	0	3.35	-1.75	1.96	0.18	0.378	0.411	gel-soil
1339	LOC-Os01g52330	Meristem	0.0196	0.0122	0	0.00424	0.00625	0.00178	0.0105	0.00384	0.452	-0.93	0.164	0.691	0.796	0.818	gel-soil
1340	LOC-Os01g52340	Meristem	0.07	0.0826	0.0548	0.0593	0.0208	0.0124	0.0685	0.0163	0.929	1.54	5.4	0.0329	0.112	0.127	gel-soil
1341	LOC-Os01g52380	Meristem	0.0056	0	0	0.00424	0	0	0.00263	0	2.72	-1.92	1.26	0.279	0.477	0.525	gel-soil
1342	LOC-Os01g52400	Meristem	0.07	0.0826	0.0959	0.131	0.0792	0.0622	0.0913	0.07	-0.828	2.05	7.39	0.0147	0.0606	0.0686	gel-soil
1343	LOC-Os01g52410	Meristem	0.137	0.107	0.0913	0.102	0.0646	0.0444	0.112	0.0537	1.19	3.53	18.7	0.000465	0.00393	0.00444	gel-soil
1344	LOC-Os01g52440	Meristem	0.0084	0.0122	0	0.00424	0.00208	0	0.00702	0.000959	1.49	-1.44	0.932	0.348	0.553	0.576	gel-soil
1345	LOC-Os01g52450	Meristem	0.104	0.101	0.123	0.127	0.0979	0.0604	0.112	0.0777	-0.685	2.25	6.28	0.0228	0.0853	0.0959	gel-soil
1346	LOC-Os01g52460	Meristem	0.613	0.569	0.753	0.653	0.627	0.536	0.636	0.578	-0.622	6.06	19.4	0.000394	0.00345	0.00389	gel-soil
1347	LOC-Os01g52480	Meristem	0.0196	0.0245	0.0274	0.00847	0.0146	0.0302	0.0202	0.023	-1.14	1.29	4.05	0.0604	0.176	0.197	gel-soil
1348	LOC-Os01g52500	Meristem	0.588	0.63	0.689	0.589	0.377	0.329	0.62	0.351	0.408	5.67	5.68	0.0292	0.102	0.115	gel-soil
1349	LOC-Os01g52514	Meristem	0.014	0.0214	0.0137	0.00424	0.00833	0.0071	0.014	0.00767	-0.00902	-0.376	0.000124	0.991	0.995	0.995	gel-soil
1350	LOC-Os01g52530	Meristem	0.429	0.474	0.553	0.492	0.262	0.195	0.478	0.226	0.489	4.77	7.94	0.0119	0.0516	0.0584	gel-soil
1351	LOC-Os01g52540	Meristem	0.0028	0.00917	0.00457	0.00424	0.00833	0	0.00527	0.00384	-0.457	-1.31	0.151	0.702	0.804	0.826	gel-soil
1352	LOC-Os01g52560	Meristem	0.0588	0.0398	0.0365	0.0254	0.0146	0.016	0.0421	0.0153	0.36	0.571	0.526	0.478	0.662	0.668	gel-soil
1353	LOC-Os01g52570	Meristem	0.0196	0.0306	0.0731	0.0593	0.0104	0.0124	0.0413	0.0115	0.377	0.564	0.531	0.476	0.662	0.668	gel-soil
1354	LOC-Os01g52594	Meristem	0.518	0.526	0.639	0.627	0.36	0.272	0.566	0.313	-0.103	5.84	0.352	0.561	0.697	0.72	gel-soil
1355	LOC-Os01g52610	Meristem	0.0952	0.15	0.196	0.136	0.123	0.13	0.139	0.127	-1.32	2.92	33.4	2.33e-05	0.000365	0.000387	gel-soil
1356	LOC-Os01g52630	Meristem	0.12	0.15	0.233	0.212	0.0708	0.0568	0.169	0.0633	0.601	2.54	5.05	0.0384	0.127	0.142	gel-soil
1357	LOC-Os01g52640	Meristem	0.0812	0.144	0.142	0.131	0.0271	0.0142	0.121	0.0201	1.54	1.86	18.3	0.000523	0.0043	0.00488	gel-soil
1358	LOC-Os01g52710	Meristem	0.0448	0.055	0.0685	0.0169	0.025	0.00888	0.0465	0.0163	0.43	1.02	0.666	0.426	0.617	0.63	gel-soil
1359	LOC-Os01g52720	Meristem	0.056	0.0581	0.0365	0.0466	0.025	0.0142	0.0509	0.0192	0.473	0.83	1.2	0.289	0.488	0.537	gel-soil
1360	LOC-Os01g52760	Meristem	0.0588	0.0642	0.0959	0.0932	0.0333	0.0337	0.0746	0.0336	0.21	1.39	0.373	0.549	0.687	0.711	gel-soil
1361	LOC-Os01g52810	Meristem	0.314	0.327	0.457	0.407	0.16	0.13	0.364	0.144	0.433	3.91	5.81	0.0277	0.0984	0.111	gel-soil
1362	LOC-Os01g52851	Meristem	0.171	0.144	0.288	0.212	0.0792	0.0799	0.194	0.0796	0.528	3.04	4.29	0.054	0.162	0.182	gel-soil
1363	LOC-Os01g52864	Meristem	0.3	0.315	0.425	0.373	0.112	0.0764	0.343	0.093	1.01	3.62	23.7	0.000148	0.00159	0.00176	gel-soil
1364	LOC-Os01g52880	Meristem	0.028	0.0306	0.0274	0.0254	0.00208	0	0.0281	0.000959	3.55	-0.261	13.9	0.00168	0.0109	0.0125	gel-soil
1365	LOC-Os01g52920	Meristem	0.636	0.584	0.749	0.708	0.429	0.417	0.658	0.423	-0.00978	6.29	0.00441	0.948	0.966	0.968	gel-soil
1366	LOC-Os01g53000	Meristem	0.104	0.119	0.174	0.148	0.0521	0.0622	0.131	0.0575	0.0957	2.18	0.119	0.735	0.826	0.844	gel-soil
1367	LOC-Os01g53020	Meristem	0	0.00612	0.0137	0.00847	0	0.00178	0.00615	0.000959	1.3	-1.51	0.702	0.414	0.605	0.627	gel-soil
1368	LOC-Os01g53060	Meristem	0.406	0.373	0.521	0.445	0.227	0.183	0.427	0.203	0.12	4.15	0.486	0.495	0.662	0.676	gel-soil
1369	LOC-Os01g53140	Meristem	0.639	0.654	0.708	0.708	0.512	0.435	0.671	0.471	-0.515	5.61	12.4	0.00264	0.0156	0.0179	gel-soil
1370	LOC-Os01g53150	Meristem	0.162	0.128	0.187	0.14	0.125	0.0835	0.153	0.103	-0.521	2.65	4.23	0.0555	0.165	0.186	gel-soil
1371	LOC-Os01g53160	Meristem	0.112	0.0948	0.0502	0.072	0.0417	0.0426	0.0869	0.0422	0.474	2.3	1.19	0.291	0.491	0.539	gel-soil
1372	LOC-Os01g53200	Meristem	0.0056	0.00306	0.00457	0.0127	0.00208	0.00355	0.00615	0.00288	-0.499	-1.3	0.212	0.651	0.765	0.789	gel-soil
1373	LOC-Os01g53220	Meristem	0.014	0.00917	0.00913	0.0127	0.00417	0.00178	0.0114	0.00288	0.655	-0.835	0.555	0.466	0.659	0.661	gel-soil
1374	LOC-Os01g53240	Meristem	0.0112	0.00612	0.0365	0.0254	0.00208	0.00533	0.0176	0.00384	2.35	0.545	6.06	0.0249	0.0916	0.103	gel-soil
1375	LOC-Os01g53260	Meristem	0	0	0	0	0.00208	0.00355	0	0.00288	-5.63	-1.35	14.1	0.00216	0.0133	0.0153	gel-soil
1376	LOC-Os01g53280	Meristem	0.569	0.639	0.763	0.657	0.479	0.414	0.644	0.444	-0.188	5.66	1.57	0.228	0.441	0.472	gel-soil
1377	LOC-Os01g53294	Meristem	0.451	0.388	0.484	0.445	0.369	0.329	0.438	0.347	-0.417	5.87	7.89	0.0122	0.0524	0.0593	gel-soil
1378	LOC-Os01g53310	Meristem	0.014	0.00917	0.0411	0.0551	0.0104	0.0195	0.0263	0.0153	-0.222	0.417	0.143	0.71	0.809	0.828	gel-soil
1379	LOC-Os01g53350	Meristem	0.028	0.0245	0.0502	0.072	0.0312	0.0124	0.0404	0.0211	0.557	1.51	1.31	0.268	0.469	0.513	gel-soil
1380	LOC-Os01g53370	Meristem	0	0	0	0	0	0.00355	0	0.00192	-3.4	-2.02	2.82	0.116	0.277	0.307	gel-soil
1381	LOC-Os01g53450	Meristem	0.137	0.202	0.21	0.169	0.0688	0.0426	0.176	0.0547	0.727	2.47	7.31	0.0152	0.0622	0.0704	gel-soil
1382	LOC-Os01g53470	Meristem	0.0812	0.0917	0.155	0.123	0.025	0.0142	0.107	0.0192	1.63	1.93	19.6	0.000374	0.0033	0.00372	gel-soil
1383	LOC-Os01g53520	Meristem	0.866	0.847	0.927	0.907	0.694	0.719	0.881	0.708	-0.647	8.32	22.4	0.000198	0.002	0.00222	gel-soil
1384	LOC-Os01g53560	Meristem	0.129	0.119	0.146	0.106	0.0438	0.0302	0.125	0.0364	0.736	1.96	5.66	0.0295	0.103	0.116	gel-soil
1385	LOC-Os01g53570	Meristem	0.0056	0.00612	0	0.00424	0.00625	0.0071	0.00439	0.00671	-1.73	-1.24	2.86	0.109	0.269	0.296	gel-soil
1386	LOC-Os01g53590	Meristem	0	0	0	0.00424	0	0.00178	0.000878	0.000959	-0.992	-2.02	0.257	0.619	0.74	0.763	gel-soil
1387	LOC-Os01g53610	Meristem	0.104	0.141	0.155	0.14	0.0479	0.0551	0.132	0.0518	0.405	2.14	1.86	0.19	0.393	0.423	gel-soil
1388	LOC-Os01g53620	Meristem	0.913	0.908	0.959	0.928	0.717	0.744	0.924	0.732	0.0653	7.45	0.264	0.614	0.74	0.761	gel-soil
1389	LOC-Os01g53640	Meristem	0.118	0.144	0.242	0.191	0.1	0.0941	0.164	0.0968	-0.493	2.73	4.13	0.0582	0.171	0.192	gel-soil
1390	LOC-Os01g53650	Meristem	0.0084	0.00306	0.0137	0	0.0104	0.00533	0.00615	0.00767	-1.28	-0.92	2.02	0.173	0.368	0.401	gel-soil
1391	LOC-Os01g53660	Meristem	0.028	0.0398	0.0548	0.0212	0.00833	0.0178	0.0351	0.0134	0.187	0.316	0.12	0.733	0.825	0.843	gel-soil
1392	LOC-Os01g53670	Meristem	0.0952	0.119	0.16	0.157	0.0646	0.0231	0.127	0.0422	0.614	2.3	3.55	0.0771	0.21	0.234	gel-soil
1393	LOC-Os01g53690	Meristem	0	0.00306	0	0	0.00208	0	0.000878	0.000959	-0.978	-2.02	0.258	0.618	0.74	0.763	gel-soil
1394	LOC-Os01g53710	Meristem	0.176	0.275	0.361	0.212	0.173	0.179	0.248	0.176	-0.827	3.69	13.4	0.00196	0.0124	0.0141	gel-soil
1395	LOC-Os01g53720	Meristem	0.129	0.0887	0.192	0.148	0.0604	0.0746	0.133	0.0681	-0.173	2.36	0.356	0.558	0.695	0.718	gel-soil
1396	LOC-Os01g53740	Meristem	0.0336	0.0275	0.0183	0.0254	0.0229	0.016	0.0272	0.0192	-0.96	0.489	3.99	0.0622	0.18	0.201	gel-soil
1397	LOC-Os01g53750	Meristem	0.0028	0.00612	0.0274	0.00424	0.00208	0	0.00878	0.000959	1.8	-1.31	1.56	0.228	0.441	0.473	gel-soil
1398	LOC-Os01g53779	Meristem	0.0196	0.0183	0.00457	0.0127	0.0104	0.00533	0.0149	0.00767	0.647	0.107	0.513	0.484	0.662	0.668	gel-soil
1399	LOC-Os01g53790	Meristem	0.0616	0.0581	0.0868	0.0678	0.0688	0.0533	0.0667	0.0604	-0.877	1.74	9.35	0.0072	0.0346	0.0395	gel-soil
1400	LOC-Os01g53820	Meristem	0.0028	0	0.00913	0	0.00417	0	0.00263	0.00192	-0.632	-1.74	0.163	0.691	0.796	0.818	gel-soil
1401	LOC-Os01g53880	Meristem	0.098	0.0979	0.201	0.178	0.0792	0.0586	0.134	0.0681	0.562	3	2.39	0.141	0.318	0.351	gel-soil
1402	LOC-Os01g53900	Meristem	0.0336	0.0183	0.032	0.0254	0.0125	0.0124	0.0272	0.0125	0.0405	0.215	0.00603	0.939	0.96	0.963	gel-soil
1403	LOC-Os01g53920	Meristem	0.0084	0.0153	0.0137	0.0127	0.00417	0.00533	0.0123	0.00479	0.139	-0.876	0.027	0.871	0.925	0.927	gel-soil
1404	LOC-Os01g53980	Meristem	0.0168	0.0183	0.0228	0.00847	0.0188	0.0071	0.0167	0.0125	-0.432	-0.218	0.476	0.5	0.662	0.68	gel-soil
1405	LOC-Os01g54010	Meristem	0.134	0.15	0.251	0.165	0.225	0.201	0.168	0.212	-1.54	3.31	59.4	6.47e-07	2.1e-05	2.01e-05	gel-soil
1406	LOC-Os01g54030	Meristem	0	0.00612	0.00457	0	0	0	0.00263	0	2.71	-1.93	1.26	0.278	0.477	0.525	gel-soil
1407	LOC-Os01g54050	Meristem	0.0812	0.107	0.119	0.11	0.0562	0.0373	0.102	0.046	-0.0191	1.79	0.00401	0.95	0.967	0.969	gel-soil
1408	LOC-Os01g54080	Meristem	0.431	0.477	0.525	0.475	0.246	0.247	0.471	0.246	0.271	5.04	2.81	0.112	0.274	0.301	gel-soil
1409	LOC-Os01g54090	Meristem	0	0.00306	0	0.00424	0.00625	0.00533	0.00176	0.00575	-2.83	-1.43	5.84	0.0273	0.0976	0.11	gel-soil
1410	LOC-Os01g54190	Meristem	0.227	0.229	0.342	0.275	0.102	0.108	0.26	0.105	0.22	3.32	1.12	0.304	0.506	0.554	gel-soil
1411	LOC-Os01g54240	Meristem	0.154	0.199	0.196	0.165	0.0917	0.0622	0.177	0.0757	0.0637	2.64	0.0663	0.8	0.875	0.889	gel-soil
1412	LOC-Os01g54340	Meristem	0.35	0.318	0.479	0.411	0.19	0.165	0.378	0.176	1.04	5.25	20.8	0.000283	0.00266	0.00297	gel-soil
1413	LOC-Os01g54370	Meristem	0.126	0.113	0.151	0.153	0.075	0.0373	0.133	0.0547	0.226	2.3	0.587	0.454	0.646	0.649	gel-soil
1414	LOC-Os01g54390	Meristem	0.104	0.0948	0.16	0.136	0.0354	0.0373	0.119	0.0364	0.553	1.94	3.28	0.0879	0.231	0.256	gel-soil
1415	LOC-Os01g54470	Meristem	0.0028	0	0.00457	0.00847	0.00208	0	0.00351	0.000959	0.602	-1.74	0.131	0.722	0.817	0.835	gel-soil
1416	LOC-Os01g54510	Meristem	0.585	0.557	0.648	0.589	0.4	0.375	0.59	0.386	0.018	5.98	0.013	0.91	0.941	0.948	gel-soil
1417	LOC-Os01g54515	Meristem	0.0112	0.0122	0.0183	0	0.0375	0.0249	0.0105	0.0307	-2.72	0.197	21.8	0.000228	0.00225	0.00249	gel-soil
1418	LOC-Os01g54520	Meristem	0.0056	0.00917	0.00913	0	0.0188	0.0124	0.00615	0.0153	-2.61	-0.605	12.1	0.00287	0.0167	0.0191	gel-soil
1419	LOC-Os01g54530	Meristem	0.154	0.156	0.32	0.237	0.123	0.16	0.204	0.143	-0.604	3.22	5.3	0.0343	0.116	0.131	gel-soil
1420	LOC-Os01g54540	Meristem	0.37	0.407	0.525	0.479	0.188	0.121	0.433	0.151	0.642	4.18	12.5	0.00257	0.0153	0.0175	gel-soil
1421	LOC-Os01g54550	Meristem	0.179	0.217	0.256	0.246	0.156	0.0853	0.219	0.118	-0.163	3.13	0.534	0.475	0.662	0.668	gel-soil
1422	LOC-Os01g54580	Meristem	0.176	0.223	0.237	0.229	0.1	0.0959	0.212	0.0978	-0.0986	2.86	0.17	0.685	0.791	0.814	gel-soil
1423	LOC-Os01g54590	Meristem	0.255	0.3	0.429	0.284	0.183	0.275	0.307	0.233	-1.02	4.2	18	0.000558	0.00452	0.00514	gel-soil
1424	LOC-Os01g54620	Meristem	0.0252	0.0489	0.0365	0.0508	0.0167	0.0107	0.0395	0.0134	0.382	1.42	0.521	0.48	0.662	0.668	gel-soil
1425	LOC-Os01g54650	Meristem	0	0	0	0	0.00208	0	0	0.000959	-2.49	-2.13	1.48	0.243	0.441	0.491	gel-soil
1426	LOC-Os01g54714	Meristem	0.0028	0	0	0	0.00417	0	0.000878	0.00192	-1.83	-1.92	1.12	0.305	0.506	0.555	gel-soil
1427	LOC-Os01g54784	Meristem	0.838	0.832	0.936	0.915	0.835	0.774	0.871	0.802	-0.784	7.4	27.1	7.42e-05	0.000916	0.000999	gel-soil
1428	LOC-Os01g54800	Meristem	0.0028	0.00306	0.00913	0.00424	0.00625	0	0.00439	0.00288	-0.273	-1.44	0.0508	0.824	0.894	0.9	gel-soil
1429	LOC-Os01g54850	Meristem	0.0336	0.0306	0.0639	0.0169	0.0188	0.016	0.0351	0.0173	-0.0744	0.488	0.0229	0.882	0.93	0.931	gel-soil
1430	LOC-Os01g54890	Meristem	0.627	0.575	0.749	0.686	0.408	0.433	0.648	0.422	0.03	7.29	0.0352	0.854	0.913	0.917	gel-soil
1431	LOC-Os01g54910	Meristem	0.65	0.661	0.753	0.746	0.49	0.393	0.693	0.437	-0.0833	5.94	0.334	0.571	0.706	0.728	gel-soil
1432	LOC-Os01g54940	Meristem	0.423	0.385	0.616	0.521	0.254	0.215	0.47	0.233	0.196	4.53	1.26	0.278	0.477	0.525	gel-soil
1433	LOC-Os01g54980	Meristem	0.0028	0	0.00457	0	0	0	0.00176	0	2.24	-2.02	0.883	0.362	0.559	0.584	gel-soil
1434	LOC-Os01g55000	Meristem	0.0028	0.00612	0.0183	0.00424	0.00417	0.00178	0.00702	0.00288	0.248	-1.25	0.0494	0.827	0.895	0.902	gel-soil
1435	LOC-Os01g55020	Meristem	0.924	0.914	0.977	0.919	0.721	0.673	0.931	0.695	0.0741	7.5	0.287	0.599	0.732	0.749	gel-soil
1436	LOC-Os01g55110	Meristem	0.207	0.193	0.233	0.233	0.294	0.288	0.213	0.291	-1.3	5.79	57.5	8.08e-07	2.51e-05	2.41e-05	gel-soil
1437	LOC-Os01g55150	Meristem	0.367	0.352	0.443	0.39	0.312	0.425	0.382	0.373	-1.4	5.74	60.3	5.9e-07	1.95e-05	1.86e-05	gel-soil
1438	LOC-Os01g55190	Meristem	0.331	0.41	0.457	0.403	0.265	0.192	0.392	0.225	-0.321	4.52	3.23	0.0901	0.235	0.261	gel-soil
1439	LOC-Os01g55220	Meristem	0.232	0.208	0.228	0.191	0.0375	0.00888	0.216	0.0221	4.51	6.43	106	1.09e-08	9.98e-07	6.68e-07	gel-soil
1440	LOC-Os01g55240	Meristem	0.406	0.382	0.361	0.318	0.277	0.256	0.372	0.266	0.979	6.95	28.2	5.94e-05	0.000767	0.000832	gel-soil
1441	LOC-Os01g55260	Meristem	0.885	0.875	0.895	0.86	0.606	0.609	0.879	0.608	0.3	7.58	5.34	0.0339	0.115	0.129	gel-soil
1442	LOC-Os01g55300	Meristem	0.151	0.226	0.283	0.254	0.131	0.117	0.219	0.124	-0.185	3.23	0.681	0.421	0.612	0.63	gel-soil
1443	LOC-Os01g55390	Meristem	0.0588	0.052	0.0959	0.0763	0.0125	0.0124	0.0676	0.0125	1.26	0.949	8.76	0.00887	0.0409	0.0465	gel-soil
1444	LOC-Os01g55410	Meristem	0.109	0.135	0.169	0.0975	0.0958	0.0639	0.126	0.0786	-0.385	2.37	1.92	0.184	0.384	0.416	gel-soil
1445	LOC-Os01g55420	Meristem	0.0924	0.107	0.132	0.089	0.0438	0.016	0.104	0.0288	0.813	1.71	5.05	0.0383	0.126	0.142	gel-soil
1446	LOC-Os01g55490	Meristem	0.291	0.358	0.416	0.369	0.192	0.163	0.35	0.176	0.0854	4.01	0.224	0.642	0.757	0.781	gel-soil
1447	LOC-Os01g55500	Meristem	0.115	0.107	0.142	0.114	0.0708	0.0373	0.118	0.0527	0.187	2.53	0.423	0.524	0.666	0.691	gel-soil
1448	LOC-Os01g55510	Meristem	0.552	0.514	0.671	0.593	0.333	0.355	0.572	0.345	0.441	7.37	4.97	0.0397	0.129	0.145	gel-soil
1449	LOC-Os01g55520	Meristem	0.0056	0.00612	0.00457	0	0.00208	0	0.00439	0.000959	1.1	-1.59	0.49	0.493	0.662	0.675	gel-soil
1450	LOC-Os01g55570	Meristem	0.0476	0.0581	0.1	0.0551	0.0312	0.0107	0.0623	0.0201	0.551	0.99	1.65	0.217	0.429	0.456	gel-soil
1451	LOC-Os01g55590	Meristem	0.261	0.294	0.342	0.314	0.138	0.0675	0.297	0.0997	0.947	3.66	19.1	0.000431	0.0037	0.00418	gel-soil
1452	LOC-Os01g55640	Meristem	0	0.00612	0	0	0	0.00355	0.00176	0.00192	-0.333	-1.66	0.0391	0.846	0.908	0.913	gel-soil
1453	LOC-Os01g55740	Meristem	0.336	0.346	0.447	0.314	0.179	0.124	0.356	0.15	0.335	3.82	2.87	0.109	0.268	0.295	gel-soil
1454	LOC-Os01g55780	Meristem	0.297	0.339	0.452	0.352	0.26	0.227	0.35	0.243	-0.612	4.19	12.5	0.00254	0.0151	0.0174	gel-soil
1455	LOC-Os01g55799	Meristem	0.12	0.168	0.205	0.131	0.0917	0.0675	0.153	0.0786	0.142	2.81	0.345	0.565	0.701	0.723	gel-soil
1456	LOC-Os01g55860	Meristem	0.146	0.15	0.21	0.225	0.102	0.0746	0.176	0.0872	-0.0809	2.73	0.117	0.737	0.827	0.845	gel-soil
1457	LOC-Os01g55900	Meristem	0.12	0.107	0.169	0.127	0.0583	0.0639	0.127	0.0614	-0.111	2.14	0.167	0.688	0.793	0.816	gel-soil
1458	LOC-Os01g55940	Meristem	0.118	0.104	0.155	0.114	0.0271	0.0355	0.12	0.0316	1.39	2.72	18.5	0.00049	0.00408	0.00463	gel-soil
1459	LOC-Os01g56000	Meristem	0.14	0.183	0.233	0.195	0.0833	0.0675	0.182	0.0748	0.216	2.66	0.839	0.373	0.571	0.592	gel-soil
1460	LOC-Os01g56040	Meristem	0.0224	0.0183	0.0365	0.0212	0.00208	0	0.0237	0.000959	3.83	-0.0432	17.5	0.000637	0.00504	0.00571	gel-soil
1461	LOC-Os01g56090	Meristem	0.0644	0.0612	0.114	0.0678	0.0333	0.0178	0.0737	0.0249	0.439	1.23	1.37	0.259	0.457	0.504	gel-soil
1462	LOC-Os01g56100	Meristem	0.193	0.272	0.374	0.309	0.119	0.146	0.275	0.133	-0.169	3.48	0.554	0.467	0.659	0.661	gel-soil
1463	LOC-Os01g56160	Meristem	0.0308	0.0214	0.0502	0.0381	0.0188	0.0231	0.0334	0.0211	-0.459	0.553	1.17	0.294	0.494	0.542	gel-soil
1464	LOC-Os01g56180	Meristem	0.241	0.196	0.352	0.301	0.127	0.0977	0.262	0.111	0.552	3.62	5.02	0.0389	0.128	0.143	gel-soil
1465	LOC-Os01g56190	Meristem	0.238	0.303	0.352	0.267	0.133	0.0888	0.284	0.109	0.478	3.43	5.02	0.0389	0.128	0.143	gel-soil
1466	LOC-Os01g56200	Meristem	0.692	0.615	0.749	0.716	0.438	0.426	0.686	0.431	0.0332	6.46	0.0452	0.834	0.901	0.906	gel-soil
1467	LOC-Os01g56240	Meristem	0.098	0.116	0.0913	0.119	0.0271	0.016	0.106	0.0211	1.57	2.57	26.1	9.01e-05	0.00107	0.00117	gel-soil
1468	LOC-Os01g56270	Meristem	0.0308	0.0612	0.0685	0.0763	0.0125	0.00533	0.0562	0.00863	1.78	0.783	12.7	0.00242	0.0146	0.0167	gel-soil
1469	LOC-Os01g56290	Meristem	0.028	0.055	0.0411	0.0127	0.025	0.0124	0.0351	0.0182	-0.259	0.374	0.225	0.641	0.757	0.781	gel-soil
1470	LOC-Os01g56300	Meristem	0.529	0.495	0.644	0.559	0.262	0.277	0.548	0.27	0.441	5.11	6.84	0.0182	0.0716	0.0808	gel-soil
1471	LOC-Os01g56310	Meristem	0.333	0.385	0.521	0.424	0.16	0.165	0.403	0.163	0.296	4.25	2.26	0.151	0.336	0.369	gel-soil
1472	LOC-Os01g56320	Meristem	0.0644	0.0612	0.0776	0.072	0.0854	0.0639	0.0676	0.0738	-1.15	1.91	16.1	0.000921	0.00677	0.00768	gel-soil
1473	LOC-Os01g56330	Meristem	0.395	0.425	0.534	0.449	0.277	0.345	0.442	0.314	-0.762	4.75	18.9	0.000452	0.00384	0.00434	gel-soil
1474	LOC-Os01g56350	Meristem	0.0532	0.0673	0.0913	0.072	0.0312	0.0178	0.0685	0.024	0.6	1.2	2.61	0.125	0.294	0.324	gel-soil
1475	LOC-Os01g56410	Meristem	0.0056	0	0.00457	0.00847	0.00208	0	0.00439	0.000959	1.32	-1.51	0.704	0.413	0.605	0.627	gel-soil
1476	LOC-Os01g56420	Meristem	0.0756	0.0673	0.151	0.114	0.0771	0.11	0.0957	0.0949	-0.686	3.21	3.83	0.0671	0.19	0.212	gel-soil
1477	LOC-Os01g56470	Meristem	0.689	0.633	0.79	0.737	0.442	0.428	0.702	0.434	0.0402	5.82	0.0807	0.78	0.86	0.875	gel-soil
1478	LOC-Os01g56560	Meristem	0.364	0.379	0.411	0.271	0.0875	0.0533	0.358	0.069	1.46	3.57	33.1	2.44e-05	0.000379	0.000401	gel-soil
1479	LOC-Os01g56580	Meristem	0.521	0.514	0.571	0.589	0.377	0.323	0.543	0.348	-0.203	5.22	1.59	0.224	0.439	0.466	gel-soil
1480	LOC-Os01g56590	Meristem	0.261	0.196	0.333	0.233	0.146	0.123	0.25	0.133	-0.121	3.39	0.338	0.568	0.704	0.726	gel-soil
1481	LOC-Os01g56600	Meristem	0.636	0.682	0.758	0.716	0.431	0.401	0.689	0.415	0.0683	5.72	0.218	0.646	0.761	0.785	gel-soil
1482	LOC-Os01g56630	Meristem	0.143	0.153	0.205	0.182	0.0979	0.0888	0.166	0.093	-0.225	2.78	0.992	0.333	0.536	0.569	gel-soil
1483	LOC-Os01g56660	Meristem	0.143	0.135	0.128	0.165	0.292	0.185	0.142	0.234	-1.75	4.61	47	2.94e-06	7.07e-05	7.01e-05	gel-soil
1484	LOC-Os01g56670	Meristem	0.0336	0.0428	0.1	0.0847	0.025	0.016	0.0597	0.0201	0.407	0.966	0.913	0.353	0.558	0.581	gel-soil
1485	LOC-Os01g56690	Meristem	0.0644	0.0887	0.0868	0.0763	0.025	0.00355	0.0781	0.0134	2.17	1.84	18.8	0.000455	0.00386	0.00436	gel-soil
1486	LOC-Os01g56730	Meristem	0.0028	0	0	0.00424	0.00208	0	0.00176	0.000959	0.231	-1.83	0.0166	0.899	0.934	0.941	gel-soil
1487	LOC-Os01g56740	Meristem	0.0028	0.00306	0.00457	0.00424	0	0	0.00351	0	3.08	-1.83	2.03	0.174	0.368	0.402	gel-soil
1488	LOC-Os01g56750	Meristem	0.0112	0.00612	0.00913	0.00847	0.00417	0	0.00878	0.00192	0.943	-1.25	0.626	0.44	0.632	0.636	gel-soil
1489	LOC-Os01g56790	Meristem	0.115	0.177	0.192	0.169	0.106	0.0924	0.159	0.0988	-0.292	2.77	1.43	0.248	0.447	0.497	gel-soil
1490	LOC-Os01g56840	Meristem	0.0112	0.00306	0.00913	0.00424	0.00417	0	0.00702	0.00192	0.634	-1.37	0.246	0.626	0.744	0.769	gel-soil
1491	LOC-Os01g56850	Meristem	0.0504	0.0703	0.105	0.089	0.0229	0.0337	0.0746	0.0288	0.269	1.32	0.506	0.487	0.662	0.671	gel-soil
1492	LOC-Os01g56870	Meristem	0.0392	0.0428	0.0365	0.0212	0.0125	0.00533	0.036	0.00863	1.17	0.34	3.94	0.0636	0.183	0.204	gel-soil
1493	LOC-Os01g56900	Meristem	0.0756	0.107	0.151	0.123	0.0229	0.0409	0.109	0.0326	0.619	1.81	2.9	0.107	0.265	0.292	gel-soil
1494	LOC-Os01g56910	Meristem	0.283	0.315	0.388	0.381	0.148	0.167	0.333	0.158	0.048	3.88	0.0561	0.816	0.887	0.895	gel-soil
1495	LOC-Os01g56930	Meristem	0.485	0.456	0.571	0.547	0.377	0.313	0.506	0.342	-0.238	5.84	2.54	0.13	0.301	0.332	gel-soil
1496	LOC-Os01g56940	Meristem	0.084	0.0612	0.132	0.102	0.0604	0.0497	0.0904	0.0547	-0.399	1.92	1.65	0.216	0.429	0.456	gel-soil
1497	LOC-Os01g56969	Meristem	0.493	0.535	0.667	0.581	0.217	0.261	0.557	0.241	0.231	5.17	1.7	0.21	0.42	0.447	gel-soil
1498	LOC-Os01g57004	Meristem	0.0168	0.0122	0.0228	0.0127	0.0146	0.0142	0.0158	0.0144	-0.714	1.7	4.01	0.0615	0.179	0.2	gel-soil
1499	LOC-Os01g57020	Meristem	0.0168	0.0122	0.032	0.0127	0.00833	0.0071	0.0176	0.00767	0.142	-0.308	0.0484	0.829	0.897	0.903	gel-soil
1500	LOC-Os01g57030	Meristem	0.0924	0.0795	0.0822	0.0805	0.369	0.24	0.0843	0.299	-3.83	5.19	158	5.69e-10	1.31e-07	5.54e-08	gel-soil
1501	LOC-Os01g57066	Meristem	0.381	0.422	0.589	0.479	0.25	0.277	0.453	0.265	-0.257	4.64	2.02	0.173	0.367	0.401	gel-soil
1502	LOC-Os01g57073	Meristem	0.448	0.486	0.553	0.517	0.354	0.355	0.493	0.355	-0.577	5.77	12.8	0.00237	0.0143	0.0164	gel-soil
1503	LOC-Os01g57082	Meristem	0.0196	0.0183	0.0365	0.0212	0.0167	0.0231	0.0228	0.0201	-0.981	0.297	4.1	0.059	0.173	0.194	gel-soil
1504	LOC-Os01g57100	Meristem	0.0252	0.0489	0.0913	0.0508	0.0396	0.0373	0.05	0.0384	-0.798	1.06	4.3	0.0538	0.162	0.182	gel-soil
1505	LOC-Os01g57210	Meristem	0.319	0.269	0.301	0.267	0.171	0.172	0.291	0.172	-0.288	3.85	1.77	0.201	0.407	0.436	gel-soil
1506	LOC-Os01g57220	Meristem	0.557	0.535	0.671	0.551	0.371	0.311	0.572	0.338	0.0163	5.91	0.0114	0.916	0.944	0.95	gel-soil
1507	LOC-Os01g57250	Meristem	0.658	0.694	0.795	0.699	0.577	0.563	0.703	0.57	-1.03	6.16	46.8	3.06e-06	7.29e-05	7.25e-05	gel-soil
1508	LOC-Os01g57260	Meristem	0.569	0.609	0.749	0.729	0.469	0.433	0.648	0.45	-0.391	5.88	5.93	0.0263	0.095	0.107	gel-soil
1509	LOC-Os01g57270	Meristem	0.0224	0.0183	0.0365	0.0127	0.0146	0.016	0.0219	0.0153	-0.862	-0.0406	2.48	0.134	0.308	0.339	gel-soil
1510	LOC-Os01g57280	Meristem	0.0224	0.0306	0.0365	0.0254	0.00625	0.00533	0.0281	0.00575	1.3	-0.0328	4.4	0.0513	0.156	0.175	gel-soil
1511	LOC-Os01g57310	Meristem	0.0028	0	0	0	0.00208	0	0.000878	0.000959	-0.978	-2.02	0.259	0.618	0.74	0.763	gel-soil
1512	LOC-Os01g57410	Meristem	0.0112	0.0122	0.0183	0.00424	0.00417	0.00178	0.0114	0.00288	0.742	-1.03	0.559	0.465	0.657	0.659	gel-soil
1513	LOC-Os01g57430	Meristem	0.0168	0.0153	0.00913	0.0339	0.0146	0.0124	0.0184	0.0134	-0.919	-0.202	2.19	0.157	0.344	0.378	gel-soil
1514	LOC-Os01g57460	Meristem	0.661	0.7	0.808	0.737	0.375	0.405	0.716	0.391	0.174	5.85	1.44	0.247	0.445	0.495	gel-soil
1515	LOC-Os01g57480	Meristem	0.0672	0.0703	0.0594	0.072	0.0458	0.0284	0.0676	0.0364	-0.179	1.54	0.234	0.635	0.752	0.776	gel-soil
1516	LOC-Os01g57490	Meristem	0.0448	0.0642	0.0548	0.0424	0.0292	0.016	0.0518	0.0221	0.181	0.969	0.211	0.652	0.765	0.79	gel-soil
1517	LOC-Os01g57500	Meristem	0.042	0.0398	0.0594	0.0424	0.00833	0.0071	0.0448	0.00767	1.48	0.423	8.36	0.0102	0.0458	0.0519	gel-soil
1518	LOC-Os01g57510	Meristem	0.0336	0.0612	0.0183	0.0169	0.00208	0	0.0351	0.000959	4.15	0.206	15.6	0.00105	0.00748	0.00851	gel-soil
1519	LOC-Os01g57520	Meristem	0.0028	0	0	0	0	0	0.000878	0	1.51	-2.13	0.436	0.519	0.662	0.688	gel-soil
1520	LOC-Os01g57540	Meristem	0.0644	0.0459	0.0548	0.0805	0.05	0.0266	0.0606	0.0374	-0.5	1.29	1.76	0.203	0.409	0.438	gel-soil
1521	LOC-Os01g57550	Meristem	0.0616	0.0336	0.0868	0.0636	0.0458	0.0231	0.0588	0.0336	-0.35	1.13	0.882	0.361	0.559	0.584	gel-soil
1522	LOC-Os01g57570	Meristem	0.406	0.358	0.489	0.39	0.45	0.394	0.405	0.42	-0.418	6.27	5.76	0.0282	0.1	0.113	gel-soil
1523	LOC-Os01g57599	Meristem	0	0	0	0	0.00208	0	0	0.000959	-2.49	-2.13	1.48	0.243	0.441	0.491	gel-soil
1524	LOC-Os01g57630	Meristem	0.168	0.202	0.256	0.225	0.138	0.123	0.206	0.129	-0.384	3.23	3.51	0.0784	0.213	0.237	gel-soil
1525	LOC-Os01g57735	Meristem	0.0252	0.00917	0.00457	0.0127	0.00417	0.00178	0.014	0.00288	1.03	-0.882	1	0.331	0.534	0.569	gel-soil
1526	LOC-Os01g57740	Meristem	0.252	0.196	0.301	0.275	0.16	0.151	0.25	0.155	-0.307	4.11	3.2	0.0915	0.238	0.264	gel-soil
1527	LOC-Os01g57750	Meristem	0	0	0	0.00424	0	0	0.000878	0	1.53	-2.13	0.434	0.52	0.662	0.688	gel-soil
1528	LOC-Os01g57770	Meristem	0.294	0.223	0.26	0.254	0.16	0.176	0.259	0.169	1.63	6.34	36.6	1.37e-05	0.000239	0.000249	gel-soil
1529	LOC-Os01g57780	Meristem	0	0	0	0	0.00208	0	0	0.000959	-2.49	-2.13	1.48	0.243	0.441	0.491	gel-soil
1530	LOC-Os01g57790	Meristem	0	0	0	0	0	0.00178	0	0.000959	-2.52	-2.13	1.48	0.244	0.441	0.491	gel-soil
1531	LOC-Os01g57840	Meristem	0.311	0.26	0.329	0.297	0.456	0.403	0.297	0.428	-0.113	8.57	0.358	0.558	0.694	0.717	gel-soil
1532	LOC-Os01g57854	Meristem	0.148	0.165	0.164	0.165	0.0646	0.0888	0.16	0.0777	1.01	3.9	25	0.000114	0.0013	0.00142	gel-soil
1533	LOC-Os01g57880	Meristem	0.0112	0.00917	0.0183	0.0212	0.0125	0.00178	0.014	0.00671	0.922	-0.136	1.75	0.204	0.41	0.439	gel-soil
1534	LOC-Os01g57890	Meristem	0.0224	0.00917	0.0228	0.0339	0.00833	0.0071	0.0211	0.00767	0.37	-0.306	0.308	0.586	0.72	0.74	gel-soil
1535	LOC-Os01g57960	Meristem	0.014	0.0122	0.0228	0.0127	0.00417	0	0.0149	0.00192	1.67	-0.883	2.55	0.129	0.3	0.331	gel-soil
1536	LOC-Os01g57968	Meristem	0.014	0.00612	0	0.00424	0.00208	0.00178	0.00702	0.00192	0.604	-1.37	0.208	0.654	0.767	0.791	gel-soil
1537	LOC-Os01g57990	Meristem	0.0588	0.0765	0.0913	0.0593	0.0604	0.0355	0.0702	0.047	-0.585	1.51	3.36	0.0844	0.224	0.25	gel-soil
1538	LOC-Os01g58010	Meristem	0.277	0.33	0.365	0.309	0.3	0.169	0.316	0.229	-0.527	4.14	7.47	0.0143	0.0592	0.067	gel-soil
1539	LOC-Os01g58020	Meristem	0.0392	0.0398	0.0913	0.0805	0.11	0.0497	0.0579	0.0777	-1.6	1.7	22.3	2e-04	0.00202	0.00224	gel-soil
1540	LOC-Os01g58022	Meristem	0.196	0.3	0.196	0.208	0.1	0.0426	0.228	0.069	0.886	2.92	7.92	0.012	0.0519	0.0588	gel-soil
1541	LOC-Os01g58024	Meristem	0.137	0.19	0.247	0.203	0.192	0.119	0.187	0.152	-0.735	3.21	11.1	0.00403	0.0217	0.025	gel-soil
1542	LOC-Os01g58049	Meristem	0.21	0.242	0.288	0.233	0.242	0.16	0.239	0.198	-1	3.66	27.9	6.3e-05	8e-04	0.000873	gel-soil
1543	LOC-Os01g58080	Meristem	0.218	0.257	0.311	0.246	0.154	0.0853	0.253	0.117	-0.00448	3.43	0.000406	0.984	0.99	0.99	gel-soil
1544	LOC-Os01g58194	Meristem	0.0196	0.0275	0.0274	0.0127	0.0438	0.0444	0.0219	0.0441	-2.1	0.866	23.8	0.000146	0.00157	0.00174	gel-soil
1545	LOC-Os01g58240	Meristem	0.123	0.101	0.169	0.127	0.0312	0.0462	0.126	0.0393	1.37	2.91	20.4	0.000313	0.00288	0.00323	gel-soil
1546	LOC-Os01g58280	Meristem	0.0084	0	0.0183	0.00847	0.00625	0.00355	0.0079	0.00479	-0.761	-0.97	0.625	0.44	0.632	0.636	gel-soil
1547	LOC-Os01g58290	Meristem	0.196	0.205	0.32	0.208	0.121	0.0888	0.225	0.104	0.111	3.21	0.27	0.61	0.74	0.758	gel-soil
1548	LOC-Os01g58310	Meristem	0.359	0.367	0.333	0.309	0.246	0.174	0.346	0.207	-0.131	5.39	0.23	0.638	0.754	0.778	gel-soil
1549	LOC-Os01g58320	Meristem	0.378	0.343	0.498	0.436	0.194	0.183	0.403	0.188	0.56	6.15	10	0.00573	0.0288	0.033	gel-soil
1550	LOC-Os01g58335	Meristem	0.431	0.416	0.457	0.445	0.4	0.33	0.435	0.362	-1.79	6.8	121	4.14e-09	5.46e-07	2.97e-07	gel-soil
1551	LOC-Os01g58340	Meristem	0.104	0.0765	0.192	0.191	0.0562	0.0604	0.131	0.0585	0.0153	3.41	0.00163	0.968	0.979	0.98	gel-soil
1552	LOC-Os01g58350	Meristem	0.134	0.0765	0.174	0.102	0.0521	0.0515	0.119	0.0518	0.675	4.49	10.6	0.00473	0.0247	0.0283	gel-soil
1553	LOC-Os01g58370	Meristem	0.014	0.0183	0.00913	0.0254	0.00417	0.0071	0.0167	0.00575	0.948	0.203	1.86	0.19	0.393	0.423	gel-soil
1554	LOC-Os01g58380	Meristem	0.261	0.254	0.306	0.356	0.15	0.151	0.287	0.151	0.31	3.94	2.37	0.142	0.321	0.353	gel-soil
1555	LOC-Os01g58420	Meristem	0.773	0.706	0.808	0.771	0.423	0.476	0.76	0.452	0.373	8.2	8.77	0.00881	0.0407	0.0463	gel-soil
1556	LOC-Os01g58430	Meristem	0	0.00306	0	0.00424	0.00208	0	0.00176	0.000959	-0.244	-1.92	0.0186	0.893	0.932	0.938	gel-soil
1557	LOC-Os01g58440	Meristem	0.0868	0.0856	0.119	0.127	0.025	0.0231	0.101	0.024	1.13	1.83	10.8	0.00437	0.0232	0.0266	gel-soil
1558	LOC-Os01g58444	Meristem	0.0504	0.0765	0.0913	0.11	0.0292	0.0178	0.0781	0.023	0.706	1.32	3.37	0.0842	0.224	0.249	gel-soil
1559	LOC-Os01g58450	Meristem	0.0084	0.0183	0.00913	0.0127	0.00208	0	0.0123	0.000959	2.45	-0.98	3.78	0.0688	0.193	0.216	gel-soil
1560	LOC-Os01g58459	Meristem	0.381	0.336	0.507	0.462	0.206	0.174	0.409	0.189	0.209	4.26	1.32	0.267	0.468	0.512	gel-soil
1561	LOC-Os01g58470	Meristem	0.0336	0.052	0.0457	0.0297	0.0229	0.0124	0.0404	0.0173	0.154	0.556	0.111	0.743	0.831	0.85	gel-soil
1562	LOC-Os01g58480	Meristem	0.0028	0.00917	0.00457	0.00424	0.00625	0.00178	0.00527	0.00384	-1.03	-1.19	1.03	0.325	0.527	0.567	gel-soil
1563	LOC-Os01g58510	Meristem	0.0168	0.0336	0.0411	0.0254	0.0271	0.0142	0.0281	0.0201	-0.448	0.44	0.907	0.354	0.559	0.583	gel-soil
1564	LOC-Os01g58530	Meristem	0.07	0.0856	0.0731	0.0593	0.0812	0.048	0.0729	0.0633	-1.17	1.78	13.7	0.0018	0.0115	0.0132	gel-soil
1565	LOC-Os01g58550	Meristem	0.132	0.128	0.164	0.119	0.129	0.183	0.134	0.158	-1.25	3.7	25.3	0.000106	0.00122	0.00134	gel-soil
1566	LOC-Os01g58580	Meristem	0.518	0.508	0.63	0.581	0.577	0.504	0.55	0.538	-1.13	5.49	59.6	6.36e-07	2.07e-05	1.98e-05	gel-soil
1567	LOC-Os01g58610	Meristem	0.028	0.0183	0.0183	0.0169	0.0417	0.0231	0.0211	0.0316	-1.9	0.513	17.7	0.000608	0.00485	0.00551	gel-soil
1568	LOC-Os01g58630	Meristem	0.0532	0.0398	0.0731	0.0593	0.0125	0.0142	0.0544	0.0134	0.953	0.73	4.44	0.0504	0.154	0.173	gel-soil
1569	LOC-Os01g58640	Meristem	0	0.00306	0.00457	0	0.00208	0.00178	0.00176	0.00192	-0.657	-1.74	0.191	0.668	0.778	0.802	gel-soil
1570	LOC-Os01g58670	Meristem	0.0252	0.0336	0.0228	0.0381	0.0229	0.00533	0.0299	0.0134	0.413	0.413	0.565	0.463	0.655	0.657	gel-soil
1571	LOC-Os01g58680	Meristem	0.151	0.19	0.242	0.165	0.112	0.0639	0.183	0.0863	0.0675	2.68	0.0766	0.785	0.864	0.879	gel-soil
1572	LOC-Os01g58690	Meristem	0.0504	0.0489	0.0548	0.0508	0.0417	0.0124	0.0509	0.0259	-0.16	0.92	0.138	0.715	0.813	0.83	gel-soil
1573	LOC-Os01g58754	Meristem	0.129	0.131	0.196	0.136	0.0812	0.032	0.144	0.0547	0.213	2.24	0.523	0.479	0.662	0.668	gel-soil
1574	LOC-Os01g58760	Meristem	0	0.00306	0	0	0	0	0.000878	0	1.51	-2.13	0.436	0.519	0.662	0.688	gel-soil
1575	LOC-Os01g58780	Meristem	0.042	0.0336	0.0274	0.0339	0.0229	0.0213	0.0351	0.0221	-0.53	0.463	1.28	0.275	0.477	0.521	gel-soil
1576	LOC-Os01g58790	Meristem	0.0448	0.055	0.0868	0.0424	0.0146	0.0213	0.0553	0.0182	0.734	1.04	2.53	0.13	0.302	0.333	gel-soil
1577	LOC-Os01g58850	Meristem	0.115	0.104	0.155	0.148	0.0792	0.0622	0.126	0.07	-0.647	2.92	7.6	0.0136	0.057	0.0646	gel-soil
1578	LOC-Os01g58890	Meristem	0.661	0.654	0.79	0.665	0.41	0.357	0.685	0.382	0.793	7.33	19.7	0.000366	0.00324	0.00366	gel-soil
1579	LOC-Os01g58930	Meristem	0.0028	0.00612	0.00457	0	0	0	0.00351	0	3.07	-1.83	1.82	0.197	0.401	0.43	gel-soil
1580	LOC-Os01g58950	Meristem	0	0	0	0	0	0.00178	0	0.000959	-2.52	-2.13	1.48	0.244	0.441	0.491	gel-soil
1581	LOC-Os01g58960	Meristem	0.0028	0	0.00457	0	0.00208	0	0.00176	0.000959	-0.255	-1.92	0.0202	0.889	0.932	0.935	gel-soil
1582	LOC-Os01g59020	Meristem	0.0028	0.00306	0.00913	0	0	0	0.00351	0	3.8	-1.59	2.93	0.106	0.264	0.291	gel-soil
1583	LOC-Os01g59050	Meristem	0	0	0.0137	0.00424	0	0	0.00351	0	3.09	-1.83	1.58	0.227	0.441	0.471	gel-soil
1584	LOC-Os01g59070	Meristem	0.0364	0.0459	0.0731	0.0636	0.0354	0.0426	0.0518	0.0393	-0.77	1.05	4.21	0.056	0.167	0.187	gel-soil
1585	LOC-Os01g59090	Meristem	0.0336	0.0275	0.0137	0.0169	0.00208	0	0.0246	0.000959	3.22	-0.488	8.4	0.0101	0.0453	0.0514	gel-soil
1586	LOC-Os01g59100	Meristem	0.118	0.0979	0.151	0.127	0.0417	0.0142	0.12	0.0268	1.14	2.04	12.3	0.00278	0.0162	0.0186	gel-soil
1587	LOC-Os01g59110	Meristem	0.0364	0.0306	0.0457	0.0551	0.025	0.016	0.0404	0.0201	-0.159	0.548	0.137	0.716	0.814	0.831	gel-soil
1588	LOC-Os01g59150	Meristem	0.854	0.869	0.909	0.924	0.802	0.824	0.883	0.814	-1.3	8.28	72.7	1.65e-07	7.36e-06	6.48e-06	gel-soil
1589	LOC-Os01g59170	Meristem	0	0.00306	0	0	0	0	0.000878	0	1.51	-2.13	0.436	0.519	0.662	0.688	gel-soil
1590	LOC-Os01g59190	Meristem	0.0756	0.0642	0.114	0.0805	0.0646	0.0355	0.0808	0.0489	-0.568	1.69	3.29	0.0876	0.23	0.256	gel-soil
1591	LOC-Os01g59200	Meristem	0.0084	0.00612	0.00457	0.00847	0	0	0.00702	0	4.29	-1.38	4.96	0.0408	0.132	0.148	gel-soil
1592	LOC-Os01g59265	Meristem	0	0	0	0	0.00208	0	0	0.000959	-2.49	-2.13	1.48	0.243	0.441	0.491	gel-soil
1593	LOC-Os01g59340	Meristem	0.165	0.196	0.251	0.288	0.16	0.123	0.216	0.14	-0.431	3.23	3.96	0.0632	0.182	0.203	gel-soil
1594	LOC-Os01g59420	Meristem	0	0.00306	0	0	0.00208	0.00355	0.000878	0.00288	-2.41	-1.83	2.43	0.138	0.314	0.347	gel-soil
1595	LOC-Os01g59440	Meristem	0.885	0.902	0.941	0.898	0.929	0.917	0.903	0.922	-1.12	8.24	93.3	2.84e-08	1.95e-06	1.5e-06	gel-soil
1596	LOC-Os01g59450	Meristem	0	0.00306	0	0	0.00208	0.00178	0.000878	0.00192	-1.86	-1.92	1.25	0.279	0.477	0.525	gel-soil
1597	LOC-Os01g59490	Meristem	0.0616	0.113	0.11	0.119	0.0625	0.0639	0.0975	0.0633	-0.622	1.9	4.37	0.0521	0.158	0.177	gel-soil
1598	LOC-Os01g59520	Meristem	0.0644	0.0489	0.0731	0.102	0.0625	0.0675	0.0694	0.0652	-1.07	1.77	10.3	0.00528	0.027	0.031	gel-soil
1599	LOC-Os01g59530	Meristem	0.204	0.177	0.237	0.229	0.246	0.208	0.208	0.225	-0.585	4.72	9.19	0.0076	0.0361	0.0412	gel-soil
1600	LOC-Os01g59600	Meristem	0.899	0.924	0.954	0.911	0.854	0.838	0.919	0.846	-0.465	7.74	14.6	0.00138	0.00938	0.0107	gel-soil
1601	LOC-Os01g59610	Meristem	0.507	0.474	0.658	0.581	0.454	0.426	0.542	0.439	-0.536	5.64	13.2	0.00209	0.013	0.0148	gel-soil
1602	LOC-Os01g59620	Meristem	0.0196	0.0214	0.00913	0.0297	0.0104	0.0178	0.0202	0.0144	-0.6	-0.119	0.897	0.357	0.559	0.583	gel-soil
1603	LOC-Os01g59660	Meristem	0.0756	0.0489	0.0594	0.0847	0.0146	0.0142	0.0667	0.0144	1.45	1.27	11.7	0.00335	0.0188	0.0216	gel-soil
1604	LOC-Os01g59670	Meristem	0.182	0.205	0.187	0.186	0.146	0.153	0.191	0.15	-0.762	3.35	10.8	0.00445	0.0235	0.027	gel-soil
1605	LOC-Os01g59680	Meristem	0.0252	0.0245	0.0639	0.0551	0.0354	0.0284	0.0386	0.0316	-0.803	1.27	4.05	0.0605	0.176	0.198	gel-soil
1606	LOC-Os01g59690	Meristem	0.23	0.223	0.347	0.352	0.0792	0.128	0.276	0.105	0.696	3.74	6.09	0.0247	0.0909	0.102	gel-soil
1607	LOC-Os01g59770	Meristem	0	0.00917	0.00457	0	0	0	0.00351	0	3.07	-1.83	1.59	0.226	0.44	0.469	gel-soil
1608	LOC-Os01g59780	Meristem	0.0112	0.00612	0.00913	0	0.00417	0	0.00702	0.00192	0.624	-1.38	0.216	0.648	0.763	0.787	gel-soil
1609	LOC-Os01g59790	Meristem	0.955	0.948	0.963	0.953	0.85	0.869	0.954	0.86	-0.648	9.26	30	4.25e-05	0.000587	0.000632	gel-soil
1610	LOC-Os01g59850	Meristem	0.263	0.315	0.324	0.305	0.273	0.195	0.299	0.231	-0.725	3.99	15.7	0.00102	0.00731	0.00832	gel-soil
1611	LOC-Os01g59860	Meristem	0.0924	0.107	0.0822	0.072	0.0667	0.0355	0.0904	0.0499	-0.141	1.77	0.18	0.676	0.784	0.809	gel-soil
1612	LOC-Os01g59870	Meristem	0.0756	0.0673	0.114	0.102	0.0354	0.0124	0.086	0.023	0.675	2.39	3.96	0.0632	0.182	0.203	gel-soil
1613	LOC-Os01g59890	Meristem	0.084	0.0856	0.1	0.102	0.0542	0.0249	0.0913	0.0384	0.275	1.62	0.698	0.415	0.607	0.628	gel-soil
1614	LOC-Os01g59980	Meristem	0.109	0.128	0.132	0.131	0.0729	0.0409	0.124	0.0556	0.0119	2.11	0.00169	0.968	0.979	0.98	gel-soil
1615	LOC-Os01g59990	Meristem	1	0.997	1	1	0.962	0.982	0.999	0.973	0.345	10.4	7.57	0.0137	0.0575	0.0651	gel-soil
1616	LOC-Os01g60010	Meristem	0.0196	0.0214	0.0594	0.0212	0.00208	0.00533	0.0281	0.00384	1.74	-0.166	5.34	0.0338	0.115	0.129	gel-soil
1617	LOC-Os01g60060	Meristem	0.0252	0.0245	0.0457	0.0424	0.0104	0.0071	0.0325	0.00863	0.781	0.072	2.01	0.175	0.37	0.404	gel-soil
1618	LOC-Os01g60070	Meristem	0	0.00612	0.00913	0	0.00208	0	0.00351	0.000959	0.581	-1.74	0.113	0.74	0.83	0.848	gel-soil
1619	LOC-Os01g60170	Meristem	0.0784	0.0856	0.151	0.123	0.1	0.071	0.104	0.0844	-0.869	2.78	16.1	0.000922	0.00678	0.00769	gel-soil
1620	LOC-Os01g60190	Meristem	0.899	0.927	0.954	0.894	0.738	0.73	0.917	0.733	0.186	7.79	2.04	0.171	0.365	0.398	gel-soil
1621	LOC-Os01g60230	Meristem	0.176	0.19	0.242	0.233	0.129	0.142	0.205	0.136	-0.481	3.23	5.31	0.0343	0.116	0.13	gel-soil
1622	LOC-Os01g60260	Meristem	0.185	0.211	0.269	0.216	0.156	0.133	0.215	0.144	-0.675	3.28	11.2	0.00391	0.0212	0.0244	gel-soil
1623	LOC-Os01g60270	Meristem	0.16	0.199	0.265	0.22	0.221	0.178	0.204	0.198	-1.35	3.75	49.3	2.18e-06	5.56e-05	5.48e-05	gel-soil
1624	LOC-Os01g60309	Meristem	0.322	0.318	0.429	0.403	0.144	0.101	0.358	0.121	0.632	3.93	11.6	0.00342	0.0191	0.022	gel-soil
1625	LOC-Os01g60330	Meristem	0.157	0.171	0.201	0.178	0.0667	0.114	0.174	0.092	-0.398	2.94	2.07	0.168	0.36	0.393	gel-soil
1626	LOC-Os01g60410	Meristem	0.975	0.988	1	0.983	0.95	0.918	0.985	0.933	-0.654	8.89	30	4.24e-05	0.000586	0.000631	gel-soil
1627	LOC-Os01g60420	Meristem	0.541	0.489	0.607	0.576	0.31	0.3	0.546	0.305	-0.0568	6.07	0.118	0.736	0.826	0.844	gel-soil
1628	LOC-Os01g60430	Meristem	0.0308	0.0336	0.0457	0.0297	0.0167	0.0107	0.0342	0.0134	0.213	0.315	0.195	0.665	0.776	0.8	gel-soil
1629	LOC-Os01g60470	Meristem	0.042	0.0398	0.0228	0.0381	0.00417	0.00533	0.0369	0.00479	1.82	0.133	8.06	0.0114	0.0499	0.0565	gel-soil
1630	LOC-Os01g60480	Meristem	0.0028	0	0	0	0	0	0.000878	0	2.23	-2.02	0.801	0.384	0.577	0.604	gel-soil
1631	LOC-Os01g60490	Meristem	0.0644	0.0612	0.0365	0.0254	0.0271	0.0071	0.05	0.0163	1.21	1.14	4.04	0.0608	0.177	0.198	gel-soil
1632	LOC-Os01g60520	Meristem	0.0056	0.00306	0.00913	0	0.00208	0.00533	0.00439	0.00384	-0.732	-1.37	0.39	0.54	0.68	0.703	gel-soil
1633	LOC-Os01g60540	Meristem	0	0	0	0	0	0.00178	0	0.000959	-2.52	-2.13	1.48	0.244	0.441	0.491	gel-soil
1634	LOC-Os01g60640	Meristem	0.0476	0.0428	0.0365	0.0212	0.0271	0.0142	0.0386	0.0201	-0.163	0.701	0.108	0.747	0.834	0.852	gel-soil
1635	LOC-Os01g60690	Meristem	0.0644	0.0826	0.119	0.089	0.0208	0.0107	0.0852	0.0153	1.33	1.45	13.1	0.00215	0.0133	0.0152	gel-soil
1636	LOC-Os01g60770	Meristem	0.448	0.425	0.516	0.483	0.221	0.275	0.462	0.25	1.49	6.99	53.3	1.32e-06	3.77e-05	3.63e-05	gel-soil
1637	LOC-Os01g60780	Meristem	0.0504	0.0367	0.0685	0.0508	0.0333	0.0142	0.05	0.023	-0.112	0.826	0.0709	0.793	0.87	0.885	gel-soil
1638	LOC-Os01g60790	Meristem	0.989	0.997	1	1	0.938	0.952	0.996	0.945	-0.159	9.37	1.76	0.202	0.408	0.437	gel-soil
1639	LOC-Os01g60800	Meristem	0.0168	0.00612	0.0228	0.0254	0.00417	0.00178	0.0167	0.00288	1.57	-0.585	3.03	0.0998	0.252	0.28	gel-soil
1640	LOC-Os01g60830	Meristem	0.0028	0	0.00457	0.00424	0	0	0.00263	0	2.73	-1.92	1.39	0.255	0.453	0.503	gel-soil
1641	LOC-Os01g60870	Meristem	0.0364	0.0367	0.0731	0.0508	0.0167	0.00533	0.0465	0.0105	1.07	0.599	4.66	0.0456	0.143	0.161	gel-soil
1642	LOC-Os01g60910	Meristem	0.0224	0.0306	0.0365	0.0508	0.0312	0.0391	0.0334	0.0355	-1.14	0.843	7.18	0.0159	0.0645	0.073	gel-soil
1643	LOC-Os01g60920	Meristem	0.0224	0.0489	0.0685	0.0254	0.0188	0.032	0.0395	0.0259	-0.744	0.643	2.33	0.145	0.326	0.359	gel-soil
1644	LOC-Os01g60930	Meristem	0.0112	0.0183	0.0183	0.0169	0.00833	0.0071	0.0158	0.00767	-0.316	-0.437	0.231	0.637	0.754	0.778	gel-soil
1645	LOC-Os01g60940	Meristem	0.0084	0.00917	0.00913	0.0254	0	0	0.0123	0	6.27	-0.151	9.45	0.00734	0.0352	0.0401	gel-soil
1646	LOC-Os01g60960	Meristem	0.0616	0.055	0.0685	0.0636	0	0.00178	0.0615	0.000959	5.58	1.44	70.4	2.06e-07	8.6e-06	7.77e-06	gel-soil
1647	LOC-Os01g61060	Meristem	0.042	0.0306	0.0365	0.0551	0.0125	0.00178	0.0404	0.00671	1.37	0.457	5.03	0.0387	0.127	0.143	gel-soil
1648	LOC-Os01g61070	Meristem	0.0196	0.0122	0.0274	0.0212	0.00208	0.00533	0.0193	0.00384	1.72	0.0682	5.91	0.0266	0.0959	0.108	gel-soil
1649	LOC-Os01g61080	Meristem	0.515	0.486	0.53	0.449	0.306	0.268	0.496	0.286	-0.146	5.99	0.724	0.407	0.599	0.623	gel-soil
1650	LOC-Os01g61160	Meristem	0.0084	0.00306	0.0137	0.00847	0.00417	0.00178	0.0079	0.00288	-0.492	-0.875	0.309	0.585	0.719	0.739	gel-soil
1651	LOC-Os01g61180	Meristem	0.126	0.131	0.178	0.106	0.0354	0.0426	0.133	0.0393	0.72	2.06	5.51	0.0314	0.108	0.122	gel-soil
1652	LOC-Os01g61190	Meristem	0.0084	0.00306	0.00457	0.00847	0.00208	0	0.00615	0.000959	1.32	-1.51	0.83	0.375	0.573	0.595	gel-soil
1653	LOC-Os01g61210	Meristem	0.0364	0.0336	0.0365	0.0508	0.00833	0	0.0386	0.00384	2.4	0.544	12.6	0.00253	0.0151	0.0173	gel-soil
1654	LOC-Os01g61230	Meristem	0.0308	0.0306	0.0548	0.0254	0.0229	0.0142	0.0342	0.0182	-0.184	0.741	0.21	0.652	0.766	0.79	gel-soil
1655	LOC-Os01g61240	Meristem	0.0028	0	0	0	0	0.00178	0.000878	0.000959	-1.01	-2.02	0.267	0.612	0.74	0.759	gel-soil
1656	LOC-Os01g61250	Meristem	0.0084	0.0153	0.0137	0.0254	0.0208	0.0266	0.0149	0.024	-1.53	0.2	6.75	0.0188	0.0736	0.0831	gel-soil
1657	LOC-Os01g61320	Meristem	0.0448	0.0459	0.0274	0.0169	0.00833	0.00533	0.036	0.00671	1.09	0.154	3.03	0.0998	0.252	0.28	gel-soil
1658	LOC-Os01g61335	Meristem	0.0084	0	0	0	0	0	0.00263	0	3.06	-1.83	1.39	0.255	0.453	0.503	gel-soil
1659	LOC-Os01g61350	Meristem	0.0728	0.101	0.237	0.131	0.0312	0.032	0.125	0.0316	0.934	1.95	6.69	0.0193	0.075	0.0847	gel-soil
1660	LOC-Os01g61380	Meristem	0.577	0.596	0.639	0.606	0.383	0.35	0.601	0.365	-0.267	5.27	2.73	0.117	0.279	0.309	gel-soil
1661	LOC-Os01g61410	Meristem	0.098	0.141	0.265	0.186	0.0583	0.0586	0.161	0.0585	0.371	2.46	1.74	0.205	0.412	0.441	gel-soil
1662	LOC-Os01g61460	Meristem	0.373	0.339	0.443	0.356	0.262	0.265	0.373	0.264	0.068	5.65	0.197	0.663	0.775	0.799	gel-soil
1663	LOC-Os01g61500	Meristem	0.443	0.419	0.575	0.572	0.223	0.234	0.488	0.229	0.187	4.6	1.09	0.311	0.51	0.56	gel-soil
1664	LOC-Os01g61570	Meristem	0	0	0	0	0	0.00355	0	0.00192	-3.4	-2.02	2.82	0.116	0.277	0.307	gel-soil
1665	LOC-Os01g61590	Meristem	0.445	0.492	0.658	0.555	0.279	0.295	0.522	0.288	-0.0255	4.83	0.0253	0.875	0.927	0.929	gel-soil
1666	LOC-Os01g61610	Meristem	0.056	0.0826	0.1	0.0932	0.00208	0.0071	0.0799	0.00479	4.51	2.67	102	1.49e-08	1.23e-06	8.73e-07	gel-soil
1667	LOC-Os01g61620	Meristem	0.272	0.3	0.356	0.394	0.196	0.119	0.321	0.154	0.237	4.02	1.36	0.261	0.459	0.505	gel-soil
1668	LOC-Os01g61630	Meristem	0.0056	0.0183	0.0137	0.0169	0.0146	0.00888	0.0132	0.0115	-0.992	-0.466	2.18	0.158	0.345	0.379	gel-soil
1669	LOC-Os01g61670	Meristem	0.717	0.697	0.863	0.801	0.498	0.419	0.757	0.455	0.269	6.05	3.08	0.0975	0.249	0.275	gel-soil
1670	LOC-Os01g61680	Meristem	0.241	0.235	0.306	0.305	0.167	0.147	0.265	0.156	0.228	4.06	1.43	0.249	0.448	0.498	gel-soil
1671	LOC-Os01g61730	Meristem	0.0028	0.00917	0.00457	0.0127	0	0.00178	0.00702	0.000959	1.65	-1.37	1.31	0.269	0.469	0.514	gel-soil
1672	LOC-Os01g61780	Meristem	0.518	0.495	0.616	0.564	0.269	0.25	0.54	0.259	0.172	4.96	1.18	0.293	0.493	0.541	gel-soil
1673	LOC-Os01g61830	Meristem	0.504	0.495	0.639	0.534	0.39	0.286	0.534	0.334	-0.387	4.98	5.62	0.03	0.104	0.118	gel-soil
1674	LOC-Os01g61880	Meristem	0.0532	0.0642	0.0731	0.072	0.025	0.0142	0.0641	0.0192	0.675	1.2	3.14	0.0944	0.243	0.269	gel-soil
1675	LOC-Os01g61920	Meristem	0.591	0.563	0.772	0.631	0.41	0.41	0.626	0.41	0.309	7.26	1.94	0.182	0.38	0.414	gel-soil
1676	LOC-Os01g61930	Meristem	0.126	0.162	0.174	0.161	0.0896	0.0764	0.153	0.0825	-0.26	2.54	1.1	0.309	0.507	0.559	gel-soil
1677	LOC-Os01g61940	Meristem	0.0364	0.0275	0.0594	0.0551	0.0438	0.0195	0.0421	0.0307	-0.294	1.25	0.479	0.498	0.662	0.679	gel-soil
1678	LOC-Os01g61980	Meristem	0.0056	0.0183	0.0228	0.0169	0.0375	0.00533	0.0149	0.0201	-2.05	0.632	9.68	0.00641	0.0315	0.0361	gel-soil
1679	LOC-Os01g62000	Meristem	0.0028	0.00612	0.0137	0	0.00417	0.00355	0.00527	0.00384	-0.324	-1.25	0.0863	0.772	0.854	0.87	gel-soil
1680	LOC-Os01g62010	Meristem	0.165	0.18	0.292	0.305	0.204	0.185	0.223	0.194	-0.748	4.9	13.8	0.00175	0.0113	0.0129	gel-soil
1681	LOC-Os01g62020	Meristem	0.639	0.664	0.726	0.661	0.492	0.533	0.667	0.514	-0.784	6.09	26.1	9.04e-05	0.00108	0.00118	gel-soil
1682	LOC-Os01g62040	Meristem	0.513	0.538	0.612	0.517	0.298	0.229	0.54	0.261	0.242	4.97	2.06	0.17	0.363	0.396	gel-soil
1683	LOC-Os01g62060	Meristem	0.0112	0	0.00457	0.0169	0.00208	0.00178	0.0079	0.00192	1.29	-1.08	0.967	0.339	0.543	0.573	gel-soil
1684	LOC-Os01g62100	Meristem	0.0112	0.0153	0.0137	0.0127	0.0146	0.0124	0.0132	0.0134	-1.12	-0.361	3.54	0.0775	0.211	0.235	gel-soil
1685	LOC-Os01g62120	Meristem	0.0084	0.0153	0.0274	0	0.00417	0	0.0123	0.00192	1.48	-0.981	1.43	0.249	0.448	0.498	gel-soil
1686	LOC-Os01g62190	Meristem	0.613	0.541	0.63	0.648	0.444	0.488	0.603	0.468	-0.937	7.81	33.7	2.21e-05	0.000351	0.00037	gel-soil
1687	LOC-Os01g62210	Meristem	0.854	0.832	0.918	0.835	0.588	0.517	0.856	0.549	0.214	6.72	2.21	0.155	0.341	0.375	gel-soil
1688	LOC-Os01g62220	Meristem	0.0028	0	0.00457	0	0.00208	0.00178	0.00176	0.00192	-1.14	-1.83	0.546	0.47	0.662	0.664	gel-soil
1689	LOC-Os01g62290	Meristem	0.174	0.177	0.174	0.174	0.0896	0.0728	0.175	0.0805	-0.838	3.52	9.93	0.00589	0.0295	0.0338	gel-soil
1690	LOC-Os01g62370	Meristem	0.429	0.318	0.434	0.407	0.319	0.263	0.393	0.289	-0.312	5.82	4.01	0.0616	0.179	0.2	gel-soil
1691	LOC-Os01g62410	Meristem	0.361	0.37	0.393	0.398	0.238	0.178	0.378	0.205	-0.0712	4.33	0.123	0.73	0.823	0.841	gel-soil
1692	LOC-Os01g62420	Meristem	0.938	0.969	0.963	0.953	0.835	0.838	0.955	0.837	0.753	8.76	36.3	1.44e-05	0.00025	0.000259	gel-soil
1693	LOC-Os01g62430	Meristem	0.451	0.388	0.37	0.394	0.231	0.162	0.406	0.194	0.475	5.97	4.45	0.0503	0.154	0.173	gel-soil
1694	LOC-Os01g62450	Meristem	0	0	0.00457	0	0.00208	0	0.000878	0.000959	-0.974	-2.02	0.256	0.619	0.74	0.763	gel-soil
1695	LOC-Os01g62460	Meristem	0.367	0.376	0.475	0.394	0.25	0.265	0.396	0.258	-0.198	4.78	1.37	0.259	0.457	0.504	gel-soil
1696	LOC-Os01g62570	Meristem	0.0056	0.00612	0.00457	0	0.00417	0.00178	0.00439	0.00288	-0.107	-1.37	0.00768	0.931	0.954	0.959	gel-soil
1697	LOC-Os01g62584	Meristem	0.277	0.303	0.447	0.297	0.171	0.156	0.321	0.163	0.198	4.4	0.996	0.332	0.535	0.569	gel-soil
1698	LOC-Os01g62605	Meristem	0.0028	0.0183	0.0228	0.00424	0.00833	0	0.0114	0.00384	0.578	-0.882	0.276	0.606	0.737	0.754	gel-soil
1699	LOC-Os01g62610	Meristem	0.0084	0	0	0.00424	0.00208	0	0.00351	0.000959	0.586	-1.74	0.111	0.743	0.831	0.85	gel-soil
1700	LOC-Os01g62650	Meristem	0.199	0.226	0.224	0.186	0.0875	0.0728	0.209	0.0796	0.411	2.84	2.64	0.123	0.289	0.319	gel-soil
1701	LOC-Os01g62660	Meristem	0.333	0.248	0.416	0.343	0.0938	0.0782	0.327	0.0853	0.974	4.03	19.7	0.000373	0.0033	0.00372	gel-soil
1702	LOC-Os01g62700	Meristem	0.0056	0.00306	0.00913	0	0	0.00178	0.00439	0.000959	0.836	-1.66	0.273	0.608	0.739	0.756	gel-soil
1703	LOC-Os01g62720	Meristem	0.0028	0.00306	0.00457	0.00424	0	0.00178	0.00351	0.000959	1.29	-1.51	0.784	0.389	0.58	0.609	gel-soil
1704	LOC-Os01g62760	Meristem	0.683	0.639	0.74	0.729	0.354	0.359	0.691	0.357	0.974	6.68	47.6	2.74e-06	6.65e-05	6.61e-05	gel-soil
1705	LOC-Os01g62770	Meristem	0.0924	0.0826	0.142	0.131	0.0229	0.0266	0.107	0.0249	1.09	1.9	10.3	0.00514	0.0264	0.0303	gel-soil
1706	LOC-Os01g62780	Meristem	0.0448	0.0398	0.0594	0.0636	0.0354	0.0249	0.05	0.0297	-0.606	0.989	2.8	0.113	0.276	0.303	gel-soil
1707	LOC-Os01g62790	Meristem	0.101	0.101	0.1	0.102	0.0375	0.0142	0.101	0.0249	0.953	1.64	6.2	0.0235	0.0874	0.0982	gel-soil
1708	LOC-Os01g62810	Meristem	0.19	0.162	0.315	0.233	0.133	0.0853	0.215	0.107	-0.166	3.17	0.531	0.476	0.662	0.668	gel-soil
1709	LOC-Os01g62830	Meristem	0.0308	0.0183	0.0183	0.0339	0.0104	0.0107	0.0255	0.0105	1.01	0.691	2.8	0.113	0.276	0.303	gel-soil
1710	LOC-Os01g62840	Meristem	0.585	0.532	0.589	0.627	0.427	0.341	0.579	0.381	-0.251	6.31	2.71	0.118	0.281	0.312	gel-soil
1711	LOC-Os01g62860	Meristem	0.014	0.0122	0.0228	0.0212	0.00208	0.00178	0.0167	0.00192	1.89	-0.748	4.08	0.0596	0.174	0.195	gel-soil
1712	LOC-Os01g62870	Meristem	0.266	0.291	0.342	0.22	0.144	0.0799	0.278	0.109	0.462	3.77	3.44	0.0813	0.218	0.243	gel-soil
1713	LOC-Os01g62880	Meristem	0.07	0.0887	0.0685	0.089	0.0188	0.0142	0.079	0.0163	1.6	1.46	13.2	0.00208	0.013	0.0148	gel-soil
1714	LOC-Os01g62900	Meristem	0.188	0.162	0.215	0.186	0.0208	0.016	0.185	0.0182	2.63	2.69	79.7	8.71e-08	4.57e-06	3.82e-06	gel-soil
1715	LOC-Os01g62970	Meristem	0.0588	0.0703	0.132	0.106	0.0438	0.0373	0.086	0.0403	-0.156	1.74	0.27	0.61	0.74	0.758	gel-soil
1716	LOC-Os01g63050	Meristem	0.101	0.0734	0.1	0.131	0.119	0.115	0.0992	0.117	-0.704	3.18	6.23	0.0233	0.0868	0.0975	gel-soil
1717	LOC-Os01g63060	Meristem	0.585	0.569	0.685	0.665	0.594	0.595	0.616	0.594	-1.25	7.08	84.7	5.68e-08	3.3e-06	2.67e-06	gel-soil
1718	LOC-Os01g63180	Meristem	0.0672	0.0703	0.146	0.0805	0.0771	0.0639	0.086	0.07	-1	2.89	6.4	0.0217	0.0822	0.0926	gel-soil
1719	LOC-Os01g63190	Meristem	0.0112	0.00306	0.00913	0.00424	0.0104	0.0071	0.00702	0.00863	-1.85	-0.611	6.38	0.0219	0.0826	0.093	gel-soil
1720	LOC-Os01g63210	Meristem	0.0952	0.0703	0.0776	0.0847	0.0812	0.0426	0.0825	0.0604	-0.414	3.09	2.82	0.112	0.274	0.3	gel-soil
1721	LOC-Os01g63220	Meristem	0.0056	0.00612	0.0274	0.00847	0.00625	0.0071	0.0105	0.00671	-0.331	-0.783	0.171	0.684	0.791	0.813	gel-soil
1722	LOC-Os01g63260	Meristem	0.028	0.0367	0.0411	0.0551	0.0438	0.048	0.0386	0.046	-1.39	1.26	14.8	0.00131	0.00895	0.0102	gel-soil
1723	LOC-Os01g63380	Meristem	0.0728	0.0795	0.128	0.0847	0.0833	0.0924	0.0878	0.0882	-1.31	2.03	21.4	0.000249	0.00241	0.00268	gel-soil
1724	LOC-Os01g63400	Meristem	0.0084	0.0398	0.0548	0.0339	0.0229	0.00888	0.0316	0.0153	-0.0587	0.214	0.00988	0.922	0.948	0.953	gel-soil
1725	LOC-Os01g63420	Meristem	0.14	0.141	0.201	0.148	0.148	0.133	0.154	0.14	-1.01	2.84	20.2	0.000328	0.00298	0.00336	gel-soil
1726	LOC-Os01g63444	Meristem	0.0196	0.0306	0.032	0.0254	0.0104	0.0107	0.0263	0.0105	0.0352	0.0526	0.00425	0.949	0.966	0.968	gel-soil
1727	LOC-Os01g63470	Meristem	0.196	0.208	0.269	0.237	0.175	0.108	0.222	0.139	-0.412	3.33	3.96	0.0631	0.182	0.203	gel-soil
1728	LOC-Os01g63480	Meristem	0.0616	0.0887	0.119	0.102	0.0271	0.0622	0.0887	0.046	-0.0924	1.85	0.0619	0.807	0.88	0.892	gel-soil
1729	LOC-Os01g63500	Meristem	0.0028	0	0	0	0	0	0.000878	0	2.23	-2.02	0.801	0.384	0.577	0.604	gel-soil
1730	LOC-Os01g63540	Meristem	0	0	0	0.00424	0	0	0.000878	0	1.53	-2.13	0.434	0.52	0.662	0.688	gel-soil
1731	LOC-Os01g63620	Meristem	0.275	0.291	0.443	0.356	0.0792	0.0622	0.328	0.07	1.82	4	72.9	1.61e-07	7.25e-06	6.37e-06	gel-soil
1732	LOC-Os01g63630	Meristem	0	0	0	0	0.00208	0	0	0.000959	-2.49	-2.13	1.48	0.243	0.441	0.491	gel-soil
1733	LOC-Os01g63680	Meristem	0	0	0	0.00424	0	0	0.000878	0	1.53	-2.13	0.434	0.52	0.662	0.688	gel-soil
1734	LOC-Os01g63710	Meristem	0.157	0.141	0.174	0.153	0.0479	0.0568	0.155	0.0527	0.552	2.37	3.84	0.0668	0.189	0.212	gel-soil
1735	LOC-Os01g63770	Meristem	0.21	0.205	0.251	0.186	0.177	0.171	0.212	0.174	-0.657	3.68	8.96	0.00825	0.0386	0.044	gel-soil
1736	LOC-Os01g63790	Meristem	0	0.00306	0.00457	0.00424	0.00208	0.00355	0.00263	0.00288	-1.2	-1.66	0.823	0.377	0.575	0.597	gel-soil
1737	LOC-Os01g63800	Meristem	0.616	0.639	0.731	0.682	0.502	0.501	0.658	0.501	-0.595	6.02	14.1	0.0016	0.0105	0.012	gel-soil
1738	LOC-Os01g63810	Meristem	0.014	0.0153	0.0183	0.0339	0.0167	0.0195	0.0193	0.0182	-1.24	0.0725	5.63	0.0298	0.104	0.117	gel-soil
1739	LOC-Os01g63870	Meristem	0.0504	0.0398	0.0822	0.0466	0.0188	0.00888	0.0527	0.0134	0.927	0.695	4.03	0.0611	0.178	0.199	gel-soil
1740	LOC-Os01g63900	Meristem	0.042	0.0642	0.119	0.0466	0.0417	0.0178	0.0641	0.0288	0.0318	1.17	0.00648	0.937	0.958	0.962	gel-soil
1741	LOC-Os01g63920	Meristem	0	0.00306	0	0	0	0	0.000878	0	1.51	-2.13	0.436	0.519	0.662	0.688	gel-soil
1742	LOC-Os01g63950	Meristem	0.196	0.229	0.274	0.216	0.0667	0.048	0.225	0.0566	1.04	2.81	18.5	0.000494	0.00411	0.00466	gel-soil
1743	LOC-Os01g63970	Meristem	0.3	0.281	0.479	0.386	0.0833	0.123	0.347	0.105	1.1	4.21	15.8	0.000999	0.00721	0.0082	gel-soil
1744	LOC-Os01g63990	Meristem	0.0224	0.0153	0.00913	0.00847	0.0229	0.016	0.0149	0.0192	-1.44	-0.0108	6.28	0.0228	0.0853	0.096	gel-soil
1745	LOC-Os01g64000	Meristem	0.0448	0.0275	0.0731	0.0381	0.0104	0.0071	0.0439	0.00863	1.2	1.21	4.48	0.0495	0.152	0.171	gel-soil
1746	LOC-Os01g64010	Meristem	0.289	0.367	0.511	0.458	0.171	0.156	0.389	0.163	0.535	4.04	7.46	0.0143	0.0593	0.0672	gel-soil
1747	LOC-Os01g64090	Meristem	0.964	0.976	0.973	0.949	0.771	0.67	0.966	0.716	0.921	8.16	32.8	2.58e-05	0.000396	0.00042	gel-soil
1748	LOC-Os01g64100	Meristem	0.0336	0.0367	0.0548	0.0466	0.0104	0.00533	0.0413	0.00767	1.74	0.994	13.3	0.00203	0.0127	0.0145	gel-soil
1749	LOC-Os01g64110	Meristem	0.479	0.477	0.53	0.496	0.11	0.048	0.492	0.0767	3.71	6.39	184	1.77e-10	5.43e-08	2.04e-08	gel-soil
1750	LOC-Os01g64120	Meristem	0.0364	0.052	0.0913	0.0932	0.00208	0	0.0632	0.000959	5.49	1.34	41.2	6.74e-06	0.000136	0.000139	gel-soil
1751	LOC-Os01g64130	Meristem	0.0056	0.00612	0	0	0.00208	0	0.00351	0.000959	0.574	-1.75	0.112	0.742	0.831	0.849	gel-soil
1752	LOC-Os01g64170	Meristem	0.602	0.557	0.648	0.648	0.304	0.309	0.608	0.307	1.03	7.65	34	2.09e-05	0.000338	0.000355	gel-soil
1753	LOC-Os01g64200	Meristem	0.0028	0	0	0	0.00417	0	0.000878	0.00192	-2.36	-1.83	2.1	0.165	0.356	0.389	gel-soil
1754	LOC-Os01g64230	Meristem	0.0392	0.0275	0.0685	0.0381	0.00417	0.0142	0.0413	0.00959	1	0.372	2.94	0.105	0.262	0.289	gel-soil
1755	LOC-Os01g64240	Meristem	0.0028	0	0	0	0.00208	0	0.000878	0.000959	-0.978	-2.02	0.259	0.618	0.74	0.763	gel-soil
1756	LOC-Os01g64250	Meristem	0.255	0.272	0.457	0.36	0.102	0.11	0.32	0.106	0.817	3.68	12.6	0.00247	0.0148	0.017	gel-soil
1757	LOC-Os01g64290	Meristem	0.0308	0.0398	0.0365	0.0381	0.00833	0.00178	0.036	0.00479	1.84	0.131	8.09	0.0113	0.0495	0.0561	gel-soil
1758	LOC-Os01g64300	Meristem	0.403	0.428	0.58	0.487	0.14	0.124	0.462	0.131	1.13	4.25	34.7	1.87e-05	0.000309	0.000323	gel-soil
1759	LOC-Os01g64310	Meristem	0.0476	0.0367	0.0457	0.0424	0.00833	0.00178	0.043	0.00479	2.46	0.606	18.9	0.000449	0.00382	0.00432	gel-soil
1760	LOC-Os01g64340	Meristem	0	0.00306	0.00457	0.00424	0.00208	0.00178	0.00263	0.00192	-1.17	-1.66	0.804	0.382	0.577	0.603	gel-soil
1761	LOC-Os01g64360	Meristem	0.65	0.602	0.758	0.716	0.329	0.336	0.671	0.333	0.944	6.96	37.7	1.15e-05	0.000209	0.000215	gel-soil
1762	LOC-Os01g64410	Meristem	0.0224	0.0245	0.00913	0.0254	0.0333	0.0107	0.0211	0.0211	-0.453	0.917	0.606	0.447	0.639	0.643	gel-soil
1763	LOC-Os01g64440	Meristem	0.0252	0.0122	0.00457	0.00424	0.00208	0.00355	0.0132	0.00288	0.466	-0.708	0.222	0.643	0.758	0.783	gel-soil
1764	LOC-Os01g64460	Meristem	0	0.00612	0.00913	0.0127	0	0.00355	0.00615	0.00192	0.43	-1.43	0.0956	0.761	0.844	0.862	gel-soil
1765	LOC-Os01g64560	Meristem	0.0672	0.0214	0.0457	0.072	0.0417	0.0373	0.0509	0.0393	-0.626	1.26	1.93	0.183	0.381	0.415	gel-soil
1766	LOC-Os01g64620	Meristem	0.109	0.0887	0.119	0.0678	0.0812	0.0302	0.0966	0.0537	0.855	3	4.45	0.0502	0.153	0.172	gel-soil
1767	LOC-Os01g64630	Meristem	0.672	0.648	0.731	0.686	0.59	0.54	0.68	0.563	0.14	7.55	1.18	0.293	0.493	0.541	gel-soil
1768	LOC-Os01g64640	Meristem	0.731	0.67	0.836	0.78	0.579	0.551	0.744	0.564	0.234	8.05	2.1	0.165	0.355	0.389	gel-soil
1769	LOC-Os01g64650	Meristem	0.765	0.768	0.9	0.843	0.633	0.668	0.808	0.652	-0.485	6.76	11.6	0.00339	0.019	0.0218	gel-soil
1770	LOC-Os01g64660	Meristem	0.0056	0	0.00913	0	0.00208	0	0.00351	0.000959	0.58	-1.74	0.113	0.741	0.83	0.848	gel-soil
1771	LOC-Os01g64700	Meristem	0.291	0.318	0.479	0.381	0.238	0.254	0.354	0.246	-0.476	4.38	6.42	0.0215	0.0815	0.0918	gel-soil
1772	LOC-Os01g64720	Meristem	0.258	0.294	0.384	0.267	0.0917	0.0906	0.294	0.0911	0.648	3.36	8.84	0.0086	0.0399	0.0454	gel-soil
1773	LOC-Os01g64750	Meristem	0.084	0.11	0.119	0.161	0.0521	0.0337	0.114	0.0422	0.332	1.97	1.16	0.296	0.497	0.545	gel-soil
1774	LOC-Os01g64760	Meristem	0.451	0.602	0.708	0.614	0.308	0.323	0.578	0.316	-0.165	5.13	0.958	0.342	0.546	0.573	gel-soil
1775	LOC-Os01g64770	Meristem	0.0616	0.0795	0.128	0.0636	0.0333	0.0302	0.0799	0.0316	0.325	1.46	0.884	0.36	0.559	0.583	gel-soil
1776	LOC-Os01g64840	Meristem	0.014	0.0183	0.0274	0.0466	0.00833	0.0071	0.0246	0.00767	-0.157	0.0848	0.0772	0.785	0.863	0.878	gel-soil
1777	LOC-Os01g64860	Meristem	0	0	0	0	0	0.00533	0	0.00288	-3.95	-1.92	4.04	0.0643	0.184	0.206	gel-soil
1778	LOC-Os01g64890	Meristem	0	0	0.0137	0.0169	0	0.00178	0.00615	0.000959	1.32	-1.51	0.599	0.45	0.642	0.645	gel-soil
1779	LOC-Os01g64930	Meristem	0.406	0.385	0.553	0.458	0.173	0.121	0.439	0.145	0.878	4.35	21	0.000272	0.00258	0.00288	gel-soil
1780	LOC-Os01g64960	Meristem	0.0112	0.00612	0	0.00424	0.00625	0	0.00615	0.00288	-0.0773	-1.37	0.00364	0.953	0.969	0.971	gel-soil
1781	LOC-Os01g64970	Meristem	0.0896	0.107	0.11	0.0975	0.0688	0.0444	0.1	0.0556	-0.338	1.97	1.37	0.258	0.456	0.504	gel-soil
1782	LOC-Os01g64990	Meristem	0.0392	0.0398	0.0548	0.0551	0.025	0.0249	0.0457	0.0249	-0.167	0.861	0.182	0.675	0.783	0.808	gel-soil
1783	LOC-Os01g65000	Meristem	0.0028	0.00306	0.00457	0.00424	0.00625	0.00178	0.00351	0.00384	-1.2	-1.51	1.13	0.304	0.505	0.554	gel-soil
1784	LOC-Os01g65060	Meristem	0.0056	0.00306	0.0183	0.00424	0	0.00355	0.00702	0.00192	0.75	-1.31	0.334	0.571	0.706	0.728	gel-soil
1785	LOC-Os01g65070	Meristem	0.123	0.153	0.21	0.169	0.112	0.0817	0.158	0.0959	-0.439	2.63	3.69	0.0718	0.2	0.223	gel-soil
1786	LOC-Os01g65080	Meristem	0.261	0.245	0.342	0.297	0.0958	0.0853	0.279	0.0901	0.701	3.37	11.5	0.00353	0.0196	0.0225	gel-soil
1787	LOC-Os01g65090	Meristem	0.605	0.581	0.694	0.627	0.479	0.407	0.62	0.44	0.14	5.77	0.901	0.356	0.559	0.583	gel-soil
1788	LOC-Os01g65100	Meristem	0.112	0.113	0.132	0.114	0.0521	0.0604	0.117	0.0566	0.469	2.51	1.85	0.192	0.395	0.424	gel-soil
1789	LOC-Os01g65110	Meristem	0.0028	0.00612	0	0	0	0.00178	0.00263	0.000959	0.392	-1.44	0.0685	0.797	0.873	0.887	gel-soil
1790	LOC-Os01g65120	Meristem	0.014	0.00917	0.032	0.00424	0	0	0.014	0	4.93	-1.03	7.47	0.0149	0.0612	0.0692	gel-soil
1791	LOC-Os01g65130	Meristem	0.0056	0.0214	0.0457	0.0212	0.00417	0.00178	0.0211	0.00288	1.33	-0.444	2.5	0.133	0.306	0.338	gel-soil
1792	LOC-Os01g65140	Meristem	0.0168	0.0459	0.0228	0.0593	0.0167	0.00533	0.0351	0.0105	0.662	0.211	1.15	0.298	0.499	0.547	gel-soil
1793	LOC-Os01g65150	Meristem	0.0056	0.00917	0.0274	0.0127	0	0.00533	0.0123	0.00288	0.821	-0.972	0.573	0.46	0.652	0.654	gel-soil
1794	LOC-Os01g65169	Meristem	0.0112	0.00612	0	0.00424	0.00208	0	0.00615	0.000959	1.31	-1.51	0.699	0.415	0.606	0.628	gel-soil
1795	LOC-Os01g65190	Meristem	0.084	0.0826	0.142	0.127	0.0417	0.0426	0.104	0.0422	0.168	1.84	0.299	0.592	0.724	0.744	gel-soil
1796	LOC-Os01g65200	Meristem	0.0756	0.11	0.155	0.0805	0.0479	0.0373	0.102	0.0422	0.146	1.71	0.191	0.667	0.778	0.802	gel-soil
1797	LOC-Os01g65210	Meristem	0.112	0.128	0.151	0.123	0.0958	0.0657	0.126	0.0796	-0.485	2.48	3.89	0.0654	0.186	0.208	gel-soil
1798	LOC-Os01g65310	Meristem	0.224	0.226	0.274	0.25	0.175	0.131	0.24	0.151	-0.707	3.63	14.9	0.00129	0.00888	0.0101	gel-soil
1799	LOC-Os01g65370	Meristem	0.286	0.26	0.379	0.352	0.148	0.146	0.31	0.147	0.509	4.45	4.98	0.0396	0.129	0.145	gel-soil
1800	LOC-Os01g65380	Meristem	0.513	0.538	0.644	0.521	0.738	0.719	0.547	0.728	-2.06	6.89	212	5.84e-11	2.46e-08	7.93e-09	gel-soil
1801	LOC-Os01g65410	Meristem	0.471	0.489	0.557	0.513	0.281	0.242	0.501	0.26	0.134	4.89	0.662	0.427	0.619	0.63	gel-soil
1802	LOC-Os01g65440	Meristem	0.0112	0.0336	0.0274	0.0254	0.00625	0.0195	0.0237	0.0134	-0.115	0.22	0.0328	0.858	0.916	0.92	gel-soil
1803	LOC-Os01g65460	Meristem	0.291	0.315	0.306	0.246	0.196	0.16	0.291	0.176	-0.307	3.84	1.84	0.193	0.396	0.425	gel-soil
1804	LOC-Os01g65480	Meristem	0.0476	0.0245	0.155	0.119	0.0854	0.117	0.0764	0.103	-2.08	2.66	28.7	5.44e-05	0.000716	0.000774	gel-soil
1805	LOC-Os01g65530	Meristem	0.132	0.162	0.288	0.195	0.0896	0.0888	0.183	0.0892	-0.0355	2.89	0.0196	0.89	0.932	0.937	gel-soil
1806	LOC-Os01g65550	Meristem	0.132	0.19	0.155	0.178	0.123	0.0693	0.162	0.094	0.0639	2.87	0.0591	0.811	0.883	0.893	gel-soil
1807	LOC-Os01g65580	Meristem	0.221	0.272	0.338	0.28	0.115	0.108	0.27	0.111	0.433	3.39	4.34	0.0528	0.159	0.179	gel-soil
1808	LOC-Os01g65590	Meristem	0.0028	0.00306	0	0.00424	0.00208	0.00355	0.00263	0.00288	-0.561	-1.51	0.195	0.665	0.776	0.8	gel-soil
1809	LOC-Os01g65600	Meristem	0.23	0.263	0.361	0.275	0.171	0.151	0.274	0.16	-0.122	3.92	0.468	0.503	0.662	0.684	gel-soil
1810	LOC-Os01g65610	Meristem	0.028	0.0122	0.0137	0.0339	0.0104	0.0071	0.0219	0.00863	0.861	0.122	1.72	0.208	0.416	0.445	gel-soil
1811	LOC-Os01g65640	Meristem	0.0308	0.00612	0.0228	0.0297	0.00208	0.00533	0.0219	0.00384	1	-0.406	1.41	0.251	0.45	0.5	gel-soil
1812	LOC-Os01g65650	Meristem	0.0168	0.0153	0.00913	0.0212	0.00417	0.00178	0.0158	0.00288	1.29	-0.748	2.12	0.164	0.353	0.387	gel-soil
1813	LOC-Os01g65700	Meristem	0.109	0.125	0.142	0.131	0.0542	0.0533	0.125	0.0537	-0.103	2.52	0.167	0.688	0.793	0.816	gel-soil
1814	LOC-Os01g65710	Meristem	0.0112	0.00917	0.0137	0.00424	0.00208	0	0.00966	0.000959	2.16	-1.14	2.94	0.105	0.261	0.288	gel-soil
1815	LOC-Os01g65720	Meristem	0.16	0.128	0.164	0.148	0.1	0.0782	0.149	0.0882	-0.273	2.56	1.3	0.27	0.471	0.515	gel-soil
1816	LOC-Os01g65780	Meristem	0.689	0.648	0.731	0.712	0.39	0.393	0.69	0.391	0.362	6.76	5.49	0.0317	0.109	0.123	gel-soil
1817	LOC-Os01g65810	Meristem	0.0056	0.0153	0.0274	0.00847	0.00625	0.00178	0.0132	0.00384	0.266	-0.833	0.0879	0.771	0.853	0.869	gel-soil
1818	LOC-Os01g65830	Meristem	0.35	0.343	0.411	0.347	0.133	0.117	0.359	0.125	0.92	4.38	18.3	0.000526	0.00433	0.0049	gel-soil
1819	LOC-Os01g65880	Meristem	0.0168	0.0183	0.0365	0.0127	0.206	0.13	0.0202	0.165	-4.94	3.31	315	2.54e-12	4.25e-09	5.22e-10	gel-soil
1820	LOC-Os01g65890	Meristem	0.249	0.284	0.402	0.36	0.223	0.19	0.312	0.205	-0.288	4.58	2.16	0.16	0.348	0.382	gel-soil
1821	LOC-Os01g65904	Meristem	0.0056	0	0	0.0127	0	0.00178	0.00439	0.000959	0.866	-1.66	0.249	0.624	0.743	0.767	gel-soil
1822	LOC-Os01g65950	Meristem	0.359	0.339	0.393	0.36	0.0917	0.0586	0.36	0.0738	2.5	4.84	116	5.94e-09	6.95e-07	4.01e-07	gel-soil
1823	LOC-Os01g65986	Meristem	0.255	0.294	0.47	0.428	0.223	0.227	0.343	0.225	-0.339	4.2	2.87	0.109	0.268	0.295	gel-soil
1824	LOC-Os01g65992	Meristem	0.0084	0	0.00913	0.00847	0	0	0.00615	0	3.82	-1.58	3.06	0.0997	0.252	0.279	gel-soil
1825	LOC-Os01g66050	Meristem	0.241	0.272	0.274	0.254	0.125	0.0906	0.259	0.106	0.0827	3.3	0.151	0.702	0.804	0.826	gel-soil
1826	LOC-Os01g66100	Meristem	0.0056	0.00306	0	0	0.0146	0.00178	0.00263	0.00767	-3.38	-0.915	10.1	0.00552	0.028	0.0321	gel-soil
1827	LOC-Os01g66130	Meristem	0.0896	0.0948	0.1	0.106	0.0792	0.0391	0.0966	0.0575	-0.176	2.03	0.353	0.56	0.697	0.719	gel-soil
1828	LOC-Os01g66160	Meristem	0.028	0.0459	0.0457	0.0169	0.00833	0.0071	0.0342	0.00767	0.956	0.0638	2.34	0.145	0.326	0.359	gel-soil
1829	LOC-Os01g66180	Meristem	0.782	0.81	0.936	0.831	0.7	0.597	0.83	0.644	-0.245	6.65	3.53	0.0776	0.211	0.235	gel-soil
1830	LOC-Os01g66240	Meristem	0.336	0.361	0.566	0.432	0.165	0.167	0.407	0.166	0.447	4.11	5.68	0.0293	0.103	0.116	gel-soil
1831	LOC-Os01g66250	Meristem	0.014	0.0183	0.0548	0.0678	0.0188	0.0071	0.0342	0.0125	0.61	0.46	0.907	0.354	0.559	0.583	gel-soil
1832	LOC-Os01g66270	Meristem	0.106	0.138	0.11	0.0975	0.0604	0.0568	0.114	0.0585	-0.131	2.71	0.183	0.675	0.783	0.807	gel-soil
1833	LOC-Os01g66300	Meristem	0.224	0.214	0.311	0.203	0.233	0.202	0.234	0.217	-1.12	3.58	34.3	1.97e-05	0.000323	0.000338	gel-soil
1834	LOC-Os01g66310	Meristem	0.0056	0.0122	0	0.0212	0.00208	0	0.00966	0.000959	2.19	-1.13	2.15	0.161	0.349	0.383	gel-soil
1835	LOC-Os01g66340	Meristem	0.0168	0.0122	0.00913	0.0254	0.00625	0.00355	0.0158	0.00479	0.74	-0.582	0.867	0.365	0.562	0.585	gel-soil
1836	LOC-Os01g66350	Meristem	0.395	0.379	0.47	0.386	0.198	0.163	0.403	0.179	0.168	4.12	0.764	0.394	0.586	0.615	gel-soil
1837	LOC-Os01g66360	Meristem	0.143	0.159	0.201	0.089	0.0208	0.0178	0.147	0.0192	1.89	1.99	24.2	0.000134	0.00148	0.00162	gel-soil
1838	LOC-Os01g66440	Meristem	0.0672	0.0642	0.123	0.114	0.0396	0.0302	0.0869	0.0345	0.383	1.61	1.18	0.294	0.494	0.542	gel-soil
1839	LOC-Os01g66480	Meristem	0.0224	0.0214	0.0137	0.0254	0.00417	0.00178	0.0211	0.00288	2.36	-0.0407	9.35	0.00718	0.0346	0.0394	gel-soil
1840	LOC-Os01g66490	Meristem	0.0028	0	0	0	0.00208	0	0.000878	0.000959	-0.978	-2.02	0.259	0.618	0.74	0.763	gel-soil
1841	LOC-Os01g66510	Meristem	0.143	0.15	0.178	0.191	0.0333	0.0249	0.162	0.0288	1.56	2.39	28.8	5.36e-05	0.000708	0.000765	gel-soil
1842	LOC-Os01g66530	Meristem	0.611	0.538	0.603	0.623	0.248	0.226	0.591	0.236	0.947	6.06	28.2	5.93e-05	0.000766	0.000831	gel-soil
1843	LOC-Os01g66560	Meristem	0.683	0.697	0.79	0.725	0.44	0.414	0.716	0.426	0.121	5.92	0.72	0.408	0.6	0.624	gel-soil
1844	LOC-Os01g66590	Meristem	0	0	0	0.00424	0	0	0.000878	0	1.53	-2.13	0.434	0.52	0.662	0.688	gel-soil
1845	LOC-Os01g66630	Meristem	0	0	0.00457	0	0.00208	0.00178	0.000878	0.00192	-1.86	-1.92	1.24	0.281	0.477	0.526	gel-soil
1846	LOC-Os01g66640	Meristem	0	0	0	0.00424	0.00208	0	0.000878	0.000959	-0.963	-2.02	0.249	0.624	0.743	0.767	gel-soil
1847	LOC-Os01g66690	Meristem	0.0112	0.0122	0.00457	0.0212	0.0104	0.00355	0.0123	0.00671	-0.289	-0.783	0.12	0.733	0.825	0.843	gel-soil
1848	LOC-Os01g66710	Meristem	0.0644	0.0642	0.0548	0.0593	0.0125	0.0071	0.0615	0.00959	1.8	1.06	15.2	0.00118	0.00825	0.00937	gel-soil
1849	LOC-Os01g66720	Meristem	0.241	0.339	0.434	0.271	0.129	0.128	0.313	0.128	0.318	3.58	1.98	0.178	0.374	0.408	gel-soil
1850	LOC-Os01g66760	Meristem	0.0056	0.00612	0.00913	0.00424	0	0	0.00615	0	4.42	-1.31	5.32	0.035	0.118	0.132	gel-soil
1851	LOC-Os01g66810	Meristem	0.0084	0.00917	0.0365	0.0127	0.00625	0.00178	0.0149	0.00384	0.977	-0.664	1.2	0.289	0.488	0.536	gel-soil
1852	LOC-Os01g66820	Meristem	0	0.00306	0	0	0.00417	0	0.000878	0.00192	-1.83	-1.92	1.12	0.305	0.506	0.555	gel-soil
1853	LOC-Os01g66860	Meristem	0.0028	0	0.00457	0.00424	0	0.00178	0.00263	0.000959	0.564	-1.74	0.116	0.738	0.828	0.846	gel-soil
1854	LOC-Os01g66890	Meristem	0.14	0.116	0.114	0.127	0.0667	0.087	0.126	0.0777	-0.418	3.12	1.66	0.215	0.427	0.454	gel-soil
1855	LOC-Os01g66920	Meristem	0.0392	0.0642	0.0594	0.072	0.0167	0.0284	0.0571	0.023	0.184	0.993	0.199	0.662	0.773	0.798	gel-soil
1856	LOC-Os01g66960	Meristem	0.241	0.257	0.205	0.174	0.0333	0.0284	0.225	0.0307	1.95	2.61	31.3	3.35e-05	0.000485	0.00052	gel-soil
1857	LOC-Os01g67010	Meristem	0.636	0.566	0.731	0.665	0.567	0.677	0.64	0.626	-1.37	7.75	58.6	7.11e-07	2.26e-05	2.17e-05	gel-soil
1858	LOC-Os01g67030	Meristem	0.7	0.664	0.799	0.716	0.583	0.694	0.712	0.643	-0.98	8.31	35.2	1.71e-05	0.000288	3e-04	gel-soil
1859	LOC-Os01g67040	Meristem	0.106	0.0795	0.146	0.14	0.0604	0.0497	0.113	0.0547	-0.244	2	0.751	0.398	0.59	0.617	gel-soil
1860	LOC-Os01g67070	Meristem	0	0	0	0	0	0.00178	0	0.000959	-2.52	-2.13	1.48	0.244	0.441	0.491	gel-soil
1861	LOC-Os01g67090	Meristem	0.0924	0.125	0.21	0.144	0.0375	0.0568	0.135	0.0479	0.732	2.58	5.44	0.0323	0.111	0.125	gel-soil
1862	LOC-Os01g67100	Meristem	0.148	0.156	0.215	0.161	0.0646	0.0337	0.166	0.0479	0.578	2.91	3.94	0.0638	0.183	0.205	gel-soil
1863	LOC-Os01g67134	Meristem	0.997	1	0.995	0.996	0.871	0.774	0.997	0.819	1.82	9.51	96.6	2.21e-08	1.63e-06	1.21e-06	gel-soil
1864	LOC-Os01g67170	Meristem	0.0616	0.0367	0.0776	0.0636	0.0396	0.0213	0.0579	0.0297	-0.103	1.05	0.073	0.79	0.867	0.882	gel-soil
1865	LOC-Os01g67210	Meristem	0.16	0.22	0.26	0.144	0.0688	0.0693	0.193	0.069	0.322	2.79	1.41	0.251	0.451	0.5	gel-soil
1866	LOC-Os01g67220	Meristem	0.459	0.48	0.616	0.534	0.221	0.252	0.511	0.238	0.181	5.13	1.25	0.279	0.477	0.525	gel-soil
1867	LOC-Os01g67270	Meristem	0.0112	0.0122	0.0137	0.0169	0	0	0.0132	0	5.34	-0.793	11.9	0.0033	0.0186	0.0213	gel-soil
1868	LOC-Os01g67300	Meristem	0.179	0.217	0.297	0.186	0.123	0.0622	0.214	0.0901	0.0492	2.89	0.0384	0.847	0.909	0.914	gel-soil
1869	LOC-Os01g67310	Meristem	0	0	0.00457	0	0	0	0.000878	0	1.52	-2.13	0.435	0.519	0.662	0.688	gel-soil
1870	LOC-Os01g67320	Meristem	0.0308	0.0489	0.0274	0.0593	0.00625	0	0.0413	0.00288	2.36	0.261	10.1	0.00563	0.0284	0.0326	gel-soil
1871	LOC-Os01g67330	Meristem	0.162	0.171	0.21	0.186	0.112	0.0959	0.179	0.104	-0.339	2.87	2.35	0.144	0.324	0.357	gel-soil
1872	LOC-Os01g67350	Meristem	0.014	0	0.00913	0.00424	0	0.00178	0.00702	0.000959	1.78	-1.31	1.39	0.255	0.453	0.503	gel-soil
1873	LOC-Os01g67364	Meristem	0.359	0.492	0.42	0.419	0.375	0.236	0.421	0.3	-0.525	4.74	5.2	0.0359	0.12	0.135	gel-soil
1874	LOC-Os01g67420	Meristem	0.104	0.159	0.155	0.123	0.0979	0.0853	0.133	0.0911	-0.603	2.52	5.24	0.0354	0.119	0.134	gel-soil
1875	LOC-Os01g67430	Meristem	0.0084	0.00917	0.00457	0.00424	0	0.00355	0.00702	0.00192	1.44	-0.979	1.26	0.277	0.477	0.524	gel-soil
1876	LOC-Os01g67480	Meristem	0.658	0.639	0.822	0.682	0.358	0.332	0.689	0.344	0.805	6.19	24.3	0.000131	0.00145	0.00159	gel-soil
1877	LOC-Os01g67520	Meristem	0.0728	0.0887	0.114	0.089	0.0458	0.0515	0.0887	0.0489	-0.393	1.64	1.62	0.22	0.434	0.461	gel-soil
1878	LOC-Os01g67530	Meristem	0.0756	0.0734	0.114	0.11	0.0729	0.0355	0.0896	0.0527	-0.442	1.87	2.11	0.165	0.354	0.388	gel-soil
1879	LOC-Os01g67540	Meristem	0.0112	0.0153	0.0228	0.0169	0.0208	0.0231	0.0158	0.0221	-1.63	0.0748	10.7	0.00451	0.0238	0.0273	gel-soil
1880	LOC-Os01g67550	Meristem	0.056	0.0673	0.0913	0.0636	0.0125	0.0107	0.0676	0.0115	1.28	1.06	9.43	0.00698	0.0338	0.0386	gel-soil
1881	LOC-Os01g67590	Meristem	0.129	0.131	0.114	0.136	0.0667	0.0373	0.128	0.0508	0.0195	2.12	0.00429	0.949	0.966	0.968	gel-soil
1882	LOC-Os01g67640	Meristem	0	0	0.0137	0	0.00208	0	0.00263	0.000959	-0.628	-1.74	0.143	0.71	0.809	0.828	gel-soil
1883	LOC-Os01g67700	Meristem	0.0308	0.0306	0.0365	0.0466	0.0229	0.0142	0.0351	0.0182	0.406	1.01	0.73	0.405	0.597	0.622	gel-soil
1884	LOC-Os01g67730	Meristem	0.277	0.284	0.329	0.284	0.194	0.108	0.291	0.148	-0.0815	3.5	0.143	0.71	0.809	0.828	gel-soil
1885	LOC-Os01g67810	Meristem	0.445	0.471	0.521	0.432	0.354	0.323	0.464	0.337	-0.81	5.21	21.8	0.000228	0.00225	0.00249	gel-soil
1886	LOC-Os01g67820	Meristem	0.412	0.425	0.461	0.424	0.373	0.274	0.428	0.319	-0.787	5.08	19.1	0.000428	0.00368	0.00415	gel-soil
1887	LOC-Os01g67835	Meristem	0.112	0.107	0.105	0.0847	0.00833	0.0178	0.104	0.0134	2.34	1.93	30.2	4.1e-05	0.000572	0.000614	gel-soil
1888	LOC-Os01g67850	Meristem	0.429	0.382	0.452	0.415	0.294	0.229	0.417	0.259	0.0691	5.64	0.166	0.689	0.794	0.816	gel-soil
1889	LOC-Os01g67950	Meristem	0.148	0.165	0.21	0.182	0.0938	0.11	0.172	0.103	-0.0492	3.97	0.0457	0.833	0.9	0.906	gel-soil
1890	LOC-Os01g67960	Meristem	0.258	0.306	0.356	0.356	0.142	0.163	0.311	0.153	0.0594	3.63	0.0804	0.78	0.86	0.875	gel-soil
1891	LOC-Os01g67970	Meristem	0.0448	0.0489	0.0594	0.0381	0.0146	0.00888	0.0474	0.0115	0.805	0.616	3.12	0.0957	0.246	0.272	gel-soil
1892	LOC-Os01g67980	Meristem	0	0	0	0	0.00208	0	0	0.000959	-2.49	-2.13	1.48	0.243	0.441	0.491	gel-soil
1893	LOC-Os01g68000	Meristem	0	0	0	0	0.00208	0	0	0.000959	-2.49	-2.13	1.48	0.243	0.441	0.491	gel-soil
1894	LOC-Os01g68020	Meristem	0.224	0.223	0.283	0.288	0.138	0.103	0.248	0.119	0.053	3.8	0.0748	0.788	0.865	0.88	gel-soil
1895	LOC-Os01g68050	Meristem	0.0448	0.0581	0.1	0.0381	0.11	0.0693	0.0579	0.0882	-1.97	2.15	49	2.26e-06	5.73e-05	5.64e-05	gel-soil
1896	LOC-Os01g68070	Meristem	0.0084	0.0306	0.032	0.0254	0.0208	0.0142	0.0228	0.0173	-0.872	0.0615	2.51	0.132	0.305	0.336	gel-soil
1897	LOC-Os01g68104	Meristem	0.07	0.0856	0.114	0.0678	0.0312	0.0249	0.0825	0.0278	0.593	1.53	2.97	0.103	0.259	0.286	gel-soil
1898	LOC-Os01g68130	Meristem	0.0028	0.0153	0.0183	0.0127	0	0	0.0114	0	4.86	-1.08	7.72	0.0136	0.0569	0.0645	gel-soil
1899	LOC-Os01g68179	Meristem	0.0532	0.0398	0.0685	0.0297	0.0125	0.0071	0.0474	0.00959	1.23	0.509	5.75	0.0284	0.1	0.113	gel-soil
1900	LOC-Os01g68200	Meristem	0.0196	0	0.00457	0	0	0.00533	0.00702	0.00288	-0.216	-1.19	0.0235	0.88	0.929	0.931	gel-soil
1901	LOC-Os01g68240	Meristem	0.398	0.413	0.447	0.47	0.204	0.165	0.427	0.183	0.514	4.27	9.09	0.00787	0.0372	0.0424	gel-soil
1902	LOC-Os01g68260	Meristem	0	0.00306	0	0.00847	0.00625	0.00355	0.00263	0.00479	-2.13	-1.43	3.21	0.0914	0.238	0.263	gel-soil
1903	LOC-Os01g68269	Meristem	0.0056	0.00612	0.00457	0.00847	0.00208	0.00178	0.00615	0.00192	0.724	-1.03	0.491	0.493	0.662	0.675	gel-soil
1904	LOC-Os01g68324	Meristem	0.655	0.651	0.744	0.678	0.367	0.403	0.676	0.386	0.0417	5.77	0.0665	0.8	0.875	0.888	gel-soil
1905	LOC-Os01g68380	Meristem	0.347	0.385	0.479	0.373	0.275	0.183	0.389	0.225	-0.119	4.23	0.416	0.528	0.669	0.694	gel-soil
1906	LOC-Os01g68400	Meristem	0	0	0.00913	0.00847	0	0	0.00351	0	3.1	-1.83	1.62	0.221	0.435	0.463	gel-soil
1907	LOC-Os01g68440	Meristem	0.0252	0.0306	0.0502	0.0551	0.0146	0.0142	0.0378	0.0144	0.319	0.381	0.427	0.522	0.664	0.689	gel-soil
1908	LOC-Os01g68450	Meristem	0	0	0.00457	0	0.00417	0	0.000878	0.00192	-1.83	-1.92	1.11	0.307	0.506	0.557	gel-soil
1909	LOC-Os01g68480	Meristem	0.0112	0.0245	0.032	0.0169	0	0	0.0202	0	5.57	-0.633	14	0.0018	0.0116	0.0132	gel-soil
1910	LOC-Os01g68510	Meristem	0	0.00612	0.00457	0	0.00417	0	0.00263	0.00192	-1.16	-1.66	0.635	0.437	0.629	0.632	gel-soil
1911	LOC-Os01g68580	Meristem	0.0728	0.0306	0.0594	0.0424	0.0646	0.0266	0.0518	0.0441	-1.66	4.05	12.4	0.00268	0.0158	0.0181	gel-soil
1912	LOC-Os01g68589	Meristem	0.115	0.0673	0.0959	0.0636	0.0938	0.0799	0.0869	0.0863	-1.88	5.64	23.1	0.000168	0.00175	0.00194	gel-soil
1913	LOC-Os01g68630	Meristem	0.213	0.239	0.37	0.322	0.158	0.137	0.273	0.147	-0.196	3.44	0.94	0.346	0.551	0.574	gel-soil
1914	LOC-Os01g68640	Meristem	0.171	0.153	0.164	0.131	0.0104	0.0107	0.156	0.0105	2.83	2.15	55.2	1.05e-06	3.13e-05	3.01e-05	gel-soil
1915	LOC-Os01g68660	Meristem	0.0168	0.0153	0.0228	0.0169	0.0188	0.016	0.0176	0.0173	-1.38	0.398	9.08	0.00791	0.0373	0.0426	gel-soil
1916	LOC-Os01g68670	Meristem	0.0112	0.0122	0	0.00424	0.00417	0	0.0079	0.00192	0.787	-1.31	0.336	0.57	0.705	0.727	gel-soil
1917	LOC-Os01g68770	Meristem	0.563	0.581	0.694	0.648	0.35	0.35	0.611	0.35	0.111	5.76	0.492	0.493	0.662	0.675	gel-soil
1918	LOC-Os01g68780	Meristem	0.0056	0.00306	0.00457	0.00424	0	0	0.00439	0	4.64	-1.2	5.4	0.0338	0.115	0.129	gel-soil
1919	LOC-Os01g68790	Meristem	0.95	0.945	0.973	0.953	0.785	0.693	0.953	0.735	0.12	7.95	0.833	0.374	0.573	0.594	gel-soil
1920	LOC-Os01g68800	Meristem	0.109	0.156	0.201	0.22	0.0625	0.0604	0.163	0.0614	0.458	2.52	2.43	0.137	0.314	0.346	gel-soil
1921	LOC-Os01g68820	Meristem	0	0.00306	0	0	0	0	0.000878	0	1.51	-2.13	0.436	0.519	0.662	0.688	gel-soil
1922	LOC-Os01g68830	Meristem	0.126	0.202	0.228	0.178	0.112	0.133	0.178	0.124	-0.569	3.02	4.71	0.0447	0.141	0.158	gel-soil
1923	LOC-Os01g68870	Meristem	0.0056	0.0122	0.0137	0	0	0.00178	0.0079	0.000959	1.76	-1.31	1.43	0.248	0.447	0.497	gel-soil
1924	LOC-Os01g68960	Meristem	0.056	0.0703	0.0776	0.0424	0.0188	0.00888	0.0615	0.0134	1.11	0.994	6.47	0.0211	0.0804	0.0906	gel-soil
1925	LOC-Os01g69040	Meristem	0.499	0.465	0.616	0.585	0.36	0.321	0.529	0.339	-0.316	5.23	4.54	0.0483	0.15	0.168	gel-soil
1926	LOC-Os01g69050	Meristem	0.0504	0.0336	0.0959	0.0678	0.0292	0.032	0.0579	0.0307	0.0149	1.53	0.00183	0.966	0.978	0.979	gel-soil
1927	LOC-Os01g69060	Meristem	0	0	0	0	0.00208	0	0	0.000959	-2.49	-2.13	1.48	0.243	0.441	0.491	gel-soil
1928	LOC-Os01g69100	Meristem	0.216	0.208	0.279	0.237	0.075	0.112	0.23	0.0949	0.701	3.82	10	0.00573	0.0289	0.033	gel-soil
1929	LOC-Os01g69120	Meristem	0.056	0.0703	0.0913	0.0805	0.0312	0.032	0.072	0.0316	0.0986	1.32	0.0819	0.778	0.859	0.874	gel-soil
1930	LOC-Os01g69140	Meristem	0.0084	0.0122	0.00913	0.0127	0.00417	0.00178	0.0105	0.00288	1.78	-0.446	5.02	0.0388	0.128	0.143	gel-soil
1931	LOC-Os01g69200	Meristem	0	0	0.00913	0.00424	0	0	0.00263	0	2.73	-1.92	1.25	0.28	0.477	0.526	gel-soil
1932	LOC-Os01g69210	Meristem	0.204	0.196	0.26	0.178	0.115	0.0941	0.207	0.104	-0.171	2.91	0.599	0.45	0.642	0.645	gel-soil
1933	LOC-Os01g69220	Meristem	0.0924	0.0856	0.0776	0.0975	0.0583	0.0622	0.0887	0.0604	-0.655	1.83	4.1	0.059	0.173	0.194	gel-soil
1934	LOC-Os01g69230	Meristem	0.289	0.3	0.429	0.377	0.192	0.199	0.337	0.196	-0.0984	4.09	0.273	0.608	0.74	0.756	gel-soil
1935	LOC-Os01g69250	Meristem	0.93	0.933	0.977	0.953	0.75	0.716	0.945	0.732	0.119	7.73	0.883	0.361	0.559	0.584	gel-soil
1936	LOC-Os01g69830	Meristem	0.0672	0.0826	0.0639	0.0847	0.0354	0.0444	0.0746	0.0403	-0.0683	1.72	0.0386	0.847	0.909	0.913	gel-soil
1937	LOC-Os01g69850	Meristem	0.725	0.673	0.817	0.784	0.546	0.551	0.74	0.548	-0.343	6.45	6.03	0.0253	0.0925	0.104	gel-soil
1938	LOC-Os01g69870	Meristem	0.65	0.618	0.772	0.729	0.519	0.492	0.68	0.504	0.227	8.22	1.89	0.187	0.389	0.42	gel-soil
1939	LOC-Os01g69890	Meristem	0.028	0.0183	0.0228	0.0254	0.0792	0.0391	0.0237	0.0575	-2.04	2.4	25	0.000114	0.0013	0.00142	gel-soil
1940	LOC-Os01g69900	Meristem	0.387	0.437	0.543	0.492	0.31	0.259	0.453	0.283	-0.352	4.52	4.83	0.0423	0.135	0.152	gel-soil
1941	LOC-Os01g69904	Meristem	0.0476	0.0734	0.0594	0.0424	0.0458	0.0213	0.0562	0.0326	-0.421	1.09	1.19	0.292	0.491	0.54	gel-soil
1942	LOC-Os01g69910	Meristem	0.199	0.226	0.205	0.157	0.146	0.119	0.199	0.131	-0.0276	3.43	0.0121	0.914	0.942	0.949	gel-soil
1943	LOC-Os01g69930	Meristem	0.0168	0.00917	0.00913	0.00847	0	0	0.0114	0	4.65	-1.19	6.5	0.0216	0.0817	0.092	gel-soil
1944	LOC-Os01g69950	Meristem	0.356	0.352	0.511	0.36	0.181	0.151	0.385	0.165	0.112	4.02	0.373	0.55	0.687	0.711	gel-soil
1945	LOC-Os01g69960	Meristem	0.0168	0.00917	0.0457	0.0127	0.025	0.032	0.0193	0.0288	-1.06	1	3.93	0.0641	0.184	0.205	gel-soil
1946	LOC-Os01g69980	Meristem	0.345	0.349	0.47	0.407	0.106	0.071	0.383	0.0872	1.53	3.99	56.3	9.2e-07	2.8e-05	2.69e-05	gel-soil
1947	LOC-Os01g70000	Meristem	0	0.00306	0	0.00424	0	0.00355	0.00176	0.00192	-1.15	-1.83	0.493	0.492	0.662	0.675	gel-soil
1948	LOC-Os01g70020	Meristem	0.448	0.514	0.63	0.508	0.252	0.202	0.514	0.225	0.598	5.03	9.83	0.00609	0.0302	0.0346	gel-soil
1949	LOC-Os01g70090	Meristem	0.384	0.37	0.566	0.487	0.177	0.195	0.436	0.187	0.123	4.34	0.428	0.522	0.664	0.689	gel-soil
1950	LOC-Os01g70110	Meristem	0.63	0.544	0.635	0.593	0.338	0.306	0.599	0.32	1.08	8.19	61.4	5.19e-07	1.76e-05	1.67e-05	gel-soil
1951	LOC-Os01g70120	Meristem	0.0028	0.00612	0.00457	0.00424	0.00208	0	0.00439	0.000959	0.874	-1.66	0.334	0.571	0.706	0.728	gel-soil
1952	LOC-Os01g70150	Meristem	0.056	0.0306	0.0868	0.0508	0.0188	0.00178	0.0536	0.00959	1.6	0.873	7.82	0.0125	0.0534	0.0604	gel-soil
1953	LOC-Os01g70160	Meristem	0.148	0.171	0.215	0.14	0.106	0.112	0.166	0.109	-0.619	2.76	6	0.0255	0.0931	0.104	gel-soil
1954	LOC-Os01g70210	Meristem	0.157	0.174	0.205	0.182	0.0312	0.0231	0.176	0.0268	1.73	2.68	43.1	5.06e-06	0.000109	0.00011	gel-soil
1955	LOC-Os01g70220	Meristem	0.0672	0.0459	0.0822	0.0678	0.0292	0.0071	0.0641	0.0173	0.59	1.12	1.63	0.219	0.432	0.46	gel-soil
1956	LOC-Os01g70230	Meristem	0.0056	0.0122	0.0137	0.00424	0.00208	0	0.00878	0.000959	1.79	-1.31	1.75	0.204	0.41	0.439	gel-soil
1957	LOC-Os01g70260	Meristem	0.028	0.0245	0.032	0.0339	0.0146	0.0107	0.029	0.0125	-0.00242	0.1	2.2e-05	0.996	0.998	0.998	gel-soil
1958	LOC-Os01g70270	Meristem	0.504	0.56	0.566	0.568	0.34	0.321	0.545	0.33	-0.406	5.31	6.07	0.0248	0.0913	0.102	gel-soil
1959	LOC-Os01g70280	Meristem	0	0.00306	0	0.00424	0	0	0.00176	0	2.72	-1.92	1.26	0.279	0.477	0.525	gel-soil
1960	LOC-Os01g70290	Meristem	0	0	0	0	0.00208	0	0	0.000959	-2.49	-2.13	1.48	0.243	0.441	0.491	gel-soil
1961	LOC-Os01g70330	Meristem	0.23	0.251	0.324	0.246	0.138	0.0906	0.257	0.112	0.132	3.24	0.392	0.539	0.679	0.703	gel-soil
1962	LOC-Os01g70390	Meristem	0.185	0.211	0.288	0.25	0.173	0.144	0.226	0.157	-0.435	3.39	4.93	0.0405	0.131	0.148	gel-soil
1963	LOC-Os01g70450	Meristem	0.0084	0.0122	0.00913	0.00847	0.00625	0	0.00966	0.00288	0.541	-1.13	0.246	0.626	0.744	0.769	gel-soil
1964	LOC-Os01g70460	Meristem	0.0056	0.00612	0	0	0.00208	0.00355	0.00351	0.00288	-0.573	-1.51	0.184	0.673	0.782	0.807	gel-soil
1965	LOC-Os01g70470	Meristem	0.745	0.673	0.776	0.763	0.433	0.472	0.734	0.454	-0.313	7.62	4.34	0.0529	0.159	0.179	gel-soil
1966	LOC-Os01g70490	Meristem	0.0168	0.00612	0.00913	0	0.00417	0	0.00878	0.00192	1.05	-1.19	0.643	0.434	0.626	0.631	gel-soil
1967	LOC-Os01g70520	Meristem	0	0	0	0	0.00208	0	0	0.000959	-2.49	-2.13	1.48	0.243	0.441	0.491	gel-soil
1968	LOC-Os01g70525	Meristem	0.056	0.0642	0.0548	0.0466	0.0146	0.00178	0.0562	0.00767	2.3	1.04	18	0.000562	0.00454	0.00517	gel-soil
1969	LOC-Os01g70540	Meristem	0.0532	0.055	0.0685	0.0678	0.025	0.0213	0.0597	0.023	0.43	1.14	1.42	0.251	0.45	0.499	gel-soil
1970	LOC-Os01g70600	Meristem	0.0028	0.00306	0	0.00424	0.00833	0.0071	0.00263	0.00767	-2.55	-1.3	6.02	0.0254	0.0928	0.104	gel-soil
1971	LOC-Os01g70670	Meristem	0.218	0.248	0.301	0.284	0.127	0.108	0.256	0.117	-0.0593	3.28	0.0801	0.781	0.861	0.876	gel-soil
1972	LOC-Os01g70680	Meristem	0.0028	0	0.00913	0	0.00417	0.00178	0.00263	0.00288	-1.18	-1.66	0.738	0.402	0.594	0.62	gel-soil
1973	LOC-Os01g70700	Meristem	0.0308	0	0.0502	0.072	0	0.0195	0.0342	0.0105	0.54	0.182	0.304	0.589	0.722	0.742	gel-soil
1974	LOC-Os01g70800	Meristem	0.563	0.532	0.616	0.589	0.379	0.345	0.57	0.36	-0.302	5.57	4.24	0.0552	0.165	0.185	gel-soil
1975	LOC-Os01g70810	Meristem	0.381	0.443	0.461	0.47	0.254	0.187	0.433	0.218	0.0841	4.44	0.215	0.649	0.763	0.787	gel-soil
1976	LOC-Os01g70820	Meristem	0.549	0.535	0.685	0.653	0.229	0.155	0.593	0.189	1.48	5.46	68.2	2.55e-07	1.02e-05	9.34e-06	gel-soil
1977	LOC-Os01g70920	Meristem	0.165	0.183	0.283	0.208	0.135	0.071	0.202	0.101	0.00855	3.03	0.00146	0.97	0.981	0.981	gel-soil
1978	LOC-Os01g70940	Meristem	0.028	0.055	0.0594	0.0381	0.0208	0.0107	0.0439	0.0153	0.262	0.485	0.305	0.588	0.722	0.742	gel-soil
1979	LOC-Os01g70960	Meristem	0.513	0.544	0.662	0.606	0.421	0.382	0.57	0.4	-0.354	5.2	5.54	0.031	0.107	0.121	gel-soil
1980	LOC-Os01g70990	Meristem	0	0	0	0	0	0.00178	0	0.000959	-2.52	-2.13	1.48	0.244	0.441	0.491	gel-soil
1981	LOC-Os01g71000	Meristem	0.249	0.266	0.361	0.309	0.0875	0.0941	0.288	0.0911	0.902	3.49	15.1	0.0012	0.00838	0.00952	gel-soil
1982	LOC-Os01g71130	Meristem	0.0028	0.00306	0.0183	0.00847	0.00208	0.00533	0.00702	0.00384	-0.723	-1.07	0.558	0.466	0.658	0.66	gel-soil
1983	LOC-Os01g71140	Meristem	0.0112	0.0122	0	0.0169	0	0.00533	0.0105	0.00288	0.716	-1.02	0.35	0.562	0.699	0.721	gel-soil
1984	LOC-Os01g71160	Meristem	0.0084	0.00917	0.00913	0	0	0	0.00702	0	4.13	-1.44	3.9	0.0659	0.187	0.209	gel-soil
1985	LOC-Os01g71170	Meristem	0.468	0.498	0.521	0.483	0.362	0.359	0.49	0.36	-0.855	5.91	29.1	5.02e-05	0.000674	0.000726	gel-soil
1986	LOC-Os01g71180	Meristem	0.0168	0.00612	0.00457	0.0254	0	0.00178	0.0132	0.000959	2.35	-1.03	3.07	0.0982	0.249	0.276	gel-soil
1987	LOC-Os01g71190	Meristem	0.0252	0.0214	0.0183	0.0169	0.00625	0.00178	0.0211	0.00384	1.33	-0.448	2.89	0.108	0.266	0.293	gel-soil
1988	LOC-Os01g71200	Meristem	0.193	0.19	0.315	0.242	0.183	0.274	0.226	0.232	-1.33	3.83	28.7	5.43e-05	0.000716	0.000773	gel-soil
1989	LOC-Os01g71230	Meristem	0.997	0.997	1	0.992	0.933	0.922	0.996	0.927	0.0694	9.3	0.354	0.56	0.696	0.719	gel-soil
1990	LOC-Os01g71240	Meristem	0.0028	0.00306	0	0	0.00417	0.00178	0.00176	0.00288	-1.67	-1.74	1.39	0.254	0.453	0.503	gel-soil
1991	LOC-Os01g71270	Meristem	0.0112	0.00306	0.0137	0.0127	0.00833	0.00178	0.00966	0.00479	-0.281	-0.923	0.0973	0.759	0.843	0.861	gel-soil
1992	LOC-Os01g71280	Meristem	0.0252	0.0489	0.0365	0.00847	0.05	0.0178	0.0307	0.0326	-1.15	0.568	4.43	0.0506	0.154	0.173	gel-soil
1993	LOC-Os01g71300	Meristem	0.583	0.55	0.676	0.661	0.523	0.444	0.608	0.48	-0.67	5.42	21.2	0.000259	0.00249	0.00277	gel-soil
1994	LOC-Os01g71310	Meristem	0.109	0.0765	0.0731	0.11	0.0208	0.0391	0.0931	0.0307	1.21	2.75	11.3	0.00381	0.0208	0.0239	gel-soil
1995	LOC-Os01g71330	Meristem	0	0	0.00457	0	0	0	0.000878	0	1.52	-2.13	0.435	0.519	0.662	0.688	gel-soil
1996	LOC-Os01g71380	Meristem	0.0056	0.00306	0.00457	0.0127	0.00417	0.0071	0.00615	0.00575	0.0911	-0.736	0.0106	0.919	0.946	0.952	gel-soil
1997	LOC-Os01g71490	Meristem	0.0028	0	0	0	0	0	0.000878	0	1.51	-2.13	0.436	0.519	0.662	0.688	gel-soil
1998	LOC-Os01g71540	Meristem	0.0084	0.00917	0.0274	0.0127	0	0	0.0132	0	4.86	-1.08	7.89	0.0127	0.0541	0.0613	gel-soil
1999	LOC-Os01g71570	Meristem	0.0112	0.0459	0.0457	0.0381	0	0.00178	0.0334	0.000959	4.36	0.381	19.8	0.00036	0.0032	0.00361	gel-soil
[truncated: 317,814 more rows]
