# Supplementary material for: Single-cell transcriptomics reveal how root tissues adapt to soil stress
Source: Nature. 2025 Apr 30;642(8068):721–9. doi: 10.1038/s41586-025-08941-z (PMC12176638; doi:10.1038/s41586-025-08941-z)
Supplement: Supplementary file 25 — Full gene and GO term for differential expression analysis. CSV files including the full (all, not filtered by P value or fold change) gene and GO term for differential expression analysis of our scRNA-seq data. The comparison includes Xkitaake_Soil versus Gel, Xkitaake_CMP versus NC and Kitaake_Soil versus Gel (where CMP represents compacted soil conditions and NC represents non-compacted soil conditions). These are raw data to generate gene expression and GO term enrichment files for heatmap plotting. [file 41586_2025_8941_MOESM25_ESM.zip › Supplementary Data10_Full gene and GO term for DE analysis/Supplementary Data_XKitaake_DE_gene_list_Full_NC_VS_CMP.csv]

	gene	cluster_id	sc_199.frq	sc_200.frq	sc_201.frq	sc_202.frq	noncompact.frq	compact.frq	logFC	logCPM	F	p_val	p_adj.loc	p_adj.glb	contrast
1	LOC-Os01g01010	Meristem	0.0274	0.0423	0.0187	0.0101	0.0373	0.0155	1.29	1.17	4.92	0.0266	0.0996	0.156	noncompact-compact
2	LOC-Os01g01019	Meristem	0.0199	0.0199	0.0069	0.00335	0.0199	0.00558	1.69	0.196	4.73	0.0296	0.108	0.168	noncompact-compact
3	LOC-Os01g01030	Meristem	0.0423	0.0448	0.0315	0.0218	0.044	0.0279	0.622	1.5	1.34	0.247	0.501	0.601	noncompact-compact
4	LOC-Os01g01040	Meristem	0.271	0.286	0.275	0.265	0.281	0.271	-0.0431	4.8	0.0156	0.901	0.949	0.956	noncompact-compact
5	LOC-Os01g01050	Meristem	0.0323	0.0199	0.0374	0.0469	0.0241	0.0409	-1	1.5	3.34	0.0676	0.204	0.288	noncompact-compact
6	LOC-Os01g01060	Meristem	0.799	0.705	0.433	0.449	0.736	0.439	1.47	8.02	23.1	1.57e-06	2.65e-05	6.78e-05	noncompact-compact
7	LOC-Os01g01070	Meristem	0.0473	0.0336	0.0266	0.0268	0.0382	0.0267	0.469	1.39	0.726	0.394	0.646	0.728	noncompact-compact
8	LOC-Os01g01080	Meristem	0.363	0.31	0.608	0.514	0.328	0.573	-1.32	6.25	15.4	8.52e-05	0.000866	0.00196	noncompact-compact
9	LOC-Os01g01090	Meristem	0	0	0.00493	0	0	0.0031	-4.09	-1.65	2.07	0.15	0.359	0.464	noncompact-compact
10	LOC-Os01g01115	Meristem	0.00249	0	0.00197	0.00168	0.00083	0.00186	-1.05	-1.72	0.211	0.646	0.781	0.826	noncompact-compact
11	LOC-Os01g01120	Meristem	0	0	0	0.00168	0	0.00062	-2.28	-2.12	0.411	0.522	0.695	0.778	noncompact-compact
12	LOC-Os01g01150	Meristem	0.104	0.0884	0.2	0.186	0.0938	0.195	-1.35	3.81	12.1	0.000514	0.00398	0.00842	noncompact-compact
13	LOC-Os01g01160	Meristem	0.0249	0.0137	0.0167	0.0067	0.0174	0.013	0.435	0.393	0.389	0.533	0.695	0.783	noncompact-compact
14	LOC-Os01g01170	Meristem	0.0149	0.00872	0.00788	0	0.0108	0.00496	1.16	-0.362	1.49	0.222	0.466	0.57	noncompact-compact
15	LOC-Os01g01250	Meristem	0	0	0.00197	0	0	0.00124	-2.95	-2	0.776	0.378	0.628	0.723	noncompact-compact
16	LOC-Os01g01280	Meristem	0.0124	0.00623	0.0138	0.0251	0.0083	0.018	-1.03	0.54	2.24	0.134	0.333	0.437	noncompact-compact
17	LOC-Os01g01290	Meristem	0.00249	0.00249	0.00394	0.00503	0.00249	0.00434	-0.886	-1.13	0.356	0.551	0.706	0.787	noncompact-compact
18	LOC-Os01g01295	Meristem	0.353	0.306	0.25	0.189	0.322	0.228	0.765	4.92	4.93	0.0264	0.099	0.155	noncompact-compact
19	LOC-Os01g01302	Meristem	0.0299	0.0237	0.00887	0.00503	0.0257	0.00744	1.87	0.503	6.97	0.0083	0.0399	0.0689	noncompact-compact
20	LOC-Os01g01307	Meristem	0.806	0.913	0.702	0.598	0.877	0.664	1.65	8.15	29.1	6.92e-08	1.67e-06	4.46e-06	noncompact-compact
21	LOC-Os01g01312	Meristem	0.0299	0.0274	0.0601	0.067	0.0282	0.0627	-1.48	2.01	8.74	0.00311	0.0179	0.0335	noncompact-compact
22	LOC-Os01g01360	Meristem	0	0	0	0.00168	0	0.00062	-2.28	-2.12	0.411	0.522	0.695	0.778	noncompact-compact
23	LOC-Os01g01380	Meristem	0.00746	0.00747	0.00788	0.0101	0.00747	0.00868	-0.362	-0.335	0.146	0.702	0.82	0.862	noncompact-compact
24	LOC-Os01g01390	Meristem	0.117	0.156	0.0906	0.0804	0.143	0.0868	0.636	3.22	2.44	0.118	0.303	0.405	noncompact-compact
25	LOC-Os01g01400	Meristem	0.00249	0	0.00887	0	0.00083	0.00558	-2.48	-1.13	2.14	0.144	0.349	0.452	noncompact-compact
26	LOC-Os01g01420	Meristem	0.112	0.0822	0.139	0.124	0.0921	0.133	-0.741	3.29	3.33	0.0679	0.204	0.289	noncompact-compact
27	LOC-Os01g01430	Meristem	0	0	0.00197	0.0067	0	0.00372	-5.33	-1.17	5.31	0.0212	0.0835	0.133	noncompact-compact
28	LOC-Os01g01450	Meristem	0.659	0.756	0.601	0.559	0.724	0.586	0.989	7.56	10.1	0.0015	0.00982	0.0193	noncompact-compact
29	LOC-Os01g01510	Meristem	0.192	0.071	0.0768	0.0653	0.111	0.0726	0.83	3.32	4.22	0.0399	0.136	0.205	noncompact-compact
30	LOC-Os01g01570	Meristem	0.0746	0.0523	0.0246	0.0168	0.0598	0.0217	1.28	1.71	6.03	0.0141	0.0608	0.1	noncompact-compact
31	LOC-Os01g01580	Meristem	0.0199	0.0324	0.0443	0.0469	0.0282	0.0453	-0.973	1.69	3.46	0.063	0.193	0.276	noncompact-compact
32	LOC-Os01g01590	Meristem	0.00995	0.00249	0.00887	0.00503	0.00498	0.00744	-0.323	-0.56	0.0934	0.76	0.867	0.896	noncompact-compact
33	LOC-Os01g01600	Meristem	0	0.00498	0.00197	0.00335	0.00332	0.00248	0.222	-1.29	0.0203	0.887	0.944	0.951	noncompact-compact
34	LOC-Os01g01640	Meristem	0.607	0.768	0.525	0.352	0.715	0.461	1.57	6.93	23	1.61e-06	2.7e-05	6.91e-05	noncompact-compact
35	LOC-Os01g01689	Meristem	0.0522	0.0237	0.0562	0.0385	0.0332	0.0496	-0.718	1.86	2.05	0.152	0.363	0.468	noncompact-compact
36	LOC-Os01g01700	Meristem	0.878	0.908	0.827	0.764	0.898	0.803	0.592	7.9	3.8	0.0512	0.165	0.241	noncompact-compact
37	LOC-Os01g01780	Meristem	0.0224	0.0374	0.0197	0.0134	0.0324	0.0174	0.767	0.983	1.65	0.199	0.434	0.541	noncompact-compact
38	LOC-Os01g01800	Meristem	0.092	0.0573	0.198	0.223	0.0689	0.207	-1.81	3.77	20.9	4.84e-06	7.23e-05	0.000179	noncompact-compact
39	LOC-Os01g01830	Meristem	0.147	0.118	0.192	0.162	0.128	0.181	-0.748	3.76	3.81	0.0511	0.164	0.241	noncompact-compact
40	LOC-Os01g01840	Meristem	0.00746	0.00498	0.00394	0	0.00581	0.00248	1.23	-1.06	0.79	0.374	0.628	0.72	noncompact-compact
41	LOC-Os01g01870	Meristem	0.488	0.699	0.384	0.352	0.628	0.372	2.03	7.86	41.5	1.17e-10	5.05e-09	1.44e-08	noncompact-compact
42	LOC-Os01g01880	Meristem	0.0249	0.0125	0.00197	0.0067	0.0166	0.00372	1.81	-0.0517	4.29	0.0384	0.132	0.2	noncompact-compact
43	LOC-Os01g01890	Meristem	0.0622	0.0535	0.0207	0.0385	0.0564	0.0273	0.885	2.29	3.56	0.0593	0.184	0.265	noncompact-compact
44	LOC-Os01g01910	Meristem	0.00249	0.0149	0.00591	0.00503	0.0108	0.00558	0.446	-0.201	0.258	0.611	0.761	0.803	noncompact-compact
45	LOC-Os01g01920	Meristem	0.246	0.229	0.322	0.255	0.235	0.297	-0.533	4.75	2.35	0.125	0.317	0.42	noncompact-compact
46	LOC-Os01g01925	Meristem	0.00249	0.00747	0.00197	0.00168	0.00581	0.00186	1.45	-1.12	0.979	0.323	0.583	0.679	noncompact-compact
47	LOC-Os01g01930	Meristem	0	0	0.000985	0	0	0.00062	-2.15	-2.14	0.378	0.538	0.695	0.783	noncompact-compact
48	LOC-Os01g01940	Meristem	0	0.00498	0.00591	0.00335	0.00332	0.00496	-0.763	-0.943	0.339	0.561	0.715	0.787	noncompact-compact
49	LOC-Os01g01950	Meristem	0.00498	0.00249	0.000985	0.00503	0.00332	0.00248	0.175	-1.26	0.0132	0.909	0.949	0.958	noncompact-compact
50	LOC-Os01g02000	Meristem	0	0	0.000985	0	0	0.00062	-2.15	-2.14	0.378	0.538	0.695	0.783	noncompact-compact
51	LOC-Os01g02020	Meristem	0.376	0.279	0.451	0.451	0.311	0.451	-1	5.68	8.89	0.00287	0.0167	0.0316	noncompact-compact
52	LOC-Os01g02090	Meristem	0.299	0.321	0.387	0.342	0.314	0.37	-0.467	5.14	1.9	0.168	0.389	0.494	noncompact-compact
53	LOC-Os01g02100	Meristem	0.0348	0.0174	0.0305	0.0503	0.0232	0.0378	-0.932	1.42	2.78	0.0954	0.261	0.357	noncompact-compact
54	LOC-Os01g02139	Meristem	0.107	0.0436	0.0384	0.0251	0.0647	0.0335	1.28	2.4	7.68	0.00558	0.0288	0.0516	noncompact-compact
55	LOC-Os01g02150	Meristem	0.254	0.0511	0.0926	0.0704	0.119	0.0844	0.666	3.49	2.86	0.091	0.253	0.346	noncompact-compact
56	LOC-Os01g02160	Meristem	0.139	0.113	0.154	0.136	0.122	0.147	0.221	4.31	0.386	0.535	0.695	0.783	noncompact-compact
57	LOC-Os01g02300	Meristem	0.097	0.0573	0.0621	0.0268	0.0705	0.049	0.867	2.45	3.67	0.0553	0.174	0.254	noncompact-compact
58	LOC-Os01g02360	Meristem	0.00498	0.00747	0.0167	0.00503	0.00664	0.0124	-0.899	-0.173	1.04	0.309	0.566	0.664	noncompact-compact
59	LOC-Os01g02400	Meristem	0.0199	0.00747	0.0138	0.0151	0.0116	0.0143	-0.293	0.239	0.156	0.692	0.813	0.855	noncompact-compact
60	LOC-Os01g02420	Meristem	0.00498	0.00872	0.0108	0.0117	0.00747	0.0112	-0.71	-0.178	0.645	0.422	0.675	0.737	noncompact-compact
61	LOC-Os01g02440	Meristem	0	0	0.00197	0.00335	0	0.00248	-4.36	-1.59	2.45	0.118	0.302	0.404	noncompact-compact
62	LOC-Os01g02460	Meristem	0	0	0.00197	0	0	0.00124	-2.95	-2	0.776	0.378	0.628	0.723	noncompact-compact
63	LOC-Os01g02470	Meristem	0	0	0.00296	0.00168	0	0.00248	-4.18	-1.63	2.19	0.139	0.341	0.445	noncompact-compact
64	LOC-Os01g02500	Meristem	0	0	0.000985	0.00168	0	0.00124	-3.06	-1.98	0.835	0.361	0.619	0.707	noncompact-compact
65	LOC-Os01g02690	Meristem	0.0224	0.0199	0.0138	0.0134	0.0207	0.0136	0.509	0.588	0.594	0.441	0.675	0.749	noncompact-compact
66	LOC-Os01g02750	Meristem	0.00498	0	0.00591	0.00168	0.00166	0.00434	-1.22	-1.25	0.564	0.453	0.675	0.754	noncompact-compact
67	LOC-Os01g02770	Meristem	0.00249	0.00249	0.00591	0.0067	0.00249	0.0062	-1.38	-0.916	1.05	0.306	0.563	0.662	noncompact-compact
68	LOC-Os01g02810	Meristem	0	0	0.000985	0	0	0.00062	-2.15	-2.14	0.378	0.538	0.695	0.783	noncompact-compact
69	LOC-Os01g02840	Meristem	0.0174	0.00996	0.00591	0.00503	0.0124	0.00558	0.465	0.0475	0.341	0.559	0.714	0.787	noncompact-compact
70	LOC-Os01g02870	Meristem	0.00746	0.00374	0.00296	0	0.00498	0.00186	1.95	-0.968	2.03	0.154	0.366	0.47	noncompact-compact
71	LOC-Os01g02880	Meristem	0.838	0.883	0.82	0.685	0.868	0.77	0.89	8	8.63	0.0033	0.0188	0.0351	noncompact-compact
72	LOC-Os01g02884	Meristem	0.0796	0.0648	0.203	0.164	0.0697	0.189	-1.73	3.51	18	2.26e-05	0.000277	0.000651	noncompact-compact
73	LOC-Os01g02890	Meristem	0.097	0.122	0.0837	0.0419	0.114	0.0682	0.77	2.88	3.3	0.0693	0.207	0.292	noncompact-compact
74	LOC-Os01g02960	Meristem	0.0572	0.0648	0.0256	0.0268	0.0622	0.0261	1.06	1.78	4.32	0.0376	0.13	0.197	noncompact-compact
75	LOC-Os01g02980	Meristem	0.097	0.0535	0.0857	0	0.068	0.054	0.727	2.2	2.45	0.117	0.302	0.403	noncompact-compact
76	LOC-Os01g03050	Meristem	0.204	0.139	0.212	0.169	0.161	0.196	-0.213	4.02	0.333	0.564	0.719	0.787	noncompact-compact
77	LOC-Os01g03080	Meristem	0.0124	0.00249	0.00985	0.00168	0.00581	0.00682	0.0964	-0.577	0.00788	0.929	0.96	0.968	noncompact-compact
78	LOC-Os01g03090	Meristem	0.0199	0.0125	0.0236	0.0101	0.0149	0.0186	-0.32	0.613	0.24	0.624	0.77	0.813	noncompact-compact
79	LOC-Os01g03160	Meristem	0.182	0.209	0.21	0.159	0.2	0.191	-0.00799	4.15	0.000485	0.982	0.989	0.992	noncompact-compact
80	LOC-Os01g03170	Meristem	0.0124	0.0199	0.00591	0.0101	0.0174	0.00744	0.64	0.324	0.789	0.374	0.628	0.72	noncompact-compact
81	LOC-Os01g03190	Meristem	0	0	0.000985	0.00168	0	0.00124	-3.06	-1.98	0.835	0.361	0.619	0.707	noncompact-compact
82	LOC-Os01g03300	Meristem	0	0	0.000985	0	0	0.00062	-2.15	-2.14	0.378	0.538	0.695	0.783	noncompact-compact
83	LOC-Os01g03410	Meristem	0.00498	0	0	0.00168	0.00166	0.00062	1.1	-1.82	0.205	0.651	0.784	0.829	noncompact-compact
84	LOC-Os01g03490	Meristem	0.0299	0.0349	0.0276	0.0168	0.0332	0.0236	0.506	1.43	0.871	0.351	0.614	0.7	noncompact-compact
85	LOC-Os01g03510	Meristem	0.433	0.499	0.494	0.429	0.477	0.47	-0.0977	5.92	0.0869	0.768	0.873	0.9	noncompact-compact
86	LOC-Os01g03520	Meristem	0.303	0.188	0.416	0.367	0.227	0.398	-1.11	5.1	10.4	0.00127	0.00853	0.017	noncompact-compact
87	LOC-Os01g03530	Meristem	0.00249	0.00996	0.00591	0	0.00747	0.00372	1.17	-0.737	1.02	0.312	0.57	0.666	noncompact-compact
88	LOC-Os01g03549	Meristem	0.00249	0.00125	0.00296	0.00168	0.00166	0.00248	-0.556	-1.5	0.089	0.765	0.871	0.899	noncompact-compact
89	LOC-Os01g03570	Meristem	0.00249	0.00125	0.00394	0.00168	0.00166	0.0031	-0.832	-1.41	0.222	0.638	0.775	0.822	noncompact-compact
90	LOC-Os01g03620	Meristem	0.0721	0.0324	0.00591	0.0117	0.0456	0.00806	2.53	1.66	19.7	8.99e-06	0.000124	3e-04	noncompact-compact
91	LOC-Os01g03660	Meristem	0.00995	0	0.00197	0.00168	0.00332	0.00186	0.78	-1.38	0.212	0.645	0.781	0.826	noncompact-compact
92	LOC-Os01g03670	Meristem	0	0	0.00197	0	0	0.00124	-3.8	-1.76	1.63	0.202	0.437	0.545	noncompact-compact
93	LOC-Os01g03680	Meristem	0.0771	0.0623	0.07	0.0486	0.0672	0.062	0.686	3.02	2.71	0.0996	0.269	0.366	noncompact-compact
94	LOC-Os01g03690	Meristem	0.00249	0	0.00493	0	0.00083	0.0031	-1.82	-1.44	0.877	0.349	0.612	0.699	noncompact-compact
95	LOC-Os01g03710	Meristem	0.0746	0.0423	0.172	0.136	0.0531	0.159	-1.71	3.42	17.2	3.36e-05	0.000391	0.000907	noncompact-compact
96	LOC-Os01g03730	Meristem	0.0597	0.061	0.0631	0.0486	0.0606	0.0577	-0.0168	2.39	0.00136	0.971	0.982	0.986	noncompact-compact
97	LOC-Os01g03820	Meristem	0.0647	0.0374	0.0719	0.0436	0.0465	0.0614	-0.334	2.11	0.494	0.482	0.695	0.771	noncompact-compact
98	LOC-Os01g03830	Meristem	0	0	0.549	0.288	0	0.452	-12.7	5.38	269	3.07e-60	2.31e-56	3.37e-56	noncompact-compact
99	LOC-Os01g03890	Meristem	0.172	0.164	0.191	0.141	0.167	0.172	0.112	4.09	0.0945	0.759	0.867	0.895	noncompact-compact
100	LOC-Os01g03950	Meristem	0.0199	0.00747	0.00887	0.0168	0.0116	0.0118	-1.59	0.929	6.29	0.0122	0.0544	0.0906	noncompact-compact
101	LOC-Os01g04010	Meristem	0.341	0.267	0.582	0.457	0.291	0.536	-1.05	6.14	9.82	0.00173	0.011	0.0215	noncompact-compact
102	LOC-Os01g04020	Meristem	0.256	0.186	0.3	0.278	0.209	0.292	-0.675	5.47	4.05	0.0443	0.147	0.22	noncompact-compact
103	LOC-Os01g04030	Meristem	0.154	0.0672	0.0512	0.0519	0.0963	0.0515	0.994	2.73	5.17	0.023	0.089	0.141	noncompact-compact
104	LOC-Os01g04070	Meristem	0.00249	0	0	0	0.00083	0	2.5	-2.12	0.563	0.453	0.675	0.754	noncompact-compact
105	LOC-Os01g04100	Meristem	0.0373	0.0187	0.0798	0.0821	0.0249	0.0806	-1.67	2.35	12.1	0.000494	0.00386	0.00815	noncompact-compact
106	LOC-Os01g04160	Meristem	0.0597	0.0249	0.0788	0.0787	0.0365	0.0788	-1.19	2.32	6.41	0.0113	0.0514	0.0862	noncompact-compact
107	LOC-Os01g04190	Meristem	0.383	0.427	0.484	0.437	0.412	0.467	-0.328	5.74	0.97	0.325	0.586	0.681	noncompact-compact
108	LOC-Os01g04200	Meristem	0.179	0.146	0.0867	0.0771	0.157	0.0831	0.798	3.4	3.97	0.0462	0.152	0.226	noncompact-compact
109	LOC-Os01g04210	Meristem	0	0	0.000985	0.00335	0	0.00186	-3.66	-1.83	1.36	0.243	0.495	0.598	noncompact-compact
110	LOC-Os01g04220	Meristem	0.00249	0.00498	0.0591	0.0285	0.00415	0.0478	-3.68	1.22	27.3	1.77e-07	3.83e-06	1.02e-05	noncompact-compact
111	LOC-Os01g04230	Meristem	0.0199	0.0237	0.00493	0.0067	0.0224	0.00558	2.02	0.349	7.12	0.00761	0.0372	0.0647	noncompact-compact
112	LOC-Os01g04250	Meristem	0.00249	0	0.000985	0.00168	0.00083	0.00124	-0.565	-1.83	0.0509	0.821	0.908	0.919	noncompact-compact
113	LOC-Os01g04260	Meristem	0.786	0.846	0.656	0.526	0.826	0.608	1.19	7.35	14.2	0.000168	0.00155	0.00342	noncompact-compact
114	LOC-Os01g04280	Meristem	0.301	0.425	0.175	0.0972	0.383	0.146	2	5.5	33.4	7.51e-09	2.22e-07	6.17e-07	noncompact-compact
115	LOC-Os01g04324	Meristem	0.00249	0.00872	0.00197	0	0.00664	0.00124	2.54	-0.97	3.14	0.0765	0.222	0.311	noncompact-compact
116	LOC-Os01g04340	Meristem	0.00498	0	0.0167	0.00838	0.00166	0.0136	-3.12	-0.195	8.34	0.00388	0.0215	0.0396	noncompact-compact
117	LOC-Os01g04350	Meristem	0.117	0.0473	0.11	0.0637	0.0705	0.0931	-0.875	4.44	6.02	0.0141	0.0609	0.1	noncompact-compact
118	LOC-Os01g04380	Meristem	0.0448	0.0149	0.068	0.0436	0.0249	0.0589	-1.52	2.92	12.2	0.000483	0.0038	0.00801	noncompact-compact
119	LOC-Os01g04460	Meristem	0.0274	0.0112	0.00985	0.00503	0.0166	0.00806	1.04	0.0784	1.74	0.187	0.415	0.524	noncompact-compact
120	LOC-Os01g04470	Meristem	0	0.00249	0.00296	0.00335	0.00166	0.0031	-0.955	-1.4	0.291	0.59	0.742	0.793	noncompact-compact
121	LOC-Os01g04480	Meristem	0.00498	0	0.00197	0.00168	0.00166	0.00186	-0.171	-1.6	0.00752	0.931	0.96	0.969	noncompact-compact
122	LOC-Os01g04490	Meristem	0.0398	0.0187	0.0108	0.0067	0.0257	0.00931	1.36	0.521	3.91	0.0479	0.156	0.231	noncompact-compact
123	LOC-Os01g04540	Meristem	0	0	0.000985	0.00503	0	0.00248	-4.1	-1.7	1.95	0.163	0.38	0.485	noncompact-compact
124	LOC-Os01g04550	Meristem	0.00746	0.00498	0.00985	0	0.00581	0.0062	0.051	-0.711	0.00179	0.966	0.979	0.984	noncompact-compact
125	LOC-Os01g04570	Meristem	0.0274	0.00872	0.0167	0.0101	0.0149	0.0143	-0.145	0.411	0.0435	0.835	0.918	0.925	noncompact-compact
126	LOC-Os01g04580	Meristem	0.284	0.22	0.465	0.325	0.241	0.413	-0.593	6.08	3.2	0.0738	0.217	0.305	noncompact-compact
127	LOC-Os01g04590	Meristem	0.124	0.0535	0.196	0.122	0.0772	0.169	-1.5	3.9	15.2	9.54e-05	0.000953	0.00216	noncompact-compact
128	LOC-Os01g04620	Meristem	0.172	0.228	0.275	0.285	0.209	0.279	-1.36	5.8	16.2	5.82e-05	0.00063	0.00144	noncompact-compact
129	LOC-Os01g04640	Meristem	0.0124	0.00996	0.00197	0.00168	0.0108	0.00186	2.36	-0.678	3.7	0.0545	0.173	0.251	noncompact-compact
130	LOC-Os01g04660	Meristem	0.00249	0	0.00296	0.0117	0.00083	0.0062	-3.19	-0.87	4.28	0.0385	0.132	0.2	noncompact-compact
131	LOC-Os01g04710	Meristem	0.159	0.311	0.0483	0.0352	0.261	0.0434	2.8	3.93	47.7	4.98e-12	2.8e-10	8.13e-10	noncompact-compact
132	LOC-Os01g04720	Meristem	0.0672	0.0996	0.0345	0.0151	0.0888	0.0273	1.69	2.16	12.1	0.000515	0.00399	0.00843	noncompact-compact
133	LOC-Os01g04730	Meristem	0.9	0.853	0.779	0.764	0.869	0.774	0.881	8.65	9.2	0.00242	0.0145	0.0277	noncompact-compact
134	LOC-Os01g04750	Meristem	0.00249	0.00996	0.000985	0	0.00747	0.00062	3.19	-1.11	3.7	0.0544	0.173	0.251	noncompact-compact
135	LOC-Os01g04770	Meristem	0	0	0.00197	0.00168	0	0.00186	-3.55	-1.85	1.27	0.259	0.514	0.614	noncompact-compact
136	LOC-Os01g04800	Meristem	0.415	0.666	0.167	0.0637	0.583	0.128	3.82	6.8	111	5.04e-26	1.89e-23	4.82e-23	noncompact-compact
137	LOC-Os01g04830	Meristem	0.0373	0.0187	0.00887	0.0067	0.0249	0.00806	1.41	0.623	4.4	0.036	0.126	0.191	noncompact-compact
138	LOC-Os01g04860	Meristem	0.00995	0.00498	0.0128	0.0134	0.00664	0.013	-0.879	-0.0547	1.08	0.299	0.554	0.655	noncompact-compact
139	LOC-Os01g04880	Meristem	0.0249	0.0187	0.0256	0.0134	0.0207	0.0211	0.114	0.871	0.0349	0.852	0.925	0.934	noncompact-compact
140	LOC-Os01g04910	Meristem	0.418	0.299	0.151	0.184	0.339	0.163	1.17	4.88	11.3	0.000772	0.00562	0.0116	noncompact-compact
141	LOC-Os01g04920	Meristem	0.129	0.0884	0.0591	0.0402	0.102	0.0521	1.02	2.65	5.37	0.0205	0.0815	0.131	noncompact-compact
142	LOC-Os01g04950	Meristem	0.0572	0.0548	0.264	0.188	0.0556	0.236	-2.92	4.22	54.1	1.89e-13	1.34e-11	3.95e-11	noncompact-compact
143	LOC-Os01g05030	Meristem	0	0	0.000985	0	0	0.00062	-2.15	-2.14	0.378	0.538	0.695	0.783	noncompact-compact
144	LOC-Os01g05090	Meristem	0.00249	0.00125	0.0167	0.0201	0.00166	0.018	-3.48	-0.0109	11.6	0.000671	0.00501	0.0104	noncompact-compact
145	LOC-Os01g05105	Meristem	0.0299	0.0174	0.0177	0.0201	0.0216	0.0186	0.189	0.83	0.093	0.76	0.868	0.896	noncompact-compact
146	LOC-Os01g05130	Meristem	0.204	0.139	0.179	0.136	0.161	0.163	0.0624	3.86	0.0276	0.868	0.932	0.943	noncompact-compact
147	LOC-Os01g05140	Meristem	0.44	0.2	0.202	0.251	0.28	0.22	0.503	5.25	2.23	0.136	0.335	0.439	noncompact-compact
148	LOC-Os01g05150	Meristem	0.0871	0.0324	0.107	0.104	0.0506	0.106	-1.19	2.87	7.54	0.00602	0.0307	0.0546	noncompact-compact
149	LOC-Os01g05210	Meristem	0.00498	0.00125	0.000985	0.00335	0.00249	0.00186	0.644	-1.36	0.148	0.7	0.819	0.86	noncompact-compact
150	LOC-Os01g05310	Meristem	0.333	0.224	0.318	0.198	0.261	0.274	0.241	5.12	0.507	0.476	0.692	0.771	noncompact-compact
151	LOC-Os01g05340	Meristem	0.0423	0.0286	0.00887	0.00168	0.0332	0.0062	2.78	0.988	17.9	2.39e-05	0.00029	0.000681	noncompact-compact
152	LOC-Os01g05360	Meristem	0.00249	0	0	0	0.00083	0	2.5	-2.12	0.563	0.453	0.675	0.754	noncompact-compact
153	LOC-Os01g05400	Meristem	0	0.00125	0.00197	0	0.00083	0.00124	-0.484	-1.86	0.0383	0.845	0.922	0.93	noncompact-compact
154	LOC-Os01g05410	Meristem	0	0	0.00197	0.00168	0	0.00186	-3.55	-1.85	1.27	0.259	0.514	0.614	noncompact-compact
155	LOC-Os01g05420	Meristem	0.413	0.417	0.549	0.451	0.416	0.512	-0.575	5.85	2.98	0.0844	0.239	0.331	noncompact-compact
156	LOC-Os01g05430	Meristem	0.0547	0.0486	0.0719	0.0603	0.0506	0.0676	-0.539	2.3	1.35	0.245	0.497	0.598	noncompact-compact
157	LOC-Os01g05500	Meristem	0.269	0.164	0.444	0.442	0.199	0.444	-1.58	5.26	21	4.5e-06	6.77e-05	0.000167	noncompact-compact
158	LOC-Os01g05530	Meristem	0	0.00125	0.000985	0.00168	0.00083	0.00124	-0.602	-1.84	0.0569	0.812	0.903	0.919	noncompact-compact
159	LOC-Os01g05560	Meristem	0.284	0.196	0.135	0.147	0.225	0.14	0.658	4.21	3.29	0.0697	0.208	0.294	noncompact-compact
160	LOC-Os01g05610	Meristem	0.465	0.39	0.653	0.513	0.415	0.601	-0.742	7.02	5.37	0.0205	0.0813	0.13	noncompact-compact
161	LOC-Os01g05630	Meristem	0.169	0.0822	0.315	0.181	0.111	0.266	-1.17	4.3	10.4	0.00129	0.00864	0.0172	noncompact-compact
162	LOC-Os01g05680	Meristem	0.0174	0.0149	0.0158	0.0101	0.0158	0.0136	0.167	0.302	0.0542	0.816	0.906	0.919	noncompact-compact
163	LOC-Os01g05694	Meristem	0.0174	0.0174	0.0069	0.00335	0.0174	0.00558	1.28	0.0433	2.5	0.114	0.295	0.396	noncompact-compact
164	LOC-Os01g05710	Meristem	0.266	0.296	0.0818	0.0318	0.286	0.0633	2.74	4.56	52.6	4.04e-13	2.69e-11	7.97e-11	noncompact-compact
165	LOC-Os01g05720	Meristem	0.00995	0.0149	0.00394	0.00168	0.0133	0.0031	2.07	-0.371	4.2	0.0403	0.137	0.206	noncompact-compact
166	LOC-Os01g05744	Meristem	0.0149	0	0	0	0.00498	0	4.91	-1.45	4.12	0.0423	0.142	0.213	noncompact-compact
167	LOC-Os01g05770	Meristem	0	0.00125	0	0	0.00083	0	2.46	-2.13	0.552	0.458	0.675	0.754	noncompact-compact
168	LOC-Os01g05790	Meristem	0.231	0.218	0.322	0.25	0.222	0.295	-0.633	4.76	3.31	0.0687	0.206	0.291	noncompact-compact
169	LOC-Os01g05800	Meristem	0.0896	0.0237	0.0286	0.00838	0.0456	0.0211	1.31	1.43	5.6	0.018	0.0737	0.119	noncompact-compact
170	LOC-Os01g05810	Meristem	0.184	0.144	0.124	0.0988	0.158	0.115	0.544	3.61	1.96	0.161	0.377	0.482	noncompact-compact
171	LOC-Os01g05820	Meristem	0.097	0.136	0.0443	0.0369	0.123	0.0416	1.62	2.9	13.8	2e-04	0.00181	0.00396	noncompact-compact
172	LOC-Os01g05830	Meristem	0.234	0.173	0.357	0.295	0.193	0.334	-1.13	4.76	10.3	0.00135	0.00897	0.0178	noncompact-compact
173	LOC-Os01g05840	Meristem	0.00995	0.00996	0.0108	0.00503	0.00996	0.00868	0.209	-0.158	0.0595	0.807	0.9	0.919	noncompact-compact
174	LOC-Os01g05860	Meristem	0.0124	0.00374	0.0069	0.00838	0.00664	0.00744	-0.402	-0.417	0.165	0.685	0.807	0.85	noncompact-compact
175	LOC-Os01g05870	Meristem	0	0	0.00394	0.00168	0	0.0031	-4.18	-1.63	2.19	0.139	0.341	0.445	noncompact-compact
176	LOC-Os01g05960	Meristem	0.0373	0.0299	0.0906	0.0888	0.0324	0.09	-1.73	2.63	14.3	0.000157	0.00146	0.00323	noncompact-compact
177	LOC-Os01g06010	Meristem	0.341	0.29	0.577	0.467	0.307	0.537	-1.3	7.07	16.2	5.76e-05	0.000625	0.00143	noncompact-compact
178	LOC-Os01g06020	Meristem	0.0448	0.0187	0.0365	0.0268	0.0274	0.0329	-0.265	1.31	0.223	0.637	0.775	0.821	noncompact-compact
179	LOC-Os01g06060	Meristem	0.0174	0.0112	0.00394	0.00335	0.0133	0.00372	2.11	-0.119	5.41	0.0201	0.0801	0.128	noncompact-compact
180	LOC-Os01g06140	Meristem	0	0	0.000985	0	0	0.00062	-2.15	-2.14	0.378	0.538	0.695	0.783	noncompact-compact
181	LOC-Os01g06150	Meristem	0	0.00249	0	0	0.00166	0	3.31	-1.97	1.14	0.285	0.534	0.643	noncompact-compact
182	LOC-Os01g06230	Meristem	0.0124	0	0.00591	0.00168	0.00415	0.00434	0.301	-0.913	0.0553	0.814	0.905	0.919	noncompact-compact
183	LOC-Os01g06250	Meristem	0.0672	0.0162	0.00591	0.00335	0.0332	0.00496	3.68	2.33	46.2	1.06e-11	5.54e-10	1.62e-09	noncompact-compact
184	LOC-Os01g06280	Meristem	0.00249	0	0.00197	0.00168	0.00083	0.00186	-1.05	-1.72	0.211	0.646	0.781	0.826	noncompact-compact
185	LOC-Os01g06360	Meristem	0	0	0	0.00168	0	0.00062	-2.28	-2.12	0.411	0.522	0.695	0.778	noncompact-compact
186	LOC-Os01g06400	Meristem	0.00249	0	0.000985	0	0.00083	0.00062	1.23	-1.84	0.248	0.618	0.765	0.808	noncompact-compact
187	LOC-Os01g06440	Meristem	0.0199	0.00374	0.00887	0.00503	0.00913	0.00744	0.574	-0.157	0.442	0.506	0.695	0.772	noncompact-compact
188	LOC-Os01g06450	Meristem	0.00995	0.00374	0.0128	0.00503	0.00581	0.00993	-0.722	-0.23	0.64	0.424	0.675	0.738	noncompact-compact
189	LOC-Os01g06460	Meristem	0.841	0.897	0.913	0.848	0.878	0.889	0.316	8.74	1.21	0.271	0.529	0.629	noncompact-compact
190	LOC-Os01g06470	Meristem	0.0945	0.0399	0.0562	0.062	0.0581	0.0583	-0.211	2.28	0.207	0.649	0.783	0.828	noncompact-compact
191	LOC-Os01g06490	Meristem	0.182	0.149	0.176	0.109	0.16	0.151	-0.0364	3.74	0.00913	0.924	0.956	0.966	noncompact-compact
192	LOC-Os01g06510	Meristem	0.249	0.113	0.352	0.199	0.159	0.295	-0.862	4.6	5.96	0.0146	0.0626	0.103	noncompact-compact
193	LOC-Os01g06620	Meristem	0	0	0.000985	0.00168	0	0.00124	-3.06	-1.98	0.835	0.361	0.619	0.707	noncompact-compact
194	LOC-Os01g06640	Meristem	0.184	0.0909	0.454	0.379	0.122	0.426	-2.36	5.84	45.1	1.92e-11	9.5e-10	2.78e-09	noncompact-compact
195	LOC-Os01g06650	Meristem	0	0	0	0.00168	0	0.00062	-2.28	-2.12	0.411	0.522	0.695	0.778	noncompact-compact
196	LOC-Os01g06730	Meristem	0.00498	0	0.00296	0.0067	0.00166	0.00434	-0.907	-1.1	0.378	0.539	0.695	0.783	noncompact-compact
197	LOC-Os01g06750	Meristem	0.00498	0.00249	0.00394	0.00838	0.00332	0.00558	-1.26	-0.737	1.07	0.301	0.557	0.656	noncompact-compact
198	LOC-Os01g06760	Meristem	0	0	0.00197	0.00335	0	0.00248	-4	-1.72	1.83	0.176	0.399	0.507	noncompact-compact
199	LOC-Os01g06876	Meristem	0.00249	0	0	0	0.00083	0	2.5	-2.12	0.563	0.453	0.675	0.754	noncompact-compact
200	LOC-Os01g06920	Meristem	0	0.00125	0.00296	0.00168	0.00083	0.00248	-1.81	-1.5	0.794	0.373	0.628	0.719	noncompact-compact
201	LOC-Os01g07070	Meristem	0.174	0.169	0.299	0.313	0.171	0.304	-1.15	4.66	10.5	0.00118	0.00802	0.016	noncompact-compact
202	LOC-Os01g07100	Meristem	0.0697	0.0498	0.117	0.0754	0.0564	0.102	-1.15	2.83	7.06	0.0079	0.0383	0.0665	noncompact-compact
203	LOC-Os01g07120	Meristem	0.184	0.131	0.405	0.317	0.149	0.372	-1.76	4.93	24.7	6.62e-07	1.23e-05	3.22e-05	noncompact-compact
204	LOC-Os01g07150	Meristem	0.0473	0.0847	0.0187	0.0134	0.0722	0.0167	2.13	1.98	17.2	3.33e-05	0.000389	0.000902	noncompact-compact
205	LOC-Os01g07190	Meristem	0.00249	0	0	0.00168	0.00083	0.00062	0.22	-1.96	0.00688	0.934	0.96	0.97	noncompact-compact
206	LOC-Os01g07200	Meristem	0.0697	0.0959	0.169	0.168	0.0871	0.169	-1.23	3.56	9.57	0.00198	0.0123	0.0238	noncompact-compact
207	LOC-Os01g07212	Meristem	0.0945	0.0747	0.0591	0.0385	0.0813	0.0515	0.67	2.44	2.2	0.138	0.34	0.445	noncompact-compact
208	LOC-Os01g07250	Meristem	0.47	0.518	0.494	0.37	0.502	0.448	0.247	5.94	0.556	0.456	0.675	0.754	noncompact-compact
209	LOC-Os01g07270	Meristem	0	0	0.00197	0	0	0.00124	-2.95	-2	0.776	0.378	0.628	0.723	noncompact-compact
210	LOC-Os01g07300	Meristem	0.246	0.232	0.402	0.432	0.237	0.413	-0.909	6.58	7.68	0.0056	0.0289	0.0518	noncompact-compact
211	LOC-Os01g07320	Meristem	0.0274	0.00623	0.0108	0.00838	0.0133	0.00993	0.402	0.0439	0.257	0.612	0.761	0.804	noncompact-compact
212	LOC-Os01g07390	Meristem	0.152	0.122	0.234	0.196	0.132	0.22	-0.912	3.97	5.92	0.015	0.0638	0.105	noncompact-compact
213	LOC-Os01g07400	Meristem	0.114	0.113	0.266	0.204	0.114	0.243	-1.29	4	11.7	0.000622	0.0047	0.00976	noncompact-compact
214	LOC-Os01g07410	Meristem	0.157	0.167	0.22	0.186	0.163	0.207	-0.56	4.08	2.32	0.128	0.321	0.424	noncompact-compact
215	LOC-Os01g07450	Meristem	0.00746	0.00125	0.000985	0	0.00332	0.00062	2.16	-1.59	1.07	0.301	0.557	0.656	noncompact-compact
216	LOC-Os01g07460	Meristem	0	0.00249	0.0069	0.00503	0.00166	0.0062	-2.44	-0.676	3.56	0.0591	0.183	0.264	noncompact-compact
217	LOC-Os01g07510	Meristem	0	0	0.000985	0	0	0.00062	-2.15	-2.14	0.378	0.538	0.695	0.783	noncompact-compact
218	LOC-Os01g07540	Meristem	0.0199	0.0137	0.0305	0.0302	0.0158	0.0304	-1.21	1.03	3.96	0.0466	0.153	0.227	noncompact-compact
219	LOC-Os01g07560	Meristem	0.0721	0.056	0.0177	0.0101	0.0614	0.0149	2.21	1.7	16.4	5.06e-05	0.000559	0.00128	noncompact-compact
220	LOC-Os01g07590	Meristem	0.0149	0.00747	0.00394	0.00503	0.00996	0.00434	1.06	-0.508	1.04	0.307	0.564	0.662	noncompact-compact
221	LOC-Os01g07600	Meristem	0	0.00125	0.00197	0	0.00083	0.00124	-0.484	-1.86	0.0383	0.845	0.922	0.93	noncompact-compact
222	LOC-Os01g07610	Meristem	0.00498	0	0.000985	0.00168	0.00166	0.00124	0.316	-1.7	0.0214	0.884	0.942	0.95	noncompact-compact
223	LOC-Os01g07710	Meristem	0.00249	0	0.000985	0	0.00083	0.00062	-0.447	-1.85	0.0335	0.855	0.925	0.935	noncompact-compact
224	LOC-Os01g07730	Meristem	0.0522	0.0448	0.0256	0.0553	0.0473	0.0366	0.152	1.93	0.0952	0.758	0.866	0.894	noncompact-compact
225	LOC-Os01g07770	Meristem	0.0124	0.00125	0.00197	0	0.00498	0.00124	1.44	-1.2	0.879	0.348	0.612	0.698	noncompact-compact
226	LOC-Os01g07780	Meristem	0.246	0.394	0.299	0.253	0.344	0.282	0.394	5.25	1.37	0.242	0.495	0.596	noncompact-compact
227	LOC-Os01g07850	Meristem	0.00995	0.0149	0.0473	0.0486	0.0133	0.0478	-2.76	2.36	29.5	5.75e-08	1.41e-06	3.79e-06	noncompact-compact
228	LOC-Os01g07870	Meristem	0.0522	0.0274	0.224	0.275	0.0357	0.243	-3.33	4.11	64.9	8.22e-16	8.29e-14	2.43e-13	noncompact-compact
229	LOC-Os01g07950	Meristem	0.48	0.336	0.301	0.325	0.384	0.31	0.378	5.28	1.27	0.26	0.515	0.616	noncompact-compact
230	LOC-Os01g07990	Meristem	0	0.00249	0.00197	0.00335	0.00166	0.00248	-0.687	-1.49	0.134	0.714	0.831	0.87	noncompact-compact
231	LOC-Os01g08010	Meristem	0.0224	0.00872	0.00591	0.0117	0.0133	0.00806	0.42	0.0873	0.286	0.593	0.744	0.795	noncompact-compact
232	LOC-Os01g08090	Meristem	0.144	0.128	0.327	0.437	0.134	0.368	-2.28	5.19	40.8	1.67e-10	6.96e-09	1.99e-08	noncompact-compact
233	LOC-Os01g08100	Meristem	0.00498	0.00125	0.000985	0	0.00249	0.00062	2.13	-1.59	1.04	0.307	0.564	0.663	noncompact-compact
234	LOC-Os01g08110	Meristem	0.172	0.0971	0.0847	0.0704	0.122	0.0794	0.739	3.14	3.22	0.0729	0.215	0.302	noncompact-compact
235	LOC-Os01g08130	Meristem	0	0.00125	0	0.00168	0.00083	0.00062	0.183	-1.97	0.00518	0.943	0.964	0.974	noncompact-compact
236	LOC-Os01g08140	Meristem	0.0274	0.0249	0.00591	0.00168	0.0257	0.00434	2.86	0.523	14.4	0.000146	0.00137	0.00304	noncompact-compact
237	LOC-Os01g08160	Meristem	0.00746	0.0149	0	0	0.0124	0	6.47	-0.445	15.7	7.43e-05	0.000774	0.00176	noncompact-compact
238	LOC-Os01g08170	Meristem	0.0174	0.061	0.148	0.186	0.0465	0.162	-2.77	4.42	51.8	6.34e-13	4.14e-11	1.2e-10	noncompact-compact
239	LOC-Os01g08190	Meristem	0.0124	0.00125	0.00985	0.00335	0.00498	0.00744	-0.664	-0.539	0.396	0.529	0.695	0.783	noncompact-compact
240	LOC-Os01g08200	Meristem	0.209	0.172	0.276	0.221	0.184	0.256	-0.533	4.33	2.23	0.135	0.335	0.438	noncompact-compact
241	LOC-Os01g08280	Meristem	0.0572	0.0399	0.0404	0.0687	0.0456	0.0509	-0.346	2.09	0.521	0.47	0.688	0.766	noncompact-compact
242	LOC-Os01g08290	Meristem	0.142	0.26	0.144	0.152	0.221	0.147	0.434	4.02	1.38	0.24	0.492	0.594	noncompact-compact
243	LOC-Os01g08330	Meristem	0	0	0	0.00168	0	0.00062	-2.28	-2.12	0.411	0.522	0.695	0.778	noncompact-compact
244	LOC-Os01g08340	Meristem	0.0323	0.0162	0.0167	0.0101	0.0216	0.0143	0.544	0.702	0.722	0.395	0.647	0.728	noncompact-compact
245	LOC-Os01g08350	Meristem	0.403	0.264	0.494	0.437	0.31	0.473	-0.869	5.58	6.69	0.00968	0.0452	0.0769	noncompact-compact
246	LOC-Os01g08360	Meristem	0	0	0.00394	0	0	0.00248	-3.8	-1.76	1.63	0.202	0.437	0.545	noncompact-compact
247	LOC-Os01g08370	Meristem	0.00249	0.00374	0.00296	0.00503	0.00332	0.00372	-0.325	-1.12	0.0498	0.823	0.909	0.92	noncompact-compact
248	LOC-Os01g08400	Meristem	0.575	0.665	0.568	0.402	0.635	0.507	0.517	6.5	2.49	0.114	0.297	0.398	noncompact-compact
249	LOC-Os01g08410	Meristem	0.826	0.773	0.833	0.697	0.791	0.783	0.196	7.51	0.4	0.527	0.695	0.782	noncompact-compact
250	LOC-Os01g08420	Meristem	0.0224	0.0262	0.109	0.122	0.0249	0.114	-2.44	2.57	25.7	3.95e-07	7.85e-06	2.06e-05	noncompact-compact
251	LOC-Os01g08430	Meristem	0.189	0.103	0.391	0.323	0.132	0.366	-1.71	4.7	22.5	2.08e-06	3.38e-05	8.62e-05	noncompact-compact
252	LOC-Os01g08560	Meristem	0.667	0.699	0.734	0.626	0.688	0.694	0.12	7.19	0.146	0.703	0.821	0.862	noncompact-compact
253	LOC-Os01g08610	Meristem	0	0	0.000985	0	0	0.00062	-2.15	-2.14	0.378	0.538	0.695	0.783	noncompact-compact
254	LOC-Os01g08650	Meristem	0.00746	0.0149	0.0167	0.0201	0.0124	0.018	-0.749	0.503	1.19	0.274	0.529	0.634	noncompact-compact
255	LOC-Os01g08690	Meristem	0.147	0.13	0.0867	0.0519	0.135	0.0738	0.8	3.13	3.77	0.0523	0.167	0.245	noncompact-compact
256	LOC-Os01g08750	Meristem	0.224	0.177	0.349	0.332	0.193	0.342	-1.16	4.78	10.9	0.00095	0.00668	0.0136	noncompact-compact
257	LOC-Os01g08760	Meristem	0.234	0.198	0.141	0.102	0.21	0.127	0.75	3.81	3.89	0.0485	0.158	0.233	noncompact-compact
258	LOC-Os01g08770	Meristem	0.147	0.0747	0.068	0.0586	0.0988	0.0645	0.667	2.86	2.46	0.117	0.3	0.402	noncompact-compact
259	LOC-Os01g08790	Meristem	0.0299	0.00872	0.00985	0.00503	0.0158	0.00806	0.922	0.126	1.42	0.233	0.483	0.585	noncompact-compact
260	LOC-Os01g08800	Meristem	0.00746	0	0	0	0.00249	0	3.93	-1.82	1.86	0.172	0.395	0.501	noncompact-compact
261	LOC-Os01g08830	Meristem	0.0821	0.0473	0.0956	0.117	0.0589	0.104	-0.938	2.8	4.67	0.0306	0.111	0.172	noncompact-compact
262	LOC-Os01g08840	Meristem	0.0149	0.00374	0.00985	0.00168	0.00747	0.00682	-0.117	-0.382	0.0153	0.902	0.949	0.956	noncompact-compact
263	LOC-Os01g08850	Meristem	0.182	0.0859	0.0778	0.0754	0.118	0.0769	0.663	3.25	2.66	0.103	0.275	0.373	noncompact-compact
264	LOC-Os01g08950	Meristem	0.0547	0.0386	0.0512	0.0318	0.044	0.044	-0.0984	1.9	0.0399	0.842	0.922	0.928	noncompact-compact
265	LOC-Os01g08970	Meristem	0.351	0.27	0.453	0.412	0.297	0.438	-0.852	5.38	6.4	0.0114	0.0516	0.0865	noncompact-compact
266	LOC-Os01g08990	Meristem	0.00746	0.00125	0.00296	0	0.00332	0.00186	0.858	-1.4	0.252	0.616	0.764	0.806	noncompact-compact
267	LOC-Os01g09010	Meristem	0.858	0.899	0.926	0.858	0.885	0.901	0.319	8.68	1.23	0.268	0.526	0.626	noncompact-compact
268	LOC-Os01g09020	Meristem	0.266	0.154	0.473	0.36	0.192	0.431	-1.49	5.4	19.1	1.26e-05	0.000166	0.000398	noncompact-compact
269	LOC-Os01g09030	Meristem	0.47	0.3	0.31	0.255	0.357	0.29	0.518	5.42	2.4	0.122	0.309	0.412	noncompact-compact
270	LOC-Os01g09080	Meristem	0.246	0.198	0.406	0.382	0.214	0.397	-1.74	6.37	26.3	2.96e-07	6.09e-06	1.61e-05	noncompact-compact
271	LOC-Os01g09090	Meristem	0	0	0	0.00168	0	0.00062	-2.28	-2.12	0.411	0.522	0.695	0.778	noncompact-compact
272	LOC-Os01g09150	Meristem	0.00249	0.00125	0	0	0.00166	0	3.35	-1.97	1.17	0.28	0.532	0.639	noncompact-compact
273	LOC-Os01g09220	Meristem	0.667	0.821	0.72	0.556	0.769	0.659	0.879	8.98	9.59	0.00196	0.0122	0.0236	noncompact-compact
274	LOC-Os01g09230	Meristem	0	0.00125	0.000985	0	0.00083	0.00062	0.316	-1.99	0.0122	0.912	0.949	0.96	noncompact-compact
275	LOC-Os01g09246	Meristem	0.182	0.126	0.331	0.345	0.144	0.336	-1.5	4.68	17.7	2.61e-05	0.000314	0.000734	noncompact-compact
276	LOC-Os01g09252	Meristem	0.356	0.334	0.389	0.315	0.341	0.362	-0.0698	5.27	0.0433	0.835	0.918	0.925	noncompact-compact
277	LOC-Os01g09270	Meristem	0.0473	0.0162	0.0286	0.0168	0.0266	0.0242	0.149	1.08	0.0648	0.799	0.895	0.917	noncompact-compact
278	LOC-Os01g09290	Meristem	0.00995	0.0125	0.0128	0.00168	0.0116	0.00868	0.49	-0.176	0.325	0.569	0.723	0.787	noncompact-compact
279	LOC-Os01g09300	Meristem	0.438	0.376	0.525	0.397	0.397	0.478	-0.586	6.12	3.12	0.0774	0.225	0.314	noncompact-compact
280	LOC-Os01g09330	Meristem	0	0	0.00197	0.00168	0	0.00186	-3.9	-1.74	1.73	0.189	0.417	0.527	noncompact-compact
281	LOC-Os01g09410	Meristem	0.00498	0.00374	0.0138	0.0101	0.00415	0.0124	-1.4	-0.217	2.27	0.132	0.329	0.432	noncompact-compact
282	LOC-Os01g09430	Meristem	0.0348	0.00623	0.0197	0.0168	0.0158	0.0186	0.117	0.816	0.0354	0.851	0.925	0.933	noncompact-compact
283	LOC-Os01g09450	Meristem	0.0299	0.00747	0.00197	0	0.0149	0.00124	3.74	-0.225	11.9	0.000561	0.0043	0.00902	noncompact-compact
284	LOC-Os01g09470	Meristem	0.0373	0.0112	0.00591	0.0235	0.0199	0.0124	0.721	1	1.41	0.234	0.484	0.587	noncompact-compact
285	LOC-Os01g09510	Meristem	0.955	0.979	0.924	0.869	0.971	0.904	0.929	9.93	12.2	0.000472	0.00373	0.00787	noncompact-compact
286	LOC-Os01g09560	Meristem	0.848	0.899	0.903	0.802	0.882	0.866	0.033	8.28	0.0125	0.911	0.949	0.96	noncompact-compact
287	LOC-Os01g09570	Meristem	0.251	0.173	0.4	0.419	0.199	0.407	-1.29	5.41	14.3	0.000152	0.00143	0.00316	noncompact-compact
288	LOC-Os01g09665	Meristem	0.0398	0.00249	0.0118	0.0235	0.0149	0.0161	-0.0712	0.594	0.0114	0.915	0.951	0.961	noncompact-compact
289	LOC-Os01g09690	Meristem	0.0124	0	0.0118	0	0.00415	0.00744	-0.693	-0.673	0.371	0.542	0.699	0.783	noncompact-compact
290	LOC-Os01g09720	Meristem	0.00249	0	0	0	0.00083	0	2.5	-2.12	0.563	0.453	0.675	0.754	noncompact-compact
291	LOC-Os01g09730	Meristem	0	0	0.000985	0	0	0.00062	-2.15	-2.14	0.378	0.538	0.695	0.783	noncompact-compact
292	LOC-Os01g09760	Meristem	0.117	0.0934	0.198	0.159	0.101	0.184	-1.14	3.77	8.72	0.00314	0.018	0.0338	noncompact-compact
293	LOC-Os01g09830	Meristem	0.381	0.455	0.649	0.523	0.43	0.602	-0.653	7.22	4.27	0.0388	0.133	0.201	noncompact-compact
294	LOC-Os01g09850	Meristem	0.0348	0.0262	0.00394	0.00168	0.029	0.0031	2.72	0.572	13.9	0.000198	0.00179	0.00392	noncompact-compact
295	LOC-Os01g09900	Meristem	0.00249	0	0	0.00168	0.00083	0.00062	0.22	-1.96	0.00688	0.934	0.96	0.97	noncompact-compact
296	LOC-Os01g09990	Meristem	0.00249	0.00249	0.000985	0	0.00249	0.00062	1.72	-1.71	0.589	0.443	0.675	0.75	noncompact-compact
297	LOC-Os01g10020	Meristem	0.197	0.23	0.184	0.152	0.219	0.172	0.28	4.12	0.59	0.443	0.675	0.75	noncompact-compact
298	LOC-Os01g10030	Meristem	0.0149	0.0112	0.0246	0.0318	0.0124	0.0273	-1.44	0.871	5.08	0.0242	0.0924	0.146	noncompact-compact
299	LOC-Os01g10040	Meristem	0.0299	0.0386	0.064	0.0503	0.0357	0.0589	-1.02	2.12	4.48	0.0343	0.121	0.185	noncompact-compact
300	LOC-Os01g10070	Meristem	0.00249	0.00374	0.00591	0.00503	0.00332	0.00558	-0.805	-0.922	0.381	0.537	0.695	0.783	noncompact-compact
301	LOC-Os01g10080	Meristem	0.0746	0.0299	0.103	0.136	0.0448	0.115	-1.49	2.9	11.6	0.00066	0.00494	0.0102	noncompact-compact
302	LOC-Os01g10210	Meristem	0.0124	0.0224	0.0798	0.0419	0.0191	0.0658	-2.21	2.4	20.6	5.62e-06	8.19e-05	0.000202	noncompact-compact
303	LOC-Os01g10230	Meristem	0	0	0.00197	0	0	0.00124	-2.95	-2	0.776	0.378	0.628	0.723	noncompact-compact
304	LOC-Os01g10280	Meristem	0.102	0.0672	0.064	0.0586	0.0788	0.062	0.38	2.83	0.796	0.372	0.628	0.718	noncompact-compact
305	LOC-Os01g10300	Meristem	0.00249	0	0.00493	0.00335	0.00083	0.00434	-1.68	-1.07	1.23	0.267	0.524	0.624	noncompact-compact
306	LOC-Os01g10350	Meristem	0.159	0.0909	0.0424	0.0402	0.114	0.0416	1.58	2.93	13.2	0.000277	0.00239	0.00515	noncompact-compact
307	LOC-Os01g10400	Meristem	0.0124	0.00374	0.00788	0.00503	0.00664	0.00682	1.44	0.118	3.31	0.069	0.206	0.292	noncompact-compact
308	LOC-Os01g10430	Meristem	0.092	0.056	0.0581	0.0653	0.068	0.0608	0.137	2.39	0.0901	0.764	0.87	0.899	noncompact-compact
309	LOC-Os01g10440	Meristem	0.0522	0.0274	0.0581	0.0704	0.0357	0.0627	-0.753	2.38	2.66	0.103	0.275	0.373	noncompact-compact
310	LOC-Os01g10460	Meristem	0	0	0.00296	0	0	0.00186	-3.44	-1.87	1.19	0.275	0.529	0.634	noncompact-compact
311	LOC-Os01g10580	Meristem	0	0.00374	0.00296	0.0067	0.00249	0.00434	-0.721	-0.785	0.356	0.551	0.706	0.787	noncompact-compact
312	LOC-Os01g10640	Meristem	0.00498	0	0.00394	0.00503	0.00166	0.00434	-1.87	-0.985	1.64	0.2	0.435	0.543	noncompact-compact
313	LOC-Os01g10710	Meristem	0.00249	0	0	0	0.00083	0	2.5	-2.12	0.563	0.453	0.675	0.754	noncompact-compact
314	LOC-Os01g10750	Meristem	0	0.00125	0.000985	0	0.00083	0.00062	0.316	-1.99	0.0122	0.912	0.949	0.96	noncompact-compact
315	LOC-Os01g10790	Meristem	0.0945	0.0822	0.066	0.0536	0.0863	0.0614	0.406	2.61	0.856	0.355	0.619	0.702	noncompact-compact
316	LOC-Os01g10820	Meristem	0.761	0.578	0.545	0.57	0.639	0.554	0.558	7	3.05	0.0806	0.232	0.322	noncompact-compact
317	LOC-Os01g10830	Meristem	0.316	0.286	0.325	0.291	0.296	0.313	-0.113	5.2	0.112	0.738	0.851	0.882	noncompact-compact
318	LOC-Os01g10850	Meristem	0.187	0.143	0.0956	0.0536	0.158	0.08	1.21	4.24	11.1	0.00088	0.00626	0.0128	noncompact-compact
319	LOC-Os01g10870	Meristem	0.00249	0	0	0	0.00083	0	2.5	-2.12	0.563	0.453	0.675	0.754	noncompact-compact
320	LOC-Os01g10880	Meristem	0.214	0.0785	0.122	0.124	0.124	0.123	-0.0913	3.46	0.0533	0.817	0.906	0.919	noncompact-compact
321	LOC-Os01g10970	Meristem	0.00498	0.00623	0.00197	0	0.00581	0.00124	1.57	-1.13	1.14	0.285	0.535	0.643	noncompact-compact
322	LOC-Os01g11040	Meristem	0.308	0.337	0.34	0.266	0.328	0.313	0.127	5.14	0.14	0.708	0.826	0.866	noncompact-compact
323	LOC-Os01g11054	Meristem	0.0124	0.0224	0.0227	0.0285	0.0191	0.0248	-0.53	0.897	0.749	0.387	0.637	0.727	noncompact-compact
324	LOC-Os01g11070	Meristem	0.167	0.146	0.0946	0.0804	0.153	0.0893	0.936	3.46	5.52	0.0188	0.0763	0.123	noncompact-compact
325	LOC-Os01g11110	Meristem	0.239	0.208	0.193	0.146	0.218	0.176	0.213	4.31	0.356	0.551	0.706	0.787	noncompact-compact
326	LOC-Os01g11260	Meristem	0.0522	0.071	0.0493	0.0318	0.0647	0.0428	0.532	2.1	1.26	0.263	0.519	0.619	noncompact-compact
327	LOC-Os01g11330	Meristem	0	0	0.000985	0	0	0.00062	-2.95	-2	0.776	0.378	0.628	0.723	noncompact-compact
328	LOC-Os01g11370	Meristem	0.0473	0.0262	0.0424	0.0318	0.0332	0.0385	-0.14	1.58	0.0706	0.79	0.889	0.912	noncompact-compact
329	LOC-Os01g11414	Meristem	0.512	0.727	0.749	0.631	0.656	0.705	-0.141	7.42	0.206	0.65	0.784	0.829	noncompact-compact
330	LOC-Os01g11470	Meristem	0.00746	0.00374	0.00493	0.00503	0.00498	0.00496	0.129	-0.768	0.012	0.913	0.95	0.96	noncompact-compact
331	LOC-Os01g11580	Meristem	0.0896	0.102	0.154	0.142	0.0979	0.15	-0.877	3.4	4.77	0.029	0.106	0.166	noncompact-compact
332	LOC-Os01g11590	Meristem	0.0224	0.0199	0.0217	0.0251	0.0207	0.023	-0.468	0.991	0.61	0.435	0.675	0.748	noncompact-compact
333	LOC-Os01g11600	Meristem	0.0149	0.00374	0.0069	0.00503	0.00747	0.0062	0.287	-0.436	0.0847	0.771	0.875	0.902	noncompact-compact
334	LOC-Os01g11620	Meristem	0.00498	0.00125	0.00197	0.00168	0.00249	0.00186	0.726	-1.39	0.184	0.668	0.795	0.841	noncompact-compact
335	LOC-Os01g11650	Meristem	0.157	0.127	0.201	0.157	0.137	0.185	-0.594	4.24	2.71	0.0999	0.269	0.367	noncompact-compact
336	LOC-Os01g11660	Meristem	0.00249	0.0112	0.00197	0.00335	0.0083	0.00248	1.87	-0.624	2.6	0.107	0.283	0.382	noncompact-compact
337	LOC-Os01g11670	Meristem	0	0	0.000985	0	0	0.00062	-2.15	-2.14	0.378	0.538	0.695	0.783	noncompact-compact
338	LOC-Os01g11700	Meristem	0.00249	0.00374	0.0197	0.00838	0.00332	0.0155	-1.89	0.087	5.04	0.0248	0.0942	0.148	noncompact-compact
339	LOC-Os01g11710	Meristem	0.00746	0.00747	0.000985	0.00335	0.00747	0.00186	1.87	-0.866	2.02	0.156	0.369	0.473	noncompact-compact
340	LOC-Os01g11730	Meristem	0	0.0237	0	0	0.0158	0	6.57	-0.356	17.3	3.23e-05	0.000379	0.00088	noncompact-compact
341	LOC-Os01g11760	Meristem	0	0	0.00197	0.00168	0	0.00186	-3.9	-1.74	1.73	0.189	0.417	0.527	noncompact-compact
342	LOC-Os01g11820	Meristem	0.00249	0	0	0.00168	0.00083	0.00062	0.22	-1.96	0.00688	0.934	0.96	0.97	noncompact-compact
343	LOC-Os01g11860	Meristem	0	0	0.00197	0.00168	0	0.00186	-3.55	-1.85	1.27	0.259	0.514	0.614	noncompact-compact
344	LOC-Os01g11880	Meristem	0.00995	0.0137	0.0118	0.0067	0.0124	0.00993	0.00352	0.0849	1.71e-05	0.997	0.998	0.998	noncompact-compact
345	LOC-Os01g11900	Meristem	0.358	0.306	0.483	0.404	0.324	0.453	-0.766	5.51	5.22	0.0224	0.0871	0.138	noncompact-compact
346	LOC-Os01g11910	Meristem	0.0721	0.0212	0.103	0.0871	0.0382	0.0974	-1.02	3.06	5.93	0.0149	0.0635	0.104	noncompact-compact
347	LOC-Os01g11920	Meristem	0.204	0.324	0.153	0.0972	0.284	0.132	1.1	4.23	9.12	0.00253	0.015	0.0287	noncompact-compact
348	LOC-Os01g11940	Meristem	0	0	0	0.00168	0	0.00062	-2.28	-2.12	0.411	0.522	0.695	0.778	noncompact-compact
349	LOC-Os01g11970	Meristem	0.209	0.106	0.0916	0.101	0.14	0.0949	0.685	3.4	2.94	0.0866	0.244	0.336	noncompact-compact
350	LOC-Os01g11980	Meristem	0.164	0.136	0.0719	0.0385	0.145	0.0596	1.33	3.1	10	0.00156	0.0101	0.0198	noncompact-compact
351	LOC-Os01g11990	Meristem	0.00249	0.00374	0.00493	0.0117	0.00332	0.00744	-1.38	-0.689	1.33	0.248	0.502	0.602	noncompact-compact
352	LOC-Os01g12000	Meristem	0.425	0.463	0.661	0.538	0.451	0.615	-0.776	7.03	5.89	0.0153	0.0647	0.106	noncompact-compact
353	LOC-Os01g12020	Meristem	0	0.00125	0	0	0.00083	0	2.46	-2.13	0.552	0.458	0.675	0.754	noncompact-compact
354	LOC-Os01g12090	Meristem	0.244	0.0909	0.117	0.0921	0.142	0.108	0.693	3.61	3.16	0.0753	0.22	0.309	noncompact-compact
355	LOC-Os01g12190	Meristem	0.00995	0.0174	0.0345	0.0318	0.0149	0.0335	-1.38	2.11	8.03	0.00459	0.0247	0.0449	noncompact-compact
356	LOC-Os01g12200	Meristem	0.154	0.0934	0.298	0.191	0.114	0.258	-1.33	4.08	12.5	4e-04	0.00325	0.0069	noncompact-compact
357	LOC-Os01g12210	Meristem	0	0.00125	0.00493	0.0067	0.00083	0.00558	-2.66	-1.14	2.41	0.121	0.308	0.41	noncompact-compact
358	LOC-Os01g12220	Meristem	0	0	0.000985	0	0	0.00062	-2.15	-2.14	0.378	0.538	0.695	0.783	noncompact-compact
359	LOC-Os01g12290	Meristem	0.00498	0	0	0.00503	0.00166	0.00186	0.158	-1.44	0.00868	0.926	0.958	0.967	noncompact-compact
360	LOC-Os01g12350	Meristem	0	0	0.00394	0	0	0.00248	-3.8	-1.76	1.63	0.202	0.437	0.545	noncompact-compact
361	LOC-Os01g12420	Meristem	0	0.00249	0.000985	0	0.00166	0.00062	1.17	-1.85	0.224	0.636	0.775	0.821	noncompact-compact
362	LOC-Os01g12440	Meristem	0.0398	0.0249	0.0236	0.0184	0.0299	0.0217	0.397	1.37	0.516	0.473	0.689	0.769	noncompact-compact
363	LOC-Os01g12464	Meristem	0.378	0.179	0.137	0.134	0.246	0.136	0.994	4.5	7.79	0.00525	0.0275	0.0495	noncompact-compact
364	LOC-Os01g12470	Meristem	0.0647	0.0224	0.0305	0.0235	0.0365	0.0279	0.461	1.38	0.696	0.404	0.657	0.73	noncompact-compact
365	LOC-Os01g12490	Meristem	0.00746	0.00125	0.00197	0	0.00332	0.00124	1.36	-1.49	0.538	0.463	0.681	0.76	noncompact-compact
366	LOC-Os01g12530	Meristem	0.184	0.132	0.268	0.226	0.149	0.252	-1.1	4.29	9.18	0.00245	0.0146	0.028	noncompact-compact
367	LOC-Os01g12540	Meristem	0.0448	0.0162	0.0296	0.0168	0.0257	0.0248	0.108	1.09	0.0343	0.853	0.925	0.934	noncompact-compact
368	LOC-Os01g12550	Meristem	0.0398	0.0174	0.0788	0.0771	0.0249	0.0782	-1.84	2.14	13.5	0.000237	0.00209	0.00453	noncompact-compact
369	LOC-Os01g12610	Meristem	0.00746	0	0.00296	0.00335	0.00249	0.0031	-0.341	-1.29	0.0449	0.832	0.916	0.924	noncompact-compact
370	LOC-Os01g12650	Meristem	0.886	0.934	0.698	0.7	0.918	0.699	1.53	8.54	26.5	2.67e-07	5.54e-06	1.46e-05	noncompact-compact
371	LOC-Os01g12670	Meristem	0.149	0.0809	0.102	0.0771	0.104	0.0931	0.269	3.11	0.427	0.514	0.695	0.777	noncompact-compact
372	LOC-Os01g12680	Meristem	0	0	0.00197	0.00168	0	0.00186	-3.55	-1.85	1.27	0.259	0.514	0.614	noncompact-compact
373	LOC-Os01g12690	Meristem	0.0124	0	0.0148	0.0318	0.00415	0.0211	-1.7	1.03	7.25	0.00708	0.0351	0.0614	noncompact-compact
374	LOC-Os01g12710	Meristem	0.0174	0.00498	0.0256	0.00838	0.00913	0.0192	-1.11	0.351	2.3	0.129	0.323	0.426	noncompact-compact
375	LOC-Os01g12720	Meristem	0.0423	0.00872	0.0217	0.0101	0.0199	0.0174	0.452	0.723	0.507	0.476	0.692	0.771	noncompact-compact
376	LOC-Os01g12730	Meristem	0.587	0.676	0.451	0.313	0.646	0.4	1.28	6.27	14.5	0.000137	0.0013	0.0029	noncompact-compact
377	LOC-Os01g12740	Meristem	0.0149	0.0423	0.144	0.119	0.0332	0.135	-1.87	3.16	19.1	1.22e-05	0.000161	0.000386	noncompact-compact
378	LOC-Os01g12750	Meristem	0.00249	0.00996	0.00591	0.00335	0.00747	0.00496	0.356	-0.619	0.108	0.743	0.854	0.884	noncompact-compact
379	LOC-Os01g12760	Meristem	0	0.00125	0	0	0.00083	0	2.46	-2.13	0.552	0.458	0.675	0.754	noncompact-compact
380	LOC-Os01g12790	Meristem	0	0.00125	0.000985	0	0.00083	0.00062	0.316	-1.99	0.0122	0.912	0.949	0.96	noncompact-compact
381	LOC-Os01g12810	Meristem	0.00249	0.00125	0.000985	0.00168	0.00166	0.00124	0.283	-1.71	0.0175	0.895	0.948	0.953	noncompact-compact
382	LOC-Os01g12860	Meristem	0.0721	0.0399	0.127	0.0972	0.0506	0.116	-1.4	2.99	10.7	0.00108	0.00743	0.0149	noncompact-compact
383	LOC-Os01g12880	Meristem	0.577	0.532	0.607	0.494	0.547	0.565	0.0915	6.3	0.0772	0.781	0.882	0.907	noncompact-compact
384	LOC-Os01g12890	Meristem	0.0299	0.0286	0.0463	0.0436	0.029	0.0453	-0.747	1.68	2.06	0.151	0.361	0.466	noncompact-compact
385	LOC-Os01g12910	Meristem	0.204	0.196	0.198	0.186	0.198	0.194	0.00591	4.2	0.000268	0.987	0.992	0.994	noncompact-compact
386	LOC-Os01g12920	Meristem	0.0771	0.066	0.064	0.0637	0.0697	0.0639	-0.151	2.62	0.118	0.732	0.845	0.879	noncompact-compact
387	LOC-Os01g12950	Meristem	0.0547	0.0399	0.0404	0.0452	0.0448	0.0422	-0.0963	1.94	0.0385	0.844	0.922	0.93	noncompact-compact
388	LOC-Os01g13030	Meristem	0.56	0.477	0.327	0.24	0.505	0.295	1.26	5.85	14	0.000184	0.00167	0.00368	noncompact-compact
389	LOC-Os01g13040	Meristem	0.189	0.152	0.0355	0.0235	0.164	0.031	3.14	3.9	57.1	4.27e-14	3.33e-12	9.81e-12	noncompact-compact
390	LOC-Os01g13060	Meristem	0.154	0.0822	0.137	0.0871	0.106	0.118	-0.143	3.3	0.127	0.722	0.837	0.875	noncompact-compact
391	LOC-Os01g13070	Meristem	0.00995	0.00249	0.00296	0	0.00498	0.00186	1.41	-1.21	0.85	0.356	0.619	0.703	noncompact-compact
392	LOC-Os01g13090	Meristem	0.269	0.166	0.107	0.0771	0.2	0.0962	1.16	3.75	9.01	0.00269	0.0158	0.0301	noncompact-compact
393	LOC-Os01g13100	Meristem	0.0945	0.0598	0.0631	0.0519	0.0714	0.0589	0.13	2.44	0.0835	0.773	0.876	0.903	noncompact-compact
394	LOC-Os01g13120	Meristem	0.00249	0	0	0	0.00083	0	2.5	-2.12	0.563	0.453	0.675	0.754	noncompact-compact
395	LOC-Os01g13150	Meristem	0.0224	0.00623	0.0197	0.0184	0.0116	0.0192	-0.846	0.556	1.55	0.213	0.453	0.558	noncompact-compact
396	LOC-Os01g13160	Meristem	0.455	0.431	0.594	0.511	0.439	0.563	-0.605	6.04	3.32	0.0684	0.205	0.29	noncompact-compact
397	LOC-Os01g13170	Meristem	0.134	0.0897	0.169	0.144	0.105	0.16	-0.812	3.59	4.28	0.0385	0.132	0.2	noncompact-compact
398	LOC-Os01g13190	Meristem	0.281	0.143	0.196	0.193	0.189	0.195	-0.0945	4.25	0.069	0.793	0.89	0.914	noncompact-compact
399	LOC-Os01g13270	Meristem	0.00746	0	0	0.00335	0.00249	0.00124	1.46	-1.34	0.726	0.394	0.646	0.728	noncompact-compact
400	LOC-Os01g13300	Meristem	0.00498	0.00249	0.00197	0.00335	0.00332	0.00248	0.86	-1.1	0.362	0.547	0.703	0.785	noncompact-compact
401	LOC-Os01g13320	Meristem	0	0.00125	0.00493	0	0.00083	0.0031	-1.86	-1.45	0.91	0.34	0.605	0.694	noncompact-compact
402	LOC-Os01g13390	Meristem	0.00746	0.00125	0.0118	0.0067	0.00332	0.00993	-1.27	-0.437	1.5	0.221	0.465	0.569	noncompact-compact
403	LOC-Os01g13420	Meristem	0.214	0.159	0.239	0.241	0.178	0.24	-0.684	4.35	3.67	0.0556	0.175	0.254	noncompact-compact
404	LOC-Os01g13470	Meristem	0.201	0.176	0.305	0.235	0.184	0.279	-0.743	4.5	4.4	0.036	0.126	0.191	noncompact-compact
405	LOC-Os01g13480	Meristem	0.00746	0.00996	0.0493	0.0419	0.00913	0.0465	-2.63	1.34	17.6	2.67e-05	0.000319	0.000747	noncompact-compact
406	LOC-Os01g13490	Meristem	0.388	0.542	0.305	0.189	0.49	0.262	1.39	5.5	16.8	4.2e-05	0.000476	0.00109	noncompact-compact
407	LOC-Os01g13500	Meristem	0.00995	0.00623	0.0069	0.00168	0.00747	0.00496	0.625	-0.671	0.312	0.576	0.73	0.789	noncompact-compact
408	LOC-Os01g13520	Meristem	0.189	0.113	0.0936	0.062	0.139	0.0819	0.952	3.83	6.28	0.0122	0.0546	0.091	noncompact-compact
409	LOC-Os01g13530	Meristem	0.0846	0.0199	0.147	0.137	0.0415	0.143	-1.97	3.09	20.5	5.92e-06	8.57e-05	0.000211	noncompact-compact
410	LOC-Os01g13540	Meristem	0.152	0.183	0.299	0.248	0.173	0.28	-0.958	4.44	7.19	0.00732	0.036	0.0629	noncompact-compact
411	LOC-Os01g13560	Meristem	0	0	0.000985	0	0	0.00062	-2.15	-2.14	0.378	0.538	0.695	0.783	noncompact-compact
412	LOC-Os01g13620	Meristem	0.00249	0.00125	0.000985	0	0.00166	0.00062	1.75	-1.71	0.609	0.435	0.675	0.748	noncompact-compact
413	LOC-Os01g13690	Meristem	0.0174	0.00374	0.0197	0.0134	0.0083	0.0174	-1.73	0.738	6.56	0.0104	0.048	0.0811	noncompact-compact
414	LOC-Os01g13700	Meristem	0.711	0.582	0.457	0.451	0.625	0.455	0.821	6.34	6.13	0.0133	0.0581	0.0961	noncompact-compact
415	LOC-Os01g13710	Meristem	0.0174	0.0349	0.0118	0.00838	0.029	0.0105	1.35	0.627	4.11	0.0428	0.143	0.214	noncompact-compact
416	LOC-Os01g13730	Meristem	0.291	0.107	0.176	0.159	0.168	0.17	0.179	4.07	0.238	0.626	0.77	0.814	noncompact-compact
417	LOC-Os01g13760	Meristem	0.129	0.115	0.137	0.137	0.12	0.137	-0.46	3.54	1.37	0.241	0.494	0.595	noncompact-compact
418	LOC-Os01g13780	Meristem	0.00249	0	0.00197	0	0.00083	0.00124	-0.447	-1.85	0.0335	0.855	0.925	0.935	noncompact-compact
419	LOC-Os01g13800	Meristem	0.0398	0.0274	0.0207	0.0201	0.0315	0.0205	0.329	1.21	0.333	0.564	0.719	0.787	noncompact-compact
420	LOC-Os01g13930	Meristem	0.259	0.346	0.38	0.245	0.317	0.33	0.227	5.43	0.464	0.496	0.695	0.771	noncompact-compact
421	LOC-Os01g13950	Meristem	0.164	0.146	0.278	0.122	0.152	0.22	-0.248	4.35	0.489	0.484	0.695	0.771	noncompact-compact
422	LOC-Os01g14010	Meristem	0.0323	0.0685	0.00394	0	0.0564	0.00248	4.65	1.35	41.2	1.37e-10	5.82e-09	1.66e-08	noncompact-compact
423	LOC-Os01g14020	Meristem	0.378	0.257	0.135	0.0687	0.297	0.11	1.52	4.43	17.7	2.66e-05	0.000319	0.000745	noncompact-compact
424	LOC-Os01g14030	Meristem	0.00498	0.00249	0.00591	0.00168	0.00332	0.00434	-0.325	-1.08	0.0547	0.815	0.905	0.919	noncompact-compact
425	LOC-Os01g14060	Meristem	0	0	0.00394	0	0	0.00248	-3.8	-1.76	1.63	0.202	0.437	0.545	noncompact-compact
426	LOC-Os01g14070	Meristem	0.694	0.684	0.542	0.374	0.687	0.48	1.02	6.55	9.65	0.00189	0.0119	0.023	noncompact-compact
427	LOC-Os01g14090	Meristem	0.0423	0.0162	0.0936	0.106	0.0249	0.098	-2.03	2.58	18.6	1.64e-05	0.000209	0.000496	noncompact-compact
428	LOC-Os01g14120	Meristem	0.00249	0	0	0.00168	0.00083	0.00062	-0.688	-1.81	0.0736	0.786	0.885	0.91	noncompact-compact
429	LOC-Os01g14160	Meristem	0.00249	0	0	0	0.00083	0	2.5	-2.12	0.563	0.453	0.675	0.754	noncompact-compact
430	LOC-Os01g14410	Meristem	0.00746	0.00249	0.0266	0.0235	0.00415	0.0254	-3.34	1.17	23.3	1.36e-06	2.33e-05	5.99e-05	noncompact-compact
431	LOC-Os01g14440	Meristem	0.542	0.633	0.843	0.774	0.602	0.818	-0.844	8.69	8.49	0.00358	0.0202	0.0373	noncompact-compact
432	LOC-Os01g14550	Meristem	0.0373	0.0199	0.0256	0.0134	0.0257	0.0211	0.452	1.09	0.602	0.438	0.675	0.748	noncompact-compact
433	LOC-Os01g14580	Meristem	0.246	0.215	0.258	0.174	0.226	0.227	-0.0589	4.39	0.0276	0.868	0.932	0.942	noncompact-compact
434	LOC-Os01g14630	Meristem	0.0299	0.0125	0.104	0.0553	0.0183	0.0862	-1.35	3.1	10.2	0.00142	0.00937	0.0185	noncompact-compact
435	LOC-Os01g14640	Meristem	0.00249	0.00996	0.00197	0	0.00747	0.00124	3.04	-0.688	5.54	0.0186	0.0757	0.122	noncompact-compact
436	LOC-Os01g14700	Meristem	0	0	0.00296	0	0	0.00186	-3.8	-1.76	1.63	0.202	0.437	0.545	noncompact-compact
437	LOC-Os01g14780	Meristem	0	0.00125	0.00197	0	0.00083	0.00124	-0.484	-1.86	0.0383	0.845	0.922	0.93	noncompact-compact
438	LOC-Os01g14790	Meristem	0.294	0.176	0.175	0.168	0.215	0.172	0.888	4.6	6.34	0.0118	0.053	0.0887	noncompact-compact
439	LOC-Os01g14800	Meristem	0	0.00125	0.00197	0	0.00083	0.00124	-0.484	-1.86	0.0383	0.845	0.922	0.93	noncompact-compact
440	LOC-Os01g14810	Meristem	0.124	0.0822	0.178	0.132	0.0963	0.161	-0.856	3.48	4.64	0.0312	0.113	0.174	noncompact-compact
441	LOC-Os01g14820	Meristem	0.179	0.105	0.105	0.0871	0.129	0.0986	0.219	3.2	0.291	0.59	0.742	0.793	noncompact-compact
442	LOC-Os01g14830	Meristem	0.363	0.169	0.171	0.181	0.234	0.175	0.741	4.81	4.55	0.0329	0.117	0.18	noncompact-compact
443	LOC-Os01g14840	Meristem	0.0348	0.0436	0.118	0.127	0.0407	0.122	-1.87	2.8	17.4	2.96e-05	0.000352	0.000816	noncompact-compact
444	LOC-Os01g14860	Meristem	0.505	0.415	0.617	0.425	0.445	0.546	-0.413	6.06	1.56	0.212	0.452	0.558	noncompact-compact
445	LOC-Os01g14870	Meristem	0.279	0.227	0.173	0.107	0.244	0.149	0.918	4.18	6.33	0.0119	0.0533	0.089	noncompact-compact
446	LOC-Os01g14900	Meristem	0	0	0.000985	0	0	0.00062	-2.15	-2.14	0.378	0.538	0.695	0.783	noncompact-compact
447	LOC-Os01g14950	Meristem	0.562	0.504	0.507	0.536	0.524	0.518	0.133	6.5	0.166	0.683	0.806	0.849	noncompact-compact
448	LOC-Os01g14970	Meristem	0.0224	0.00623	0.0128	0.00503	0.0116	0.00993	0.822	0.368	1.36	0.244	0.497	0.598	noncompact-compact
449	LOC-Os01g15000	Meristem	0.127	0.12	0.48	0.305	0.122	0.415	-2.29	5.54	42.6	6.89e-11	3.08e-09	8.87e-09	noncompact-compact
450	LOC-Os01g15120	Meristem	0.134	0.0884	0.0581	0.0503	0.104	0.0552	0.948	2.75	4.76	0.0292	0.107	0.166	noncompact-compact
451	LOC-Os01g15130	Meristem	0.00249	0.00125	0	0	0.00166	0	3.35	-1.97	1.17	0.28	0.532	0.639	noncompact-compact
452	LOC-Os01g15229	Meristem	0	0	0	0.00168	0	0.00062	-2.28	-2.12	0.411	0.522	0.695	0.778	noncompact-compact
453	LOC-Os01g15260	Meristem	0.677	0.598	0.48	0.407	0.624	0.453	0.932	6.35	7.89	0.00498	0.0264	0.0476	noncompact-compact
454	LOC-Os01g15390	Meristem	0.0597	0.0772	0.0315	0.0235	0.0714	0.0285	1.35	2.08	7.66	0.00566	0.0292	0.0522	noncompact-compact
455	LOC-Os01g15448	Meristem	0.209	0.0897	0.0847	0.107	0.129	0.0931	0.209	3.5	0.281	0.596	0.748	0.798	noncompact-compact
456	LOC-Os01g15470	Meristem	0.139	0.0785	0.46	0.442	0.0988	0.453	-2.82	5.52	60.9	6.13e-15	5.43e-13	1.62e-12	noncompact-compact
457	LOC-Os01g15520	Meristem	0	0	0.000985	0	0	0.00062	-2.15	-2.14	0.378	0.538	0.695	0.783	noncompact-compact
458	LOC-Os01g15530	Meristem	0.00249	0.00374	0.0118	0.0101	0.00332	0.0112	-1.78	-0.428	2.83	0.0926	0.256	0.35	noncompact-compact
459	LOC-Os01g15560	Meristem	0.00498	0	0	0	0.00166	0	3.38	-1.96	1.19	0.276	0.529	0.634	noncompact-compact
460	LOC-Os01g15570	Meristem	0	0.00125	0	0	0.00083	0	2.46	-2.13	0.552	0.458	0.675	0.754	noncompact-compact
461	LOC-Os01g15580	Meristem	0.0274	0.0336	0.0956	0.0871	0.0315	0.0924	-1.8	2.45	14.5	0.000139	0.00132	0.00294	noncompact-compact
462	LOC-Os01g15600	Meristem	0.378	0.284	0.3	0.268	0.315	0.288	0.219	5.04	0.414	0.52	0.695	0.778	noncompact-compact
463	LOC-Os01g15610	Meristem	0.229	0.0971	0.114	0.111	0.141	0.113	0.407	4.19	1.26	0.262	0.517	0.618	noncompact-compact
464	LOC-Os01g15630	Meristem	0.343	0.39	0.35	0.325	0.374	0.341	0.313	5.35	0.876	0.349	0.613	0.699	noncompact-compact
465	LOC-Os01g15660	Meristem	0.109	0.061	0.0315	0.0352	0.0772	0.0329	1.2	2.14	6.13	0.0133	0.0582	0.0962	noncompact-compact
466	LOC-Os01g15740	Meristem	0	0.0174	0.0246	0.0268	0.0116	0.0254	-0.885	0.764	1.93	0.165	0.384	0.489	noncompact-compact
467	LOC-Os01g15770	Meristem	0.0348	0.0448	0.0286	0.0151	0.0415	0.0236	0.916	1.35	2.7	0.1	0.27	0.367	noncompact-compact
468	LOC-Os01g15790	Meristem	0.0373	0.0112	0.0256	0.0352	0.0199	0.0292	-0.694	1.15	1.41	0.235	0.486	0.589	noncompact-compact
469	LOC-Os01g15830	Meristem	0.791	0.741	0.562	0.419	0.758	0.509	1.61	9.71	34.7	3.95e-09	1.23e-07	3.47e-07	noncompact-compact
470	LOC-Os01g15850	Meristem	0.147	0.168	0.109	0.0821	0.161	0.0993	0.721	3.42	3.28	0.0702	0.209	0.295	noncompact-compact
471	LOC-Os01g15860	Meristem	0.0522	0.0125	0.0828	0.0704	0.0257	0.0782	-1.49	2.24	9.46	0.00211	0.0129	0.0249	noncompact-compact
472	LOC-Os01g15910	Meristem	0.0224	0.0174	0.0138	0	0.0191	0.00868	0.916	0.267	1.6	0.206	0.442	0.55	noncompact-compact
473	LOC-Os01g15970	Meristem	0.532	0.621	0.689	0.511	0.592	0.623	0.0197	7.09	0.00388	0.95	0.969	0.978	noncompact-compact
474	LOC-Os01g15979	Meristem	0.701	0.629	0.532	0.432	0.653	0.495	0.843	6.5	6.57	0.0104	0.0479	0.0809	noncompact-compact
475	LOC-Os01g15990	Meristem	0.00498	0.00249	0.00394	0	0.00332	0.00248	0.505	-1.15	0.12	0.729	0.842	0.879	noncompact-compact
476	LOC-Os01g16010	Meristem	0.308	0.274	0.23	0.178	0.285	0.21	0.501	4.54	2.03	0.154	0.366	0.47	noncompact-compact
477	LOC-Os01g16020	Meristem	0.0572	0.0174	0.0345	0.0486	0.0307	0.0397	-0.0717	1.77	0.0199	0.888	0.945	0.951	noncompact-compact
478	LOC-Os01g16110	Meristem	0.179	0.0809	0.139	0.0921	0.114	0.122	-0.0442	3.56	0.0129	0.91	0.949	0.959	noncompact-compact
479	LOC-Os01g16120	Meristem	0.0647	0.00498	0.00985	0.00168	0.0249	0.00682	2.15	0.589	9.49	0.00206	0.0127	0.0245	noncompact-compact
480	LOC-Os01g16124	Meristem	0.0149	0.00498	0.0217	0.0168	0.0083	0.0199	-1.44	0.409	3.85	0.0497	0.161	0.237	noncompact-compact
481	LOC-Os01g16130	Meristem	0.0373	0.0162	0.0493	0.0385	0.0232	0.0453	-1.06	1.7	4.05	0.0442	0.147	0.219	noncompact-compact
482	LOC-Os01g16140	Meristem	0.0398	0.0311	0.0887	0.121	0.034	0.1	-2.1	3.02	22.6	2.04e-06	3.32e-05	8.48e-05	noncompact-compact
483	LOC-Os01g16180	Meristem	0.0796	0.0598	0.0906	0.0871	0.0664	0.0893	-0.496	2.77	1.32	0.25	0.505	0.605	noncompact-compact
484	LOC-Os01g16190	Meristem	0.91	0.918	0.852	0.772	0.915	0.823	0.838	8.13	7.79	0.00526	0.0275	0.0495	noncompact-compact
485	LOC-Os01g16200	Meristem	0.0473	0.0187	0.0227	0.00335	0.0282	0.0155	1.21	1	4.08	0.0434	0.145	0.217	noncompact-compact
486	LOC-Os01g16230	Meristem	0.0398	0.0112	0.0236	0.0184	0.0207	0.0217	0.0224	0.945	0.00137	0.97	0.982	0.986	noncompact-compact
487	LOC-Os01g16250	Meristem	0.0348	0.0511	0.0148	0.0067	0.0456	0.0118	2.51	1.72	20.7	5.37e-06	7.89e-05	0.000195	noncompact-compact
488	LOC-Os01g16290	Meristem	0.0647	0.0212	0.0256	0.0268	0.0357	0.0261	0.404	1.54	0.574	0.449	0.675	0.754	noncompact-compact
489	LOC-Os01g16310	Meristem	0.00249	0.00374	0.0473	0.0335	0.00332	0.0422	-3.78	1.03	25.8	3.87e-07	7.7e-06	2.02e-05	noncompact-compact
490	LOC-Os01g16330	Meristem	0.274	0.203	0.383	0.296	0.227	0.351	-0.831	4.88	5.75	0.0165	0.0687	0.112	noncompact-compact
491	LOC-Os01g16340	Meristem	0.0572	0.0249	0.0266	0.0101	0.0357	0.0205	0.924	1.25	2.65	0.104	0.277	0.375	noncompact-compact
492	LOC-Os01g16370	Meristem	0	0.00249	0	0.00335	0.00166	0.00124	0.127	-1.69	0.00442	0.947	0.967	0.977	noncompact-compact
493	LOC-Os01g16400	Meristem	0.00498	0.00249	0.00985	0.0067	0.00332	0.00868	-1.46	-0.375	2.1	0.147	0.355	0.459	noncompact-compact
494	LOC-Os01g16450	Meristem	0.488	0.565	0.194	0.142	0.539	0.175	2.11	6.14	37.4	9.79e-10	3.46e-08	9.9e-08	noncompact-compact
495	LOC-Os01g16510	Meristem	0.55	0.285	0.334	0.338	0.373	0.336	0.31	5.39	0.859	0.354	0.618	0.701	noncompact-compact
496	LOC-Os01g16540	Meristem	0.475	0.315	0.35	0.27	0.368	0.32	0.408	5.26	1.47	0.225	0.471	0.574	noncompact-compact
497	LOC-Os01g16600	Meristem	0.104	0.0847	0.179	0.132	0.0913	0.162	-0.951	3.53	5.78	0.0163	0.0679	0.111	noncompact-compact
498	LOC-Os01g16650	Meristem	0.097	0.056	0.112	0.176	0.0697	0.136	-0.0338	5.3	0.0102	0.92	0.954	0.964	noncompact-compact
499	LOC-Os01g16670	Meristem	0.206	0.223	0.298	0.285	0.217	0.293	-0.657	4.66	3.52	0.0605	0.187	0.269	noncompact-compact
500	LOC-Os01g16714	Meristem	0.117	0.0971	0.0631	0.0369	0.104	0.0533	0.966	3.03	5.33	0.0209	0.0828	0.132	noncompact-compact
501	LOC-Os01g16730	Meristem	0	0	0.000985	0.00168	0	0.00124	-3.66	-1.83	1.36	0.243	0.495	0.598	noncompact-compact
502	LOC-Os01g16750	Meristem	0	0	0.000985	0	0	0.00062	-2.15	-2.14	0.378	0.538	0.695	0.783	noncompact-compact
503	LOC-Os01g16770	Meristem	0.0771	0.0548	0.0256	0.0184	0.0622	0.023	1.46	1.8	7.97	0.00476	0.0255	0.0461	noncompact-compact
504	LOC-Os01g16900	Meristem	0.744	0.753	0.767	0.69	0.75	0.738	0.035	7.29	0.0125	0.911	0.949	0.96	noncompact-compact
505	LOC-Os01g16920	Meristem	0.00498	0.00872	0.00197	0.00168	0.00747	0.00186	1.46	-0.898	1.28	0.258	0.514	0.614	noncompact-compact
506	LOC-Os01g16950	Meristem	0.294	0.313	0.279	0.285	0.306	0.281	0.0442	4.9	0.0166	0.898	0.949	0.954	noncompact-compact
507	LOC-Os01g16990	Meristem	0.00995	0.0174	0.0128	0.00503	0.0149	0.00993	0.466	0.172	0.386	0.534	0.695	0.783	noncompact-compact
508	LOC-Os01g17000	Meristem	0.0547	0.0623	0.0384	0.0218	0.0598	0.0323	0.787	1.84	2.47	0.116	0.299	0.4	noncompact-compact
509	LOC-Os01g17020	Meristem	0.361	0.446	0.263	0.203	0.417	0.241	1.04	5.09	9.2	0.00241	0.0145	0.0277	noncompact-compact
510	LOC-Os01g17040	Meristem	0.0547	0.0349	0.0512	0.0352	0.0415	0.0453	-0.109	1.89	0.049	0.825	0.91	0.921	noncompact-compact
511	LOC-Os01g17070	Meristem	0.0299	0.0187	0.0394	0.0184	0.0224	0.0316	-0.478	1.17	0.691	0.406	0.659	0.73	noncompact-compact
512	LOC-Os01g17100	Meristem	0	0	0.00296	0	0	0.00186	-4.09	-1.65	2.07	0.15	0.359	0.464	noncompact-compact
513	LOC-Os01g17110	Meristem	0	0	0.000985	0	0	0.00062	-2.15	-2.14	0.378	0.538	0.695	0.783	noncompact-compact
514	LOC-Os01g17150	Meristem	0.0348	0.0187	0.00197	0.00335	0.0241	0.00248	2.89	0.292	12.1	0.000494	0.00386	0.00816	noncompact-compact
515	LOC-Os01g17160	Meristem	0.0622	0.0573	0.0325	0.0134	0.0589	0.0254	1.65	1.94	10.7	0.00105	0.00731	0.0147	noncompact-compact
516	LOC-Os01g17170	Meristem	0.0348	0.0324	0.0158	0.0285	0.0332	0.0205	0.423	1.13	0.528	0.467	0.684	0.763	noncompact-compact
517	LOC-Os01g17180	Meristem	0.284	0.229	0.224	0.139	0.247	0.192	0.45	4.37	1.6	0.205	0.441	0.549	noncompact-compact
518	LOC-Os01g17190	Meristem	0.98	0.994	0.975	0.951	0.989	0.967	0.941	9.94	12.6	0.000393	0.0032	0.0068	noncompact-compact
519	LOC-Os01g17240	Meristem	0.0124	0.00623	0.0818	0.0536	0.0083	0.0713	-3.32	1.82	31.4	2.07e-08	5.56e-07	1.52e-06	noncompact-compact
520	LOC-Os01g17260	Meristem	0.0498	0.0299	0.0857	0.067	0.0365	0.0788	-1.23	2.27	6.75	0.00939	0.0441	0.0753	noncompact-compact
521	LOC-Os01g17300	Meristem	0.00249	0.00249	0.00197	0	0.00249	0.00124	0.923	-1.61	0.215	0.643	0.78	0.825	noncompact-compact
522	LOC-Os01g17320	Meristem	0.0821	0.0224	0.0414	0.0285	0.0423	0.0366	0.28	1.94	0.329	0.566	0.721	0.787	noncompact-compact
523	LOC-Os01g17390	Meristem	0.167	0.134	0.202	0.171	0.145	0.19	-0.758	4.16	4.31	0.0379	0.131	0.198	noncompact-compact
524	LOC-Os01g17440	Meristem	0	0.00623	0.0069	0	0.00415	0.00434	-0.00101	-1.03	8.27e-06	0.998	0.998	0.999	noncompact-compact
525	LOC-Os01g17990	Meristem	0.00498	0	0	0	0.00166	0	3.38	-1.96	1.19	0.276	0.529	0.634	noncompact-compact
526	LOC-Os01g18070	Meristem	0.903	0.923	0.844	0.767	0.916	0.816	0.742	8.11	6.11	0.0134	0.0586	0.097	noncompact-compact
527	LOC-Os01g18080	Meristem	0.0124	0.00249	0.00296	0.00168	0.00581	0.00248	1.36	-0.958	1.04	0.307	0.564	0.662	noncompact-compact
528	LOC-Os01g18090	Meristem	0	0	0.00591	0.00503	0	0.00558	-5.06	-1.24	4.51	0.0337	0.119	0.183	noncompact-compact
529	LOC-Os01g18130	Meristem	0	0.00125	0.0158	0	0.00083	0.00993	-3.51	-0.547	6.71	0.00959	0.0449	0.0764	noncompact-compact
530	LOC-Os01g18140	Meristem	0	0	0.00197	0.00168	0	0.00186	-3.55	-1.85	1.27	0.259	0.514	0.614	noncompact-compact
531	LOC-Os01g18150	Meristem	0.00249	0	0.00197	0	0.00083	0.00124	-0.447	-1.85	0.0335	0.855	0.925	0.935	noncompact-compact
532	LOC-Os01g18210	Meristem	0.296	0.289	0.0916	0.0972	0.291	0.0937	1.81	4.3	23.9	1.02e-06	1.8e-05	4.66e-05	noncompact-compact
533	LOC-Os01g18280	Meristem	0.0597	0.0286	0.0581	0.0553	0.039	0.0571	-0.662	1.97	1.82	0.178	0.402	0.509	noncompact-compact
534	LOC-Os01g18320	Meristem	0.0224	0.0137	0.0118	0.0067	0.0166	0.00993	0.875	0.342	1.49	0.222	0.467	0.571	noncompact-compact
535	LOC-Os01g18330	Meristem	0.00249	0	0	0	0.00083	0	2.5	-2.12	0.563	0.453	0.675	0.754	noncompact-compact
536	LOC-Os01g18360	Meristem	0.0398	0.00623	0.0246	0.0117	0.0174	0.0199	0.317	1.17	0.306	0.58	0.733	0.791	noncompact-compact
537	LOC-Os01g18375	Meristem	0	0.00125	0.00394	0	0.00083	0.00248	-1.63	-1.54	0.635	0.426	0.675	0.74	noncompact-compact
538	LOC-Os01g18584	Meristem	0.0124	0.00747	0.0355	0.0101	0.00913	0.0261	-1.6	0.643	5.5	0.019	0.0768	0.124	noncompact-compact
539	LOC-Os01g18660	Meristem	0.169	0.183	0.064	0.0352	0.178	0.0533	1.89	3.35	20.6	5.59e-06	8.16e-05	0.000201	noncompact-compact
540	LOC-Os01g18800	Meristem	0.266	0.229	0.673	0.628	0.241	0.656	-2.67	6.88	60.9	6.07e-15	5.39e-13	1.6e-12	noncompact-compact
541	LOC-Os01g18850	Meristem	0.0995	0.0872	0.0966	0.139	0.0913	0.112	-0.604	3.25	2.2	0.138	0.34	0.445	noncompact-compact
542	LOC-Os01g18880	Meristem	0.0323	0.0112	0.0167	0.0134	0.0183	0.0155	0.274	0.634	0.177	0.674	0.799	0.844	noncompact-compact
543	LOC-Os01g18990	Meristem	0.00249	0	0	0	0.00083	0	2.5	-2.12	0.563	0.453	0.675	0.754	noncompact-compact
544	LOC-Os01g19150	Meristem	0.386	0.308	0.491	0.372	0.334	0.447	-0.517	5.36	2.38	0.123	0.311	0.414	noncompact-compact
545	LOC-Os01g19170	Meristem	0.0174	0.0112	0.0069	0.00168	0.0133	0.00496	1.27	0.128	2.69	0.101	0.271	0.369	noncompact-compact
546	LOC-Os01g19220	Meristem	0.0746	0.0598	0.0365	0.0318	0.0647	0.0347	1.08	2.52	5.72	0.0168	0.0696	0.113	noncompact-compact
547	LOC-Os01g19260	Meristem	0.00746	0	0.00197	0.00503	0.00249	0.0031	0.285	-1.09	0.0409	0.84	0.921	0.927	noncompact-compact
548	LOC-Os01g19270	Meristem	0.0572	0.0859	0.0562	0.0335	0.0763	0.0478	0.625	2.39	1.89	0.169	0.39	0.496	noncompact-compact
549	LOC-Os01g19290	Meristem	0.00746	0.00125	0.00394	0.00168	0.00332	0.0031	-1.52	-0.494	1.97	0.161	0.376	0.481	noncompact-compact
550	LOC-Os01g19320	Meristem	0.0124	0.0112	0.0158	0.0067	0.0116	0.0124	-0.213	0.266	0.0852	0.77	0.875	0.902	noncompact-compact
551	LOC-Os01g19330	Meristem	0.134	0.112	0.109	0.0503	0.12	0.0875	1.59	4.1	17.9	2.34e-05	0.000286	0.000671	noncompact-compact
552	LOC-Os01g19400	Meristem	0.57	0.339	0.362	0.365	0.416	0.363	0.456	5.73	1.87	0.172	0.394	0.5	noncompact-compact
553	LOC-Os01g19480	Meristem	0.00249	0.00125	0.00394	0.00168	0.00166	0.0031	-1.14	-1.31	0.459	0.498	0.695	0.771	noncompact-compact
554	LOC-Os01g19630	Meristem	0.0995	0.0959	0.0315	0.0251	0.0971	0.0292	1.93	2.41	16.5	4.81e-05	0.000535	0.00123	noncompact-compact
555	LOC-Os01g19670	Meristem	0	0	0.000985	0	0	0.00062	-2.15	-2.14	0.378	0.538	0.695	0.783	noncompact-compact
556	LOC-Os01g19694	Meristem	0.0149	0.00623	0.00197	0	0.00913	0.00124	2.75	-0.876	3.94	0.047	0.154	0.229	noncompact-compact
557	LOC-Os01g19760	Meristem	0.164	0.197	0.147	0.0938	0.186	0.127	0.536	3.83	2.01	0.156	0.369	0.474	noncompact-compact
558	LOC-Os01g19780	Meristem	0.00746	0	0.0128	0.00335	0.00249	0.00931	-1.78	-0.622	2.23	0.135	0.335	0.438	noncompact-compact
559	LOC-Os01g19820	Meristem	0.122	0.168	0.167	0.119	0.153	0.15	-0.317	3.94	0.726	0.394	0.646	0.728	noncompact-compact
560	LOC-Os01g19870	Meristem	0.127	0.105	0.13	0.062	0.112	0.105	0.067	3.11	0.0268	0.87	0.933	0.944	noncompact-compact
561	LOC-Os01g19880	Meristem	0.0473	0.0125	0.0108	0.00168	0.0241	0.00744	2.71	1.45	21	4.59e-06	6.89e-05	0.000171	noncompact-compact
562	LOC-Os01g19940	Meristem	0.201	0.0785	0.378	0.367	0.12	0.374	-1.79	5.78	27.1	1.9e-07	4.07e-06	1.08e-05	noncompact-compact
563	LOC-Os01g19970	Meristem	0.00746	0.00249	0.0365	0.0184	0.00415	0.0298	-3.05	0.74	16.5	4.78e-05	0.000533	0.00122	noncompact-compact
564	LOC-Os01g20030	Meristem	0.0721	0.0187	0.0631	0.0536	0.0365	0.0596	-0.451	2.33	0.952	0.329	0.591	0.685	noncompact-compact
565	LOC-Os01g20110	Meristem	0.0348	0.00747	0.0148	0.0101	0.0166	0.013	0.341	0.399	0.238	0.626	0.77	0.814	noncompact-compact
566	LOC-Os01g20720	Meristem	0	0	0.000985	0	0	0.00062	-2.15	-2.14	0.378	0.538	0.695	0.783	noncompact-compact
567	LOC-Os01g20780	Meristem	0.597	0.736	0.643	0.491	0.69	0.587	1.13	7.93	13.7	0.00021	0.00188	0.00411	noncompact-compact
568	LOC-Os01g20830	Meristem	0	0	0.00197	0	0	0.00124	-2.95	-2	0.776	0.378	0.628	0.723	noncompact-compact
569	LOC-Os01g20840	Meristem	0.159	0.148	0.176	0.151	0.152	0.167	-0.308	3.86	0.668	0.414	0.666	0.731	noncompact-compact
570	LOC-Os01g20880	Meristem	0.00249	0.00249	0.00493	0.00335	0.00249	0.00434	-0.808	-1.15	0.294	0.588	0.74	0.791	noncompact-compact
571	LOC-Os01g20890	Meristem	0.0522	0.0374	0.0374	0.0318	0.0423	0.0354	0.201	1.74	0.157	0.692	0.813	0.855	noncompact-compact
572	LOC-Os01g20900	Meristem	0.0697	0.0809	0.0975	0.101	0.0772	0.0986	-0.53	2.9	1.57	0.211	0.45	0.558	noncompact-compact
573	LOC-Os01g20910	Meristem	0.00746	0.0125	0.00394	0	0.0108	0.00248	1.78	-0.603	2.54	0.111	0.29	0.39	noncompact-compact
574	LOC-Os01g20920	Meristem	0	0.00125	0	0	0.00083	0	2.46	-2.13	0.552	0.458	0.675	0.754	noncompact-compact
575	LOC-Os01g20930	Meristem	0.00249	0.00125	0.00296	0	0.00166	0.00186	-0.0973	-1.62	0.00273	0.958	0.974	0.981	noncompact-compact
576	LOC-Os01g20940	Meristem	0.149	0.0996	0.112	0.0838	0.116	0.102	0.0854	3.2	0.0441	0.834	0.917	0.925	noncompact-compact
577	LOC-Os01g20970	Meristem	0	0	0.000985	0	0	0.00062	-2.15	-2.14	0.378	0.538	0.695	0.783	noncompact-compact
578	LOC-Os01g21034	Meristem	0.0274	0.00623	0.0286	0.0201	0.0133	0.0254	-0.316	1.09	0.29	0.59	0.742	0.794	noncompact-compact
579	LOC-Os01g21070	Meristem	0.00746	0	0	0.00335	0.00249	0.00124	0.743	-1.56	0.147	0.702	0.82	0.861	noncompact-compact
580	LOC-Os01g21120	Meristem	0.356	0.233	0.516	0.573	0.274	0.537	-1.63	7.03	25	5.84e-07	1.11e-05	2.89e-05	noncompact-compact
581	LOC-Os01g21170	Meristem	0.0149	0.00623	0.0187	0.0168	0.00913	0.018	-1.11	0.314	2.23	0.135	0.335	0.438	noncompact-compact
582	LOC-Os01g21240	Meristem	0.00249	0.00125	0.00197	0.00335	0.00166	0.00248	-1.31	-1.27	0.615	0.433	0.675	0.746	noncompact-compact
583	LOC-Os01g21310	Meristem	0.00249	0.00125	0.00394	0.00168	0.00166	0.0031	-1.06	-1.33	0.392	0.531	0.695	0.783	noncompact-compact
584	LOC-Os01g21420	Meristem	0.0299	0.0125	0.0502	0.0419	0.0183	0.0471	-1.45	1.46	6.67	0.00982	0.0458	0.0777	noncompact-compact
585	LOC-Os01g21440	Meristem	0.938	0.958	0.887	0.873	0.951	0.882	0.676	8.68	5.47	0.0193	0.0778	0.125	noncompact-compact
586	LOC-Os01g21450	Meristem	0.197	0.182	0.379	0.302	0.187	0.35	-1.29	4.92	13.5	0.000235	0.00207	0.00451	noncompact-compact
587	LOC-Os01g21520	Meristem	0.00746	0.00249	0.00197	0	0.00415	0.00124	2.14	-1.19	1.82	0.178	0.402	0.509	noncompact-compact
588	LOC-Os01g21560	Meristem	0.0348	0.0461	0.119	0.0787	0.0423	0.104	-1.72	2.84	15.1	0.000103	0.00102	0.0023	noncompact-compact
589	LOC-Os01g21580	Meristem	0.00249	0	0	0	0.00083	0	2.5	-2.12	0.563	0.453	0.675	0.754	noncompact-compact
590	LOC-Os01g21590	Meristem	0.0199	0.0149	0.0286	0.0402	0.0166	0.0329	-1.41	1.22	5.67	0.0173	0.0714	0.116	noncompact-compact
591	LOC-Os01g21610	Meristem	0.0746	0.0685	0.0788	0.062	0.0705	0.0726	-0.213	2.54	0.23	0.632	0.774	0.818	noncompact-compact
592	LOC-Os01g21620	Meristem	0.00249	0.00374	0.00197	0	0.00332	0.00124	1.3	-1.5	0.495	0.482	0.695	0.771	noncompact-compact
593	LOC-Os01g21630	Meristem	0	0.00125	0	0	0.00083	0	2.46	-2.13	0.552	0.458	0.675	0.754	noncompact-compact
594	LOC-Os01g21640	Meristem	0.00249	0.0199	0.0463	0.0469	0.0141	0.0465	-2	1.93	14.7	0.000128	0.00123	0.00274	noncompact-compact
595	LOC-Os01g21860	Meristem	0.184	0.162	0.133	0.0921	0.169	0.118	0.569	3.58	2.13	0.145	0.351	0.454	noncompact-compact
596	LOC-Os01g21960	Meristem	0.261	0.341	0.204	0.147	0.315	0.183	0.86	4.52	5.9	0.0151	0.0643	0.105	noncompact-compact
597	LOC-Os01g21990	Meristem	0.00249	0.00498	0	0.00168	0.00415	0.00062	2.27	-1.47	1.35	0.246	0.5	0.6	noncompact-compact
598	LOC-Os01g22070	Meristem	0.00498	0.00623	0.0256	0.0117	0.00581	0.0205	-1.66	0.269	4.6	0.032	0.115	0.177	noncompact-compact
599	LOC-Os01g22080	Meristem	0.00249	0.00125	0.00394	0.0067	0.00166	0.00496	-1.64	-1.12	1.12	0.291	0.543	0.649	noncompact-compact
600	LOC-Os01g22100	Meristem	0.00498	0.00374	0.0167	0.00503	0.00415	0.0124	-1.35	-0.223	2.1	0.147	0.355	0.459	noncompact-compact
601	LOC-Os01g22170	Meristem	0	0	0.000985	0	0	0.00062	-2.15	-2.14	0.378	0.538	0.695	0.783	noncompact-compact
602	LOC-Os01g22230	Meristem	0.00746	0.00623	0.00493	0.00503	0.00664	0.00496	0.7	1.19	1.5	0.221	0.465	0.569	noncompact-compact
603	LOC-Os01g22249	Meristem	0.00995	0.0112	0.0207	0.0251	0.0108	0.0223	-1.12	0.8	3.06	0.0803	0.231	0.321	noncompact-compact
604	LOC-Os01g22280	Meristem	0	0	0	0.00168	0	0.00062	-2.28	-2.12	0.411	0.522	0.695	0.778	noncompact-compact
605	LOC-Os01g22336	Meristem	0.0697	0.056	0.154	0.109	0.0606	0.137	-1.4	3.34	11.6	0.000646	0.00485	0.0101	noncompact-compact
606	LOC-Os01g22352	Meristem	0.0299	0.0237	0.141	0.137	0.0257	0.14	-3.41	4.32	71.2	3.33e-17	4.31e-15	1.24e-14	noncompact-compact
607	LOC-Os01g22370	Meristem	0.276	0.274	0.402	0.337	0.275	0.378	-1.63	6.82	24.4	7.85e-07	1.44e-05	3.74e-05	noncompact-compact
608	LOC-Os01g22450	Meristem	0.0199	0.00996	0.0108	0.00838	0.0133	0.00993	0.301	0.206	0.163	0.686	0.809	0.851	noncompact-compact
609	LOC-Os01g22500	Meristem	0.323	0.24	0.208	0.161	0.268	0.19	0.588	4.51	2.78	0.0957	0.262	0.357	noncompact-compact
610	LOC-Os01g22510	Meristem	0.0547	0.0585	0.066	0.0486	0.0573	0.0596	-0.0955	2.26	0.0425	0.837	0.918	0.926	noncompact-compact
611	LOC-Os01g22590	Meristem	0.00249	0	0.00197	0.00168	0.00083	0.00186	-1.05	-1.72	0.211	0.646	0.781	0.826	noncompact-compact
612	LOC-Os01g22630	Meristem	0.132	0.0897	0.33	0.278	0.104	0.311	-1.81	4.41	24.2	8.62e-07	1.56e-05	4.05e-05	noncompact-compact
613	LOC-Os01g22640	Meristem	0.0174	0.061	0.00493	0.00503	0.0465	0.00496	3.15	1.03	21.3	3.87e-06	5.91e-05	0.000147	noncompact-compact
614	LOC-Os01g22660	Meristem	0	0.00125	0.00985	0.0067	0.00083	0.00868	-3.18	-0.826	4.44	0.0351	0.123	0.188	noncompact-compact
615	LOC-Os01g22710	Meristem	0	0.00125	0	0	0.00083	0	2.46	-2.13	0.552	0.458	0.675	0.754	noncompact-compact
616	LOC-Os01g22780	Meristem	0.00746	0.0324	0.00493	0	0.0241	0.0031	3.09	0.283	14	0.000184	0.00168	0.00369	noncompact-compact
617	LOC-Os01g22870	Meristem	0.219	0.279	0.169	0.137	0.259	0.158	0.751	4.24	4.32	0.0378	0.13	0.197	noncompact-compact
618	LOC-Os01g22900	Meristem	0.512	0.619	0.781	0.637	0.583	0.728	-1.04	7.69	11.2	0.000824	0.00592	0.0121	noncompact-compact
619	LOC-Os01g22954	Meristem	0	0	0.00394	0.0101	0	0.0062	-5.38	-1.12	5.66	0.0174	0.0716	0.116	noncompact-compact
620	LOC-Os01g23230	Meristem	0	0	0.00197	0	0	0.00124	-3.44	-1.87	1.19	0.275	0.529	0.634	noncompact-compact
621	LOC-Os01g23310	Meristem	0	0	0.00197	0.00168	0	0.00186	-3.9	-1.74	1.73	0.189	0.417	0.527	noncompact-compact
622	LOC-Os01g23370	Meristem	0	0	0	0.00168	0	0.00062	-2.28	-2.12	0.411	0.522	0.695	0.778	noncompact-compact
623	LOC-Os01g23580	Meristem	0.0597	0.0224	0.0719	0.0385	0.0349	0.0596	-0.543	2.29	1.38	0.241	0.494	0.595	noncompact-compact
624	LOC-Os01g23600	Meristem	0.00746	0.0212	0.0128	0.0067	0.0166	0.0105	0.584	0.231	0.631	0.427	0.675	0.741	noncompact-compact
625	LOC-Os01g23610	Meristem	0.219	0.278	0.195	0.134	0.258	0.172	0.59	4.33	2.73	0.0983	0.266	0.363	noncompact-compact
626	LOC-Os01g23620	Meristem	0.774	0.889	0.785	0.665	0.851	0.741	1.38	8.21	20.8	5.01e-06	7.45e-05	0.000184	noncompact-compact
627	LOC-Os01g23630	Meristem	0.124	0.0573	0.0759	0.0503	0.0797	0.0664	0.36	2.57	0.665	0.415	0.668	0.731	noncompact-compact
628	LOC-Os01g23640	Meristem	0.249	0.238	0.366	0.3	0.241	0.341	-0.829	4.87	5.72	0.0168	0.0697	0.114	noncompact-compact
629	LOC-Os01g23705	Meristem	0	0	0.000985	0	0	0.00062	-2.15	-2.14	0.378	0.538	0.695	0.783	noncompact-compact
630	LOC-Os01g23730	Meristem	0.00249	0	0	0	0.00083	0	2.5	-2.12	0.563	0.453	0.675	0.754	noncompact-compact
631	LOC-Os01g23740	Meristem	0.617	0.68	0.728	0.631	0.659	0.692	-0.12	6.92	0.142	0.707	0.825	0.865	noncompact-compact
632	LOC-Os01g23880	Meristem	0.00249	0	0	0	0.00083	0	2.5	-2.12	0.563	0.453	0.675	0.754	noncompact-compact
633	LOC-Os01g23970	Meristem	0	0	0.00197	0.00168	0	0.00186	-4	-1.72	1.83	0.176	0.399	0.507	noncompact-compact
634	LOC-Os01g23980	Meristem	0	0	0.000985	0.00503	0	0.00248	-4.1	-1.7	1.95	0.163	0.38	0.485	noncompact-compact
635	LOC-Os01g24010	Meristem	0.00746	0.00374	0.0108	0.00503	0.00498	0.00868	-0.892	-0.474	0.751	0.386	0.637	0.726	noncompact-compact
636	LOC-Os01g24030	Meristem	0.0199	0.0112	0.225	0.169	0.0141	0.204	-4.68	3.93	99.2	2.44e-23	6.85e-21	1.82e-20	noncompact-compact
637	LOC-Os01g24050	Meristem	0	0.00125	0	0	0.00083	0	2.46	-2.13	0.552	0.458	0.675	0.754	noncompact-compact
638	LOC-Os01g24060	Meristem	0.0149	0.0174	0.0217	0.0117	0.0166	0.018	-0.14	0.55	0.0446	0.833	0.917	0.925	noncompact-compact
639	LOC-Os01g24070	Meristem	0.381	0.243	0.493	0.444	0.289	0.475	-0.711	5.96	4.55	0.0328	0.117	0.18	noncompact-compact
640	LOC-Os01g24180	Meristem	0	0.00249	0	0	0.00166	0	3.31	-1.97	1.14	0.285	0.534	0.643	noncompact-compact
641	LOC-Os01g24210	Meristem	0.00995	0	0.00493	0	0.00332	0.0031	0.239	-1.23	0.0234	0.879	0.939	0.948	noncompact-compact
642	LOC-Os01g24430	Meristem	0.00498	0.00249	0.00493	0.00168	0.00332	0.00372	-0.131	-1.15	0.00838	0.927	0.958	0.967	noncompact-compact
643	LOC-Os01g24470	Meristem	0.00498	0.00498	0.00394	0	0.00498	0.00248	1.01	-1.14	0.482	0.487	0.695	0.771	noncompact-compact
644	LOC-Os01g24500	Meristem	0	0	0.000985	0	0	0.00062	-2.15	-2.14	0.378	0.538	0.695	0.783	noncompact-compact
645	LOC-Os01g24560	Meristem	0.0547	0.0174	0.00296	0	0.0299	0.00186	4	1.42	36.1	1.85e-09	6.2e-08	1.75e-07	noncompact-compact
646	LOC-Os01g24600	Meristem	0.00498	0.00125	0	0	0.00249	0	5.47	-1.16	6.56	0.0104	0.048	0.0811	noncompact-compact
647	LOC-Os01g24680	Meristem	0.261	0.269	0.4	0.285	0.266	0.357	-0.681	5.07	3.99	0.0458	0.151	0.225	noncompact-compact
648	LOC-Os01g24690	Meristem	0.881	0.883	0.697	0.688	0.882	0.694	1.04	8.63	12.7	0.000357	0.00296	0.00631	noncompact-compact
649	LOC-Os01g24720	Meristem	0	0	0.000985	0.00168	0	0.00124	-3.06	-1.98	0.835	0.361	0.619	0.707	noncompact-compact
650	LOC-Os01g24764	Meristem	0.0274	0.0187	0.0355	0.0168	0.0216	0.0285	-0.492	1.02	0.689	0.407	0.66	0.73	noncompact-compact
651	LOC-Os01g24780	Meristem	0	0.00125	0	0	0.00083	0	2.46	-2.13	0.552	0.458	0.675	0.754	noncompact-compact
652	LOC-Os01g24880	Meristem	0.172	0.125	0.235	0.206	0.14	0.225	-0.985	4.02	6.95	0.00839	0.0402	0.0694	noncompact-compact
653	LOC-Os01g24920	Meristem	0.00995	0.00498	0.00591	0.00335	0.00664	0.00496	0.572	-0.651	0.265	0.607	0.757	0.8	noncompact-compact
654	LOC-Os01g24940	Meristem	0.0498	0.00623	0.0276	0.0251	0.0207	0.0267	-0.526	1.24	0.843	0.359	0.619	0.705	noncompact-compact
655	LOC-Os01g24950	Meristem	0.236	0.273	0.242	0.181	0.261	0.22	0.289	4.55	0.679	0.41	0.663	0.73	noncompact-compact
656	LOC-Os01g24980	Meristem	0.0274	0.0224	0.0069	0.00503	0.0241	0.0062	1.95	0.364	6.85	0.00886	0.0419	0.0721	noncompact-compact
657	LOC-Os01g24990	Meristem	0	0	0.00197	0	0	0.00124	-2.95	-2	0.776	0.378	0.628	0.723	noncompact-compact
658	LOC-Os01g25060	Meristem	0.00249	0.00498	0.00197	0.00335	0.00415	0.00248	0.546	-1.2	0.134	0.715	0.831	0.87	noncompact-compact
659	LOC-Os01g25100	Meristem	0	0	0	0.00168	0	0.00062	-2.28	-2.12	0.411	0.522	0.695	0.778	noncompact-compact
660	LOC-Os01g25230	Meristem	0.00498	0.0174	0.0138	0.0151	0.0133	0.0143	-0.38	0.577	0.328	0.567	0.721	0.787	noncompact-compact
661	LOC-Os01g25240	Meristem	0.00249	0.00374	0.00197	0.00503	0.00332	0.0031	-0.409	-1.1	0.0792	0.778	0.88	0.905	noncompact-compact
662	LOC-Os01g25270	Meristem	0.00249	0.00872	0.00887	0.0101	0.00664	0.00931	-0.686	-0.199	0.59	0.442	0.675	0.75	noncompact-compact
663	LOC-Os01g25330	Meristem	0.179	0.157	0.289	0.288	0.164	0.288	-1.11	4.52	9.65	0.00189	0.0119	0.023	noncompact-compact
664	LOC-Os01g25360	Meristem	0.00498	0	0	0	0.00166	0	3.38	-1.96	1.19	0.276	0.529	0.634	noncompact-compact
665	LOC-Os01g25402	Meristem	0	0	0.000985	0	0	0.00062	-2.15	-2.14	0.378	0.538	0.695	0.783	noncompact-compact
666	LOC-Os01g25484	Meristem	0.0846	0.0461	0.0601	0.0871	0.0589	0.0701	-0.339	2.57	0.581	0.446	0.675	0.753	noncompact-compact
667	LOC-Os01g25500	Meristem	0.00249	0	0.000985	0	0.00083	0.00062	0.352	-1.98	0.0147	0.903	0.949	0.956	noncompact-compact
668	LOC-Os01g25530	Meristem	0.0323	0.0299	0.0374	0.0235	0.0307	0.0323	-0.131	1.31	0.0549	0.815	0.905	0.919	noncompact-compact
669	LOC-Os01g25610	Meristem	0.871	0.761	0.706	0.687	0.798	0.699	1.09	8.4	13.6	0.000232	0.00206	0.00447	noncompact-compact
670	LOC-Os01g25780	Meristem	0.0149	0.00747	0.00197	0.00335	0.00996	0.00248	1.69	-0.484	2.52	0.113	0.294	0.394	noncompact-compact
671	LOC-Os01g25800	Meristem	0.00249	0.00623	0.000985	0.00503	0.00498	0.00248	0.694	-1.1	0.24	0.624	0.77	0.813	noncompact-compact
672	LOC-Os01g26020	Meristem	0.124	0.0971	0.07	0.0787	0.106	0.0732	0.448	2.92	1.13	0.287	0.539	0.647	noncompact-compact
673	LOC-Os01g26060	Meristem	0	0	0.000985	0.00168	0	0.00124	-3.06	-1.98	0.835	0.361	0.619	0.707	noncompact-compact
674	LOC-Os01g26070	Meristem	0.48	0.559	0.334	0.246	0.533	0.301	1.27	5.72	14.2	0.000168	0.00155	0.00342	noncompact-compact
675	LOC-Os01g26080	Meristem	0.00498	0.00498	0.0108	0.0067	0.00498	0.00931	-0.912	-0.477	0.783	0.376	0.628	0.723	noncompact-compact
676	LOC-Os01g26120	Meristem	0	0.00374	0.00197	0	0.00249	0.00124	0.894	-1.61	0.202	0.653	0.786	0.831	noncompact-compact
677	LOC-Os01g26130	Meristem	0.139	0.134	0.154	0.107	0.136	0.136	-0.106	3.52	0.0736	0.786	0.885	0.91	noncompact-compact
678	LOC-Os01g26160	Meristem	0.119	0.0747	0.207	0.132	0.0896	0.179	-0.823	3.73	4.56	0.0328	0.117	0.18	noncompact-compact
679	LOC-Os01g26174	Meristem	0	0.00125	0.0108	0.0117	0.00083	0.0112	-3.87	-0.415	8.95	0.00277	0.0163	0.0308	noncompact-compact
680	LOC-Os01g26340	Meristem	0	0	0.000985	0	0	0.00062	-2.95	-2	0.776	0.378	0.628	0.723	noncompact-compact
681	LOC-Os01g26370	Meristem	0.0622	0.0262	0.0217	0.0385	0.0382	0.0279	0.221	1.6	0.177	0.674	0.799	0.844	noncompact-compact
682	LOC-Os01g27020	Meristem	0.152	0.128	0.206	0.219	0.136	0.211	-0.905	4	5.86	0.0155	0.0655	0.107	noncompact-compact
683	LOC-Os01g27050	Meristem	0	0	0.000985	0	0	0.00062	-2.15	-2.14	0.378	0.538	0.695	0.783	noncompact-compact
684	LOC-Os01g27060	Meristem	0	0	0.00296	0	0	0.00186	-3.44	-1.87	1.19	0.275	0.529	0.634	noncompact-compact
685	LOC-Os01g27140	Meristem	0.00746	0.00125	0.0167	0.0067	0.00332	0.013	-3.25	0.647	17	3.72e-05	0.000427	0.000988	noncompact-compact
686	LOC-Os01g27160	Meristem	0.00498	0	0.00493	0	0.00166	0.0031	-0.161	-1.33	0.0108	0.917	0.953	0.963	noncompact-compact
687	LOC-Os01g27190	Meristem	0	0.00125	0.000985	0	0.00083	0.00062	0.316	-1.99	0.0122	0.912	0.949	0.96	noncompact-compact
688	LOC-Os01g27200	Meristem	0.0373	0.00747	0.0759	0.0553	0.0174	0.0682	-1.84	1.95	12.6	0.00039	0.00318	0.00676	noncompact-compact
689	LOC-Os01g27380	Meristem	0	0	0.000985	0	0	0.00062	-2.15	-2.14	0.378	0.538	0.695	0.783	noncompact-compact
690	LOC-Os01g27390	Meristem	0.0348	0.0473	0.0424	0.0704	0.0432	0.0527	-0.715	2.59	2.57	0.109	0.286	0.386	noncompact-compact
691	LOC-Os01g27480	Meristem	0	0	0	0.00168	0	0.00062	-2.28	-2.12	0.411	0.522	0.695	0.778	noncompact-compact
692	LOC-Os01g27600	Meristem	0	0.00125	0.000985	0.00335	0.00083	0.00186	-1.2	-1.7	0.271	0.603	0.753	0.799	noncompact-compact
693	LOC-Os01g27630	Meristem	0	0	0.000985	0.00168	0	0.00124	-6.25	-0.419	13	0.000304	0.00257	0.00555	noncompact-compact
694	LOC-Os01g27640	Meristem	0.00498	0	0.000985	0.00168	0.00166	0.00124	0.316	-1.7	0.0214	0.884	0.942	0.95	noncompact-compact
695	LOC-Os01g27700	Meristem	0	0.00249	0.00296	0	0.00166	0.00186	-0.491	-1.53	0.0697	0.792	0.89	0.913	noncompact-compact
696	LOC-Os01g27720	Meristem	0.152	0.112	0.116	0.0854	0.125	0.105	0.174	3.24	0.185	0.667	0.795	0.84	noncompact-compact
697	LOC-Os01g27750	Meristem	0.473	0.39	0.393	0.337	0.417	0.372	0.342	5.54	1.05	0.305	0.562	0.66	noncompact-compact
698	LOC-Os01g27760	Meristem	0.00249	0	0.00296	0.00168	0.00083	0.00248	-1.4	-1.61	0.428	0.513	0.695	0.777	noncompact-compact
699	LOC-Os01g27770	Meristem	0.0224	0.0174	0.0197	0.0134	0.0191	0.0174	0.0259	0.707	0.00166	0.968	0.98	0.984	noncompact-compact
700	LOC-Os01g27790	Meristem	0.0174	0.00498	0.00887	0.00335	0.00913	0.00682	0.358	-0.36	0.144	0.705	0.823	0.863	noncompact-compact
701	LOC-Os01g27860	Meristem	0.0945	0.0336	0.355	0.261	0.0539	0.32	-3.3	5.9	80.8	2.56e-19	4.75e-17	1.26e-16	noncompact-compact
702	LOC-Os01g27920	Meristem	0.00249	0.00249	0.00197	0	0.00249	0.00124	1.3	-1.5	0.495	0.482	0.695	0.771	noncompact-compact
703	LOC-Os01g27970	Meristem	0	0	0.00197	0.00168	0	0.00186	-3.55	-1.85	1.27	0.259	0.514	0.614	noncompact-compact
704	LOC-Os01g27990	Meristem	0.381	0.384	0.423	0.357	0.383	0.398	-0.172	5.41	0.264	0.607	0.757	0.8	noncompact-compact
705	LOC-Os01g28134	Meristem	0.0174	0.00996	0.00887	0.00838	0.0124	0.00868	0.316	0.0429	0.159	0.69	0.812	0.854	noncompact-compact
706	LOC-Os01g28150	Meristem	0.00498	0.00623	0.00493	0.00168	0.00581	0.00372	0.613	-0.92	0.234	0.628	0.771	0.816	noncompact-compact
707	LOC-Os01g28340	Meristem	0	0	0.0177	0	0	0.0112	-5.9	-0.645	9.72	0.00182	0.0115	0.0223	noncompact-compact
708	LOC-Os01g28350	Meristem	0	0	0.00197	0	0	0.00124	-2.95	-2	0.776	0.378	0.628	0.723	noncompact-compact
709	LOC-Os01g28450	Meristem	0	0.00249	0.00493	0.00335	0.00166	0.00434	-1.36	-1.24	0.704	0.402	0.654	0.73	noncompact-compact
710	LOC-Os01g28474	Meristem	0	0	0.00197	0	0	0.00124	-2.95	-2	0.776	0.378	0.628	0.723	noncompact-compact
711	LOC-Os01g28580	Meristem	0.00249	0.00125	0.00394	0.0067	0.00166	0.00496	-1.64	-1.12	1.12	0.291	0.543	0.649	noncompact-compact
712	LOC-Os01g28660	Meristem	0.0149	0.00623	0.00296	0.00335	0.00913	0.0031	1.43	-0.678	1.52	0.218	0.46	0.565	noncompact-compact
713	LOC-Os01g28680	Meristem	0.473	0.628	0.645	0.57	0.576	0.617	0.53	7.34	2.86	0.0907	0.252	0.346	noncompact-compact
714	LOC-Os01g28690	Meristem	0	0.00125	0.00591	0	0.00083	0.00372	-1.86	-1.45	0.91	0.34	0.605	0.694	noncompact-compact
715	LOC-Os01g28730	Meristem	0.0149	0.0174	0.00591	0.00335	0.0166	0.00496	1.65	-0.106	3.59	0.0582	0.181	0.262	noncompact-compact
716	LOC-Os01g28760	Meristem	0	0	0.000985	0	0	0.00062	-2.15	-2.14	0.378	0.538	0.695	0.783	noncompact-compact
717	LOC-Os01g28790	Meristem	0.602	0.791	0.704	0.554	0.728	0.649	1.64	8.89	31.8	1.7e-08	4.65e-07	1.27e-06	noncompact-compact
718	LOC-Os01g28930	Meristem	0	0	0.000985	0	0	0.00062	-2.15	-2.14	0.378	0.538	0.695	0.783	noncompact-compact
719	LOC-Os01g28980	Meristem	0.00498	0.00498	0.0384	0.0302	0.00498	0.0354	-3.01	1.08	19.4	1.07e-05	0.000144	0.000347	noncompact-compact
720	LOC-Os01g28989	Meristem	0.343	0.242	0.25	0.188	0.276	0.227	0.373	4.88	1.17	0.279	0.532	0.638	noncompact-compact
721	LOC-Os01g29050	Meristem	0.00249	0.00747	0.0227	0.0285	0.00581	0.0248	-2.52	0.652	11.9	0.000556	0.00427	0.00895	noncompact-compact
722	LOC-Os01g29220	Meristem	0.0224	0.00747	0.0197	0.0268	0.0124	0.0223	-1.08	0.747	2.74	0.0979	0.266	0.362	noncompact-compact
723	LOC-Os01g29230	Meristem	0.0448	0.0274	0.114	0.141	0.0332	0.124	-2.29	2.86	25.3	4.95e-07	9.55e-06	2.51e-05	noncompact-compact
724	LOC-Os01g29280	Meristem	0.00249	0.00125	0.000985	0	0.00166	0.00062	1.2	-1.84	0.236	0.627	0.77	0.815	noncompact-compact
725	LOC-Os01g29409	Meristem	0.092	0.0648	0.208	0.208	0.0739	0.208	-1.86	3.8	22	2.76e-06	4.36e-05	0.00011	noncompact-compact
726	LOC-Os01g29430	Meristem	0.0174	0.00623	0.0236	0.0385	0.00996	0.0292	-1.72	0.897	7.06	0.00787	0.0382	0.0663	noncompact-compact
727	LOC-Os01g29450	Meristem	0	0	0.00296	0.00335	0	0.0031	-4.49	-1.51	2.81	0.0939	0.258	0.353	noncompact-compact
728	LOC-Os01g29488	Meristem	0	0.00125	0.00788	0.0151	0.00083	0.0105	-3.64	-0.592	6.88	0.0087	0.0413	0.0712	noncompact-compact
729	LOC-Os01g29507	Meristem	0.00498	0.00249	0.0069	0.0101	0.00332	0.00806	-1.39	-0.65	1.4	0.237	0.489	0.591	noncompact-compact
730	LOC-Os01g29610	Meristem	0.0174	0.00498	0.0138	0.0168	0.00913	0.0149	-0.848	0.167	1.2	0.273	0.529	0.633	noncompact-compact
731	LOC-Os01g29640	Meristem	0	0.00249	0.00197	0	0.00166	0.00124	0.367	-1.73	0.0278	0.867	0.932	0.942	noncompact-compact
732	LOC-Os01g29690	Meristem	0	0.00125	0.00197	0	0.00083	0.00124	-0.484	-1.86	0.0383	0.845	0.922	0.93	noncompact-compact
733	LOC-Os01g29740	Meristem	0.177	0.0797	0.0759	0.0888	0.112	0.0806	0.4	3.07	0.932	0.334	0.598	0.692	noncompact-compact
734	LOC-Os01g29780	Meristem	0	0	0.000985	0.00168	0	0.00124	-3.06	-1.98	0.835	0.361	0.619	0.707	noncompact-compact
735	LOC-Os01g29804	Meristem	0.139	0.105	0.142	0.149	0.116	0.145	-0.815	4.38	5.19	0.0228	0.0882	0.14	noncompact-compact
736	LOC-Os01g29820	Meristem	0.0896	0.0685	0.0246	0.0168	0.0755	0.0217	1.72	1.95	11.5	0.000688	0.00511	0.0106	noncompact-compact
737	LOC-Os01g29830	Meristem	0.0746	0.0224	0.0433	0.0335	0.0398	0.0397	-0.097	1.75	0.0365	0.848	0.923	0.932	noncompact-compact
738	LOC-Os01g29910	Meristem	0	0	0	0.00168	0	0.00062	-2.28	-2.12	0.411	0.522	0.695	0.778	noncompact-compact
739	LOC-Os01g31110	Meristem	0.0448	0.0336	0.0384	0.0486	0.0373	0.0422	-0.336	1.76	0.435	0.509	0.695	0.775	noncompact-compact
740	LOC-Os01g31350	Meristem	0	0	0	0.00168	0	0.00062	-2.28	-2.12	0.411	0.522	0.695	0.778	noncompact-compact
741	LOC-Os01g31360	Meristem	0.109	0.0461	0.351	0.347	0.0672	0.349	-2.85	4.66	55.9	7.7e-14	5.82e-12	1.7e-11	noncompact-compact
742	LOC-Os01g31420	Meristem	0	0	0.0355	0.0117	0	0.0267	-7.36	0.409	29.6	5.41e-08	1.33e-06	3.6e-06	noncompact-compact
743	LOC-Os01g31440	Meristem	0	0	0.000985	0	0	0.00062	-2.15	-2.14	0.378	0.538	0.695	0.783	noncompact-compact
744	LOC-Os01g31450	Meristem	0.249	0.197	0.481	0.389	0.214	0.447	-1.09	6.82	11.2	0.000837	0.006	0.0123	noncompact-compact
745	LOC-Os01g31610	Meristem	0.0896	0.0548	0.0936	0.0704	0.0664	0.085	-0.433	2.6	0.966	0.326	0.587	0.682	noncompact-compact
746	LOC-Os01g31690	Meristem	0	0	0.000985	0	0	0.00062	-2.15	-2.14	0.378	0.538	0.695	0.783	noncompact-compact
747	LOC-Os01g31760	Meristem	0	0	0.000985	0.00168	0	0.00124	-3.06	-1.98	0.835	0.361	0.619	0.707	noncompact-compact
748	LOC-Os01g31770	Meristem	0.189	0.171	0.168	0.112	0.177	0.148	0.2	3.76	0.276	0.599	0.751	0.799	noncompact-compact
749	LOC-Os01g31800	Meristem	0.0896	0.0473	0.0877	0.0754	0.0614	0.0831	0.233	3.6	0.363	0.547	0.703	0.785	noncompact-compact
750	LOC-Os01g31910	Meristem	0	0.00125	0	0	0.00083	0	2.46	-2.13	0.552	0.458	0.675	0.754	noncompact-compact
751	LOC-Os01g32000	Meristem	0	0	0.00197	0.00168	0	0.00186	-3.55	-1.85	1.27	0.259	0.514	0.614	noncompact-compact
752	LOC-Os01g32020	Meristem	0	0	0.000985	0	0	0.00062	-2.15	-2.14	0.378	0.538	0.695	0.783	noncompact-compact
753	LOC-Os01g32080	Meristem	0	0.00498	0.000985	0.00168	0.00332	0.00124	1.16	-1.48	0.399	0.527	0.695	0.782	noncompact-compact
754	LOC-Os01g32120	Meristem	0.107	0.0959	0.0709	0.0419	0.0996	0.0602	0.639	2.71	2.19	0.139	0.341	0.446	noncompact-compact
755	LOC-Os01g32130	Meristem	0.269	0.143	0.0798	0.0603	0.185	0.0726	1.69	3.78	18.5	1.69e-05	0.000215	0.00051	noncompact-compact
756	LOC-Os01g32160	Meristem	0.0199	0.0311	0.0128	0.00838	0.0274	0.0112	1.23	0.673	3.55	0.0595	0.184	0.265	noncompact-compact
757	LOC-Os01g32170	Meristem	0.0199	0.0224	0.0315	0.0251	0.0216	0.0292	-0.518	1.11	0.786	0.375	0.628	0.722	noncompact-compact
758	LOC-Os01g32259	Meristem	0.0224	0.0125	0.0591	0.067	0.0158	0.062	-2.4	2.03	20.6	5.65e-06	8.24e-05	0.000203	noncompact-compact
759	LOC-Os01g32280	Meristem	0.291	0.31	0.232	0.229	0.304	0.231	0.38	4.69	1.19	0.275	0.529	0.634	noncompact-compact
760	LOC-Os01g32300	Meristem	0.254	0.249	0.236	0.179	0.251	0.215	0.309	4.4	0.761	0.383	0.633	0.726	noncompact-compact
761	LOC-Os01g32330	Meristem	0.00249	0.00125	0.00197	0	0.00166	0.00124	0.4	-1.73	0.0327	0.857	0.925	0.936	noncompact-compact
762	LOC-Os01g32350	Meristem	0.117	0.0785	0.0768	0.0771	0.0913	0.0769	0.183	2.94	0.19	0.663	0.792	0.838	noncompact-compact
763	LOC-Os01g32364	Meristem	0.0224	0.00747	0.0187	0.0117	0.0124	0.0161	-0.348	0.447	0.255	0.613	0.762	0.805	noncompact-compact
764	LOC-Os01g32380	Meristem	0.607	0.689	0.725	0.583	0.661	0.672	0.922	8.46	9.81	0.00173	0.0111	0.0215	noncompact-compact
765	LOC-Os01g32439	Meristem	0.00995	0.00623	0.00788	0.00503	0.00747	0.00682	0.255	-0.443	0.067	0.796	0.892	0.916	noncompact-compact
766	LOC-Os01g32460	Meristem	0.0224	0.0149	0.0246	0.0101	0.0174	0.0192	0.167	0.886	0.0755	0.783	0.884	0.908	noncompact-compact
767	LOC-Os01g32490	Meristem	0.00249	0.00125	0.000985	0	0.00166	0.00062	1.2	-1.84	0.236	0.627	0.77	0.815	noncompact-compact
768	LOC-Os01g32640	Meristem	0.0721	0.0722	0.0424	0.0302	0.0722	0.0378	0.604	2.2	1.65	0.199	0.433	0.541	noncompact-compact
769	LOC-Os01g32660	Meristem	0.56	0.582	0.65	0.573	0.574	0.622	-0.161	6.55	0.245	0.621	0.767	0.81	noncompact-compact
770	LOC-Os01g32680	Meristem	0.00249	0.00374	0	0	0.00332	0	4.25	-1.7	2.47	0.116	0.3	0.401	noncompact-compact
771	LOC-Os01g32710	Meristem	0.0199	0.0149	0.0158	0.0134	0.0166	0.0149	0.0512	0.524	0.00588	0.939	0.963	0.973	noncompact-compact
772	LOC-Os01g32720	Meristem	0.107	0.0535	0.145	0.117	0.0714	0.135	-0.896	3.14	4.67	0.0307	0.111	0.172	noncompact-compact
773	LOC-Os01g32840	Meristem	0.00995	0.00249	0.0148	0.0101	0.00498	0.013	-1.36	-0.21	2.16	0.142	0.346	0.45	noncompact-compact
774	LOC-Os01g32870	Meristem	0.386	0.366	0.297	0.258	0.373	0.282	0.418	5.08	1.51	0.219	0.462	0.567	noncompact-compact
775	LOC-Os01g32880	Meristem	0.129	0.131	0.122	0.0955	0.13	0.112	0.0826	3.32	0.0425	0.837	0.918	0.926	noncompact-compact
776	LOC-Os01g33000	Meristem	0.659	0.762	0.762	0.637	0.728	0.715	0.495	7.7	2.6	0.107	0.283	0.381	noncompact-compact
777	LOC-Os01g33040	Meristem	0.0323	0.0237	0.0473	0.0385	0.0266	0.044	-0.67	2.51	2.22	0.136	0.336	0.439	noncompact-compact
778	LOC-Os01g33060	Meristem	0.269	0.24	0.354	0.283	0.25	0.328	-0.487	4.88	2	0.158	0.372	0.476	noncompact-compact
779	LOC-Os01g33070	Meristem	0	0	0.000985	0	0	0.00062	-2.15	-2.14	0.378	0.538	0.695	0.783	noncompact-compact
780	LOC-Os01g33080	Meristem	0.097	0.076	0.0414	0.0201	0.083	0.0335	1.31	2.42	8.1	0.00443	0.024	0.0437	noncompact-compact
781	LOC-Os01g33090	Meristem	0.00746	0.00249	0.0177	0.00335	0.00415	0.0124	-1.47	-0.313	2.25	0.133	0.331	0.434	noncompact-compact
782	LOC-Os01g33110	Meristem	0	0	0.000985	0	0	0.00062	-2.15	-2.14	0.378	0.538	0.695	0.783	noncompact-compact
783	LOC-Os01g33204	Meristem	0.572	0.704	0.759	0.653	0.66	0.72	-0.407	7.56	1.73	0.188	0.417	0.527	noncompact-compact
784	LOC-Os01g33360	Meristem	0	0	0.000985	0	0	0.00062	-2.15	-2.14	0.378	0.538	0.695	0.783	noncompact-compact
785	LOC-Os01g33410	Meristem	0.00498	0	0.00394	0.00168	0.00166	0.0031	-0.799	-1.41	0.206	0.65	0.784	0.829	noncompact-compact
786	LOC-Os01g33450	Meristem	0.57	0.472	0.39	0.335	0.505	0.37	0.72	6.07	4.69	0.0304	0.11	0.171	noncompact-compact
787	LOC-Os01g33460	Meristem	0.00249	0.00125	0.00197	0.00503	0.00166	0.0031	-0.76	-1.18	0.244	0.621	0.767	0.81	noncompact-compact
788	LOC-Os01g33470	Meristem	0	0	0.00394	0	0	0.00248	-4.09	-1.65	2.07	0.15	0.359	0.464	noncompact-compact
789	LOC-Os01g33500	Meristem	0	0	0.000985	0	0	0.00062	-2.15	-2.14	0.378	0.538	0.695	0.783	noncompact-compact
790	LOC-Os01g33514	Meristem	0.119	0.131	0.171	0.149	0.127	0.163	-0.47	3.65	1.48	0.224	0.469	0.573	noncompact-compact
791	LOC-Os01g33530	Meristem	0	0	0.00394	0.00168	0	0.0031	-4.18	-1.63	2.19	0.139	0.341	0.445	noncompact-compact
792	LOC-Os01g33560	Meristem	0	0	0.00197	0	0	0.00124	-2.95	-2	0.776	0.378	0.628	0.723	noncompact-compact
793	LOC-Os01g33750	Meristem	0	0	0	0.00168	0	0.00062	-2.28	-2.12	0.411	0.522	0.695	0.778	noncompact-compact
794	LOC-Os01g33784	Meristem	0.0274	0.0137	0.167	0.122	0.0183	0.151	-3.07	2.95	41.9	9.46e-11	4.12e-09	1.18e-08	noncompact-compact
795	LOC-Os01g33800	Meristem	0.261	0.224	0.347	0.261	0.237	0.315	-0.579	4.77	2.78	0.0954	0.261	0.357	noncompact-compact
796	LOC-Os01g33810	Meristem	0.00249	0	0.000985	0.00168	0.00083	0.00124	-1.16	-1.7	0.256	0.613	0.761	0.804	noncompact-compact
797	LOC-Os01g33840	Meristem	0	0	0.00197	0	0	0.00124	-2.95	-2	0.776	0.378	0.628	0.723	noncompact-compact
798	LOC-Os01g33869	Meristem	0	0	0.00788	0	0	0.00496	-4.69	-1.38	3.49	0.0617	0.19	0.272	noncompact-compact
799	LOC-Os01g33950	Meristem	0	0	0.000985	0	0	0.00062	-2.15	-2.14	0.378	0.538	0.695	0.783	noncompact-compact
800	LOC-Os01g34000	Meristem	0	0	0.000985	0	0	0.00062	-2.15	-2.14	0.378	0.538	0.695	0.783	noncompact-compact
801	LOC-Os01g34010	Meristem	0.0622	0.0237	0.0552	0.0586	0.0365	0.0565	-0.852	2.15	3.17	0.0749	0.219	0.307	noncompact-compact
802	LOC-Os01g34020	Meristem	0	0	0.000985	0	0	0.00062	-2.15	-2.14	0.378	0.538	0.695	0.783	noncompact-compact
803	LOC-Os01g34030	Meristem	0.00498	0.00374	0.0158	0.0335	0.00415	0.0223	-2.82	0.486	12.7	0.000369	0.00304	0.00647	noncompact-compact
804	LOC-Os01g34060	Meristem	0.00249	0.00125	0.000985	0	0.00166	0.00062	1.2	-1.84	0.236	0.627	0.77	0.815	noncompact-compact
805	LOC-Os01g34080	Meristem	0.00498	0.00747	0.0217	0.0452	0.00664	0.0304	-2.56	0.844	13.6	0.000226	0.00201	0.00436	noncompact-compact
806	LOC-Os01g34190	Meristem	0.184	0.118	0.171	0.149	0.14	0.163	-0.43	3.7	1.25	0.264	0.52	0.62	noncompact-compact
807	LOC-Os01g34200	Meristem	0.132	0.0809	0.0522	0.0486	0.0979	0.0509	0.77	2.63	3.05	0.0807	0.232	0.322	noncompact-compact
808	LOC-Os01g34330	Meristem	0.132	0.076	0.0926	0.0905	0.0946	0.0918	-0.105	2.99	0.0632	0.801	0.897	0.919	noncompact-compact
809	LOC-Os01g34420	Meristem	0.0572	0.0386	0.0286	0.0184	0.0448	0.0248	0.711	1.5	1.76	0.185	0.412	0.521	noncompact-compact
810	LOC-Os01g34430	Meristem	0.0473	0.0199	0.0335	0.0419	0.029	0.0366	-0.458	1.52	0.726	0.394	0.646	0.728	noncompact-compact
811	LOC-Os01g34470	Meristem	0	0	0.000985	0	0	0.00062	-2.15	-2.14	0.378	0.538	0.695	0.783	noncompact-compact
812	LOC-Os01g34480	Meristem	0.736	0.712	0.765	0.737	0.72	0.754	-0.304	7.64	0.976	0.323	0.584	0.679	noncompact-compact
813	LOC-Os01g34610	Meristem	0.0522	0.00747	0.0227	0.0251	0.0224	0.0236	-0.0733	1.05	0.0153	0.902	0.949	0.956	noncompact-compact
814	LOC-Os01g34614	Meristem	0.704	0.619	0.544	0.442	0.647	0.506	0.965	6.78	8.82	0.00299	0.0173	0.0326	noncompact-compact
815	LOC-Os01g34620	Meristem	0.418	0.306	0.231	0.238	0.344	0.233	0.755	5.06	4.87	0.0273	0.102	0.159	noncompact-compact
816	LOC-Os01g34700	Meristem	0.808	0.77	0.684	0.64	0.783	0.667	0.374	7.17	1.4	0.236	0.487	0.59	noncompact-compact
817	LOC-Os01g34770	Meristem	0	0.00249	0.000985	0.00168	0.00166	0.00124	0.25	-1.71	0.014	0.906	0.949	0.957	noncompact-compact
818	LOC-Os01g34870	Meristem	0.0647	0.0187	0.0966	0.106	0.034	0.0999	-1.49	2.76	11.3	0.000791	0.00573	0.0118	noncompact-compact
819	LOC-Os01g34970	Meristem	0.0796	0.0324	0.129	0.117	0.0481	0.125	-1.88	3.21	19.5	1.03e-05	0.000139	0.000337	noncompact-compact
820	LOC-Os01g35030	Meristem	0.00995	0	0.00985	0.00838	0.00332	0.00931	-1.45	-0.562	1.67	0.196	0.429	0.537	noncompact-compact
821	LOC-Os01g35040	Meristem	0.428	0.366	0.528	0.4	0.387	0.481	-0.423	5.88	1.62	0.203	0.437	0.546	noncompact-compact
822	LOC-Os01g35170	Meristem	0.0249	0.0174	0.0217	0.0318	0.0199	0.0254	-0.417	1.02	0.488	0.485	0.695	0.771	noncompact-compact
823	LOC-Os01g35580	Meristem	0.537	0.396	0.47	0.417	0.443	0.45	0.0925	5.8	0.0776	0.781	0.881	0.906	noncompact-compact
824	LOC-Os01g35660	Meristem	0	0	0.000985	0	0	0.00062	-2.15	-2.14	0.378	0.538	0.695	0.783	noncompact-compact
825	LOC-Os01g35789	Meristem	0.488	0.497	0.416	0.375	0.494	0.401	0.34	5.76	1.04	0.307	0.564	0.662	noncompact-compact
826	LOC-Os01g35840	Meristem	0	0.00125	0.000985	0	0.00083	0.00062	0.316	-1.99	0.0122	0.912	0.949	0.96	noncompact-compact
827	LOC-Os01g35930	Meristem	0.0398	0.0423	0.0453	0.057	0.0415	0.0496	-0.427	1.93	0.749	0.387	0.637	0.727	noncompact-compact
828	LOC-Os01g35950	Meristem	0	0	0.00788	0.00168	0	0.00558	-4.92	-1.28	4.15	0.0416	0.141	0.211	noncompact-compact
829	LOC-Os01g36070	Meristem	0.361	0.399	0.301	0.141	0.386	0.242	0.936	5.14	7.56	0.00596	0.0305	0.0542	noncompact-compact
830	LOC-Os01g36090	Meristem	0.0249	0.0174	0.0266	0.0352	0.0199	0.0298	-0.787	1.07	1.75	0.186	0.414	0.523	noncompact-compact
831	LOC-Os01g36120	Meristem	0.00249	0	0	0.00168	0.00083	0.00062	0.22	-1.96	0.00688	0.934	0.96	0.97	noncompact-compact
832	LOC-Os01g36130	Meristem	0.0249	0.00374	0.000985	0.00335	0.0108	0.00186	2.53	-0.519	4.85	0.0277	0.103	0.16	noncompact-compact
833	LOC-Os01g36220	Meristem	0.164	0.111	0.389	0.238	0.129	0.333	-2	5.57	33.3	7.94e-09	2.33e-07	6.48e-07	noncompact-compact
834	LOC-Os01g36229	Meristem	0.114	0.193	0.067	0.0302	0.167	0.0533	1.77	3.19	17.7	2.64e-05	0.000317	0.000741	noncompact-compact
835	LOC-Os01g36240	Meristem	0.311	0.161	0.171	0.173	0.211	0.172	0.118	6.38	0.13	0.719	0.835	0.873	noncompact-compact
836	LOC-Os01g36390	Meristem	0.147	0.0374	0.0522	0.0402	0.0739	0.0478	0.755	2.83	3.13	0.0769	0.223	0.312	noncompact-compact
837	LOC-Os01g36430	Meristem	0	0	0	0.00168	0	0.00062	-2.28	-2.12	0.411	0.522	0.695	0.778	noncompact-compact
838	LOC-Os01g36540	Meristem	0.00498	0.00498	0.00591	0.00503	0.00498	0.00558	-0.543	-0.662	0.23	0.632	0.774	0.818	noncompact-compact
839	LOC-Os01g36610	Meristem	0.00995	0.00249	0.00197	0	0.00498	0.00124	1.41	-1.21	0.85	0.356	0.619	0.703	noncompact-compact
840	LOC-Os01g36630	Meristem	0.0199	0.0361	0.0148	0.0218	0.0307	0.0174	0.528	0.993	0.78	0.377	0.628	0.723	noncompact-compact
841	LOC-Os01g36640	Meristem	0.0821	0.0872	0.0345	0.0101	0.0855	0.0254	1.94	2.19	15.9	6.85e-05	0.000722	0.00164	noncompact-compact
842	LOC-Os01g36800	Meristem	0	0	0.000985	0	0	0.00062	-2.15	-2.14	0.378	0.538	0.695	0.783	noncompact-compact
843	LOC-Os01g36830	Meristem	0.00249	0.00125	0.00788	0.00838	0.00166	0.00806	-1.88	-0.627	2.45	0.118	0.302	0.404	noncompact-compact
844	LOC-Os01g36860	Meristem	0.154	0.116	0.184	0.162	0.129	0.176	-0.515	3.79	1.83	0.176	0.4	0.507	noncompact-compact
845	LOC-Os01g36890	Meristem	0.346	0.242	0.332	0.318	0.276	0.327	-0.334	4.98	0.952	0.329	0.591	0.685	noncompact-compact
846	LOC-Os01g36920	Meristem	0.488	0.465	0.485	0.462	0.472	0.476	-0.00588	5.96	0.000315	0.986	0.991	0.994	noncompact-compact
847	LOC-Os01g36940	Meristem	0.154	0.131	0.141	0.0955	0.139	0.124	0.205	3.47	0.271	0.603	0.753	0.799	noncompact-compact
848	LOC-Os01g36970	Meristem	0.0373	0.0262	0.0207	0.00335	0.0299	0.0143	1.1	0.941	3.31	0.0689	0.206	0.292	noncompact-compact
849	LOC-Os01g37040	Meristem	0.00498	0	0.00197	0.00168	0.00166	0.00186	0.329	-1.27	0.0433	0.835	0.918	0.925	noncompact-compact
850	LOC-Os01g37090	Meristem	0.679	0.507	0.431	0.37	0.564	0.408	1.12	6.67	11.7	0.000628	0.00473	0.00983	noncompact-compact
851	LOC-Os01g37110	Meristem	0.0348	0.0249	0.0128	0.0067	0.0282	0.0105	1.71	0.949	7.59	0.00586	0.03	0.0535	noncompact-compact
852	LOC-Os01g37130	Meristem	0.00498	0.00125	0.0118	0.00503	0.00249	0.00931	-1.78	-0.658	2.14	0.143	0.348	0.452	noncompact-compact
853	LOC-Os01g37170	Meristem	0	0	0.000985	0.00335	0	0.00186	-3.66	-1.83	1.36	0.243	0.495	0.598	noncompact-compact
854	LOC-Os01g37230	Meristem	0.00498	0	0.00197	0	0.00166	0.00124	0.983	-1.6	0.243	0.622	0.768	0.811	noncompact-compact
855	LOC-Os01g37260	Meristem	0.0174	0.0112	0.0108	0.00838	0.0133	0.00993	0.45	0.0703	0.33	0.566	0.72	0.787	noncompact-compact
856	LOC-Os01g37280	Meristem	0.201	0.22	0.15	0.141	0.214	0.146	0.422	4.04	1.31	0.253	0.509	0.607	noncompact-compact
857	LOC-Os01g37350	Meristem	0.124	0.071	0.109	0.106	0.0888	0.108	-0.391	3.24	0.93	0.335	0.599	0.692	noncompact-compact
858	LOC-Os01g37380	Meristem	0.00498	0.00249	0.00788	0.0134	0.00332	0.00993	-1.36	-0.265	2.04	0.153	0.364	0.469	noncompact-compact
859	LOC-Os01g37460	Meristem	0.00995	0.00249	0.0296	0.0285	0.00498	0.0292	-3.39	1.21	24.2	8.62e-07	1.56e-05	4.05e-05	noncompact-compact
860	LOC-Os01g37560	Meristem	0.51	0.508	0.498	0.459	0.509	0.483	0.128	5.98	0.15	0.699	0.818	0.859	noncompact-compact
861	LOC-Os01g37590	Meristem	0	0.00125	0.000985	0	0.00083	0.00062	-0.981	-1.74	0.183	0.668	0.795	0.841	noncompact-compact
862	LOC-Os01g37670	Meristem	0.0124	0.00374	0.0069	0.0067	0.00664	0.00682	-0.0987	-0.535	0.00894	0.925	0.957	0.966	noncompact-compact
863	LOC-Os01g37760	Meristem	0.117	0.0884	0.15	0.131	0.0979	0.143	-0.735	3.34	3.32	0.0685	0.206	0.291	noncompact-compact
864	LOC-Os01g37790	Meristem	0.0697	0.0548	0.113	0.102	0.0598	0.109	-0.981	2.88	5.24	0.0221	0.0865	0.137	noncompact-compact
865	LOC-Os01g37810	Meristem	0.0572	0.0199	0.193	0.141	0.0324	0.174	-2.62	3.4	36.3	1.67e-09	5.68e-08	1.61e-07	noncompact-compact
866	LOC-Os01g37825	Meristem	0.189	0.122	0.307	0.26	0.144	0.29	-1.25	4.38	12	0.000542	0.00417	0.00877	noncompact-compact
867	LOC-Os01g37832	Meristem	0.299	0.335	0.698	0.578	0.323	0.653	-1.99	6.64	34.8	3.63e-09	1.14e-07	3.22e-07	noncompact-compact
868	LOC-Os01g37837	Meristem	0.507	0.401	0.355	0.275	0.437	0.325	0.651	5.6	3.79	0.0515	0.165	0.242	noncompact-compact
869	LOC-Os01g37842	Meristem	0.107	0.0672	0.0473	0.0469	0.0805	0.0471	0.786	2.55	3.1	0.0784	0.227	0.316	noncompact-compact
870	LOC-Os01g37850	Meristem	0.104	0.0747	0.0631	0.0754	0.0846	0.0676	0.191	2.68	0.192	0.661	0.791	0.837	noncompact-compact
871	LOC-Os01g37870	Meristem	0.00995	0.00996	0.0177	0.0117	0.00996	0.0155	-0.675	0.154	0.773	0.379	0.629	0.723	noncompact-compact
872	LOC-Os01g37910	Meristem	0.127	0.0523	0.0926	0.144	0.0772	0.112	-0.803	3.39	3.97	0.0462	0.152	0.226	noncompact-compact
873	LOC-Os01g37950	Meristem	0.808	0.883	0.641	0.486	0.858	0.584	1.36	8.67	21.5	3.63e-06	5.58e-05	0.000139	noncompact-compact
874	LOC-Os01g37980	Meristem	0.535	0.402	0.471	0.353	0.446	0.427	0.275	5.81	0.686	0.408	0.661	0.73	noncompact-compact
875	LOC-Os01g38130	Meristem	0.00746	0.00747	0.0227	0.0235	0.00747	0.023	-1.92	1.11	9.5	0.00205	0.0127	0.0244	noncompact-compact
876	LOC-Os01g38140	Meristem	0.00746	0.00125	0.000985	0	0.00332	0.00062	2.16	-1.59	1.07	0.301	0.557	0.656	noncompact-compact
877	LOC-Os01g38180	Meristem	0.0149	0.0137	0.0256	0.0318	0.0141	0.0279	-1.08	1.13	3.3	0.0693	0.207	0.293	noncompact-compact
878	LOC-Os01g38229	Meristem	0.0174	0.0199	0.0246	0.0117	0.0191	0.0199	-0.133	0.666	0.0431	0.835	0.918	0.925	noncompact-compact
879	LOC-Os01g38359	Meristem	0.124	0.0535	0.0483	0.0402	0.0772	0.0453	0.688	2.31	2.21	0.137	0.338	0.442	noncompact-compact
880	LOC-Os01g38440	Meristem	0	0	0.000985	0	0	0.00062	-2.15	-2.14	0.378	0.538	0.695	0.783	noncompact-compact
881	LOC-Os01g38510	Meristem	0.433	0.379	0.385	0.216	0.397	0.323	0.418	5.38	1.57	0.211	0.45	0.558	noncompact-compact
882	LOC-Os01g38520	Meristem	0.00498	0.00996	0.000985	0	0.0083	0.00062	3.48	-0.955	5.02	0.0251	0.0952	0.15	noncompact-compact
883	LOC-Os01g38560	Meristem	0	0	0	0.00168	0	0.00062	-2.28	-2.12	0.411	0.522	0.695	0.778	noncompact-compact
884	LOC-Os01g38650	Meristem	0.00995	0	0.00788	0.00503	0.00332	0.00682	-1.13	-0.725	0.887	0.346	0.609	0.697	noncompact-compact
885	LOC-Os01g38690	Meristem	0	0	0.000985	0.00168	0	0.00124	-3.06	-1.98	0.835	0.361	0.619	0.707	noncompact-compact
886	LOC-Os01g38950	Meristem	0.326	0.27	0.418	0.407	0.289	0.414	-0.755	5.29	5.02	0.0251	0.0951	0.15	noncompact-compact
887	LOC-Os01g38970	Meristem	0.144	0.0473	0.0749	0.0754	0.0797	0.0751	-0.0298	2.94	0.00505	0.943	0.964	0.975	noncompact-compact
888	LOC-Os01g38990	Meristem	0.167	0.13	0.265	0.228	0.142	0.251	-1.02	4.21	7.79	0.00524	0.0275	0.0494	noncompact-compact
889	LOC-Os01g39010	Meristem	0.614	0.468	0.441	0.464	0.517	0.45	0.542	6.31	2.69	0.101	0.272	0.369	noncompact-compact
890	LOC-Os01g39020	Meristem	0.0174	0.00374	0.0463	0.0302	0.0083	0.0403	-2.25	1.11	12.4	0.000431	0.00345	0.00732	noncompact-compact
891	LOC-Os01g39030	Meristem	0	0.00125	0	0	0.00083	0	2.46	-2.13	0.552	0.458	0.675	0.754	noncompact-compact
892	LOC-Os01g39060	Meristem	0.0249	0.0262	0.0424	0.0352	0.0257	0.0397	-0.818	1.41	2.19	0.139	0.341	0.446	noncompact-compact
893	LOC-Os01g39100	Meristem	0.0199	0.0212	0.0621	0.0352	0.0207	0.0521	-1.44	1.65	7.23	0.00717	0.0354	0.0619	noncompact-compact
894	LOC-Os01g39110	Meristem	0.0423	0.0473	0.0207	0.0268	0.0456	0.023	0.965	1.73	3.49	0.0618	0.19	0.272	noncompact-compact
895	LOC-Os01g39190	Meristem	0	0	0.000985	0	0	0.00062	-2.15	-2.14	0.378	0.538	0.695	0.783	noncompact-compact
896	LOC-Os01g39250	Meristem	0.0672	0.0672	0.0867	0.072	0.0672	0.0813	-0.367	2.66	0.705	0.401	0.654	0.73	noncompact-compact
897	LOC-Os01g39260	Meristem	0.343	0.285	0.494	0.404	0.305	0.46	-0.963	5.46	8.17	0.00427	0.0233	0.0425	noncompact-compact
898	LOC-Os01g39310	Meristem	0.535	0.54	0.724	0.64	0.539	0.693	-0.76	6.72	5.47	0.0194	0.078	0.126	noncompact-compact
899	LOC-Os01g39330	Meristem	0.149	0.122	0.0916	0.107	0.131	0.0974	0.186	3.64	0.23	0.632	0.774	0.818	noncompact-compact
900	LOC-Os01g39670	Meristem	0.00249	0.00872	0.000985	0.0067	0.00664	0.0031	0.738	-0.863	0.349	0.554	0.71	0.787	noncompact-compact
901	LOC-Os01g39680	Meristem	0.0149	0.00249	0.0069	0.00503	0.00664	0.0062	0.266	-0.533	0.0653	0.798	0.894	0.917	noncompact-compact
902	LOC-Os01g39690	Meristem	0.00249	0	0	0	0.00083	0	2.5	-2.12	0.563	0.453	0.675	0.754	noncompact-compact
903	LOC-Os01g39770	Meristem	0.0672	0.0635	0.158	0.0888	0.0647	0.132	-1.31	3.43	10.5	0.00121	0.0082	0.0164	noncompact-compact
904	LOC-Os01g39780	Meristem	0.498	0.346	0.229	0.169	0.397	0.207	1.23	5.11	12.7	0.000366	0.00302	0.00643	noncompact-compact
905	LOC-Os01g39810	Meristem	0.0348	0.0411	0.0296	0.0201	0.039	0.0261	0.332	1.48	0.38	0.538	0.695	0.783	noncompact-compact
906	LOC-Os01g39830	Meristem	0.00498	0.00747	0.0207	0.0201	0.00664	0.0205	-1.9	0.394	6.32	0.012	0.0536	0.0895	noncompact-compact
907	LOC-Os01g39860	Meristem	0.0323	0.0311	0.202	0.157	0.0315	0.185	-3.31	4.15	65.1	7.37e-16	7.53e-14	2.2e-13	noncompact-compact
908	LOC-Os01g39960	Meristem	0.00746	0	0	0	0.00249	0	3.93	-1.82	1.86	0.172	0.395	0.501	noncompact-compact
909	LOC-Os01g40070	Meristem	0.659	0.843	0.854	0.747	0.782	0.815	0.817	9.19	8.53	0.0035	0.0198	0.0367	noncompact-compact
910	LOC-Os01g40080	Meristem	0	0	0.000985	0	0	0.00062	-2.15	-2.14	0.378	0.538	0.695	0.783	noncompact-compact
911	LOC-Os01g40094	Meristem	0.408	0.476	0.654	0.561	0.453	0.62	-0.949	6.35	8.17	0.00426	0.0232	0.0425	noncompact-compact
912	LOC-Os01g40190	Meristem	0.249	0.192	0.333	0.231	0.211	0.295	-0.624	5.09	3.35	0.0671	0.202	0.287	noncompact-compact
913	LOC-Os01g40240	Meristem	0	0.00125	0.000985	0	0.00083	0.00062	0.316	-1.99	0.0122	0.912	0.949	0.96	noncompact-compact
914	LOC-Os01g40250	Meristem	0.0896	0.0399	0.0404	0.0452	0.0564	0.0422	0.612	2.43	1.82	0.178	0.402	0.51	noncompact-compact
915	LOC-Os01g40260	Meristem	0.0373	0.0125	0.0138	0.0168	0.0207	0.0149	-0.153	1.15	0.0694	0.792	0.89	0.914	noncompact-compact
916	LOC-Os01g40280	Meristem	0.266	0.176	0.601	0.538	0.206	0.578	-2.07	5.83	35.5	2.6e-09	8.43e-08	2.38e-07	noncompact-compact
917	LOC-Os01g40290	Meristem	0.0572	0.0187	0.101	0.0704	0.0315	0.09	-1.55	2.66	11.7	0.000618	0.00468	0.00972	noncompact-compact
918	LOC-Os01g40320	Meristem	0.0249	0.00125	0.00788	0.00168	0.00913	0.00558	0.759	-0.375	0.628	0.428	0.675	0.742	noncompact-compact
919	LOC-Os01g40330	Meristem	0.147	0.0722	0.404	0.382	0.0971	0.396	-2.51	4.88	46.3	1.01e-11	5.32e-10	1.56e-09	noncompact-compact
920	LOC-Os01g40340	Meristem	0.199	0.194	0.34	0.302	0.196	0.326	-1.07	4.73	9.25	0.00236	0.0141	0.0272	noncompact-compact
921	LOC-Os01g40520	Meristem	0	0	0.00197	0	0	0.00124	-3.44	-1.87	1.19	0.275	0.529	0.634	noncompact-compact
922	LOC-Os01g40560	Meristem	0.00498	0.0125	0.00197	0	0.00996	0.00124	2.41	-0.706	3.83	0.0505	0.163	0.239	noncompact-compact
923	LOC-Os01g40600	Meristem	0	0.00125	0.00296	0.00168	0.00083	0.00248	-1.44	-1.62	0.448	0.503	0.695	0.772	noncompact-compact
924	LOC-Os01g40610	Meristem	0.266	0.178	0.192	0.122	0.207	0.166	0.34	4.01	0.85	0.357	0.619	0.703	noncompact-compact
925	LOC-Os01g40620	Meristem	0.241	0.166	0.204	0.168	0.191	0.19	-0.0644	4.1	0.0311	0.86	0.927	0.938	noncompact-compact
926	LOC-Os01g40650	Meristem	0.846	0.807	0.786	0.722	0.82	0.762	0.349	7.58	1.28	0.259	0.514	0.614	noncompact-compact
927	LOC-Os01g40660	Meristem	0.0896	0.113	0.0768	0.0704	0.105	0.0744	0.61	2.98	2.12	0.145	0.352	0.456	noncompact-compact
928	LOC-Os01g40670	Meristem	0.443	0.422	0.506	0.379	0.429	0.459	-0.159	5.78	0.229	0.633	0.774	0.819	noncompact-compact
929	LOC-Os01g40700	Meristem	0.229	0.362	0.175	0.142	0.318	0.163	1.1	4.55	9.66	0.00188	0.0118	0.0229	noncompact-compact
930	LOC-Os01g40710	Meristem	0.0348	0.0299	0.118	0.0921	0.0315	0.109	-2.09	2.69	20.4	6.21e-06	8.94e-05	0.00022	noncompact-compact
931	LOC-Os01g40760	Meristem	0.0299	0.0262	0.0345	0.0285	0.0274	0.0323	-0.38	1.25	0.448	0.503	0.695	0.772	noncompact-compact
932	LOC-Os01g40820	Meristem	0.0423	0.0324	0.103	0.151	0.0357	0.121	-2.19	2.95	23.8	1.07e-06	1.87e-05	4.86e-05	noncompact-compact
933	LOC-Os01g40840	Meristem	0.137	0.0884	0.0975	0.0687	0.105	0.0868	0.292	2.96	0.487	0.485	0.695	0.771	noncompact-compact
934	LOC-Os01g40860	Meristem	0.0149	0.00623	0.0266	0.0218	0.00913	0.0248	-1.34	0.761	4.17	0.0411	0.139	0.209	noncompact-compact
935	LOC-Os01g40870	Meristem	0.00498	0.00747	0.0266	0.0251	0.00664	0.0261	-3.12	1.31	22.6	1.96e-06	3.19e-05	8.18e-05	noncompact-compact
936	LOC-Os01g40930	Meristem	0	0	0.000985	0	0	0.00062	-2.15	-2.14	0.378	0.538	0.695	0.783	noncompact-compact
937	LOC-Os01g40970	Meristem	0	0	0.000985	0	0	0.00062	-2.15	-2.14	0.378	0.538	0.695	0.783	noncompact-compact
938	LOC-Os01g40990	Meristem	0.164	0.105	0.269	0.229	0.124	0.254	-1.33	4.21	13	0.000308	0.0026	0.0056	noncompact-compact
939	LOC-Os01g41010	Meristem	0.187	0.071	0.194	0.183	0.11	0.19	-0.962	4.06	6.68	0.00978	0.0456	0.0775	noncompact-compact
940	LOC-Os01g41020	Meristem	0.00249	0	0	0	0.00083	0	2.5	-2.12	0.563	0.453	0.675	0.754	noncompact-compact
941	LOC-Os01g41040	Meristem	0.0348	0.0187	0.0256	0.0184	0.0241	0.023	0.159	1.06	0.0735	0.786	0.885	0.91	noncompact-compact
942	LOC-Os01g41050	Meristem	0.0149	0.00374	0.07	0.0888	0.00747	0.0769	-3.62	2.98	53.3	2.93e-13	1.98e-11	5.86e-11	noncompact-compact
943	LOC-Os01g41120	Meristem	0.632	0.487	0.717	0.501	0.535	0.637	-0.336	6.95	1.11	0.292	0.546	0.65	noncompact-compact
944	LOC-Os01g41190	Meristem	0.164	0.152	0.199	0.223	0.156	0.208	-0.743	4.06	4.03	0.0448	0.149	0.221	noncompact-compact
945	LOC-Os01g41200	Meristem	0	0	0.00197	0	0	0.00124	-3.44	-1.87	1.19	0.275	0.529	0.634	noncompact-compact
946	LOC-Os01g41210	Meristem	0.0174	0.0237	0.0236	0.0067	0.0216	0.0174	0.416	0.627	0.414	0.52	0.695	0.778	noncompact-compact
947	LOC-Os01g41220	Meristem	0.271	0.199	0.439	0.41	0.223	0.429	-1.41	5.31	16.9	3.88e-05	0.000443	0.00102	noncompact-compact
948	LOC-Os01g41240	Meristem	0.0174	0.00623	0.00887	0.00503	0.00996	0.00744	0.271	0.381	0.149	0.699	0.818	0.86	noncompact-compact
949	LOC-Os01g41250	Meristem	0	0.00125	0.000985	0.0101	0.00083	0.00434	-2.53	-1.25	1.94	0.163	0.381	0.486	noncompact-compact
950	LOC-Os01g41310	Meristem	0	0	0.000985	0	0	0.00062	-2.15	-2.14	0.378	0.538	0.695	0.783	noncompact-compact
951	LOC-Os01g41420	Meristem	0	0.00747	0.00493	0	0.00498	0.0031	0.454	-0.886	0.135	0.713	0.831	0.869	noncompact-compact
952	LOC-Os01g41430	Meristem	0.458	0.507	0.427	0.3	0.49	0.38	1.36	6.95	17.6	2.71e-05	0.000324	0.000756	noncompact-compact
953	LOC-Os01g41480	Meristem	0	0	0.000985	0	0	0.00062	-2.15	-2.14	0.378	0.538	0.695	0.783	noncompact-compact
954	LOC-Os01g41510	Meristem	0.0174	0.0187	0.0394	0.0452	0.0183	0.0416	-1.61	1.52	8.32	0.00393	0.0218	0.04	noncompact-compact
955	LOC-Os01g41550	Meristem	0.313	0.385	0.404	0.208	0.361	0.331	0.241	5.56	0.524	0.469	0.686	0.765	noncompact-compact
956	LOC-Os01g41630	Meristem	0.341	0.309	0.367	0.265	0.32	0.329	-0.107	5.07	0.099	0.753	0.862	0.891	noncompact-compact
957	LOC-Os01g41640	Meristem	0.129	0.0834	0.168	0.142	0.0988	0.159	-0.619	3.52	2.47	0.116	0.299	0.4	noncompact-compact
958	LOC-Os01g41650	Meristem	0.0224	0.00747	0.0177	0.0168	0.0124	0.0174	-0.362	0.435	0.271	0.603	0.753	0.799	noncompact-compact
959	LOC-Os01g41710	Meristem	0	0.00125	0.000985	0	0.00083	0.00062	1.17	-1.85	0.224	0.636	0.775	0.821	noncompact-compact
960	LOC-Os01g41730	Meristem	0.00995	0.00125	0	0	0.00415	0	4.88	-1.45	4.07	0.0436	0.145	0.217	noncompact-compact
961	LOC-Os01g41740	Meristem	0	0	0.000985	0	0	0.00062	-2.15	-2.14	0.378	0.538	0.695	0.783	noncompact-compact
962	LOC-Os01g41870	Meristem	0.102	0.112	0.261	0.224	0.109	0.248	-1.56	4.15	17.3	3.16e-05	0.000372	0.000862	noncompact-compact
963	LOC-Os01g41890	Meristem	0.00995	0.00374	0.00887	0	0.00581	0.00558	0.209	-0.759	0.0314	0.859	0.927	0.938	noncompact-compact
964	LOC-Os01g41900	Meristem	0.201	0.0946	0.514	0.39	0.13	0.468	-2.14	6.64	39.7	2.96e-10	1.17e-08	3.36e-08	noncompact-compact
965	LOC-Os01g41910	Meristem	0.00249	0.00249	0.00394	0	0.00249	0.00248	0.0639	-1.42	0.00117	0.973	0.983	0.987	noncompact-compact
966	LOC-Os01g41930	Meristem	0.00746	0	0.00493	0.00503	0.00249	0.00496	-0.587	-0.971	0.193	0.661	0.791	0.836	noncompact-compact
967	LOC-Os01g41950	Meristem	0.00249	0	0.00296	0.00335	0.00083	0.0031	-1.77	-1.5	0.765	0.382	0.631	0.726	noncompact-compact
968	LOC-Os01g41980	Meristem	0.00746	0.00374	0.00591	0.00503	0.00498	0.00558	0.00743	-0.71	4.08e-05	0.995	0.997	0.998	noncompact-compact
969	LOC-Os01g42000	Meristem	0.00498	0.0137	0.0118	0.0067	0.0108	0.00993	-0.0153	-0.0861	0.000342	0.985	0.991	0.993	noncompact-compact
970	LOC-Os01g42024	Meristem	0.147	0.205	0.0433	0.0369	0.186	0.0409	2.22	3.36	27.3	1.71e-07	3.71e-06	9.89e-06	noncompact-compact
971	LOC-Os01g42030	Meristem	0.306	0.146	0.203	0.147	0.199	0.182	0.413	4.78	1.43	0.232	0.482	0.584	noncompact-compact
972	LOC-Os01g42040	Meristem	0.0249	0.00623	0.0108	0.0151	0.0124	0.0124	-0.167	0.195	0.0489	0.825	0.91	0.921	noncompact-compact
973	LOC-Os01g42080	Meristem	0.109	0.0971	0.12	0.111	0.101	0.117	-0.489	3.25	1.45	0.229	0.476	0.58	noncompact-compact
974	LOC-Os01g42090	Meristem	0.00249	0	0.000985	0	0.00083	0.00062	0.352	-1.98	0.0147	0.903	0.949	0.956	noncompact-compact
975	LOC-Os01g42110	Meristem	0.00746	0	0.00197	0.00168	0.00249	0.00186	0.379	-1.48	0.0431	0.835	0.918	0.925	noncompact-compact
976	LOC-Os01g42120	Meristem	0.179	0.0785	0.0414	0.0352	0.112	0.0391	1.63	2.81	13.6	0.000225	0.002	0.00435	noncompact-compact
977	LOC-Os01g42190	Meristem	0.0622	0.0137	0.067	0.0821	0.0299	0.0726	-1.04	2.64	5.43	0.0198	0.0791	0.127	noncompact-compact
978	LOC-Os01g42200	Meristem	0.0249	0.0149	0.0828	0.111	0.0183	0.0931	-2.54	2.77	29.2	6.56e-08	1.59e-06	4.26e-06	noncompact-compact
979	LOC-Os01g42210	Meristem	0.0199	0.0212	0.0069	0.0235	0.0207	0.013	0.316	0.648	0.234	0.629	0.772	0.816	noncompact-compact
980	LOC-Os01g42220	Meristem	0.00249	0	0.000985	0.00335	0.00083	0.00186	-1.16	-1.7	0.256	0.613	0.761	0.804	noncompact-compact
981	LOC-Os01g42234	Meristem	0.333	0.25	0.427	0.392	0.278	0.414	-1.03	5.58	9.37	0.00221	0.0134	0.0258	noncompact-compact
982	LOC-Os01g42280	Meristem	0.00498	0.00249	0.00591	0.00503	0.00332	0.00558	-0.484	-0.849	0.152	0.696	0.816	0.858	noncompact-compact
983	LOC-Os01g42430	Meristem	0.861	0.914	0.886	0.817	0.896	0.86	0.536	8.47	3.36	0.0668	0.202	0.286	noncompact-compact
984	LOC-Os01g42460	Meristem	0.0323	0.0224	0.0542	0.0402	0.0257	0.049	-1.03	1.64	3.76	0.0524	0.168	0.245	noncompact-compact
985	LOC-Os01g42470	Meristem	0.607	0.401	0.373	0.295	0.47	0.344	0.897	6	7.23	0.00718	0.0355	0.062	noncompact-compact
986	LOC-Os01g42520	Meristem	0.547	0.736	0.528	0.296	0.673	0.442	3.29	9.22	118	1.97e-27	8.5e-25	2.19e-24	noncompact-compact
987	LOC-Os01g42550	Meristem	0.00249	0	0.000985	0	0.00083	0.00062	0.352	-1.98	0.0147	0.903	0.949	0.956	noncompact-compact
988	LOC-Os01g42610	Meristem	0	0.00125	0.00197	0.00503	0.00083	0.0031	-1.9	-1.48	0.885	0.347	0.609	0.697	noncompact-compact
989	LOC-Os01g42650	Meristem	0.958	0.975	0.947	0.916	0.969	0.935	0.672	9.05	5.68	0.0172	0.071	0.115	noncompact-compact
990	LOC-Os01g42670	Meristem	0.00249	0	0.00197	0	0.00083	0.00124	-0.447	-1.85	0.0335	0.855	0.925	0.935	noncompact-compact
991	LOC-Os01g42690	Meristem	0.0299	0.0187	0.0433	0.0184	0.0224	0.0341	-0.484	1.42	0.782	0.376	0.628	0.723	noncompact-compact
992	LOC-Os01g42710	Meristem	0.0323	0.0162	0.0197	0.0184	0.0216	0.0192	0.0829	0.793	0.0176	0.894	0.948	0.953	noncompact-compact
993	LOC-Os01g42720	Meristem	0.231	0.118	0.118	0.106	0.156	0.114	0.308	3.64	0.636	0.425	0.675	0.739	noncompact-compact
994	LOC-Os01g42730	Meristem	0.251	0.151	0.278	0.211	0.184	0.253	-0.528	4.44	2.22	0.136	0.336	0.44	noncompact-compact
995	LOC-Os01g42770	Meristem	0.517	0.45	0.436	0.348	0.472	0.404	0.291	5.68	0.767	0.381	0.631	0.725	noncompact-compact
996	LOC-Os01g42810	Meristem	0.0473	0.0286	0.0315	0.0151	0.0349	0.0254	0.592	1.69	1.32	0.25	0.505	0.604	noncompact-compact
997	LOC-Os01g42830	Meristem	0.276	0.271	0.33	0.211	0.273	0.286	-0.101	4.71	0.0853	0.77	0.875	0.902	noncompact-compact
998	LOC-Os01g42840	Meristem	0.00249	0	0	0.00168	0.00083	0.00062	0.22	-1.96	0.00688	0.934	0.96	0.97	noncompact-compact
999	LOC-Os01g42860	Meristem	0.48	0.494	0.759	0.724	0.49	0.746	-3.6	10.2	157	4.67e-36	6.38e-33	1.12e-32	noncompact-compact
1000	LOC-Os01g42950	Meristem	0.316	0.259	0.435	0.345	0.278	0.402	-0.643	5.21	3.62	0.0573	0.179	0.259	noncompact-compact
1001	LOC-Os01g42960	Meristem	0.147	0.187	0.067	0.0385	0.173	0.0565	1.73	3.28	17.4	3.11e-05	0.000367	0.000851	noncompact-compact
1002	LOC-Os01g42980	Meristem	0.512	0.271	0.296	0.327	0.352	0.307	0.389	5.69	1.36	0.243	0.495	0.598	noncompact-compact
1003	LOC-Os01g42990	Meristem	0.112	0.0311	0.0276	0.0268	0.0581	0.0273	1.41	2.1	8.26	0.00404	0.0223	0.0408	noncompact-compact
1004	LOC-Os01g43010	Meristem	0.0622	0.0286	0.0236	0.0184	0.0398	0.0217	0.739	1.39	1.79	0.181	0.407	0.516	noncompact-compact
1005	LOC-Os01g43050	Meristem	0.0821	0.0324	0.179	0.188	0.049	0.182	-2.15	3.6	27.3	1.79e-07	3.87e-06	1.03e-05	noncompact-compact
1006	LOC-Os01g43070	Meristem	0.00249	0.00125	0.00887	0.0067	0.00166	0.00806	-2.35	-0.741	3.14	0.0765	0.222	0.311	noncompact-compact
1007	LOC-Os01g43100	Meristem	0.308	0.306	0.26	0.149	0.307	0.219	0.698	4.73	4.02	0.0451	0.149	0.222	noncompact-compact
1008	LOC-Os01g43120	Meristem	0.0199	0.00249	0.00887	0.0067	0.0083	0.00806	-0.0457	-0.297	0.00254	0.96	0.975	0.981	noncompact-compact
1009	LOC-Os01g43130	Meristem	0.137	0.0834	0.129	0.109	0.101	0.122	-0.327	3.29	0.658	0.417	0.67	0.732	noncompact-compact
1010	LOC-Os01g43140	Meristem	0.0373	0.0984	0.0542	0.0302	0.078	0.0453	0.804	2.29	3.02	0.0822	0.235	0.326	noncompact-compact
1011	LOC-Os01g43160	Meristem	0.308	0.258	0.177	0.124	0.275	0.158	1.06	4.7	9.18	0.00245	0.0146	0.028	noncompact-compact
1012	LOC-Os01g43220	Meristem	0.0149	0.0199	0.0108	0.0101	0.0183	0.0105	0.56	0.308	0.603	0.438	0.675	0.748	noncompact-compact
1013	LOC-Os01g43340	Meristem	0.00249	0	0	0	0.00083	0	2.5	-2.12	0.563	0.453	0.675	0.754	noncompact-compact
1014	LOC-Os01g43360	Meristem	0.704	0.721	0.689	0.603	0.715	0.657	0.272	7.14	0.741	0.389	0.64	0.728	noncompact-compact
1015	LOC-Os01g43370	Meristem	0.361	0.308	0.456	0.499	0.325	0.472	-0.953	5.68	8.04	0.00457	0.0246	0.0447	noncompact-compact
1016	LOC-Os01g43410	Meristem	0.555	0.611	0.549	0.36	0.593	0.479	0.798	6.29	5.79	0.0161	0.0675	0.11	noncompact-compact
1017	LOC-Os01g43480	Meristem	0.254	0.118	0.306	0.181	0.163	0.26	-0.698	4.55	3.91	0.048	0.157	0.232	noncompact-compact
1018	LOC-Os01g43500	Meristem	0.00249	0	0.0069	0.00168	0.00083	0.00496	-2.27	-1.26	1.59	0.207	0.444	0.552	noncompact-compact
1019	LOC-Os01g43510	Meristem	0.117	0.0822	0.0768	0.0452	0.0938	0.0651	0.699	3.22	2.96	0.0855	0.242	0.334	noncompact-compact
1020	LOC-Os01g43530	Meristem	0	0.00249	0.00493	0.00335	0.00166	0.00434	-1.53	-1.16	0.945	0.331	0.594	0.687	noncompact-compact
1021	LOC-Os01g43540	Meristem	0.838	0.872	0.881	0.801	0.861	0.851	0.0122	8.16	0.00168	0.967	0.98	0.984	noncompact-compact
1022	LOC-Os01g43560	Meristem	0	0	0.00394	0.00335	0	0.00372	-4.49	-1.51	2.81	0.0939	0.258	0.353	noncompact-compact
1023	LOC-Os01g43580	Meristem	0.323	0.205	0.242	0.198	0.245	0.226	0.168	4.67	0.232	0.63	0.773	0.817	noncompact-compact
1024	LOC-Os01g43630	Meristem	0.0846	0.0859	0.124	0.072	0.0855	0.105	-0.478	2.95	1.3	0.254	0.51	0.608	noncompact-compact
1025	LOC-Os01g43650	Meristem	0.0721	0.0573	0.186	0.137	0.0622	0.168	-1.56	3.95	16.5	4.82e-05	0.000535	0.00123	noncompact-compact
1026	LOC-Os01g43700	Meristem	0.114	0.0212	0.181	0.111	0.0523	0.155	-1.64	3.34	15.6	7.87e-05	0.000811	0.00184	noncompact-compact
1027	LOC-Os01g43740	Meristem	0.0249	0.0199	0.0857	0.0285	0.0216	0.0645	-1.5	2.37	10.1	0.00147	0.00962	0.019	noncompact-compact
1028	LOC-Os01g43750	Meristem	0.328	0.406	0.585	0.442	0.38	0.532	-1.15	7.58	13.5	0.000244	0.00214	0.00465	noncompact-compact
1029	LOC-Os01g43760	Meristem	0.00249	0.00125	0.00197	0.00168	0.00166	0.00186	-0.00327	-1.4	9.83e-06	0.997	0.998	0.999	noncompact-compact
1030	LOC-Os01g43774	Meristem	0.0124	0.00498	0.0424	0.0402	0.00747	0.0416	-2.59	1.35	17.2	3.29e-05	0.000385	0.000891	noncompact-compact
1031	LOC-Os01g43844	Meristem	0.353	0.223	0.267	0.233	0.266	0.254	0.144	5.43	0.187	0.666	0.795	0.839	noncompact-compact
1032	LOC-Os01g43851	Meristem	0.00249	0	0.000985	0	0.00083	0.00062	0.352	-1.98	0.0147	0.903	0.949	0.956	noncompact-compact
1033	LOC-Os01g43870	Meristem	0.284	0.356	0.108	0.0988	0.332	0.105	1.75	4.44	22.9	1.71e-06	2.85e-05	7.29e-05	noncompact-compact
1034	LOC-Os01g43880	Meristem	0	0	0.000985	0	0	0.00062	-2.15	-2.14	0.378	0.538	0.695	0.783	noncompact-compact
1035	LOC-Os01g43890	Meristem	0.0721	0.0486	0.0601	0.0921	0.0564	0.072	-0.789	2.67	3.2	0.0737	0.216	0.304	noncompact-compact
1036	LOC-Os01g43940	Meristem	0.00498	0.0162	0.00493	0.00503	0.0124	0.00496	1.24	-0.281	1.78	0.182	0.407	0.516	noncompact-compact
1037	LOC-Os01g44040	Meristem	0.219	0.258	0.249	0.216	0.245	0.237	0.0702	4.52	0.04	0.842	0.922	0.928	noncompact-compact
1038	LOC-Os01g44050	Meristem	0.279	0.214	0.208	0.238	0.236	0.219	0.147	4.58	0.177	0.674	0.8	0.844	noncompact-compact
1039	LOC-Os01g44069	Meristem	0.00498	0	0	0.00168	0.00166	0.00062	1.1	-1.82	0.205	0.651	0.784	0.829	noncompact-compact
1040	LOC-Os01g44090	Meristem	0.00498	0.00747	0.00394	0.00838	0.00664	0.00558	0.0157	-0.626	0.000267	0.987	0.992	0.994	noncompact-compact
1041	LOC-Os01g44110	Meristem	0.127	0.0984	0.0837	0.0452	0.108	0.0695	0.683	3.01	2.7	0.101	0.271	0.368	noncompact-compact
1042	LOC-Os01g44120	Meristem	0.537	0.473	0.74	0.578	0.495	0.68	0.306	8.92	1.16	0.281	0.532	0.64	noncompact-compact
1043	LOC-Os01g44130	Meristem	0.00249	0.00374	0.000985	0.00168	0.00332	0.00124	1.19	-1.48	0.418	0.518	0.695	0.778	noncompact-compact
1044	LOC-Os01g44170	Meristem	0.448	0.405	0.373	0.295	0.419	0.344	0.358	5.42	1.15	0.284	0.534	0.642	noncompact-compact
1045	LOC-Os01g44200	Meristem	0.249	0.189	0.187	0.102	0.209	0.156	0.423	4	1.31	0.252	0.508	0.607	noncompact-compact
1046	LOC-Os01g44220	Meristem	0.0124	0.00498	0.0138	0.0168	0.00747	0.0149	-1.06	0.168	1.86	0.173	0.396	0.502	noncompact-compact
1047	LOC-Os01g44230	Meristem	0.301	0.268	0.295	0.231	0.279	0.271	-0.0154	4.75	0.00199	0.964	0.978	0.983	noncompact-compact
1048	LOC-Os01g44240	Meristem	0.00249	0	0.000985	0.00335	0.00083	0.00186	-1.16	-1.7	0.256	0.613	0.761	0.804	noncompact-compact
1049	LOC-Os01g44250	Meristem	0	0	0.000985	0.00335	0	0.00186	-3.66	-1.83	1.36	0.243	0.495	0.598	noncompact-compact
1050	LOC-Os01g44360	Meristem	0.00498	0	0.00591	0	0.00166	0.00372	0.203	-0.871	0.0259	0.872	0.935	0.945	noncompact-compact
1051	LOC-Os01g44390	Meristem	0	0.00125	0.000985	0	0.00083	0.00062	-1.34	-1.64	0.389	0.533	0.695	0.783	noncompact-compact
1052	LOC-Os01g44394	Meristem	0.142	0.0548	0.068	0.0821	0.0838	0.0732	0.0069	3.05	0.000278	0.987	0.992	0.994	noncompact-compact
1053	LOC-Os01g44970	Meristem	0.0124	0.0149	0.00394	0.0067	0.0141	0.00496	1.17	0.0151	2.01	0.157	0.37	0.474	noncompact-compact
1054	LOC-Os01g45060	Meristem	0	0.00249	0.00394	0.00335	0.00166	0.00372	-1.18	-1.32	0.484	0.487	0.695	0.771	noncompact-compact
1055	LOC-Os01g45080	Meristem	0	0	0.000985	0	0	0.00062	-2.15	-2.14	0.378	0.538	0.695	0.783	noncompact-compact
1056	LOC-Os01g45090	Meristem	0.0672	0.0884	0.0837	0.0452	0.0813	0.0695	0.52	3	1.57	0.211	0.45	0.558	noncompact-compact
1057	LOC-Os01g45110	Meristem	0.341	0.242	0.535	0.456	0.275	0.506	-1.2	6.62	13.4	0.000256	0.00223	0.00483	noncompact-compact
1058	LOC-Os01g45190	Meristem	0.45	0.366	0.275	0.245	0.394	0.264	0.653	5.1	3.68	0.0552	0.174	0.253	noncompact-compact
1059	LOC-Os01g45250	Meristem	0.483	0.498	0.761	0.682	0.493	0.731	-0.351	8.06	1.37	0.242	0.495	0.596	noncompact-compact
1060	LOC-Os01g45260	Meristem	0.00249	0	0	0.00168	0.00083	0.00062	0.22	-1.96	0.00688	0.934	0.96	0.97	noncompact-compact
1061	LOC-Os01g45274	Meristem	0.425	0.491	0.632	0.688	0.469	0.653	-1.37	7.62	19.2	1.15e-05	0.000153	0.000369	noncompact-compact
1062	LOC-Os01g45290	Meristem	0.00746	0.00623	0.00197	0	0.00664	0.00124	2.27	-1.12	2.21	0.137	0.338	0.442	noncompact-compact
1063	LOC-Os01g45310	Meristem	0	0.00125	0.00296	0.00168	0.00083	0.00248	-1.44	-1.62	0.448	0.503	0.695	0.772	noncompact-compact
1064	LOC-Os01g45350	Meristem	0	0.00249	0.00296	0.00335	0.00166	0.0031	-1.18	-1.32	0.484	0.487	0.695	0.771	noncompact-compact
1065	LOC-Os01g45380	Meristem	0.0547	0.0809	0.0463	0.0235	0.0722	0.0378	0.896	2.12	3.55	0.0596	0.185	0.266	noncompact-compact
1066	LOC-Os01g45390	Meristem	0.284	0.326	0.141	0.132	0.312	0.138	1.41	4.49	15.3	9.05e-05	0.000911	0.00206	noncompact-compact
1067	LOC-Os01g45400	Meristem	0.00249	0	0	0	0.00083	0	2.5	-2.12	0.563	0.453	0.675	0.754	noncompact-compact
1068	LOC-Os01g45430	Meristem	0	0.00125	0.00197	0.00168	0.00083	0.00186	-1.09	-1.72	0.224	0.636	0.775	0.821	noncompact-compact
1069	LOC-Os01g45450	Meristem	0.0348	0.0199	0.0246	0.0385	0.0249	0.0298	-0.575	1.29	1.02	0.312	0.57	0.667	noncompact-compact
1070	LOC-Os01g45460	Meristem	0.0498	0.0299	0.0433	0.0268	0.0365	0.0372	-0.146	1.73	0.0821	0.774	0.878	0.903	noncompact-compact
1071	LOC-Os01g45520	Meristem	0.00498	0.00374	0.00394	0.00168	0.00415	0.0031	0.392	-1.14	0.0739	0.786	0.885	0.91	noncompact-compact
1072	LOC-Os01g45550	Meristem	0.00498	0.00623	0	0.00168	0.00581	0.00062	2.74	-1.27	2.38	0.123	0.313	0.415	noncompact-compact
1073	LOC-Os01g45640	Meristem	0.112	0.0697	0.21	0.194	0.0838	0.204	-1.64	4.01	18.4	1.76e-05	0.000223	0.000527	noncompact-compact
1074	LOC-Os01g45659	Meristem	0.0771	0.0174	0.0217	0.00503	0.0373	0.0155	1.52	1.5	7.62	0.00579	0.0297	0.053	noncompact-compact
1075	LOC-Os01g45700	Meristem	0.552	0.626	0.682	0.556	0.602	0.635	0.304	7.41	0.955	0.328	0.59	0.685	noncompact-compact
1076	LOC-Os01g45720	Meristem	0.353	0.357	0.343	0.286	0.356	0.322	0.0307	6.3	0.00871	0.926	0.958	0.967	noncompact-compact
1077	LOC-Os01g45750	Meristem	0.214	0.199	0.275	0.24	0.204	0.262	-0.558	4.45	2.48	0.115	0.298	0.4	noncompact-compact
1078	LOC-Os01g45840	Meristem	0.00498	0.00249	0.00493	0.00335	0.00332	0.00434	-0.402	-1.06	0.0836	0.772	0.876	0.903	noncompact-compact
1079	LOC-Os01g45850	Meristem	0	0	0	0.00168	0	0.00062	-2.28	-2.12	0.411	0.522	0.695	0.778	noncompact-compact
1080	LOC-Os01g45900	Meristem	0.0323	0.0149	0.105	0.132	0.0207	0.115	-2.97	2.85	38.7	5.05e-10	1.9e-08	5.44e-08	noncompact-compact
1081	LOC-Os01g45960	Meristem	0.172	0.121	0.142	0.107	0.138	0.129	0.0346	3.51	0.00782	0.93	0.96	0.968	noncompact-compact
1082	LOC-Os01g46020	Meristem	0.0149	0.00374	0.0108	0.00838	0.00747	0.00993	-0.671	-0.143	0.593	0.441	0.675	0.749	noncompact-compact
1083	LOC-Os01g46060	Meristem	0.0945	0.0436	0.0404	0.0385	0.0606	0.0397	0.702	2.11	2.15	0.142	0.347	0.45	noncompact-compact
1084	LOC-Os01g46070	Meristem	0.97	0.986	0.967	0.941	0.981	0.958	0.548	9.84	4.25	0.0392	0.134	0.202	noncompact-compact
1085	LOC-Os01g46080	Meristem	0.177	0.139	0.181	0.162	0.152	0.174	-0.346	3.95	0.861	0.353	0.618	0.701	noncompact-compact
1086	LOC-Os01g46090	Meristem	0.00249	0.00249	0.00394	0.00168	0.00249	0.0031	-0.73	-1.17	0.239	0.625	0.77	0.813	noncompact-compact
1087	LOC-Os01g46120	Meristem	0.0124	0.00249	0	0	0.00581	0	5.28	-1.25	5.65	0.0174	0.0718	0.117	noncompact-compact
1088	LOC-Os01g46140	Meristem	0.00995	0.00249	0.00985	0	0.00498	0.0062	-0.257	-0.717	0.0518	0.82	0.908	0.919	noncompact-compact
1089	LOC-Os01g46169	Meristem	0.0249	0.0174	0.0118	0.0067	0.0199	0.00993	0.942	0.409	1.81	0.178	0.403	0.51	noncompact-compact
1090	LOC-Os01g46230	Meristem	0	0	0.00197	0	0	0.00124	-2.95	-2	0.776	0.378	0.628	0.723	noncompact-compact
1091	LOC-Os01g46240	Meristem	0.00498	0	0.00296	0	0.00166	0.00186	-0.0643	-1.62	0.00136	0.971	0.982	0.986	noncompact-compact
1092	LOC-Os01g46250	Meristem	0.0199	0.00747	0.00493	0.00335	0.0116	0.00434	1.62	-0.264	3	0.0832	0.237	0.328	noncompact-compact
1093	LOC-Os01g46290	Meristem	0.00249	0.00249	0	0.00335	0.00249	0.00124	0.684	-1.57	0.125	0.723	0.839	0.875	noncompact-compact
1094	LOC-Os01g46340	Meristem	0.00746	0	0.000985	0.00168	0.00249	0.00124	0.865	-1.58	0.193	0.66	0.791	0.836	noncompact-compact
1095	LOC-Os01g46380	Meristem	0.692	0.478	0.731	0.647	0.549	0.7	-0.46	7.03	2.09	0.149	0.358	0.461	noncompact-compact
1096	LOC-Os01g46420	Meristem	0.00249	0	0.0069	0.00335	0.00083	0.00558	-2.49	-1.17	2.06	0.151	0.361	0.466	noncompact-compact
1097	LOC-Os01g46430	Meristem	0.00498	0.00125	0.0207	0.0117	0.00249	0.0174	-2.46	0.0636	7.51	0.00614	0.0312	0.0553	noncompact-compact
1098	LOC-Os01g46460	Meristem	0	0.00125	0.00197	0.00168	0.00083	0.00186	-1.09	-1.72	0.224	0.636	0.775	0.821	noncompact-compact
1099	LOC-Os01g46500	Meristem	0.104	0.0959	0.212	0.162	0.0988	0.194	-1.2	3.77	9.68	0.00186	0.0117	0.0227	noncompact-compact
1100	LOC-Os01g46570	Meristem	0.0896	0.103	0.07	0.0486	0.0988	0.062	0.55	2.91	1.7	0.192	0.422	0.531	noncompact-compact
1101	LOC-Os01g46580	Meristem	0.343	0.46	0.317	0.218	0.421	0.28	1.05	5.56	9.69	0.00185	0.0117	0.0226	noncompact-compact
1102	LOC-Os01g46650	Meristem	0.0995	0.0847	0.00887	0.0067	0.0896	0.00806	3.62	2.13	42.1	8.61e-11	3.79e-09	1.09e-08	noncompact-compact
1103	LOC-Os01g46660	Meristem	0.00249	0.00125	0.000985	0.0067	0.00166	0.0031	-1.11	-1.36	0.397	0.528	0.695	0.783	noncompact-compact
1104	LOC-Os01g46690	Meristem	0	0	0.000985	0	0	0.00062	-2.15	-2.14	0.378	0.538	0.695	0.783	noncompact-compact
1105	LOC-Os01g46700	Meristem	0.144	0.105	0.319	0.295	0.118	0.31	-1.73	4.44	22.4	2.26e-06	3.65e-05	9.28e-05	noncompact-compact
1106	LOC-Os01g46720	Meristem	0.0373	0.0174	0.0443	0.0704	0.0241	0.054	-1.31	1.88	6.58	0.0103	0.0477	0.0806	noncompact-compact
1107	LOC-Os01g46750	Meristem	0.473	0.46	0.527	0.472	0.464	0.507	-0.339	6.04	1.05	0.306	0.563	0.661	noncompact-compact
1108	LOC-Os01g46760	Meristem	0.00995	0	0.0177	0.0067	0.00332	0.0136	-1.71	-0.16	3.36	0.0666	0.201	0.285	noncompact-compact
1109	LOC-Os01g46840	Meristem	0.00746	0.00125	0.0069	0.00335	0.00332	0.00558	-0.686	-0.931	0.277	0.599	0.75	0.799	noncompact-compact
1110	LOC-Os01g46900	Meristem	0.00746	0.00249	0.0118	0.00838	0.00415	0.0105	-1.33	-0.426	1.67	0.196	0.428	0.536	noncompact-compact
1111	LOC-Os01g46940	Meristem	0.00249	0	0	0.00168	0.00083	0.00062	-0.688	-1.81	0.0736	0.786	0.885	0.91	noncompact-compact
1112	LOC-Os01g46980	Meristem	0.94	0.958	0.952	0.899	0.952	0.932	0.396	9.46	2.1	0.147	0.355	0.459	noncompact-compact
1113	LOC-Os01g47000	Meristem	0	0	0.000985	0	0	0.00062	-2.15	-2.14	0.378	0.538	0.695	0.783	noncompact-compact
1114	LOC-Os01g47040	Meristem	0.0547	0.0224	0.0286	0.0302	0.0332	0.0292	0.0632	1.52	0.0139	0.906	0.949	0.957	noncompact-compact
1115	LOC-Os01g47050	Meristem	0.0323	0.0174	0.0877	0.0737	0.0224	0.0825	-2.21	2.56	21.5	3.56e-06	5.5e-05	0.000137	noncompact-compact
1116	LOC-Os01g47070	Meristem	0.0323	0.0125	0.14	0.162	0.0191	0.148	-4.01	5.15	103	2.97e-24	9.21e-22	2.43e-21	noncompact-compact
1117	LOC-Os01g47110	Meristem	0	0.00125	0.00394	0.00168	0.00083	0.0031	-1.72	-1.52	0.711	0.399	0.651	0.728	noncompact-compact
1118	LOC-Os01g47200	Meristem	0.0672	0.0336	0.0296	0.0318	0.0448	0.0304	0.523	1.66	1.01	0.315	0.574	0.67	noncompact-compact
1119	LOC-Os01g47256	Meristem	0.119	0.0423	0.0177	0.0235	0.068	0.0199	1.57	2.01	9.8	0.00174	0.0111	0.0216	noncompact-compact
1120	LOC-Os01g47262	Meristem	0.109	0.0361	0.407	0.379	0.0606	0.396	-3.32	5.08	76.6	2.17e-18	3.43e-16	9.47e-16	noncompact-compact
1121	LOC-Os01g47290	Meristem	0.0473	0.0174	0.0768	0.117	0.0274	0.0918	-1.87	2.95	18	2.24e-05	0.000275	0.000647	noncompact-compact
1122	LOC-Os01g47330	Meristem	0.0896	0.0934	0.0985	0.0854	0.0921	0.0937	-0.209	2.95	0.248	0.618	0.765	0.808	noncompact-compact
1123	LOC-Os01g47400	Meristem	0.134	0.0834	0.462	0.203	0.1	0.366	-2.32	4.86	40.4	2.09e-10	8.56e-09	2.45e-08	noncompact-compact
1124	LOC-Os01g47420	Meristem	0.224	0.144	0.16	0.104	0.171	0.139	0.643	3.97	2.98	0.0842	0.239	0.33	noncompact-compact
1125	LOC-Os01g47450	Meristem	0.0398	0.0386	0.0266	0.0285	0.039	0.0273	0.328	1.43	0.364	0.547	0.703	0.785	noncompact-compact
1126	LOC-Os01g47460	Meristem	0.0398	0.0423	0.118	0.0972	0.0415	0.11	-1.67	2.74	13.9	0.000198	0.00179	0.00391	noncompact-compact
1127	LOC-Os01g47480	Meristem	0	0	0.00296	0	0	0.00186	-3.44	-1.87	1.19	0.275	0.529	0.634	noncompact-compact
1128	LOC-Os01g47490	Meristem	0.413	0.374	0.5	0.444	0.387	0.479	-0.548	5.72	2.7	0.101	0.271	0.368	noncompact-compact
1129	LOC-Os01g47530	Meristem	0.433	0.331	0.536	0.484	0.365	0.517	-0.854	5.87	6.52	0.0107	0.0489	0.0825	noncompact-compact
1130	LOC-Os01g47550	Meristem	0.281	0.229	0.219	0.188	0.246	0.207	0.277	4.4	0.612	0.434	0.675	0.747	noncompact-compact
1131	LOC-Os01g47570	Meristem	0.321	0.22	0.537	0.447	0.254	0.504	-0.842	6.97	6.88	0.00874	0.0415	0.0714	noncompact-compact
1132	LOC-Os01g47600	Meristem	0.214	0.0971	0.134	0.129	0.136	0.132	-0.0479	3.62	0.0153	0.901	0.949	0.956	noncompact-compact
1133	LOC-Os01g47630	Meristem	0.0597	0.0212	0.069	0.0452	0.034	0.0602	-0.774	2	2.5	0.113	0.295	0.396	noncompact-compact
1134	LOC-Os01g47650	Meristem	0.187	0.176	0.249	0.201	0.179	0.231	-0.564	4.15	2.39	0.122	0.31	0.412	noncompact-compact
1135	LOC-Os01g47730	Meristem	0.629	0.539	0.549	0.323	0.569	0.465	0.788	6.51	5.77	0.0163	0.0682	0.111	noncompact-compact
1136	LOC-Os01g47745	Meristem	0	0	0.00197	0	0	0.00124	-2.95	-2	0.776	0.378	0.628	0.723	noncompact-compact
1137	LOC-Os01g47770	Meristem	0.381	0.344	0.497	0.407	0.356	0.463	-0.703	5.56	4.41	0.0358	0.125	0.191	noncompact-compact
1138	LOC-Os01g47800	Meristem	0.0423	0.0162	0.0374	0.0519	0.0249	0.0428	-0.796	1.61	2.24	0.135	0.334	0.437	noncompact-compact
1139	LOC-Os01g47830	Meristem	0	0.00125	0.00394	0	0.00083	0.00248	-1.34	-1.64	0.389	0.533	0.695	0.783	noncompact-compact
1140	LOC-Os01g47930	Meristem	0.00498	0	0	0	0.00166	0	3.38	-1.96	1.19	0.276	0.529	0.634	noncompact-compact
1141	LOC-Os01g47940	Meristem	0.00249	0	0	0	0.00083	0	2.5	-2.12	0.563	0.453	0.675	0.754	noncompact-compact
1142	LOC-Os01g48010	Meristem	0.0124	0.00747	0.0394	0.0268	0.00913	0.0347	-2.05	0.935	9.86	0.00169	0.0108	0.0211	noncompact-compact
1143	LOC-Os01g48030	Meristem	0.0597	0.0274	0.101	0.0486	0.0382	0.0819	-1.04	2.3	4.96	0.0259	0.0976	0.153	noncompact-compact
1144	LOC-Os01g48100	Meristem	0	0	0.000985	0	0	0.00062	-2.15	-2.14	0.378	0.538	0.695	0.783	noncompact-compact
1145	LOC-Os01g48170	Meristem	0.00249	0.00374	0.00493	0.00335	0.00332	0.00434	-0.592	-1	0.193	0.66	0.791	0.836	noncompact-compact
1146	LOC-Os01g48180	Meristem	0.107	0.132	0.22	0.178	0.124	0.204	-0.829	3.88	4.8	0.0284	0.105	0.163	noncompact-compact
1147	LOC-Os01g48190	Meristem	0.684	0.808	0.808	0.642	0.767	0.746	0.667	7.94	4.85	0.0277	0.103	0.16	noncompact-compact
1148	LOC-Os01g48210	Meristem	0.201	0.0909	0.142	0.119	0.128	0.133	0.121	3.56	0.097	0.755	0.864	0.893	noncompact-compact
1149	LOC-Os01g48250	Meristem	0.0572	0.061	0.0473	0.0285	0.0598	0.0403	0.497	1.98	1.05	0.306	0.563	0.661	noncompact-compact
1150	LOC-Os01g48290	Meristem	0.092	0.0685	0.0404	0.0268	0.0763	0.0354	1.22	2.2	6.52	0.0107	0.0489	0.0825	noncompact-compact
1151	LOC-Os01g48339	Meristem	0.0174	0.0237	0.0857	0.0586	0.0216	0.0757	-2	2.04	15.3	9e-05	0.000907	0.00205	noncompact-compact
1152	LOC-Os01g48360	Meristem	0.139	0.0946	0.335	0.25	0.11	0.303	-2.05	5.07	33.3	7.76e-09	2.28e-07	6.34e-07	noncompact-compact
1153	LOC-Os01g48380	Meristem	0.0498	0.0336	0.0571	0.062	0.039	0.0589	-0.717	2.11	2.23	0.135	0.335	0.438	noncompact-compact
1154	LOC-Os01g48390	Meristem	0.189	0.0847	0.162	0.127	0.12	0.149	-0.346	3.71	0.813	0.367	0.628	0.714	noncompact-compact
1155	LOC-Os01g48410	Meristem	0.00249	0.00249	0.00197	0.00168	0.00249	0.00186	0.32	-1.49	0.0311	0.86	0.927	0.938	noncompact-compact
1156	LOC-Os01g48444	Meristem	0.669	0.635	0.467	0.409	0.646	0.445	0.908	6.27	7.47	0.00629	0.0318	0.0563	noncompact-compact
1157	LOC-Os01g48470	Meristem	0	0.00498	0.00296	0.00503	0.00332	0.00372	-0.351	-1.12	0.0578	0.81	0.903	0.919	noncompact-compact
1158	LOC-Os01g48500	Meristem	0.0672	0.0448	0.0473	0.0385	0.0523	0.044	0.137	2.19	0.0859	0.769	0.874	0.901	noncompact-compact
1159	LOC-Os01g48525	Meristem	0	0.00249	0.000985	0	0.00166	0.00062	1.17	-1.85	0.224	0.636	0.775	0.821	noncompact-compact
1160	LOC-Os01g48530	Meristem	0.259	0.197	0.0512	0.0285	0.217	0.0428	2.49	3.72	37.2	1.05e-09	3.7e-08	1.06e-07	noncompact-compact
1161	LOC-Os01g48540	Meristem	0.00498	0.00249	0.000985	0	0.00332	0.00062	2.13	-1.59	1.04	0.307	0.564	0.663	noncompact-compact
1162	LOC-Os01g48570	Meristem	0.0896	0.0149	0.00197	0.00168	0.0398	0.00186	5.38	2.06	65.4	6.21e-16	6.5e-14	1.89e-13	noncompact-compact
1163	LOC-Os01g48610	Meristem	0	0	0.000985	0	0	0.00062	-2.15	-2.14	0.378	0.538	0.695	0.783	noncompact-compact
1164	LOC-Os01g48640	Meristem	0	0.00125	0	0	0.00083	0	2.46	-2.13	0.552	0.458	0.675	0.754	noncompact-compact
1165	LOC-Os01g48660	Meristem	0.0522	0.0286	0.0296	0.0184	0.0365	0.0254	0.382	1.33	0.472	0.492	0.695	0.771	noncompact-compact
1166	LOC-Os01g48690	Meristem	0.229	0.209	0.114	0.0972	0.216	0.108	1.08	3.89	8.03	0.0046	0.0247	0.0449	noncompact-compact
1167	LOC-Os01g48720	Meristem	0.164	0.0585	0.07	0.0486	0.0938	0.062	0.581	2.73	1.81	0.179	0.404	0.512	noncompact-compact
1168	LOC-Os01g48740	Meristem	0.00498	0.00623	0.00493	0	0.00581	0.0031	1.13	-0.921	0.778	0.378	0.628	0.723	noncompact-compact
1169	LOC-Os01g48750	Meristem	0.187	0.163	0.224	0.106	0.171	0.18	-0.0427	4.02	0.0135	0.907	0.949	0.958	noncompact-compact
1170	LOC-Os01g48760	Meristem	0.495	0.437	0.448	0.434	0.456	0.443	0.00699	5.79	0.000443	0.983	0.99	0.992	noncompact-compact
1171	LOC-Os01g48790	Meristem	0.383	0.354	0.446	0.42	0.363	0.437	-0.435	5.96	1.72	0.19	0.418	0.528	noncompact-compact
1172	LOC-Os01g48800	Meristem	0	0	0.000985	0	0	0.00062	-2.15	-2.14	0.378	0.538	0.695	0.783	noncompact-compact
1173	LOC-Os01g48810	Meristem	0.286	0.273	0.264	0.246	0.277	0.257	-0.0441	4.69	0.0161	0.899	0.949	0.955	noncompact-compact
1174	LOC-Os01g48820	Meristem	0.0174	0.00498	0.00493	0.0067	0.00913	0.00558	0.846	-0.344	0.789	0.374	0.628	0.72	noncompact-compact
1175	LOC-Os01g48900	Meristem	0	0	0	0.00335	0	0.00124	-3.19	-1.96	0.9	0.343	0.605	0.694	noncompact-compact
1176	LOC-Os01g48930	Meristem	0.42	0.351	0.491	0.405	0.374	0.459	-0.518	5.6	2.41	0.121	0.307	0.41	noncompact-compact
1177	LOC-Os01g48970	Meristem	0.00498	0.00374	0.0108	0.00503	0.00415	0.00868	-0.892	-0.474	0.751	0.386	0.637	0.726	noncompact-compact
1178	LOC-Os01g48990	Meristem	0.0896	0.0847	0.102	0.0519	0.0863	0.0837	0.108	2.86	0.0656	0.798	0.894	0.917	noncompact-compact
1179	LOC-Os01g49000	Meristem	0.239	0.25	0.236	0.193	0.246	0.22	0.036	4.41	0.0103	0.919	0.953	0.964	noncompact-compact
1180	LOC-Os01g49010	Meristem	0.119	0.0598	0.0502	0.0637	0.0797	0.0552	0.299	2.52	0.449	0.503	0.695	0.772	noncompact-compact
1181	LOC-Os01g49026	Meristem	0.808	0.897	0.613	0.491	0.867	0.568	1.75	7.68	30.8	2.89e-08	7.52e-07	2.07e-06	noncompact-compact
1182	LOC-Os01g49030	Meristem	0.0199	0.00374	0.00887	0.0117	0.00913	0.00993	-0.215	-0.139	0.0621	0.803	0.898	0.919	noncompact-compact
1183	LOC-Os01g49060	Meristem	0.0896	0.0648	0.0591	0.0553	0.073	0.0577	0.272	2.41	0.361	0.548	0.704	0.786	noncompact-compact
1184	LOC-Os01g49070	Meristem	0	0.00125	0	0	0.00083	0	2.46	-2.13	0.552	0.458	0.675	0.754	noncompact-compact
1185	LOC-Os01g49110	Meristem	0.0174	0.0112	0.00394	0.0134	0.0133	0.00744	0.647	-0.00975	0.621	0.431	0.675	0.745	noncompact-compact
1186	LOC-Os01g49130	Meristem	0	0.00249	0.000985	0.00335	0.00166	0.00186	-0.346	-1.59	0.0287	0.865	0.931	0.941	noncompact-compact
1187	LOC-Os01g49154	Meristem	0.0398	0.0162	0.0759	0.0302	0.0241	0.0589	-1.25	1.7	5.58	0.0181	0.0741	0.12	noncompact-compact
1188	LOC-Os01g49160	Meristem	0.289	0.148	0.475	0.285	0.195	0.404	-1.09	6.4	10.8	0.001	0.007	0.0141	noncompact-compact
1189	LOC-Os01g49190	Meristem	0.95	0.965	0.968	0.931	0.96	0.955	-0.264	9.42	0.935	0.334	0.597	0.691	noncompact-compact
1190	LOC-Os01g49200	Meristem	0.112	0.0585	0.0975	0.116	0.0763	0.104	-0.175	4.02	0.223	0.637	0.775	0.822	noncompact-compact
1191	LOC-Os01g49210	Meristem	0.142	0.123	0.064	0.0151	0.129	0.0459	1.63	3.36	15.9	6.75e-05	0.000713	0.00162	noncompact-compact
1192	LOC-Os01g49219	Meristem	0.0274	0.0274	0.0345	0.0151	0.0274	0.0273	0.0713	1.08	0.015	0.903	0.949	0.956	noncompact-compact
1193	LOC-Os01g49240	Meristem	0.0199	0.0573	0	0.00168	0.0448	0.00062	5.95	1.03	43	5.55e-11	2.51e-09	7.26e-09	noncompact-compact
1194	LOC-Os01g49250	Meristem	0.348	0.397	0.253	0.209	0.381	0.237	0.762	4.96	4.91	0.0267	0.0999	0.156	noncompact-compact
1195	LOC-Os01g49260	Meristem	0	0	0.000985	0	0	0.00062	-2.15	-2.14	0.378	0.538	0.695	0.783	noncompact-compact
1196	LOC-Os01g49290	Meristem	0.891	0.903	0.698	0.648	0.899	0.679	1.2	8.2	15.8	7.09e-05	0.000743	0.00169	noncompact-compact
1197	LOC-Os01g49310	Meristem	0.00995	0.00374	0.0236	0.00838	0.00581	0.018	-1.41	0.156	3.13	0.0769	0.223	0.312	noncompact-compact
1198	LOC-Os01g49330	Meristem	0.102	0.0548	0.066	0.0469	0.0705	0.0589	0.292	2.45	0.423	0.515	0.695	0.778	noncompact-compact
1199	LOC-Os01g49390	Meristem	0	0.00125	0.00197	0.00168	0.00083	0.00186	-1.09	-1.72	0.224	0.636	0.775	0.821	noncompact-compact
1200	LOC-Os01g49420	Meristem	0.0896	0.0411	0.0631	0.0419	0.0573	0.0552	0.0692	2.14	0.0215	0.884	0.942	0.95	noncompact-compact
1201	LOC-Os01g49440	Meristem	0.152	0.173	0.1	0.0637	0.166	0.0868	1.02	3.45	6.49	0.0109	0.0497	0.0837	noncompact-compact
1202	LOC-Os01g49510	Meristem	0.0224	0.0224	0.00985	0.00838	0.0224	0.00931	1.14	0.467	2.68	0.101	0.272	0.369	noncompact-compact
1203	LOC-Os01g49550	Meristem	0	0	0.00493	0.00335	0	0.00434	-4.84	-1.34	3.81	0.0508	0.164	0.24	noncompact-compact
1204	LOC-Os01g49580	Meristem	0	0	0.000985	0	0	0.00062	-2.15	-2.14	0.378	0.538	0.695	0.783	noncompact-compact
1205	LOC-Os01g49600	Meristem	0.00995	0.00249	0.00493	0.00838	0.00498	0.0062	-0.45	-0.688	0.153	0.696	0.816	0.858	noncompact-compact
1206	LOC-Os01g49614	Meristem	0.0672	0.0399	0.0394	0.0536	0.049	0.0447	-0.148	2.15	0.0975	0.755	0.863	0.892	noncompact-compact
1207	LOC-Os01g49660	Meristem	0	0.00249	0.000985	0	0.00166	0.00062	1.17	-1.85	0.224	0.636	0.775	0.821	noncompact-compact
1208	LOC-Os01g49680	Meristem	0.194	0.158	0.247	0.189	0.17	0.226	-0.572	4.2	2.49	0.115	0.297	0.398	noncompact-compact
1209	LOC-Os01g49690	Meristem	0.595	0.643	0.505	0.432	0.627	0.478	0.559	6.23	2.85	0.0912	0.253	0.347	noncompact-compact
1210	LOC-Os01g49730	Meristem	0.00746	0.00498	0.00493	0.00168	0.00581	0.00372	0.634	-0.915	0.25	0.617	0.765	0.807	noncompact-compact
1211	LOC-Os01g49740	Meristem	0	0	0.000985	0	0	0.00062	-2.15	-2.14	0.378	0.538	0.695	0.783	noncompact-compact
1212	LOC-Os01g49760	Meristem	0.0721	0.0448	0.0631	0.0486	0.0539	0.0577	-0.236	2.19	0.253	0.615	0.763	0.806	noncompact-compact
1213	LOC-Os01g49820	Meristem	0.169	0.0996	0.333	0.29	0.123	0.317	-1.33	4.95	14.4	0.000148	0.00139	0.00309	noncompact-compact
1214	LOC-Os01g49880	Meristem	0.00746	0	0.00591	0	0.00249	0.00372	0.00538	-1.16	7.12e-07	0.999	1	1	noncompact-compact
1215	LOC-Os01g49910	Meristem	0.00249	0.00249	0	0	0.00249	0	3.87	-1.83	1.8	0.18	0.404	0.513	noncompact-compact
1216	LOC-Os01g49920	Meristem	0.0672	0.0299	0.109	0.062	0.0423	0.0918	-0.974	2.59	4.75	0.0293	0.107	0.167	noncompact-compact
1217	LOC-Os01g49950	Meristem	0.0174	0.00872	0.00985	0.0101	0.0116	0.00993	0.0586	0.16	0.00599	0.938	0.963	0.972	noncompact-compact
1218	LOC-Os01g50010	Meristem	0.44	0.339	0.336	0.258	0.373	0.307	0.371	5.2	1.21	0.271	0.529	0.63	noncompact-compact
1219	LOC-Os01g50030	Meristem	0.361	0.579	0.362	0.248	0.506	0.319	1.38	6.19	16.9	3.91e-05	0.000447	0.00103	noncompact-compact
1220	LOC-Os01g50040	Meristem	0.244	0.182	0.329	0.261	0.202	0.304	-0.698	4.69	3.98	0.046	0.152	0.225	noncompact-compact
1221	LOC-Os01g50070	Meristem	0	0	0	0.00168	0	0.00062	-2.28	-2.12	0.411	0.522	0.695	0.778	noncompact-compact
1222	LOC-Os01g50080	Meristem	0.00249	0.00125	0.00887	0.00503	0.00166	0.00744	-2.48	-0.624	3.85	0.0498	0.161	0.237	noncompact-compact
1223	LOC-Os01g50110	Meristem	0	0.00249	0.00394	0	0.00166	0.00248	-0.491	-1.53	0.0697	0.792	0.89	0.913	noncompact-compact
1224	LOC-Os01g50120	Meristem	0.0224	0.0249	0.0256	0.0168	0.0241	0.0223	0.0669	1.03	0.0129	0.909	0.949	0.959	noncompact-compact
1225	LOC-Os01g50160	Meristem	0.383	0.355	0.689	0.648	0.364	0.674	-1.61	6.95	24.2	8.67e-07	1.56e-05	4.06e-05	noncompact-compact
1226	LOC-Os01g50170	Meristem	0.00249	0.00125	0.000985	0	0.00166	0.00062	1.2	-1.84	0.236	0.627	0.77	0.815	noncompact-compact
1227	LOC-Os01g50180	Meristem	0.00249	0	0.00493	0	0.00083	0.0031	-0.944	-1.34	0.312	0.576	0.73	0.789	noncompact-compact
1228	LOC-Os01g50320	Meristem	0.097	0.0971	0.16	0.132	0.0971	0.15	-0.88	3.4	4.81	0.0284	0.105	0.163	noncompact-compact
1229	LOC-Os01g50340	Meristem	0.129	0.0747	0.0818	0.062	0.0929	0.0744	0.317	2.83	0.558	0.455	0.675	0.754	noncompact-compact
1230	LOC-Os01g50360	Meristem	0	0.00125	0.00197	0	0.00083	0.00124	-0.484	-1.86	0.0383	0.845	0.922	0.93	noncompact-compact
1231	LOC-Os01g50370	Meristem	0.368	0.597	0.182	0.151	0.52	0.171	2.98	6.72	72.6	1.61e-17	2.18e-15	6.25e-15	noncompact-compact
1232	LOC-Os01g50400	Meristem	0.157	0.341	0.0335	0.0536	0.28	0.0409	3.33	4.59	72	2.17e-17	2.89e-15	8.29e-15	noncompact-compact
1233	LOC-Os01g50430	Meristem	0	0	0.000985	0	0	0.00062	-2.15	-2.14	0.378	0.538	0.695	0.783	noncompact-compact
1234	LOC-Os01g50440	Meristem	0.0274	0.0149	0.0227	0.0184	0.0191	0.0211	-0.497	1.44	0.823	0.364	0.624	0.711	noncompact-compact
1235	LOC-Os01g50450	Meristem	0.358	0.359	0.211	0.162	0.359	0.193	1.92	5.85	31.3	2.23e-08	5.93e-07	1.63e-06	noncompact-compact
1236	LOC-Os01g50460	Meristem	0	0.00249	0.00493	0.00168	0.00166	0.00372	-1.09	-1.33	0.415	0.519	0.695	0.778	noncompact-compact
1237	LOC-Os01g50470	Meristem	0	0.00125	0.000985	0	0.00083	0.00062	0.316	-1.99	0.0122	0.912	0.949	0.96	noncompact-compact
1238	LOC-Os01g50490	Meristem	0.00249	0	0	0	0.00083	0	2.5	-2.12	0.563	0.453	0.675	0.754	noncompact-compact
1239	LOC-Os01g50520	Meristem	0.00498	0.00125	0.00197	0.00168	0.00249	0.00186	0.349	-1.49	0.0369	0.848	0.923	0.931	noncompact-compact
1240	LOC-Os01g50530	Meristem	0.00249	0.00623	0.00296	0	0.00498	0.00186	1.35	-1.22	0.767	0.381	0.631	0.725	noncompact-compact
1241	LOC-Os01g50570	Meristem	0	0.00374	0	0	0.00249	0	4.22	-1.71	2.43	0.119	0.304	0.407	noncompact-compact
1242	LOC-Os01g50580	Meristem	0.00746	0.00125	0.00197	0	0.00332	0.00124	1.36	-1.49	0.538	0.463	0.681	0.76	noncompact-compact
1243	LOC-Os01g50590	Meristem	0.00249	0	0	0	0.00083	0	2.5	-2.12	0.563	0.453	0.675	0.754	noncompact-compact
1244	LOC-Os01g50680	Meristem	0.00249	0.00125	0.00887	0.00168	0.00166	0.0062	-1.94	-0.917	1.9	0.168	0.389	0.495	noncompact-compact
1245	LOC-Os01g50690	Meristem	0.0423	0.0174	0.0365	0.0452	0.0257	0.0397	-0.92	1.56	2.91	0.0882	0.248	0.34	noncompact-compact
1246	LOC-Os01g50700	Meristem	0.107	0.0299	0.0739	0.0436	0.0556	0.0627	-0.0858	2.47	0.0368	0.848	0.923	0.931	noncompact-compact
1247	LOC-Os01g50760	Meristem	0.366	0.356	0.432	0.357	0.359	0.404	-0.225	5.53	0.457	0.499	0.695	0.771	noncompact-compact
1248	LOC-Os01g50770	Meristem	0.694	0.715	0.675	0.581	0.708	0.64	0.311	6.89	0.941	0.332	0.595	0.689	noncompact-compact
1249	LOC-Os01g50820	Meristem	0.0124	0.00872	0.00887	0.0452	0.00996	0.0223	-1.79	0.985	7.89	0.00497	0.0263	0.0475	noncompact-compact
1250	LOC-Os01g50830	Meristem	0.00995	0.00747	0.0069	0.00335	0.0083	0.00558	0.548	-0.55	0.275	0.6	0.751	0.799	noncompact-compact
1251	LOC-Os01g50860	Meristem	0.0249	0.0174	0.0345	0.0452	0.0199	0.0385	-1.24	1.34	4.67	0.0308	0.111	0.172	noncompact-compact
1252	LOC-Os01g50900	Meristem	0.0224	0.00374	0.0158	0.00335	0.00996	0.0112	0.00608	0.076	3.61e-05	0.995	0.997	0.998	noncompact-compact
1253	LOC-Os01g50934	Meristem	0.913	0.904	0.857	0.794	0.907	0.834	0.552	8.15	3.41	0.0647	0.197	0.28	noncompact-compact
1254	LOC-Os01g50940	Meristem	0.0995	0.162	0.13	0.111	0.141	0.123	-0.0172	3.71	0.00203	0.964	0.978	0.982	noncompact-compact
1255	LOC-Os01g50950	Meristem	0	0	0	0.00168	0	0.00062	-2.28	-2.12	0.411	0.522	0.695	0.778	noncompact-compact
1256	LOC-Os01g50970	Meristem	0.0174	0.00498	0.00296	0.00838	0.00913	0.00496	0.785	-0.429	0.62	0.431	0.675	0.745	noncompact-compact
1257	LOC-Os01g50990	Meristem	0	0	0.00197	0	0	0.00124	-2.95	-2	0.776	0.378	0.628	0.723	noncompact-compact
1258	LOC-Os01g51010	Meristem	0.299	0.22	0.47	0.363	0.246	0.431	-1.05	5.29	9.56	0.00199	0.0124	0.0239	noncompact-compact
1259	LOC-Os01g51020	Meristem	0.405	0.333	0.153	0.126	0.357	0.143	1.72	4.92	23.6	1.17e-06	2.03e-05	5.25e-05	noncompact-compact
1260	LOC-Os01g51030	Meristem	0.0622	0.0249	0.158	0.137	0.0373	0.15	-2.05	3.25	22.9	1.73e-06	2.87e-05	7.35e-05	noncompact-compact
1261	LOC-Os01g51120	Meristem	0.694	0.715	0.797	0.66	0.708	0.746	-0.176	7.18	0.312	0.576	0.73	0.789	noncompact-compact
1262	LOC-Os01g51154	Meristem	0.296	0.176	0.204	0.184	0.216	0.197	0.0605	4.35	0.029	0.865	0.931	0.941	noncompact-compact
1263	LOC-Os01g51170	Meristem	0.331	0.345	0.262	0.201	0.34	0.239	0.601	4.86	3.03	0.0815	0.233	0.324	noncompact-compact
1264	LOC-Os01g51190	Meristem	0.269	0.286	0.288	0.174	0.28	0.246	0.241	4.6	0.474	0.491	0.695	0.771	noncompact-compact
1265	LOC-Os01g51200	Meristem	0.413	0.296	0.5	0.452	0.335	0.482	-0.845	5.62	6.34	0.0118	0.0531	0.0888	noncompact-compact
1266	LOC-Os01g51220	Meristem	0.726	0.808	0.584	0.564	0.781	0.577	1.01	7.01	9.96	0.0016	0.0103	0.0202	noncompact-compact
1267	LOC-Os01g51250	Meristem	0.199	0.179	0.363	0.268	0.186	0.328	-1	4.72	8.19	0.00422	0.023	0.0422	noncompact-compact
1268	LOC-Os01g51280	Meristem	0.396	0.359	0.524	0.42	0.371	0.486	-0.612	5.69	3.36	0.0668	0.202	0.286	noncompact-compact
1269	LOC-Os01g51300	Meristem	0.43	0.466	0.38	0.291	0.454	0.347	0.491	5.61	2.17	0.141	0.345	0.449	noncompact-compact
1270	LOC-Os01g51310	Meristem	0.308	0.568	0.341	0.166	0.481	0.276	2.23	6.99	44.7	2.37e-11	1.15e-09	3.37e-09	noncompact-compact
1271	LOC-Os01g51380	Meristem	0.572	0.603	0.672	0.553	0.593	0.628	-0.218	6.68	0.455	0.5	0.695	0.771	noncompact-compact
1272	LOC-Os01g51390	Meristem	0.182	0.0872	0.14	0.216	0.119	0.168	-0.813	3.83	4.54	0.0332	0.118	0.181	noncompact-compact
1273	LOC-Os01g51400	Meristem	0.00249	0	0	0	0.00083	0	2.5	-2.12	0.563	0.453	0.675	0.754	noncompact-compact
1274	LOC-Os01g51410	Meristem	0.408	0.408	0.431	0.32	0.408	0.39	0.0563	5.82	0.0288	0.865	0.931	0.941	noncompact-compact
1275	LOC-Os01g51420	Meristem	0.0821	0.0498	0.0443	0.0385	0.0606	0.0422	0.36	2.24	0.6	0.439	0.675	0.748	noncompact-compact
1276	LOC-Os01g51430	Meristem	0.149	0.181	0.144	0.109	0.17	0.131	0.2	3.68	0.272	0.602	0.753	0.799	noncompact-compact
1277	LOC-Os01g51570	Meristem	0.00249	0.00498	0.000985	0	0.00415	0.00062	3.03	-1.2	3.11	0.0779	0.225	0.315	noncompact-compact
1278	LOC-Os01g51610	Meristem	0	0.00125	0.00394	0.00168	0.00083	0.0031	-1.09	-1.33	0.415	0.519	0.695	0.778	noncompact-compact
1279	LOC-Os01g51620	Meristem	0.00249	0	0.00296	0.00168	0.00083	0.00248	-1.4	-1.61	0.428	0.513	0.695	0.777	noncompact-compact
1280	LOC-Os01g51670	Meristem	0.348	0.38	0.351	0.315	0.369	0.337	0.447	5.86	1.81	0.179	0.404	0.512	noncompact-compact
1281	LOC-Os01g51754	Meristem	0.0547	0.0349	0.173	0.188	0.0415	0.179	-2.46	3.47	33.4	7.48e-09	2.21e-07	6.14e-07	noncompact-compact
1282	LOC-Os01g51790	Meristem	0.00249	0.00249	0	0	0.00249	0	3.87	-1.83	1.8	0.18	0.404	0.513	noncompact-compact
1283	LOC-Os01g51870	Meristem	0.182	0.153	0.387	0.412	0.163	0.396	-2.29	6.36	43.9	3.56e-11	1.68e-09	4.88e-09	noncompact-compact
1284	LOC-Os01g51890	Meristem	0.174	0.0697	0.182	0.0804	0.105	0.145	0.168	4.17	0.214	0.643	0.78	0.825	noncompact-compact
1285	LOC-Os01g51930	Meristem	0	0.00125	0	0	0.00083	0	2.46	-2.13	0.552	0.458	0.675	0.754	noncompact-compact
1286	LOC-Os01g51980	Meristem	0.0547	0.0884	0.0148	0.0184	0.0772	0.0161	2.3	2.01	19.5	1.03e-05	0.000139	0.000337	noncompact-compact
1287	LOC-Os01g52010	Meristem	0.00746	0.00498	0.00197	0	0.00581	0.00124	2.09	-1.2	1.74	0.187	0.416	0.525	noncompact-compact
1288	LOC-Os01g52060	Meristem	0	0.00125	0.00197	0.00503	0.00083	0.0031	-2.2	-1.37	1.32	0.251	0.506	0.606	noncompact-compact
1289	LOC-Os01g52100	Meristem	0.0323	0.00498	0.0305	0.0201	0.0141	0.0267	-1.12	0.89	3.16	0.0756	0.221	0.309	noncompact-compact
1290	LOC-Os01g52120	Meristem	0.0423	0.0149	0.0148	0.00503	0.0241	0.0112	1.07	0.617	2.67	0.102	0.274	0.372	noncompact-compact
1291	LOC-Os01g52130	Meristem	0.0124	0.00374	0.0177	0.0067	0.00664	0.0136	-0.303	0.716	0.225	0.635	0.775	0.821	noncompact-compact
1292	LOC-Os01g52140	Meristem	0.0149	0.00125	0.00197	0	0.00581	0.00124	2.16	-1.19	1.86	0.173	0.396	0.502	noncompact-compact
1293	LOC-Os01g52160	Meristem	0.0572	0.0336	0.0187	0.00838	0.0415	0.0149	1.46	1.47	7.02	0.00807	0.0389	0.0675	noncompact-compact
1294	LOC-Os01g52170	Meristem	0.00746	0.00249	0.00493	0.00335	0.00415	0.00434	-0.393	-0.861	0.1	0.751	0.861	0.89	noncompact-compact
1295	LOC-Os01g52180	Meristem	0.00249	0.00872	0.00788	0	0.00664	0.00496	0.642	-0.699	0.325	0.569	0.723	0.787	noncompact-compact
1296	LOC-Os01g52260	Meristem	0.672	0.795	0.823	0.769	0.754	0.803	-0.169	8.86	0.355	0.551	0.707	0.787	noncompact-compact
1297	LOC-Os01g52270	Meristem	0.0149	0.00623	0.0217	0.0268	0.00913	0.0236	-1.54	0.563	4.8	0.0285	0.105	0.163	noncompact-compact
1298	LOC-Os01g52280	Meristem	0.00995	0.00498	0.0138	0.0168	0.00664	0.0149	-1.27	0.0212	2.32	0.127	0.32	0.423	noncompact-compact
1299	LOC-Os01g52290	Meristem	0.0174	0.00747	0.0532	0.0385	0.0108	0.0478	-2.29	1.33	14	0.000183	0.00167	0.00367	noncompact-compact
1300	LOC-Os01g52304	Meristem	0.0199	0.0324	0.0227	0.0218	0.0282	0.0223	0.311	1.05	0.28	0.597	0.748	0.798	noncompact-compact
1301	LOC-Os01g52330	Meristem	0.00249	0.00374	0.000985	0.00335	0.00332	0.00186	0.591	-1.37	0.125	0.724	0.839	0.875	noncompact-compact
1302	LOC-Os01g52340	Meristem	0.00995	0.00498	0.00887	0.0285	0.00664	0.0161	-1.93	0.392	6.43	0.0112	0.0509	0.0856	noncompact-compact
1303	LOC-Os01g52400	Meristem	0.0522	0.0286	0.0394	0.0519	0.0365	0.044	-0.343	1.85	0.469	0.494	0.695	0.771	noncompact-compact
1304	LOC-Os01g52410	Meristem	0.0249	0.0112	0.00887	0.00168	0.0158	0.0062	2	0.511	8.07	0.0045	0.0243	0.0442	noncompact-compact
1305	LOC-Os01g52440	Meristem	0	0	0.000985	0.00335	0	0.00186	-4.1	-1.7	1.95	0.163	0.38	0.485	noncompact-compact
1306	LOC-Os01g52450	Meristem	0.112	0.056	0.0532	0.0402	0.0747	0.0484	0.578	2.37	1.6	0.206	0.443	0.551	noncompact-compact
1307	LOC-Os01g52460	Meristem	0.659	0.588	0.499	0.439	0.612	0.476	0.742	6.3	5.02	0.0251	0.0951	0.15	noncompact-compact
1308	LOC-Os01g52480	Meristem	0.0224	0.0137	0.0148	0.0134	0.0166	0.0143	0.409	1.58	0.606	0.436	0.675	0.748	noncompact-compact
1309	LOC-Os01g52500	Meristem	0.4	0.357	0.477	0.363	0.372	0.435	-0.374	5.67	1.26	0.261	0.517	0.617	noncompact-compact
1310	LOC-Os01g52514	Meristem	0.00995	0.00623	0.00394	0.00168	0.00747	0.0031	1.22	-0.831	0.977	0.323	0.584	0.679	noncompact-compact
1311	LOC-Os01g52530	Meristem	0.249	0.217	0.238	0.183	0.227	0.218	0.0666	4.44	0.0356	0.85	0.925	0.933	noncompact-compact
1312	LOC-Os01g52540	Meristem	0.00498	0	0.00493	0.0067	0.00166	0.00558	-1.93	-0.968	1.77	0.183	0.409	0.518	noncompact-compact
1313	LOC-Os01g52560	Meristem	0.0149	0.0137	0.0187	0.0268	0.0141	0.0217	-0.782	0.682	1.43	0.231	0.48	0.583	noncompact-compact
1314	LOC-Os01g52570	Meristem	0.0199	0.0212	0.0207	0.00503	0.0207	0.0149	0.663	0.764	1.13	0.287	0.539	0.647	noncompact-compact
1315	LOC-Os01g52594	Meristem	0.396	0.352	0.363	0.255	0.367	0.323	0.477	5.52	2.04	0.153	0.365	0.469	noncompact-compact
1316	LOC-Os01g52610	Meristem	0.216	0.3	0.0404	0.0318	0.272	0.0372	3.19	3.99	59.7	1.12e-14	9.4e-13	2.81e-12	noncompact-compact
1317	LOC-Os01g52630	Meristem	0.092	0.0984	0.0956	0.0938	0.0963	0.0949	-0.248	2.95	0.35	0.554	0.71	0.787	noncompact-compact
1318	LOC-Os01g52640	Meristem	0.0423	0.0374	0.0463	0.0318	0.039	0.0409	-0.144	1.81	0.0826	0.774	0.877	0.903	noncompact-compact
1319	LOC-Os01g52710	Meristem	0.0274	0.0174	0.0384	0.0235	0.0207	0.0329	-0.741	1.27	1.7	0.193	0.423	0.532	noncompact-compact
1320	LOC-Os01g52720	Meristem	0.0249	0.0137	0.00887	0.0067	0.0174	0.00806	0.712	0.228	0.915	0.339	0.604	0.693	noncompact-compact
1321	LOC-Os01g52760	Meristem	0.0423	0.0386	0.0207	0.0201	0.0398	0.0205	0.737	1.25	1.68	0.195	0.426	0.534	noncompact-compact
1322	LOC-Os01g52810	Meristem	0.159	0.141	0.264	0.229	0.147	0.251	-0.959	4.18	6.86	0.00884	0.0419	0.072	noncompact-compact
1323	LOC-Os01g52820	Meristem	0	0	0.000985	0	0	0.00062	-2.15	-2.14	0.378	0.538	0.695	0.783	noncompact-compact
1324	LOC-Os01g52851	Meristem	0.139	0.128	0.168	0.156	0.132	0.164	-0.804	3.92	4.55	0.0329	0.117	0.18	noncompact-compact
1325	LOC-Os01g52864	Meristem	0.124	0.0934	0.156	0.106	0.104	0.137	-0.363	3.37	0.828	0.363	0.622	0.709	noncompact-compact
1326	LOC-Os01g52880	Meristem	0.00498	0	0.00394	0.0067	0.00166	0.00496	-1.61	-1.12	1.08	0.3	0.555	0.656	noncompact-compact
1327	LOC-Os01g52920	Meristem	0.53	0.56	0.708	0.638	0.55	0.682	-0.472	6.94	2.18	0.14	0.343	0.447	noncompact-compact
1328	LOC-Os01g53000	Meristem	0.0846	0.111	0.101	0.116	0.102	0.107	-0.361	3.16	0.778	0.378	0.628	0.723	noncompact-compact
1329	LOC-Os01g53020	Meristem	0.00249	0.00249	0.000985	0.00168	0.00249	0.00124	0.806	-1.59	0.168	0.682	0.805	0.848	noncompact-compact
1330	LOC-Os01g53060	Meristem	0.197	0.101	0.0759	0.0871	0.133	0.08	0.671	3.21	2.69	0.101	0.271	0.369	noncompact-compact
1331	LOC-Os01g53140	Meristem	0.58	0.516	0.434	0.337	0.537	0.398	0.641	5.87	3.71	0.0542	0.172	0.25	noncompact-compact
1332	LOC-Os01g53150	Meristem	0.109	0.0672	0.0768	0.0737	0.0813	0.0757	0.0354	2.74	0.00674	0.935	0.96	0.97	noncompact-compact
1333	LOC-Os01g53160	Meristem	0.0423	0.0212	0.0768	0.0452	0.0282	0.0651	-1.19	2.36	6.54	0.0105	0.0485	0.0818	noncompact-compact
1334	LOC-Os01g53200	Meristem	0.00249	0.00125	0.00394	0.00335	0.00166	0.00372	-1.33	-1.23	0.673	0.412	0.665	0.731	noncompact-compact
1335	LOC-Os01g53220	Meristem	0.00249	0	0.000985	0	0.00083	0.00062	0.352	-1.98	0.0147	0.903	0.949	0.956	noncompact-compact
1336	LOC-Os01g53240	Meristem	0	0.00249	0.000985	0	0.00166	0.00062	1.69	-1.72	0.569	0.451	0.675	0.754	noncompact-compact
1337	LOC-Os01g53280	Meristem	0.428	0.255	0.205	0.226	0.313	0.213	0.752	5.07	4.84	0.0278	0.103	0.161	noncompact-compact
1338	LOC-Os01g53294	Meristem	0.299	0.166	0.251	0.204	0.21	0.234	-0.0397	4.99	0.0135	0.907	0.949	0.957	noncompact-compact
1339	LOC-Os01g53310	Meristem	0.0124	0.00498	0.0118	0.0117	0.00747	0.0118	-0.726	-0.133	0.697	0.404	0.657	0.73	noncompact-compact
1340	LOC-Os01g53350	Meristem	0.0348	0.0112	0.0276	0.0218	0.0191	0.0254	-1.1	1.69	4.33	0.0374	0.13	0.196	noncompact-compact
1341	LOC-Os01g53370	Meristem	0	0.00249	0	0	0.00166	0	3.31	-1.97	1.14	0.285	0.534	0.643	noncompact-compact
1342	LOC-Os01g53450	Meristem	0.102	0.0573	0.0778	0.0436	0.0722	0.0651	0.0754	2.41	0.0278	0.868	0.932	0.942	noncompact-compact
1343	LOC-Os01g53470	Meristem	0.0547	0.0249	0.0601	0.0352	0.0349	0.0509	-0.584	1.92	1.39	0.238	0.489	0.591	noncompact-compact
1344	LOC-Os01g53520	Meristem	0.754	0.808	0.756	0.642	0.79	0.713	0.13	8.11	0.189	0.664	0.793	0.838	noncompact-compact
1345	LOC-Os01g53560	Meristem	0.0423	0.00872	0.0177	0.0201	0.0199	0.0186	-0.139	0.829	0.0497	0.824	0.909	0.92	noncompact-compact
1346	LOC-Os01g53570	Meristem	0.00249	0.00374	0.00197	0	0.00332	0.00124	1.3	-1.5	0.495	0.482	0.695	0.771	noncompact-compact
1347	LOC-Os01g53590	Meristem	0	0	0.00197	0.00168	0	0.00186	-4	-1.72	1.83	0.176	0.399	0.507	noncompact-compact
1348	LOC-Os01g53610	Meristem	0.0498	0.0411	0.0581	0.0486	0.044	0.0546	-0.571	2	1.38	0.241	0.493	0.594	noncompact-compact
1349	LOC-Os01g53620	Meristem	0.716	0.66	0.502	0.394	0.679	0.462	1.03	6.73	9.9	0.00165	0.0106	0.0207	noncompact-compact
1350	LOC-Os01g53640	Meristem	0.177	0.131	0.123	0.0536	0.146	0.0974	0.867	3.38	4.69	0.0303	0.11	0.17	noncompact-compact
1351	LOC-Os01g53650	Meristem	0.00498	0.00249	0.00493	0	0.00332	0.0031	-0.0479	-1.17	0.00131	0.971	0.982	0.986	noncompact-compact
1352	LOC-Os01g53660	Meristem	0.0124	0.0262	0.0305	0.0235	0.0216	0.0279	-0.511	1.04	0.749	0.387	0.637	0.727	noncompact-compact
1353	LOC-Os01g53670	Meristem	0.0423	0.0262	0.0916	0.0553	0.0315	0.0782	-1.39	2.25	8.46	0.00364	0.0205	0.0378	noncompact-compact
1354	LOC-Os01g53710	Meristem	0.169	0.187	0.111	0.0771	0.181	0.0986	1.07	3.81	7.84	0.00512	0.027	0.0486	noncompact-compact
1355	LOC-Os01g53720	Meristem	0.0572	0.0473	0.0325	0.0117	0.0506	0.0248	1.25	1.63	5.63	0.0177	0.0727	0.118	noncompact-compact
1356	LOC-Os01g53740	Meristem	0.0274	0.0125	0.00394	0.00168	0.0174	0.0031	2.2	-0.067	6.08	0.0137	0.0595	0.0983	noncompact-compact
1357	LOC-Os01g53779	Meristem	0.00498	0.00374	0.0118	0.00838	0.00415	0.0105	-1.42	-0.389	1.97	0.161	0.377	0.482	noncompact-compact
1358	LOC-Os01g53790	Meristem	0.0796	0.066	0.0236	0.00838	0.0705	0.018	2.08	1.93	16.3	5.49e-05	6e-04	0.00137	noncompact-compact
1359	LOC-Os01g53820	Meristem	0	0	0.00493	0.00168	0	0.00372	-4.77	-1.36	3.65	0.0561	0.176	0.256	noncompact-compact
1360	LOC-Os01g53880	Meristem	0.0697	0.0299	0.0414	0.0268	0.0432	0.036	0.545	1.91	1.23	0.268	0.527	0.626	noncompact-compact
1361	LOC-Os01g53900	Meristem	0.00746	0.00374	0.00591	0.0067	0.00498	0.0062	-0.581	-0.642	0.266	0.606	0.756	0.799	noncompact-compact
1362	LOC-Os01g53920	Meristem	0	0	0.00394	0.00838	0	0.00558	-5.38	-1.12	5.66	0.0174	0.0716	0.116	noncompact-compact
1363	LOC-Os01g53980	Meristem	0.0199	0.00623	0.00197	0	0.0108	0.00124	3	-0.734	5.2	0.0226	0.0876	0.139	noncompact-compact
1364	LOC-Os01g54010	Meristem	0.244	0.219	0.237	0.193	0.227	0.221	-0.0955	4.31	0.0718	0.789	0.887	0.911	noncompact-compact
1365	LOC-Os01g54030	Meristem	0	0	0.00197	0.00168	0	0.00186	-3.55	-1.85	1.27	0.259	0.514	0.614	noncompact-compact
1366	LOC-Os01g54050	Meristem	0.0597	0.0473	0.0345	0.0318	0.0515	0.0335	0.567	1.84	1.29	0.256	0.513	0.611	noncompact-compact
1367	LOC-Os01g54080	Meristem	0.338	0.4	0.342	0.208	0.379	0.292	0.657	5.23	3.79	0.0516	0.166	0.242	noncompact-compact
1368	LOC-Os01g54090	Meristem	0.00249	0.00498	0.00296	0.00168	0.00415	0.00248	0.644	-1.22	0.182	0.67	0.796	0.841	noncompact-compact
1369	LOC-Os01g54190	Meristem	0.137	0.188	0.0818	0.0536	0.171	0.0713	1.36	3.38	11.1	0.000855	0.00611	0.0125	noncompact-compact
1370	LOC-Os01g54240	Meristem	0.0771	0.0274	0.0532	0.0369	0.044	0.0471	-0.116	2.01	0.0579	0.81	0.903	0.919	noncompact-compact
1371	LOC-Os01g54330	Meristem	0	0	0	0.00168	0	0.00062	-2.28	-2.12	0.411	0.522	0.695	0.778	noncompact-compact
1372	LOC-Os01g54340	Meristem	0.286	0.232	0.436	0.238	0.25	0.363	-0.861	5.6	6.58	0.0103	0.0478	0.0807	noncompact-compact
1373	LOC-Os01g54370	Meristem	0.0871	0.0486	0.0453	0.0302	0.0614	0.0397	0.799	2.15	2.83	0.0924	0.256	0.35	noncompact-compact
1374	LOC-Os01g54390	Meristem	0.0323	0.0448	0.0305	0.0184	0.0407	0.0261	0.599	1.47	1.23	0.267	0.525	0.625	noncompact-compact
1375	LOC-Os01g54470	Meristem	0.00249	0	0	0	0.00083	0	2.5	-2.12	0.563	0.453	0.675	0.754	noncompact-compact
1376	LOC-Os01g54510	Meristem	0.415	0.326	0.616	0.543	0.356	0.589	-1.22	6.24	13.2	0.000283	0.00243	0.00524	noncompact-compact
1377	LOC-Os01g54515	Meristem	0.0199	0.00747	0.0167	0.00838	0.0116	0.0136	-0.337	0.196	0.202	0.653	0.786	0.831	noncompact-compact
1378	LOC-Os01g54520	Meristem	0.00995	0.00374	0.00296	0.0117	0.00581	0.0062	-0.367	-0.596	0.111	0.739	0.852	0.882	noncompact-compact
1379	LOC-Os01g54530	Meristem	0.211	0.262	0.114	0.0519	0.245	0.0912	1.63	3.86	17.9	2.34e-05	0.000285	0.00067	noncompact-compact
1380	LOC-Os01g54540	Meristem	0.177	0.106	0.155	0.126	0.129	0.144	-0.185	3.61	0.229	0.633	0.774	0.819	noncompact-compact
1381	LOC-Os01g54550	Meristem	0.199	0.115	0.171	0.116	0.143	0.151	0.0128	3.71	0.00113	0.973	0.983	0.987	noncompact-compact
1382	LOC-Os01g54580	Meristem	0.114	0.128	0.1	0.117	0.124	0.107	-0.0475	3.31	0.0139	0.906	0.949	0.957	noncompact-compact
1383	LOC-Os01g54590	Meristem	0.269	0.506	0.0828	0.0486	0.427	0.0701	3.14	4.85	68.6	1.24e-16	1.42e-14	4.18e-14	noncompact-compact
1384	LOC-Os01g54620	Meristem	0.0149	0.0149	0.0138	0.0251	0.0149	0.018	0.138	0.85	0.0502	0.823	0.909	0.92	noncompact-compact
1385	LOC-Os01g54650	Meristem	0.00249	0	0.00296	0	0.00083	0.00186	-0.945	-1.74	0.171	0.679	0.802	0.846	noncompact-compact
1386	LOC-Os01g54714	Meristem	0	0	0.00985	0.00335	0	0.00744	-5.34	-1.05	5.91	0.0151	0.064	0.105	noncompact-compact
1387	LOC-Os01g54740	Meristem	0	0	0	0.00168	0	0.00062	-2.28	-2.12	0.411	0.522	0.695	0.778	noncompact-compact
1388	LOC-Os01g54784	Meristem	0.878	0.869	0.918	0.98	0.872	0.941	-0.921	8.42	9.73	0.00181	0.0115	0.0223	noncompact-compact
1389	LOC-Os01g54800	Meristem	0.00746	0	0.000985	0	0.00249	0.00062	1.78	-1.7	0.631	0.427	0.675	0.741	noncompact-compact
1390	LOC-Os01g54850	Meristem	0.0199	0.0125	0.0305	0.0168	0.0149	0.0254	-0.746	0.839	1.43	0.232	0.481	0.583	noncompact-compact
1391	LOC-Os01g54890	Meristem	0.445	0.463	0.496	0.385	0.457	0.455	0.482	6.84	2.24	0.134	0.333	0.436	noncompact-compact
1392	LOC-Os01g54910	Meristem	0.468	0.253	0.408	0.327	0.324	0.378	-0.122	5.43	0.133	0.715	0.832	0.87	noncompact-compact
1393	LOC-Os01g54940	Meristem	0.256	0.167	0.3	0.291	0.197	0.297	-0.89	4.62	6.36	0.0117	0.0526	0.0879	noncompact-compact
1394	LOC-Os01g54969	Meristem	0	0	0.000985	0	0	0.00062	-2.15	-2.14	0.378	0.538	0.695	0.783	noncompact-compact
1395	LOC-Os01g55000	Meristem	0.00249	0.00125	0.00296	0	0.00166	0.00186	-0.0973	-1.62	0.00273	0.958	0.974	0.981	noncompact-compact
1396	LOC-Os01g55020	Meristem	0.719	0.598	0.548	0.477	0.638	0.522	0.701	6.91	4.76	0.0292	0.107	0.166	noncompact-compact
1397	LOC-Os01g55110	Meristem	0.179	0.0996	0.0877	0.0218	0.126	0.0633	1.48	4.61	17.2	3.28e-05	0.000385	0.000891	noncompact-compact
1398	LOC-Os01g55150	Meristem	0.48	0.738	0.165	0.0419	0.652	0.119	3.82	6.53	108	2.6e-25	8.88e-23	2.34e-22	noncompact-compact
1399	LOC-Os01g55190	Meristem	0.276	0.176	0.0975	0.0955	0.209	0.0968	1.08	4.2	8.76	0.00308	0.0178	0.0333	noncompact-compact
1400	LOC-Os01g55220	Meristem	0.0398	0.00996	0.0207	0.0151	0.0199	0.0186	1.29	2.09	7.05	0.00793	0.0384	0.0666	noncompact-compact
1401	LOC-Os01g55240	Meristem	0.174	0.13	0.316	0.273	0.144	0.3	-1.48	5.5	18.8	1.49e-05	0.000191	0.000456	noncompact-compact
1402	LOC-Os01g55260	Meristem	0.716	0.793	0.744	0.581	0.768	0.684	0.772	7.55	6.17	0.013	0.0572	0.0947	noncompact-compact
1403	LOC-Os01g55300	Meristem	0.134	0.0934	0.16	0.107	0.107	0.14	-0.514	3.43	1.68	0.195	0.427	0.535	noncompact-compact
1404	LOC-Os01g55390	Meristem	0.0149	0.0299	0.0325	0.0369	0.0249	0.0341	-0.634	1.32	1.27	0.26	0.515	0.616	noncompact-compact
1405	LOC-Os01g55410	Meristem	0.119	0.071	0.114	0.0821	0.0871	0.102	-0.362	3.02	0.76	0.383	0.633	0.726	noncompact-compact
1406	LOC-Os01g55420	Meristem	0.0448	0.0187	0.0118	0.0101	0.0274	0.0112	1.3	0.735	4.01	0.0452	0.15	0.222	noncompact-compact
1407	LOC-Os01g55490	Meristem	0.209	0.173	0.221	0.176	0.185	0.204	-0.302	4.26	0.706	0.401	0.653	0.729	noncompact-compact
1408	LOC-Os01g55500	Meristem	0.104	0.0934	0.0453	0.0235	0.0971	0.0372	1.36	2.79	9.75	0.0018	0.0114	0.0221	noncompact-compact
1409	LOC-Os01g55510	Meristem	0.48	0.565	0.722	0.58	0.537	0.669	-0.705	8.63	5.91	0.015	0.0639	0.105	noncompact-compact
1410	LOC-Os01g55520	Meristem	0	0.00125	0.00493	0.00168	0.00083	0.00372	-1.94	-1.43	1	0.317	0.576	0.673	noncompact-compact
1411	LOC-Os01g55570	Meristem	0.0373	0.0162	0.0502	0.057	0.0232	0.0527	-1.6	1.87	9.51	0.00205	0.0126	0.0244	noncompact-compact
1412	LOC-Os01g55590	Meristem	0.0846	0.0224	0.0966	0.0871	0.0432	0.0931	-1.24	2.65	7.69	0.00556	0.0288	0.0515	noncompact-compact
1413	LOC-Os01g55640	Meristem	0	0	0.000985	0.00335	0	0.00186	-3.66	-1.83	1.36	0.243	0.495	0.598	noncompact-compact
1414	LOC-Os01g55690	Meristem	0	0	0.000985	0	0	0.00062	-2.15	-2.14	0.378	0.538	0.695	0.783	noncompact-compact
1415	LOC-Os01g55740	Meristem	0.162	0.071	0.067	0.062	0.101	0.0651	0.633	2.94	2.26	0.133	0.331	0.434	noncompact-compact
1416	LOC-Os01g55780	Meristem	0.311	0.247	0.214	0.181	0.268	0.202	0.542	4.53	2.37	0.124	0.314	0.417	noncompact-compact
1417	LOC-Os01g55799	Meristem	0.119	0.0598	0.12	0.117	0.0797	0.119	-0.645	3.21	2.48	0.115	0.298	0.399	noncompact-compact
1418	LOC-Os01g55860	Meristem	0.0846	0.0498	0.0719	0.062	0.0614	0.0682	-0.139	2.4	0.0935	0.76	0.867	0.896	noncompact-compact
1419	LOC-Os01g55900	Meristem	0.0572	0.071	0.0374	0.0251	0.0664	0.0329	0.945	2	3.75	0.0529	0.169	0.246	noncompact-compact
1420	LOC-Os01g55940	Meristem	0.0323	0.0224	0.0266	0.0369	0.0257	0.0304	-0.524	1.52	0.946	0.331	0.593	0.687	noncompact-compact
1421	LOC-Os01g56000	Meristem	0.0721	0.0635	0.114	0.0787	0.0664	0.101	-0.799	2.75	3.39	0.0655	0.199	0.282	noncompact-compact
1422	LOC-Os01g56040	Meristem	0	0	0.00197	0	0	0.00124	-2.95	-2	0.776	0.378	0.628	0.723	noncompact-compact
1423	LOC-Os01g56090	Meristem	0.0348	0.0125	0.0217	0.0101	0.0199	0.0174	0.114	0.754	0.0326	0.857	0.926	0.936	noncompact-compact
1424	LOC-Os01g56100	Meristem	0.167	0.219	0.151	0.191	0.202	0.166	0.11	4.13	0.0913	0.762	0.869	0.897	noncompact-compact
1425	LOC-Os01g56160	Meristem	0.0299	0.0324	0.0128	0.00335	0.0315	0.00931	1.82	0.83	8.12	0.00438	0.0238	0.0434	noncompact-compact
1426	LOC-Os01g56180	Meristem	0.157	0.146	0.297	0.288	0.149	0.293	-1.28	4.67	13.1	3e-04	0.00254	0.00548	noncompact-compact
1427	LOC-Os01g56190	Meristem	0.132	0.0897	0.221	0.206	0.104	0.215	-1.4	3.94	13.4	0.000251	0.0022	0.00476	noncompact-compact
1428	LOC-Os01g56200	Meristem	0.525	0.521	0.761	0.657	0.522	0.722	-0.789	7.04	6.08	0.0137	0.0594	0.0982	noncompact-compact
1429	LOC-Os01g56240	Meristem	0.0323	0.00623	0.0463	0.0402	0.0149	0.044	-1.04	1.77	4.05	0.0443	0.147	0.22	noncompact-compact
1430	LOC-Os01g56270	Meristem	0.0174	0.00374	0.0315	0.0369	0.0083	0.0335	-2.19	0.925	10.9	0.000966	0.00678	0.0137	noncompact-compact
1431	LOC-Os01g56290	Meristem	0.0124	0.00872	0.0256	0.0101	0.00996	0.0199	-0.97	0.34	1.78	0.182	0.408	0.516	noncompact-compact
1432	LOC-Os01g56300	Meristem	0.313	0.384	0.518	0.382	0.36	0.468	-0.576	5.68	2.97	0.0847	0.24	0.332	noncompact-compact
1433	LOC-Os01g56310	Meristem	0.192	0.239	0.139	0.0838	0.223	0.118	1.11	4	8.87	0.0029	0.0169	0.0319	noncompact-compact
1434	LOC-Os01g56320	Meristem	0.0796	0.0249	0.0424	0.0285	0.0432	0.0372	0.213	1.85	0.184	0.668	0.795	0.841	noncompact-compact
1435	LOC-Os01g56330	Meristem	0.4	0.492	0.576	0.436	0.461	0.524	-0.146	6.07	0.194	0.659	0.79	0.835	noncompact-compact
1436	LOC-Os01g56350	Meristem	0.0199	0.0125	0.0128	0.00503	0.0149	0.00993	0.356	0.175	0.226	0.635	0.775	0.82	noncompact-compact
1437	LOC-Os01g56410	Meristem	0	0.00125	0.000985	0.00168	0.00083	0.00124	-0.602	-1.84	0.0569	0.812	0.903	0.919	noncompact-compact
1438	LOC-Os01g56420	Meristem	0.167	0.214	0.0581	0.0151	0.198	0.0422	2.39	3.92	36.5	1.54e-09	5.31e-08	1.49e-07	noncompact-compact
1439	LOC-Os01g56470	Meristem	0.435	0.433	0.371	0.31	0.434	0.349	0.328	5.48	0.968	0.325	0.587	0.682	noncompact-compact
1440	LOC-Os01g56560	Meristem	0.092	0.0374	0.0966	0.0503	0.0556	0.0794	-0.453	2.5	1.02	0.312	0.57	0.666	noncompact-compact
1441	LOC-Os01g56580	Meristem	0.358	0.291	0.578	0.553	0.314	0.569	-1.63	6.07	23	1.65e-06	2.76e-05	7.05e-05	noncompact-compact
1442	LOC-Os01g56590	Meristem	0.169	0.172	0.242	0.159	0.171	0.212	-0.294	4.04	0.64	0.424	0.675	0.739	noncompact-compact
1443	LOC-Os01g56600	Meristem	0.478	0.423	0.523	0.402	0.441	0.478	-0.21	5.79	0.4	0.527	0.695	0.782	noncompact-compact
1444	LOC-Os01g56630	Meristem	0.132	0.0984	0.101	0.0436	0.11	0.08	0.714	3.11	3.01	0.0829	0.236	0.328	noncompact-compact
1445	LOC-Os01g56660	Meristem	0.251	0.0785	0.068	0.0402	0.136	0.0577	1.78	4.44	23.6	1.19e-06	2.07e-05	5.35e-05	noncompact-compact
1446	LOC-Os01g56670	Meristem	0.0348	0.0212	0.0394	0.0168	0.0257	0.031	-0.116	1.18	0.0414	0.839	0.92	0.927	noncompact-compact
1447	LOC-Os01g56690	Meristem	0.0199	0.0137	0.0138	0.00838	0.0158	0.0118	0.383	0.398	0.303	0.582	0.735	0.791	noncompact-compact
1448	LOC-Os01g56730	Meristem	0	0.00125	0	0.00168	0.00083	0.00062	1.03	-1.83	0.183	0.669	0.795	0.841	noncompact-compact
1449	LOC-Os01g56740	Meristem	0	0	0	0.00168	0	0.00062	-2.28	-2.12	0.411	0.522	0.695	0.778	noncompact-compact
1450	LOC-Os01g56750	Meristem	0.00249	0	0	0	0.00083	0	2.5	-2.12	0.563	0.453	0.675	0.754	noncompact-compact
1451	LOC-Os01g56790	Meristem	0.092	0.076	0.14	0.129	0.0813	0.136	-0.894	3.25	4.78	0.0288	0.106	0.165	noncompact-compact
1452	LOC-Os01g56840	Meristem	0.00249	0.00125	0.00394	0.00335	0.00166	0.00372	-1.14	-1.31	0.459	0.498	0.695	0.771	noncompact-compact
1453	LOC-Os01g56850	Meristem	0.0323	0.0461	0.0276	0.0251	0.0415	0.0267	0.463	1.52	0.75	0.386	0.637	0.727	noncompact-compact
1454	LOC-Os01g56870	Meristem	0.0149	0.00374	0.00591	0.00168	0.00747	0.00434	0.443	-0.599	0.169	0.681	0.804	0.848	noncompact-compact
1455	LOC-Os01g56900	Meristem	0.0348	0.0697	0.069	0.0519	0.0581	0.0627	-0.146	2.26	0.1	0.752	0.861	0.89	noncompact-compact
1456	LOC-Os01g56910	Meristem	0.221	0.279	0.3	0.278	0.26	0.292	-0.245	4.84	0.506	0.477	0.693	0.771	noncompact-compact
1457	LOC-Os01g56930	Meristem	0.393	0.248	0.523	0.504	0.296	0.516	-0.989	6.03	8.74	0.00312	0.018	0.0337	noncompact-compact
1458	LOC-Os01g56940	Meristem	0.0647	0.0199	0.0512	0.0536	0.0349	0.0521	-0.689	2.11	2.05	0.153	0.363	0.468	noncompact-compact
1459	LOC-Os01g56969	Meristem	0.299	0.443	0.169	0.129	0.395	0.154	1.87	4.98	28	1.22e-07	2.78e-06	7.37e-06	noncompact-compact
1460	LOC-Os01g57004	Meristem	0	0.00872	0.0138	0.0101	0.00581	0.0124	-2.81	0.882	16.1	6.04e-05	0.000651	0.00148	noncompact-compact
1461	LOC-Os01g57020	Meristem	0.00249	0.00125	0.00197	0.00168	0.00166	0.00186	-0.832	-1.41	0.222	0.638	0.775	0.822	noncompact-compact
1462	LOC-Os01g57030	Meristem	0.328	0.153	0.13	0.109	0.212	0.122	1.7	6.03	24.8	6.41e-07	1.19e-05	3.13e-05	noncompact-compact
1463	LOC-Os01g57066	Meristem	0.316	0.42	0.286	0.186	0.385	0.249	0.845	5.05	6.09	0.0136	0.0591	0.0977	noncompact-compact
1464	LOC-Os01g57073	Meristem	0.378	0.367	0.517	0.377	0.371	0.465	-0.327	5.91	0.972	0.324	0.585	0.68	noncompact-compact
1465	LOC-Os01g57082	Meristem	0.0124	0.00747	0.0177	0.0151	0.00913	0.0167	-1	0.355	1.9	0.168	0.389	0.494	noncompact-compact
1466	LOC-Os01g57100	Meristem	0.0299	0.0386	0.0473	0.0519	0.0357	0.049	-0.569	1.79	1.26	0.262	0.518	0.618	noncompact-compact
1467	LOC-Os01g57210	Meristem	0.152	0.136	0.254	0.178	0.141	0.226	-0.786	4.04	4.49	0.034	0.12	0.184	noncompact-compact
1468	LOC-Os01g57220	Meristem	0.348	0.199	0.552	0.454	0.249	0.516	-1.35	5.77	15.9	6.63e-05	0.000703	0.0016	noncompact-compact
1469	LOC-Os01g57250	Meristem	0.657	0.681	0.689	0.737	0.673	0.707	-0.163	7.19	0.267	0.605	0.755	0.799	noncompact-compact
1470	LOC-Os01g57260	Meristem	0.498	0.428	0.595	0.513	0.451	0.565	-0.565	6.11	2.9	0.0886	0.248	0.341	noncompact-compact
1471	LOC-Os01g57270	Meristem	0.00746	0.00996	0.0167	0.0101	0.00913	0.0143	-0.735	0.177	0.929	0.335	0.599	0.692	noncompact-compact
1472	LOC-Os01g57280	Meristem	0.00249	0.00623	0.0069	0.00335	0.00498	0.00558	-0.194	-0.803	0.0266	0.87	0.933	0.944	noncompact-compact
1473	LOC-Os01g57310	Meristem	0.00249	0	0.000985	0	0.00083	0.00062	-0.447	-1.85	0.0335	0.855	0.925	0.935	noncompact-compact
1474	LOC-Os01g57410	Meristem	0.00498	0.00249	0.0069	0.00838	0.00332	0.00744	-1.24	-0.717	1.07	0.302	0.558	0.657	noncompact-compact
1475	LOC-Os01g57430	Meristem	0.0149	0.0112	0.00887	0.00335	0.0124	0.00682	1.19	-0.0462	2.06	0.151	0.361	0.465	noncompact-compact
1476	LOC-Os01g57460	Meristem	0.371	0.4	0.343	0.25	0.39	0.308	0.583	5.35	3.03	0.0818	0.234	0.325	noncompact-compact
1477	LOC-Os01g57480	Meristem	0.0348	0.0125	0.0207	0.0201	0.0199	0.0205	-0.431	0.956	0.506	0.477	0.693	0.771	noncompact-compact
1478	LOC-Os01g57490	Meristem	0.0224	0.00374	0.0148	0.0117	0.00996	0.0136	-0.459	0.089	0.34	0.56	0.715	0.787	noncompact-compact
1479	LOC-Os01g57500	Meristem	0.00498	0.00498	0.0118	0.00168	0.00498	0.00806	-0.577	-0.612	0.28	0.597	0.749	0.798	noncompact-compact
1480	LOC-Os01g57510	Meristem	0	0.00249	0.000985	0.00335	0.00166	0.00186	-0.346	-1.59	0.0287	0.865	0.931	0.941	noncompact-compact
1481	LOC-Os01g57540	Meristem	0.0672	0.0311	0.0305	0.0168	0.0432	0.0254	0.706	1.61	1.81	0.179	0.404	0.512	noncompact-compact
1482	LOC-Os01g57550	Meristem	0.0498	0.0299	0.0532	0.0285	0.0365	0.044	-0.202	1.77	0.159	0.69	0.811	0.853	noncompact-compact
1483	LOC-Os01g57570	Meristem	0.348	0.223	0.223	0.204	0.265	0.216	0.402	5.15	1.41	0.235	0.485	0.588	noncompact-compact
1484	LOC-Os01g57599	Meristem	0.00249	0	0.00197	0	0.00083	0.00124	-0.447	-1.85	0.0335	0.855	0.925	0.935	noncompact-compact
1485	LOC-Os01g57630	Meristem	0.107	0.0648	0.0611	0.0586	0.0788	0.0602	0.294	2.77	0.467	0.494	0.695	0.771	noncompact-compact
1486	LOC-Os01g57660	Meristem	0	0	0.000985	0	0	0.00062	-2.15	-2.14	0.378	0.538	0.695	0.783	noncompact-compact
1487	LOC-Os01g57735	Meristem	0.00746	0.00498	0.00591	0.00335	0.00581	0.00496	0.0543	-0.731	0.00216	0.963	0.977	0.982	noncompact-compact
1488	LOC-Os01g57740	Meristem	0.0821	0.0286	0.0867	0.0536	0.0465	0.0744	-0.532	2.52	1.42	0.234	0.484	0.586	noncompact-compact
1489	LOC-Os01g57750	Meristem	0	0	0.00394	0	0	0.00248	-3.8	-1.76	1.63	0.202	0.437	0.545	noncompact-compact
1490	LOC-Os01g57770	Meristem	0.0597	0.0374	0.0305	0.0335	0.0448	0.0316	-0.162	2.28	0.122	0.727	0.841	0.878	noncompact-compact
1491	LOC-Os01g57790	Meristem	0	0	0.00197	0	0	0.00124	-2.95	-2	0.776	0.378	0.628	0.723	noncompact-compact
1492	LOC-Os01g57840	Meristem	0.308	0.161	0.13	0.126	0.21	0.128	1.05	5.62	9.66	0.00189	0.0118	0.0229	noncompact-compact
1493	LOC-Os01g57854	Meristem	0.0423	0.0274	0.0187	0.0151	0.0324	0.0174	0.597	1.15	1.07	0.302	0.558	0.657	noncompact-compact
1494	LOC-Os01g57880	Meristem	0	0	0.00394	0	0	0.00248	-3.8	-1.76	1.63	0.202	0.437	0.545	noncompact-compact
1495	LOC-Os01g57890	Meristem	0.00746	0.00498	0.0128	0	0.00581	0.00806	-0.298	-0.568	0.0812	0.776	0.878	0.904	noncompact-compact
1496	LOC-Os01g57945	Meristem	0	0	0.000985	0	0	0.00062	-2.15	-2.14	0.378	0.538	0.695	0.783	noncompact-compact
1497	LOC-Os01g57960	Meristem	0.00249	0	0.000985	0.00503	0.00083	0.00248	-1.6	-1.58	0.565	0.452	0.675	0.754	noncompact-compact
1498	LOC-Os01g57968	Meristem	0	0.00125	0.00887	0.0067	0.00083	0.00806	-3.09	-0.882	4.02	0.0449	0.149	0.221	noncompact-compact
1499	LOC-Os01g57990	Meristem	0.0547	0.0149	0.069	0.0402	0.0282	0.0583	-0.997	1.83	3.83	0.0502	0.162	0.238	noncompact-compact
1500	LOC-Os01g58010	Meristem	0.311	0.167	0.371	0.342	0.215	0.36	-0.997	4.96	8.3	0.00396	0.0219	0.0402	noncompact-compact
1501	LOC-Os01g58020	Meristem	0.0896	0.0299	0.0483	0.0385	0.0498	0.0447	0.155	1.93	0.0997	0.752	0.862	0.891	noncompact-compact
1502	LOC-Os01g58022	Meristem	0.0896	0.0224	0.0847	0.0536	0.0448	0.0732	-0.686	2.23	2.13	0.145	0.351	0.454	noncompact-compact
1503	LOC-Os01g58024	Meristem	0.152	0.0772	0.111	0.0687	0.102	0.0955	0.0526	3.05	0.0162	0.899	0.949	0.955	noncompact-compact
1504	LOC-Os01g58049	Meristem	0.192	0.0971	0.202	0.151	0.129	0.183	-0.387	3.83	1.05	0.305	0.562	0.661	noncompact-compact
1505	LOC-Os01g58080	Meristem	0.154	0.0448	0.0591	0.0536	0.0813	0.0571	0.564	2.88	1.76	0.184	0.411	0.52	noncompact-compact
1506	LOC-Os01g58194	Meristem	0.0299	0.0112	0.0167	0.0101	0.0174	0.0143	0.49	0.538	0.538	0.463	0.681	0.76	noncompact-compact
1507	LOC-Os01g58240	Meristem	0.00995	0.0224	0.0335	0.0335	0.0183	0.0335	-1.26	1.21	4.57	0.0324	0.116	0.178	noncompact-compact
1508	LOC-Os01g58280	Meristem	0.00249	0	0.00296	0.00335	0.00083	0.0031	-2.49	-1.21	1.98	0.16	0.375	0.479	noncompact-compact
1509	LOC-Os01g58290	Meristem	0.107	0.0809	0.068	0.062	0.0896	0.0658	0.27	2.84	0.404	0.525	0.695	0.78	noncompact-compact
1510	LOC-Os01g58310	Meristem	0.149	0.0511	0.119	0.0385	0.0838	0.0893	0.796	3.41	4	0.0456	0.151	0.224	noncompact-compact
1511	LOC-Os01g58320	Meristem	0.129	0.0847	0.337	0.333	0.0996	0.336	-1.58	5.59	21.4	3.71e-06	5.69e-05	0.000142	noncompact-compact
1512	LOC-Os01g58335	Meristem	0.348	0.209	0.364	0.228	0.256	0.313	0.448	6.01	1.83	0.176	0.4	0.507	noncompact-compact
1513	LOC-Os01g58340	Meristem	0.0423	0.0125	0.146	0.067	0.0224	0.117	-2.74	3.36	38.7	5e-10	1.89e-08	5.39e-08	noncompact-compact
1514	LOC-Os01g58350	Meristem	0.0299	0.0199	0.0315	0.0168	0.0232	0.0261	-0.997	2.15	4.32	0.0376	0.13	0.197	noncompact-compact
1515	LOC-Os01g58370	Meristem	0	0	0.00394	0.00168	0	0.0031	-4.41	-1.53	2.67	0.102	0.274	0.372	noncompact-compact
1516	LOC-Os01g58380	Meristem	0.139	0.136	0.122	0.171	0.137	0.14	-0.376	3.74	0.965	0.326	0.587	0.683	noncompact-compact
1517	LOC-Os01g58420	Meristem	0.488	0.613	0.613	0.491	0.571	0.568	0.811	7.64	6.88	0.00873	0.0414	0.0714	noncompact-compact
1518	LOC-Os01g58430	Meristem	0	0	0.000985	0	0	0.00062	-2.15	-2.14	0.378	0.538	0.695	0.783	noncompact-compact
1519	LOC-Os01g58440	Meristem	0.0199	0.00996	0.0345	0.0235	0.0133	0.0304	-1.28	0.957	4.24	0.0395	0.135	0.204	noncompact-compact
1520	LOC-Os01g58444	Meristem	0.0423	0.0212	0.0493	0.0419	0.0282	0.0465	-0.883	1.69	2.86	0.0909	0.253	0.346	noncompact-compact
1521	LOC-Os01g58450	Meristem	0.00249	0.00374	0.00197	0.00168	0.00332	0.00186	0.997	-1.29	0.388	0.534	0.695	0.783	noncompact-compact
1522	LOC-Os01g58459	Meristem	0.244	0.23	0.18	0.168	0.235	0.176	0.396	4.29	1.22	0.269	0.527	0.626	noncompact-compact
1523	LOC-Os01g58470	Meristem	0.0299	0.00747	0.00296	0.00503	0.0149	0.00372	1.95	-0.176	4.41	0.0357	0.125	0.19	noncompact-compact
1524	LOC-Os01g58480	Meristem	0.00498	0.00249	0.00296	0	0.00332	0.00186	0.831	-1.4	0.236	0.627	0.77	0.815	noncompact-compact
1525	LOC-Os01g58510	Meristem	0.0274	0.0299	0.00197	0.00335	0.029	0.00248	3.51	0.483	18.4	1.84e-05	0.000231	0.000546	noncompact-compact
1526	LOC-Os01g58530	Meristem	0.0995	0.0448	0.07	0.062	0.0631	0.067	0.00101	2.51	5.09e-06	0.998	0.999	0.999	noncompact-compact
1527	LOC-Os01g58550	Meristem	0.192	0.326	0.0749	0.0235	0.281	0.0558	2.55	4.4	45.7	1.36e-11	7e-10	2.04e-09	noncompact-compact
1528	LOC-Os01g58580	Meristem	0.629	0.549	0.485	0.41	0.576	0.457	0.541	6.06	2.66	0.103	0.275	0.373	noncompact-compact
1529	LOC-Os01g58610	Meristem	0.0224	0.0137	0.0167	0.00335	0.0166	0.0118	0.653	0.417	0.898	0.343	0.606	0.694	noncompact-compact
1530	LOC-Os01g58630	Meristem	0.00995	0.0149	0.0128	0.0067	0.0133	0.0105	0.182	0.0772	0.0549	0.815	0.905	0.919	noncompact-compact
1531	LOC-Os01g58640	Meristem	0	0.00125	0.000985	0.00168	0.00083	0.00124	-0.602	-1.84	0.0569	0.812	0.903	0.919	noncompact-compact
1532	LOC-Os01g58670	Meristem	0.0149	0.00498	0.00296	0.00838	0.0083	0.00496	0.785	-0.429	0.62	0.431	0.675	0.745	noncompact-compact
1533	LOC-Os01g58680	Meristem	0.092	0.0386	0.0325	0.0335	0.0564	0.0329	0.758	1.85	2.28	0.131	0.327	0.43	noncompact-compact
1534	LOC-Os01g58690	Meristem	0.0274	0.00125	0.0138	0.0101	0.00996	0.0124	-0.225	0.0943	0.0832	0.773	0.877	0.903	noncompact-compact
1535	LOC-Os01g58754	Meristem	0.0796	0.0199	0.0276	0.0318	0.0398	0.0292	0.449	1.66	0.746	0.388	0.638	0.728	noncompact-compact
1536	LOC-Os01g58780	Meristem	0.0348	0.0386	0.0187	0.0067	0.0373	0.0143	1.42	0.975	5.45	0.0196	0.0786	0.126	noncompact-compact
1537	LOC-Os01g58790	Meristem	0.00746	0.0149	0.0069	0.00335	0.0124	0.00558	0.981	-0.205	1.22	0.269	0.527	0.626	noncompact-compact
1538	LOC-Os01g58850	Meristem	0.0423	0.0548	0.0384	0.0151	0.0506	0.0298	1.39	2.15	8.4	0.00375	0.021	0.0386	noncompact-compact
1539	LOC-Os01g58890	Meristem	0.383	0.323	0.7	0.663	0.343	0.687	-2.59	8.08	66.4	3.74e-16	4.09e-14	1.17e-13	noncompact-compact
1540	LOC-Os01g58950	Meristem	0	0.00125	0	0	0.00083	0	2.46	-2.13	0.552	0.458	0.675	0.754	noncompact-compact
1541	LOC-Os01g58960	Meristem	0.00249	0	0	0	0.00083	0	2.5	-2.12	0.563	0.453	0.675	0.754	noncompact-compact
1542	LOC-Os01g59050	Meristem	0	0.00125	0	0.00168	0.00083	0.00062	0.183	-1.97	0.00518	0.943	0.964	0.974	noncompact-compact
1543	LOC-Os01g59070	Meristem	0.0448	0.0672	0.0177	0.0151	0.0598	0.0167	1.7	1.57	9.58	0.00196	0.0122	0.0236	noncompact-compact
1544	LOC-Os01g59090	Meristem	0.00249	0.00249	0.00394	0.00335	0.00249	0.00372	-0.62	-1.22	0.161	0.689	0.81	0.853	noncompact-compact
1545	LOC-Os01g59100	Meristem	0.0274	0.00872	0.0207	0.0151	0.0149	0.0186	-0.431	0.548	0.412	0.521	0.695	0.778	noncompact-compact
1546	LOC-Os01g59110	Meristem	0.0249	0.0112	0.00985	0.0134	0.0158	0.0112	0.377	0.298	0.271	0.603	0.753	0.799	noncompact-compact
1547	LOC-Os01g59150	Meristem	0.905	0.945	0.84	0.725	0.932	0.798	1.54	9.21	29.3	6.27e-08	1.53e-06	4.09e-06	noncompact-compact
1548	LOC-Os01g59190	Meristem	0.0423	0.0187	0.0177	0.0117	0.0266	0.0155	0.796	0.956	1.74	0.187	0.415	0.524	noncompact-compact
1549	LOC-Os01g59200	Meristem	0.00249	0	0	0	0.00083	0	2.5	-2.12	0.563	0.453	0.675	0.754	noncompact-compact
1550	LOC-Os01g59265	Meristem	0	0.00125	0.00296	0.0067	0.00083	0.00434	-2.37	-1.29	1.67	0.196	0.429	0.537	noncompact-compact
1551	LOC-Os01g59340	Meristem	0.172	0.152	0.162	0.141	0.159	0.154	-0.086	3.82	0.0518	0.82	0.908	0.919	noncompact-compact
1552	LOC-Os01g59360	Meristem	0	0	0	0.00168	0	0.00062	-2.28	-2.12	0.411	0.522	0.695	0.778	noncompact-compact
1553	LOC-Os01g59420	Meristem	0.00249	0.00125	0.000985	0	0.00166	0.00062	1.2	-1.84	0.236	0.627	0.77	0.815	noncompact-compact
1554	LOC-Os01g59440	Meristem	0.928	0.908	0.872	0.819	0.915	0.852	0.731	8.3	6.08	0.0137	0.0595	0.0983	noncompact-compact
1555	LOC-Os01g59450	Meristem	0	0	0.000985	0	0	0.00062	-2.15	-2.14	0.378	0.538	0.695	0.783	noncompact-compact
1556	LOC-Os01g59480	Meristem	0	0	0	0.00168	0	0.00062	-2.28	-2.12	0.411	0.522	0.695	0.778	noncompact-compact
1557	LOC-Os01g59490	Meristem	0.0597	0.0672	0.0621	0.062	0.0647	0.062	-0.157	2.36	0.118	0.731	0.845	0.879	noncompact-compact
1558	LOC-Os01g59520	Meristem	0.0896	0.0822	0.0305	0.0302	0.0846	0.0304	1.32	2.33	7.91	0.00491	0.0261	0.0471	noncompact-compact
1559	LOC-Os01g59530	Meristem	0.174	0.0996	0.07	0.0771	0.124	0.0726	0.876	3.86	5.33	0.021	0.0829	0.132	noncompact-compact
1560	LOC-Os01g59600	Meristem	0.905	0.883	0.832	0.776	0.89	0.811	0.395	7.85	1.69	0.194	0.425	0.534	noncompact-compact
1561	LOC-Os01g59610	Meristem	0.46	0.416	0.388	0.255	0.431	0.339	0.452	5.44	1.83	0.176	0.4	0.507	noncompact-compact
1562	LOC-Os01g59620	Meristem	0.00249	0.0162	0.0128	0.0235	0.0116	0.0167	-0.998	0.454	2.01	0.156	0.369	0.473	noncompact-compact
1563	LOC-Os01g59660	Meristem	0.0199	0.0125	0.0345	0.0302	0.0149	0.0329	-1.47	1.21	6.07	0.0137	0.0596	0.0985	noncompact-compact
1564	LOC-Os01g59670	Meristem	0.149	0.191	0.143	0.102	0.177	0.128	0.57	3.81	2.27	0.132	0.329	0.432	noncompact-compact
1565	LOC-Os01g59680	Meristem	0.0373	0.0299	0.0453	0.0251	0.0324	0.0378	-0.287	1.87	0.335	0.562	0.718	0.787	noncompact-compact
1566	LOC-Os01g59690	Meristem	0.152	0.249	0.111	0.114	0.217	0.112	0.905	4.03	5.92	0.015	0.0638	0.105	noncompact-compact
1567	LOC-Os01g59780	Meristem	0.00249	0	0.000985	0	0.00083	0.00062	0.352	-1.98	0.0147	0.903	0.949	0.956	noncompact-compact
1568	LOC-Os01g59790	Meristem	0.896	0.94	0.923	0.873	0.925	0.904	0.257	9.21	0.856	0.355	0.619	0.702	noncompact-compact
1569	LOC-Os01g59850	Meristem	0.224	0.148	0.246	0.196	0.173	0.228	-0.46	4.24	1.63	0.202	0.437	0.545	noncompact-compact
1570	LOC-Os01g59860	Meristem	0.0622	0.0125	0.0197	0.0151	0.029	0.018	0.673	1.04	1.29	0.257	0.514	0.612	noncompact-compact
1571	LOC-Os01g59870	Meristem	0.0423	0.0299	0.191	0.127	0.034	0.167	-1.93	3.57	22.3	2.39e-06	3.83e-05	9.73e-05	noncompact-compact
1572	LOC-Os01g59890	Meristem	0.0323	0.0137	0.0197	0.00838	0.0199	0.0155	0.423	0.567	0.409	0.522	0.695	0.778	noncompact-compact
1573	LOC-Os01g59980	Meristem	0.0597	0.0137	0.0345	0.0369	0.029	0.0354	-0.15	1.53	0.0787	0.779	0.88	0.905	noncompact-compact
1574	LOC-Os01g59990	Meristem	0.96	0.969	0.959	0.938	0.966	0.951	0.512	9.61	3.58	0.0584	0.182	0.262	noncompact-compact
1575	LOC-Os01g60010	Meristem	0	0.00125	0.0069	0.00503	0.00083	0.0062	-2.83	-1.02	3.03	0.0816	0.234	0.324	noncompact-compact
1576	LOC-Os01g60060	Meristem	0.00995	0.00623	0.00197	0.00335	0.00747	0.00248	1.4	-0.873	1.19	0.274	0.529	0.634	noncompact-compact
1577	LOC-Os01g60070	Meristem	0	0	0.00197	0	0	0.00124	-2.95	-2	0.776	0.378	0.628	0.723	noncompact-compact
1578	LOC-Os01g60170	Meristem	0.0846	0.0872	0.0591	0.0519	0.0863	0.0565	1.03	2.95	5.87	0.0154	0.0651	0.107	noncompact-compact
1579	LOC-Os01g60190	Meristem	0.794	0.826	0.782	0.735	0.815	0.765	0.425	7.73	1.92	0.165	0.384	0.49	noncompact-compact
1580	LOC-Os01g60210	Meristem	0	0	0.000985	0	0	0.00062	-2.15	-2.14	0.378	0.538	0.695	0.783	noncompact-compact
1581	LOC-Os01g60230	Meristem	0.169	0.208	0.139	0.111	0.195	0.128	0.563	3.79	2.2	0.138	0.34	0.444	noncompact-compact
1582	LOC-Os01g60260	Meristem	0.132	0.071	0.0621	0.0335	0.0913	0.0515	0.884	2.8	4.24	0.0395	0.135	0.203	noncompact-compact
1583	LOC-Os01g60270	Meristem	0.184	0.115	0.159	0.0754	0.138	0.128	0.445	3.77	1.38	0.241	0.494	0.595	noncompact-compact
1584	LOC-Os01g60309	Meristem	0.119	0.0523	0.29	0.223	0.0747	0.265	-1.95	4.13	26.2	3.13e-07	6.41e-06	1.69e-05	noncompact-compact
1585	LOC-Os01g60330	Meristem	0.149	0.222	0.0552	0.0318	0.198	0.0465	2.4	3.47	32.6	1.13e-08	3.22e-07	8.87e-07	noncompact-compact
1586	LOC-Os01g60410	Meristem	0.958	0.959	0.839	0.784	0.959	0.819	1.42	8.87	24.1	9.26e-07	1.66e-05	4.31e-05	noncompact-compact
1587	LOC-Os01g60420	Meristem	0.269	0.229	0.34	0.188	0.242	0.283	0.0309	5.09	0.00831	0.927	0.958	0.967	noncompact-compact
1588	LOC-Os01g60430	Meristem	0.0124	0.00747	0.0069	0.0067	0.00913	0.00682	-0.0479	-0.226	0.00295	0.957	0.974	0.98	noncompact-compact
1589	LOC-Os01g60470	Meristem	0.00746	0.00747	0.0069	0.0101	0.00747	0.00806	-0.277	-0.375	0.0825	0.774	0.877	0.903	noncompact-compact
1590	LOC-Os01g60490	Meristem	0.0224	0.00996	0.0227	0.0134	0.0141	0.0192	-0.616	0.573	0.853	0.356	0.619	0.703	noncompact-compact
1591	LOC-Os01g60520	Meristem	0.00249	0.00498	0.0394	0.0486	0.00415	0.0428	-3.88	1.35	30.9	2.74e-08	7.19e-07	1.97e-06	noncompact-compact
1592	LOC-Os01g60540	Meristem	0	0.00125	0.000985	0	0.00083	0.00062	0.316	-1.99	0.0122	0.912	0.949	0.96	noncompact-compact
1593	LOC-Os01g60640	Meristem	0.0398	0.0386	0.0167	0.0151	0.039	0.0161	1.21	1.23	4.37	0.0365	0.127	0.193	noncompact-compact
1594	LOC-Os01g60690	Meristem	0.0149	0.00374	0.0128	0.00838	0.00747	0.0112	-0.284	0.00181	0.124	0.725	0.839	0.876	noncompact-compact
1595	LOC-Os01g60770	Meristem	0.353	0.498	0.679	0.553	0.45	0.632	-1.89	8.16	37.6	8.95e-10	3.2e-08	9.12e-08	noncompact-compact
1596	LOC-Os01g60780	Meristem	0.0174	0.00872	0.0138	0.0134	0.0116	0.0136	-0.313	0.165	0.169	0.681	0.804	0.848	noncompact-compact
1597	LOC-Os01g60790	Meristem	0.935	0.951	0.799	0.717	0.946	0.769	1.12	8.89	15.2	9.54e-05	0.000953	0.00215	noncompact-compact
1598	LOC-Os01g60800	Meristem	0.00498	0.00249	0.00887	0.00335	0.00332	0.00682	-0.665	-0.755	0.316	0.574	0.728	0.787	noncompact-compact
1599	LOC-Os01g60830	Meristem	0	0	0.000985	0.00335	0	0.00186	-4.58	-1.5	2.95	0.0857	0.242	0.334	noncompact-compact
1600	LOC-Os01g60870	Meristem	0.00746	0.00374	0.0118	0.0067	0.00498	0.00993	-1.09	-0.376	1.21	0.271	0.529	0.629	noncompact-compact
1601	LOC-Os01g60910	Meristem	0.0522	0.0423	0.0256	0.0168	0.0456	0.0223	1.1	1.46	4.02	0.045	0.149	0.222	noncompact-compact
1602	LOC-Os01g60920	Meristem	0.0224	0.0399	0.0256	0.0268	0.034	0.0261	0.294	1.28	0.274	0.6	0.752	0.799	noncompact-compact
1603	LOC-Os01g60930	Meristem	0.00249	0.00125	0.000985	0.00335	0.00166	0.00186	0.24	-1.47	0.0185	0.892	0.947	0.952	noncompact-compact
1604	LOC-Os01g60940	Meristem	0.00249	0	0	0	0.00083	0	2.5	-2.12	0.563	0.453	0.675	0.754	noncompact-compact
1605	LOC-Os01g60960	Meristem	0.00249	0	0.0887	0.0955	0.00083	0.0912	-7.18	2.43	85.9	1.98e-20	4.07e-18	1.08e-17	noncompact-compact
1606	LOC-Os01g61060	Meristem	0.00746	0.00125	0.0167	0.0251	0.00332	0.0199	-2.74	0.202	9.87	0.00168	0.0108	0.021	noncompact-compact
1607	LOC-Os01g61070	Meristem	0.00249	0	0.00197	0.00335	0.00083	0.00248	-2.18	-1.32	1.38	0.24	0.492	0.594	noncompact-compact
1608	LOC-Os01g61080	Meristem	0.328	0.288	0.468	0.332	0.301	0.417	-1.14	6.36	11.8	0.000605	0.00459	0.00956	noncompact-compact
1609	LOC-Os01g61130	Meristem	0	0	0	0.00168	0	0.00062	-2.28	-2.12	0.411	0.522	0.695	0.778	noncompact-compact
1610	LOC-Os01g61140	Meristem	0	0	0.000985	0	0	0.00062	-2.15	-2.14	0.378	0.538	0.695	0.783	noncompact-compact
1611	LOC-Os01g61160	Meristem	0.00498	0.00125	0.00197	0	0.00249	0.00124	0.858	-1.4	0.252	0.616	0.764	0.806	noncompact-compact
1612	LOC-Os01g61180	Meristem	0.0473	0.0535	0.0394	0.0318	0.0515	0.0366	0.37	1.84	0.551	0.458	0.675	0.754	noncompact-compact
1613	LOC-Os01g61190	Meristem	0	0	0.00197	0	0	0.00124	-2.95	-2	0.776	0.378	0.628	0.723	noncompact-compact
1614	LOC-Os01g61230	Meristem	0.0348	0.0498	0.0246	0.0318	0.0448	0.0273	0.798	1.77	2.44	0.118	0.303	0.405	noncompact-compact
1615	LOC-Os01g61240	Meristem	0	0.00249	0.00197	0.00168	0.00166	0.00186	-0.588	-1.51	0.0988	0.753	0.862	0.891	noncompact-compact
1616	LOC-Os01g61250	Meristem	0.0299	0.0498	0.0167	0.00335	0.0432	0.0118	1.77	1.15	8.91	0.00284	0.0166	0.0314	noncompact-compact
1617	LOC-Os01g61320	Meristem	0.00995	0.00249	0.00296	0.00335	0.00498	0.0031	0.795	-0.956	0.369	0.543	0.7	0.783	noncompact-compact
1618	LOC-Os01g61350	Meristem	0.0721	0.0822	0.0502	0.0268	0.0788	0.0416	0.837	2.24	3.21	0.0732	0.216	0.303	noncompact-compact
1619	LOC-Os01g61380	Meristem	0.423	0.479	0.412	0.363	0.461	0.394	0.334	5.71	1.01	0.316	0.575	0.672	noncompact-compact
1620	LOC-Os01g61410	Meristem	0.0846	0.0959	0.0897	0.0754	0.0921	0.0844	-0.0396	2.88	0.0088	0.925	0.957	0.966	noncompact-compact
1621	LOC-Os01g61460	Meristem	0.221	0.152	0.321	0.295	0.175	0.311	-1	4.94	8.34	0.00388	0.0216	0.0396	noncompact-compact
1622	LOC-Os01g61500	Meristem	0.311	0.339	0.341	0.296	0.329	0.324	-0.0472	5.07	0.0193	0.889	0.946	0.951	noncompact-compact
1623	LOC-Os01g61540	Meristem	0	0	0.000985	0	0	0.00062	-2.15	-2.14	0.378	0.538	0.695	0.783	noncompact-compact
1624	LOC-Os01g61570	Meristem	0	0.00125	0.00197	0.00168	0.00083	0.00186	-1.44	-1.62	0.448	0.503	0.695	0.772	noncompact-compact
1625	LOC-Os01g61590	Meristem	0.378	0.407	0.399	0.327	0.398	0.372	0.142	5.35	0.182	0.67	0.796	0.842	noncompact-compact
1626	LOC-Os01g61610	Meristem	0.00249	0.0174	0.159	0.213	0.0124	0.179	-4.53	4.27	106	8.66e-25	2.86e-22	7.43e-22	noncompact-compact
1627	LOC-Os01g61620	Meristem	0.169	0.112	0.29	0.235	0.131	0.269	-1.16	4.34	10.3	0.00132	0.00884	0.0175	noncompact-compact
1628	LOC-Os01g61630	Meristem	0.0199	0.0162	0.0207	0.0285	0.0174	0.0236	-0.613	0.791	0.941	0.332	0.595	0.689	noncompact-compact
1629	LOC-Os01g61670	Meristem	0.57	0.565	0.504	0.422	0.567	0.474	0.501	6.19	2.29	0.13	0.325	0.428	noncompact-compact
1630	LOC-Os01g61680	Meristem	0.097	0.0872	0.137	0.0804	0.0905	0.116	-0.39	3.11	0.903	0.342	0.605	0.694	noncompact-compact
1631	LOC-Os01g61730	Meristem	0	0.00125	0.000985	0	0.00083	0.00062	0.316	-1.99	0.0122	0.912	0.949	0.96	noncompact-compact
1632	LOC-Os01g61780	Meristem	0.316	0.325	0.409	0.379	0.322	0.398	-0.436	5.35	1.7	0.193	0.424	0.532	noncompact-compact
1633	LOC-Os01g61800	Meristem	0	0	0.000985	0	0	0.00062	-2.15	-2.14	0.378	0.538	0.695	0.783	noncompact-compact
1634	LOC-Os01g61830	Meristem	0.348	0.248	0.296	0.333	0.281	0.31	-0.168	5.07	0.245	0.62	0.767	0.81	noncompact-compact
1635	LOC-Os01g61880	Meristem	0.0174	0.0162	0.0197	0.0201	0.0166	0.0199	-0.334	0.716	0.274	0.6	0.752	0.799	noncompact-compact
1636	LOC-Os01g61920	Meristem	0.453	0.4	0.648	0.544	0.417	0.61	-1.06	7.41	11.4	0.000722	0.00531	0.011	noncompact-compact
1637	LOC-Os01g61930	Meristem	0.0945	0.0672	0.181	0.152	0.0763	0.171	-1.42	3.46	12.3	0.000465	0.00368	0.00777	noncompact-compact
1638	LOC-Os01g61940	Meristem	0.0323	0.0112	0.00788	0.0101	0.0183	0.00868	1.13	0.383	2.49	0.114	0.297	0.398	noncompact-compact
1639	LOC-Os01g61980	Meristem	0.0323	0.00249	0.000985	0	0.0124	0.00062	5.47	0.478	30.3	3.66e-08	9.34e-07	2.55e-06	noncompact-compact
1640	LOC-Os01g62000	Meristem	0.00498	0.00125	0	0	0.00249	0	3.9	-1.82	1.83	0.176	0.399	0.507	noncompact-compact
1641	LOC-Os01g62010	Meristem	0.182	0.168	0.129	0.124	0.173	0.127	0.304	4.19	0.705	0.401	0.654	0.73	noncompact-compact
1642	LOC-Os01g62020	Meristem	0.59	0.716	0.464	0.318	0.674	0.41	1.6	6.55	22.9	1.67e-06	2.79e-05	7.14e-05	noncompact-compact
1643	LOC-Os01g62040	Meristem	0.249	0.133	0.111	0.0704	0.172	0.0962	1.24	3.78	10.4	0.00126	0.00851	0.0169	noncompact-compact
1644	LOC-Os01g62060	Meristem	0	0.00125	0.00197	0.00168	0.00083	0.00186	-1.09	-1.72	0.224	0.636	0.775	0.821	noncompact-compact
1645	LOC-Os01g62100	Meristem	0.00995	0.00249	0.0108	0.0134	0.00498	0.0118	-1.49	-0.148	2.68	0.102	0.273	0.371	noncompact-compact
1646	LOC-Os01g62120	Meristem	0.00249	0	0	0	0.00083	0	2.5	-2.12	0.563	0.453	0.675	0.754	noncompact-compact
1647	LOC-Os01g62190	Meristem	0.495	0.496	0.749	0.638	0.495	0.708	-0.0352	8.06	0.0138	0.907	0.949	0.957	noncompact-compact
1648	LOC-Os01g62210	Meristem	0.512	0.309	0.256	0.198	0.377	0.234	1.43	5.58	17.6	2.68e-05	0.000321	0.000751	noncompact-compact
1649	LOC-Os01g62220	Meristem	0	0.00125	0	0	0.00083	0	2.46	-2.13	0.552	0.458	0.675	0.754	noncompact-compact
1650	LOC-Os01g62290	Meristem	0.0746	0.0436	0.0798	0.0821	0.0539	0.0806	-0.626	3.59	2.56	0.109	0.288	0.387	noncompact-compact
1651	LOC-Os01g62370	Meristem	0.289	0.258	0.212	0.191	0.268	0.204	0.726	4.93	4.43	0.0352	0.124	0.188	noncompact-compact
1652	LOC-Os01g62410	Meristem	0.206	0.111	0.431	0.335	0.143	0.395	-1.78	4.91	25	5.82e-07	1.1e-05	2.88e-05	noncompact-compact
1653	LOC-Os01g62420	Meristem	0.858	0.902	0.762	0.631	0.887	0.713	0.931	7.85	9.26	0.00234	0.0141	0.027	noncompact-compact
1654	LOC-Os01g62430	Meristem	0.224	0.137	0.185	0.196	0.166	0.189	-0.187	4.98	0.298	0.585	0.738	0.791	noncompact-compact
1655	LOC-Os01g62450	Meristem	0	0	0.00296	0	0	0.00186	-3.44	-1.87	1.19	0.275	0.529	0.634	noncompact-compact
1656	LOC-Os01g62460	Meristem	0.343	0.465	0.336	0.312	0.424	0.327	0.421	5.66	1.59	0.207	0.444	0.552	noncompact-compact
1657	LOC-Os01g62540	Meristem	0	0	0.000985	0	0	0.00062	-2.15	-2.14	0.378	0.538	0.695	0.783	noncompact-compact
1658	LOC-Os01g62570	Meristem	0.00995	0.00125	0.000985	0.00168	0.00415	0.00124	1.82	-1.26	1.22	0.269	0.527	0.626	noncompact-compact
1659	LOC-Os01g62584	Meristem	0.221	0.24	0.172	0.147	0.234	0.163	0.632	4.45	3.19	0.0743	0.218	0.306	noncompact-compact
1660	LOC-Os01g62605	Meristem	0.00746	0	0	0	0.00249	0	3.93	-1.82	1.86	0.172	0.395	0.501	noncompact-compact
1661	LOC-Os01g62610	Meristem	0	0	0.00197	0	0	0.00124	-2.95	-2	0.776	0.378	0.628	0.723	noncompact-compact
1662	LOC-Os01g62650	Meristem	0.0846	0.0585	0.127	0.102	0.0672	0.118	-1.02	2.96	5.79	0.0162	0.0675	0.11	noncompact-compact
1663	LOC-Os01g62660	Meristem	0.172	0.137	0.367	0.248	0.149	0.323	-1.19	4.83	11.6	0.000661	0.00495	0.0102	noncompact-compact
1664	LOC-Os01g62700	Meristem	0.00249	0.00125	0.00197	0	0.00166	0.00124	0.4	-1.73	0.0327	0.857	0.925	0.936	noncompact-compact
1665	LOC-Os01g62720	Meristem	0	0	0.00197	0.00335	0	0.00248	-4.27	-1.61	2.31	0.128	0.321	0.424	noncompact-compact
1666	LOC-Os01g62760	Meristem	0.393	0.476	0.716	0.6	0.448	0.673	-1.31	6.85	16.2	5.85e-05	0.000632	0.00144	noncompact-compact
1667	LOC-Os01g62770	Meristem	0.0274	0.0286	0.0788	0.0352	0.0282	0.0627	-1.05	1.95	4.46	0.0347	0.122	0.187	noncompact-compact
1668	LOC-Os01g62780	Meristem	0.0373	0.0199	0.0286	0.0184	0.0257	0.0248	0.14	1.22	0.0603	0.806	0.899	0.919	noncompact-compact
1669	LOC-Os01g62790	Meristem	0.0149	0.00374	0.0197	0.00335	0.00747	0.0136	-0.546	-0.0564	0.435	0.51	0.695	0.775	noncompact-compact
1670	LOC-Os01g62810	Meristem	0.104	0.0672	0.239	0.141	0.0797	0.203	-1.45	3.71	13.6	0.000222	0.00198	0.00431	noncompact-compact
1671	LOC-Os01g62830	Meristem	0.00498	0	0.00591	0.0117	0.00166	0.00806	-2.93	-0.41	6.28	0.0122	0.0544	0.0907	noncompact-compact
1672	LOC-Os01g62840	Meristem	0.338	0.239	0.515	0.436	0.272	0.486	-1.1	5.71	10.7	0.00105	0.0073	0.0147	noncompact-compact
1673	LOC-Os01g62860	Meristem	0.00746	0.00249	0.0138	0.00168	0.00415	0.00931	-1.27	-0.429	1.53	0.215	0.457	0.562	noncompact-compact
1674	LOC-Os01g62870	Meristem	0.114	0.0386	0.199	0.127	0.0639	0.172	-1.34	3.52	11.2	0.000826	0.00594	0.0122	noncompact-compact
1675	LOC-Os01g62880	Meristem	0.0124	0.0112	0.0187	0.0168	0.0116	0.018	-0.858	0.432	1.49	0.223	0.468	0.572	noncompact-compact
1676	LOC-Os01g62900	Meristem	0.0224	0.0224	0.108	0.0603	0.0224	0.0906	-2.15	2.35	19.3	1.13e-05	0.00015	0.000363	noncompact-compact
1677	LOC-Os01g62970	Meristem	0.0697	0.071	0.064	0.0235	0.0705	0.049	0.779	2.44	2.98	0.0841	0.239	0.33	noncompact-compact
1678	LOC-Os01g63050	Meristem	0.0746	0.061	0.0177	0.0168	0.0656	0.0174	1.94	2.16	15.3	9.16e-05	0.000921	0.00208	noncompact-compact
1679	LOC-Os01g63060	Meristem	0.637	0.604	0.772	0.668	0.615	0.734	-0.364	7.32	1.35	0.246	0.5	0.6	noncompact-compact
1680	LOC-Os01g63180	Meristem	0.0348	0.0187	0.0227	0.0184	0.0241	0.0211	0.877	1.7	2.88	0.0897	0.25	0.343	noncompact-compact
1681	LOC-Os01g63190	Meristem	0.00249	0.00374	0.00591	0	0.00332	0.00372	0.0228	-1.02	0.000211	0.988	0.993	0.994	noncompact-compact
1682	LOC-Os01g63210	Meristem	0.0473	0.00747	0.0365	0.0369	0.0207	0.0366	-1.25	1.94	6.17	0.013	0.0572	0.0947	noncompact-compact
1683	LOC-Os01g63220	Meristem	0.00498	0.00125	0.00296	0.00168	0.00249	0.00248	-0.00327	-1.4	9.83e-06	0.997	0.998	0.999	noncompact-compact
1684	LOC-Os01g63260	Meristem	0.0423	0.0461	0.0167	0.00503	0.0448	0.0124	1.5	1.73	8.43	0.00369	0.0207	0.0382	noncompact-compact
1685	LOC-Os01g63380	Meristem	0.102	0.117	0.0374	0.0436	0.112	0.0397	1.29	2.65	8.35	0.00386	0.0215	0.0394	noncompact-compact
1686	LOC-Os01g63400	Meristem	0.0199	0.0125	0.0227	0.00838	0.0149	0.0174	-0.0871	0.429	0.0162	0.899	0.949	0.955	noncompact-compact
1687	LOC-Os01g63420	Meristem	0.211	0.225	0.125	0.0838	0.221	0.11	1.03	3.79	7.2	0.00728	0.0358	0.0626	noncompact-compact
1688	LOC-Os01g63444	Meristem	0.00498	0.00996	0.00394	0.00503	0.0083	0.00434	0.752	-0.638	0.46	0.498	0.695	0.771	noncompact-compact
1689	LOC-Os01g63470	Meristem	0.169	0.164	0.259	0.268	0.166	0.262	-1.06	4.42	8.77	0.00307	0.0177	0.0332	noncompact-compact
1690	LOC-Os01g63480	Meristem	0.0622	0.137	0.068	0.0352	0.112	0.0558	0.837	2.78	3.79	0.0515	0.165	0.242	noncompact-compact
1691	LOC-Os01g63620	Meristem	0.0796	0.0872	0.152	0.169	0.0846	0.158	-1.17	3.59	8.79	0.00303	0.0175	0.0329	noncompact-compact
1692	LOC-Os01g63630	Meristem	0	0.00125	0	0.00335	0.00083	0.00124	-0.725	-1.82	0.0807	0.776	0.878	0.904	noncompact-compact
1693	LOC-Os01g63710	Meristem	0.0423	0.0336	0.0266	0.0235	0.0365	0.0254	0.452	1.37	0.666	0.415	0.667	0.731	noncompact-compact
1694	LOC-Os01g63770	Meristem	0.211	0.24	0.123	0.114	0.231	0.12	0.884	4.19	5.89	0.0153	0.0647	0.106	noncompact-compact
1695	LOC-Os01g63790	Meristem	0.00249	0.00374	0	0	0.00332	0	4.25	-1.7	2.47	0.116	0.3	0.401	noncompact-compact
1696	LOC-Os01g63800	Meristem	0.595	0.721	0.623	0.523	0.679	0.586	0.574	6.85	3.18	0.0743	0.218	0.306	noncompact-compact
1697	LOC-Os01g63810	Meristem	0.0174	0.00498	0.0286	0.0302	0.00913	0.0292	-1.61	0.928	6.32	0.0119	0.0535	0.0894	noncompact-compact
1698	LOC-Os01g63870	Meristem	0.0199	0.0212	0.0246	0.0101	0.0207	0.0192	0.0137	0.706	0.000452	0.983	0.99	0.992	noncompact-compact
1699	LOC-Os01g63900	Meristem	0.0274	0.0149	0.0463	0.0553	0.0191	0.0496	-1.56	1.67	8.32	0.00393	0.0218	0.04	noncompact-compact
1700	LOC-Os01g63950	Meristem	0.0597	0.0311	0.0246	0.0302	0.0407	0.0267	0.514	1.49	0.908	0.341	0.605	0.694	noncompact-compact
1701	LOC-Os01g63970	Meristem	0.0995	0.132	0.145	0.117	0.121	0.135	-0.382	3.65	0.982	0.322	0.582	0.678	noncompact-compact
1702	LOC-Os01g63990	Meristem	0.0323	0.0386	0.00591	0.00335	0.0365	0.00496	2.93	0.793	17.3	3.12e-05	0.000368	0.000854	noncompact-compact
1703	LOC-Os01g64000	Meristem	0.00249	0.00125	0.0177	0.0419	0.00166	0.0267	-4.08	0.871	26.1	3.19e-07	6.5e-06	1.71e-05	noncompact-compact
1704	LOC-Os01g64010	Meristem	0.162	0.157	0.312	0.273	0.159	0.298	-1.23	4.43	11.8	0.000608	0.00461	0.0096	noncompact-compact
1705	LOC-Os01g64090	Meristem	0.739	0.499	0.511	0.439	0.579	0.484	0.704	6.69	4.69	0.0304	0.11	0.171	noncompact-compact
1706	LOC-Os01g64100	Meristem	0	0.00249	0.00887	0.0067	0.00166	0.00806	-2.54	-0.645	3.92	0.0477	0.156	0.231	noncompact-compact
1707	LOC-Os01g64110	Meristem	0.104	0.0324	0.281	0.206	0.0564	0.253	-3.85	5.64	102	5.75e-24	1.71e-21	4.56e-21	noncompact-compact
1708	LOC-Os01g64120	Meristem	0	0	0.00887	0.00838	0	0.00868	-6.2	-0.54	11.7	0.000615	0.00466	0.00968	noncompact-compact
1709	LOC-Os01g64130	Meristem	0.00249	0	0.000985	0	0.00083	0.00062	0.352	-1.98	0.0147	0.903	0.949	0.956	noncompact-compact
1710	LOC-Os01g64170	Meristem	0.313	0.254	0.689	0.653	0.274	0.676	-2.59	7.95	65.4	6.19e-16	6.5e-14	1.89e-13	noncompact-compact
1711	LOC-Os01g64200	Meristem	0	0	0.00788	0	0	0.00496	-4.69	-1.38	3.49	0.0617	0.19	0.272	noncompact-compact
1712	LOC-Os01g64210	Meristem	0	0	0.000985	0.00168	0	0.00124	-3.06	-1.98	0.835	0.361	0.619	0.707	noncompact-compact
1713	LOC-Os01g64230	Meristem	0.00746	0.0137	0.0108	0.00335	0.0116	0.00806	0.524	-0.201	0.362	0.548	0.704	0.785	noncompact-compact
1714	LOC-Os01g64240	Meristem	0.00498	0	0.00197	0	0.00166	0.00124	0.433	-1.72	0.038	0.846	0.922	0.93	noncompact-compact
1715	LOC-Os01g64250	Meristem	0.0995	0.141	0.166	0.126	0.127	0.151	-0.542	3.61	1.94	0.163	0.381	0.486	noncompact-compact
1716	LOC-Os01g64290	Meristem	0.0149	0.00747	0.00197	0.00335	0.00996	0.00248	1.55	-0.617	1.88	0.171	0.393	0.498	noncompact-compact
1717	LOC-Os01g64300	Meristem	0.149	0.13	0.339	0.266	0.136	0.312	-1.63	4.49	20.1	7.24e-06	0.000102	0.00025	noncompact-compact
1718	LOC-Os01g64310	Meristem	0.0124	0.00747	0.00296	0.0067	0.00913	0.00434	0.858	-0.552	0.65	0.42	0.674	0.735	noncompact-compact
1719	LOC-Os01g64340	Meristem	0.00249	0.00125	0	0.00168	0.00166	0.00062	1.62	-1.69	0.532	0.466	0.683	0.762	noncompact-compact
1720	LOC-Os01g64360	Meristem	0.391	0.489	0.552	0.434	0.456	0.508	0.496	6.77	2.36	0.125	0.315	0.418	noncompact-compact
1721	LOC-Os01g64410	Meristem	0.00746	0	0.00394	0	0.00249	0.00248	0.319	-1.07	0.0515	0.821	0.908	0.919	noncompact-compact
1722	LOC-Os01g64440	Meristem	0	0.00125	0	0.00168	0.00083	0.00062	0.183	-1.97	0.00518	0.943	0.964	0.974	noncompact-compact
1723	LOC-Os01g64460	Meristem	0	0.00249	0	0	0.00166	0	3.31	-1.97	1.14	0.285	0.534	0.643	noncompact-compact
1724	LOC-Os01g64560	Meristem	0.0249	0.0349	0.0266	0.0168	0.0315	0.023	0.4	1.19	0.493	0.483	0.695	0.771	noncompact-compact
1725	LOC-Os01g64620	Meristem	0.0572	0.00623	0.0158	0.00838	0.0232	0.013	0.91	1.07	2.39	0.122	0.31	0.412	noncompact-compact
1726	LOC-Os01g64630	Meristem	0.565	0.493	0.768	0.67	0.517	0.732	-1.11	7.28	12.2	0.000475	0.00375	0.00792	noncompact-compact
1727	LOC-Os01g64640	Meristem	0.597	0.583	0.703	0.519	0.588	0.635	-0.302	7.52	0.954	0.329	0.591	0.685	noncompact-compact
1728	LOC-Os01g64650	Meristem	0.716	0.772	0.601	0.479	0.754	0.556	1.08	6.91	11.2	0.00083	0.00595	0.0122	noncompact-compact
1729	LOC-Os01g64660	Meristem	0.00249	0	0.000985	0.00168	0.00083	0.00124	-0.565	-1.83	0.0509	0.821	0.908	0.919	noncompact-compact
1730	LOC-Os01g64700	Meristem	0.246	0.189	0.425	0.295	0.208	0.377	-1.1	4.94	10.1	0.00146	0.00956	0.0189	noncompact-compact
1731	LOC-Os01g64720	Meristem	0.0896	0.0473	0.0404	0.0503	0.0614	0.044	0.539	2.24	1.33	0.249	0.504	0.603	noncompact-compact
1732	LOC-Os01g64750	Meristem	0.0572	0.0274	0.07	0.057	0.0373	0.0651	-0.882	2.14	3.37	0.0662	0.2	0.284	noncompact-compact
1733	LOC-Os01g64760	Meristem	0.425	0.499	0.367	0.25	0.475	0.324	0.817	5.5	5.93	0.0149	0.0635	0.104	noncompact-compact
1734	LOC-Os01g64770	Meristem	0.0323	0.0262	0.0512	0.0285	0.0282	0.0428	-0.685	1.52	1.62	0.202	0.437	0.545	noncompact-compact
1735	LOC-Os01g64840	Meristem	0.0124	0.0162	0.0118	0	0.0149	0.00744	0.996	0.597	2.33	0.127	0.32	0.423	noncompact-compact
1736	LOC-Os01g64860	Meristem	0	0.00125	0.000985	0	0.00083	0.00062	0.316	-1.99	0.0122	0.912	0.949	0.96	noncompact-compact
1737	LOC-Os01g64890	Meristem	0.00249	0.00125	0.00296	0	0.00166	0.00186	-0.459	-1.52	0.0615	0.804	0.898	0.919	noncompact-compact
1738	LOC-Os01g64930	Meristem	0.199	0.118	0.193	0.119	0.145	0.166	-0.0976	3.82	0.0667	0.796	0.893	0.916	noncompact-compact
1739	LOC-Os01g64960	Meristem	0.00746	0	0.00197	0.00168	0.00249	0.00186	0.379	-1.48	0.0431	0.835	0.918	0.925	noncompact-compact
1740	LOC-Os01g64970	Meristem	0.0846	0.0399	0.0778	0.0503	0.0548	0.0676	-0.351	2.37	0.591	0.442	0.675	0.75	noncompact-compact
1741	LOC-Os01g64990	Meristem	0.0249	0.0149	0.0207	0.0134	0.0183	0.018	-0.0135	0.634	0.000442	0.983	0.99	0.992	noncompact-compact
1742	LOC-Os01g65000	Meristem	0.00498	0	0.00493	0.00168	0.00166	0.00372	-1.03	-1.32	0.37	0.543	0.699	0.783	noncompact-compact
1743	LOC-Os01g65060	Meristem	0	0.00125	0.00591	0.00335	0.00083	0.00496	-2.38	-1.25	1.76	0.184	0.411	0.52	noncompact-compact
1744	LOC-Os01g65070	Meristem	0.127	0.126	0.139	0.0637	0.126	0.111	0.236	3.23	0.343	0.558	0.714	0.787	noncompact-compact
1745	LOC-Os01g65080	Meristem	0.129	0.134	0.253	0.216	0.133	0.239	-1.08	4.1	8.55	0.00346	0.0196	0.0363	noncompact-compact
1746	LOC-Os01g65090	Meristem	0.493	0.417	0.363	0.357	0.442	0.36	0.211	5.49	0.401	0.526	0.695	0.781	noncompact-compact
1747	LOC-Os01g65100	Meristem	0.0597	0.112	0.0571	0.0469	0.0946	0.0533	0.663	2.59	2.26	0.133	0.331	0.434	noncompact-compact
1748	LOC-Os01g65110	Meristem	0	0.00125	0	0	0.00083	0	3.31	-1.97	1.14	0.285	0.534	0.643	noncompact-compact
1749	LOC-Os01g65120	Meristem	0	0.00125	0.000985	0.00503	0.00083	0.00248	-1.64	-1.58	0.589	0.443	0.675	0.75	noncompact-compact
1750	LOC-Os01g65130	Meristem	0.00498	0.00125	0.00591	0.00503	0.00249	0.00558	-0.971	-0.843	0.59	0.443	0.675	0.75	noncompact-compact
1751	LOC-Os01g65140	Meristem	0.0199	0.00498	0.00296	0.00503	0.00996	0.00372	1.28	-0.545	1.41	0.235	0.485	0.588	noncompact-compact
1752	LOC-Os01g65150	Meristem	0	0.00374	0.0148	0.0184	0.00249	0.0161	-2.97	0.0232	9.76	0.00179	0.0113	0.022	noncompact-compact
1753	LOC-Os01g65169	Meristem	0.00249	0	0	0.00168	0.00083	0.00062	0.22	-1.96	0.00688	0.934	0.96	0.97	noncompact-compact
1754	LOC-Os01g65190	Meristem	0.0597	0.0809	0.0207	0.0335	0.0739	0.0254	1.4	2.01	7.86	0.00504	0.0266	0.0481	noncompact-compact
1755	LOC-Os01g65200	Meristem	0.0522	0.0548	0.0512	0.0402	0.0539	0.0471	-0.02	2.05	0.00174	0.967	0.98	0.984	noncompact-compact
1756	LOC-Os01g65210	Meristem	0.119	0.107	0.0611	0.0352	0.111	0.0515	1.16	2.79	7.16	0.00746	0.0366	0.0637	noncompact-compact
1757	LOC-Os01g65310	Meristem	0.184	0.0934	0.193	0.116	0.124	0.164	-0.335	3.91	0.804	0.37	0.628	0.715	noncompact-compact
1758	LOC-Os01g65370	Meristem	0.236	0.259	0.1	0.0921	0.251	0.0974	1.64	4.33	19.9	7.99e-06	0.000112	0.000271	noncompact-compact
1759	LOC-Os01g65380	Meristem	0.751	0.567	0.75	0.695	0.628	0.73	-0.0263	7.63	0.0073	0.932	0.96	0.97	noncompact-compact
1760	LOC-Os01g65410	Meristem	0.333	0.33	0.655	0.613	0.331	0.64	-1.87	6.49	30.5	3.33e-08	8.57e-07	2.34e-06	noncompact-compact
1761	LOC-Os01g65440	Meristem	0.00498	0.0399	0.0433	0.0603	0.0282	0.0496	-1.36	2.02	7.51	0.00614	0.0312	0.0554	noncompact-compact
1762	LOC-Os01g65460	Meristem	0.266	0.235	0.214	0.164	0.246	0.195	0.228	4.48	0.421	0.517	0.695	0.778	noncompact-compact
1763	LOC-Os01g65480	Meristem	0.149	0.267	0.0404	0.0419	0.227	0.0409	2.87	3.93	49.3	2.17e-12	1.31e-10	3.77e-10	noncompact-compact
1764	LOC-Os01g65500	Meristem	0	0.00125	0	0.00335	0.00083	0.00124	-0.725	-1.82	0.0807	0.776	0.878	0.904	noncompact-compact
1765	LOC-Os01g65530	Meristem	0.092	0.0859	0.0562	0.0737	0.088	0.0627	0.298	2.78	0.481	0.488	0.695	0.771	noncompact-compact
1766	LOC-Os01g65550	Meristem	0.0821	0.071	0.0256	0.0134	0.0747	0.0211	1.94	2.15	15.5	8.2e-05	0.000839	0.0019	noncompact-compact
1767	LOC-Os01g65580	Meristem	0.107	0.0959	0.125	0.107	0.0996	0.118	-0.385	3.28	0.908	0.341	0.605	0.694	noncompact-compact
1768	LOC-Os01g65590	Meristem	0.00249	0.00125	0.00296	0.00168	0.00166	0.00248	-0.556	-1.5	0.089	0.765	0.871	0.899	noncompact-compact
1769	LOC-Os01g65600	Meristem	0.182	0.132	0.164	0.134	0.149	0.153	-0.11	3.76	0.0837	0.772	0.876	0.903	noncompact-compact
1770	LOC-Os01g65610	Meristem	0.00746	0.00498	0.0118	0.00503	0.00581	0.00931	-0.638	-0.437	0.411	0.522	0.695	0.778	noncompact-compact
1771	LOC-Os01g65640	Meristem	0.00498	0.00374	0.0128	0.0067	0.00415	0.0105	-1.31	-0.445	1.6	0.207	0.443	0.551	noncompact-compact
1772	LOC-Os01g65650	Meristem	0.00249	0.00249	0.00394	0.00335	0.00249	0.00372	-0.886	-1.13	0.356	0.551	0.706	0.787	noncompact-compact
1773	LOC-Os01g65700	Meristem	0.0871	0.0946	0.0374	0.0235	0.0921	0.0323	2.08	2.75	21	4.56e-06	6.85e-05	0.000169	noncompact-compact
1774	LOC-Os01g65710	Meristem	0	0	0.000985	0.00335	0	0.00186	-3.66	-1.83	1.36	0.243	0.495	0.598	noncompact-compact
1775	LOC-Os01g65720	Meristem	0.124	0.13	0.0887	0.0586	0.128	0.0775	0.66	3.04	2.53	0.112	0.291	0.392	noncompact-compact
1776	LOC-Os01g65780	Meristem	0.433	0.428	0.64	0.556	0.43	0.609	-0.981	6.61	8.94	0.0028	0.0164	0.031	noncompact-compact
1777	LOC-Os01g65810	Meristem	0	0.00125	0.0227	0.0134	0.00083	0.0192	-4.32	-0.0438	14.3	0.000159	0.00147	0.00326	noncompact-compact
1778	LOC-Os01g65820	Meristem	0	0	0	0.00168	0	0.00062	-2.28	-2.12	0.411	0.522	0.695	0.778	noncompact-compact
1779	LOC-Os01g65830	Meristem	0.167	0.164	0.113	0.0988	0.165	0.108	0.446	3.9	1.42	0.234	0.484	0.587	noncompact-compact
1780	LOC-Os01g65870	Meristem	0	0	0.000985	0	0	0.00062	-2.15	-2.14	0.378	0.538	0.695	0.783	noncompact-compact
1781	LOC-Os01g65880	Meristem	0.179	0.0535	0.0148	0.0101	0.0954	0.013	3.83	3.48	69.6	7.6e-17	8.95e-15	2.64e-14	noncompact-compact
1782	LOC-Os01g65890	Meristem	0.249	0.191	0.328	0.251	0.21	0.3	-0.487	4.91	2	0.157	0.371	0.475	noncompact-compact
1783	LOC-Os01g65904	Meristem	0	0	0.00197	0	0	0.00124	-2.95	-2	0.776	0.378	0.628	0.723	noncompact-compact
1784	LOC-Os01g65950	Meristem	0.0896	0.0311	0.34	0.201	0.0506	0.288	-3.34	5.01	76.4	2.33e-18	3.62e-16	1.01e-15	noncompact-compact
1785	LOC-Os01g65986	Meristem	0.254	0.283	0.211	0.119	0.273	0.177	0.725	4.44	4.18	0.041	0.139	0.209	noncompact-compact
1786	LOC-Os01g66050	Meristem	0.159	0.0934	0.165	0.137	0.115	0.154	-0.466	3.59	1.43	0.232	0.481	0.583	noncompact-compact
1787	LOC-Os01g66100	Meristem	0.0149	0.00374	0.00296	0.00168	0.00747	0.00248	2.1	-0.386	4.22	0.0399	0.136	0.205	noncompact-compact
1788	LOC-Os01g66130	Meristem	0.0771	0.0486	0.104	0.0503	0.0581	0.0844	-0.497	2.51	1.24	0.266	0.523	0.623	noncompact-compact
1789	LOC-Os01g66160	Meristem	0.00498	0.0125	0.0256	0.0184	0.00996	0.023	-1.44	0.574	4.32	0.0376	0.13	0.197	noncompact-compact
1790	LOC-Os01g66180	Meristem	0.716	0.597	0.508	0.459	0.637	0.49	0.617	6.52	3.55	0.0594	0.184	0.265	noncompact-compact
1791	LOC-Os01g66240	Meristem	0.211	0.209	0.175	0.109	0.21	0.151	0.577	3.94	2.39	0.122	0.31	0.413	noncompact-compact
1792	LOC-Os01g66250	Meristem	0.0249	0.00996	0.0729	0.0486	0.0149	0.0639	-2.14	1.85	15.9	6.55e-05	0.000696	0.00159	noncompact-compact
1793	LOC-Os01g66270	Meristem	0.0821	0.0423	0.065	0.0268	0.0556	0.0509	0.384	2.42	0.726	0.394	0.646	0.728	noncompact-compact
1794	LOC-Os01g66300	Meristem	0.296	0.242	0.181	0.139	0.26	0.166	0.726	4.25	4.05	0.0442	0.147	0.219	noncompact-compact
1795	LOC-Os01g66310	Meristem	0.00249	0	0	0.00335	0.00083	0.00124	-0.688	-1.81	0.0736	0.786	0.885	0.91	noncompact-compact
1796	LOC-Os01g66340	Meristem	0.00746	0.00374	0.00197	0.00335	0.00498	0.00248	0.837	-1.1	0.343	0.558	0.713	0.787	noncompact-compact
1797	LOC-Os01g66350	Meristem	0.236	0.227	0.321	0.27	0.23	0.302	-0.594	4.68	2.89	0.0891	0.249	0.342	noncompact-compact
1798	LOC-Os01g66360	Meristem	0.0224	0.0274	0.0335	0.0184	0.0257	0.0279	-0.306	1.13	0.28	0.597	0.749	0.798	noncompact-compact
1799	LOC-Os01g66440	Meristem	0.0323	0.0174	0.0148	0.0067	0.0224	0.0118	0.584	0.587	0.787	0.375	0.628	0.721	noncompact-compact
1800	LOC-Os01g66480	Meristem	0.00249	0.00374	0.00493	0	0.00332	0.0031	0.159	-1.25	0.0103	0.919	0.953	0.964	noncompact-compact
1801	LOC-Os01g66490	Meristem	0.00249	0.00125	0.000985	0	0.00166	0.00062	1.2	-1.84	0.236	0.627	0.77	0.815	noncompact-compact
1802	LOC-Os01g66510	Meristem	0.0149	0.0125	0.107	0.062	0.0133	0.0906	-2.74	2.19	27.3	1.74e-07	3.77e-06	1e-05	noncompact-compact
1803	LOC-Os01g66530	Meristem	0.239	0.242	0.166	0.0955	0.241	0.14	1.11	4.41	9.7	0.00184	0.0116	0.0225	noncompact-compact
1804	LOC-Os01g66560	Meristem	0.517	0.529	0.469	0.387	0.525	0.439	0.338	5.95	1.04	0.308	0.564	0.663	noncompact-compact
1805	LOC-Os01g66590	Meristem	0	0	0.000985	0	0	0.00062	-2.15	-2.14	0.378	0.538	0.695	0.783	noncompact-compact
1806	LOC-Os01g66630	Meristem	0.00249	0.00125	0.000985	0	0.00166	0.00062	1.2	-1.84	0.236	0.627	0.77	0.815	noncompact-compact
1807	LOC-Os01g66690	Meristem	0.0149	0.0112	0.0138	0.00335	0.0124	0.00993	0.269	-0.00744	0.112	0.738	0.851	0.882	noncompact-compact
1808	LOC-Os01g66710	Meristem	0	0.00249	0.000985	0	0.00166	0.00062	1.17	-1.85	0.224	0.636	0.775	0.821	noncompact-compact
1809	LOC-Os01g66720	Meristem	0.174	0.171	0.0788	0.0586	0.172	0.0713	1.32	3.32	10.4	0.00127	0.00853	0.017	noncompact-compact
1810	LOC-Os01g66760	Meristem	0	0	0.000985	0	0	0.00062	-2.15	-2.14	0.378	0.538	0.695	0.783	noncompact-compact
1811	LOC-Os01g66810	Meristem	0.00249	0.00125	0.0148	0.00838	0.00166	0.0124	-2.93	-0.366	6.55	0.0105	0.0484	0.0816	noncompact-compact
1812	LOC-Os01g66820	Meristem	0.00249	0	0	0	0.00083	0	2.5	-2.12	0.563	0.453	0.675	0.754	noncompact-compact
1813	LOC-Os01g66860	Meristem	0	0	0.00394	0.00168	0	0.0031	-4.41	-1.53	2.67	0.102	0.274	0.372	noncompact-compact
1814	LOC-Os01g66890	Meristem	0.0224	0.0199	0.0453	0.0335	0.0207	0.0409	-0.987	1.45	3.19	0.074	0.217	0.305	noncompact-compact
1815	LOC-Os01g66920	Meristem	0.0274	0.0461	0.0453	0.0436	0.0398	0.0447	-0.392	1.79	0.604	0.437	0.675	0.748	noncompact-compact
1816	LOC-Os01g66960	Meristem	0.0373	0.0237	0.0197	0.0251	0.0282	0.0217	0.134	1.09	0.0529	0.818	0.907	0.919	noncompact-compact
1817	LOC-Os01g67010	Meristem	0.677	0.846	0.796	0.64	0.789	0.738	0.916	8.75	10.1	0.00152	0.00988	0.0194	noncompact-compact
1818	LOC-Os01g67030	Meristem	0.689	0.862	0.844	0.714	0.804	0.796	0.954	9.24	11.7	0.000635	0.00478	0.00992	noncompact-compact
1819	LOC-Os01g67040	Meristem	0.0647	0.0511	0.13	0.0787	0.0556	0.111	-1.08	2.76	6.14	0.0133	0.0581	0.0961	noncompact-compact
1820	LOC-Os01g67090	Meristem	0.0274	0.0249	0.0256	0.0251	0.0257	0.0254	0.31	1.29	0.304	0.581	0.734	0.791	noncompact-compact
1821	LOC-Os01g67100	Meristem	0.0597	0.0237	0.0315	0.0385	0.0357	0.0341	0.607	2.1	1.6	0.206	0.442	0.55	noncompact-compact
1822	LOC-Os01g67134	Meristem	0.826	0.66	0.689	0.662	0.715	0.679	0.498	7.53	2.58	0.108	0.285	0.384	noncompact-compact
1823	LOC-Os01g67170	Meristem	0.0274	0.0162	0.0562	0.0469	0.0199	0.0527	-1.49	1.65	7.61	0.00582	0.0298	0.0532	noncompact-compact
1824	LOC-Os01g67210	Meristem	0.0846	0.071	0.0374	0.0486	0.0755	0.0416	0.699	2.45	2.37	0.123	0.313	0.416	noncompact-compact
1825	LOC-Os01g67220	Meristem	0.308	0.422	0.379	0.369	0.384	0.375	0.122	5.61	0.135	0.713	0.831	0.869	noncompact-compact
1826	LOC-Os01g67270	Meristem	0.00249	0	0.00394	0.00335	0.00083	0.00372	-1.99	-1.41	1.06	0.303	0.559	0.657	noncompact-compact
1827	LOC-Os01g67300	Meristem	0.104	0.0809	0.0315	0.0251	0.0888	0.0292	1.72	2.34	13.1	3e-04	0.00255	0.00549	noncompact-compact
1828	LOC-Os01g67310	Meristem	0	0	0.000985	0.00168	0	0.00124	-3.06	-1.98	0.835	0.361	0.619	0.707	noncompact-compact
1829	LOC-Os01g67320	Meristem	0.00746	0.00249	0.00394	0.00335	0.00415	0.00372	0.181	-0.905	0.0203	0.887	0.944	0.951	noncompact-compact
1830	LOC-Os01g67330	Meristem	0.104	0.0797	0.0837	0.0754	0.088	0.0806	0.0183	2.83	0.00186	0.966	0.979	0.983	noncompact-compact
1831	LOC-Os01g67350	Meristem	0	0.00249	0.000985	0.00168	0.00166	0.00124	0.25	-1.71	0.014	0.906	0.949	0.957	noncompact-compact
1832	LOC-Os01g67364	Meristem	0.343	0.184	0.378	0.323	0.237	0.358	-0.577	5	2.84	0.0918	0.254	0.348	noncompact-compact
1833	LOC-Os01g67420	Meristem	0.0697	0.0473	0.13	0.139	0.0548	0.133	-1.57	2.99	13.2	0.000274	0.00236	0.0051	noncompact-compact
1834	LOC-Os01g67430	Meristem	0	0	0.0069	0	0	0.00434	-5.6	-0.845	7.61	0.00579	0.0297	0.0531	noncompact-compact
1835	LOC-Os01g67480	Meristem	0.44	0.513	0.558	0.518	0.489	0.543	-0.596	6.35	3.26	0.071	0.211	0.297	noncompact-compact
1836	LOC-Os01g67520	Meristem	0.0672	0.0722	0.0463	0.0285	0.0705	0.0397	0.799	2.12	2.82	0.093	0.257	0.351	noncompact-compact
1837	LOC-Os01g67530	Meristem	0.117	0.0747	0.0069	0.00168	0.0888	0.00496	4.42	2.04	53.4	2.82e-13	1.91e-11	5.67e-11	noncompact-compact
1838	LOC-Os01g67540	Meristem	0.0423	0.0772	0.00591	0	0.0656	0.00372	3.72	1.52	34.7	3.88e-09	1.21e-07	3.42e-07	noncompact-compact
1839	LOC-Os01g67550	Meristem	0.0124	0.00996	0.00197	0.0117	0.0108	0.00558	0.911	-0.172	1.05	0.306	0.563	0.661	noncompact-compact
1840	LOC-Os01g67590	Meristem	0.0597	0.0336	0.0542	0.0419	0.0423	0.0496	-0.248	1.97	0.259	0.611	0.76	0.803	noncompact-compact
1841	LOC-Os01g67640	Meristem	0.00249	0	0.00296	0	0.00083	0.00186	-1.31	-1.63	0.37	0.543	0.699	0.783	noncompact-compact
1842	LOC-Os01g67660	Meristem	0	0	0.00296	0	0	0.00186	-3.44	-1.87	1.19	0.275	0.529	0.634	noncompact-compact
1843	LOC-Os01g67700	Meristem	0.0174	0.00249	0.00591	0.00503	0.00747	0.00558	0.205	-0.517	0.0395	0.843	0.922	0.929	noncompact-compact
1844	LOC-Os01g67730	Meristem	0.167	0.133	0.0473	0.0469	0.144	0.0471	1.68	3.02	15.2	9.61e-05	0.000958	0.00217	noncompact-compact
1845	LOC-Os01g67810	Meristem	0.388	0.437	0.267	0.151	0.421	0.224	1.5	5.47	19.4	1.05e-05	0.000141	0.000341	noncompact-compact
1846	LOC-Os01g67820	Meristem	0.358	0.32	0.202	0.112	0.333	0.169	1.3	4.91	13.8	0.000202	0.00182	0.00399	noncompact-compact
1847	LOC-Os01g67835	Meristem	0.00995	0.00249	0.0108	0.0134	0.00498	0.0118	-1.42	-0.203	2.33	0.127	0.32	0.422	noncompact-compact
1848	LOC-Os01g67850	Meristem	0.224	0.0648	0.292	0.266	0.118	0.282	-0.938	5.05	7.44	0.00639	0.0322	0.057	noncompact-compact
1849	LOC-Os01g67950	Meristem	0.201	0.225	0.18	0.0988	0.217	0.15	0.981	4.87	8.01	0.00466	0.0251	0.0454	noncompact-compact
1850	LOC-Os01g67960	Meristem	0.184	0.188	0.215	0.178	0.187	0.201	-0.273	4.07	0.552	0.457	0.675	0.754	noncompact-compact
1851	LOC-Os01g67970	Meristem	0.0149	0.0137	0.0217	0.0268	0.0141	0.0236	-1.03	0.839	2.66	0.103	0.275	0.373	noncompact-compact
1852	LOC-Os01g67980	Meristem	0	0.00125	0	0	0.00083	0	2.46	-2.13	0.552	0.458	0.675	0.754	noncompact-compact
1853	LOC-Os01g68000	Meristem	0.00249	0	0	0	0.00083	0	2.5	-2.12	0.563	0.453	0.675	0.754	noncompact-compact
1854	LOC-Os01g68020	Meristem	0.112	0.0697	0.17	0.0854	0.0838	0.139	-0.651	3.62	2.82	0.0934	0.258	0.352	noncompact-compact
1855	LOC-Os01g68050	Meristem	0.0746	0.0436	0.0631	0.0469	0.0539	0.0571	-0.0116	2.38	0.000648	0.98	0.987	0.99	noncompact-compact
1856	LOC-Os01g68070	Meristem	0.0224	0.0125	0.0069	0.00838	0.0158	0.00744	0.835	0.192	1.21	0.272	0.529	0.631	noncompact-compact
1857	LOC-Os01g68104	Meristem	0.0323	0.0149	0.0069	0.00838	0.0207	0.00744	1.48	0.325	3.97	0.0463	0.152	0.226	noncompact-compact
1858	LOC-Os01g68179	Meristem	0.00249	0.00374	0.00985	0.00503	0.00332	0.00806	-1.25	-0.702	1.11	0.293	0.547	0.65	noncompact-compact
1859	LOC-Os01g68200	Meristem	0.00249	0.00249	0.00591	0.0067	0.00249	0.0062	-0.996	-0.847	0.619	0.431	0.675	0.745	noncompact-compact
1860	LOC-Os01g68240	Meristem	0.219	0.191	0.296	0.241	0.2	0.275	-0.682	4.48	3.71	0.0542	0.172	0.25	noncompact-compact
1861	LOC-Os01g68260	Meristem	0.00498	0.00249	0.00591	0	0.00332	0.00372	0.0467	-1.02	0.00102	0.974	0.984	0.988	noncompact-compact
1862	LOC-Os01g68269	Meristem	0.00249	0.00125	0.000985	0.00168	0.00166	0.00124	-1.86	-1.07	1.48	0.224	0.469	0.573	noncompact-compact
1863	LOC-Os01g68324	Meristem	0.445	0.539	0.469	0.374	0.508	0.434	0.446	5.98	1.81	0.178	0.403	0.511	noncompact-compact
1864	LOC-Os01g68380	Meristem	0.269	0.243	0.389	0.34	0.251	0.371	-0.758	4.99	4.87	0.0274	0.102	0.159	noncompact-compact
1865	LOC-Os01g68400	Meristem	0	0	0.000985	0	0	0.00062	-2.15	-2.14	0.378	0.538	0.695	0.783	noncompact-compact
1866	LOC-Os01g68440	Meristem	0.00995	0.00249	0.0108	0.0134	0.00498	0.0118	-1.51	-0.154	2.72	0.0991	0.268	0.365	noncompact-compact
1867	LOC-Os01g68450	Meristem	0.00249	0.00125	0.000985	0.00168	0.00166	0.00124	0.806	-1.59	0.168	0.682	0.805	0.848	noncompact-compact
1868	LOC-Os01g68480	Meristem	0	0	0.00197	0	0	0.00124	-2.95	-2	0.776	0.378	0.628	0.723	noncompact-compact
1869	LOC-Os01g68580	Meristem	0.0846	0.066	0.113	0.122	0.0722	0.117	0.559	5.46	2.79	0.0948	0.26	0.355	noncompact-compact
1870	LOC-Os01g68589	Meristem	0.112	0.123	0.207	0.224	0.12	0.213	0.247	7.26	0.618	0.432	0.675	0.745	noncompact-compact
1871	LOC-Os01g68598	Meristem	0	0	0.000985	0	0	0.00062	-2.15	-2.14	0.378	0.538	0.695	0.783	noncompact-compact
1872	LOC-Os01g68630	Meristem	0.189	0.202	0.143	0.124	0.198	0.136	0.452	3.84	1.44	0.231	0.479	0.582	noncompact-compact
1873	LOC-Os01g68640	Meristem	0.0149	0.0187	0.00197	0.0101	0.0174	0.00496	1.63	0.0725	3.86	0.0494	0.16	0.236	noncompact-compact
1874	LOC-Os01g68660	Meristem	0.0174	0.0112	0.00591	0.00335	0.0133	0.00496	1.69	0.135	4.54	0.0331	0.118	0.181	noncompact-compact
1875	LOC-Os01g68670	Meristem	0.00249	0	0	0.00503	0.00083	0.00186	-1.27	-1.68	0.309	0.579	0.732	0.79	noncompact-compact
1876	LOC-Os01g68770	Meristem	0.415	0.443	0.653	0.585	0.434	0.628	-1.29	6.77	15.4	8.69e-05	0.00088	0.00199	noncompact-compact
1877	LOC-Os01g68780	Meristem	0	0.00125	0.000985	0.00335	0.00083	0.00186	-1.9	-1.48	0.885	0.347	0.609	0.697	noncompact-compact
1878	LOC-Os01g68790	Meristem	0.689	0.473	0.34	0.369	0.545	0.35	1.35	7.04	17.4	3.03e-05	0.000359	0.000832	noncompact-compact
1879	LOC-Os01g68800	Meristem	0.0622	0.0523	0.0374	0.0235	0.0556	0.0323	0.774	1.88	2.43	0.119	0.304	0.406	noncompact-compact
1880	LOC-Os01g68830	Meristem	0.187	0.198	0.142	0.106	0.194	0.128	0.592	3.81	2.44	0.119	0.304	0.406	noncompact-compact
1881	LOC-Os01g68870	Meristem	0	0.00125	0.000985	0	0.00083	0.00062	-0.981	-1.74	0.183	0.668	0.795	0.841	noncompact-compact
1882	LOC-Os01g68960	Meristem	0.0299	0.00498	0.00985	0.00503	0.0133	0.00806	0.996	0.124	1.65	0.198	0.432	0.54	noncompact-compact
1883	LOC-Os01g69040	Meristem	0.338	0.239	0.321	0.263	0.272	0.3	-0.16	4.87	0.218	0.641	0.778	0.825	noncompact-compact
1884	LOC-Os01g69050	Meristem	0.0274	0.0125	0.0148	0.0168	0.0174	0.0155	0.106	0.737	0.028	0.867	0.932	0.942	noncompact-compact
1885	LOC-Os01g69060	Meristem	0.00249	0	0	0	0.00083	0	2.5	-2.12	0.563	0.453	0.675	0.754	noncompact-compact
1886	LOC-Os01g69100	Meristem	0.0945	0.0996	0.167	0.189	0.0979	0.176	-1.13	3.92	8.87	0.0029	0.0169	0.0318	noncompact-compact
1887	LOC-Os01g69120	Meristem	0.0299	0.0199	0.0236	0.0235	0.0232	0.0236	-0.161	1.03	0.0739	0.786	0.885	0.91	noncompact-compact
1888	LOC-Os01g69140	Meristem	0.00249	0	0	0.00503	0.00083	0.00186	-1.27	-1.68	0.309	0.579	0.732	0.79	noncompact-compact
1889	LOC-Os01g69160	Meristem	0	0.00125	0.000985	0	0.00083	0.00062	0.316	-1.99	0.0122	0.912	0.949	0.96	noncompact-compact
1890	LOC-Os01g69200	Meristem	0	0	0.00985	0.0067	0	0.00868	-5.64	-0.893	7.45	0.00634	0.032	0.0567	noncompact-compact
1891	LOC-Os01g69210	Meristem	0.114	0.116	0.135	0.0821	0.115	0.115	-0.0635	3.21	0.0246	0.875	0.937	0.947	noncompact-compact
1892	LOC-Os01g69220	Meristem	0.0746	0.0859	0.0562	0.0503	0.0822	0.054	0.456	2.49	1.04	0.308	0.564	0.663	noncompact-compact
1893	LOC-Os01g69230	Meristem	0.216	0.265	0.262	0.235	0.249	0.252	-0.117	4.55	0.112	0.738	0.851	0.882	noncompact-compact
1894	LOC-Os01g69250	Meristem	0.751	0.618	0.605	0.568	0.662	0.591	0.48	7.06	2.28	0.131	0.327	0.43	noncompact-compact
1895	LOC-Os01g69830	Meristem	0.0348	0.0249	0.0286	0.0251	0.0282	0.0273	-0.103	1.45	0.0363	0.849	0.923	0.932	noncompact-compact
1896	LOC-Os01g69850	Meristem	0.609	0.6	0.523	0.432	0.603	0.489	0.623	6.44	3.58	0.0584	0.182	0.262	noncompact-compact
1897	LOC-Os01g69870	Meristem	0.582	0.545	0.762	0.683	0.558	0.733	-0.812	8.64	7.81	0.00521	0.0273	0.0492	noncompact-compact
1898	LOC-Os01g69890	Meristem	0.0721	0.0125	0.0197	0.0117	0.0324	0.0167	1.78	2.32	13.9	0.000193	0.00176	0.00384	noncompact-compact
1899	LOC-Os01g69900	Meristem	0.323	0.268	0.286	0.271	0.286	0.28	0.0111	4.76	0.00103	0.974	0.984	0.988	noncompact-compact
1900	LOC-Os01g69904	Meristem	0.0249	0.00374	0.0384	0.0302	0.0108	0.0354	-1.57	1.03	6.34	0.0118	0.053	0.0886	noncompact-compact
1901	LOC-Os01g69910	Meristem	0.139	0.0897	0.113	0.062	0.106	0.0943	0.247	3.09	0.362	0.548	0.704	0.785	noncompact-compact
1902	LOC-Os01g69930	Meristem	0	0	0.000985	0.0067	0	0.0031	-4.66	-1.48	3.11	0.0779	0.225	0.315	noncompact-compact
1903	LOC-Os01g69950	Meristem	0.179	0.0959	0.162	0.136	0.124	0.152	-0.16	3.73	0.175	0.676	0.801	0.845	noncompact-compact
1904	LOC-Os01g69960	Meristem	0.0323	0.0212	0.0108	0.00503	0.0249	0.00868	2.04	0.794	9.59	0.00196	0.0122	0.0236	noncompact-compact
1905	LOC-Os01g69980	Meristem	0.0995	0.0672	0.121	0.116	0.078	0.119	-0.835	3.09	4.02	0.045	0.149	0.222	noncompact-compact
1906	LOC-Os01g70000	Meristem	0.00249	0.00125	0.00296	0.00168	0.00166	0.00248	-0.556	-1.5	0.089	0.765	0.871	0.899	noncompact-compact
1907	LOC-Os01g70020	Meristem	0.286	0.162	0.176	0.142	0.203	0.164	0.56	4.39	2.49	0.115	0.297	0.398	noncompact-compact
1908	LOC-Os01g70090	Meristem	0.226	0.275	0.269	0.24	0.259	0.258	-0.0574	4.67	0.0273	0.869	0.932	0.943	noncompact-compact
1909	LOC-Os01g70110	Meristem	0.264	0.158	0.621	0.571	0.193	0.602	-2.21	7.33	45.6	1.48e-11	7.55e-10	2.2e-09	noncompact-compact
1910	LOC-Os01g70120	Meristem	0.00249	0.00125	0.00493	0.00168	0.00166	0.00372	-1.06	-1.33	0.392	0.531	0.695	0.783	noncompact-compact
1911	LOC-Os01g70150	Meristem	0.0149	0.00747	0.0414	0.0302	0.00996	0.0372	-1.86	1.1	8.94	0.0028	0.0164	0.031	noncompact-compact
1912	LOC-Os01g70160	Meristem	0.147	0.158	0.133	0.102	0.154	0.122	0.249	3.57	0.411	0.522	0.695	0.778	noncompact-compact
1913	LOC-Os01g70210	Meristem	0.0498	0.0585	0.0719	0.0335	0.0556	0.0577	0.0933	2.31	0.0415	0.839	0.92	0.927	noncompact-compact
1914	LOC-Os01g70220	Meristem	0.0323	0.00747	0.0217	0.0218	0.0158	0.0217	-0.194	0.863	0.0985	0.754	0.862	0.892	noncompact-compact
1915	LOC-Os01g70230	Meristem	0.00249	0.00249	0.00197	0	0.00249	0.00124	0.923	-1.61	0.215	0.643	0.78	0.825	noncompact-compact
1916	LOC-Os01g70260	Meristem	0.0174	0.00374	0.00493	0.0067	0.0083	0.00558	0.469	-0.508	0.208	0.649	0.783	0.828	noncompact-compact
1917	LOC-Os01g70270	Meristem	0.373	0.315	0.432	0.327	0.334	0.393	-0.224	5.4	0.45	0.503	0.695	0.772	noncompact-compact
1918	LOC-Os01g70280	Meristem	0	0	0.000985	0	0	0.00062	-2.15	-2.14	0.378	0.538	0.695	0.783	noncompact-compact
1919	LOC-Os01g70290	Meristem	0.00249	0	0	0	0.00083	0	2.5	-2.12	0.563	0.453	0.675	0.754	noncompact-compact
1920	LOC-Os01g70330	Meristem	0.122	0.0461	0.0818	0.0737	0.0714	0.0788	-0.162	2.72	0.14	0.708	0.827	0.866	noncompact-compact
1921	LOC-Os01g70390	Meristem	0.231	0.199	0.16	0.114	0.21	0.143	0.596	3.97	2.57	0.109	0.287	0.386	noncompact-compact
1922	LOC-Os01g70450	Meristem	0.00746	0	0.00197	0	0.00249	0.00124	0.983	-1.6	0.243	0.622	0.768	0.811	noncompact-compact
1923	LOC-Os01g70460	Meristem	0.00249	0	0.0069	0.0101	0.00083	0.00806	-3.17	-0.845	4.32	0.0377	0.13	0.197	noncompact-compact
1924	LOC-Os01g70470	Meristem	0.478	0.479	0.754	0.663	0.479	0.72	-0.846	7.53	7.37	0.00662	0.0332	0.0585	noncompact-compact
1925	LOC-Os01g70490	Meristem	0	0	0.000985	0.00168	0	0.00124	-3.06	-1.98	0.835	0.361	0.619	0.707	noncompact-compact
1926	LOC-Os01g70520	Meristem	0	0	0.000985	0	0	0.00062	-2.15	-2.14	0.378	0.538	0.695	0.783	noncompact-compact
1927	LOC-Os01g70525	Meristem	0.0199	0.00374	0.0158	0.00838	0.00913	0.013	-0.656	0.179	0.737	0.391	0.642	0.728	noncompact-compact
1928	LOC-Os01g70540	Meristem	0.0299	0.0349	0.0276	0.0369	0.0332	0.031	-0.507	1.69	0.958	0.328	0.59	0.685	noncompact-compact
1929	LOC-Os01g70600	Meristem	0.00995	0.00623	0.00197	0	0.00747	0.00124	2.45	-1.03	2.76	0.0966	0.263	0.359	noncompact-compact
1930	LOC-Os01g70670	Meristem	0.147	0.11	0.166	0.186	0.122	0.173	-0.648	3.73	2.84	0.0918	0.254	0.348	noncompact-compact
1931	LOC-Os01g70680	Meristem	0.00498	0.00249	0.000985	0.00168	0.00332	0.00124	1.21	-1.47	0.437	0.508	0.695	0.774	noncompact-compact
1932	LOC-Os01g70700	Meristem	0	0.0249	0.0404	0.0235	0.0166	0.0341	-1.1	1.04	3.38	0.0658	0.199	0.283	noncompact-compact
1933	LOC-Os01g70750	Meristem	0	0	0.000985	0	0	0.00062	-2.15	-2.14	0.378	0.538	0.695	0.783	noncompact-compact
1934	LOC-Os01g70800	Meristem	0.356	0.271	0.401	0.298	0.3	0.363	-0.176	5.2	0.272	0.602	0.753	0.799	noncompact-compact
1935	LOC-Os01g70810	Meristem	0.274	0.183	0.371	0.27	0.213	0.334	-0.747	4.76	4.59	0.0322	0.115	0.177	noncompact-compact
1936	LOC-Os01g70820	Meristem	0.229	0.163	0.319	0.142	0.185	0.254	-0.42	4.45	1.41	0.234	0.484	0.587	noncompact-compact
1937	LOC-Os01g70920	Meristem	0.0995	0.0286	0.0404	0.0235	0.0523	0.0341	0.746	1.89	2.27	0.132	0.329	0.432	noncompact-compact
1938	LOC-Os01g70940	Meristem	0.0249	0.0187	0.0187	0.0168	0.0207	0.018	0.0253	0.801	0.00167	0.967	0.98	0.984	noncompact-compact
1939	LOC-Os01g70960	Meristem	0.475	0.431	0.45	0.347	0.446	0.412	0.0783	5.62	0.0554	0.814	0.905	0.919	noncompact-compact
1940	LOC-Os01g70990	Meristem	0	0.00125	0	0	0.00083	0	2.46	-2.13	0.552	0.458	0.675	0.754	noncompact-compact
1941	LOC-Os01g71000	Meristem	0.0995	0.152	0.246	0.203	0.134	0.23	-1.2	4.06	10.2	0.00137	0.00909	0.018	noncompact-compact
1942	LOC-Os01g71130	Meristem	0.00249	0.00498	0.00493	0.00168	0.00415	0.00372	0.0341	-0.735	0.00085	0.977	0.985	0.989	noncompact-compact
1943	LOC-Os01g71140	Meristem	0	0.00623	0.0128	0.0168	0.00415	0.0143	-1.82	0.151	4.96	0.026	0.0977	0.153	noncompact-compact
1944	LOC-Os01g71160	Meristem	0	0.00125	0.00296	0.00335	0.00083	0.0031	-1.81	-1.5	0.794	0.373	0.628	0.719	noncompact-compact
1945	LOC-Os01g71170	Meristem	0.47	0.628	0.233	0.109	0.575	0.187	2.83	6.46	64.6	9.11e-16	9.13e-14	2.67e-13	noncompact-compact
1946	LOC-Os01g71180	Meristem	0	0	0.000985	0.00168	0	0.00124	-3.06	-1.98	0.835	0.361	0.619	0.707	noncompact-compact
1947	LOC-Os01g71190	Meristem	0.00249	0.00125	0.00394	0.0067	0.00166	0.00496	-1.64	-1.12	1.12	0.291	0.543	0.649	noncompact-compact
1948	LOC-Os01g71200	Meristem	0.336	0.435	0.123	0.0586	0.402	0.0993	2.44	4.74	43.9	3.49e-11	1.65e-09	4.8e-09	noncompact-compact
1949	LOC-Os01g71230	Meristem	0.935	0.887	0.799	0.794	0.903	0.797	0.896	8.65	9.5	0.00205	0.0127	0.0244	noncompact-compact
1950	LOC-Os01g71240	Meristem	0.00249	0.00125	0.00591	0.00168	0.00166	0.00434	-1.25	-1.25	0.592	0.441	0.675	0.749	noncompact-compact
1951	LOC-Os01g71270	Meristem	0.00249	0	0.00296	0.00168	0.00083	0.00248	-1.99	-1.41	1.06	0.303	0.559	0.657	noncompact-compact
1952	LOC-Os01g71280	Meristem	0.0348	0.00623	0.00493	0	0.0158	0.0031	2.4	-0.252	6.15	0.0132	0.0578	0.0957	noncompact-compact
1953	LOC-Os01g71300	Meristem	0.527	0.452	0.368	0.256	0.477	0.327	0.79	5.48	5.54	0.0186	0.0755	0.122	noncompact-compact
1954	LOC-Os01g71310	Meristem	0	0.00996	0.00493	0.00335	0.00664	0.00434	-0.358	-0.27	0.152	0.697	0.816	0.858	noncompact-compact
1955	LOC-Os01g71330	Meristem	0	0	0.00197	0	0	0.00124	-3.44	-1.87	1.19	0.275	0.529	0.634	noncompact-compact
1956	LOC-Os01g71380	Meristem	0.00498	0.00374	0	0	0.00415	0	4.84	-1.46	3.97	0.0463	0.152	0.226	noncompact-compact
1957	LOC-Os01g71490	Meristem	0	0	0.000985	0	0	0.00062	-2.15	-2.14	0.378	0.538	0.695	0.783	noncompact-compact
1958	LOC-Os01g71540	Meristem	0.00249	0.00125	0.00394	0.00838	0.00166	0.00558	-1.85	-1.04	1.52	0.217	0.46	0.564	noncompact-compact
1959	LOC-Os01g71570	Meristem	0	0.00498	0.0128	0	0.00332	0.00806	-1.38	-0.608	1.49	0.223	0.467	0.572	noncompact-compact
1960	LOC-Os01g71590	Meristem	0.00498	0.00249	0.0108	0.00168	0.00332	0.00744	-1.01	-0.781	0.688	0.407	0.66	0.73	noncompact-compact
1961	LOC-Os01g71624	Meristem	0.159	0.105	0.399	0.43	0.123	0.411	-2.94	6.69	70.6	4.55e-17	5.68e-15	1.65e-14	noncompact-compact
1962	LOC-Os01g71630	Meristem	0.308	0.224	0.38	0.342	0.252	0.366	-0.888	5.18	6.8	0.00914	0.0431	0.0738	noncompact-compact
1963	LOC-Os01g71780	Meristem	0.169	0.0897	0.113	0.0302	0.116	0.0825	1.08	3.88	8.12	0.00438	0.0238	0.0433	noncompact-compact
1964	LOC-Os01g71790	Meristem	0.164	0.182	0.207	0.101	0.176	0.167	0.162	4.1	0.198	0.656	0.788	0.833	noncompact-compact
1965	LOC-Os01g71830	Meristem	0.204	0.154	0.29	0.246	0.171	0.274	-1.65	6.89	25.3	5.02e-07	9.67e-06	2.54e-05	noncompact-compact
1966	LOC-Os01g71840	Meristem	0	0.00125	0	0	0.00083	0	2.46	-2.13	0.552	0.458	0.675	0.754	noncompact-compact
1967	LOC-Os01g71860	Meristem	0.109	0.066	0.00887	0.0134	0.0805	0.0105	3.59	3.32	59.4	1.3e-14	1.08e-12	3.22e-12	noncompact-compact
1968	LOC-Os01g71890	Meristem	0.00249	0	0	0	0.00083	0	2.5	-2.12	0.563	0.453	0.675	0.754	noncompact-compact
1969	LOC-Os01g71960	Meristem	0.0274	0.00249	0.0266	0.0201	0.0108	0.0242	-1.25	0.643	3.42	0.0644	0.196	0.279	noncompact-compact
1970	LOC-Os01g71970	Meristem	0.0697	0.0112	0.177	0.067	0.0307	0.136	-2.06	2.95	21.3	3.94e-06	6.01e-05	0.000149	noncompact-compact
1971	LOC-Os01g71980	Meristem	0.0348	0.0299	0.0236	0.0168	0.0315	0.0211	0.528	1.12	0.833	0.361	0.62	0.707	noncompact-compact
1972	LOC-Os01g72080	Meristem	0.48	0.527	0.282	0.209	0.511	0.255	1.53	6.46	21	4.59e-06	6.89e-05	0.00017	noncompact-compact
1973	LOC-Os01g72120	Meristem	0.0498	0.0336	0.0936	0.067	0.039	0.0837	-1.28	2.53	7.95	0.0048	0.0256	0.0464	noncompact-compact
1974	LOC-Os01g72130	Meristem	0.251	0.188	0.498	0.533	0.209	0.511	-1.87	6.75	31.4	2.08e-08	5.56e-07	1.53e-06	noncompact-compact
1975	LOC-Os01g72140	Meristem	0.00995	0.0174	0.0749	0.0737	0.0149	0.0744	-1.74	2.89	15.5	8.09e-05	0.00083	0.00188	noncompact-compact
1976	LOC-Os01g72150	Meristem	0.147	0.136	0.353	0.412	0.139	0.375	-2.23	6.04	41.3	1.35e-10	5.73e-09	1.64e-08	noncompact-compact
1977	LOC-Os01g72160	Meristem	0.0672	0.0448	0.14	0.193	0.0523	0.159	-2.28	3.91	32.6	1.14e-08	3.23e-07	8.91e-07	noncompact-compact
1978	LOC-Os01g72170	Meristem	0.107	0.0311	0.0483	0.0637	0.0564	0.054	0.155	2.57	0.122	0.726	0.841	0.877	noncompact-compact
1979	LOC-Os01g72190	Meristem	0.0846	0.147	0.0384	0.0302	0.126	0.0354	1.98	3.03	20.7	5.26e-06	7.75e-05	0.000191	noncompact-compact
1980	LOC-Os01g72210	Meristem	0.0448	0.0324	0.0433	0.0486	0.0365	0.0453	-0.394	1.77	0.6	0.438	0.675	0.748	noncompact-compact
1981	LOC-Os01g72230	Meristem	0.0323	0.0137	0.0315	0.0151	0.0199	0.0254	-0.361	0.922	0.357	0.55	0.706	0.787	noncompact-compact
1982	LOC-Os01g72240	Meristem	0.229	0.0884	0.129	0.111	0.135	0.122	0.477	3.81	1.58	0.208	0.446	0.554	noncompact-compact
1983	LOC-Os01g72250	Meristem	0.0124	0.00374	0.0128	0.00335	0.00664	0.00931	-0.377	-0.394	0.153	0.696	0.816	0.858	noncompact-compact
1984	LOC-Os01g72310	Meristem	0.0697	0.0735	0.128	0.0787	0.0722	0.11	-0.84	2.88	3.88	0.0489	0.159	0.234	noncompact-compact
1985	LOC-Os01g72330	Meristem	0.279	0.26	0.399	0.273	0.266	0.352	-0.524	5.24	2.42	0.12	0.306	0.408	noncompact-compact
1986	LOC-Os01g72340	Meristem	0.341	0.255	0.287	0.218	0.284	0.261	0.184	4.75	0.281	0.596	0.748	0.798	noncompact-compact
1987	LOC-Os01g72350	Meristem	0.0522	0.0473	0.0837	0.067	0.049	0.0775	-0.891	2.43	3.8	0.0514	0.165	0.242	noncompact-compact
1988	LOC-Os01g72380	Meristem	0.0199	0.0336	0.0256	0.0117	0.029	0.0205	0.387	0.993	0.429	0.512	0.695	0.777	noncompact-compact
1989	LOC-Os01g72410	Meristem	0.00249	0.00249	0.00296	0.00168	0.00249	0.00248	-0.0326	-1.4	0.000382	0.984	0.99	0.993	noncompact-compact
1990	LOC-Os01g72450	Meristem	0	0.00125	0.000985	0.00168	0.00083	0.00124	-0.602	-1.84	0.0569	0.812	0.903	0.919	noncompact-compact
1991	LOC-Os01g72460	Meristem	0.0821	0.0336	0.0365	0.0218	0.0498	0.031	1.16	2.42	6.36	0.0117	0.0526	0.0879	noncompact-compact
1992	LOC-Os01g72480	Meristem	0.502	0.415	0.667	0.549	0.444	0.623	-0.777	6.34	5.51	0.0189	0.0766	0.123	noncompact-compact
1993	LOC-Os01g72550	Meristem	0.00746	0.00374	0.00887	0.00335	0.00498	0.00682	-0.0397	-0.194	0.00218	0.963	0.977	0.982	noncompact-compact
1994	LOC-Os01g72560	Meristem	0.0249	0.0249	0.0394	0.0184	0.0249	0.0316	-0.0521	1.32	0.00886	0.925	0.957	0.966	noncompact-compact
1995	LOC-Os01g72570	Meristem	0.308	0.273	0.241	0.174	0.285	0.217	0.529	4.69	2.3	0.129	0.324	0.427	noncompact-compact
1996	LOC-Os01g72650	Meristem	0	0	0.00394	0	0	0.00248	-3.8	-1.76	1.63	0.202	0.437	0.545	noncompact-compact
1997	LOC-Os01g72660	Meristem	0.00249	0	0.00197	0	0.00083	0.00124	-0.447	-1.85	0.0335	0.855	0.925	0.935	noncompact-compact
1998	LOC-Os01g72680	Meristem	0	0.00125	0	0	0.00083	0	2.46	-2.13	0.552	0.458	0.675	0.754	noncompact-compact
1999	LOC-Os01g72690	Meristem	0.435	0.331	0.52	0.362	0.366	0.462	-0.206	6.02	0.388	0.533	0.695	0.783	noncompact-compact
[truncated: 315,546 more rows]
