# Supplementary material for: Single-cell transcriptomics reveal how root tissues adapt to soil stress
Source: Nature. 2025 Apr 30;642(8068):721–9. doi: 10.1038/s41586-025-08941-z (PMC12176638; doi:10.1038/s41586-025-08941-z)
Supplement: Supplementary file 25 — Full gene and GO term for differential expression analysis. CSV files including the full (all, not filtered by P value or fold change) gene and GO term for differential expression analysis of our scRNA-seq data. The comparison includes Xkitaake_Soil versus Gel, Xkitaake_CMP versus NC and Kitaake_Soil versus Gel (where CMP represents compacted soil conditions and NC represents non-compacted soil conditions). These are raw data to generate gene expression and GO term enrichment files for heatmap plotting. [file 41586_2025_8941_MOESM25_ESM.zip › Supplementary Data10_Full gene and GO term for DE analysis/Supplementary Data_XKitaake_GO_analysis-full_Gel_VS_Soil.csv]

	query	significant	p_value	term_size	query_size	intersection_size	precision	recall	term_id	source	term_name	effective_domain_size	source_order	parents
1	Atrichoblast_Down	TRUE	1.98009229442001e-13	719	919	100	0.108813928182807	0.139082058414465	GO:0006412	GO:BP	translation	15906	2205	c("GO:0009059"	"GO:0010467"	"GO:0019538"	"GO:0043043")
2	Atrichoblast_Down	TRUE	3.04953344000732e-13	731	919	100	0.108813928182807	0.136798905608755	GO:0043043	GO:BP	peptide biosynthetic process	15906	10999	c("GO:0006518"	"GO:0043604"	"GO:1901566")
3	Atrichoblast_Down	TRUE	5.74347494089009e-13	765	919	102	0.110990206746464	0.133333333333333	GO:0006518	GO:BP	peptide metabolic process	15906	2277	c("GO:0043603"	"GO:1901564")
4	Atrichoblast_Down	TRUE	1.26999398459054e-12	1477	919	159	0.173014145810664	0.107650643195667	GO:1901566	GO:BP	organonitrogen compound biosynthetic process	15906	22439	c("GO:1901564"	"GO:1901576")
5	Atrichoblast_Down	TRUE	2.81817110116186e-12	801	919	103	0.112078346028292	0.128589263420724	GO:0043604	GO:BP	amide biosynthetic process	15906	11312	c("GO:0043603"	"GO:0044271")
6	Atrichoblast_Down	TRUE	1.18476646066371e-11	892	919	109	0.11860718171926	0.12219730941704	GO:0043603	GO:BP	amide metabolic process	15906	11311	GO:0006807
7	Atrichoblast_Down	TRUE	2.59635295770993e-05	1307	919	121	0.131664853101197	0.0925784238714614	GO:0042221	GO:BP	response to chemical	15906	10548	GO:0050896
8	Atrichoblast_Down	TRUE	4.70668134483629e-05	40	919	13	0.014145810663765	0.325	GO:0016998	GO:BP	cell wall macromolecule catabolic process	15906	5357	c("GO:0009057"	"GO:0044036")
9	Atrichoblast_Down	TRUE	0.000442004232999087	18	919	8	0.00870511425462459	0.444444444444444	GO:0006026	GO:BP	aminoglycan catabolic process	15906	1921	c("GO:0006022"	"GO:0009057"	"GO:1901136"	"GO:1901565")
10	Atrichoblast_Down	TRUE	0.000442004232999087	18	919	8	0.00870511425462459	0.444444444444444	GO:0006030	GO:BP	chitin metabolic process	15906	1925	c("GO:0006022"	"GO:1901071")
11	Atrichoblast_Down	TRUE	0.000442004232999087	18	919	8	0.00870511425462459	0.444444444444444	GO:1901072	GO:BP	glucosamine-containing compound catabolic process	15906	22020	c("GO:0046348"	"GO:1901071")
12	Atrichoblast_Down	TRUE	0.000442004232999087	18	919	8	0.00870511425462459	0.444444444444444	GO:0006032	GO:BP	chitin catabolic process	15906	1927	c("GO:0006026"	"GO:0006030"	"GO:1901072")
13	Atrichoblast_Down	TRUE	0.000442004232999087	18	919	8	0.00870511425462459	0.444444444444444	GO:0046348	GO:BP	amino sugar catabolic process	15906	12698	c("GO:0006040"	"GO:1901136")
14	Atrichoblast_Down	TRUE	0.000594592030896032	44	919	12	0.0130576713819369	0.272727272727273	GO:0052547	GO:BP	regulation of peptidase activity	15906	14860	c("GO:0030162"	"GO:0051336")
15	Atrichoblast_Down	TRUE	0.000594592030896032	44	919	12	0.0130576713819369	0.272727272727273	GO:0010466	GO:BP	negative regulation of peptidase activity	15906	4228	c("GO:0045861"	"GO:0051346"	"GO:0052547")
16	Atrichoblast_Down	TRUE	0.000618241066342974	161	919	25	0.0272034820457018	0.15527950310559	GO:0097305	GO:BP	response to alcohol	15906	19472	c("GO:0010033"	"GO:1901700")
17	Atrichoblast_Down	TRUE	0.000618241066342974	52	919	13	0.014145810663765	0.25	GO:0051346	GO:BP	negative regulation of hydrolase activity	15906	14354	c("GO:0043086"	"GO:0051336")
18	Atrichoblast_Down	TRUE	0.000640436997466246	45	919	12	0.0130576713819369	0.266666666666667	GO:0045861	GO:BP	negative regulation of proteolysis	15906	12290	c("GO:0006508"	"GO:0030162"	"GO:0051248")
19	Atrichoblast_Down	TRUE	0.00116284358643049	64	919	14	0.015233949945593	0.21875	GO:0042255	GO:BP	ribosome assembly	15906	10560	c("GO:0042254"	"GO:0140694")
20	Atrichoblast_Down	TRUE	0.00116284358643049	190	919	27	0.029379760609358	0.142105263157895	GO:0008652	GO:BP	amino acid biosynthetic process	15906	3279	c("GO:0006520"	"GO:0046394"	"GO:1901566")
21	Atrichoblast_Down	TRUE	0.00116284358643049	64	919	14	0.015233949945593	0.21875	GO:0009664	GO:BP	plant-type cell wall organization	15906	3636	c("GO:0071555"	"GO:0071669")
22	Atrichoblast_Down	TRUE	0.00198248411875166	396	919	44	0.0478781284004353	0.111111111111111	GO:0006520	GO:BP	amino acid metabolic process	15906	2278	c("GO:0019752"	"GO:0044238"	"GO:1901564")
23	Atrichoblast_Down	TRUE	0.00198715339453814	23	919	8	0.00870511425462459	0.347826086956522	GO:0006568	GO:BP	tryptophan metabolic process	15906	2325	c("GO:0006586"	"GO:0009072"	"GO:1901605")
24	Atrichoblast_Down	TRUE	0.00198715339453814	23	919	8	0.00870511425462459	0.347826086956522	GO:1901071	GO:BP	glucosamine-containing compound metabolic process	15906	22019	GO:0006040
25	Atrichoblast_Down	TRUE	0.00198715339453814	23	919	8	0.00870511425462459	0.347826086956522	GO:0006586	GO:BP	indolalkylamine metabolic process	15906	2343	c("GO:0006576"	"GO:0042430")
26	Atrichoblast_Down	TRUE	0.00242282545234163	223	919	29	0.0315560391730141	0.130044843049327	GO:0006457	GO:BP	protein folding	15906	2238	c("GO:0009987"	"GO:0051604")
27	Atrichoblast_Down	TRUE	0.00242282545234163	157	919	23	0.0250272034820457	0.146496815286624	GO:0009737	GO:BP	response to abscisic acid	15906	3692	c("GO:0009725"	"GO:0033993"	"GO:0097305")
28	Atrichoblast_Down	TRUE	0.0025271444184084	24	919	8	0.00870511425462459	0.333333333333333	GO:0042435	GO:BP	indole-containing compound biosynthetic process	15906	10675	c("GO:0018130"	"GO:0019438"	"GO:0042430"	"GO:0044271"	"GO:1901362"	"GO:1901566")
29	Atrichoblast_Down	TRUE	0.00270918184387039	159	919	23	0.0250272034820457	0.144654088050314	GO:1901607	GO:BP	alpha-amino acid biosynthetic process	15906	22466	c("GO:0008652"	"GO:1901605")
30	Atrichoblast_Down	TRUE	0.00281819373941527	80	919	15	0.0163220892274211	0.1875	GO:0002181	GO:BP	cytoplasmic translation	15906	742	GO:0006412
31	Atrichoblast_Down	TRUE	0.00647832270215398	871	919	77	0.0837867247007617	0.0884041331802526	GO:0043436	GO:BP	oxoacid metabolic process	15906	11204	GO:0006082
32	Atrichoblast_Down	TRUE	0.00647832270215398	15	919	6	0.00652883569096844	0.4	GO:0046219	GO:BP	indolalkylamine biosynthetic process	15906	12601	c("GO:0006586"	"GO:0042401"	"GO:0042435")
33	Atrichoblast_Down	TRUE	0.00647832270215398	15	919	6	0.00652883569096844	0.4	GO:0000162	GO:BP	tryptophan biosynthetic process	15906	58	c("GO:0006568"	"GO:0009073"	"GO:0046219"	"GO:1901607")
34	Atrichoblast_Down	TRUE	0.00650815285625976	872	919	77	0.0837867247007617	0.088302752293578	GO:0006082	GO:BP	organic acid metabolic process	15906	1976	c("GO:0044237"	"GO:0044281"	"GO:0071704")
35	Atrichoblast_Down	TRUE	0.00694894167593104	28	919	8	0.00870511425462459	0.285714285714286	GO:0006022	GO:BP	aminoglycan metabolic process	15906	1917	c("GO:0043170"	"GO:1901135"	"GO:1901564")
36	Atrichoblast_Down	TRUE	0.00749037625889121	6	919	4	0.0043525571273123	0.666666666666667	GO:0046039	GO:BP	GTP metabolic process	15906	12433	c("GO:0009150"	"GO:0009205")
37	Atrichoblast_Down	TRUE	0.00749037625889121	6	919	4	0.0043525571273123	0.666666666666667	GO:0006183	GO:BP	GTP biosynthetic process	15906	2045	c("GO:0009152"	"GO:0009206"	"GO:0046039")
38	Atrichoblast_Down	TRUE	0.00757988434826347	266	919	31	0.0337323177366703	0.116541353383459	GO:1901605	GO:BP	alpha-amino acid metabolic process	15906	22464	GO:0006520
39	Atrichoblast_Down	TRUE	0.00904816574892594	5292	919	356	0.387377584330794	0.0672713529856387	GO:1901564	GO:BP	organonitrogen compound metabolic process	15906	22437	c("GO:0006807"	"GO:0071704")
40	Atrichoblast_Down	TRUE	0.00981491959602129	11	919	5	0.00544069640914037	0.454545454545455	GO:0052548	GO:BP	regulation of endopeptidase activity	15906	14861	GO:0052547
41	Atrichoblast_Down	TRUE	0.00981491959602129	11	919	5	0.00544069640914037	0.454545454545455	GO:0010951	GO:BP	negative regulation of endopeptidase activity	15906	4613	c("GO:0010466"	"GO:0052548")
42	Atrichoblast_Down	TRUE	0.0125930087777667	31	919	8	0.00870511425462459	0.258064516129032	GO:0042430	GO:BP	indole-containing compound metabolic process	15906	10671	c("GO:0006725"	"GO:0034641"	"GO:0046483"	"GO:1901360"	"GO:1901564")
43	Atrichoblast_Down	TRUE	0.0141773394185675	858	919	74	0.0805223068552775	0.0862470862470862	GO:0019752	GO:BP	carboxylic acid metabolic process	15906	6321	GO:0043436
44	Atrichoblast_Down	TRUE	0.0144280620244422	48	919	10	0.0108813928182807	0.208333333333333	GO:1901136	GO:BP	carbohydrate derivative catabolic process	15906	22081	c("GO:1901135"	"GO:1901575")
45	Atrichoblast_Down	TRUE	0.0155430621207056	805	919	70	0.0761697497279652	0.0869565217391304	GO:0070887	GO:BP	cellular response to chemical stimulus	15906	17162	c("GO:0042221"	"GO:0051716")
46	Atrichoblast_Down	TRUE	0.0183426683287352	108	919	16	0.0174102285092492	0.148148148148148	GO:0051336	GO:BP	regulation of hydrolase activity	15906	14344	GO:0050790
47	Atrichoblast_Down	TRUE	0.0184932754831342	13	919	5	0.00544069640914037	0.384615384615385	GO:0006112	GO:BP	energy reserve metabolic process	15906	2000	GO:0015980
48	Atrichoblast_Down	TRUE	0.0184932754831342	26	919	7	0.00761697497279652	0.269230769230769	GO:0000028	GO:BP	ribosomal small subunit assembly	15906	14	c("GO:0022618"	"GO:0042255"	"GO:0042274")
49	Atrichoblast_Down	TRUE	0.0184932754831342	13	919	5	0.00544069640914037	0.384615384615385	GO:0009631	GO:BP	cold acclimation	15906	3609	GO:0009409
50	Atrichoblast_Down	TRUE	0.0184932754831342	309	919	33	0.0359085963003264	0.106796116504854	GO:0051604	GO:BP	protein maturation	15906	14517	c("GO:0010467"	"GO:0019538")
51	Atrichoblast_Down	TRUE	0.0184932754831342	13	919	5	0.00544069640914037	0.384615384615385	GO:0006787	GO:BP	porphyrin-containing compound catabolic process	15906	2512	c("GO:0006778"	"GO:0033015")
52	Atrichoblast_Down	TRUE	0.0184932754831342	50	919	10	0.0108813928182807	0.2	GO:0006576	GO:BP	biogenic amine metabolic process	15906	2333	GO:0009308
53	Atrichoblast_Down	TRUE	0.0184932754831342	13	919	5	0.00544069640914037	0.384615384615385	GO:0033015	GO:BP	tetrapyrrole catabolic process	15906	8353	c("GO:0019439"	"GO:0033013"	"GO:0044270"	"GO:0046700"	"GO:1901361"	"GO:1901565")
54	Atrichoblast_Down	TRUE	0.0184932754831342	13	919	5	0.00544069640914037	0.384615384615385	GO:0009099	GO:BP	valine biosynthetic process	15906	3327	c("GO:0006573"	"GO:0009082"	"GO:1901607")
55	Atrichoblast_Down	TRUE	0.0184932754831342	13	919	5	0.00544069640914037	0.384615384615385	GO:0005977	GO:BP	glycogen metabolic process	15906	1874	c("GO:0006112"	"GO:0044042")
56	Atrichoblast_Down	TRUE	0.0203614126928829	90	919	14	0.015233949945593	0.155555555555556	GO:0042273	GO:BP	ribosomal large subunit biogenesis	15906	10570	c("GO:0022613"	"GO:0042254")
57	Atrichoblast_Down	TRUE	0.0237172049245328	3125	919	219	0.238302502720348	0.07008	GO:0044271	GO:BP	cellular nitrogen compound biosynthetic process	15906	11501	c("GO:0034641"	"GO:0044249")
58	Atrichoblast_Down	TRUE	0.024591406212806	1403	919	109	0.11860718171926	0.0776906628652887	GO:0044281	GO:BP	small molecule metabolic process	15906	11506	GO:0008152
59	Atrichoblast_Down	TRUE	0.0248718960894953	82	919	13	0.014145810663765	0.158536585365854	GO:0006749	GO:BP	glutathione metabolic process	15906	2486	GO:0071704
60	Atrichoblast_Down	TRUE	0.0261568055549038	36	919	8	0.00870511425462459	0.222222222222222	GO:0006040	GO:BP	amino sugar metabolic process	15906	1935	GO:1901135
61	Atrichoblast_Down	TRUE	0.0264718155565465	425	919	41	0.044613710554951	0.0964705882352941	GO:0016053	GO:BP	organic acid biosynthetic process	15906	5171	c("GO:0006082"	"GO:0044249"	"GO:0044283"	"GO:1901576")
62	Atrichoblast_Down	TRUE	0.0264718155565465	425	919	41	0.044613710554951	0.0964705882352941	GO:0046394	GO:BP	carboxylic acid biosynthetic process	15906	12741	c("GO:0016053"	"GO:0019752")
63	Atrichoblast_Down	TRUE	0.0297194477547245	116	919	16	0.0174102285092492	0.137931034482759	GO:0009620	GO:BP	response to fungus	15906	3601	GO:0051707
64	Atrichoblast_Down	TRUE	0.0301915294971157	9	919	4	0.0043525571273123	0.444444444444444	GO:0005978	GO:BP	glycogen biosynthetic process	15906	1875	c("GO:0005977"	"GO:0009250")
65	Atrichoblast_Down	TRUE	0.0301915294971157	259	919	28	0.0304678998911861	0.108108108108108	GO:0006979	GO:BP	response to oxidative stress	15906	2646	GO:0006950
66	Atrichoblast_Down	TRUE	0.0301915294971157	95	919	14	0.015233949945593	0.147368421052632	GO:0009409	GO:BP	response to cold	15906	3530	c("GO:0006950"	"GO:0009266")
67	Atrichoblast_Down	TRUE	0.0301915294971157	46	919	9	0.00979325353645267	0.195652173913043	GO:0009611	GO:BP	response to wounding	15906	3596	GO:0006950
68	Atrichoblast_Down	TRUE	0.0326545135792983	129	919	17	0.0184983677910773	0.131782945736434	GO:0140694	GO:BP	non-membrane-bounded organelle assembly	15906	20788	GO:0070925
69	Atrichoblast_Down	TRUE	0.0358489886747656	108	919	15	0.0163220892274211	0.138888888888889	GO:0050832	GO:BP	defense response to fungus	15906	13948	c("GO:0009620"	"GO:0098542")
70	Atrichoblast_Down	TRUE	0.0361247291330468	302	919	31	0.0337323177366703	0.102649006622517	GO:0033993	GO:BP	response to lipid	15906	8755	GO:0010033
71	Atrichoblast_Down	TRUE	0.0385444044151272	39	919	8	0.00870511425462459	0.205128205128205	GO:0009081	GO:BP	branched-chain amino acid metabolic process	15906	3310	GO:0006520
72	Atrichoblast_Down	TRUE	0.0426659181704106	192	919	22	0.0239390642002176	0.114583333333333	GO:0010035	GO:BP	response to inorganic substance	15906	3905	GO:0042221
73	Atrichoblast_Down	TRUE	0.0430257686689207	5	919	3	0.00326441784548422	0.6	GO:0006228	GO:BP	UTP biosynthetic process	15906	2080	c("GO:0009209"	"GO:0009220"	"GO:0046051")
74	Atrichoblast_Down	TRUE	0.0430257686689207	10	919	4	0.0043525571273123	0.4	GO:0015996	GO:BP	chlorophyll catabolic process	15906	5154	c("GO:0006787"	"GO:0015994"	"GO:0046149")
75	Atrichoblast_Down	TRUE	0.0430257686689207	5	919	3	0.00326441784548422	0.6	GO:0046051	GO:BP	UTP metabolic process	15906	12445	c("GO:0009208"	"GO:0009218")
76	Atrichoblast_Down	TRUE	0.0432029290088627	193	919	22	0.0239390642002176	0.113989637305699	GO:0000272	GO:BP	polysaccharide catabolic process	15906	79	c("GO:0005976"	"GO:0009057"	"GO:0016052")
77	Atrichoblast_Down	TRUE	0.0487896428395581	80	919	12	0.0130576713819369	0.15	GO:0042274	GO:BP	ribosomal small subunit biogenesis	15906	10571	c("GO:0022613"	"GO:0042254")
78	Atrichoblast_Down	FALSE	0.0510097134464628	17	919	5	0.00544069640914037	0.294117647058824	GO:0009097	GO:BP	isoleucine biosynthetic process	15906	3325	c("GO:0006549"	"GO:0009082"	"GO:1901607")
79	Atrichoblast_Down	FALSE	0.0510097134464628	17	919	5	0.00544069640914037	0.294117647058824	GO:0006549	GO:BP	isoleucine metabolic process	15906	2307	c("GO:0009081"	"GO:1901605")
80	Atrichoblast_Down	FALSE	0.0560212401950913	93	919	13	0.014145810663765	0.139784946236559	GO:0071215	GO:BP	cellular response to abscisic acid stimulus	15906	17285	c("GO:0009737"	"GO:0032870"	"GO:0071396"	"GO:0097306")
81	Atrichoblast_Down	FALSE	0.0560212401950913	25	919	6	0.00652883569096844	0.24	GO:0044347	GO:BP	cell wall polysaccharide catabolic process	15906	11534	c("GO:0000272"	"GO:0010383"	"GO:0016998")
82	Atrichoblast_Down	FALSE	0.0560212401950913	288	919	29	0.0315560391730141	0.100694444444444	GO:0009636	GO:BP	response to toxic substance	15906	3611	GO:0042221
83	Atrichoblast_Down	FALSE	0.0560212401950913	25	919	6	0.00652883569096844	0.24	GO:0045493	GO:BP	xylan catabolic process	15906	12027	c("GO:0045491"	"GO:2000895")
84	Atrichoblast_Down	FALSE	0.0560212401950913	93	919	13	0.014145810663765	0.139784946236559	GO:0097306	GO:BP	cellular response to alcohol	15906	19473	c("GO:0071310"	"GO:0097305"	"GO:1901701")
85	Atrichoblast_Down	FALSE	0.0560212401950913	25	919	6	0.00652883569096844	0.24	GO:2000895	GO:BP	hemicellulose catabolic process	15906	27238	c("GO:0010410"	"GO:0044347")
86	Atrichoblast_Down	FALSE	0.0561222381568823	11	919	4	0.0043525571273123	0.363636363636364	GO:0046149	GO:BP	pigment catabolic process	15906	12537	GO:0042440
87	Atrichoblast_Down	FALSE	0.0563740317523903	72	919	11	0.0119695321001088	0.152777777777778	GO:0061077	GO:BP	chaperone-mediated protein folding	15906	15946	GO:0006457
88	Atrichoblast_Down	FALSE	0.0589468669330747	34	919	7	0.00761697497279652	0.205882352941176	GO:0042401	GO:BP	biogenic amine biosynthetic process	15906	10648	c("GO:0006576"	"GO:0009309")
89	Atrichoblast_Down	FALSE	0.0589468669330747	34	919	7	0.00761697497279652	0.205882352941176	GO:0009309	GO:BP	amine biosynthetic process	15906	3511	c("GO:0009308"	"GO:0044271"	"GO:1901566")
90	Atrichoblast_Down	FALSE	0.059421537283442	5464	919	355	0.386289445048966	0.0649707174231332	GO:0044249	GO:BP	cellular biosynthetic process	15906	11494	c("GO:0009058"	"GO:0044237")
91	Atrichoblast_Down	FALSE	0.0620345415728063	84	919	12	0.0130576713819369	0.142857142857143	GO:0009414	GO:BP	response to water deprivation	15906	3534	c("GO:0006950"	"GO:0009415")
92	Atrichoblast_Down	FALSE	0.0620345415728063	26	919	6	0.00652883569096844	0.230769230769231	GO:0009082	GO:BP	branched-chain amino acid biosynthetic process	15906	3311	c("GO:0009081"	"GO:0046394"	"GO:1901566")
93	Atrichoblast_Down	FALSE	0.0650276639007707	2	919	2	0.00217627856365615	1	GO:0090156	GO:BP	intracellular sphingolipid homeostasis	15906	18923	c("GO:0055082"	"GO:0055088")
94	Atrichoblast_Down	FALSE	0.0650276639007707	44	919	8	0.00870511425462459	0.181818181818182	GO:0000470	GO:BP	maturation of LSU-rRNA	15906	165	c("GO:0006364"	"GO:0042273")
95	Atrichoblast_Down	FALSE	0.067772550844341	642	919	54	0.058759521218716	0.0841121495327103	GO:0009725	GO:BP	response to hormone	15906	3680	c("GO:0009719"	"GO:0010033")
96	Atrichoblast_Down	FALSE	0.0716359840675976	19	919	5	0.00544069640914037	0.263157894736842	GO:0006573	GO:BP	valine metabolic process	15906	2330	c("GO:0009081"	"GO:1901605")
97	Atrichoblast_Down	FALSE	0.0727960597710108	45	919	8	0.00870511425462459	0.177777777777778	GO:0006334	GO:BP	nucleosome assembly	15906	2155	c("GO:0006325"	"GO:0034728"	"GO:0065004")
98	Atrichoblast_Down	FALSE	0.0765115128012357	647	919	54	0.058759521218716	0.0834621329211747	GO:0009719	GO:BP	response to endogenous stimulus	15906	3674	GO:0050896
99	Atrichoblast_Down	FALSE	0.0765115128012357	87	919	12	0.0130576713819369	0.137931034482759	GO:0009415	GO:BP	response to water	15906	3535	c("GO:0001101"	"GO:0009628"	"GO:0010033"	"GO:0010035"	"GO:1901700"	"GO:1902074")
100	Atrichoblast_Down	FALSE	0.0765115128012357	633	919	53	0.0576713819368879	0.0837282780410742	GO:0044248	GO:BP	cellular catabolic process	15906	11493	c("GO:0009056"	"GO:0044237")
101	Atrichoblast_Down	FALSE	0.0765115128012357	145	919	17	0.0184983677910773	0.117241379310345	GO:0071669	GO:BP	plant-type cell wall organization or biogenesis	15906	17656	GO:0071554
102	Atrichoblast_Down	FALSE	0.0765115128012357	576	919	49	0.0533188248095756	0.0850694444444444	GO:0044283	GO:BP	small molecule biosynthetic process	15906	11508	c("GO:0009058"	"GO:0044281")
103	Atrichoblast_Down	FALSE	0.0770658675981131	5580	919	360	0.391730141458107	0.0645161290322581	GO:1901576	GO:BP	organic substance biosynthetic process	15906	22445	c("GO:0009058"	"GO:0071704")
104	Atrichoblast_Down	FALSE	0.0787015438659672	122	919	15	0.0163220892274211	0.122950819672131	GO:0043086	GO:BP	negative regulation of catalytic activity	15906	11025	c("GO:0044092"	"GO:0050790")
105	Atrichoblast_Down	FALSE	0.0787015438659672	99	919	13	0.014145810663765	0.131313131313131	GO:0030162	GO:BP	regulation of proteolysis	15906	7005	c("GO:0006508"	"GO:0051246")
106	Atrichoblast_Down	FALSE	0.0838819105963535	123	919	15	0.0163220892274211	0.121951219512195	GO:0044092	GO:BP	negative regulation of molecular function	15906	11465	GO:0065009
107	Atrichoblast_Down	FALSE	0.0868445578849834	875	919	69	0.0750816104461371	0.0788571428571429	GO:0010033	GO:BP	response to organic substance	15906	3903	GO:0042221
108	Atrichoblast_Down	FALSE	0.0886848847796666	148	919	17	0.0184983677910773	0.114864864864865	GO:0022618	GO:BP	protein-RNA complex assembly	15906	6940	c("GO:0022613"	"GO:0065003"	"GO:0071826")
109	Atrichoblast_Down	FALSE	0.0926026767748564	90	919	12	0.0130576713819369	0.133333333333333	GO:0001101	GO:BP	response to acid chemical	15906	296	GO:0042221
110	Atrichoblast_Down	FALSE	0.0964981601848949	48	919	8	0.00870511425462459	0.166666666666667	GO:0034728	GO:BP	nucleosome organization	15906	9130	GO:0006338
111	Atrichoblast_Down	FALSE	0.10541449819137	151	919	17	0.0184983677910773	0.112582781456954	GO:0071826	GO:BP	protein-RNA complex organization	15906	17748	GO:0043933
112	Atrichoblast_Down	FALSE	0.107500019960008	92	919	12	0.0130576713819369	0.130434782608696	GO:0009738	GO:BP	abscisic acid-activated signaling pathway	15906	3693	c("GO:0009755"	"GO:0071215")
113	Atrichoblast_Down	FALSE	0.11663105562401	506	919	43	0.0467899891186072	0.0849802371541502	GO:1901700	GO:BP	response to oxygen-containing compound	15906	22529	GO:0042221
114	Atrichoblast_Down	FALSE	0.11663105562401	449	919	39	0.0424374319912949	0.0868596881959911	GO:0065003	GO:BP	protein-containing complex assembly	15906	16679	c("GO:0022607"	"GO:0043933")
115	Atrichoblast_Down	FALSE	0.116642699506858	82	919	11	0.0119695321001088	0.134146341463415	GO:0009072	GO:BP	aromatic amino acid metabolic process	15906	3304	c("GO:0006520"	"GO:0006725"	"GO:1901360")
116	Atrichoblast_Down	FALSE	0.116642699506858	50	919	8	0.00870511425462459	0.16	GO:0051085	GO:BP	chaperone cofactor-dependent protein refolding	15906	14154	c("GO:0051084"	"GO:0061077")
117	Atrichoblast_Down	FALSE	0.116642699506858	50	919	8	0.00870511425462459	0.16	GO:0051084	GO:BP	'de novo' post-translational protein folding	15906	14153	GO:0006458
118	Atrichoblast_Down	FALSE	0.133042810267374	220	919	22	0.0239390642002176	0.1	GO:1990748	GO:BP	cellular detoxification	15906	26328	c("GO:0009987"	"GO:0097237"	"GO:0098754")
119	Atrichoblast_Down	FALSE	0.133042810267374	220	919	22	0.0239390642002176	0.1	GO:0097237	GO:BP	cellular response to toxic substance	15906	19434	c("GO:0009636"	"GO:0070887")
120	Atrichoblast_Down	FALSE	0.13710551856752	3882	919	255	0.277475516866159	0.0656877897990726	GO:0010467	GO:BP	gene expression	15906	4229	GO:0009059
121	Atrichoblast_Down	FALSE	0.13710551856752	15	919	4	0.0043525571273123	0.266666666666667	GO:1901616	GO:BP	organic hydroxy compound catabolic process	15906	22473	c("GO:1901575"	"GO:1901615")
122	Atrichoblast_Down	FALSE	0.13775714907478	3	919	2	0.00217627856365615	0.666666666666667	GO:0051353	GO:BP	positive regulation of oxidoreductase activity	15906	14361	c("GO:0043085"	"GO:0051341")
123	Atrichoblast_Down	FALSE	0.13775714907478	3	919	2	0.00217627856365615	0.666666666666667	GO:1901671	GO:BP	positive regulation of superoxide dismutase activity	15906	22512	c("GO:0051353"	"GO:1901668")
124	Atrichoblast_Down	FALSE	0.13775714907478	3	919	2	0.00217627856365615	0.666666666666667	GO:0051341	GO:BP	regulation of oxidoreductase activity	15906	14349	GO:0050790
125	Atrichoblast_Down	FALSE	0.13775714907478	3	919	2	0.00217627856365615	0.666666666666667	GO:0042427	GO:BP	serotonin biosynthetic process	15906	10668	c("GO:0042428"	"GO:0042435"	"GO:0046189"	"GO:1901162")
126	Atrichoblast_Down	FALSE	0.13775714907478	3	919	2	0.00217627856365615	0.666666666666667	GO:0006587	GO:BP	serotonin biosynthetic process from tryptophan	15906	2344	c("GO:0006568"	"GO:0042427")
127	Atrichoblast_Down	FALSE	0.13775714907478	3	919	2	0.00217627856365615	0.666666666666667	GO:1901668	GO:BP	regulation of superoxide dismutase activity	15906	22510	GO:0051341
128	Atrichoblast_Down	FALSE	0.13775714907478	3	919	2	0.00217627856365615	0.666666666666667	GO:0045471	GO:BP	response to ethanol	15906	12014	GO:0097305
129	Atrichoblast_Down	FALSE	0.142992575659149	109	919	13	0.014145810663765	0.119266055045872	GO:1902074	GO:BP	response to salt	15906	22878	GO:0042221
130	Atrichoblast_Down	FALSE	0.144971483158451	346	919	31	0.0337323177366703	0.0895953757225433	GO:0042254	GO:BP	ribosome biogenesis	15906	10559	GO:0022613
131	Atrichoblast_Down	FALSE	0.147096808816406	159	919	17	0.0184983677910773	0.106918238993711	GO:0070925	GO:BP	organelle assembly	15906	17178	c("GO:0006996"	"GO:0022607")
132	Atrichoblast_Down	FALSE	0.149928979538225	5693	919	362	0.393906420021763	0.063586861057439	GO:0009058	GO:BP	biosynthetic process	15906	3290	GO:0008152
133	Atrichoblast_Down	FALSE	0.157585113108108	266	919	25	0.0272034820457018	0.093984962406015	GO:0098754	GO:BP	detoxification	15906	19766	c("GO:0008150"	"GO:0009636")
134	Atrichoblast_Down	FALSE	0.162825585026515	200	919	20	0.0217627856365615	0.1	GO:0009266	GO:BP	response to temperature stimulus	15906	3487	GO:0009628
135	Atrichoblast_Down	FALSE	0.178112980126447	55	919	8	0.00870511425462459	0.145454545454545	GO:0006458	GO:BP	'de novo' protein folding	15906	2239	GO:0006457
136	Atrichoblast_Down	FALSE	0.185090072506133	17	919	4	0.0043525571273123	0.235294117647059	GO:0009209	GO:BP	pyrimidine ribonucleoside triphosphate biosynthetic process	15906	3431	c("GO:0009148"	"GO:0009201"	"GO:0009208")
137	Atrichoblast_Down	FALSE	0.185090072506133	299	919	27	0.029379760609358	0.0903010033444816	GO:0016052	GO:BP	carbohydrate catabolic process	15906	5170	c("GO:0005975"	"GO:1901575")
138	Atrichoblast_Down	FALSE	0.185090072506133	17	919	4	0.0043525571273123	0.235294117647059	GO:0046686	GO:BP	response to cadmium ion	15906	12942	GO:0010038
139	Atrichoblast_Down	FALSE	0.185090072506133	17	919	4	0.0043525571273123	0.235294117647059	GO:0006241	GO:BP	CTP biosynthetic process	15906	2093	c("GO:0009209"	"GO:0009220"	"GO:0046036")
140	Atrichoblast_Down	FALSE	0.185090072506133	17	919	4	0.0043525571273123	0.235294117647059	GO:0009208	GO:BP	pyrimidine ribonucleoside triphosphate metabolic process	15906	3430	c("GO:0009147"	"GO:0009199")
141	Atrichoblast_Down	FALSE	0.185090072506133	203	919	20	0.0217627856365615	0.0985221674876847	GO:0098869	GO:BP	cellular oxidant detoxification	15906	19820	GO:1990748
142	Atrichoblast_Down	FALSE	0.185090072506133	17	919	4	0.0043525571273123	0.235294117647059	GO:0046036	GO:BP	CTP metabolic process	15906	12430	c("GO:0009208"	"GO:0009218")
143	Atrichoblast_Down	FALSE	0.185090072506133	203	919	20	0.0217627856365615	0.0985221674876847	GO:0044036	GO:BP	cell wall macromolecule metabolic process	15906	11432	c("GO:0043170"	"GO:0071554")
144	Atrichoblast_Down	FALSE	0.193340892780684	26	919	5	0.00544069640914037	0.192307692307692	GO:0015977	GO:BP	carbon fixation	15906	5144	GO:0071704
145	Atrichoblast_Down	FALSE	0.197762861243787	46	919	7	0.00761697497279652	0.152173913043478	GO:0009073	GO:BP	aromatic amino acid family biosynthetic process	15906	3305	c("GO:0009072"	"GO:0019438"	"GO:0046394"	"GO:1901362"	"GO:1901566")
146	Atrichoblast_Down	FALSE	0.199390938568067	68	919	9	0.00979325353645267	0.132352941176471	GO:0009064	GO:BP	glutamine family amino acid metabolic process	15906	3296	GO:1901605
147	Atrichoblast_Down	FALSE	0.209363945664146	4	919	2	0.00217627856365615	0.5	GO:0055129	GO:BP	L-proline biosynthetic process	15906	14994	c("GO:0006561"	"GO:0018130"	"GO:1901362")
148	Atrichoblast_Down	FALSE	0.209363945664146	4	919	2	0.00217627856365615	0.5	GO:0006527	GO:BP	arginine catabolic process	15906	2285	c("GO:0006525"	"GO:0009065")
149	Atrichoblast_Down	FALSE	0.209363945664146	18	919	4	0.0043525571273123	0.222222222222222	GO:0009148	GO:BP	pyrimidine nucleoside triphosphate biosynthetic process	15906	3371	c("GO:0009142"	"GO:0009147")
150	Atrichoblast_Down	FALSE	0.209363945664146	37	919	6	0.00652883569096844	0.162162162162162	GO:0010150	GO:BP	leaf senescence	15906	4013	c("GO:0048366"	"GO:0090693")
151	Atrichoblast_Down	FALSE	0.209363945664146	4	919	2	0.00217627856365615	0.5	GO:1904082	GO:BP	pyrimidine nucleobase transmembrane transport	15906	24493	c("GO:0015855"	"GO:0072531")
152	Atrichoblast_Down	FALSE	0.209363945664146	47	919	7	0.00761697497279652	0.148936170212766	GO:0042026	GO:BP	protein refolding	15906	10424	GO:0006457
153	Atrichoblast_Down	FALSE	0.209363945664146	4	919	2	0.00217627856365615	0.5	GO:1903791	GO:BP	uracil transmembrane transport	15906	24246	c("GO:0015857"	"GO:1904082")
154	Atrichoblast_Down	FALSE	0.209363945664146	4318	919	278	0.302502720348205	0.0643816581750811	GO:0009059	GO:BP	macromolecule biosynthetic process	15906	3291	c("GO:0043170"	"GO:0044249"	"GO:1901576")
155	Atrichoblast_Down	FALSE	0.209363945664146	4	919	2	0.00217627856365615	0.5	GO:0006884	GO:BP	cell volume homeostasis	15906	2580	c("GO:0008361"	"GO:0019725")
156	Atrichoblast_Down	FALSE	0.209363945664146	37	919	6	0.00652883569096844	0.162162162162162	GO:0090693	GO:BP	plant organ senescence	15906	19290	c("GO:0032502"	"GO:0099402")
157	Atrichoblast_Down	FALSE	0.209363945664146	4	919	2	0.00217627856365615	0.5	GO:1901162	GO:BP	primary amino compound biosynthetic process	15906	22103	c("GO:1901160"	"GO:1901566")
158	Atrichoblast_Down	FALSE	0.209363945664146	4	919	2	0.00217627856365615	0.5	GO:0015857	GO:BP	uracil transport	15906	5050	GO:0015855
159	Atrichoblast_Down	FALSE	0.209363945664146	18	919	4	0.0043525571273123	0.222222222222222	GO:0030042	GO:BP	actin filament depolymerization	15906	6978	c("GO:0008154"	"GO:0051261")
160	Atrichoblast_Down	FALSE	0.209363945664146	4	919	2	0.00217627856365615	0.5	GO:0042428	GO:BP	serotonin metabolic process	15906	10669	c("GO:0018958"	"GO:0042430"	"GO:0097164"	"GO:1901160")
161	Atrichoblast_Down	FALSE	0.209363945664146	1006	919	74	0.0805223068552775	0.073558648111332	GO:0005975	GO:BP	carbohydrate metabolic process	15906	1872	c("GO:0044238"	"GO:0071704")
162	Atrichoblast_Down	FALSE	0.209363945664146	4	919	2	0.00217627856365615	0.5	GO:0015855	GO:BP	pyrimidine nucleobase transport	15906	5048	GO:0015851
163	Atrichoblast_Down	FALSE	0.214248533488776	131	919	14	0.015233949945593	0.106870229007634	GO:0006970	GO:BP	response to osmotic stress	15906	2639	c("GO:0006950"	"GO:0009628")
164	Atrichoblast_Down	FALSE	0.214248533488776	435	919	36	0.0391730141458107	0.0827586206896552	GO:0022613	GO:BP	ribonucleoprotein complex biogenesis	15906	6935	GO:0044085
165	Atrichoblast_Down	FALSE	0.216372629314125	94	919	11	0.0119695321001088	0.117021276595745	GO:0006865	GO:BP	amino acid transport	15906	2567	c("GO:0046942"	"GO:0071705")
166	Atrichoblast_Down	FALSE	0.223785275139303	132	919	14	0.015233949945593	0.106060606060606	GO:0015980	GO:BP	energy derivation by oxidation of organic compounds	15906	5146	GO:0006091
167	Atrichoblast_Down	FALSE	0.223785275139303	171	919	17	0.0184983677910773	0.0994152046783626	GO:0051248	GO:BP	negative regulation of protein metabolic process	15906	14276	c("GO:0010605"	"GO:0019538"	"GO:0051172"	"GO:0051246")
168	Atrichoblast_Down	FALSE	0.229123602801109	83	919	10	0.0108813928182807	0.120481927710843	GO:0003333	GO:BP	amino acid transmembrane transport	15906	1772	c("GO:0006865"	"GO:1905039")
169	Atrichoblast_Down	FALSE	0.243392528746815	96	919	11	0.0119695321001088	0.114583333333333	GO:0009308	GO:BP	amine metabolic process	15906	3510	GO:1901564
170	Atrichoblast_Down	FALSE	0.254990175142559	29	919	5	0.00544069640914037	0.172413793103448	GO:0031408	GO:BP	oxylipin biosynthetic process	15906	7507	c("GO:0031407"	"GO:0046394")
171	Atrichoblast_Down	FALSE	0.254990175142559	29	919	5	0.00544069640914037	0.172413793103448	GO:0031407	GO:BP	oxylipin metabolic process	15906	7506	GO:0019752
172	Atrichoblast_Down	FALSE	0.270253833312854	216	919	20	0.0217627856365615	0.0925925925925926	GO:0071396	GO:BP	cellular response to lipid	15906	17458	c("GO:0033993"	"GO:0071310")
173	Atrichoblast_Down	FALSE	0.272146517862236	258	919	23	0.0250272034820457	0.0891472868217054	GO:0016051	GO:BP	carbohydrate biosynthetic process	15906	5169	c("GO:0005975"	"GO:1901576")
174	Atrichoblast_Down	FALSE	0.272146517862236	40	919	6	0.00652883569096844	0.15	GO:0009206	GO:BP	purine ribonucleoside triphosphate biosynthetic process	15906	3428	c("GO:0009145"	"GO:0009201"	"GO:0009205")
175	Atrichoblast_Down	FALSE	0.272146517862236	445	919	36	0.0391730141458107	0.0808988764044944	GO:0071554	GO:BP	cell wall organization or biogenesis	15906	17570	GO:0009987
176	Atrichoblast_Down	FALSE	0.272146517862236	40	919	6	0.00652883569096844	0.15	GO:0009145	GO:BP	purine nucleoside triphosphate biosynthetic process	15906	3368	c("GO:0009142"	"GO:0009144")
177	Atrichoblast_Down	FALSE	0.276599216984953	273	919	24	0.0261153427638738	0.0879120879120879	GO:1901701	GO:BP	cellular response to oxygen-containing compound	15906	22530	c("GO:0070887"	"GO:1901700")
178	Atrichoblast_Down	FALSE	0.276599216984953	190	919	18	0.0195865070729053	0.0947368421052632	GO:0044282	GO:BP	small molecule catabolic process	15906	11507	c("GO:0009056"	"GO:0044281")
179	Atrichoblast_Down	FALSE	0.278835930978342	30	919	5	0.00544069640914037	0.166666666666667	GO:0051261	GO:BP	protein depolymerization	15906	14289	GO:0032984
180	Atrichoblast_Down	FALSE	0.2843215175155	627	919	48	0.0522306855277476	0.076555023923445	GO:0022607	GO:BP	cellular component assembly	15906	6930	c("GO:0016043"	"GO:0044085")
181	Atrichoblast_Down	FALSE	0.2843215175155	63	919	8	0.00870511425462459	0.126984126984127	GO:0009141	GO:BP	nucleoside triphosphate metabolic process	15906	3364	GO:0006753
182	Atrichoblast_Down	FALSE	0.284696214114521	5	919	2	0.00217627856365615	0.4	GO:0072531	GO:BP	pyrimidine-containing compound transmembrane transport	15906	18268	c("GO:0055085"	"GO:0071702"	"GO:0071705")
183	Atrichoblast_Down	FALSE	0.284696214114521	52	919	7	0.00761697497279652	0.134615384615385	GO:0006414	GO:BP	translational elongation	15906	2207	c("GO:0006412"	"GO:0009059")
184	Atrichoblast_Down	FALSE	0.284696214114521	52	919	7	0.00761697497279652	0.134615384615385	GO:0009201	GO:BP	ribonucleoside triphosphate biosynthetic process	15906	3423	c("GO:0009142"	"GO:0009199")
185	Atrichoblast_Down	FALSE	0.284696214114521	5	919	2	0.00217627856365615	0.4	GO:1901160	GO:BP	primary amino compound metabolic process	15906	22101	GO:1901564
186	Atrichoblast_Down	FALSE	0.284696214114521	5	919	2	0.00217627856365615	0.4	GO:0046685	GO:BP	response to arsenic-containing substance	15906	12941	GO:0042221
187	Atrichoblast_Down	FALSE	0.284696214114521	5	919	2	0.00217627856365615	0.4	GO:0009052	GO:BP	pentose-phosphate shunt	non-oxidative branch	15906	3287	c("GO:0006091"	"GO:0006098")
188	Atrichoblast_Down	FALSE	0.284696214114521	12	919	3	0.00326441784548422	0.25	GO:0046164	GO:BP	alcohol catabolic process	15906	12552	c("GO:0006066"	"GO:0044282"	"GO:1901616")
189	Atrichoblast_Down	FALSE	0.284696214114521	5	919	2	0.00217627856365615	0.4	GO:0044375	GO:BP	regulation of peroxisome size	15906	11548	GO:0032535
190	Atrichoblast_Down	FALSE	0.284696214114521	5	919	2	0.00217627856365615	0.4	GO:0042256	GO:BP	cytosolic ribosome assembly	15906	10561	GO:0042255
191	Atrichoblast_Down	FALSE	0.284696214114521	52	919	7	0.00761697497279652	0.134615384615385	GO:0062197	GO:BP	cellular response to chemical stress	15906	16653	c("GO:0033554"	"GO:0070887")
192	Atrichoblast_Down	FALSE	0.286201191507991	113	919	12	0.0130576713819369	0.106194690265487	GO:0009651	GO:BP	response to salt stress	15906	3626	GO:0006970
193	Atrichoblast_Down	FALSE	0.294152344727284	31	919	5	0.00544069640914037	0.161290322580645	GO:0019252	GO:BP	starch biosynthetic process	15906	5879	c("GO:0005982"	"GO:0009250")
194	Atrichoblast_Down	FALSE	0.311872345499158	154	919	15	0.0163220892274211	0.0974025974025974	GO:0007005	GO:BP	mitochondrion organization	15906	2660	GO:0006996
195	Atrichoblast_Down	FALSE	0.32445563844303	142	919	14	0.015233949945593	0.0985915492957746	GO:0046942	GO:BP	carboxylic acid transport	15906	13082	c("GO:0015711"	"GO:0015849")
196	Atrichoblast_Down	FALSE	0.32445563844303	13	919	3	0.00326441784548422	0.230769230769231	GO:0046184	GO:BP	aldehyde biosynthetic process	15906	12572	c("GO:0006081"	"GO:0044249"	"GO:1901576")
197	Atrichoblast_Down	FALSE	0.32445563844303	13	919	3	0.00326441784548422	0.230769230769231	GO:0019853	GO:BP	L-ascorbic acid biosynthetic process	15906	6340	c("GO:0019852"	"GO:0042364"	"GO:0046364"	"GO:0046394"	"GO:1901336")
198	Atrichoblast_Down	FALSE	0.32445563844303	22	919	4	0.0043525571273123	0.181818181818182	GO:0009147	GO:BP	pyrimidine nucleoside triphosphate metabolic process	15906	3370	GO:0009141
199	Atrichoblast_Down	FALSE	0.32445563844303	54	919	7	0.00761697497279652	0.12962962962963	GO:0009142	GO:BP	nucleoside triphosphate biosynthetic process	15906	3365	c("GO:0009141"	"GO:1901293")
200	Atrichoblast_Down	FALSE	0.32445563844303	32	919	5	0.00544069640914037	0.15625	GO:0006541	GO:BP	glutamine metabolic process	15906	2299	GO:0009064
201	Atrichoblast_Down	FALSE	0.32445563844303	142	919	14	0.015233949945593	0.0985915492957746	GO:0015849	GO:BP	organic acid transport	15906	5043	GO:0071702
202	Atrichoblast_Down	FALSE	0.325848641440109	43	919	6	0.00652883569096844	0.13953488372093	GO:0009205	GO:BP	purine ribonucleoside triphosphate metabolic process	15906	3427	c("GO:0009144"	"GO:0009199")
203	Atrichoblast_Down	FALSE	0.343661623340368	55	919	7	0.00761697497279652	0.127272727272727	GO:0009199	GO:BP	ribonucleoside triphosphate metabolic process	15906	3421	GO:0009141
204	Atrichoblast_Down	FALSE	0.346338057163031	67	919	8	0.00870511425462459	0.119402985074627	GO:0006839	GO:BP	mitochondrial transport	15906	2548	GO:0046907
205	Atrichoblast_Down	FALSE	0.350890910563673	33	919	5	0.00544069640914037	0.151515151515152	GO:0034620	GO:BP	cellular response to unfolded protein	15906	9094	c("GO:0006986"	"GO:0035967")
206	Atrichoblast_Down	FALSE	0.350890910563673	44	919	6	0.00652883569096844	0.136363636363636	GO:0072329	GO:BP	monocarboxylic acid catabolic process	15906	18184	c("GO:0032787"	"GO:0046395")
207	Atrichoblast_Down	FALSE	0.350890910563673	44	919	6	0.00652883569096844	0.136363636363636	GO:0009144	GO:BP	purine nucleoside triphosphate metabolic process	15906	3367	GO:0009141
208	Atrichoblast_Down	FALSE	0.365190103929552	1	919	1	0.00108813928182807	1	GO:0036166	GO:BP	phenotypic switching	15906	9932	GO:0009987
209	Atrichoblast_Down	FALSE	0.365190103929552	1	919	1	0.00108813928182807	1	GO:0015883	GO:BP	FAD transport	15906	5074	c("GO:0006862"	"GO:0015711")
210	Atrichoblast_Down	FALSE	0.365190103929552	7	919	2	0.00217627856365615	0.285714285714286	GO:0015812	GO:BP	gamma-aminobutyric acid transport	15906	5010	GO:0006865
211	Atrichoblast_Down	FALSE	0.365190103929552	1	919	1	0.00108813928182807	1	GO:1904947	GO:BP	folate import into mitochondrion	15906	25237	c("GO:0098838"	"GO:1990542")
212	Atrichoblast_Down	FALSE	0.365190103929552	1	919	1	0.00108813928182807	1	GO:0097548	GO:BP	seed abscission	15906	19586	GO:0009838
213	Atrichoblast_Down	FALSE	0.365190103929552	111	919	11	0.0119695321001088	0.0990990990990991	GO:1903825	GO:BP	organic acid transmembrane transport	15906	24272	c("GO:0015849"	"GO:0055085")
214	Atrichoblast_Down	FALSE	0.365190103929552	1	919	1	0.00108813928182807	1	GO:1903716	GO:BP	guanine transmembrane transport	15906	24191	c("GO:0015854"	"GO:1904823")
215	Atrichoblast_Down	FALSE	0.365190103929552	1	919	1	0.00108813928182807	1	GO:0080117	GO:BP	secondary growth	15906	18651	GO:0080190
216	Atrichoblast_Down	FALSE	0.365190103929552	14	919	3	0.00326441784548422	0.214285714285714	GO:0010431	GO:BP	seed maturation	15906	4199	c("GO:0003006"	"GO:0021700"	"GO:0048316"	"GO:0048609")
217	Atrichoblast_Down	FALSE	0.365190103929552	1	919	1	0.00108813928182807	1	GO:0015884	GO:BP	folic acid transport	15906	5075	c("GO:0006835"	"GO:0042886"	"GO:0051180"	"GO:0072337")
218	Atrichoblast_Down	FALSE	0.365190103929552	1	919	1	0.00108813928182807	1	GO:0051764	GO:BP	actin crosslink formation	15906	14620	GO:0007015
219	Atrichoblast_Down	FALSE	0.365190103929552	6	919	2	0.00217627856365615	0.333333333333333	GO:0006561	GO:BP	proline biosynthetic process	15906	2318	c("GO:0006560"	"GO:0009084")
220	Atrichoblast_Down	FALSE	0.365190103929552	1	919	1	0.00108813928182807	1	GO:0080190	GO:BP	lateral growth	15906	18706	GO:0040007
221	Atrichoblast_Down	FALSE	0.365190103929552	1	919	1	0.00108813928182807	1	GO:0019500	GO:BP	cyanide catabolic process	15906	6110	c("GO:0019499"	"GO:0044270"	"GO:1901565")
222	Atrichoblast_Down	FALSE	0.365190103929552	14	919	3	0.00326441784548422	0.214285714285714	GO:0045910	GO:BP	negative regulation of DNA recombination	15906	12321	c("GO:0000018"	"GO:0006310"	"GO:0051053")
223	Atrichoblast_Down	FALSE	0.365190103929552	1	919	1	0.00108813928182807	1	GO:0071474	GO:BP	cellular hyperosmotic response	15906	17518	c("GO:0006972"	"GO:0071470")
224	Atrichoblast_Down	FALSE	0.365190103929552	453	919	35	0.0380848748639826	0.0772626931567329	GO:0005976	GO:BP	polysaccharide metabolic process	15906	1873	c("GO:0005975"	"GO:0043170")
225	Atrichoblast_Down	FALSE	0.365190103929552	1	919	1	0.00108813928182807	1	GO:0010325	GO:BP	raffinose family oligosaccharide biosynthetic process	15906	4123	GO:0009312
226	Atrichoblast_Down	FALSE	0.365190103929552	1	919	1	0.00108813928182807	1	GO:0010304	GO:BP	PSII associated light-harvesting complex II catabolic process	15906	4112	GO:0030163
227	Atrichoblast_Down	FALSE	0.365190103929552	1	919	1	0.00108813928182807	1	GO:1903424	GO:BP	fluoride transmembrane transport	15906	23938	c("GO:0098656"	"GO:0098661")
228	Atrichoblast_Down	FALSE	0.365190103929552	35	919	5	0.00544069640914037	0.142857142857143	GO:0009845	GO:BP	seed germination	15906	3775	c("GO:0032501"	"GO:0090351")
229	Atrichoblast_Down	FALSE	0.365190103929552	1	919	1	0.00108813928182807	1	GO:0009861	GO:BP	jasmonic acid and ethylene-dependent systemic resistance	15906	3789	c("GO:0009611"	"GO:0098542")
230	Atrichoblast_Down	FALSE	0.365190103929552	1	919	1	0.00108813928182807	1	GO:0010271	GO:BP	regulation of chlorophyll catabolic process	15906	4103	c("GO:0015996"	"GO:0090056"	"GO:1901404")
231	Atrichoblast_Down	FALSE	0.365190103929552	1	919	1	0.00108813928182807	1	GO:0046457	GO:BP	prostanoid biosynthetic process	15906	12789	c("GO:0006636"	"GO:0006692"	"GO:0046456")
232	Atrichoblast_Down	FALSE	0.365190103929552	1	919	1	0.00108813928182807	1	GO:0035344	GO:BP	hypoxanthine transport	15906	9413	GO:0006863
233	Atrichoblast_Down	FALSE	0.365190103929552	1	919	1	0.00108813928182807	1	GO:0034757	GO:BP	negative regulation of iron ion transport	15906	9134	c("GO:0006826"	"GO:0034756"	"GO:0043271")
234	Atrichoblast_Down	FALSE	0.365190103929552	1	919	1	0.00108813928182807	1	GO:0019544	GO:BP	arginine catabolic process to glutamate	15906	6150	c("GO:0006527"	"GO:0006536"	"GO:0043605")
235	Atrichoblast_Down	FALSE	0.365190103929552	1	919	1	0.00108813928182807	1	GO:0019499	GO:BP	cyanide metabolic process	15906	6109	c("GO:0034641"	"GO:1901564")
236	Atrichoblast_Down	FALSE	0.365190103929552	1	919	1	0.00108813928182807	1	GO:0019628	GO:BP	urate catabolic process	15906	6226	c("GO:0044282"	"GO:0046415"	"GO:0072523")
237	Atrichoblast_Down	FALSE	0.365190103929552	1	919	1	0.00108813928182807	1	GO:0046415	GO:BP	urate metabolic process	15906	12754	c("GO:0044281"	"GO:0072521")
238	Atrichoblast_Down	FALSE	0.365190103929552	1	919	1	0.00108813928182807	1	GO:0090677	GO:BP	reversible differentiation	15906	19283	GO:0036166
239	Atrichoblast_Down	FALSE	0.365190103929552	6	919	2	0.00217627856365615	0.333333333333333	GO:0008614	GO:BP	pyridoxine metabolic process	15906	3264	c("GO:0006725"	"GO:0042816"	"GO:1901615")
240	Atrichoblast_Down	FALSE	0.365190103929552	1581	919	106	0.115342763873776	0.0670461733080329	GO:0009056	GO:BP	catabolic process	15906	3288	GO:0008152
241	Atrichoblast_Down	FALSE	0.365190103929552	24	919	4	0.0043525571273123	0.166666666666667	GO:0080163	GO:BP	regulation of protein serine/threonine phosphatase activity	15906	18681	GO:0043666
242	Atrichoblast_Down	FALSE	0.365190103929552	1	919	1	0.00108813928182807	1	GO:0035350	GO:BP	FAD transmembrane transport	15906	9419	c("GO:0015883"	"GO:1901679")
243	Atrichoblast_Down	FALSE	0.365190103929552	1	919	1	0.00108813928182807	1	GO:0019493	GO:BP	arginine catabolic process to proline	15906	6104	c("GO:0006527"	"GO:0006560")
244	Atrichoblast_Down	FALSE	0.365190103929552	1	919	1	0.00108813928182807	1	GO:0005993	GO:BP	trehalose catabolic process	15906	1890	c("GO:0005991"	"GO:0046352")
245	Atrichoblast_Down	FALSE	0.365190103929552	15	919	3	0.00326441784548422	0.2	GO:0006122	GO:BP	mitochondrial electron transport	ubiquinol to cytochrome c	15906	2009	c("GO:0019646"	"GO:0042775")
246	Atrichoblast_Down	FALSE	0.365190103929552	6	919	2	0.00217627856365615	0.333333333333333	GO:0006152	GO:BP	purine nucleoside catabolic process	15906	2023	c("GO:0009164"	"GO:0042278"	"GO:0072523")
247	Atrichoblast_Down	FALSE	0.365190103929552	261	919	22	0.0239390642002176	0.0842911877394636	GO:0065009	GO:BP	regulation of molecular function	15906	16684	GO:0065007
248	Atrichoblast_Down	FALSE	0.365190103929552	7	919	2	0.00217627856365615	0.285714285714286	GO:0097164	GO:BP	ammonium ion metabolic process	15906	19396	GO:0006807
249	Atrichoblast_Down	FALSE	0.365190103929552	7	919	2	0.00217627856365615	0.285714285714286	GO:0046174	GO:BP	polyol catabolic process	15906	12562	c("GO:0019751"	"GO:0046164")
250	Atrichoblast_Down	FALSE	0.365190103929552	1	919	1	0.00108813928182807	1	GO:0019310	GO:BP	inositol catabolic process	15906	5930	c("GO:0006020"	"GO:0046174")
251	Atrichoblast_Down	FALSE	0.365190103929552	1	919	1	0.00108813928182807	1	GO:1905157	GO:BP	positive regulation of photosynthesis	15906	25415	c("GO:0010109"	"GO:0015979"	"GO:0031325")
252	Atrichoblast_Down	FALSE	0.365190103929552	111	919	11	0.0119695321001088	0.0990990990990991	GO:1905039	GO:BP	carboxylic acid transmembrane transport	15906	25319	c("GO:0046942"	"GO:1903825")
253	Atrichoblast_Down	FALSE	0.365190103929552	6	919	2	0.00217627856365615	0.333333333333333	GO:0009269	GO:BP	response to desiccation	15906	3490	GO:0009414
254	Atrichoblast_Down	FALSE	0.365190103929552	4416	919	278	0.302502720348205	0.0629528985507246	GO:0019538	GO:BP	protein metabolic process	15906	6144	c("GO:0043170"	"GO:0044238"	"GO:1901564")
255	Atrichoblast_Down	FALSE	0.365190103929552	1	919	1	0.00108813928182807	1	GO:0006692	GO:BP	prostanoid metabolic process	15906	2438	c("GO:0006690"	"GO:0033559")
256	Atrichoblast_Down	FALSE	0.365190103929552	1	919	1	0.00108813928182807	1	GO:0034756	GO:BP	regulation of iron ion transport	15906	9133	c("GO:0006826"	"GO:0010959")
257	Atrichoblast_Down	FALSE	0.365190103929552	1	919	1	0.00108813928182807	1	GO:0098702	GO:BP	adenine import across plasma membrane	15906	19726	c("GO:0015853"	"GO:0098657"	"GO:0098739"	"GO:1904823")
258	Atrichoblast_Down	FALSE	0.365190103929552	45	919	6	0.00652883569096844	0.133333333333333	GO:0034599	GO:BP	cellular response to oxidative stress	15906	9085	c("GO:0006979"	"GO:0062197")
259	Atrichoblast_Down	FALSE	0.365190103929552	1	919	1	0.00108813928182807	1	GO:0098710	GO:BP	guanine import across plasma membrane	15906	19733	c("GO:0098657"	"GO:0098739"	"GO:1903716")
260	Atrichoblast_Down	FALSE	0.365190103929552	1	919	1	0.00108813928182807	1	GO:0098721	GO:BP	uracil import across plasma membrane	15906	19744	c("GO:0098657"	"GO:0098739"	"GO:1903791")
261	Atrichoblast_Down	FALSE	0.365190103929552	35	919	5	0.00544069640914037	0.142857142857143	GO:0009640	GO:BP	photomorphogenesis	15906	3615	c("GO:0009639"	"GO:0009791")
262	Atrichoblast_Down	FALSE	0.365190103929552	48	919	6	0.00652883569096844	0.125	GO:0010038	GO:BP	response to metal ion	15906	3908	GO:0010035
263	Atrichoblast_Down	FALSE	0.365190103929552	60	919	7	0.00761697497279652	0.116666666666667	GO:0048831	GO:BP	regulation of shoot system development	15906	13727	c("GO:0048367"	"GO:0050793")
264	Atrichoblast_Down	FALSE	0.365190103929552	1	919	1	0.00108813928182807	1	GO:0098755	GO:BP	maintenance of seed dormancy by absisic acid	15906	19767	c("GO:0009737"	"GO:0010231")
265	Atrichoblast_Down	FALSE	0.365190103929552	1	919	1	0.00108813928182807	1	GO:0098838	GO:BP	folate transmembrane transport	15906	19809	c("GO:0015884"	"GO:0035461"	"GO:1905039")
266	Atrichoblast_Down	FALSE	0.365190103929552	70	919	8	0.00870511425462459	0.114285714285714	GO:0042886	GO:BP	amide transport	15906	10936	GO:0071705
267	Atrichoblast_Down	FALSE	0.365190103929552	1	919	1	0.00108813928182807	1	GO:0060211	GO:BP	regulation of nuclear-transcribed mRNA poly(A) tail shortening	15906	15167	c("GO:0000289"	"GO:0061013")
268	Atrichoblast_Down	FALSE	0.365190103929552	59	919	7	0.00761697497279652	0.11864406779661	GO:0042364	GO:BP	water-soluble vitamin biosynthetic process	15906	10623	c("GO:0006767"	"GO:0009110")
269	Atrichoblast_Down	FALSE	0.365190103929552	1	919	1	0.00108813928182807	1	GO:0106049	GO:BP	regulation of cellular response to osmotic stress	15906	20136	c("GO:0047484"	"GO:0071470"	"GO:0080135")
270	Atrichoblast_Down	FALSE	0.365190103929552	34	919	5	0.00544069640914037	0.147058823529412	GO:0045492	GO:BP	xylan biosynthetic process	15906	12026	c("GO:0045491"	"GO:0070592")
271	Atrichoblast_Down	FALSE	0.365190103929552	1	919	1	0.00108813928182807	1	GO:0090410	GO:BP	malonate catabolic process	15906	19149	GO:0043649
272	Atrichoblast_Down	FALSE	0.365190103929552	1	919	1	0.00108813928182807	1	GO:0001516	GO:BP	prostaglandin biosynthetic process	15906	336	c("GO:0006693"	"GO:0046457")
273	Atrichoblast_Down	FALSE	0.365190103929552	1	919	1	0.00108813928182807	1	GO:0048235	GO:BP	pollen sperm cell differentiation	15906	13245	c("GO:0003006"	"GO:0022412"	"GO:0030154"	"GO:0048232"	"GO:0055046")
274	Atrichoblast_Down	FALSE	0.365190103929552	15	919	3	0.00326441784548422	0.2	GO:0043562	GO:BP	cellular response to nitrogen levels	15906	11287	GO:0031669
275	Atrichoblast_Down	FALSE	0.365190103929552	1	919	1	0.00108813928182807	1	GO:0009871	GO:BP	jasmonic acid and ethylene-dependent systemic resistance	ethylene mediated signaling pathway	15906	3797	c("GO:0009861"	"GO:0009873")
276	Atrichoblast_Down	FALSE	0.365190103929552	24	919	4	0.0043525571273123	0.166666666666667	GO:0090151	GO:BP	establishment of protein localization to mitochondrial membrane	15906	18918	c("GO:0007006"	"GO:0051649"	"GO:0072655"	"GO:0090150")
277	Atrichoblast_Down	FALSE	0.365190103929552	121	919	12	0.0130576713819369	0.0991735537190083	GO:0045491	GO:BP	xylan metabolic process	15906	12025	GO:0010410
278	Atrichoblast_Down	FALSE	0.365190103929552	1	919	1	0.00108813928182807	1	GO:0006693	GO:BP	prostaglandin metabolic process	15906	2439	GO:0006692
279	Atrichoblast_Down	FALSE	0.365190103929552	1	919	1	0.00108813928182807	1	GO:0097250	GO:BP	mitochondrial respirasome assembly	15906	19440	c("GO:0007005"	"GO:0065003")
280	Atrichoblast_Down	FALSE	0.365190103929552	25	919	4	0.0043525571273123	0.16	GO:0000387	GO:BP	spliceosomal snRNP assembly	15906	119	c("GO:0000398"	"GO:0022618")
281	Atrichoblast_Down	FALSE	0.365190103929552	1	919	1	0.00108813928182807	1	GO:1900069	GO:BP	regulation of cellular hyperosmotic salinity response	15906	21165	c("GO:0071475"	"GO:0106049"	"GO:1901000")
282	Atrichoblast_Down	FALSE	0.365190103929552	14	919	3	0.00326441784548422	0.214285714285714	GO:0045292	GO:BP	mRNA cis splicing	via spliceosome	15906	11956	GO:0000398
283	Atrichoblast_Down	FALSE	0.365190103929552	1	919	1	0.00108813928182807	1	GO:0060213	GO:BP	positive regulation of nuclear-transcribed mRNA poly(A) tail shortening	15906	15169	c("GO:0000289"	"GO:0060211"	"GO:0061014")
284	Atrichoblast_Down	FALSE	0.365190103929552	24	919	4	0.0043525571273123	0.166666666666667	GO:0009116	GO:BP	nucleoside metabolic process	15906	3341	c("GO:0055086"	"GO:1901564"	"GO:1901657")
285	Atrichoblast_Down	FALSE	0.365190103929552	1	919	1	0.00108813928182807	1	GO:0071475	GO:BP	cellular hyperosmotic salinity response	15906	17519	c("GO:0042538"	"GO:0071472"	"GO:0071474")
286	Atrichoblast_Down	FALSE	0.365190103929552	35	919	5	0.00544069640914037	0.142857142857143	GO:0006986	GO:BP	response to unfolded protein	15906	2650	GO:0035966
287	Atrichoblast_Down	FALSE	0.365190103929552	6	919	2	0.00217627856365615	0.333333333333333	GO:0006751	GO:BP	glutathione catabolic process	15906	2488	c("GO:0006749"	"GO:1901575")
288	Atrichoblast_Down	FALSE	0.365190103929552	1	919	1	0.00108813928182807	1	GO:0010121	GO:BP	arginine catabolic process to proline via ornithine	15906	3989	GO:0019493
289	Atrichoblast_Down	FALSE	0.365190103929552	1	919	1	0.00108813928182807	1	GO:0070301	GO:BP	cellular response to hydrogen peroxide	15906	16840	c("GO:0034614"	"GO:0042542")
290	Atrichoblast_Down	FALSE	0.365190103929552	1	919	1	0.00108813928182807	1	GO:1901404	GO:BP	regulation of tetrapyrrole catabolic process	15906	22303	c("GO:0031329"	"GO:0033015"	"GO:1901401")
291	Atrichoblast_Down	FALSE	0.368736897010617	958	919	67	0.072905331882481	0.069937369519833	GO:0048856	GO:BP	anatomical structure development	15906	13752	GO:0032502
292	Atrichoblast_Down	FALSE	0.376002790108249	26	919	4	0.0043525571273123	0.153846153846154	GO:0009084	GO:BP	glutamine family amino acid biosynthetic process	15906	3313	c("GO:0009064"	"GO:1901607")
293	Atrichoblast_Down	FALSE	0.376002790108249	26	919	4	0.0043525571273123	0.153846153846154	GO:0045454	GO:BP	cell redox homeostasis	15906	11998	GO:0019725
294	Atrichoblast_Down	FALSE	0.37679493230215	416	919	32	0.0348204570184984	0.0769230769230769	GO:0006091	GO:BP	generation of precursor metabolites and energy	15906	1983	GO:0044237
295	Atrichoblast_Down	FALSE	0.379627836904119	16	919	3	0.00326441784548422	0.1875	GO:0019852	GO:BP	L-ascorbic acid metabolic process	15906	6339	c("GO:0005996"	"GO:0006767"	"GO:0019752"	"GO:1901334")
296	Atrichoblast_Down	FALSE	0.379627836904119	16	919	3	0.00326441784548422	0.1875	GO:0000018	GO:BP	regulation of DNA recombination	15906	7	c("GO:0006310"	"GO:0051052")
297	Atrichoblast_Down	FALSE	0.391719260759035	87	919	9	0.00979325353645267	0.103448275862069	GO:0048366	GO:BP	leaf development	15906	13351	GO:0048827
298	Atrichoblast_Down	FALSE	0.401897035081993	62	919	7	0.00761697497279652	0.112903225806452	GO:0072655	GO:BP	establishment of protein localization to mitochondrion	15906	18312	c("GO:0070585"	"GO:0072594")
299	Atrichoblast_Down	FALSE	0.401897035081993	62	919	7	0.00761697497279652	0.112903225806452	GO:0070585	GO:BP	protein localization to mitochondrion	15906	16993	GO:0033365
300	Atrichoblast_Down	FALSE	0.409475804703151	27	919	4	0.0043525571273123	0.148148148148148	GO:0032535	GO:BP	regulation of cellular component size	15906	7997	c("GO:0016043"	"GO:0090066")
301	Atrichoblast_Down	FALSE	0.409475804703151	27	919	4	0.0043525571273123	0.148148148148148	GO:0007006	GO:BP	mitochondrial membrane organization	15906	2661	c("GO:0007005"	"GO:0061024")
302	Atrichoblast_Down	FALSE	0.409475804703151	27	919	4	0.0043525571273123	0.148148148148148	GO:0090066	GO:BP	regulation of anatomical structure size	15906	18845	GO:0065008
303	Atrichoblast_Down	FALSE	0.416226517273359	8	919	2	0.00217627856365615	0.25	GO:0042819	GO:BP	vitamin B6 biosynthetic process	15906	10888	c("GO:0042364"	"GO:0042816"	"GO:0072525")
304	Atrichoblast_Down	FALSE	0.416226517273359	8	919	2	0.00217627856365615	0.25	GO:0042822	GO:BP	pyridoxal phosphate metabolic process	15906	10891	c("GO:0006081"	"GO:0006725"	"GO:0006796"	"GO:0019637"	"GO:0042816"	"GO:1901615")
305	Atrichoblast_Down	FALSE	0.416226517273359	8	919	2	0.00217627856365615	0.25	GO:0031221	GO:BP	arabinan metabolic process	15906	7428	GO:0005976
306	Atrichoblast_Down	FALSE	0.416226517273359	8	919	2	0.00217627856365615	0.25	GO:0009164	GO:BP	nucleoside catabolic process	15906	3386	c("GO:0009116"	"GO:0034656"	"GO:1901565"	"GO:1901658")
307	Atrichoblast_Down	FALSE	0.416226517273359	8	919	2	0.00217627856365615	0.25	GO:0009102	GO:BP	biotin biosynthetic process	15906	3330	c("GO:0006768"	"GO:0018130"	"GO:0042364"	"GO:0043604"	"GO:0044272"	"GO:0072330"	"GO:1901362"	"GO:1901566")
308	Atrichoblast_Down	FALSE	0.416226517273359	8	919	2	0.00217627856365615	0.25	GO:0022611	GO:BP	dormancy process	15906	6933	GO:0032502
309	Atrichoblast_Down	FALSE	0.416226517273359	8	919	2	0.00217627856365615	0.25	GO:0000105	GO:BP	histidine biosynthetic process	15906	49	c("GO:0006547"	"GO:0008652")
310	Atrichoblast_Down	FALSE	0.416226517273359	1082	919	74	0.0805223068552775	0.0683918669131238	GO:0032502	GO:BP	developmental process	15906	7976	GO:0008150
311	Atrichoblast_Down	FALSE	0.416226517273359	8	919	2	0.00217627856365615	0.25	GO:0042823	GO:BP	pyridoxal phosphate biosynthetic process	15906	10892	c("GO:0019438"	"GO:0042819"	"GO:0042822"	"GO:0046184"	"GO:0090407"	"GO:1901617")
312	Atrichoblast_Down	FALSE	0.416226517273359	8	919	2	0.00217627856365615	0.25	GO:0010162	GO:BP	seed dormancy process	15906	4023	c("GO:0003006"	"GO:0010431"	"GO:0022611"	"GO:0032501"	"GO:0048609")
313	Atrichoblast_Down	FALSE	0.416226517273359	8	919	2	0.00217627856365615	0.25	GO:0006308	GO:BP	DNA catabolic process	15906	2145	c("GO:0006259"	"GO:0009057"	"GO:0034655")
314	Atrichoblast_Down	FALSE	0.416226517273359	17	919	3	0.00326441784548422	0.176470588235294	GO:1901336	GO:BP	lactone biosynthetic process	15906	22243	c("GO:0018130"	"GO:1901334"	"GO:1901362")
315	Atrichoblast_Down	FALSE	0.416226517273359	8	919	2	0.00217627856365615	0.25	GO:0006547	GO:BP	histidine metabolic process	15906	2305	GO:0006520
316	Atrichoblast_Down	FALSE	0.416226517273359	8	919	2	0.00217627856365615	0.25	GO:0042816	GO:BP	vitamin B6 metabolic process	15906	10885	c("GO:0006767"	"GO:0072524")
317	Atrichoblast_Down	FALSE	0.416226517273359	8	919	2	0.00217627856365615	0.25	GO:0006020	GO:BP	inositol metabolic process	15906	1915	GO:0019751
318	Atrichoblast_Down	FALSE	0.416226517273359	17	919	3	0.00326441784548422	0.176470588235294	GO:0006879	GO:BP	intracellular iron ion homeostasis	15906	2575	c("GO:0030003"	"GO:0098771")
319	Atrichoblast_Down	FALSE	0.416226517273359	8	919	2	0.00217627856365615	0.25	GO:0034656	GO:BP	nucleobase-containing small molecule catabolic process	15906	9114	c("GO:0034655"	"GO:0044282"	"GO:0055086")
320	Atrichoblast_Down	FALSE	0.416226517273359	8	919	2	0.00217627856365615	0.25	GO:0031222	GO:BP	arabinan catabolic process	15906	7429	c("GO:0000272"	"GO:0031221")
321	Atrichoblast_Down	FALSE	0.416226517273359	17	919	3	0.00326441784548422	0.176470588235294	GO:0072523	GO:BP	purine-containing compound catabolic process	15906	18260	c("GO:0019439"	"GO:0044270"	"GO:0046700"	"GO:0072521"	"GO:1901361"	"GO:1901565")
322	Atrichoblast_Down	FALSE	0.416226517273359	17	919	3	0.00326441784548422	0.176470588235294	GO:0030261	GO:BP	chromosome condensation	15906	7064	GO:0051276
323	Atrichoblast_Down	FALSE	0.416226517273359	8	919	2	0.00217627856365615	0.25	GO:0006560	GO:BP	proline metabolic process	15906	2317	GO:0009064
324	Atrichoblast_Down	FALSE	0.416226517273359	8	919	2	0.00217627856365615	0.25	GO:0006768	GO:BP	biotin metabolic process	15906	2496	c("GO:0006767"	"GO:0006790"	"GO:0032787"	"GO:0043603"	"GO:0046483"	"GO:1901360"	"GO:1901564")
325	Atrichoblast_Down	FALSE	0.416226517273359	8	919	2	0.00217627856365615	0.25	GO:0008361	GO:BP	regulation of cell size	15906	3234	GO:0032535
326	Atrichoblast_Down	FALSE	0.416226517273359	17	919	3	0.00326441784548422	0.176470588235294	GO:0006525	GO:BP	arginine metabolic process	15906	2283	GO:0009064
327	Atrichoblast_Down	FALSE	0.419351022270935	28	919	4	0.0043525571273123	0.142857142857143	GO:0009220	GO:BP	pyrimidine ribonucleotide biosynthetic process	15906	3442	c("GO:0006221"	"GO:0009218"	"GO:0009260")
328	Atrichoblast_Down	FALSE	0.419351022270935	28	919	4	0.0043525571273123	0.142857142857143	GO:0009218	GO:BP	pyrimidine ribonucleotide metabolic process	15906	3440	c("GO:0006220"	"GO:0009259")
329	Atrichoblast_Down	FALSE	0.419351022270935	28	919	4	0.0043525571273123	0.142857142857143	GO:1901657	GO:BP	glycosyl compound metabolic process	15906	22499	GO:1901135
330	Atrichoblast_Down	FALSE	0.427097838898056	202	919	17	0.0184983677910773	0.0841584158415842	GO:0044270	GO:BP	cellular nitrogen compound catabolic process	15906	11500	c("GO:0034641"	"GO:0044248")
331	Atrichoblast_Down	FALSE	0.428060719191454	335	919	26	0.0282916213275299	0.0776119402985075	GO:0055086	GO:BP	nucleobase-containing small molecule metabolic process	15906	14967	c("GO:0006139"	"GO:0044281")
332	Atrichoblast_Down	FALSE	0.430598568382515	52	919	6	0.00652883569096844	0.115384615384615	GO:0009251	GO:BP	glucan catabolic process	15906	3472	c("GO:0000272"	"GO:0044042")
333	Atrichoblast_Down	FALSE	0.433857604621625	40	919	5	0.00544069640914037	0.125	GO:0046364	GO:BP	monosaccharide biosynthetic process	15906	12713	c("GO:0005996"	"GO:0016051"	"GO:0044283")
334	Atrichoblast_Down	FALSE	0.450519584641702	18	919	3	0.00326441784548422	0.166666666666667	GO:0006535	GO:BP	cysteine biosynthetic process from serine	15906	2293	c("GO:0006563"	"GO:0019344")
335	Atrichoblast_Down	FALSE	0.453528636268128	53	919	6	0.00652883569096844	0.113207547169811	GO:0035967	GO:BP	cellular response to topologically incorrect protein	15906	9816	c("GO:0033554"	"GO:0035966"	"GO:0071310")
336	Atrichoblast_Down	FALSE	0.453528636268128	29	919	4	0.0043525571273123	0.137931034482759	GO:0051205	GO:BP	protein insertion into membrane	15906	14243	c("GO:0008104"	"GO:0061024"	"GO:0090150")
337	Atrichoblast_Down	FALSE	0.453528636268128	29	919	4	0.0043525571273123	0.137931034482759	GO:0000027	GO:BP	ribosomal large subunit assembly	15906	13	c("GO:0022618"	"GO:0042255"	"GO:0042273")
338	Atrichoblast_Down	FALSE	0.453528636268128	1514	919	100	0.108813928182807	0.0660501981505945	GO:1901575	GO:BP	organic substance catabolic process	15906	22444	c("GO:0009056"	"GO:0071704")
339	Atrichoblast_Down	FALSE	0.453528636268128	29	919	4	0.0043525571273123	0.137931034482759	GO:0042542	GO:BP	response to hydrogen peroxide	15906	10736	c("GO:0000302"	"GO:0010033"	"GO:0010035")
340	Atrichoblast_Down	FALSE	0.457404182097587	538	919	39	0.0424374319912949	0.0724907063197026	GO:0071310	GO:BP	cellular response to organic substance	15906	17376	c("GO:0010033"	"GO:0070887")
341	Atrichoblast_Down	FALSE	0.473060653960433	250	919	20	0.0217627856365615	0.08	GO:0050790	GO:BP	regulation of catalytic activity	15906	13917	GO:0065009
342	Atrichoblast_Down	FALSE	0.482372522494187	54	919	6	0.00652883569096844	0.111111111111111	GO:0009909	GO:BP	regulation of flower development	15906	3823	c("GO:0009908"	"GO:0048580"	"GO:0048831"	"GO:2000241")
343	Atrichoblast_Down	FALSE	0.485420259704282	9	919	2	0.00217627856365615	0.222222222222222	GO:0032781	GO:BP	positive regulation of ATP-dependent activity	15906	8188	c("GO:0043462"	"GO:0044093")
344	Atrichoblast_Down	FALSE	0.485420259704282	9	919	2	0.00217627856365615	0.222222222222222	GO:0046113	GO:BP	nucleobase catabolic process	15906	12507	c("GO:0009112"	"GO:0046700"	"GO:1901361"	"GO:1901565")
345	Atrichoblast_Down	FALSE	0.485420259704282	9	919	2	0.00217627856365615	0.222222222222222	GO:0016559	GO:BP	peroxisome fission	15906	5339	c("GO:0007031"	"GO:0048285")
346	Atrichoblast_Down	FALSE	0.485420259704282	9	919	2	0.00217627856365615	0.222222222222222	GO:1901658	GO:BP	glycosyl compound catabolic process	15906	22500	c("GO:1901136"	"GO:1901657")
347	Atrichoblast_Down	FALSE	0.48628288385926	10	919	2	0.00217627856365615	0.2	GO:0043462	GO:BP	regulation of ATP-dependent activity	15906	11221	GO:0065009
348	Atrichoblast_Down	FALSE	0.48628288385926	10	919	2	0.00217627856365615	0.2	GO:0006075	GO:BP	(1->3)-beta-D-glucan biosynthetic process	15906	1969	c("GO:0006074"	"GO:0051274")
349	Atrichoblast_Down	FALSE	0.48628288385926	19	919	3	0.00326441784548422	0.157894736842105	GO:0072525	GO:BP	pyridine-containing compound biosynthetic process	15906	18262	c("GO:0018130"	"GO:0044271"	"GO:0072524"	"GO:1901362"	"GO:1901566")
350	Atrichoblast_Down	FALSE	0.48628288385926	2	919	1	0.00108813928182807	0.5	GO:0051512	GO:BP	positive regulation of unidimensional cell growth	15906	14447	c("GO:0009826"	"GO:0010770"	"GO:0030307"	"GO:0048639"	"GO:0051510")
351	Atrichoblast_Down	FALSE	0.48628288385926	2	919	1	0.00108813928182807	0.5	GO:0019367	GO:BP	fatty acid elongation	saturated fatty acid	15906	5985	GO:0030497
352	Atrichoblast_Down	FALSE	0.48628288385926	2	919	1	0.00108813928182807	0.5	GO:0006114	GO:BP	glycerol biosynthetic process	15906	2002	c("GO:0006071"	"GO:0019401")
353	Atrichoblast_Down	FALSE	0.48628288385926	2	919	1	0.00108813928182807	0.5	GO:0010720	GO:BP	positive regulation of cell development	15906	4421	c("GO:0045597"	"GO:0048468"	"GO:0060284")
354	Atrichoblast_Down	FALSE	0.48628288385926	32	919	4	0.0043525571273123	0.125	GO:0006826	GO:BP	iron ion transport	15906	2541	GO:0000041
355	Atrichoblast_Down	FALSE	0.48628288385926	2	919	1	0.00108813928182807	0.5	GO:0090071	GO:BP	negative regulation of ribosome biogenesis	15906	18850	c("GO:0042254"	"GO:0048523"	"GO:0090069")
356	Atrichoblast_Down	FALSE	0.48628288385926	137	919	12	0.0130576713819369	0.0875912408759124	GO:0042744	GO:BP	hydrogen peroxide catabolic process	15906	10840	c("GO:0042743"	"GO:0044248"	"GO:1901575")
357	Atrichoblast_Down	FALSE	0.48628288385926	2	919	1	0.00108813928182807	0.5	GO:0010770	GO:BP	positive regulation of cell morphogenesis	15906	4464	c("GO:0000902"	"GO:0010720"	"GO:0022604")
358	Atrichoblast_Down	FALSE	0.48628288385926	32	919	4	0.0043525571273123	0.125	GO:0009062	GO:BP	fatty acid catabolic process	15906	3294	c("GO:0006631"	"GO:0044242"	"GO:0072329")
359	Atrichoblast_Down	FALSE	0.48628288385926	20	919	3	0.00326441784548422	0.15	GO:0051053	GO:BP	negative regulation of DNA metabolic process	15906	14135	c("GO:0006259"	"GO:0010605"	"GO:0045934"	"GO:0051052")
360	Atrichoblast_Down	FALSE	0.48628288385926	10	919	2	0.00217627856365615	0.2	GO:0048639	GO:BP	positive regulation of developmental growth	15906	13549	c("GO:0045927"	"GO:0048589"	"GO:0048638"	"GO:0051094")
361	Atrichoblast_Down	FALSE	0.48628288385926	44	919	5	0.00544069640914037	0.113636363636364	GO:0090351	GO:BP	seedling development	15906	19100	GO:0009791
362	Atrichoblast_Down	FALSE	0.48628288385926	10	919	2	0.00217627856365615	0.2	GO:0046688	GO:BP	response to copper ion	15906	12944	GO:0010038
363	Atrichoblast_Down	FALSE	0.48628288385926	32	919	4	0.0043525571273123	0.125	GO:0042775	GO:BP	mitochondrial ATP synthesis coupled electron transport	15906	10863	GO:0042773
364	Atrichoblast_Down	FALSE	0.48628288385926	2	919	1	0.00108813928182807	0.5	GO:0046456	GO:BP	icosanoid biosynthetic process	15906	12788	c("GO:0006690"	"GO:0046394")
365	Atrichoblast_Down	FALSE	0.48628288385926	2	919	1	0.00108813928182807	0.5	GO:0055046	GO:BP	microgametogenesis	15906	14947	c("GO:0009555"	"GO:0032501")
366	Atrichoblast_Down	FALSE	0.48628288385926	2	919	1	0.00108813928182807	0.5	GO:0010452	GO:BP	histone H3-K36 methylation	15906	4216	GO:0034968
367	Atrichoblast_Down	FALSE	0.48628288385926	2	919	1	0.00108813928182807	0.5	GO:0018871	GO:BP	1-aminocyclopropane-1-carboxylate metabolic process	15906	5676	GO:1901605
368	Atrichoblast_Down	FALSE	0.48628288385926	2	919	1	0.00108813928182807	0.5	GO:0060860	GO:BP	regulation of floral organ abscission	15906	15750	c("GO:0010227"	"GO:0050793"	"GO:2000241")
369	Atrichoblast_Down	FALSE	0.48628288385926	2	919	1	0.00108813928182807	0.5	GO:0010124	GO:BP	phenylacetate catabolic process	15906	3991	c("GO:0019439"	"GO:0042178"	"GO:0042537"	"GO:0072329"	"GO:1901361")
370	Atrichoblast_Down	FALSE	0.48628288385926	2	919	1	0.00108813928182807	0.5	GO:0033539	GO:BP	fatty acid beta-oxidation using acyl-CoA dehydrogenase	15906	8657	GO:0006635
371	Atrichoblast_Down	FALSE	0.48628288385926	2	919	1	0.00108813928182807	0.5	GO:0019401	GO:BP	alditol biosynthetic process	15906	6018	c("GO:0016051"	"GO:0019400"	"GO:0046173")
372	Atrichoblast_Down	FALSE	0.48628288385926	2	919	1	0.00108813928182807	0.5	GO:0019368	GO:BP	fatty acid elongation	unsaturated fatty acid	15906	5986	GO:0030497
373	Atrichoblast_Down	FALSE	0.48628288385926	2	919	1	0.00108813928182807	0.5	GO:0034625	GO:BP	fatty acid elongation	monounsaturated fatty acid	15906	9095	GO:0019368
374	Atrichoblast_Down	FALSE	0.48628288385926	2	919	1	0.00108813928182807	0.5	GO:0034626	GO:BP	fatty acid elongation	polyunsaturated fatty acid	15906	9096	GO:0019368
375	Atrichoblast_Down	FALSE	0.48628288385926	2	919	1	0.00108813928182807	0.5	GO:0035493	GO:BP	SNARE complex assembly	15906	9491	c("GO:0006906"	"GO:0065003")
376	Atrichoblast_Down	FALSE	0.48628288385926	55	919	6	0.00652883569096844	0.109090909090909	GO:0035966	GO:BP	response to topologically incorrect protein	15906	9815	c("GO:0006950"	"GO:0010033")
377	Atrichoblast_Down	FALSE	0.48628288385926	2	919	1	0.00108813928182807	0.5	GO:0006805	GO:BP	xenobiotic metabolic process	15906	2526	c("GO:0044237"	"GO:0071466")
378	Atrichoblast_Down	FALSE	0.48628288385926	31	919	4	0.0043525571273123	0.129032258064516	GO:0033108	GO:BP	mitochondrial respiratory chain complex assembly	15906	8415	c("GO:0007005"	"GO:0065003")
379	Atrichoblast_Down	FALSE	0.48628288385926	2	919	1	0.00108813928182807	0.5	GO:0071466	GO:BP	cellular response to xenobiotic stimulus	15906	17510	c("GO:0009410"	"GO:0070887")
380	Atrichoblast_Down	FALSE	0.48628288385926	2	919	1	0.00108813928182807	0.5	GO:0019482	GO:BP	beta-alanine metabolic process	15906	6093	GO:0006520
381	Atrichoblast_Down	FALSE	0.48628288385926	31	919	4	0.0043525571273123	0.129032258064516	GO:0008154	GO:BP	actin polymerization or depolymerization	15906	3180	GO:0007015
382	Atrichoblast_Down	FALSE	0.48628288385926	10	919	2	0.00217627856365615	0.2	GO:0006074	GO:BP	(1->3)-beta-D-glucan metabolic process	15906	1968	GO:0051273
383	Atrichoblast_Down	FALSE	0.48628288385926	2	919	1	0.00108813928182807	0.5	GO:0042178	GO:BP	xenobiotic catabolic process	15906	10505	c("GO:0006805"	"GO:0044248")
384	Atrichoblast_Down	FALSE	0.48628288385926	2	919	1	0.00108813928182807	0.5	GO:0042218	GO:BP	1-aminocyclopropane-1-carboxylate biosynthetic process	15906	10545	c("GO:0018871"	"GO:1901607")
385	Atrichoblast_Down	FALSE	0.48628288385926	211	919	17	0.0184983677910773	0.0805687203791469	GO:0072521	GO:BP	purine-containing compound metabolic process	15906	18258	c("GO:0006725"	"GO:0034641"	"GO:0046483"	"GO:1901360"	"GO:1901564")
386	Atrichoblast_Down	FALSE	0.48628288385926	2	919	1	0.00108813928182807	0.5	GO:0019483	GO:BP	beta-alanine biosynthetic process	15906	6094	c("GO:0008652"	"GO:0019482")
387	Atrichoblast_Down	FALSE	0.48628288385926	2	919	1	0.00108813928182807	0.5	GO:0070544	GO:BP	histone H3-K36 demethylation	15906	16974	GO:0070076
388	Atrichoblast_Down	FALSE	0.48628288385926	2	919	1	0.00108813928182807	0.5	GO:0006788	GO:BP	heme oxidation	15906	2513	c("GO:0006787"	"GO:0042168")
389	Atrichoblast_Down	FALSE	0.48628288385926	2	919	1	0.00108813928182807	0.5	GO:0051051	GO:BP	negative regulation of transport	15906	14133	c("GO:0006810"	"GO:0048519"	"GO:0051049")
390	Atrichoblast_Down	FALSE	0.48628288385926	2	919	1	0.00108813928182807	0.5	GO:0097552	GO:BP	mitochondrial double-strand break repair via homologous recombination	15906	19588	c("GO:0000725"	"GO:0097551")
391	Atrichoblast_Down	FALSE	0.48628288385926	32	919	4	0.0043525571273123	0.125	GO:0021700	GO:BP	developmental maturation	15906	6587	GO:0032502
392	Atrichoblast_Down	FALSE	0.48628288385926	2	919	1	0.00108813928182807	0.5	GO:0045597	GO:BP	positive regulation of cell differentiation	15906	12063	c("GO:0030154"	"GO:0045595"	"GO:0048522"	"GO:0051094")
393	Atrichoblast_Down	FALSE	0.48628288385926	2	919	1	0.00108813928182807	0.5	GO:0097551	GO:BP	mitochondrial double-strand break repair	15906	19587	GO:0006302
394	Atrichoblast_Down	FALSE	0.48628288385926	223	919	18	0.0195865070729053	0.0807174887892377	GO:0015711	GO:BP	organic anion transport	15906	4916	GO:0071702
395	Atrichoblast_Down	FALSE	0.48628288385926	2	919	1	0.00108813928182807	0.5	GO:0019859	GO:BP	thymine metabolic process	15906	6345	GO:0006206
396	Atrichoblast_Down	FALSE	0.48628288385926	2	919	1	0.00108813928182807	0.5	GO:0009643	GO:BP	photosynthetic acclimation	15906	3618	GO:0009642
397	Atrichoblast_Down	FALSE	0.48628288385926	2	919	1	0.00108813928182807	0.5	GO:1902626	GO:BP	assembly of large subunit precursor of preribosome	15906	23303	GO:0022618
398	Atrichoblast_Down	FALSE	0.48628288385926	2	919	1	0.00108813928182807	0.5	GO:0009410	GO:BP	response to xenobiotic stimulus	15906	3531	GO:0042221
399	Atrichoblast_Down	FALSE	0.48628288385926	2	919	1	0.00108813928182807	0.5	GO:0043271	GO:BP	negative regulation of monoatomic ion transport	15906	11104	c("GO:0006811"	"GO:0043269"	"GO:0051051")
400	Atrichoblast_Down	FALSE	0.48628288385926	56	919	6	0.00652883569096844	0.107142857142857	GO:0019751	GO:BP	polyol metabolic process	15906	6320	GO:0006066
401	Atrichoblast_Down	FALSE	0.48628288385926	2	919	1	0.00108813928182807	0.5	GO:0009413	GO:BP	response to flooding	15906	3533	c("GO:0006950"	"GO:0009415")
402	Atrichoblast_Down	FALSE	0.48628288385926	2	919	1	0.00108813928182807	0.5	GO:0006425	GO:BP	glutaminyl-tRNA aminoacylation	15906	2217	GO:0006418
403	Atrichoblast_Down	FALSE	0.48628288385926	2	919	1	0.00108813928182807	0.5	GO:0006430	GO:BP	lysyl-tRNA aminoacylation	15906	2222	GO:0006418
404	Atrichoblast_Down	FALSE	0.48628288385926	2	919	1	0.00108813928182807	0.5	GO:0009610	GO:BP	response to symbiotic fungus	15906	3595	c("GO:0009608"	"GO:0009620")
405	Atrichoblast_Down	FALSE	0.48628288385926	2	919	1	0.00108813928182807	0.5	GO:0009608	GO:BP	response to symbiont	15906	3593	GO:0051707
406	Atrichoblast_Down	FALSE	0.48628288385926	154	919	13	0.014145810663765	0.0844155844155844	GO:0019725	GO:BP	cellular homeostasis	15906	6303	GO:0042592
407	Atrichoblast_Down	FALSE	0.48628288385926	19	919	3	0.00326441784548422	0.157894736842105	GO:0015851	GO:BP	nucleobase transport	15906	5045	c("GO:0071702"	"GO:0071705")
408	Atrichoblast_Down	FALSE	0.48628288385926	2	919	1	0.00108813928182807	0.5	GO:1902000	GO:BP	homogentisate catabolic process	15906	22814	c("GO:0019336"	"GO:0072329"	"GO:1901999")
409	Atrichoblast_Down	FALSE	0.48628288385926	2	919	1	0.00108813928182807	0.5	GO:1901999	GO:BP	homogentisate metabolic process	15906	22813	c("GO:0018958"	"GO:0032787"	"GO:0042537")
410	Atrichoblast_Down	FALSE	0.48628288385926	2	919	1	0.00108813928182807	0.5	GO:0019336	GO:BP	phenol-containing compound catabolic process	15906	5956	c("GO:0018958"	"GO:0019439"	"GO:1901361"	"GO:1901616")
411	Atrichoblast_Down	FALSE	0.48628288385926	20	919	3	0.00326441784548422	0.15	GO:1901334	GO:BP	lactone metabolic process	15906	22241	c("GO:0046483"	"GO:1901360")
412	Atrichoblast_Down	FALSE	0.48628288385926	255	919	20	0.0217627856365615	0.0784313725490196	GO:1901361	GO:BP	organic cyclic compound catabolic process	15906	22265	c("GO:1901360"	"GO:1901575")
413	Atrichoblast_Down	FALSE	0.48628288385926	2	919	1	0.00108813928182807	0.5	GO:0009204	GO:BP	deoxyribonucleoside triphosphate catabolic process	15906	3426	c("GO:0009143"	"GO:0009200")
414	Atrichoblast_Down	FALSE	0.48628288385926	43	919	5	0.00544069640914037	0.116279069767442	GO:0009156	GO:BP	ribonucleoside monophosphate biosynthetic process	15906	3379	c("GO:0009124"	"GO:0009161")
415	Atrichoblast_Down	FALSE	0.48628288385926	68	919	7	0.00761697497279652	0.102941176470588	GO:0006767	GO:BP	water-soluble vitamin metabolic process	15906	2495	GO:0006766
416	Atrichoblast_Down	FALSE	0.48628288385926	197	919	16	0.0174102285092492	0.0812182741116751	GO:0022900	GO:BP	electron transport chain	15906	6945	GO:0006091
417	Atrichoblast_Down	FALSE	0.48628288385926	10	919	2	0.00217627856365615	0.2	GO:0030091	GO:BP	protein repair	15906	6989	GO:0019538
418	Atrichoblast_Down	FALSE	0.48628288385926	2	919	1	0.00108813928182807	0.5	GO:0009200	GO:BP	deoxyribonucleoside triphosphate metabolic process	15906	3422	GO:0009141
419	Atrichoblast_Down	FALSE	0.48628288385926	2	919	1	0.00108813928182807	0.5	GO:0046203	GO:BP	spermidine catabolic process	15906	12587	c("GO:0006598"	"GO:0008216")
420	Atrichoblast_Down	FALSE	0.48628288385926	2	919	1	0.00108813928182807	0.5	GO:0006690	GO:BP	icosanoid metabolic process	15906	2436	GO:0019752
421	Atrichoblast_Down	FALSE	0.48628288385926	2	919	1	0.00108813928182807	0.5	GO:0006212	GO:BP	uracil catabolic process	15906	2066	c("GO:0006208"	"GO:0019860")
422	Atrichoblast_Down	FALSE	0.48628288385926	2	919	1	0.00108813928182807	0.5	GO:0006210	GO:BP	thymine catabolic process	15906	2064	c("GO:0006208"	"GO:0019859")
423	Atrichoblast_Down	FALSE	0.48628288385926	2	919	1	0.00108813928182807	0.5	GO:0009650	GO:BP	UV protection	15906	3625	GO:0009411
424	Atrichoblast_Down	FALSE	0.490434223169148	1033	919	69	0.0750816104461371	0.0667957405614714	GO:0044085	GO:BP	cellular component biogenesis	15906	11459	GO:0071840
425	Atrichoblast_Down	FALSE	0.497342342266235	141	919	12	0.0130576713819369	0.0851063829787234	GO:0042743	GO:BP	hydrogen peroxide metabolic process	15906	10839	c("GO:0071704"	"GO:0072593")
426	Atrichoblast_Down	FALSE	0.500375282400451	45	919	5	0.00544069640914037	0.111111111111111	GO:0009161	GO:BP	ribonucleoside monophosphate metabolic process	15906	3383	GO:0009123
427	Atrichoblast_Down	FALSE	0.501534547273847	460	919	33	0.0359085963003264	0.0717391304347826	GO:0009755	GO:BP	hormone-mediated signaling pathway	15906	3710	c("GO:0007165"	"GO:0032870")
428	Atrichoblast_Down	FALSE	0.502026746469027	200	919	16	0.0174102285092492	0.08	GO:0046700	GO:BP	heterocycle catabolic process	15906	12951	c("GO:0044248"	"GO:0046483")
429	Atrichoblast_Down	FALSE	0.503758347377808	99	919	9	0.00979325353645267	0.0909090909090909	GO:0009152	GO:BP	purine ribonucleotide biosynthetic process	15906	3375	c("GO:0006164"	"GO:0009150"	"GO:0009260")
430	Atrichoblast_Down	FALSE	0.503758347377808	21	919	3	0.00326441784548422	0.142857142857143	GO:0051204	GO:BP	protein insertion into mitochondrial membrane	15906	14242	c("GO:0006839"	"GO:0006886"	"GO:0051205"	"GO:0070585"	"GO:0090151")
431	Atrichoblast_Down	FALSE	0.503796895862833	555	919	39	0.0424374319912949	0.0702702702702703	GO:1901135	GO:BP	carbohydrate derivative metabolic process	15906	22080	GO:0071704
432	Atrichoblast_Down	FALSE	0.506918277989235	142	919	12	0.0130576713819369	0.0845070422535211	GO:0046395	GO:BP	carboxylic acid catabolic process	15906	12742	c("GO:0016054"	"GO:0019752")
433	Atrichoblast_Down	FALSE	0.506918277989235	142	919	12	0.0130576713819369	0.0845070422535211	GO:0016054	GO:BP	organic acid catabolic process	15906	5172	c("GO:0006082"	"GO:0044248"	"GO:0044282"	"GO:1901575")
434	Atrichoblast_Down	FALSE	0.50785103749825	33	919	4	0.0043525571273123	0.121212121212121	GO:0019646	GO:BP	aerobic electron transport chain	15906	6241	c("GO:0006119"	"GO:0009060"	"GO:0022904")
435	Atrichoblast_Down	FALSE	0.50785103749825	33	919	4	0.0043525571273123	0.121212121212121	GO:0035672	GO:BP	oligopeptide transmembrane transport	15906	9596	c("GO:0006857"	"GO:0055085")
436	Atrichoblast_Down	FALSE	0.509911498473054	72	919	7	0.00761697497279652	0.0972222222222222	GO:0031667	GO:BP	response to nutrient levels	15906	7622	GO:0009991
437	Atrichoblast_Down	FALSE	0.51003080167847	128	919	11	0.0119695321001088	0.0859375	GO:0046390	GO:BP	ribose phosphate biosynthetic process	15906	12738	c("GO:0019693"	"GO:0090407"	"GO:1901137")
438	Atrichoblast_Down	FALSE	0.519319510653717	59	919	6	0.00652883569096844	0.101694915254237	GO:0006626	GO:BP	protein targeting to mitochondrion	15906	2378	c("GO:0006605"	"GO:0006839"	"GO:0007005"	"GO:0072655")
439	Atrichoblast_Down	FALSE	0.520448895484965	46	919	5	0.00544069640914037	0.108695652173913	GO:1990542	GO:BP	mitochondrial transmembrane transport	15906	26255	GO:0055085
440	Atrichoblast_Down	FALSE	0.532378825042035	11	919	2	0.00217627856365615	0.181818181818182	GO:0008216	GO:BP	spermidine metabolic process	15906	3196	GO:0006595
441	Atrichoblast_Down	FALSE	0.532378825042035	11	919	2	0.00217627856365615	0.181818181818182	GO:2001057	GO:BP	reactive nitrogen species metabolic process	15906	27392	GO:0006807
442	Atrichoblast_Down	FALSE	0.532378825042035	11	919	2	0.00217627856365615	0.181818181818182	GO:0015908	GO:BP	fatty acid transport	15906	5090	c("GO:0006869"	"GO:0015718")
443	Atrichoblast_Down	FALSE	0.532378825042035	11	919	2	0.00217627856365615	0.181818181818182	GO:0042126	GO:BP	nitrate metabolic process	15906	10476	c("GO:0043436"	"GO:2001057")
444	Atrichoblast_Down	FALSE	0.532378825042035	11	919	2	0.00217627856365615	0.181818181818182	GO:0042128	GO:BP	nitrate assimilation	15906	10478	c("GO:0042126"	"GO:0071941")
445	Atrichoblast_Down	FALSE	0.532378825042035	11	919	2	0.00217627856365615	0.181818181818182	GO:0010497	GO:BP	plasmodesmata-mediated intercellular transport	15906	4245	GO:0010496
446	Atrichoblast_Down	FALSE	0.532378825042035	11	919	2	0.00217627856365615	0.181818181818182	GO:0010496	GO:BP	intercellular transport	15906	4244	c("GO:0006810"	"GO:0009987")
447	Atrichoblast_Down	FALSE	0.532378825042035	115	919	10	0.0108813928182807	0.0869565217391304	GO:0006164	GO:BP	purine nucleotide biosynthetic process	15906	2028	c("GO:0006163"	"GO:0009165"	"GO:0072522")
448	Atrichoblast_Down	FALSE	0.534826598432079	34	919	4	0.0043525571273123	0.117647058823529	GO:0006221	GO:BP	pyrimidine nucleotide biosynthetic process	15906	2074	c("GO:0006220"	"GO:0009165"	"GO:0072528")
449	Atrichoblast_Down	FALSE	0.543598677018847	47	919	5	0.00544069640914037	0.106382978723404	GO:0006081	GO:BP	cellular aldehyde metabolic process	15906	1975	c("GO:0044237"	"GO:0071704")
450	Atrichoblast_Down	FALSE	0.543598677018847	116	919	10	0.0108813928182807	0.0862068965517241	GO:0072522	GO:BP	purine-containing compound biosynthetic process	15906	18259	c("GO:0018130"	"GO:0019438"	"GO:0044271"	"GO:0072521"	"GO:1901362"	"GO:1901566")
451	Atrichoblast_Down	FALSE	0.547936044713795	250	919	19	0.0206746463547334	0.076	GO:0019439	GO:BP	aromatic compound catabolic process	15906	6053	c("GO:0006725"	"GO:0044248")
452	Atrichoblast_Down	FALSE	0.547936044713795	160	919	13	0.014145810663765	0.08125	GO:0072593	GO:BP	reactive oxygen species metabolic process	15906	18293	GO:0044237
453	Atrichoblast_Down	FALSE	0.551412129101388	220	919	17	0.0184983677910773	0.0772727272727273	GO:0009733	GO:BP	response to auxin	15906	3688	GO:0009725
454	Atrichoblast_Down	FALSE	0.553029254806443	468	919	33	0.0359085963003264	0.0705128205128205	GO:0032870	GO:BP	cellular response to hormone stimulus	15906	8238	c("GO:0009725"	"GO:0071310"	"GO:0071495")
455	Atrichoblast_Down	FALSE	0.561399917529863	49	919	5	0.00544069640914037	0.102040816326531	GO:0006857	GO:BP	oligopeptide transport	15906	2561	GO:0015833
456	Atrichoblast_Down	FALSE	0.561399917529863	49	919	5	0.00544069640914037	0.102040816326531	GO:0006119	GO:BP	oxidative phosphorylation	15906	2006	GO:0009060
457	Atrichoblast_Down	FALSE	0.561399917529863	3	919	1	0.00108813928182807	0.333333333333333	GO:0071324	GO:BP	cellular response to disaccharide stimulus	15906	17390	c("GO:0034285"	"GO:0071322")
458	Atrichoblast_Down	FALSE	0.561399917529863	3	919	1	0.00108813928182807	0.333333333333333	GO:0090069	GO:BP	regulation of ribosome biogenesis	15906	18848	c("GO:0042254"	"GO:0044087")
459	Atrichoblast_Down	FALSE	0.561399917529863	3	919	1	0.00108813928182807	0.333333333333333	GO:0080153	GO:BP	negative regulation of reductive pentose-phosphate cycle	15906	18673	c("GO:0009890"	"GO:0019253"	"GO:0045912"	"GO:0080152"	"GO:1905156")
460	Atrichoblast_Down	FALSE	0.561399917529863	3	919	1	0.00108813928182807	0.333333333333333	GO:0071329	GO:BP	cellular response to sucrose stimulus	15906	17395	c("GO:0009744"	"GO:0071324")
461	Atrichoblast_Down	FALSE	0.561399917529863	12	919	2	0.00217627856365615	0.166666666666667	GO:0045727	GO:BP	positive regulation of translation	15906	12184	c("GO:0006412"	"GO:0006417"	"GO:0010628"	"GO:0034250"	"GO:0051247")
462	Atrichoblast_Down	FALSE	0.561399917529863	12	919	2	0.00217627856365615	0.166666666666667	GO:0003032	GO:BP	detection of oxygen	15906	1497	c("GO:0009593"	"GO:0070482")
463	Atrichoblast_Down	FALSE	0.561399917529863	3	919	1	0.00108813928182807	0.333333333333333	GO:1990592	GO:BP	protein K69-linked ufmylation	15906	26282	GO:1990564
464	Atrichoblast_Down	FALSE	0.561399917529863	3	919	1	0.00108813928182807	0.333333333333333	GO:0033214	GO:BP	siderophore-dependent iron import into cell	15906	8456	c("GO:0033212"	"GO:0098657"	"GO:1901678")
465	Atrichoblast_Down	FALSE	0.561399917529863	23	919	3	0.00326441784548422	0.130434782608696	GO:1902475	GO:BP	L-alpha-amino acid transmembrane transport	15906	23209	c("GO:0003333"	"GO:0015807")
466	Atrichoblast_Down	FALSE	0.561399917529863	3	919	1	0.00108813928182807	0.333333333333333	GO:0010332	GO:BP	response to gamma radiation	15906	4124	GO:0010212
467	Atrichoblast_Down	FALSE	0.561399917529863	35	919	4	0.0043525571273123	0.114285714285714	GO:0007031	GO:BP	peroxisome organization	15906	2679	GO:0006996
468	Atrichoblast_Down	FALSE	0.561399917529863	12	919	2	0.00217627856365615	0.166666666666667	GO:0006821	GO:BP	chloride transport	15906	2538	c("GO:0006820"	"GO:0015698")
469	Atrichoblast_Down	FALSE	0.561399917529863	3	919	1	0.00108813928182807	0.333333333333333	GO:1990564	GO:BP	protein polyufmylation	15906	26272	GO:0071569
470	Atrichoblast_Down	FALSE	0.561399917529863	3	919	1	0.00108813928182807	0.333333333333333	GO:0045948	GO:BP	positive regulation of translational initiation	15906	12357	c("GO:0006413"	"GO:0006446"	"GO:0045727")
471	Atrichoblast_Down	FALSE	0.561399917529863	3	919	1	0.00108813928182807	0.333333333333333	GO:0043290	GO:BP	apocarotenoid catabolic process	15906	11116	c("GO:0008300"	"GO:0043288")
472	Atrichoblast_Down	FALSE	0.561399917529863	64	919	6	0.00652883569096844	0.09375	GO:0032984	GO:BP	protein-containing complex disassembly	15906	8336	c("GO:0022411"	"GO:0043933")
473	Atrichoblast_Down	FALSE	0.561399917529863	3	919	1	0.00108813928182807	0.333333333333333	GO:0009624	GO:BP	response to nematode	15906	3602	GO:0051707
474	Atrichoblast_Down	FALSE	0.561399917529863	3	919	1	0.00108813928182807	0.333333333333333	GO:0019365	GO:BP	pyridine nucleotide salvage	15906	5984	c("GO:0019363"	"GO:0043173")
475	Atrichoblast_Down	FALSE	0.561399917529863	36	919	4	0.0043525571273123	0.111111111111111	GO:0030148	GO:BP	sphingolipid biosynthetic process	15906	6997	c("GO:0006665"	"GO:0046467"	"GO:1901566")
476	Atrichoblast_Down	FALSE	0.561399917529863	3	919	1	0.00108813928182807	0.333333333333333	GO:0009854	GO:BP	oxidative photosynthetic carbon pathway	15906	3784	c("GO:0009853"	"GO:0043094")
477	Atrichoblast_Down	FALSE	0.561399917529863	3	919	1	0.00108813928182807	0.333333333333333	GO:0032979	GO:BP	protein insertion into mitochondrial inner membrane from matrix	15906	8333	c("GO:0006839"	"GO:0006886"	"GO:0032978"	"GO:0090151")
478	Atrichoblast_Down	FALSE	0.561399917529863	3	919	1	0.00108813928182807	0.333333333333333	GO:0032978	GO:BP	protein insertion into membrane from inner side	15906	8332	GO:0051205
479	Atrichoblast_Down	FALSE	0.561399917529863	3	919	1	0.00108813928182807	0.333333333333333	GO:0033212	GO:BP	iron import into cell	15906	8455	c("GO:0006826"	"GO:0006879"	"GO:0051649")
480	Atrichoblast_Down	FALSE	0.561399917529863	3	919	1	0.00108813928182807	0.333333333333333	GO:0080152	GO:BP	regulation of reductive pentose-phosphate cycle	15906	18672	c("GO:0010110"	"GO:0019253")
481	Atrichoblast_Down	FALSE	0.561399917529863	50	919	5	0.00544069640914037	0.1	GO:0034440	GO:BP	lipid oxidation	15906	9033	GO:0030258
482	Atrichoblast_Down	FALSE	0.561399917529863	75	919	7	0.00761697497279652	0.0933333333333333	GO:0009110	GO:BP	vitamin biosynthetic process	15906	3335	c("GO:0006766"	"GO:0044249"	"GO:0044283")
483	Atrichoblast_Down	FALSE	0.561399917529863	12	919	2	0.00217627856365615	0.166666666666667	GO:0016120	GO:BP	carotene biosynthetic process	15906	5225	c("GO:0016119"	"GO:0046246")
484	Atrichoblast_Down	FALSE	0.561399917529863	37	919	4	0.0043525571273123	0.108108108108108	GO:0006220	GO:BP	pyrimidine nucleotide metabolic process	15906	2073	c("GO:0009117"	"GO:0072527")
485	Atrichoblast_Down	FALSE	0.561399917529863	49	919	5	0.00544069640914037	0.102040816326531	GO:0072524	GO:BP	pyridine-containing compound metabolic process	15906	18261	c("GO:0034641"	"GO:0046483"	"GO:1901360"	"GO:1901564")
486	Atrichoblast_Down	FALSE	0.561399917529863	3	919	1	0.00108813928182807	0.333333333333333	GO:0006422	GO:BP	aspartyl-tRNA aminoacylation	15906	2214	GO:0006418
487	Atrichoblast_Down	FALSE	0.561399917529863	3	919	1	0.00108813928182807	0.333333333333333	GO:0140961	GO:BP	cellular detoxification of metal ion	15906	20876	c("GO:0061687"	"GO:1990748")
488	Atrichoblast_Down	FALSE	0.561399917529863	3	919	1	0.00108813928182807	0.333333333333333	GO:0120256	GO:BP	olefinic compound catabolic process	15906	20506	c("GO:0120254"	"GO:1901575")
489	Atrichoblast_Down	FALSE	0.561399917529863	3	919	1	0.00108813928182807	0.333333333333333	GO:0034552	GO:BP	respiratory chain complex II assembly	15906	9079	GO:0065003
490	Atrichoblast_Down	FALSE	0.561399917529863	49	919	5	0.00544069640914037	0.102040816326531	GO:0009124	GO:BP	nucleoside monophosphate biosynthetic process	15906	3347	c("GO:0009123"	"GO:1901293")
491	Atrichoblast_Down	FALSE	0.561399917529863	3	919	1	0.00108813928182807	0.333333333333333	GO:0034553	GO:BP	mitochondrial respiratory chain complex II assembly	15906	9080	c("GO:0033108"	"GO:0034552")
492	Atrichoblast_Down	FALSE	0.561399917529863	24	919	3	0.00326441784548422	0.125	GO:0010109	GO:BP	regulation of photosynthesis	15906	3977	c("GO:0015979"	"GO:0031323")
493	Atrichoblast_Down	FALSE	0.561399917529863	90	919	8	0.00870511425462459	0.0888888888888889	GO:0071806	GO:BP	protein transmembrane transport	15906	17738	c("GO:0015031"	"GO:0055085")
494	Atrichoblast_Down	FALSE	0.561399917529863	3	919	1	0.00108813928182807	0.333333333333333	GO:1901004	GO:BP	ubiquinone-6 metabolic process	15906	21964	GO:0006743
495	Atrichoblast_Down	FALSE	0.561399917529863	163	919	13	0.014145810663765	0.0797546012269939	GO:0009165	GO:BP	nucleotide biosynthetic process	15906	3387	c("GO:0009117"	"GO:1901293")
496	Atrichoblast_Down	FALSE	0.561399917529863	3	919	1	0.00108813928182807	0.333333333333333	GO:0010110	GO:BP	regulation of photosynthesis	dark reaction	15906	3978	c("GO:0010109"	"GO:0019685"	"GO:0043255")
497	Atrichoblast_Down	FALSE	0.561399917529863	3	919	1	0.00108813928182807	0.333333333333333	GO:0098849	GO:BP	cellular detoxification of cadmium ion	15906	19812	c("GO:0071276"	"GO:0071585"	"GO:0140961")
498	Atrichoblast_Down	FALSE	0.561399917529863	48	919	5	0.00544069640914037	0.104166666666667	GO:0035303	GO:BP	regulation of dephosphorylation	15906	9380	c("GO:0016311"	"GO:0019220")
499	Atrichoblast_Down	FALSE	0.561399917529863	91	919	8	0.00870511425462459	0.0879120879120879	GO:0044242	GO:BP	cellular lipid catabolic process	15906	11491	c("GO:0016042"	"GO:0044248"	"GO:0044255")
500	Atrichoblast_Down	FALSE	0.561399917529863	8978	919	534	0.581066376496192	0.0594787257741145	GO:0044237	GO:BP	cellular metabolic process	15906	11488	c("GO:0008152"	"GO:0009987")
501	Atrichoblast_Down	FALSE	0.561399917529863	12	919	2	0.00217627856365615	0.166666666666667	GO:0018171	GO:BP	peptidyl-cysteine oxidation	15906	5497	c("GO:0018158"	"GO:0018198")
502	Atrichoblast_Down	FALSE	0.561399917529863	473	919	33	0.0359085963003264	0.0697674418604651	GO:0071495	GO:BP	cellular response to endogenous stimulus	15906	17539	GO:0009719
503	Atrichoblast_Down	FALSE	0.561399917529863	165	919	13	0.014145810663765	0.0787878787878788	GO:1901293	GO:BP	nucleoside phosphate biosynthetic process	15906	22209	c("GO:0006753"	"GO:0034654"	"GO:0090407")
504	Atrichoblast_Down	FALSE	0.561399917529863	3	919	1	0.00108813928182807	0.333333333333333	GO:0044208	GO:BP	'de novo' AMP biosynthetic process	15906	11484	GO:0006167
505	Atrichoblast_Down	FALSE	0.561399917529863	3	919	1	0.00108813928182807	0.333333333333333	GO:0016107	GO:BP	sesquiterpenoid catabolic process	15906	5212	c("GO:0006714"	"GO:0016115")
506	Atrichoblast_Down	FALSE	0.561399917529863	35	919	4	0.0043525571273123	0.114285714285714	GO:0035970	GO:BP	peptidyl-threonine dephosphorylation	15906	9817	GO:0006470
507	Atrichoblast_Down	FALSE	0.561399917529863	12	919	2	0.00217627856365615	0.166666666666667	GO:0018158	GO:BP	protein oxidation	15906	5487	GO:0036211
508	Atrichoblast_Down	FALSE	0.561399917529863	3	919	1	0.00108813928182807	0.333333333333333	GO:0046345	GO:BP	abscisic acid catabolic process	15906	12695	c("GO:0009687"	"GO:0016107"	"GO:0043290"	"GO:0046164"	"GO:0072329"	"GO:0120256")
509	Atrichoblast_Down	FALSE	0.561399917529863	3	919	1	0.00108813928182807	0.333333333333333	GO:1901006	GO:BP	ubiquinone-6 biosynthetic process	15906	21966	c("GO:0006744"	"GO:1901004")
510	Atrichoblast_Down	FALSE	0.561399917529863	3	919	1	0.00108813928182807	0.333333333333333	GO:0071276	GO:BP	cellular response to cadmium ion	15906	17342	c("GO:0046686"	"GO:0071248")
511	Atrichoblast_Down	FALSE	0.561399917529863	35	919	4	0.0043525571273123	0.114285714285714	GO:0043666	GO:BP	regulation of phosphoprotein phosphatase activity	15906	11354	c("GO:0010921"	"GO:0035304")
512	Atrichoblast_Down	FALSE	0.561399917529863	3	919	1	0.00108813928182807	0.333333333333333	GO:0010959	GO:BP	regulation of metal ion transport	15906	4620	c("GO:0030001"	"GO:0043269")
513	Atrichoblast_Down	FALSE	0.561399917529863	12	919	2	0.00217627856365615	0.166666666666667	GO:0070483	GO:BP	detection of hypoxia	15906	16942	c("GO:0001666"	"GO:0003032")
514	Atrichoblast_Down	FALSE	0.561399917529863	3	919	1	0.00108813928182807	0.333333333333333	GO:1904276	GO:BP	regulation of wax biosynthetic process	15906	24654	c("GO:0010025"	"GO:0046890")
515	Atrichoblast_Down	FALSE	0.561399917529863	12	919	2	0.00217627856365615	0.166666666666667	GO:0070534	GO:BP	protein K63-linked ubiquitination	15906	16967	GO:0000209
516	Atrichoblast_Down	FALSE	0.561399917529863	75	919	7	0.00761697497279652	0.0933333333333333	GO:0065002	GO:BP	intracellular protein transmembrane transport	15906	16678	c("GO:0006886"	"GO:0071806")
517	Atrichoblast_Down	FALSE	0.561399917529863	90	919	8	0.00870511425462459	0.0888888888888889	GO:0065004	GO:BP	protein-DNA complex assembly	15906	16680	c("GO:0065003"	"GO:0071824")
518	Atrichoblast_Down	FALSE	0.561399917529863	62	919	6	0.00652883569096844	0.0967741935483871	GO:0070542	GO:BP	response to fatty acid	15906	16972	c("GO:0033993"	"GO:1901700")
519	Atrichoblast_Down	FALSE	0.561399917529863	49	919	5	0.00544069640914037	0.102040816326531	GO:0015833	GO:BP	peptide transport	15906	5028	c("GO:0042886"	"GO:0071702")
520	Atrichoblast_Down	FALSE	0.561399917529863	3	919	1	0.00108813928182807	0.333333333333333	GO:0015854	GO:BP	guanine transport	15906	5047	GO:0006863
521	Atrichoblast_Down	FALSE	0.561399917529863	3	919	1	0.00108813928182807	0.333333333333333	GO:0019860	GO:BP	uracil metabolic process	15906	6346	GO:0006206
522	Atrichoblast_Down	FALSE	0.561399917529863	24	919	3	0.00326441784548422	0.125	GO:0015807	GO:BP	L-amino acid transport	15906	5006	GO:0006865
523	Atrichoblast_Down	FALSE	0.561399917529863	614	919	42	0.0457018498367791	0.0684039087947883	GO:0009628	GO:BP	response to abiotic stimulus	15906	3606	GO:0050896
524	Atrichoblast_Down	FALSE	0.561399917529863	208	919	16	0.0174102285092492	0.0769230769230769	GO:0000398	GO:BP	mRNA splicing	via spliceosome	15906	126	c("GO:0000377"	"GO:0006397")
525	Atrichoblast_Down	FALSE	0.561399917529863	3	919	1	0.00108813928182807	0.333333333333333	GO:0009789	GO:BP	positive regulation of abscisic acid-activated signaling pathway	15906	3734	c("GO:0009738"	"GO:0009787"	"GO:0009967")
526	Atrichoblast_Down	FALSE	0.561399917529863	3	919	1	0.00108813928182807	0.333333333333333	GO:0015976	GO:BP	carbon utilization	15906	5143	GO:0031667
527	Atrichoblast_Down	FALSE	0.561399917529863	3	919	1	0.00108813928182807	0.333333333333333	GO:1904278	GO:BP	positive regulation of wax biosynthetic process	15906	24656	c("GO:0010025"	"GO:0046889"	"GO:1904276")
528	Atrichoblast_Down	FALSE	0.561399917529863	3	919	1	0.00108813928182807	0.333333333333333	GO:0043132	GO:BP	NAD transport	15906	11054	GO:0051503
529	Atrichoblast_Down	FALSE	0.561399917529863	3	919	1	0.00108813928182807	0.333333333333333	GO:0015853	GO:BP	adenine transport	15906	5046	GO:0006863
530	Atrichoblast_Down	FALSE	0.561399917529863	77	919	7	0.00761697497279652	0.0909090909090909	GO:0015698	GO:BP	inorganic anion transport	15906	4903	GO:0006810
531	Atrichoblast_Down	FALSE	0.561399917529863	3	919	1	0.00108813928182807	0.333333333333333	GO:0007584	GO:BP	response to nutrient	15906	3099	c("GO:0031667"	"GO:0042221")
532	Atrichoblast_Down	FALSE	0.561399917529863	3	919	1	0.00108813928182807	0.333333333333333	GO:0015720	GO:BP	allantoin transport	15906	4925	c("GO:0042886"	"GO:0071702")
533	Atrichoblast_Down	FALSE	0.561399917529863	62	919	6	0.00652883569096844	0.0967741935483871	GO:0009753	GO:BP	response to jasmonic acid	15906	3708	c("GO:0009725"	"GO:0070542")
534	Atrichoblast_Down	FALSE	0.561399917529863	3	919	1	0.00108813928182807	0.333333333333333	GO:0000719	GO:BP	photoreactive repair	15906	205	GO:0006290
535	Atrichoblast_Down	FALSE	0.581177803228046	13	919	2	0.00217627856365615	0.153846153846154	GO:0009083	GO:BP	branched-chain amino acid catabolic process	15906	3312	c("GO:0009063"	"GO:0009081")
536	Atrichoblast_Down	FALSE	0.581177803228046	13	919	2	0.00217627856365615	0.153846153846154	GO:0006995	GO:BP	cellular response to nitrogen starvation	15906	2653	c("GO:0009267"	"GO:0043562")
537	Atrichoblast_Down	FALSE	0.581177803228046	13	919	2	0.00217627856365615	0.153846153846154	GO:0031204	GO:BP	post-translational protein targeting to membrane	translocation	15906	7425	c("GO:0006620"	"GO:0065002")
538	Atrichoblast_Down	FALSE	0.581177803228046	13	919	2	0.00217627856365615	0.153846153846154	GO:0034250	GO:BP	positive regulation of amide metabolic process	15906	8916	c("GO:0034248"	"GO:0043603"	"GO:0051173")
539	Atrichoblast_Down	FALSE	0.581177803228046	51	919	5	0.00544069640914037	0.0980392156862745	GO:0005982	GO:BP	starch metabolic process	15906	1879	GO:0044042
540	Atrichoblast_Down	FALSE	0.581979978626436	11510	919	678	0.737758433079434	0.0589052997393571	GO:0008152	GO:BP	metabolic process	15906	3178	GO:0008150
541	Atrichoblast_Down	FALSE	0.585044877582919	25	919	3	0.00326441784548422	0.12	GO:0009809	GO:BP	lignin biosynthetic process	15906	3751	c("GO:0009699"	"GO:0009808")
542	Atrichoblast_Down	FALSE	0.585044877582919	25	919	3	0.00326441784548422	0.12	GO:0019344	GO:BP	cysteine biosynthetic process	15906	5964	c("GO:0000097"	"GO:0006534"	"GO:0009070")
543	Atrichoblast_Down	FALSE	0.586364410917228	123	919	10	0.0108813928182807	0.0813008130081301	GO:0009260	GO:BP	ribonucleotide biosynthetic process	15906	3481	c("GO:0009165"	"GO:0009259"	"GO:0046390")
544	Atrichoblast_Down	FALSE	0.586994228615359	168	919	13	0.014145810663765	0.0773809523809524	GO:0010410	GO:BP	hemicellulose metabolic process	15906	4182	GO:0010383
545	Atrichoblast_Down	FALSE	0.587657941990509	38	919	4	0.0043525571273123	0.105263157894737	GO:0010921	GO:BP	regulation of phosphatase activity	15906	4590	c("GO:0035303"	"GO:0051336")
546	Atrichoblast_Down	FALSE	0.600454331947512	80	919	7	0.00761697497279652	0.0875	GO:0009991	GO:BP	response to extracellular stimulus	15906	3873	GO:0009605
547	Atrichoblast_Down	FALSE	0.601027755961808	52	919	5	0.00544069640914037	0.0961538461538462	GO:0000097	GO:BP	sulfur amino acid biosynthetic process	15906	45	c("GO:0000096"	"GO:0044272"	"GO:0046394"	"GO:1901566")
548	Atrichoblast_Down	FALSE	0.601027755961808	66	919	6	0.00652883569096844	0.0909090909090909	GO:0000302	GO:BP	response to reactive oxygen species	15906	93	c("GO:0006979"	"GO:1901700")
549	Atrichoblast_Down	FALSE	0.601027755961808	52	919	5	0.00544069640914037	0.0961538461538462	GO:0009808	GO:BP	lignin metabolic process	15906	3750	GO:0009698
550	Atrichoblast_Down	FALSE	0.601027755961808	66	919	6	0.00652883569096844	0.0909090909090909	GO:0006914	GO:BP	autophagy	15906	2603	c("GO:0044248"	"GO:0061919")
551	Atrichoblast_Down	FALSE	0.601027755961808	66	919	6	0.00652883569096844	0.0909090909090909	GO:0061919	GO:BP	process utilizing autophagic mechanism	15906	16513	GO:0009987
552	Atrichoblast_Down	FALSE	0.61483205573016	110	919	9	0.00979325353645267	0.0818181818181818	GO:0009060	GO:BP	aerobic respiration	15906	3292	GO:0045333
553	Atrichoblast_Down	FALSE	0.622214479313889	26	919	3	0.00326441784548422	0.115384615384615	GO:0032543	GO:BP	mitochondrial translation	15906	8003	c("GO:0006412"	"GO:0140053")
554	Atrichoblast_Down	FALSE	0.625594082508796	14	919	2	0.00217627856365615	0.142857142857143	GO:0045039	GO:BP	protein insertion into mitochondrial inner membrane	15906	11847	c("GO:0006626"	"GO:0007007"	"GO:0051204")
555	Atrichoblast_Down	FALSE	0.625594082508796	14	919	2	0.00217627856365615	0.142857142857143	GO:0071241	GO:BP	cellular response to inorganic substance	15906	17311	c("GO:0010035"	"GO:0070887")
556	Atrichoblast_Down	FALSE	0.625594082508796	14	919	2	0.00217627856365615	0.142857142857143	GO:0051017	GO:BP	actin filament bundle assembly	15906	14111	c("GO:0022607"	"GO:0061572")
557	Atrichoblast_Down	FALSE	0.625594082508796	14	919	2	0.00217627856365615	0.142857142857143	GO:0061572	GO:BP	actin filament bundle organization	15906	16348	GO:0007015
558	Atrichoblast_Down	FALSE	0.625594082508796	14	919	2	0.00217627856365615	0.142857142857143	GO:0010104	GO:BP	regulation of ethylene-activated signaling pathway	15906	3974	c("GO:0009873"	"GO:0070297")
559	Atrichoblast_Down	FALSE	0.625594082508796	14	919	2	0.00217627856365615	0.142857142857143	GO:0160062	GO:BP	cutin-based cuticle development	15906	21093	GO:0048856
560	Atrichoblast_Down	FALSE	0.625594082508796	14	919	2	0.00217627856365615	0.142857142857143	GO:0010143	GO:BP	cutin biosynthetic process	15906	4007	c("GO:0009059"	"GO:0160062")
561	Atrichoblast_Down	FALSE	0.625594082508796	14	919	2	0.00217627856365615	0.142857142857143	GO:0007007	GO:BP	inner mitochondrial membrane organization	15906	2662	GO:0007006
562	Atrichoblast_Down	FALSE	0.625594082508796	14	919	2	0.00217627856365615	0.142857142857143	GO:0070297	GO:BP	regulation of phosphorelay signal transduction system	15906	16837	c("GO:0000160"	"GO:1902531")
563	Atrichoblast_Down	FALSE	0.625594082508796	14	919	2	0.00217627856365615	0.142857142857143	GO:0009644	GO:BP	response to high light intensity	15906	3619	GO:0009642
564	Atrichoblast_Down	FALSE	0.627393399155938	391	919	27	0.029379760609358	0.0690537084398977	GO:0032787	GO:BP	monocarboxylic acid metabolic process	15906	8193	GO:0019752
565	Atrichoblast_Down	FALSE	0.627788376294175	97	919	8	0.00870511425462459	0.0824742268041237	GO:0030029	GO:BP	actin filament-based process	15906	6968	GO:0009987
566	Atrichoblast_Down	FALSE	0.627788376294175	4	919	1	0.00108813928182807	0.25	GO:0071715	GO:BP	icosanoid transport	15906	17695	GO:0046942
567	Atrichoblast_Down	FALSE	0.627788376294175	4	919	1	0.00108813928182807	0.25	GO:0045901	GO:BP	positive regulation of translational elongation	15906	12314	c("GO:0006414"	"GO:0006448"	"GO:0045727")
568	Atrichoblast_Down	FALSE	0.627788376294175	4	919	1	0.00108813928182807	0.25	GO:0033559	GO:BP	unsaturated fatty acid metabolic process	15906	8669	GO:0006631
569	Atrichoblast_Down	FALSE	0.627788376294175	4	919	1	0.00108813928182807	0.25	GO:0071569	GO:BP	protein ufmylation	15906	17576	GO:0032446
570	Atrichoblast_Down	FALSE	0.627788376294175	4	919	1	0.00108813928182807	0.25	GO:0071452	GO:BP	cellular response to singlet oxygen	15906	17497	c("GO:0000304"	"GO:0034614")
571	Atrichoblast_Down	FALSE	0.627788376294175	4	919	1	0.00108813928182807	0.25	GO:0046166	GO:BP	glyceraldehyde-3-phosphate biosynthetic process	15906	12554	c("GO:0019682"	"GO:0046184"	"GO:0090407"	"GO:1901137")
572	Atrichoblast_Down	FALSE	0.627788376294175	27	919	3	0.00326441784548422	0.111111111111111	GO:0009627	GO:BP	systemic acquired resistance	15906	3605	GO:0098542
573	Atrichoblast_Down	FALSE	0.627788376294175	4	919	1	0.00108813928182807	0.25	GO:0070536	GO:BP	protein K63-linked deubiquitination	15906	16969	GO:0016579
574	Atrichoblast_Down	FALSE	0.627788376294175	4	919	1	0.00108813928182807	0.25	GO:0010231	GO:BP	maintenance of seed dormancy	15906	4071	c("GO:0010162"	"GO:0097437")
575	Atrichoblast_Down	FALSE	0.627788376294175	15	919	2	0.00217627856365615	0.133333333333333	GO:0016925	GO:BP	protein sumoylation	15906	5354	c("GO:0018205"	"GO:0032446")
576	Atrichoblast_Down	FALSE	0.627788376294175	249	919	18	0.0195865070729053	0.072289156626506	GO:0009117	GO:BP	nucleotide metabolic process	15906	3342	GO:0006753
577	Atrichoblast_Down	FALSE	0.627788376294175	4	919	1	0.00108813928182807	0.25	GO:0070125	GO:BP	mitochondrial translational elongation	15906	16720	c("GO:0006414"	"GO:0032543")
578	Atrichoblast_Down	FALSE	0.627788376294175	4	919	1	0.00108813928182807	0.25	GO:0010343	GO:BP	singlet oxygen-mediated programmed cell death	15906	4130	c("GO:0071452"	"GO:0097468")
579	Atrichoblast_Down	FALSE	0.627788376294175	41	919	4	0.0043525571273123	0.0975609756097561	GO:0008283	GO:BP	cell population proliferation	15906	3204	GO:0009987
580	Atrichoblast_Down	FALSE	0.627788376294175	15	919	2	0.00217627856365615	0.133333333333333	GO:0043248	GO:BP	proteasome assembly	15906	11093	GO:0065003
581	Atrichoblast_Down	FALSE	0.627788376294175	4	919	1	0.00108813928182807	0.25	GO:0032309	GO:BP	icosanoid secretion	15906	7843	c("GO:0046903"	"GO:0071715")
582	Atrichoblast_Down	FALSE	0.627788376294175	4	919	1	0.00108813928182807	0.25	GO:0050482	GO:BP	arachidonic acid secretion	15906	13842	c("GO:0032309"	"GO:1903963")
583	Atrichoblast_Down	FALSE	0.627788376294175	4	919	1	0.00108813928182807	0.25	GO:0051180	GO:BP	vitamin transport	15906	14236	GO:0006810
584	Atrichoblast_Down	FALSE	0.627788376294175	4	919	1	0.00108813928182807	0.25	GO:0051131	GO:BP	chaperone-mediated protein complex assembly	15906	14189	GO:0065003
585	Atrichoblast_Down	FALSE	0.627788376294175	15	919	2	0.00217627856365615	0.133333333333333	GO:0009065	GO:BP	glutamine family amino acid catabolic process	15906	3297	c("GO:0009063"	"GO:0009064"	"GO:1901606")
586	Atrichoblast_Down	FALSE	0.627788376294175	4	919	1	0.00108813928182807	0.25	GO:0071249	GO:BP	cellular response to nitrate	15906	17319	c("GO:0010167"	"GO:0071241"	"GO:1901701"	"GO:1902075"	"GO:1902170")
587	Atrichoblast_Down	FALSE	0.627788376294175	204	919	15	0.0163220892274211	0.0735294117647059	GO:0006631	GO:BP	fatty acid metabolic process	15906	2381	c("GO:0032787"	"GO:0044255")
588	Atrichoblast_Down	FALSE	0.627788376294175	15	919	2	0.00217627856365615	0.133333333333333	GO:0006863	GO:BP	purine nucleobase transport	15906	2565	GO:0015851
589	Atrichoblast_Down	FALSE	0.627788376294175	4	919	1	0.00108813928182807	0.25	GO:0072337	GO:BP	modified amino acid transport	15906	18191	c("GO:0071702"	"GO:0071705")
590	Atrichoblast_Down	FALSE	0.627788376294175	99	919	8	0.00870511425462459	0.0808080808080808	GO:0006090	GO:BP	pyruvate metabolic process	15906	1982	GO:0032787
591	Atrichoblast_Down	FALSE	0.627788376294175	84	919	7	0.00761697497279652	0.0833333333333333	GO:0006766	GO:BP	vitamin metabolic process	15906	2494	GO:0044281
592	Atrichoblast_Down	FALSE	0.627788376294175	15	919	2	0.00217627856365615	0.133333333333333	GO:0071941	GO:BP	nitrogen cycle metabolic process	15906	17826	GO:0006807
593	Atrichoblast_Down	FALSE	0.627788376294175	4	919	1	0.00108813928182807	0.25	GO:0110102	GO:BP	ribulose bisphosphate carboxylase complex assembly	15906	20329	GO:0065003
594	Atrichoblast_Down	FALSE	0.627788376294175	4	919	1	0.00108813928182807	0.25	GO:0009448	GO:BP	gamma-aminobutyric acid metabolic process	15906	3552	c("GO:0006520"	"GO:0032787")
595	Atrichoblast_Down	FALSE	0.627788376294175	4	919	1	0.00108813928182807	0.25	GO:0006177	GO:BP	GMP biosynthetic process	15906	2039	c("GO:0009152"	"GO:0009168"	"GO:0046037")
596	Atrichoblast_Down	FALSE	0.627788376294175	4	919	1	0.00108813928182807	0.25	GO:0006208	GO:BP	pyrimidine nucleobase catabolic process	15906	2062	c("GO:0006206"	"GO:0046113"	"GO:0072529")
597	Atrichoblast_Down	FALSE	0.627788376294175	4	919	1	0.00108813928182807	0.25	GO:0009635	GO:BP	response to herbicide	15906	3610	c("GO:0006950"	"GO:0009636")
598	Atrichoblast_Down	FALSE	0.627788376294175	54	919	5	0.00544069640914037	0.0925925925925926	GO:0009867	GO:BP	jasmonic acid mediated signaling pathway	15906	3795	c("GO:0009755"	"GO:0071395")
599	Atrichoblast_Down	FALSE	0.627788376294175	15	919	2	0.00217627856365615	0.133333333333333	GO:0009593	GO:BP	detection of chemical stimulus	15906	3581	c("GO:0042221"	"GO:0051606")
600	Atrichoblast_Down	FALSE	0.627788376294175	15	919	2	0.00217627856365615	0.133333333333333	GO:2000280	GO:BP	regulation of root development	15906	26686	c("GO:0048364"	"GO:0050793")
601	Atrichoblast_Down	FALSE	0.627788376294175	83	919	7	0.00761697497279652	0.0843373493975904	GO:0042440	GO:BP	pigment metabolic process	15906	10680	GO:0008152
602	Atrichoblast_Down	FALSE	0.627788376294175	41	919	4	0.0043525571273123	0.0975609756097561	GO:0042773	GO:BP	ATP synthesis coupled electron transport	15906	10861	c("GO:0006119"	"GO:0022904")
603	Atrichoblast_Down	FALSE	0.627788376294175	4	919	1	0.00108813928182807	0.25	GO:0042538	GO:BP	hyperosmotic salinity response	15906	10732	c("GO:0006972"	"GO:0009651")
604	Atrichoblast_Down	FALSE	0.627788376294175	4	919	1	0.00108813928182807	0.25	GO:1905156	GO:BP	negative regulation of photosynthesis	15906	25414	c("GO:0010109"	"GO:0015979"	"GO:0031324")
605	Atrichoblast_Down	FALSE	0.627788376294175	4	919	1	0.00108813928182807	0.25	GO:0035461	GO:BP	vitamin transmembrane transport	15906	9474	c("GO:0051180"	"GO:0055085")
606	Atrichoblast_Down	FALSE	0.627788376294175	127	919	10	0.0108813928182807	0.078740157480315	GO:0042742	GO:BP	defense response to bacterium	15906	10838	c("GO:0009617"	"GO:0098542")
607	Atrichoblast_Down	FALSE	0.627788376294175	4	919	1	0.00108813928182807	0.25	GO:0097503	GO:BP	sialylation	15906	19574	GO:0043412
608	Atrichoblast_Down	FALSE	0.627788376294175	4	919	1	0.00108813928182807	0.25	GO:0097437	GO:BP	maintenance of dormancy	15906	19548	GO:0022611
609	Atrichoblast_Down	FALSE	0.627788376294175	4	919	1	0.00108813928182807	0.25	GO:1903963	GO:BP	arachidonate transport	15906	24392	c("GO:0015909"	"GO:0071715")
610	Atrichoblast_Down	FALSE	0.627788376294175	15	919	2	0.00217627856365615	0.133333333333333	GO:1904823	GO:BP	purine nucleobase transmembrane transport	15906	25131	c("GO:0006863"	"GO:0072530")
611	Atrichoblast_Down	FALSE	0.627788376294175	4	919	1	0.00108813928182807	0.25	GO:0000304	GO:BP	response to singlet oxygen	15906	95	c("GO:0000302"	"GO:0010035")
612	Atrichoblast_Down	FALSE	0.627788376294175	4	919	1	0.00108813928182807	0.25	GO:0006636	GO:BP	unsaturated fatty acid biosynthetic process	15906	2385	c("GO:0006633"	"GO:0033559")
613	Atrichoblast_Down	FALSE	0.627788376294175	4	919	1	0.00108813928182807	0.25	GO:0001192	GO:BP	maintenance of transcriptional fidelity during transcription elongation	15906	317	c("GO:0006354"	"GO:0032774")
614	Atrichoblast_Down	FALSE	0.627788376294175	4	919	1	0.00108813928182807	0.25	GO:0001193	GO:BP	maintenance of transcriptional fidelity during transcription elongation by RNA polymerase II	15906	318	c("GO:0001192"	"GO:0006368")
615	Atrichoblast_Down	FALSE	0.627788376294175	15	919	2	0.00217627856365615	0.133333333333333	GO:0001666	GO:BP	response to hypoxia	15906	387	c("GO:0006950"	"GO:0036293")
616	Atrichoblast_Down	FALSE	0.627788376294175	4	919	1	0.00108813928182807	0.25	GO:0097468	GO:BP	programmed cell death in response to reactive oxygen species	15906	19553	c("GO:0012501"	"GO:0034614")
617	Atrichoblast_Down	FALSE	0.627788376294175	4	919	1	0.00108813928182807	0.25	GO:1905183	GO:BP	negative regulation of protein serine/threonine phosphatase activity	15906	25437	GO:0032515
618	Atrichoblast_Down	FALSE	0.627788376294175	4	919	1	0.00108813928182807	0.25	GO:0042939	GO:BP	tripeptide transport	15906	10957	GO:0006857
619	Atrichoblast_Down	FALSE	0.627788376294175	4	919	1	0.00108813928182807	0.25	GO:0044211	GO:BP	CTP salvage	15906	11487	c("GO:0006241"	"GO:0010138")
620	Atrichoblast_Down	FALSE	0.627788376294175	15	919	2	0.00217627856365615	0.133333333333333	GO:0016115	GO:BP	terpenoid catabolic process	15906	5220	c("GO:0006721"	"GO:0008300")
621	Atrichoblast_Down	FALSE	0.627788376294175	282	919	20	0.0217627856365615	0.0709219858156028	GO:0009653	GO:BP	anatomical structure morphogenesis	15906	3628	c("GO:0032502"	"GO:0048856")
622	Atrichoblast_Down	FALSE	0.627788376294175	27	919	3	0.00326441784548422	0.111111111111111	GO:0005991	GO:BP	trehalose metabolic process	15906	1888	GO:0005984
623	Atrichoblast_Down	FALSE	0.627788376294175	4	919	1	0.00108813928182807	0.25	GO:0006021	GO:BP	inositol biosynthetic process	15906	1916	c("GO:0006020"	"GO:0046173")
624	Atrichoblast_Down	FALSE	0.627788376294175	4	919	1	0.00108813928182807	0.25	GO:0090056	GO:BP	regulation of chlorophyll metabolic process	15906	18837	c("GO:0015994"	"GO:1901401")
625	Atrichoblast_Down	FALSE	0.636804745563188	145	919	11	0.0119695321001088	0.0758620689655172	GO:0009150	GO:BP	purine ribonucleotide metabolic process	15906	3373	c("GO:0006163"	"GO:0009259")
626	Atrichoblast_Down	FALSE	0.636966126732052	28	919	3	0.00326441784548422	0.107142857142857	GO:0046173	GO:BP	polyol biosynthetic process	15906	12561	c("GO:0019751"	"GO:0046165")
627	Atrichoblast_Down	FALSE	0.636966126732052	176	919	13	0.014145810663765	0.0738636363636364	GO:0019693	GO:BP	ribose phosphate metabolic process	15906	6285	c("GO:0006796"	"GO:0019637"	"GO:1901135")
628	Atrichoblast_Down	FALSE	0.636966126732052	28	919	3	0.00326441784548422	0.107142857142857	GO:1901000	GO:BP	regulation of response to salt stress	15906	21960	c("GO:0009651"	"GO:0047484")
629	Atrichoblast_Down	FALSE	0.638529969286483	302	919	21	0.0228509249183896	0.0695364238410596	GO:0051172	GO:BP	negative regulation of nitrogen compound metabolic process	15906	14229	c("GO:0006807"	"GO:0009892"	"GO:0051171")
630	Atrichoblast_Down	FALSE	0.643779964049442	56	919	5	0.00544069640914037	0.0892857142857143	GO:0006778	GO:BP	porphyrin-containing compound metabolic process	15906	2503	GO:0033013
631	Atrichoblast_Down	FALSE	0.64769548931622	42	919	4	0.0043525571273123	0.0952380952380952	GO:0035304	GO:BP	regulation of protein dephosphorylation	15906	9381	c("GO:0006470"	"GO:0031399"	"GO:0035303")
632	Atrichoblast_Down	FALSE	0.651309061055289	3723	919	225	0.244831338411317	0.0604351329572925	GO:0050896	GO:BP	response to stimulus	15906	14004	GO:0008150
633	Atrichoblast_Down	FALSE	0.667914791615853	29	919	3	0.00326441784548422	0.103448275862069	GO:0006635	GO:BP	fatty acid beta-oxidation	15906	2384	c("GO:0009062"	"GO:0019395")
634	Atrichoblast_Down	FALSE	0.667914791615853	29	919	3	0.00326441784548422	0.103448275862069	GO:0045927	GO:BP	positive regulation of growth	15906	12338	c("GO:0040007"	"GO:0040008"	"GO:0048518")
635	Atrichoblast_Down	FALSE	0.667914791615853	57	919	5	0.00544069640914037	0.087719298245614	GO:0071398	GO:BP	cellular response to fatty acid	15906	17460	c("GO:0070542"	"GO:0071396"	"GO:1901701")
636	Atrichoblast_Down	FALSE	0.667914791615853	29	919	3	0.00326441784548422	0.103448275862069	GO:0047484	GO:BP	regulation of response to osmotic stress	15906	13103	c("GO:0006970"	"GO:0080134")
637	Atrichoblast_Down	FALSE	0.667914791615853	57	919	5	0.00544069640914037	0.087719298245614	GO:0033013	GO:BP	tetrapyrrole metabolic process	15906	8351	c("GO:0006725"	"GO:0046483"	"GO:1901360"	"GO:1901564")
638	Atrichoblast_Down	FALSE	0.667914791615853	57	919	5	0.00544069640914037	0.087719298245614	GO:0072527	GO:BP	pyrimidine-containing compound metabolic process	15906	18264	c("GO:0034641"	"GO:0046483"	"GO:1901360"	"GO:1901564")
639	Atrichoblast_Down	FALSE	0.667914791615853	57	919	5	0.00544069640914037	0.087719298245614	GO:0071395	GO:BP	cellular response to jasmonic acid stimulus	15906	17457	c("GO:0009753"	"GO:0032870"	"GO:0071398")
640	Atrichoblast_Down	FALSE	0.667914791615853	29	919	3	0.00326441784548422	0.103448275862069	GO:0009168	GO:BP	purine ribonucleoside monophosphate biosynthetic process	15906	3390	c("GO:0009127"	"GO:0009156"	"GO:0009167")
641	Atrichoblast_Down	FALSE	0.667914791615853	29	919	3	0.00326441784548422	0.103448275862069	GO:0009127	GO:BP	purine nucleoside monophosphate biosynthetic process	15906	3350	c("GO:0009124"	"GO:0009126")
642	Atrichoblast_Down	FALSE	0.669356479370084	16	919	2	0.00217627856365615	0.125	GO:0019685	GO:BP	photosynthesis	dark reaction	15906	6278	c("GO:0015979"	"GO:0016051")
643	Atrichoblast_Down	FALSE	0.669356479370084	43	919	4	0.0043525571273123	0.0930232558139535	GO:0015994	GO:BP	chlorophyll metabolic process	15906	5152	GO:0006778
644	Atrichoblast_Down	FALSE	0.669356479370084	16	919	2	0.00217627856365615	0.125	GO:0019253	GO:BP	reductive pentose-phosphate cycle	15906	5880	c("GO:0015977"	"GO:0019685")
645	Atrichoblast_Down	FALSE	0.669356479370084	16	919	2	0.00217627856365615	0.125	GO:0010029	GO:BP	regulation of seed germination	15906	3899	c("GO:0009845"	"GO:1900140")
646	Atrichoblast_Down	FALSE	0.674701415139142	195	919	14	0.015233949945593	0.0717948717948718	GO:0006163	GO:BP	purine nucleotide metabolic process	15906	2027	c("GO:0009117"	"GO:0072521")
647	Atrichoblast_Down	FALSE	0.675965248171291	5	919	1	0.00108813928182807	0.2	GO:0045905	GO:BP	positive regulation of translational termination	15906	12318	c("GO:0006415"	"GO:0006449"	"GO:0043243"	"GO:0045727")
648	Atrichoblast_Down	FALSE	0.675965248171291	5	919	1	0.00108813928182807	0.2	GO:0070201	GO:BP	regulation of establishment of protein localization	15906	16779	c("GO:0032880"	"GO:0045184")
649	Atrichoblast_Down	FALSE	0.675965248171291	59	919	5	0.00544069640914037	0.0847457627118644	GO:0009639	GO:BP	response to red or far red light	15906	3614	GO:0009416
650	Atrichoblast_Down	FALSE	0.675965248171291	17	919	2	0.00217627856365615	0.117647058823529	GO:0036293	GO:BP	response to decreased oxygen levels	15906	10004	GO:0070482
651	Atrichoblast_Down	FALSE	0.675965248171291	5	919	1	0.00108813928182807	0.2	GO:1904951	GO:BP	positive regulation of establishment of protein localization	15906	25240	c("GO:0045184"	"GO:0070201"	"GO:1903829")
652	Atrichoblast_Down	FALSE	0.675965248171291	5	919	1	0.00108813928182807	0.2	GO:0008615	GO:BP	pyridoxine biosynthetic process	15906	3265	c("GO:0008614"	"GO:0019438"	"GO:0042819"	"GO:1901617")
653	Atrichoblast_Down	FALSE	0.675965248171291	5	919	1	0.00108813928182807	0.2	GO:0044206	GO:BP	UMP salvage	15906	11483	c("GO:0006222"	"GO:0010138")
654	Atrichoblast_Down	FALSE	0.675965248171291	5	919	1	0.00108813928182807	0.2	GO:0042797	GO:BP	tRNA transcription by RNA polymerase III	15906	10879	c("GO:0006383"	"GO:0009304")
655	Atrichoblast_Down	FALSE	0.675965248171291	5	919	1	0.00108813928182807	0.2	GO:1903601	GO:BP	thermospermine metabolic process	15906	24090	GO:0006595
656	Atrichoblast_Down	FALSE	0.675965248171291	5	919	1	0.00108813928182807	0.2	GO:0006145	GO:BP	purine nucleobase catabolic process	15906	2018	c("GO:0006144"	"GO:0046113"	"GO:0072523")
657	Atrichoblast_Down	FALSE	0.675965248171291	5	919	1	0.00108813928182807	0.2	GO:0006448	GO:BP	regulation of translational elongation	15906	2233	c("GO:0006414"	"GO:0006417")
658	Atrichoblast_Down	FALSE	0.675965248171291	2009	919	123	0.133841131664853	0.0612244897959184	GO:0006950	GO:BP	response to stress	15906	2624	GO:0050896
659	Atrichoblast_Down	FALSE	0.675965248171291	5	919	1	0.00108813928182807	0.2	GO:0033157	GO:BP	regulation of intracellular protein transport	15906	8440	c("GO:0006886"	"GO:0032386"	"GO:0051223")
660	Atrichoblast_Down	FALSE	0.675965248171291	119	919	9	0.00979325353645267	0.0756302521008403	GO:0045333	GO:BP	cellular respiration	15906	11974	GO:0015980
661	Atrichoblast_Down	FALSE	0.675965248171291	5	919	1	0.00108813928182807	0.2	GO:0009939	GO:BP	positive regulation of gibberellic acid mediated signaling pathway	15906	3837	c("GO:0009740"	"GO:0009937"	"GO:0009967")
662	Atrichoblast_Down	FALSE	0.675965248171291	5	919	1	0.00108813928182807	0.2	GO:0032262	GO:BP	pyrimidine nucleotide salvage	15906	7812	c("GO:0006221"	"GO:0008655"	"GO:0043173")
663	Atrichoblast_Down	FALSE	0.675965248171291	5	919	1	0.00108813928182807	0.2	GO:1902170	GO:BP	cellular response to reactive nitrogen species	15906	22960	GO:1901699
664	Atrichoblast_Down	FALSE	0.675965248171291	5	919	1	0.00108813928182807	0.2	GO:1903829	GO:BP	positive regulation of protein localization	15906	24275	c("GO:0008104"	"GO:0032880"	"GO:0048522")
665	Atrichoblast_Down	FALSE	0.675965248171291	5	919	1	0.00108813928182807	0.2	GO:1903602	GO:BP	thermospermine catabolic process	15906	24091	c("GO:0006598"	"GO:1903601")
666	Atrichoblast_Down	FALSE	0.675965248171291	164	919	12	0.0130576713819369	0.0731707317073171	GO:0009698	GO:BP	phenylpropanoid metabolic process	15906	3658	c("GO:0006725"	"GO:0019748"	"GO:1901360")
667	Atrichoblast_Down	FALSE	0.675965248171291	5	919	1	0.00108813928182807	0.2	GO:0051223	GO:BP	regulation of protein transport	15906	14257	c("GO:0015031"	"GO:0051049"	"GO:0070201")
668	Atrichoblast_Down	FALSE	0.675965248171291	5	919	1	0.00108813928182807	0.2	GO:0051222	GO:BP	positive regulation of protein transport	15906	14256	c("GO:0015031"	"GO:0051050"	"GO:0051223"	"GO:1904951")
669	Atrichoblast_Down	FALSE	0.675965248171291	181	919	13	0.014145810663765	0.0718232044198895	GO:0010383	GO:BP	cell wall polysaccharide metabolic process	15906	4158	c("GO:0005976"	"GO:0044036")
670	Atrichoblast_Down	FALSE	0.675965248171291	5	919	1	0.00108813928182807	0.2	GO:1900055	GO:BP	regulation of leaf senescence	15906	21153	c("GO:0010150"	"GO:0050793")
671	Atrichoblast_Down	FALSE	0.675965248171291	17	919	2	0.00217627856365615	0.117647058823529	GO:0009967	GO:BP	positive regulation of signal transduction	15906	3863	c("GO:0007165"	"GO:0009966"	"GO:0010647"	"GO:0023056"	"GO:0048584")
672	Atrichoblast_Down	FALSE	0.675965248171291	5	919	1	0.00108813928182807	0.2	GO:0010138	GO:BP	pyrimidine ribonucleotide salvage	15906	4004	c("GO:0009220"	"GO:0032262")
673	Atrichoblast_Down	FALSE	0.675965248171291	59	919	5	0.00544069640914037	0.0847457627118644	GO:0000096	GO:BP	sulfur amino acid metabolic process	15906	44	c("GO:0006790"	"GO:0019752"	"GO:1901564")
674	Atrichoblast_Down	FALSE	0.675965248171291	17	919	2	0.00217627856365615	0.117647058823529	GO:0034614	GO:BP	cellular response to reactive oxygen species	15906	9092	c("GO:0000302"	"GO:0034599"	"GO:1901701")
675	Atrichoblast_Down	FALSE	0.675965248171291	5	919	1	0.00108813928182807	0.2	GO:0010039	GO:BP	response to iron ion	15906	3909	GO:0010038
676	Atrichoblast_Down	FALSE	0.675965248171291	5	919	1	0.00108813928182807	0.2	GO:0033388	GO:BP	putrescine biosynthetic process from arginine	15906	8577	c("GO:0006525"	"GO:0009446")
677	Atrichoblast_Down	FALSE	0.675965248171291	5	919	1	0.00108813928182807	0.2	GO:0006542	GO:BP	glutamine biosynthetic process	15906	2300	c("GO:0006541"	"GO:0009084")
678	Atrichoblast_Down	FALSE	0.675965248171291	227	919	16	0.0174102285092492	0.0704845814977974	GO:0000377	GO:BP	RNA splicing	via transesterification reactions with bulged adenosine as nucleophile	15906	114	GO:0000375
679	Atrichoblast_Down	FALSE	0.675965248171291	5	919	1	0.00108813928182807	0.2	GO:0046391	GO:BP	5-phosphoribose 1-diphosphate metabolic process	15906	12739	GO:0019693
680	Atrichoblast_Down	FALSE	0.675965248171291	30	919	3	0.00326441784548422	0.1	GO:0051259	GO:BP	protein complex oligomerization	15906	14287	GO:0065003
681	Atrichoblast_Down	FALSE	0.675965248171291	5	919	1	0.00108813928182807	0.2	GO:0098586	GO:BP	cellular response to virus	15906	19693	GO:0009615
682	Atrichoblast_Down	FALSE	0.675965248171291	5	919	1	0.00108813928182807	0.2	GO:0009304	GO:BP	tRNA transcription	15906	3507	c("GO:0006399"	"GO:0098781")
683	Atrichoblast_Down	FALSE	0.675965248171291	5	919	1	0.00108813928182807	0.2	GO:0015689	GO:BP	molybdate ion transport	15906	4895	c("GO:0015698"	"GO:0071705")
684	Atrichoblast_Down	FALSE	0.675965248171291	5	919	1	0.00108813928182807	0.2	GO:0006552	GO:BP	leucine catabolic process	15906	2310	c("GO:0006551"	"GO:0009083"	"GO:1901606")
685	Atrichoblast_Down	FALSE	0.675965248171291	5	919	1	0.00108813928182807	0.2	GO:0070861	GO:BP	regulation of protein exit from endoplasmic reticulum	15906	17149	c("GO:0032527"	"GO:0033157")
686	Atrichoblast_Down	FALSE	0.675965248171291	30	919	3	0.00326441784548422	0.1	GO:0120251	GO:BP	hydrocarbon biosynthetic process	15906	20501	c("GO:0120252"	"GO:1901576")
687	Atrichoblast_Down	FALSE	0.675965248171291	5	919	1	0.00108813928182807	0.2	GO:0016477	GO:BP	cell migration	15906	5318	GO:0048870
688	Atrichoblast_Down	FALSE	0.675965248171291	5	919	1	0.00108813928182807	0.2	GO:0070863	GO:BP	positive regulation of protein exit from endoplasmic reticulum	15906	17151	c("GO:0032527"	"GO:0070861"	"GO:0090316")
689	Atrichoblast_Down	FALSE	0.675965248171291	5	919	1	0.00108813928182807	0.2	GO:0071322	GO:BP	cellular response to carbohydrate stimulus	15906	17388	c("GO:0009743"	"GO:0071310"	"GO:1901701")
690	Atrichoblast_Down	FALSE	0.675965248171291	17	919	2	0.00217627856365615	0.117647058823529	GO:0043269	GO:BP	regulation of monoatomic ion transport	15906	11102	c("GO:0006811"	"GO:0051049")
691	Atrichoblast_Down	FALSE	0.675965248171291	17	919	2	0.00217627856365615	0.117647058823529	GO:0009615	GO:BP	response to virus	15906	3598	GO:0051707
692	Atrichoblast_Down	FALSE	0.675965248171291	5	919	1	0.00108813928182807	0.2	GO:1901401	GO:BP	regulation of tetrapyrrole metabolic process	15906	22300	c("GO:0031323"	"GO:0033013"	"GO:0051171")
693	Atrichoblast_Down	FALSE	0.675965248171291	5	919	1	0.00108813928182807	0.2	GO:0006449	GO:BP	regulation of translational termination	15906	2234	c("GO:0006415"	"GO:0006417"	"GO:0043244")
694	Atrichoblast_Down	FALSE	0.675965248171291	5	919	1	0.00108813928182807	0.2	GO:0006015	GO:BP	5-phosphoribose 1-diphosphate biosynthetic process	15906	1910	c("GO:0046390"	"GO:0046391")
695	Atrichoblast_Down	FALSE	0.675965248171291	5	919	1	0.00108813928182807	0.2	GO:0090316	GO:BP	positive regulation of intracellular protein transport	15906	19068	c("GO:0006886"	"GO:0032388"	"GO:0033157"	"GO:0051222")
696	Atrichoblast_Down	FALSE	0.675965248171291	5	919	1	0.00108813928182807	0.2	GO:0009864	GO:BP	induced systemic resistance	jasmonic acid mediated signaling pathway	15906	3792	c("GO:0002218"	"GO:0002252"	"GO:0009682"	"GO:0009867")
697	Atrichoblast_Down	FALSE	0.675965248171291	227	919	16	0.0174102285092492	0.0704845814977974	GO:0000375	GO:BP	RNA splicing	via transesterification reactions	15906	112	GO:0008380
698	Atrichoblast_Down	FALSE	0.675965248171291	5	919	1	0.00108813928182807	0.2	GO:0032388	GO:BP	positive regulation of intracellular transport	15906	7906	c("GO:0032386"	"GO:0046907"	"GO:0048522"	"GO:0051050")
699	Atrichoblast_Down	FALSE	0.683459425729945	136	919	10	0.0108813928182807	0.0735294117647059	GO:0009617	GO:BP	response to bacterium	15906	3600	GO:0051707
700	Atrichoblast_Down	FALSE	0.683459425729945	105	919	8	0.00870511425462459	0.0761904761904762	GO:0048580	GO:BP	regulation of post-embryonic development	15906	13503	c("GO:0009791"	"GO:2000026")
701	Atrichoblast_Down	FALSE	0.691337061885591	31	919	3	0.00326441784548422	0.0967741935483871	GO:0009126	GO:BP	purine nucleoside monophosphate metabolic process	15906	3349	GO:0009123
702	Atrichoblast_Down	FALSE	0.691337061885591	31	919	3	0.00326441784548422	0.0967741935483871	GO:0009167	GO:BP	purine ribonucleoside monophosphate metabolic process	15906	3389	c("GO:0009126"	"GO:0009161")
703	Atrichoblast_Down	FALSE	0.691337061885591	31	919	3	0.00326441784548422	0.0967741935483871	GO:0006563	GO:BP	L-serine metabolic process	15906	2320	GO:0009069
704	Atrichoblast_Down	FALSE	0.69426143502165	723	919	46	0.0500544069640914	0.0636237897648686	GO:0043933	GO:BP	protein-containing complex organization	15906	11384	GO:0016043
705	Atrichoblast_Down	FALSE	0.69426143502165	264	919	18	0.0195865070729053	0.0681818181818182	GO:0006753	GO:BP	nucleoside phosphate metabolic process	15906	2489	c("GO:0006796"	"GO:0019637"	"GO:0055086")
706	Atrichoblast_Down	FALSE	0.698688341390567	106	919	8	0.00870511425462459	0.0754716981132075	GO:2000026	GO:BP	regulation of multicellular organismal development	15906	26446	c("GO:0007275"	"GO:0050793"	"GO:0051239")
707	Atrichoblast_Down	FALSE	0.703711666186912	169	919	12	0.0130576713819369	0.0710059171597633	GO:0009259	GO:BP	ribonucleotide metabolic process	15906	3480	c("GO:0009117"	"GO:0019693")
708	Atrichoblast_Down	FALSE	0.703711666186912	169	919	12	0.0130576713819369	0.0710059171597633	GO:0000271	GO:BP	polysaccharide biosynthetic process	15906	78	c("GO:0005976"	"GO:0009059"	"GO:0016051")
709	Atrichoblast_Down	FALSE	0.708748936047395	46	919	4	0.0043525571273123	0.0869565217391304	GO:0048609	GO:BP	multicellular organismal reproductive process	15906	13522	c("GO:0022414"	"GO:0032504")
710	Atrichoblast_Down	FALSE	0.713357793537402	108	919	8	0.00870511425462459	0.0740740740740741	GO:1902600	GO:BP	proton transmembrane transport	15906	23278	c("GO:0098655"	"GO:0098662")
711	Atrichoblast_Down	FALSE	0.713357793537402	6	919	1	0.00108813928182807	0.166666666666667	GO:0016560	GO:BP	protein import into peroxisome matrix	docking	15906	5340	c("GO:0008104"	"GO:0016558")
712	Atrichoblast_Down	FALSE	0.713357793537402	19	919	2	0.00217627856365615	0.105263157894737	GO:1900140	GO:BP	regulation of seedling development	15906	21234	c("GO:0048580"	"GO:0090351")
713	Atrichoblast_Down	FALSE	0.713357793537402	6	919	1	0.00108813928182807	0.166666666666667	GO:0010230	GO:BP	alternative respiration	15906	4070	GO:0009060
714	Atrichoblast_Down	FALSE	0.713357793537402	6	919	1	0.00108813928182807	0.166666666666667	GO:0015909	GO:BP	long-chain fatty acid transport	15906	5091	GO:0015908
715	Atrichoblast_Down	FALSE	0.713357793537402	6	919	1	0.00108813928182807	0.166666666666667	GO:0033320	GO:BP	UDP-D-xylose biosynthetic process	15906	8510	c("GO:0009226"	"GO:0033319")
716	Atrichoblast_Down	FALSE	0.713357793537402	93	919	7	0.00761697497279652	0.0752688172043011	GO:0007015	GO:BP	actin filament organization	15906	2667	c("GO:0030036"	"GO:0097435")
717	Atrichoblast_Down	FALSE	0.713357793537402	6	919	1	0.00108813928182807	0.166666666666667	GO:0006624	GO:BP	vacuolar protein processing	15906	2376	GO:0016485
718	Atrichoblast_Down	FALSE	0.713357793537402	18	919	2	0.00217627856365615	0.111111111111111	GO:0008285	GO:BP	negative regulation of cell population proliferation	15906	3206	c("GO:0008283"	"GO:0042127"	"GO:0048523")
719	Atrichoblast_Down	FALSE	0.713357793537402	6	919	1	0.00108813928182807	0.166666666666667	GO:0010196	GO:BP	nonphotochemical quenching	15906	4042	GO:1990066
720	Atrichoblast_Down	FALSE	0.713357793537402	6	919	1	0.00108813928182807	0.166666666666667	GO:0051050	GO:BP	positive regulation of transport	15906	14132	c("GO:0006810"	"GO:0048518"	"GO:0051049")
721	Atrichoblast_Down	FALSE	0.713357793537402	6	919	1	0.00108813928182807	0.166666666666667	GO:0000244	GO:BP	spliceosomal tri-snRNP complex assembly	15906	72	GO:0000387
722	Atrichoblast_Down	FALSE	0.713357793537402	6	919	1	0.00108813928182807	0.166666666666667	GO:0048870	GO:BP	cell motility	15906	13765	GO:0009987
723	Atrichoblast_Down	FALSE	0.713357793537402	6	919	1	0.00108813928182807	0.166666666666667	GO:0010212	GO:BP	response to ionizing radiation	15906	4054	GO:0009314
724	Atrichoblast_Down	FALSE	0.713357793537402	6	919	1	0.00108813928182807	0.166666666666667	GO:0010227	GO:BP	floral organ abscission	15906	4067	c("GO:0003006"	"GO:0009838"	"GO:0048437")
725	Atrichoblast_Down	FALSE	0.713357793537402	6	919	1	0.00108813928182807	0.166666666666667	GO:0006283	GO:BP	transcription-coupled nucleotide-excision repair	15906	2127	GO:0006289
726	Atrichoblast_Down	FALSE	0.713357793537402	18	919	2	0.00217627856365615	0.111111111111111	GO:0032981	GO:BP	mitochondrial respiratory chain complex I assembly	15906	8335	c("GO:0010257"	"GO:0033108")
727	Atrichoblast_Down	FALSE	0.713357793537402	6	919	1	0.00108813928182807	0.166666666666667	GO:0032515	GO:BP	negative regulation of phosphoprotein phosphatase activity	15906	7985	c("GO:0010923"	"GO:0035308"	"GO:0043666")
728	Atrichoblast_Down	FALSE	0.713357793537402	6	919	1	0.00108813928182807	0.166666666666667	GO:1901001	GO:BP	negative regulation of response to salt stress	15906	21961	c("GO:0009651"	"GO:0048585"	"GO:1901000")
729	Atrichoblast_Down	FALSE	0.713357793537402	6	919	1	0.00108813928182807	0.166666666666667	GO:0033319	GO:BP	UDP-D-xylose metabolic process	15906	8509	c("GO:0006793"	"GO:0009225")
730	Atrichoblast_Down	FALSE	0.713357793537402	6	919	1	0.00108813928182807	0.166666666666667	GO:0000289	GO:BP	nuclear-transcribed mRNA poly(A) tail shortening	15906	86	c("GO:0000288"	"GO:0000956")
731	Atrichoblast_Down	FALSE	0.713357793537402	19	919	2	0.00217627856365615	0.105263157894737	GO:0043173	GO:BP	nucleotide salvage	15906	11077	c("GO:0009165"	"GO:0043094")
732	Atrichoblast_Down	FALSE	0.713357793537402	6	919	1	0.00108813928182807	0.166666666666667	GO:0046622	GO:BP	positive regulation of organ growth	15906	12887	c("GO:0035265"	"GO:0046620"	"GO:0048639"	"GO:0051240")
733	Atrichoblast_Down	FALSE	0.713357793537402	6	919	1	0.00108813928182807	0.166666666666667	GO:0002252	GO:BP	immune effector process	15906	798	GO:0002376
734	Atrichoblast_Down	FALSE	0.713357793537402	33	919	3	0.00326441784548422	0.0909090909090909	GO:0010628	GO:BP	positive regulation of gene expression	15906	4346	c("GO:0010467"	"GO:0010468"	"GO:0010557")
735	Atrichoblast_Down	FALSE	0.713357793537402	6	919	1	0.00108813928182807	0.166666666666667	GO:0045912	GO:BP	negative regulation of carbohydrate metabolic process	15906	12323	c("GO:0005975"	"GO:0006109"	"GO:0009892")
736	Atrichoblast_Down	FALSE	0.713357793537402	6	919	1	0.00108813928182807	0.166666666666667	GO:0036065	GO:BP	fucosylation	15906	9867	GO:0070085
737	Atrichoblast_Down	FALSE	0.713357793537402	6	919	1	0.00108813928182807	0.166666666666667	GO:0071585	GO:BP	detoxification of cadmium ion	15906	17589	c("GO:0061687"	"GO:1990170")
738	Atrichoblast_Down	FALSE	0.713357793537402	767	919	48	0.0522306855277476	0.0625814863102999	GO:0007275	GO:BP	multicellular organism development	15906	2853	c("GO:0032501"	"GO:0048856")
739	Atrichoblast_Down	FALSE	0.713357793537402	47	919	4	0.0043525571273123	0.0851063829787234	GO:0072528	GO:BP	pyrimidine-containing compound biosynthetic process	15906	18265	c("GO:0018130"	"GO:0044271"	"GO:0072527"	"GO:1901362"	"GO:1901566")
740	Atrichoblast_Down	FALSE	0.713357793537402	6	919	1	0.00108813928182807	0.166666666666667	GO:0006446	GO:BP	regulation of translational initiation	15906	2231	c("GO:0006413"	"GO:0006417")
741	Atrichoblast_Down	FALSE	0.713357793537402	6	919	1	0.00108813928182807	0.166666666666667	GO:1990066	GO:BP	energy quenching	15906	26111	GO:0009416
742	Atrichoblast_Down	FALSE	0.713357793537402	33	919	3	0.00326441784548422	0.0909090909090909	GO:0030150	GO:BP	protein import into mitochondrial matrix	15906	6999	c("GO:0006626"	"GO:0006839"	"GO:0044743"	"GO:0065002"	"GO:0072655"	"GO:1990542")
743	Atrichoblast_Down	FALSE	0.713357793537402	18	919	2	0.00217627856365615	0.111111111111111	GO:0042278	GO:BP	purine nucleoside metabolic process	15906	10574	c("GO:0009116"	"GO:0072521")
744	Atrichoblast_Down	FALSE	0.713357793537402	6	919	1	0.00108813928182807	0.166666666666667	GO:0006880	GO:BP	intracellular sequestering of iron ion	15906	2576	GO:0097577
745	Atrichoblast_Down	FALSE	0.713357793537402	18	919	2	0.00217627856365615	0.111111111111111	GO:0023056	GO:BP	positive regulation of signaling	15906	6956	c("GO:0023051"	"GO:0023052"	"GO:0048518")
746	Atrichoblast_Down	FALSE	0.713357793537402	19	919	2	0.00217627856365615	0.105263157894737	GO:0009411	GO:BP	response to UV	15906	3532	GO:0009416
747	Atrichoblast_Down	FALSE	0.713357793537402	6	919	1	0.00108813928182807	0.166666666666667	GO:0042776	GO:BP	proton motive force-driven mitochondrial ATP synthesis	15906	10864	c("GO:0006119"	"GO:0015986")
748	Atrichoblast_Down	FALSE	0.713357793537402	6	919	1	0.00108813928182807	0.166666666666667	GO:0019287	GO:BP	isopentenyl diphosphate biosynthetic process	mevalonate pathway	15906	5908	c("GO:0006084"	"GO:0009240")
749	Atrichoblast_Down	FALSE	0.713357793537402	6	919	1	0.00108813928182807	0.166666666666667	GO:0042938	GO:BP	dipeptide transport	15906	10956	GO:0006857
750	Atrichoblast_Down	FALSE	0.713357793537402	32	919	3	0.00326441784548422	0.09375	GO:0019395	GO:BP	fatty acid oxidation	15906	6012	c("GO:0006631"	"GO:0034440")
751	Atrichoblast_Down	FALSE	0.713357793537402	6	919	1	0.00108813928182807	0.166666666666667	GO:0019405	GO:BP	alditol catabolic process	15906	6022	c("GO:0016052"	"GO:0019400"	"GO:0046174")
752	Atrichoblast_Down	FALSE	0.713357793537402	6	919	1	0.00108813928182807	0.166666666666667	GO:0043243	GO:BP	positive regulation of protein-containing complex disassembly	15906	11090	c("GO:0032984"	"GO:0043244"	"GO:0051130")
753	Atrichoblast_Down	FALSE	0.713357793537402	6	919	1	0.00108813928182807	0.166666666666667	GO:0009838	GO:BP	abscission	15906	3774	c("GO:0007275"	"GO:0032502")
754	Atrichoblast_Down	FALSE	0.713357793537402	33	919	3	0.00326441784548422	0.0909090909090909	GO:0009642	GO:BP	response to light intensity	15906	3617	GO:0009416
755	Atrichoblast_Down	FALSE	0.713357793537402	6	919	1	0.00108813928182807	0.166666666666667	GO:0046037	GO:BP	GMP metabolic process	15906	12431	c("GO:0009150"	"GO:0009167")
756	Atrichoblast_Down	FALSE	0.713357793537402	18	919	2	0.00217627856365615	0.111111111111111	GO:0006620	GO:BP	post-translational protein targeting to endoplasmic reticulum membrane	15906	2372	c("GO:0006612"	"GO:0045047")
757	Atrichoblast_Down	FALSE	0.713357793537402	19	919	2	0.00217627856365615	0.105263157894737	GO:0046040	GO:BP	IMP metabolic process	15906	12434	c("GO:0009150"	"GO:0009167")
758	Atrichoblast_Down	FALSE	0.713357793537402	6	919	1	0.00108813928182807	0.166666666666667	GO:0008645	GO:BP	hexose transmembrane transport	15906	3278	GO:0015749
759	Atrichoblast_Down	FALSE	0.713357793537402	47	919	4	0.0043525571273123	0.0851063829787234	GO:0032504	GO:BP	multicellular organism reproduction	15906	7977	c("GO:0000003"	"GO:0032501")
760	Atrichoblast_Down	FALSE	0.713357793537402	6	919	1	0.00108813928182807	0.166666666666667	GO:0032328	GO:BP	alanine transport	15906	7851	GO:0015804
761	Atrichoblast_Down	FALSE	0.713357793537402	6	919	1	0.00108813928182807	0.166666666666667	GO:0007095	GO:BP	mitotic G2 DNA damage checkpoint signaling	15906	2725	c("GO:0044773"	"GO:0044818")
762	Atrichoblast_Down	FALSE	0.713357793537402	6	919	1	0.00108813928182807	0.166666666666667	GO:0035442	GO:BP	dipeptide transmembrane transport	15906	9465	c("GO:0035672"	"GO:0042938")
763	Atrichoblast_Down	FALSE	0.713357793537402	6	919	1	0.00108813928182807	0.166666666666667	GO:0009143	GO:BP	nucleoside triphosphate catabolic process	15906	3366	c("GO:0009141"	"GO:1901292")
764	Atrichoblast_Down	FALSE	0.713357793537402	6	919	1	0.00108813928182807	0.166666666666667	GO:0019563	GO:BP	glycerol catabolic process	15906	6168	c("GO:0006071"	"GO:0019405")
765	Atrichoblast_Down	FALSE	0.713357793537402	18	919	2	0.00217627856365615	0.111111111111111	GO:0070482	GO:BP	response to oxygen levels	15906	16941	GO:0009628
766	Atrichoblast_Down	FALSE	0.713357793537402	47	919	4	0.0043525571273123	0.0851063829787234	GO:0009070	GO:BP	serine family amino acid biosynthetic process	15906	3302	c("GO:0009069"	"GO:1901607")
767	Atrichoblast_Down	FALSE	0.713357793537402	6	919	1	0.00108813928182807	0.166666666666667	GO:0015808	GO:BP	L-alanine transport	15906	5007	c("GO:0015807"	"GO:0032328")
768	Atrichoblast_Down	FALSE	0.713357793537402	6	919	1	0.00108813928182807	0.166666666666667	GO:0046208	GO:BP	spermine catabolic process	15906	12592	c("GO:0006598"	"GO:0008215")
769	Atrichoblast_Down	FALSE	0.713357793537402	6	919	1	0.00108813928182807	0.166666666666667	GO:0006121	GO:BP	mitochondrial electron transport	succinate to ubiquinone	15906	2008	c("GO:0019646"	"GO:0042775")
770	Atrichoblast_Down	FALSE	0.713357793537402	6	919	1	0.00108813928182807	0.166666666666667	GO:1901678	GO:BP	iron coordination entity transport	15906	22515	GO:0006826
771	Atrichoblast_Down	FALSE	0.713357793537402	6	919	1	0.00108813928182807	0.166666666666667	GO:0002182	GO:BP	cytoplasmic translational elongation	15906	743	c("GO:0002181"	"GO:0006414")
772	Atrichoblast_Down	FALSE	0.713357793537402	156	919	11	0.0119695321001088	0.0705128205128205	GO:0006470	GO:BP	protein dephosphorylation	15906	2244	c("GO:0016311"	"GO:0036211")
773	Atrichoblast_Down	FALSE	0.713357793537402	6	919	1	0.00108813928182807	0.166666666666667	GO:0009910	GO:BP	negative regulation of flower development	15906	3824	c("GO:0009908"	"GO:0009909"	"GO:0048581"	"GO:2000242")
774	Atrichoblast_Down	FALSE	0.713357793537402	19	919	2	0.00217627856365615	0.105263157894737	GO:0046246	GO:BP	terpene biosynthetic process	15906	12615	c("GO:0008299"	"GO:0042214"	"GO:0120251")
775	Atrichoblast_Down	FALSE	0.716685360457654	110	919	8	0.00870511425462459	0.0727272727272727	GO:0044272	GO:BP	sulfur compound biosynthetic process	15906	11502	c("GO:0006790"	"GO:0044249")
776	Atrichoblast_Down	FALSE	0.735296732250406	34	919	3	0.00326441784548422	0.0882352941176471	GO:0006534	GO:BP	cysteine metabolic process	15906	2292	c("GO:0000096"	"GO:0009069")
777	Atrichoblast_Down	FALSE	0.735296732250406	127	919	9	0.00979325353645267	0.0708661417322835	GO:0006633	GO:BP	fatty acid biosynthetic process	15906	2382	c("GO:0006631"	"GO:0008610"	"GO:0072330")
778	Atrichoblast_Down	FALSE	0.735296732250406	34	919	3	0.00326441784548422	0.0882352941176471	GO:0048468	GO:BP	cell development	15906	13419	c("GO:0030154"	"GO:0048856"	"GO:0048869")
779	Atrichoblast_Down	FALSE	0.735296732250406	49	919	4	0.0043525571273123	0.0816326530612245	GO:0042908	GO:BP	xenobiotic transport	15906	10945	GO:0006810
780	Atrichoblast_Down	FALSE	0.735296732250406	49	919	4	0.0043525571273123	0.0816326530612245	GO:0044743	GO:BP	protein transmembrane import into intracellular organelle	15906	11738	c("GO:0071806"	"GO:0072594")
781	Atrichoblast_Down	FALSE	0.735296732250406	111	919	8	0.00870511425462459	0.0720720720720721	GO:0000160	GO:BP	phosphorelay signal transduction system	15906	56	GO:0035556
782	Atrichoblast_Down	FALSE	0.735296732250406	49	919	4	0.0043525571273123	0.0816326530612245	GO:0043094	GO:BP	cellular metabolic compound salvage	15906	11029	GO:0044237
783	Atrichoblast_Down	FALSE	0.739195690202298	7	919	1	0.00108813928182807	0.142857142857143	GO:0009310	GO:BP	amine catabolic process	15906	3512	c("GO:0009308"	"GO:1901565")
784	Atrichoblast_Down	FALSE	0.739195690202298	10872	919	635	0.690968443960827	0.0584069168506255	GO:0071704	GO:BP	organic substance metabolic process	15906	17686	GO:0008152
785	Atrichoblast_Down	FALSE	0.739195690202298	356	919	23	0.0250272034820457	0.0646067415730337	GO:0048367	GO:BP	shoot system development	15906	13352	GO:0048731
786	Atrichoblast_Down	FALSE	0.739195690202298	35	919	3	0.00326441784548422	0.0857142857142857	GO:0009312	GO:BP	oligosaccharide biosynthetic process	15906	3514	c("GO:0009311"	"GO:0016051")
787	Atrichoblast_Down	FALSE	0.739195690202298	20	919	2	0.00217627856365615	0.1	GO:0009395	GO:BP	phospholipid catabolic process	15906	3520	c("GO:0006644"	"GO:0044242"	"GO:0046434")
788	Atrichoblast_Down	FALSE	0.739195690202298	50	919	4	0.0043525571273123	0.08	GO:0006665	GO:BP	sphingolipid metabolic process	15906	2412	c("GO:0006643"	"GO:1901564")
789	Atrichoblast_Down	FALSE	0.739195690202298	7	919	1	0.00108813928182807	0.142857142857143	GO:0071248	GO:BP	cellular response to metal ion	15906	17318	c("GO:0010038"	"GO:0071241")
790	Atrichoblast_Down	FALSE	0.739195690202298	113	919	8	0.00870511425462459	0.0707964601769911	GO:2000241	GO:BP	regulation of reproductive process	15906	26650	c("GO:0022414"	"GO:0050789")
791	Atrichoblast_Down	FALSE	0.739195690202298	7	919	1	0.00108813928182807	0.142857142857143	GO:0051238	GO:BP	sequestering of metal ion	15906	14269	GO:0051235
792	Atrichoblast_Down	FALSE	0.739195690202298	7	919	1	0.00108813928182807	0.142857142857143	GO:0006598	GO:BP	polyamine catabolic process	15906	2353	c("GO:0006595"	"GO:0042402")
793	Atrichoblast_Down	FALSE	0.739195690202298	7	919	1	0.00108813928182807	0.142857142857143	GO:0006972	GO:BP	hyperosmotic response	15906	2641	GO:0006970
794	Atrichoblast_Down	FALSE	0.739195690202298	129	919	9	0.00979325353645267	0.0697674418604651	GO:0048827	GO:BP	phyllome development	15906	13724	c("GO:0048367"	"GO:0099402")
795	Atrichoblast_Down	FALSE	0.739195690202298	7	919	1	0.00108813928182807	0.142857142857143	GO:0072319	GO:BP	vesicle uncoating	15906	18179	c("GO:0016192"	"GO:0051261")
796	Atrichoblast_Down	FALSE	0.739195690202298	7	919	1	0.00108813928182807	0.142857142857143	GO:0008535	GO:BP	respiratory chain complex IV assembly	15906	3244	GO:0017004
797	Atrichoblast_Down	FALSE	0.739195690202298	112	919	8	0.00870511425462459	0.0714285714285714	GO:0006066	GO:BP	alcohol metabolic process	15906	1961	c("GO:0044281"	"GO:1901615")
798	Atrichoblast_Down	FALSE	0.739195690202298	7	919	1	0.00108813928182807	0.142857142857143	GO:0050685	GO:BP	positive regulation of mRNA processing	15906	13872	c("GO:0006397"	"GO:0050684"	"GO:1903313")
799	Atrichoblast_Down	FALSE	0.739195690202298	194	919	13	0.014145810663765	0.0670103092783505	GO:0044042	GO:BP	glucan metabolic process	15906	11434	GO:0005976
800	Atrichoblast_Down	FALSE	0.739195690202298	7	919	1	0.00108813928182807	0.142857142857143	GO:0072318	GO:BP	clathrin coat disassembly	15906	18178	GO:0072319
801	Atrichoblast_Down	FALSE	0.739195690202298	20	919	2	0.00217627856365615	0.1	GO:0005983	GO:BP	starch catabolic process	15906	1880	c("GO:0005982"	"GO:0009251")
802	Atrichoblast_Down	FALSE	0.739195690202298	7	919	1	0.00108813928182807	0.142857142857143	GO:0006011	GO:BP	UDP-glucose metabolic process	15906	1906	c("GO:0006793"	"GO:0009225")
803	Atrichoblast_Down	FALSE	0.739195690202298	51	919	4	0.0043525571273123	0.0784313725490196	GO:0051049	GO:BP	regulation of transport	15906	14131	c("GO:0006810"	"GO:0032879")
804	Atrichoblast_Down	FALSE	0.739195690202298	7	919	1	0.00108813928182807	0.142857142857143	GO:0006290	GO:BP	pyrimidine dimer repair	15906	2133	GO:0006281
805	Atrichoblast_Down	FALSE	0.739195690202298	7	919	1	0.00108813928182807	0.142857142857143	GO:0097577	GO:BP	sequestering of iron ion	15906	19591	c("GO:0006879"	"GO:0051238"	"GO:0051651")
806	Atrichoblast_Down	FALSE	0.739195690202298	7	919	1	0.00108813928182807	0.142857142857143	GO:0002218	GO:BP	activation of innate immune response	15906	767	c("GO:0002253"	"GO:0045089")
807	Atrichoblast_Down	FALSE	0.739195690202298	7	919	1	0.00108813928182807	0.142857142857143	GO:0010166	GO:BP	wax metabolic process	15906	4026	GO:1901568
808	Atrichoblast_Down	FALSE	0.739195690202298	7	919	1	0.00108813928182807	0.142857142857143	GO:0033120	GO:BP	positive regulation of RNA splicing	15906	8417	c("GO:0008380"	"GO:0010628"	"GO:0043484"	"GO:0051254")
809	Atrichoblast_Down	FALSE	0.739195690202298	7	919	1	0.00108813928182807	0.142857142857143	GO:0002253	GO:BP	activation of immune response	15906	799	c("GO:0002376"	"GO:0050778")
810	Atrichoblast_Down	FALSE	0.739195690202298	7	919	1	0.00108813928182807	0.142857142857143	GO:0006438	GO:BP	valyl-tRNA aminoacylation	15906	2230	GO:0006418
811	Atrichoblast_Down	FALSE	0.739195690202298	7	919	1	0.00108813928182807	0.142857142857143	GO:0010025	GO:BP	wax biosynthetic process	15906	3895	c("GO:0010166"	"GO:1901570")
812	Atrichoblast_Down	FALSE	0.739195690202298	20	919	2	0.00217627856365615	0.1	GO:0009850	GO:BP	auxin metabolic process	15906	3780	c("GO:0042445"	"GO:0044237")
813	Atrichoblast_Down	FALSE	0.739195690202298	7	919	1	0.00108813928182807	0.142857142857143	GO:0033617	GO:BP	mitochondrial cytochrome c oxidase assembly	15906	8700	c("GO:0008535"	"GO:0033108")
814	Atrichoblast_Down	FALSE	0.739195690202298	7	919	1	0.00108813928182807	0.142857142857143	GO:0007008	GO:BP	outer mitochondrial membrane organization	15906	2663	GO:0007006
815	Atrichoblast_Down	FALSE	0.739195690202298	7	919	1	0.00108813928182807	0.142857142857143	GO:0009682	GO:BP	induced systemic resistance	15906	3642	c("GO:0042742"	"GO:0045087")
816	Atrichoblast_Down	FALSE	0.739195690202298	7	919	1	0.00108813928182807	0.142857142857143	GO:0030307	GO:BP	positive regulation of cell growth	15906	7077	c("GO:0001558"	"GO:0016049"	"GO:0045927"	"GO:0048522")
817	Atrichoblast_Down	FALSE	0.739195690202298	7	919	1	0.00108813928182807	0.142857142857143	GO:0006089	GO:BP	lactate metabolic process	15906	1981	c("GO:0032787"	"GO:1901615")
818	Atrichoblast_Down	FALSE	0.739195690202298	20	919	2	0.00217627856365615	0.1	GO:0010647	GO:BP	positive regulation of cell communication	15906	4365	c("GO:0007154"	"GO:0010646"	"GO:0048522")
819	Atrichoblast_Down	FALSE	0.739195690202298	7	919	1	0.00108813928182807	0.142857142857143	GO:0006102	GO:BP	isocitrate metabolic process	15906	1990	c("GO:0072350"	"GO:1902652")
820	Atrichoblast_Down	FALSE	0.739195690202298	7	919	1	0.00108813928182807	0.142857142857143	GO:0071472	GO:BP	cellular response to salt stress	15906	17516	c("GO:0009651"	"GO:0071470")
821	Atrichoblast_Down	FALSE	0.739195690202298	20	919	2	0.00217627856365615	0.1	GO:0006098	GO:BP	pentose-phosphate shunt	15906	1987	c("GO:0006740"	"GO:0051156")
822	Atrichoblast_Down	FALSE	0.739195690202298	7	919	1	0.00108813928182807	0.142857142857143	GO:0032957	GO:BP	inositol trisphosphate metabolic process	15906	8313	GO:0043647
823	Atrichoblast_Down	FALSE	0.739195690202298	7	919	1	0.00108813928182807	0.142857142857143	GO:1902047	GO:BP	polyamine transmembrane transport	15906	22855	c("GO:0015846"	"GO:0055085")
824	Atrichoblast_Down	FALSE	0.739195690202298	7	919	1	0.00108813928182807	0.142857142857143	GO:0043171	GO:BP	peptide catabolic process	15906	11076	c("GO:0006518"	"GO:0044248"	"GO:1901565")
825	Atrichoblast_Down	FALSE	0.739195690202298	7	919	1	0.00108813928182807	0.142857142857143	GO:1902115	GO:BP	regulation of organelle assembly	15906	22914	c("GO:0033043"	"GO:0044087"	"GO:0070925")
826	Atrichoblast_Down	FALSE	0.739195690202298	7	919	1	0.00108813928182807	0.142857142857143	GO:0015804	GO:BP	neutral amino acid transport	15906	5003	GO:0006865
827	Atrichoblast_Down	FALSE	0.739195690202298	7	919	1	0.00108813928182807	0.142857142857143	GO:0032544	GO:BP	plastid translation	15906	8004	c("GO:0006412"	"GO:0009657")
828	Atrichoblast_Down	FALSE	0.739195690202298	7	919	1	0.00108813928182807	0.142857142857143	GO:0060284	GO:BP	regulation of cell development	15906	15232	c("GO:0045595"	"GO:0048468")
829	Atrichoblast_Down	FALSE	0.739195690202298	7	919	1	0.00108813928182807	0.142857142857143	GO:1901673	GO:BP	regulation of mitotic spindle assembly	15906	22514	c("GO:0060236"	"GO:0090169"	"GO:0090307")
830	Atrichoblast_Down	FALSE	0.739195690202298	7	919	1	0.00108813928182807	0.142857142857143	GO:0048026	GO:BP	positive regulation of mRNA splicing	via spliceosome	15906	13123	c("GO:0000398"	"GO:0033120"	"GO:0048024"	"GO:0050685")
831	Atrichoblast_Down	FALSE	0.739195690202298	7	919	1	0.00108813928182807	0.142857142857143	GO:0090169	GO:BP	regulation of spindle assembly	15906	18935	c("GO:0051225"	"GO:0090224"	"GO:1902115")
832	Atrichoblast_Down	FALSE	0.739195690202298	7	919	1	0.00108813928182807	0.142857142857143	GO:0042402	GO:BP	cellular biogenic amine catabolic process	15906	10649	GO:0009310
833	Atrichoblast_Down	FALSE	0.739195690202298	7	919	1	0.00108813928182807	0.142857142857143	GO:0008655	GO:BP	pyrimidine-containing compound salvage	15906	3282	c("GO:0034654"	"GO:0043094")
834	Atrichoblast_Down	FALSE	0.739195690202298	96	919	7	0.00761697497279652	0.0729166666666667	GO:0030036	GO:BP	actin cytoskeleton organization	15906	6975	c("GO:0007010"	"GO:0030029")
835	Atrichoblast_Down	FALSE	0.739195690202298	7	919	1	0.00108813928182807	0.142857142857143	GO:0055075	GO:BP	potassium ion homeostasis	15906	14961	c("GO:0055080"	"GO:0098771")
836	Atrichoblast_Down	FALSE	0.739195690202298	7	919	1	0.00108813928182807	0.142857142857143	GO:1990170	GO:BP	stress response to cadmium ion	15906	26146	c("GO:0046686"	"GO:0097501")
837	Atrichoblast_Down	FALSE	0.739195690202298	7	919	1	0.00108813928182807	0.142857142857143	GO:1902652	GO:BP	secondary alcohol metabolic process	15906	23325	GO:0006066
838	Atrichoblast_Down	FALSE	0.739195690202298	7	919	1	0.00108813928182807	0.142857142857143	GO:0071586	GO:BP	CAAX-box protein processing	15906	17590	c("GO:0016485"	"GO:0080120")
839	Atrichoblast_Down	FALSE	0.739195690202298	7	919	1	0.00108813928182807	0.142857142857143	GO:0031119	GO:BP	tRNA pseudouridine synthesis	15906	7378	c("GO:0001522"	"GO:0006400")
840	Atrichoblast_Down	FALSE	0.739195690202298	7	919	1	0.00108813928182807	0.142857142857143	GO:0010923	GO:BP	negative regulation of phosphatase activity	15906	4592	c("GO:0010921"	"GO:0035305"	"GO:0051346")
841	Atrichoblast_Down	FALSE	0.739195690202298	7	919	1	0.00108813928182807	0.142857142857143	GO:0045040	GO:BP	protein insertion into mitochondrial outer membrane	15906	11848	c("GO:0006626"	"GO:0007008"	"GO:0051204")
842	Atrichoblast_Down	FALSE	0.739195690202298	241	919	16	0.0174102285092492	0.0663900414937759	GO:0042592	GO:BP	homeostatic process	15906	10755	GO:0008150
843	Atrichoblast_Down	FALSE	0.739195690202298	20	919	2	0.00217627856365615	0.1	GO:0030968	GO:BP	endoplasmic reticulum unfolded protein response	15906	7302	c("GO:0007165"	"GO:0034620"	"GO:0034976")
844	Atrichoblast_Down	FALSE	0.739195690202298	66	919	5	0.00544069640914037	0.0757575757575758	GO:0009873	GO:BP	ethylene-activated signaling pathway	15906	3798	c("GO:0000160"	"GO:0009755"	"GO:0071369")
845	Atrichoblast_Down	FALSE	0.739195690202298	7	919	1	0.00108813928182807	0.142857142857143	GO:0080120	GO:BP	CAAX-box protein maturation	15906	18653	GO:0051604
846	Atrichoblast_Down	FALSE	0.742798781256617	21	919	2	0.00217627856365615	0.0952380952380952	GO:0016117	GO:BP	carotenoid biosynthetic process	15906	5222	c("GO:0016109"	"GO:0016116"	"GO:0046148")
847	Atrichoblast_Down	FALSE	0.742798781256617	21	919	2	0.00217627856365615	0.0952380952380952	GO:0010257	GO:BP	NADH dehydrogenase complex assembly	15906	4092	GO:0065003
848	Atrichoblast_Down	FALSE	0.742798781256617	21	919	2	0.00217627856365615	0.0952380952380952	GO:0006740	GO:BP	NADPH regeneration	15906	2478	c("GO:0006091"	"GO:0006739")
849	Atrichoblast_Down	FALSE	0.742798781256617	4727	919	279	0.303590859630033	0.0590226359213031	GO:0034641	GO:BP	cellular nitrogen compound metabolic process	15906	9105	c("GO:0006807"	"GO:0044237")
850	Atrichoblast_Down	FALSE	0.742798781256617	21	919	2	0.00217627856365615	0.0952380952380952	GO:0016109	GO:BP	tetraterpenoid biosynthetic process	15906	5214	c("GO:0016108"	"GO:0016114")
851	Atrichoblast_Down	FALSE	0.743303990435356	67	919	5	0.00544069640914037	0.0746268656716418	GO:0071369	GO:BP	cellular response to ethylene stimulus	15906	17431	c("GO:0009723"	"GO:0032870")
852	Atrichoblast_Down	FALSE	0.74642652141816	83	919	6	0.00652883569096844	0.072289156626506	GO:0000209	GO:BP	protein polyubiquitination	15906	63	GO:0016567
853	Atrichoblast_Down	FALSE	0.759165643539904	132	919	9	0.00979325353645267	0.0681818181818182	GO:0051239	GO:BP	regulation of multicellular organismal process	15906	14270	c("GO:0032501"	"GO:0050789")
854	Atrichoblast_Down	FALSE	0.759165643539904	52	919	4	0.0043525571273123	0.0769230769230769	GO:0022904	GO:BP	respiratory electron transport chain	15906	6946	c("GO:0022900"	"GO:0045333")
855	Atrichoblast_Down	FALSE	0.76439123375355	68	919	5	0.00544069640914037	0.0735294117647059	GO:0009123	GO:BP	nucleoside monophosphate metabolic process	15906	3346	GO:0006753
856	Atrichoblast_Down	FALSE	0.76439123375355	84	919	6	0.00652883569096844	0.0714285714285714	GO:0009723	GO:BP	response to ethylene	15906	3678	GO:0009725
857	Atrichoblast_Down	FALSE	0.76439123375355	750	919	46	0.0500544069640914	0.0613333333333333	GO:1901565	GO:BP	organonitrogen compound catabolic process	15906	22438	c("GO:1901564"	"GO:1901575")
858	Atrichoblast_Down	FALSE	0.764517345206953	198	919	13	0.014145810663765	0.0656565656565657	GO:0016311	GO:BP	dephosphorylation	15906	5288	GO:0006796
859	Atrichoblast_Down	FALSE	0.776801351189728	1006	919	61	0.0663764961915125	0.0606361829025845	GO:0071705	GO:BP	nitrogen compound transport	15906	17687	GO:0006810
860	Atrichoblast_Down	FALSE	0.77692880094109	22	919	2	0.00217627856365615	0.0909090909090909	GO:1905957	GO:BP	regulation of cellular response to alcohol	15906	26087	c("GO:0050794"	"GO:0097306"	"GO:1901419")
861	Atrichoblast_Down	FALSE	0.77692880094109	22	919	2	0.00217627856365615	0.0909090909090909	GO:1901419	GO:BP	regulation of response to alcohol	15906	22315	c("GO:0048583"	"GO:0097305")
862	Atrichoblast_Down	FALSE	0.77692880094109	22	919	2	0.00217627856365615	0.0909090909090909	GO:0009787	GO:BP	regulation of abscisic acid-activated signaling pathway	15906	3732	c("GO:0009738"	"GO:0009966"	"GO:1905957")
863	Atrichoblast_Down	FALSE	0.77692880094109	22	919	2	0.00217627856365615	0.0909090909090909	GO:0006862	GO:BP	nucleotide transport	15906	2564	c("GO:0015748"	"GO:0015931")
864	Atrichoblast_Down	FALSE	0.777174195762839	101	919	7	0.00761697497279652	0.0693069306930693	GO:0030258	GO:BP	lipid modification	15906	7062	GO:0044255
865	Atrichoblast_Down	FALSE	0.777812497572149	53	919	4	0.0043525571273123	0.0754716981132075	GO:0031669	GO:BP	cellular response to nutrient levels	15906	7624	c("GO:0031667"	"GO:0031668")
866	Atrichoblast_Down	FALSE	0.782939768261624	8	919	1	0.00108813928182807	0.125	GO:0071470	GO:BP	cellular response to osmotic stress	15906	17514	c("GO:0006970"	"GO:0062197"	"GO:0071214")
867	Atrichoblast_Down	FALSE	0.782939768261624	8	919	1	0.00108813928182807	0.125	GO:0120029	GO:BP	proton export across plasma membrane	15906	20381	c("GO:0140115"	"GO:1902600")
868	Atrichoblast_Down	FALSE	0.782939768261624	283	919	18	0.0195865070729053	0.0636042402826855	GO:0071555	GO:BP	cell wall organization	15906	17571	c("GO:0045229"	"GO:0071554")
869	Atrichoblast_Down	FALSE	0.782939768261624	8	919	1	0.00108813928182807	0.125	GO:0010112	GO:BP	regulation of systemic acquired resistance	15906	3980	c("GO:0002831"	"GO:0009627"	"GO:0031347"	"GO:0032101")
870	Atrichoblast_Down	FALSE	0.782939768261624	8	919	1	0.00108813928182807	0.125	GO:0061687	GO:BP	detoxification of inorganic compound	15906	16400	GO:0098754
871	Atrichoblast_Down	FALSE	0.782939768261624	8	919	1	0.00108813928182807	0.125	GO:0009445	GO:BP	putrescine metabolic process	15906	3549	GO:0006595
872	Atrichoblast_Down	FALSE	0.782939768261624	8	919	1	0.00108813928182807	0.125	GO:0015813	GO:BP	L-glutamate transmembrane transport	15906	5011	c("GO:0051938"	"GO:1902475")
873	Atrichoblast_Down	FALSE	0.782939768261624	8	919	1	0.00108813928182807	0.125	GO:0003400	GO:BP	regulation of COPII vesicle coating	15906	1834	c("GO:0033043"	"GO:0043254"	"GO:0048208")
874	Atrichoblast_Down	FALSE	0.782939768261624	8	919	1	0.00108813928182807	0.125	GO:0009090	GO:BP	homoserine biosynthetic process	15906	3319	c("GO:0009070"	"GO:0009092")
875	Atrichoblast_Down	FALSE	0.782939768261624	8	919	1	0.00108813928182807	0.125	GO:0009446	GO:BP	putrescine biosynthetic process	15906	3550	c("GO:0006596"	"GO:0009445")
876	Atrichoblast_Down	FALSE	0.782939768261624	8	919	1	0.00108813928182807	0.125	GO:0010506	GO:BP	regulation of autophagy	15906	4250	c("GO:0006914"	"GO:0031329")
877	Atrichoblast_Down	FALSE	0.782939768261624	8	919	1	0.00108813928182807	0.125	GO:0051046	GO:BP	regulation of secretion	15906	14128	c("GO:0046903"	"GO:0051049")
878	Atrichoblast_Down	FALSE	0.782939768261624	8	919	1	0.00108813928182807	0.125	GO:0017157	GO:BP	regulation of exocytosis	15906	5383	c("GO:0006887"	"GO:0060627"	"GO:1903530")
879	Atrichoblast_Down	FALSE	0.782939768261624	8	919	1	0.00108813928182807	0.125	GO:0097501	GO:BP	stress response to metal ion	15906	19572	c("GO:0006950"	"GO:0010038")
880	Atrichoblast_Down	FALSE	0.782939768261624	8	919	1	0.00108813928182807	0.125	GO:0051938	GO:BP	L-glutamate import	15906	14705	c("GO:0006835"	"GO:0015800"	"GO:0015807"	"GO:0042886")
881	Atrichoblast_Down	FALSE	0.782939768261624	8	919	1	0.00108813928182807	0.125	GO:0015800	GO:BP	acidic amino acid transport	15906	4999	GO:0006865
882	Atrichoblast_Down	FALSE	0.782939768261624	8	919	1	0.00108813928182807	0.125	GO:0046889	GO:BP	positive regulation of lipid biosynthetic process	15906	13057	c("GO:0008610"	"GO:0009891"	"GO:0045834"	"GO:0046890")
883	Atrichoblast_Down	FALSE	0.782939768261624	8	919	1	0.00108813928182807	0.125	GO:1903530	GO:BP	regulation of secretion by cell	15906	24022	c("GO:0032940"	"GO:0050794"	"GO:0051046")
884	Atrichoblast_Down	FALSE	0.782939768261624	86	919	6	0.00652883569096844	0.0697674418604651	GO:0031347	GO:BP	regulation of defense response	15906	7484	c("GO:0006952"	"GO:0080134")
885	Atrichoblast_Down	FALSE	0.782939768261624	8	919	1	0.00108813928182807	0.125	GO:0015846	GO:BP	polyamine transport	15906	5040	c("GO:0071702"	"GO:0071705")
886	Atrichoblast_Down	FALSE	0.782939768261624	8	919	1	0.00108813928182807	0.125	GO:0070417	GO:BP	cellular response to cold	15906	16905	c("GO:0009409"	"GO:0033554")
887	Atrichoblast_Down	FALSE	0.782939768261624	8	919	1	0.00108813928182807	0.125	GO:0080113	GO:BP	regulation of seed growth	15906	18649	c("GO:0048638"	"GO:0080112"	"GO:2000241")
888	Atrichoblast_Down	FALSE	0.784458893265242	70	919	5	0.00544069640914037	0.0714285714285714	GO:0070592	GO:BP	cell wall polysaccharide biosynthetic process	15906	16999	c("GO:0000271"	"GO:0010383")
889	Atrichoblast_Down	FALSE	0.784944119201931	402	919	25	0.0272034820457018	0.0621890547263682	GO:0051246	GO:BP	regulation of protein metabolic process	15906	14274	c("GO:0019538"	"GO:0051171"	"GO:0060255"	"GO:0080090")
890	Atrichoblast_Down	FALSE	0.790520781636333	23	919	2	0.00217627856365615	0.0869565217391304	GO:0006595	GO:BP	polyamine metabolic process	15906	2350	GO:0006576
891	Atrichoblast_Down	FALSE	0.790520781636333	23	919	2	0.00217627856365615	0.0869565217391304	GO:0009744	GO:BP	response to sucrose	15906	3699	GO:0034285
892	Atrichoblast_Down	FALSE	0.790520781636333	136	919	9	0.00979325353645267	0.0661764705882353	GO:0016042	GO:BP	lipid catabolic process	15906	5162	c("GO:0006629"	"GO:1901575")
893	Atrichoblast_Down	FALSE	0.790520781636333	23	919	2	0.00217627856365615	0.0869565217391304	GO:0006071	GO:BP	glycerol metabolic process	15906	1966	GO:0019400
894	Atrichoblast_Down	FALSE	0.790520781636333	23	919	2	0.00217627856365615	0.0869565217391304	GO:0000291	GO:BP	nuclear-transcribed mRNA catabolic process	exonucleolytic	15906	88	GO:0000956
895	Atrichoblast_Down	FALSE	0.790520781636333	23	919	2	0.00217627856365615	0.0869565217391304	GO:0019400	GO:BP	alditol metabolic process	15906	6017	c("GO:0005975"	"GO:0019751")
896	Atrichoblast_Down	FALSE	0.790520781636333	23	919	2	0.00217627856365615	0.0869565217391304	GO:0034285	GO:BP	response to disaccharide	15906	8934	GO:0009743
897	Atrichoblast_Down	FALSE	0.790520781636333	23	919	2	0.00217627856365615	0.0869565217391304	GO:0019722	GO:BP	calcium-mediated signaling	15906	6301	GO:0019932
898	Atrichoblast_Down	FALSE	0.801582956706743	39	919	3	0.00326441784548422	0.0769230769230769	GO:0048511	GO:BP	rhythmic process	15906	13446	GO:0008150
899	Atrichoblast_Down	FALSE	0.801582956706743	39	919	3	0.00326441784548422	0.0769230769230769	GO:0046618	GO:BP	xenobiotic export from cell	15906	12883	c("GO:0042908"	"GO:0055085"	"GO:0140352")
900	Atrichoblast_Down	FALSE	0.801582956706743	39	919	3	0.00326441784548422	0.0769230769230769	GO:1990961	GO:BP	xenobiotic detoxification by transmembrane export across the plasma membrane	15906	26412	c("GO:0046618"	"GO:0098754"	"GO:0140115")
901	Atrichoblast_Down	FALSE	0.812234693506344	88	919	6	0.00652883569096844	0.0681818181818182	GO:0022411	GO:BP	cellular component disassembly	15906	6917	GO:0016043
902	Atrichoblast_Down	FALSE	0.813135395745302	9	919	1	0.00108813928182807	0.111111111111111	GO:0032386	GO:BP	regulation of intracellular transport	15906	7904	c("GO:0046907"	"GO:0051049"	"GO:0060341")
903	Atrichoblast_Down	FALSE	0.813135395745302	24	919	2	0.00217627856365615	0.0833333333333333	GO:0072596	GO:BP	establishment of protein localization to chloroplast	15906	18296	c("GO:0072594"	"GO:0072598")
904	Atrichoblast_Down	FALSE	0.813135395745302	9	919	1	0.00108813928182807	0.111111111111111	GO:0000712	GO:BP	resolution of meiotic recombination intermediates	15906	198	c("GO:0007131"	"GO:0061982")
905	Atrichoblast_Down	FALSE	0.813135395745302	9	919	1	0.00108813928182807	0.111111111111111	GO:0001682	GO:BP	tRNA 5'-leader removal	15906	394	GO:0099116
906	Atrichoblast_Down	FALSE	0.813135395745302	289	919	18	0.0195865070729053	0.0622837370242214	GO:0099402	GO:BP	plant organ development	15906	19996	c("GO:0048731"	"GO:0048856")
907	Atrichoblast_Down	FALSE	0.813135395745302	9	919	1	0.00108813928182807	0.111111111111111	GO:0080050	GO:BP	regulation of seed development	15906	18629	c("GO:0048316"	"GO:0048580"	"GO:2000241")
908	Atrichoblast_Down	FALSE	0.813135395745302	9	919	1	0.00108813928182807	0.111111111111111	GO:0048765	GO:BP	root hair cell differentiation	15906	13667	c("GO:0010053"	"GO:0048764")
909	Atrichoblast_Down	FALSE	0.813135395745302	24	919	2	0.00217627856365615	0.0833333333333333	GO:2000022	GO:BP	regulation of jasmonic acid mediated signaling pathway	15906	26442	c("GO:0009867"	"GO:0009966")
910	Atrichoblast_Down	FALSE	0.813135395745302	9	919	1	0.00108813928182807	0.111111111111111	GO:0080147	GO:BP	root hair cell development	15906	18668	c("GO:0048468"	"GO:0048765")
911	Atrichoblast_Down	FALSE	0.813135395745302	9	919	1	0.00108813928182807	0.111111111111111	GO:0042732	GO:BP	D-xylose metabolic process	15906	10834	GO:0019321
912	Atrichoblast_Down	FALSE	0.813135395745302	9	919	1	0.00108813928182807	0.111111111111111	GO:0048764	GO:BP	trichoblast maturation	15906	13666	c("GO:0010054"	"GO:0048469")
913	Atrichoblast_Down	FALSE	0.813135395745302	9	919	1	0.00108813928182807	0.111111111111111	GO:0006116	GO:BP	NADH oxidation	15906	2004	GO:0008152
914	Atrichoblast_Down	FALSE	0.813135395745302	9	919	1	0.00108813928182807	0.111111111111111	GO:0048469	GO:BP	cell maturation	15906	13420	c("GO:0048468"	"GO:0048869"	"GO:0071695")
915	Atrichoblast_Down	FALSE	0.813135395745302	9	919	1	0.00108813928182807	0.111111111111111	GO:0019509	GO:BP	L-methionine salvage from methylthioadenosine	15906	6119	GO:0071267
916	Atrichoblast_Down	FALSE	0.813135395745302	9	919	1	0.00108813928182807	0.111111111111111	GO:0006572	GO:BP	tyrosine catabolic process	15906	2329	c("GO:0006570"	"GO:0009074"	"GO:1901606")
917	Atrichoblast_Down	FALSE	0.813135395745302	9	919	1	0.00108813928182807	0.111111111111111	GO:0009785	GO:BP	blue light signaling pathway	15906	3730	c("GO:0030522"	"GO:0071483")
918	Atrichoblast_Down	FALSE	0.813135395745302	9	919	1	0.00108813928182807	0.111111111111111	GO:1902022	GO:BP	L-lysine transport	15906	22835	GO:0015807
919	Atrichoblast_Down	FALSE	0.813135395745302	9	919	1	0.00108813928182807	0.111111111111111	GO:0043102	GO:BP	amino acid salvage	15906	11037	c("GO:0008652"	"GO:0043094")
920	Atrichoblast_Down	FALSE	0.813135395745302	9	919	1	0.00108813928182807	0.111111111111111	GO:0015786	GO:BP	UDP-glucose transmembrane transport	15906	4986	c("GO:0015711"	"GO:0090481")
921	Atrichoblast_Down	FALSE	0.813135395745302	9	919	1	0.00108813928182807	0.111111111111111	GO:0071267	GO:BP	L-methionine salvage	15906	17333	c("GO:0043102"	"GO:0071265")
922	Atrichoblast_Down	FALSE	0.813135395745302	9	919	1	0.00108813928182807	0.111111111111111	GO:0035308	GO:BP	negative regulation of protein dephosphorylation	15906	9385	c("GO:0006470"	"GO:0031400"	"GO:0035304"	"GO:0035305")
923	Atrichoblast_Down	FALSE	0.813135395745302	24	919	2	0.00217627856365615	0.0833333333333333	GO:0045036	GO:BP	protein targeting to chloroplast	15906	11844	c("GO:0006605"	"GO:0072596")
924	Atrichoblast_Down	FALSE	0.813135395745302	9	919	1	0.00108813928182807	0.111111111111111	GO:0070973	GO:BP	protein localization to endoplasmic reticulum exit site	15906	17215	GO:0070972
925	Atrichoblast_Down	FALSE	0.813135395745302	9	919	1	0.00108813928182807	0.111111111111111	GO:0045037	GO:BP	protein import into chloroplast stroma	15906	11845	c("GO:0045036"	"GO:0065002")
926	Atrichoblast_Down	FALSE	0.813135395745302	9	919	1	0.00108813928182807	0.111111111111111	GO:0045834	GO:BP	positive regulation of lipid metabolic process	15906	12267	c("GO:0006629"	"GO:0009893"	"GO:0019216")
927	Atrichoblast_Down	FALSE	0.813135395745302	24	919	2	0.00217627856365615	0.0833333333333333	GO:0005992	GO:BP	trehalose biosynthetic process	15906	1889	c("GO:0005991"	"GO:0046351")
928	Atrichoblast_Down	FALSE	0.813135395745302	9	919	1	0.00108813928182807	0.111111111111111	GO:0030522	GO:BP	intracellular receptor signaling pathway	15906	7153	GO:0007165
929	Atrichoblast_Down	FALSE	0.813135395745302	9	919	1	0.00108813928182807	0.111111111111111	GO:0008295	GO:BP	spermidine biosynthetic process	15906	3211	c("GO:0006596"	"GO:0008216")
930	Atrichoblast_Down	FALSE	0.813135395745302	9	919	1	0.00108813928182807	0.111111111111111	GO:1903401	GO:BP	L-lysine transmembrane transport	15906	23919	c("GO:1902022"	"GO:1902475")
931	Atrichoblast_Down	FALSE	0.813135395745302	9	919	1	0.00108813928182807	0.111111111111111	GO:0070413	GO:BP	trehalose metabolism in response to stress	15906	16901	c("GO:0005991"	"GO:0033554")
932	Atrichoblast_Down	FALSE	0.813135395745302	9	919	1	0.00108813928182807	0.111111111111111	GO:0019682	GO:BP	glyceraldehyde-3-phosphate metabolic process	15906	6275	c("GO:0006081"	"GO:0006796"	"GO:0019637"	"GO:1901135")
933	Atrichoblast_Down	FALSE	0.813135395745302	40	919	3	0.00326441784548422	0.075	GO:0000460	GO:BP	maturation of 5.8S rRNA	15906	156	GO:0006364
934	Atrichoblast_Down	FALSE	0.813135395745302	9	919	1	0.00108813928182807	0.111111111111111	GO:0010054	GO:BP	trichoblast differentiation	15906	3924	GO:0010053
935	Atrichoblast_Down	FALSE	0.813135395745302	9	919	1	0.00108813928182807	0.111111111111111	GO:0010053	GO:BP	root epidermal cell differentiation	15906	3923	c("GO:0010015"	"GO:0090558"	"GO:0090627")
936	Atrichoblast_Down	FALSE	0.818085770814345	308	919	19	0.0206746463547334	0.0616883116883117	GO:0045229	GO:BP	external encapsulating structure organization	15906	11950	GO:0016043
937	Atrichoblast_Down	FALSE	0.821957820282248	57	919	4	0.0043525571273123	0.0701754385964912	GO:0006099	GO:BP	tricarboxylic acid cycle	15906	1988	c("GO:0009060"	"GO:0044238")
938	Atrichoblast_Down	FALSE	0.823942956066085	10	919	1	0.00108813928182807	0.1	GO:0048207	GO:BP	vesicle targeting	rough ER to cis-Golgi	15906	13231	c("GO:0006888"	"GO:0048199")
939	Atrichoblast_Down	FALSE	0.823942956066085	10	919	1	0.00108813928182807	0.1	GO:0035305	GO:BP	negative regulation of dephosphorylation	15906	9382	c("GO:0016311"	"GO:0035303"	"GO:0045936")
940	Atrichoblast_Down	FALSE	0.823942956066085	25	919	2	0.00217627856365615	0.08	GO:0006744	GO:BP	ubiquinone biosynthetic process	15906	2482	c("GO:0006743"	"GO:1901663")
941	Atrichoblast_Down	FALSE	0.823942956066085	10	919	1	0.00108813928182807	0.1	GO:0050778	GO:BP	positive regulation of immune response	15906	13910	c("GO:0002684"	"GO:0006955"	"GO:0048584"	"GO:0050776")
942	Atrichoblast_Down	FALSE	0.823942956066085	10	919	1	0.00108813928182807	0.1	GO:0045089	GO:BP	positive regulation of innate immune response	15906	11877	c("GO:0002833"	"GO:0031349"	"GO:0032103"	"GO:0045087"	"GO:0045088"	"GO:0050778")
943	Atrichoblast_Down	FALSE	0.823942956066085	26	919	2	0.00217627856365615	0.0769230769230769	GO:0072598	GO:BP	protein localization to chloroplast	15906	18298	GO:0033365
944	Atrichoblast_Down	FALSE	0.823942956066085	25	919	2	0.00217627856365615	0.08	GO:0072530	GO:BP	purine-containing compound transmembrane transport	15906	18267	c("GO:0055085"	"GO:0071702"	"GO:0071705")
945	Atrichoblast_Down	FALSE	0.823942956066085	10	919	1	0.00108813928182807	0.1	GO:0072488	GO:BP	ammonium transmembrane transport	15906	18247	c("GO:0071705"	"GO:0098662")
946	Atrichoblast_Down	FALSE	0.823942956066085	10	919	1	0.00108813928182807	0.1	GO:1900673	GO:BP	olefin metabolic process	15906	21673	c("GO:0120252"	"GO:0120254")
947	Atrichoblast_Down	FALSE	0.823942956066085	10	919	1	0.00108813928182807	0.1	GO:1900674	GO:BP	olefin biosynthetic process	15906	21674	c("GO:0120251"	"GO:0120255"	"GO:1900673")
948	Atrichoblast_Down	FALSE	0.823942956066085	10	919	1	0.00108813928182807	0.1	GO:0071483	GO:BP	cellular response to blue light	15906	17527	c("GO:0009637"	"GO:0071482")
949	Atrichoblast_Down	FALSE	0.823942956066085	10	919	1	0.00108813928182807	0.1	GO:0006551	GO:BP	leucine metabolic process	15906	2309	c("GO:0009081"	"GO:1901605")
950	Atrichoblast_Down	FALSE	0.823942956066085	10	919	1	0.00108813928182807	0.1	GO:0015706	GO:BP	nitrate transmembrane transport	15906	4911	c("GO:0098661"	"GO:1902025")
951	Atrichoblast_Down	FALSE	0.823942956066085	10	919	1	0.00108813928182807	0.1	GO:0015691	GO:BP	cadmium ion transport	15906	4897	GO:0000041
952	Atrichoblast_Down	FALSE	0.823942956066085	10	919	1	0.00108813928182807	0.1	GO:0045168	GO:BP	cell-cell signaling involved in cell fate commitment	15906	11914	c("GO:0007267"	"GO:0045165")
953	Atrichoblast_Down	FALSE	0.823942956066085	26	919	2	0.00217627856365615	0.0769230769230769	GO:0046271	GO:BP	phenylpropanoid catabolic process	15906	12630	c("GO:0009698"	"GO:0019439"	"GO:1901361")
954	Atrichoblast_Down	FALSE	0.823942956066085	26	919	2	0.00217627856365615	0.0769230769230769	GO:1900150	GO:BP	regulation of defense response to fungus	15906	21244	c("GO:0002831"	"GO:0031347"	"GO:0032101"	"GO:0050832")
955	Atrichoblast_Down	FALSE	0.823942956066085	26	919	2	0.00217627856365615	0.0769230769230769	GO:0046274	GO:BP	lignin catabolic process	15906	12633	c("GO:0009808"	"GO:0046271")
956	Atrichoblast_Down	FALSE	0.823942956066085	10	919	1	0.00108813928182807	0.1	GO:0080112	GO:BP	seed growth	15906	18648	c("GO:0022414"	"GO:0048316"	"GO:0048589")
957	Atrichoblast_Down	FALSE	0.823942956066085	26	919	2	0.00217627856365615	0.0769230769230769	GO:0015718	GO:BP	monocarboxylic acid transport	15906	4923	GO:0046942
958	Atrichoblast_Down	FALSE	0.823942956066085	26	919	2	0.00217627856365615	0.0769230769230769	GO:0006672	GO:BP	ceramide metabolic process	15906	2419	c("GO:0006665"	"GO:0043603")
959	Atrichoblast_Down	FALSE	0.823942956066085	10	919	1	0.00108813928182807	0.1	GO:0002684	GO:BP	positive regulation of immune system process	15906	1216	c("GO:0002376"	"GO:0002682"	"GO:0048518")
960	Atrichoblast_Down	FALSE	0.823942956066085	10	919	1	0.00108813928182807	0.1	GO:0043450	GO:BP	alkene biosynthetic process	15906	11212	c("GO:0043449"	"GO:0044249"	"GO:1900674")
961	Atrichoblast_Down	FALSE	0.823942956066085	25	919	2	0.00217627856365615	0.08	GO:0006743	GO:BP	ubiquinone metabolic process	15906	2481	GO:1901661
962	Atrichoblast_Down	FALSE	0.823942956066085	10	919	1	0.00108813928182807	0.1	GO:0044773	GO:BP	mitotic DNA damage checkpoint signaling	15906	11750	c("GO:0000077"	"GO:0044774")
963	Atrichoblast_Down	FALSE	0.823942956066085	10	919	1	0.00108813928182807	0.1	GO:0043449	GO:BP	cellular alkene metabolic process	15906	11211	c("GO:0044237"	"GO:1900673")
964	Atrichoblast_Down	FALSE	0.823942956066085	107	919	7	0.00761697497279652	0.0654205607476635	GO:0090150	GO:BP	establishment of protein localization to membrane	15906	18917	c("GO:0045184"	"GO:0072657")
965	Atrichoblast_Down	FALSE	0.823942956066085	10	919	1	0.00108813928182807	0.1	GO:0099116	GO:BP	tRNA 5'-end processing	15906	19948	c("GO:0008033"	"GO:0034471")
966	Atrichoblast_Down	FALSE	0.823942956066085	10	919	1	0.00108813928182807	0.1	GO:0070076	GO:BP	histone lysine demethylation	15906	16695	GO:0016577
967	Atrichoblast_Down	FALSE	0.823942956066085	10	919	1	0.00108813928182807	0.1	GO:0110096	GO:BP	cellular response to aldehyde	15906	20323	c("GO:0010033"	"GO:1901701")
968	Atrichoblast_Down	FALSE	0.823942956066085	10	919	1	0.00108813928182807	0.1	GO:0046294	GO:BP	formaldehyde catabolic process	15906	12652	c("GO:0044282"	"GO:0046185"	"GO:0046292"	"GO:0110095")
969	Atrichoblast_Down	FALSE	0.823942956066085	42	919	3	0.00326441784548422	0.0714285714285714	GO:0140053	GO:BP	mitochondrial gene expression	15906	20573	GO:0010467
970	Atrichoblast_Down	FALSE	0.823942956066085	10	919	1	0.00108813928182807	0.1	GO:0006000	GO:BP	fructose metabolic process	15906	1897	GO:0019318
971	Atrichoblast_Down	FALSE	0.823942956066085	10	919	1	0.00108813928182807	0.1	GO:0046292	GO:BP	formaldehyde metabolic process	15906	12650	c("GO:0006081"	"GO:0044281")
972	Atrichoblast_Down	FALSE	0.823942956066085	10	919	1	0.00108813928182807	0.1	GO:0006167	GO:BP	AMP biosynthetic process	15906	2030	c("GO:0009152"	"GO:0009168"	"GO:0046033")
973	Atrichoblast_Down	FALSE	0.823942956066085	10	919	1	0.00108813928182807	0.1	GO:0048208	GO:BP	COPII vesicle coating	15906	13232	c("GO:0006901"	"GO:0048207"	"GO:0065003"	"GO:0090114")
974	Atrichoblast_Down	FALSE	0.823942956066085	10	919	1	0.00108813928182807	0.1	GO:0110095	GO:BP	cellular detoxification of aldehyde	15906	20322	c("GO:0110096"	"GO:1990748")
975	Atrichoblast_Down	FALSE	0.823942956066085	10	919	1	0.00108813928182807	0.1	GO:0072529	GO:BP	pyrimidine-containing compound catabolic process	15906	18266	c("GO:0044270"	"GO:0046700"	"GO:0072527"	"GO:1901361"	"GO:1901565")
976	Atrichoblast_Down	FALSE	0.823942956066085	26	919	2	0.00217627856365615	0.0769230769230769	GO:0016108	GO:BP	tetraterpenoid metabolic process	15906	5213	GO:0006721
977	Atrichoblast_Down	FALSE	0.823942956066085	10	919	1	0.00108813928182807	0.1	GO:0030497	GO:BP	fatty acid elongation	15906	7137	GO:0006633
978	Atrichoblast_Down	FALSE	0.823942956066085	25	919	2	0.00217627856365615	0.08	GO:0006094	GO:BP	gluconeogenesis	15906	1984	c("GO:0006006"	"GO:0019319")
979	Atrichoblast_Down	FALSE	0.823942956066085	462	919	28	0.0304678998911861	0.0606060606060606	GO:0009791	GO:BP	post-embryonic development	15906	3736	c("GO:0007275"	"GO:0032501")
980	Atrichoblast_Down	FALSE	0.823942956066085	10	919	1	0.00108813928182807	0.1	GO:0018106	GO:BP	peptidyl-histidine phosphorylation	15906	5450	c("GO:0006468"	"GO:0018202")
981	Atrichoblast_Down	FALSE	0.823942956066085	227	919	14	0.015233949945593	0.0616740088105727	GO:0009416	GO:BP	response to light stimulus	15906	3536	GO:0009314
982	Atrichoblast_Down	FALSE	0.823942956066085	10	919	1	0.00108813928182807	0.1	GO:0009693	GO:BP	ethylene biosynthetic process	15906	3653	c("GO:0009692"	"GO:0043450")
983	Atrichoblast_Down	FALSE	0.823942956066085	26	919	2	0.00217627856365615	0.0769230769230769	GO:0016119	GO:BP	carotene metabolic process	15906	5224	GO:0042214
984	Atrichoblast_Down	FALSE	0.823942956066085	26	919	2	0.00217627856365615	0.0769230769230769	GO:0016116	GO:BP	carotenoid metabolic process	15906	5221	GO:0016108
985	Atrichoblast_Down	FALSE	0.823942956066085	10	919	1	0.00108813928182807	0.1	GO:1901699	GO:BP	cellular response to nitrogen compound	15906	22528	c("GO:0070887"	"GO:1901698")
986	Atrichoblast_Down	FALSE	0.823942956066085	10	919	1	0.00108813928182807	0.1	GO:0008215	GO:BP	spermine metabolic process	15906	3195	GO:0006595
987	Atrichoblast_Down	FALSE	0.823942956066085	25	919	2	0.00217627856365615	0.08	GO:0006558	GO:BP	L-phenylalanine metabolic process	15906	2315	c("GO:0009072"	"GO:1902221")
988	Atrichoblast_Down	FALSE	0.823942956066085	41	919	3	0.00326441784548422	0.0731707317073171	GO:0019362	GO:BP	pyridine nucleotide metabolic process	15906	5981	c("GO:0009117"	"GO:0072524")
989	Atrichoblast_Down	FALSE	0.823942956066085	42	919	3	0.00326441784548422	0.0714285714285714	GO:0008219	GO:BP	cell death	15906	3199	GO:0009987
990	Atrichoblast_Down	FALSE	0.823942956066085	10	919	1	0.00108813928182807	0.1	GO:0009692	GO:BP	ethylene metabolic process	15906	3652	GO:0043449
991	Atrichoblast_Down	FALSE	0.823942956066085	75	919	5	0.00544069640914037	0.0666666666666667	GO:0000041	GO:BP	transition metal ion transport	15906	17	GO:0030001
992	Atrichoblast_Down	FALSE	0.823942956066085	41	919	3	0.00326441784548422	0.0731707317073171	GO:0018198	GO:BP	peptidyl-cysteine modification	15906	5518	GO:0018193
993	Atrichoblast_Down	FALSE	0.823942956066085	10	919	1	0.00108813928182807	0.1	GO:1902223	GO:BP	erythrose 4-phosphate/phosphoenolpyruvate family amino acid biosynthetic process	15906	23009	c("GO:1901607"	"GO:1902221")
994	Atrichoblast_Down	FALSE	0.823942956066085	26	919	2	0.00217627856365615	0.0769230769230769	GO:0019932	GO:BP	second-messenger-mediated signaling	15906	6371	GO:0035556
995	Atrichoblast_Down	FALSE	0.823942956066085	10	919	1	0.00108813928182807	0.1	GO:0019915	GO:BP	lipid storage	15906	6359	c("GO:0010876"	"GO:0051235")
996	Atrichoblast_Down	FALSE	0.823942956066085	10	919	1	0.00108813928182807	0.1	GO:0009094	GO:BP	L-phenylalanine biosynthetic process	15906	3323	c("GO:0006558"	"GO:0009095"	"GO:1902223")
997	Atrichoblast_Down	FALSE	0.823942956066085	25	919	2	0.00217627856365615	0.08	GO:1902221	GO:BP	erythrose 4-phosphate/phosphoenolpyruvate family amino acid metabolic process	15906	23007	GO:1901605
998	Atrichoblast_Down	FALSE	0.823942956066085	26	919	2	0.00217627856365615	0.0769230769230769	GO:0019319	GO:BP	hexose biosynthetic process	15906	5939	c("GO:0019318"	"GO:0046364")
999	Atrichoblast_Down	FALSE	0.832062298406919	144	919	9	0.00979325353645267	0.0625	GO:0009966	GO:BP	regulation of signal transduction	15906	3862	c("GO:0007165"	"GO:0010646"	"GO:0023051"	"GO:0048583")
1000	Atrichoblast_Down	FALSE	0.835902185826097	43	919	3	0.00326441784548422	0.0697674418604651	GO:0044087	GO:BP	regulation of cellular component biogenesis	15906	11460	c("GO:0044085"	"GO:0050794")
1001	Atrichoblast_Down	FALSE	0.839405855692784	60	919	4	0.0043525571273123	0.0666666666666667	GO:0031668	GO:BP	cellular response to extracellular stimulus	15906	7623	c("GO:0007154"	"GO:0009991"	"GO:0051716"	"GO:0071496")
1002	Atrichoblast_Down	FALSE	0.839405855692784	60	919	4	0.0043525571273123	0.0666666666666667	GO:0042594	GO:BP	response to starvation	15906	10757	c("GO:0006950"	"GO:0031667")
1003	Atrichoblast_Down	FALSE	0.839405855692784	60	919	4	0.0043525571273123	0.0666666666666667	GO:0006418	GO:BP	tRNA aminoacylation for protein translation	15906	2210	c("GO:0006412"	"GO:0043039")
1004	Atrichoblast_Down	FALSE	0.841191254718213	11	919	1	0.00108813928182807	0.0909090909090909	GO:0009299	GO:BP	mRNA transcription	15906	3502	c("GO:0006351"	"GO:0016071")
1005	Atrichoblast_Down	FALSE	0.841191254718213	11	919	1	0.00108813928182807	0.0909090909090909	GO:0006526	GO:BP	arginine biosynthetic process	15906	2284	c("GO:0006525"	"GO:0009084")
1006	Atrichoblast_Down	FALSE	0.841191254718213	11	919	1	0.00108813928182807	0.0909090909090909	GO:0010972	GO:BP	negative regulation of G2/M transition of mitotic cell cycle	15906	4632	c("GO:0000086"	"GO:0010389"	"GO:1901991"	"GO:1902750")
1007	Atrichoblast_Down	FALSE	0.841191254718213	11	919	1	0.00108813928182807	0.0909090909090909	GO:0009846	GO:BP	pollen germination	15906	3776	c("GO:0009856"	"GO:0022414"	"GO:0032501")
1008	Atrichoblast_Down	FALSE	0.841191254718213	608	919	36	0.0391730141458107	0.0592105263157895	GO:0048731	GO:BP	system development	15906	13640	c("GO:0007275"	"GO:0048856")
1009	Atrichoblast_Down	FALSE	0.841191254718213	11	919	1	0.00108813928182807	0.0909090909090909	GO:0044818	GO:BP	mitotic G2/M transition checkpoint	15906	11776	c("GO:0007093"	"GO:0010972")
1010	Atrichoblast_Down	FALSE	0.841191254718213	11	919	1	0.00108813928182807	0.0909090909090909	GO:0043605	GO:BP	amide catabolic process	15906	11313	c("GO:0009056"	"GO:0043603")
1011	Atrichoblast_Down	FALSE	0.841191254718213	112	919	7	0.00761697497279652	0.0625	GO:0009250	GO:BP	glucan biosynthetic process	15906	3471	c("GO:0000271"	"GO:0044042")
1012	Atrichoblast_Down	FALSE	0.841191254718213	11	919	1	0.00108813928182807	0.0909090909090909	GO:0045487	GO:BP	gibberellin catabolic process	15906	12021	c("GO:0009685"	"GO:0016103"	"GO:0046395")
1013	Atrichoblast_Down	FALSE	0.841191254718213	11	919	1	0.00108813928182807	0.0909090909090909	GO:0016926	GO:BP	protein desumoylation	15906	5355	c("GO:0018205"	"GO:0070646")
1014	Atrichoblast_Down	FALSE	0.841191254718213	11	919	1	0.00108813928182807	0.0909090909090909	GO:0009174	GO:BP	pyrimidine ribonucleoside monophosphate biosynthetic process	15906	3396	c("GO:0009130"	"GO:0009156"	"GO:0009173")
1015	Atrichoblast_Down	FALSE	0.841191254718213	11	919	1	0.00108813928182807	0.0909090909090909	GO:0045595	GO:BP	regulation of cell differentiation	15906	12061	c("GO:0030154"	"GO:0050793"	"GO:0050794")
1016	Atrichoblast_Down	FALSE	0.841191254718213	232	919	14	0.015233949945593	0.0603448275862069	GO:0009314	GO:BP	response to radiation	15906	3516	GO:0009628
1017	Atrichoblast_Down	FALSE	0.841191254718213	11	919	1	0.00108813928182807	0.0909090909090909	GO:0046049	GO:BP	UMP metabolic process	15906	12443	c("GO:0009173"	"GO:0009218")
1018	Atrichoblast_Down	FALSE	0.841191254718213	11	919	1	0.00108813928182807	0.0909090909090909	GO:1901570	GO:BP	fatty acid derivative biosynthetic process	15906	22442	c("GO:0008610"	"GO:1901568")
1019	Atrichoblast_Down	FALSE	0.841191254718213	11	919	1	0.00108813928182807	0.0909090909090909	GO:0009695	GO:BP	jasmonic acid biosynthetic process	15906	3655	c("GO:0009694"	"GO:0042759")
1020	Atrichoblast_Down	FALSE	0.841191254718213	27	919	2	0.00217627856365615	0.0740740740740741	GO:0046189	GO:BP	phenol-containing compound biosynthetic process	15906	12577	c("GO:0018958"	"GO:0019438"	"GO:1901362"	"GO:1901617")
1021	Atrichoblast_Down	FALSE	0.841191254718213	11	919	1	0.00108813928182807	0.0909090909090909	GO:0019363	GO:BP	pyridine nucleotide biosynthetic process	15906	5982	c("GO:0009165"	"GO:0019362"	"GO:0072525")
1022	Atrichoblast_Down	FALSE	0.841191254718213	11	919	1	0.00108813928182807	0.0909090909090909	GO:0009173	GO:BP	pyrimidine ribonucleoside monophosphate metabolic process	15906	3395	c("GO:0009129"	"GO:0009161")
1023	Atrichoblast_Down	FALSE	0.841191254718213	11	919	1	0.00108813928182807	0.0909090909090909	GO:0140546	GO:BP	defense response to symbiont	15906	20747	GO:0098542
1024	Atrichoblast_Down	FALSE	0.841191254718213	147	919	9	0.00979325353645267	0.0612244897959184	GO:0080134	GO:BP	regulation of response to stress	15906	18659	c("GO:0006950"	"GO:0048583")
1025	Atrichoblast_Down	FALSE	0.841191254718213	44	919	3	0.00326441784548422	0.0681818181818182	GO:0018958	GO:BP	phenol-containing compound metabolic process	15906	5757	c("GO:0006725"	"GO:1901360"	"GO:1901615")
1026	Atrichoblast_Down	FALSE	0.841191254718213	11	919	1	0.00108813928182807	0.0909090909090909	GO:0016103	GO:BP	diterpenoid catabolic process	15906	5208	c("GO:0016101"	"GO:0016115")
1027	Atrichoblast_Down	FALSE	0.841191254718213	11	919	1	0.00108813928182807	0.0909090909090909	GO:0007267	GO:BP	cell-cell signaling	15906	2846	c("GO:0007154"	"GO:0023052")
1028	Atrichoblast_Down	FALSE	0.841191254718213	128	919	8	0.00870511425462459	0.0625	GO:0055080	GO:BP	monoatomic cation homeostasis	15906	14963	GO:0050801
1029	Atrichoblast_Down	FALSE	0.841191254718213	11	919	1	0.00108813928182807	0.0909090909090909	GO:0032527	GO:BP	protein exit from endoplasmic reticulum	15906	7989	GO:0006886
1030	Atrichoblast_Down	FALSE	0.841191254718213	11	919	1	0.00108813928182807	0.0909090909090909	GO:0042761	GO:BP	very long-chain fatty acid biosynthetic process	15906	10856	c("GO:0000038"	"GO:0006633")
1031	Atrichoblast_Down	FALSE	0.841191254718213	11	919	1	0.00108813928182807	0.0909090909090909	GO:0051607	GO:BP	defense response to virus	15906	14519	c("GO:0009615"	"GO:0140546")
1032	Atrichoblast_Down	FALSE	0.841191254718213	27	919	2	0.00217627856365615	0.0740740740740741	GO:0051606	GO:BP	detection of stimulus	15906	14518	GO:0050896
1033	Atrichoblast_Down	FALSE	0.841191254718213	61	919	4	0.0043525571273123	0.0655737704918033	GO:0071496	GO:BP	cellular response to external stimulus	15906	17540	GO:0009605
1034	Atrichoblast_Down	FALSE	0.841191254718213	11	919	1	0.00108813928182807	0.0909090909090909	GO:0071695	GO:BP	anatomical structure maturation	15906	17677	c("GO:0021700"	"GO:0048856")
1035	Atrichoblast_Down	FALSE	0.841191254718213	11	919	1	0.00108813928182807	0.0909090909090909	GO:0060627	GO:BP	regulation of vesicle-mediated transport	15906	15542	c("GO:0016192"	"GO:0050794"	"GO:0051049")
1036	Atrichoblast_Down	FALSE	0.841191254718213	11	919	1	0.00108813928182807	0.0909090909090909	GO:1901679	GO:BP	nucleotide transmembrane transport	15906	22516	c("GO:0006862"	"GO:0055085")
1037	Atrichoblast_Down	FALSE	0.841191254718213	61	919	4	0.0043525571273123	0.0655737704918033	GO:0002831	GO:BP	regulation of response to biotic stimulus	15906	1355	c("GO:0009607"	"GO:0048583")
1038	Atrichoblast_Down	FALSE	0.841191254718213	27	919	2	0.00217627856365615	0.0740740740740741	GO:0072583	GO:BP	clathrin-dependent endocytosis	15906	18290	GO:0006898
1039	Atrichoblast_Down	FALSE	0.841191254718213	11	919	1	0.00108813928182807	0.0909090909090909	GO:0006303	GO:BP	double-strand break repair via nonhomologous end joining	15906	2140	GO:0006302
1040	Atrichoblast_Down	FALSE	0.841191254718213	11	919	1	0.00108813928182807	0.0909090909090909	GO:0071265	GO:BP	L-methionine biosynthetic process	15906	17331	GO:0009086
1041	Atrichoblast_Down	FALSE	0.841191254718213	11	919	1	0.00108813928182807	0.0909090909090909	GO:0032880	GO:BP	regulation of protein localization	15906	8248	c("GO:0008104"	"GO:0060341")
1042	Atrichoblast_Down	FALSE	0.841191254718213	11	919	1	0.00108813928182807	0.0909090909090909	GO:0006222	GO:BP	UMP biosynthetic process	15906	2075	c("GO:0009174"	"GO:0009220"	"GO:0046049")
1043	Atrichoblast_Down	FALSE	0.841191254718213	11	919	1	0.00108813928182807	0.0909090909090909	GO:0009088	GO:BP	threonine biosynthetic process	15906	3317	c("GO:0006566"	"GO:0009067")
1044	Atrichoblast_Down	FALSE	0.841191254718213	11	919	1	0.00108813928182807	0.0909090909090909	GO:0010229	GO:BP	inflorescence development	15906	4069	GO:0090567
1045	Atrichoblast_Down	FALSE	0.841191254718213	11	919	1	0.00108813928182807	0.0909090909090909	GO:0006265	GO:BP	DNA topological change	15906	2110	c("GO:0006259"	"GO:0071103")
1046	Atrichoblast_Down	FALSE	0.841191254718213	145	919	9	0.00979325353645267	0.0620689655172414	GO:0023051	GO:BP	regulation of signaling	15906	6954	c("GO:0023052"	"GO:0050789")
1047	Atrichoblast_Down	FALSE	0.841191254718213	11	919	1	0.00108813928182807	0.0909090909090909	GO:1902025	GO:BP	nitrate import	15906	22837	c("GO:0015698"	"GO:0071705")
1048	Atrichoblast_Down	FALSE	0.848114845218896	62	919	4	0.0043525571273123	0.0645161290322581	GO:0032879	GO:BP	regulation of localization	15906	8247	c("GO:0050789"	"GO:0051179")
1049	Atrichoblast_Down	FALSE	0.848459137717192	838	919	49	0.0533188248095756	0.058472553699284	GO:0032501	GO:BP	multicellular organismal process	15906	7975	GO:0008150
1050	Atrichoblast_Down	FALSE	0.848459137717192	28	919	2	0.00217627856365615	0.0714285714285714	GO:0006835	GO:BP	dicarboxylic acid transport	15906	2545	GO:0046942
1051	Atrichoblast_Down	FALSE	0.848459137717192	148	919	9	0.00979325353645267	0.0608108108108108	GO:0010646	GO:BP	regulation of cell communication	15906	4364	c("GO:0007154"	"GO:0050794")
1052	Atrichoblast_Down	FALSE	0.848459137717192	45	919	3	0.00326441784548422	0.0666666666666667	GO:0006885	GO:BP	regulation of pH	15906	2581	c("GO:0055080"	"GO:0065007")
1053	Atrichoblast_Down	FALSE	0.855768298115359	12603	919	729	0.793253536452666	0.0578433706260414	GO:0009987	GO:BP	cellular process	15906	3869	GO:0008150
1054	Atrichoblast_Down	FALSE	0.860237588214448	80	919	5	0.00544069640914037	0.0625	GO:0009063	GO:BP	amino acid catabolic process	15906	3295	c("GO:0006520"	"GO:0046395"	"GO:1901565")
1055	Atrichoblast_Down	FALSE	0.862474400784003	12	919	1	0.00108813928182807	0.0833333333333333	GO:0006616	GO:BP	SRP-dependent cotranslational protein targeting to membrane	translocation	15906	2369	c("GO:0006614"	"GO:0065002")
1056	Atrichoblast_Down	FALSE	0.862474400784003	12	919	1	0.00108813928182807	0.0833333333333333	GO:0009646	GO:BP	response to absence of light	15906	3621	GO:0009642
1057	Atrichoblast_Down	FALSE	0.862474400784003	12	919	1	0.00108813928182807	0.0833333333333333	GO:1902075	GO:BP	cellular response to salt	15906	22879	c("GO:0070887"	"GO:1902074")
1058	Atrichoblast_Down	FALSE	0.862474400784003	12	919	1	0.00108813928182807	0.0833333333333333	GO:0009937	GO:BP	regulation of gibberellic acid mediated signaling pathway	15906	3835	c("GO:0009740"	"GO:0009966")
1059	Atrichoblast_Down	FALSE	0.862474400784003	12	919	1	0.00108813928182807	0.0833333333333333	GO:0048199	GO:BP	vesicle targeting	to	from or within Golgi	15906	13223	c("GO:0006903"	"GO:0048193")
1060	Atrichoblast_Down	FALSE	0.862474400784003	12	919	1	0.00108813928182807	0.0833333333333333	GO:0016577	GO:BP	histone demethylation	15906	5349	c("GO:0006482"	"GO:0016570")
1061	Atrichoblast_Down	FALSE	0.862474400784003	12	919	1	0.00108813928182807	0.0833333333333333	GO:0046834	GO:BP	lipid phosphorylation	15906	13023	c("GO:0016310"	"GO:0030258")
1062	Atrichoblast_Down	FALSE	0.862474400784003	12	919	1	0.00108813928182807	0.0833333333333333	GO:0009860	GO:BP	pollen tube growth	15906	3788	c("GO:0003006"	"GO:0009932"	"GO:0048588"	"GO:0048868")
1063	Atrichoblast_Down	FALSE	0.862474400784003	12	919	1	0.00108813928182807	0.0833333333333333	GO:1900457	GO:BP	regulation of brassinosteroid mediated signaling pathway	15906	21496	c("GO:0009742"	"GO:0009966")
1064	Atrichoblast_Down	FALSE	0.862474400784003	29	919	2	0.00217627856365615	0.0689655172413793	GO:0006555	GO:BP	methionine metabolic process	15906	2313	c("GO:0000096"	"GO:0009066")
1065	Atrichoblast_Down	FALSE	0.862474400784003	64	919	4	0.0043525571273123	0.0625	GO:0140115	GO:BP	export across plasma membrane	15906	20590	c("GO:0055085"	"GO:0140352")
1066	Atrichoblast_Down	FALSE	0.862474400784003	12	919	1	0.00108813928182807	0.0833333333333333	GO:1902750	GO:BP	negative regulation of cell cycle G2/M phase transition	15906	23387	c("GO:0044839"	"GO:1901988"	"GO:1902749")
1067	Atrichoblast_Down	FALSE	0.862474400784003	12	919	1	0.00108813928182807	0.0833333333333333	GO:0046620	GO:BP	regulation of organ growth	15906	12885	c("GO:0035265"	"GO:0048638"	"GO:0051239")
1068	Atrichoblast_Down	FALSE	0.862474400784003	29	919	2	0.00217627856365615	0.0689655172413793	GO:0006360	GO:BP	transcription by RNA polymerase I	15906	2169	GO:0006351
1069	Atrichoblast_Down	FALSE	0.862474400784003	29	919	2	0.00217627856365615	0.0689655172413793	GO:0008300	GO:BP	isoprenoid catabolic process	15906	3214	c("GO:0006720"	"GO:0044242")
1070	Atrichoblast_Down	FALSE	0.862474400784003	185	919	11	0.0119695321001088	0.0594594594594595	GO:0072330	GO:BP	monocarboxylic acid biosynthetic process	15906	18185	c("GO:0032787"	"GO:0046394")
1071	Atrichoblast_Down	FALSE	0.862474400784003	12	919	1	0.00108813928182807	0.0833333333333333	GO:0009932	GO:BP	cell tip growth	15906	3832	GO:0009826
1072	Atrichoblast_Down	FALSE	0.862474400784003	12	919	1	0.00108813928182807	0.0833333333333333	GO:0046520	GO:BP	sphingoid biosynthetic process	15906	12843	c("GO:0030148"	"GO:0046519")
1073	Atrichoblast_Down	FALSE	0.862474400784003	12	919	1	0.00108813928182807	0.0833333333333333	GO:0006878	GO:BP	intracellular copper ion homeostasis	15906	2574	c("GO:0030003"	"GO:0055070")
1074	Atrichoblast_Down	FALSE	0.862474400784003	12	919	1	0.00108813928182807	0.0833333333333333	GO:0042752	GO:BP	regulation of circadian rhythm	15906	10848	c("GO:0007623"	"GO:0050789")
1075	Atrichoblast_Down	FALSE	0.862474400784003	12	919	1	0.00108813928182807	0.0833333333333333	GO:0006670	GO:BP	sphingosine metabolic process	15906	2417	c("GO:0034311"	"GO:0046519")
1076	Atrichoblast_Down	FALSE	0.862474400784003	12	919	1	0.00108813928182807	0.0833333333333333	GO:0043649	GO:BP	dicarboxylic acid catabolic process	15906	11348	c("GO:0043648"	"GO:0046395")
1077	Atrichoblast_Down	FALSE	0.862474400784003	64	919	4	0.0043525571273123	0.0625	GO:0009069	GO:BP	serine family amino acid metabolic process	15906	3301	GO:1901605
1078	Atrichoblast_Down	FALSE	0.862474400784003	64	919	4	0.0043525571273123	0.0625	GO:0043038	GO:BP	amino acid activation	15906	10994	GO:0006520
1079	Atrichoblast_Down	FALSE	0.862474400784003	12	919	1	0.00108813928182807	0.0833333333333333	GO:0006901	GO:BP	vesicle coating	15906	2594	c("GO:0006900"	"GO:0016050")
1080	Atrichoblast_Down	FALSE	0.862474400784003	63	919	4	0.0043525571273123	0.0634920634920635	GO:0043039	GO:BP	tRNA aminoacylation	15906	10995	c("GO:0006399"	"GO:0043038")
1081	Atrichoblast_Down	FALSE	0.862474400784003	12	919	1	0.00108813928182807	0.0833333333333333	GO:0015860	GO:BP	purine nucleoside transmembrane transport	15906	5053	c("GO:0072530"	"GO:1901642")
1082	Atrichoblast_Down	FALSE	0.862474400784003	12	919	1	0.00108813928182807	0.0833333333333333	GO:0046512	GO:BP	sphingosine biosynthetic process	15906	12836	c("GO:0006670"	"GO:0034312"	"GO:0044271"	"GO:0046520")
1083	Atrichoblast_Down	FALSE	0.862474400784003	29	919	2	0.00217627856365615	0.0689655172413793	GO:0009086	GO:BP	methionine biosynthetic process	15906	3315	c("GO:0000097"	"GO:0006555"	"GO:0009067")
1084	Atrichoblast_Down	FALSE	0.862474400784003	12	919	1	0.00108813928182807	0.0833333333333333	GO:0046033	GO:BP	AMP metabolic process	15906	12427	c("GO:0009150"	"GO:0009167")
1085	Atrichoblast_Down	FALSE	0.862474400784003	29	919	2	0.00217627856365615	0.0689655172413793	GO:0042127	GO:BP	regulation of cell population proliferation	15906	10477	c("GO:0008283"	"GO:0050794")
1086	Atrichoblast_Down	FALSE	0.869472563734697	47	919	3	0.00326441784548422	0.0638297872340425	GO:0051225	GO:BP	spindle assembly	15906	14259	c("GO:0007051"	"GO:0007059"	"GO:0140694")
1087	Atrichoblast_Down	FALSE	0.869472563734697	47	919	3	0.00326441784548422	0.0638297872340425	GO:0007018	GO:BP	microtubule-based movement	15906	2669	GO:0007017
1088	Atrichoblast_Down	FALSE	0.879976352728231	65	919	4	0.0043525571273123	0.0615384615384615	GO:0032101	GO:BP	regulation of response to external stimulus	15906	7724	c("GO:0009605"	"GO:0048583")
1089	Atrichoblast_Down	FALSE	0.881043167641004	30	919	2	0.00217627856365615	0.0666666666666667	GO:0006084	GO:BP	acetyl-CoA metabolic process	15906	1978	GO:0006637
1090	Atrichoblast_Down	FALSE	0.881043167641004	30	919	2	0.00217627856365615	0.0666666666666667	GO:0006739	GO:BP	NADP metabolic process	15906	2477	c("GO:0006163"	"GO:0046496")
1091	Atrichoblast_Down	FALSE	0.883011228000394	275	919	16	0.0174102285092492	0.0581818181818182	GO:0008380	GO:BP	RNA splicing	15906	3241	GO:0006396
1092	Atrichoblast_Down	FALSE	0.884520694190511	153	919	9	0.00979325353645267	0.0588235294117647	GO:0005996	GO:BP	monosaccharide metabolic process	15906	1893	c("GO:0005975"	"GO:0044281")
1093	Atrichoblast_Down	FALSE	0.887387435393714	13	919	1	0.00108813928182807	0.0769230769230769	GO:0097428	GO:BP	protein maturation by iron-sulfur cluster transfer	15906	19543	GO:0051604
1094	Atrichoblast_Down	FALSE	0.887387435393714	13	919	1	0.00108813928182807	0.0769230769230769	GO:0090224	GO:BP	regulation of spindle organization	15906	18984	c("GO:0007051"	"GO:0010564"	"GO:0070507")
1095	Atrichoblast_Down	FALSE	0.887387435393714	13	919	1	0.00108813928182807	0.0769230769230769	GO:0006566	GO:BP	threonine metabolic process	15906	2323	GO:0009066
1096	Atrichoblast_Down	FALSE	0.887387435393714	13	919	1	0.00108813928182807	0.0769230769230769	GO:0098739	GO:BP	import across plasma membrane	15906	19759	GO:0055085
1097	Atrichoblast_Down	FALSE	0.887387435393714	13	919	1	0.00108813928182807	0.0769230769230769	GO:0010167	GO:BP	response to nitrate	15906	4027	c("GO:0010035"	"GO:1901698"	"GO:1901700"	"GO:1902074")
1098	Atrichoblast_Down	FALSE	0.887387435393714	13	919	1	0.00108813928182807	0.0769230769230769	GO:0098781	GO:BP	ncRNA transcription	15906	19787	c("GO:0006351"	"GO:0034660")
1099	Atrichoblast_Down	FALSE	0.887387435393714	13	919	1	0.00108813928182807	0.0769230769230769	GO:0006482	GO:BP	protein demethylation	15906	2254	c("GO:0008214"	"GO:0070988")
1100	Atrichoblast_Down	FALSE	0.887387435393714	101	919	6	0.00652883569096844	0.0594059405940594	GO:0006413	GO:BP	translational initiation	15906	2206	c("GO:0006412"	"GO:0044237")
1101	Atrichoblast_Down	FALSE	0.887387435393714	13	919	1	0.00108813928182807	0.0769230769230769	GO:0006570	GO:BP	tyrosine metabolic process	15906	2327	c("GO:0009072"	"GO:1901605")
1102	Atrichoblast_Down	FALSE	0.887387435393714	13	919	1	0.00108813928182807	0.0769230769230769	GO:0008214	GO:BP	protein dealkylation	15906	3194	GO:0036211
1103	Atrichoblast_Down	FALSE	0.887387435393714	241	919	14	0.015233949945593	0.0580912863070539	GO:0006364	GO:BP	rRNA processing	15906	2173	c("GO:0016072"	"GO:0034470"	"GO:0042254")
1104	Atrichoblast_Down	FALSE	0.887387435393714	13	919	1	0.00108813928182807	0.0769230769230769	GO:0051510	GO:BP	regulation of unidimensional cell growth	15906	14445	c("GO:0001558"	"GO:0009826"	"GO:0022604"	"GO:0048638")
1105	Atrichoblast_Down	FALSE	0.887387435393714	13	919	1	0.00108813928182807	0.0769230769230769	GO:0043647	GO:BP	inositol phosphate metabolic process	15906	11346	c("GO:0006796"	"GO:0019637"	"GO:0019751")
1106	Atrichoblast_Down	FALSE	0.887387435393714	13	919	1	0.00108813928182807	0.0769230769230769	GO:0035434	GO:BP	copper ion transmembrane transport	15906	9459	c("GO:0006825"	"GO:0098655"	"GO:0098662")
1107	Atrichoblast_Down	FALSE	0.887387435393714	48	919	3	0.00326441784548422	0.0625	GO:0046434	GO:BP	organophosphate catabolic process	15906	12766	c("GO:0019637"	"GO:1901575")
1108	Atrichoblast_Down	FALSE	0.887387435393714	13	919	1	0.00108813928182807	0.0769230769230769	GO:0060236	GO:BP	regulation of mitotic spindle organization	15906	15189	c("GO:0007052"	"GO:0090224")
1109	Atrichoblast_Down	FALSE	0.887387435393714	13	919	1	0.00108813928182807	0.0769230769230769	GO:0009240	GO:BP	isopentenyl diphosphate biosynthetic process	15906	3462	c("GO:0008299"	"GO:0008654"	"GO:0046490")
1110	Atrichoblast_Down	FALSE	0.887387435393714	66	919	4	0.0043525571273123	0.0606060606060606	GO:0044093	GO:BP	positive regulation of molecular function	15906	11466	GO:0065009
1111	Atrichoblast_Down	FALSE	0.887387435393714	13	919	1	0.00108813928182807	0.0769230769230769	GO:0044774	GO:BP	mitotic DNA integrity checkpoint signaling	15906	11751	c("GO:0007093"	"GO:0031570")
1112	Atrichoblast_Down	FALSE	0.887387435393714	13	919	1	0.00108813928182807	0.0769230769230769	GO:0046490	GO:BP	isopentenyl diphosphate metabolic process	15906	12818	GO:0006644
1113	Atrichoblast_Down	FALSE	0.887387435393714	347	919	20	0.0217627856365615	0.0576368876080692	GO:0006812	GO:BP	monoatomic cation transport	15906	2532	GO:0006811
1114	Atrichoblast_Down	FALSE	0.889032467680623	31	919	2	0.00217627856365615	0.0645161290322581	GO:0006817	GO:BP	phosphate ion transport	15906	2536	GO:0015698
1115	Atrichoblast_Down	FALSE	0.889032467680623	31	919	2	0.00217627856365615	0.0645161290322581	GO:0015749	GO:BP	monosaccharide transmembrane transport	15906	4953	GO:0034219
1116	Atrichoblast_Down	FALSE	0.889032467680623	31	919	2	0.00217627856365615	0.0645161290322581	GO:0006898	GO:BP	receptor-mediated endocytosis	15906	2592	GO:0006897
1117	Atrichoblast_Down	FALSE	0.889032467680623	31	919	2	0.00217627856365615	0.0645161290322581	GO:1902531	GO:BP	regulation of intracellular signal transduction	15906	23244	c("GO:0009966"	"GO:0035556")
1118	Atrichoblast_Down	FALSE	0.891209864169455	49	919	3	0.00326441784548422	0.0612244897959184	GO:0009067	GO:BP	aspartate family amino acid biosynthetic process	15906	3299	c("GO:0009066"	"GO:1901607")
1119	Atrichoblast_Down	FALSE	0.891209864169455	49	919	3	0.00326441784548422	0.0612244897959184	GO:0098661	GO:BP	inorganic anion transmembrane transport	15906	19709	c("GO:0015698"	"GO:0098660")
1120	Atrichoblast_Down	FALSE	0.898217674300254	14	919	1	0.00108813928182807	0.0714285714285714	GO:0042759	GO:BP	long-chain fatty acid biosynthetic process	15906	10854	c("GO:0001676"	"GO:0006633")
1121	Atrichoblast_Down	FALSE	0.898217674300254	14	919	1	0.00108813928182807	0.0714285714285714	GO:0042138	GO:BP	meiotic DNA double-strand break formation	15906	10485	c("GO:0061982"	"GO:0090305")
1122	Atrichoblast_Down	FALSE	0.898217674300254	14	919	1	0.00108813928182807	0.0714285714285714	GO:0043288	GO:BP	apocarotenoid metabolic process	15906	11114	GO:0006720
1123	Atrichoblast_Down	FALSE	0.898217674300254	14	919	1	0.00108813928182807	0.0714285714285714	GO:0002682	GO:BP	regulation of immune system process	15906	1214	c("GO:0002376"	"GO:0050789")
1124	Atrichoblast_Down	FALSE	0.898217674300254	14	919	1	0.00108813928182807	0.0714285714285714	GO:0035265	GO:BP	organ growth	15906	9353	c("GO:0032501"	"GO:0048589")
1125	Atrichoblast_Down	FALSE	0.898217674300254	14	919	1	0.00108813928182807	0.0714285714285714	GO:0034765	GO:BP	regulation of monoatomic ion transmembrane transport	15906	9142	c("GO:0034220"	"GO:0034762"	"GO:0043269")
1126	Atrichoblast_Down	FALSE	0.898217674300254	14	919	1	0.00108813928182807	0.0714285714285714	GO:0034312	GO:BP	diol biosynthetic process	15906	8958	c("GO:0034311"	"GO:0046173")
1127	Atrichoblast_Down	FALSE	0.898217674300254	14	919	1	0.00108813928182807	0.0714285714285714	GO:0034311	GO:BP	diol metabolic process	15906	8957	GO:0019751
1128	Atrichoblast_Down	FALSE	0.898217674300254	14	919	1	0.00108813928182807	0.0714285714285714	GO:0045088	GO:BP	regulation of innate immune response	15906	11876	c("GO:0002831"	"GO:0031347"	"GO:0032101"	"GO:0045087"	"GO:0050776")
1129	Atrichoblast_Down	FALSE	0.898217674300254	14	919	1	0.00108813928182807	0.0714285714285714	GO:1902644	GO:BP	tertiary alcohol metabolic process	15906	23320	GO:0006066
1130	Atrichoblast_Down	FALSE	0.898217674300254	14	919	1	0.00108813928182807	0.0714285714285714	GO:0050776	GO:BP	regulation of immune response	15906	13908	c("GO:0002682"	"GO:0006955"	"GO:0048583")
1131	Atrichoblast_Down	FALSE	0.898217674300254	50	919	3	0.00326441784548422	0.06	GO:0051052	GO:BP	regulation of DNA metabolic process	15906	14134	c("GO:0006259"	"GO:0019219"	"GO:0060255")
1132	Atrichoblast_Down	FALSE	0.898217674300254	32	919	2	0.00217627856365615	0.0625	GO:0051156	GO:BP	glucose 6-phosphate metabolic process	15906	14213	c("GO:0006796"	"GO:0019637"	"GO:1901135")
1133	Atrichoblast_Down	FALSE	0.898217674300254	14	919	1	0.00108813928182807	0.0714285714285714	GO:1901420	GO:BP	negative regulation of response to alcohol	15906	22316	c("GO:0048585"	"GO:0097305"	"GO:1901419")
1134	Atrichoblast_Down	FALSE	0.898217674300254	14	919	1	0.00108813928182807	0.0714285714285714	GO:2000024	GO:BP	regulation of leaf development	15906	26444	c("GO:0048366"	"GO:0050793")
1135	Atrichoblast_Down	FALSE	0.898217674300254	50	919	3	0.00326441784548422	0.06	GO:0016485	GO:BP	protein processing	15906	5322	c("GO:0006508"	"GO:0051604")
1136	Atrichoblast_Down	FALSE	0.898217674300254	14	919	1	0.00108813928182807	0.0714285714285714	GO:0016558	GO:BP	protein import into peroxisome matrix	15906	5338	c("GO:0006625"	"GO:0015919"	"GO:0044743"	"GO:0065002")
1137	Atrichoblast_Down	FALSE	0.898217674300254	14	919	1	0.00108813928182807	0.0714285714285714	GO:0051643	GO:BP	endoplasmic reticulum localization	15906	14552	c("GO:0007029"	"GO:0051640")
1138	Atrichoblast_Down	FALSE	0.898217674300254	14	919	1	0.00108813928182807	0.0714285714285714	GO:0061615	GO:BP	glycolytic process through fructose-6-phosphate	15906	16369	GO:0006096
1139	Atrichoblast_Down	FALSE	0.898217674300254	14	919	1	0.00108813928182807	0.0714285714285714	GO:0061817	GO:BP	endoplasmic reticulum-plasma membrane tethering	15906	16464	c("GO:0051643"	"GO:0140056")
1140	Atrichoblast_Down	FALSE	0.898217674300254	14	919	1	0.00108813928182807	0.0714285714285714	GO:1905958	GO:BP	negative regulation of cellular response to alcohol	15906	26088	c("GO:0048523"	"GO:0097306"	"GO:1901420"	"GO:1905957")
1141	Atrichoblast_Down	FALSE	0.898217674300254	140	919	8	0.00870511425462459	0.0571428571428571	GO:0043413	GO:BP	macromolecule glycosylation	15906	11191	c("GO:0043412"	"GO:0070085")
1142	Atrichoblast_Down	FALSE	0.898217674300254	14	919	1	0.00108813928182807	0.0714285714285714	GO:0009788	GO:BP	negative regulation of abscisic acid-activated signaling pathway	15906	3733	c("GO:0009738"	"GO:0009787"	"GO:0009968"	"GO:1905958")
1143	Atrichoblast_Down	FALSE	0.898217674300254	14	919	1	0.00108813928182807	0.0714285714285714	GO:0009687	GO:BP	abscisic acid metabolic process	15906	3647	c("GO:0006714"	"GO:0032787"	"GO:0043288"	"GO:0120254"	"GO:1902644")
1144	Atrichoblast_Down	FALSE	0.898217674300254	14	919	1	0.00108813928182807	0.0714285714285714	GO:0009095	GO:BP	aromatic amino acid family biosynthetic process	prephenate pathway	15906	3324	GO:0009073
1145	Atrichoblast_Down	FALSE	0.898217674300254	14	919	1	0.00108813928182807	0.0714285714285714	GO:0006189	GO:BP	'de novo' IMP biosynthetic process	15906	2049	GO:0006188
1146	Atrichoblast_Down	FALSE	0.898217674300254	14	919	1	0.00108813928182807	0.0714285714285714	GO:0006086	GO:BP	acetyl-CoA biosynthetic process from pyruvate	15906	1980	c("GO:0006085"	"GO:0006090")
1147	Atrichoblast_Down	FALSE	0.898217674300254	14	919	1	0.00108813928182807	0.0714285714285714	GO:0006825	GO:BP	copper ion transport	15906	2540	GO:0000041
1148	Atrichoblast_Down	FALSE	0.898217674300254	32	919	2	0.00217627856365615	0.0625	GO:0006515	GO:BP	protein quality control for misfolded or incompletely synthesized proteins	15906	2274	GO:0051603
1149	Atrichoblast_Down	FALSE	0.898217674300254	14	919	1	0.00108813928182807	0.0714285714285714	GO:0010099	GO:BP	regulation of photomorphogenesis	15906	3969	c("GO:0009640"	"GO:0048580"	"GO:2000030")
1150	Atrichoblast_Down	FALSE	0.898217674300254	211	919	12	0.0130576713819369	0.0568720379146919	GO:0006790	GO:BP	sulfur compound metabolic process	15906	2515	GO:0044237
1151	Atrichoblast_Down	FALSE	0.898217674300254	32	919	2	0.00217627856365615	0.0625	GO:0007623	GO:BP	circadian rhythm	15906	3133	GO:0048511
1152	Atrichoblast_Down	FALSE	0.898217674300254	14	919	1	0.00108813928182807	0.0714285714285714	GO:0010044	GO:BP	response to aluminum ion	15906	3914	GO:0010038
1153	Atrichoblast_Down	FALSE	0.898217674300254	140	919	8	0.00870511425462459	0.0571428571428571	GO:0006486	GO:BP	protein glycosylation	15906	2255	c("GO:0009101"	"GO:0036211"	"GO:0043413")
1154	Atrichoblast_Down	FALSE	0.898217674300254	14	919	1	0.00108813928182807	0.0714285714285714	GO:0009773	GO:BP	photosynthetic electron transport in photosystem I	15906	3725	GO:0009767
1155	Atrichoblast_Down	FALSE	0.905432650128838	51	919	3	0.00326441784548422	0.0588235294117647	GO:0009834	GO:BP	plant-type secondary cell wall biogenesis	15906	3770	GO:0009832
1156	Atrichoblast_Down	FALSE	0.905432650128838	51	919	3	0.00326441784548422	0.0588235294117647	GO:0120252	GO:BP	hydrocarbon metabolic process	15906	20502	GO:0071704
1157	Atrichoblast_Down	FALSE	0.905432650128838	51	919	3	0.00326441784548422	0.0588235294117647	GO:0009267	GO:BP	cellular response to starvation	15906	3488	c("GO:0031669"	"GO:0033554"	"GO:0042594")
1158	Atrichoblast_Down	FALSE	0.905707854054258	141	919	8	0.00870511425462459	0.0567375886524823	GO:0009101	GO:BP	glycoprotein biosynthetic process	15906	3329	c("GO:0009059"	"GO:0009100"	"GO:1901137"	"GO:1901566")
1159	Atrichoblast_Down	FALSE	0.905707854054258	141	919	8	0.00870511425462459	0.0567375886524823	GO:0050801	GO:BP	monoatomic ion homeostasis	15906	13925	GO:0048878
1160	Atrichoblast_Down	FALSE	0.907080274513527	442	919	25	0.0272034820457018	0.0565610859728507	GO:0006811	GO:BP	monoatomic ion transport	15906	2531	GO:0006810
1161	Atrichoblast_Down	FALSE	0.907755896283919	33	919	2	0.00217627856365615	0.0606060606060606	GO:0046351	GO:BP	disaccharide biosynthetic process	15906	12701	c("GO:0005984"	"GO:0009312")
1162	Atrichoblast_Down	FALSE	0.907755896283919	33	919	2	0.00217627856365615	0.0606060606060606	GO:0051094	GO:BP	positive regulation of developmental process	15906	14161	c("GO:0032502"	"GO:0048518"	"GO:0050793")
1163	Atrichoblast_Down	FALSE	0.907755896283919	33	919	2	0.00217627856365615	0.0606060606060606	GO:0015986	GO:BP	proton motive force-driven ATP synthesis	15906	5148	GO:0006754
1164	Atrichoblast_Down	FALSE	0.907755896283919	372	919	21	0.0228509249183896	0.0564516129032258	GO:1901137	GO:BP	carbohydrate derivative biosynthetic process	15906	22082	c("GO:1901135"	"GO:1901576")
1165	Atrichoblast_Down	FALSE	0.913586979826994	250	919	14	0.015233949945593	0.056	GO:0016072	GO:BP	rRNA metabolic process	15906	5186	GO:0034660
1166	Atrichoblast_Down	FALSE	0.913586979826994	15	919	1	0.00108813928182807	0.0666666666666667	GO:0034471	GO:BP	ncRNA 5'-end processing	15906	9049	c("GO:0000966"	"GO:0034470"	"GO:0036260")
1167	Atrichoblast_Down	FALSE	0.913586979826994	15	919	1	0.00108813928182807	0.0666666666666667	GO:0035435	GO:BP	phosphate ion transmembrane transport	15906	9460	c("GO:0006817"	"GO:0098661")
1168	Atrichoblast_Down	FALSE	0.913586979826994	391	919	22	0.0239390642002176	0.0562659846547315	GO:0003006	GO:BP	developmental process involved in reproduction	15906	1471	c("GO:0022414"	"GO:0032502")
1169	Atrichoblast_Down	FALSE	0.913586979826994	15	919	1	0.00108813928182807	0.0666666666666667	GO:0000966	GO:BP	RNA 5'-end processing	15906	280	GO:0006396
1170	Atrichoblast_Down	FALSE	0.913586979826994	70	919	4	0.0043525571273123	0.0571428571428571	GO:0031329	GO:BP	regulation of cellular catabolic process	15906	7467	c("GO:0009894"	"GO:0031323"	"GO:0044248")
1171	Atrichoblast_Down	FALSE	0.913586979826994	15	919	1	0.00108813928182807	0.0666666666666667	GO:1902584	GO:BP	positive regulation of response to water deprivation	15906	23273	c("GO:0009414"	"GO:0048584"	"GO:2000070")
1172	Atrichoblast_Down	FALSE	0.913586979826994	15	919	1	0.00108813928182807	0.0666666666666667	GO:1902222	GO:BP	erythrose 4-phosphate/phosphoenolpyruvate family amino acid catabolic process	15906	23008	c("GO:0009063"	"GO:1901606"	"GO:1902221")
1173	Atrichoblast_Down	FALSE	0.913586979826994	15	919	1	0.00108813928182807	0.0666666666666667	GO:0043244	GO:BP	regulation of protein-containing complex disassembly	15906	11091	c("GO:0032984"	"GO:0051128")
1174	Atrichoblast_Down	FALSE	0.913586979826994	15	919	1	0.00108813928182807	0.0666666666666667	GO:0046451	GO:BP	diaminopimelate metabolic process	15906	12783	GO:0043648
1175	Atrichoblast_Down	FALSE	0.913586979826994	125	919	7	0.00761697497279652	0.056	GO:0055082	GO:BP	intracellular chemical homeostasis	15906	14965	c("GO:0019725"	"GO:0048878")
1176	Atrichoblast_Down	FALSE	0.913586979826994	15	919	1	0.00108813928182807	0.0666666666666667	GO:0060341	GO:BP	regulation of cellular localization	15906	15285	c("GO:0032879"	"GO:0050794"	"GO:0051641")
1177	Atrichoblast_Down	FALSE	0.913586979826994	267	919	15	0.0163220892274211	0.0561797752808989	GO:1901615	GO:BP	organic hydroxy compound metabolic process	15906	22472	GO:0071704
1178	Atrichoblast_Down	FALSE	0.913586979826994	15	919	1	0.00108813928182807	0.0666666666666667	GO:0120009	GO:BP	intermembrane lipid transfer	15906	20375	c("GO:0006869"	"GO:0061024")
1179	Atrichoblast_Down	FALSE	0.913586979826994	15	919	1	0.00108813928182807	0.0666666666666667	GO:0007163	GO:BP	establishment or maintenance of cell polarity	15906	2774	GO:0009987
1180	Atrichoblast_Down	FALSE	0.913586979826994	15	919	1	0.00108813928182807	0.0666666666666667	GO:0000038	GO:BP	very long-chain fatty acid metabolic process	15906	16	GO:0006631
1181	Atrichoblast_Down	FALSE	0.913586979826994	107	919	6	0.00652883569096844	0.0560747663551402	GO:0009408	GO:BP	response to heat	15906	3529	c("GO:0006950"	"GO:0009266")
1182	Atrichoblast_Down	FALSE	0.913586979826994	15	919	1	0.00108813928182807	0.0666666666666667	GO:0006559	GO:BP	L-phenylalanine catabolic process	15906	2316	c("GO:0006558"	"GO:0009074"	"GO:1902222")
1183	Atrichoblast_Down	FALSE	0.913586979826994	15	919	1	0.00108813928182807	0.0666666666666667	GO:0009130	GO:BP	pyrimidine nucleoside monophosphate biosynthetic process	15906	3353	c("GO:0009124"	"GO:0009129")
1184	Atrichoblast_Down	FALSE	0.913586979826994	15	919	1	0.00108813928182807	0.0666666666666667	GO:0009129	GO:BP	pyrimidine nucleoside monophosphate metabolic process	15906	3352	GO:0009123
1185	Atrichoblast_Down	FALSE	0.913586979826994	15	919	1	0.00108813928182807	0.0666666666666667	GO:0009089	GO:BP	lysine biosynthetic process via diaminopimelate	15906	3318	c("GO:0009085"	"GO:0046451")
1186	Atrichoblast_Down	FALSE	0.914893238489051	34	919	2	0.00217627856365615	0.0588235294117647	GO:0006754	GO:BP	ATP biosynthetic process	15906	2490	c("GO:0009152"	"GO:0009206"	"GO:0046034")
1187	Atrichoblast_Down	FALSE	0.914893238489051	34	919	2	0.00217627856365615	0.0588235294117647	GO:0000462	GO:BP	maturation of SSU-rRNA from tricistronic rRNA transcript (SSU-rRNA	5.8S rRNA	LSU-rRNA)	15906	158	GO:0030490
1188	Atrichoblast_Down	FALSE	0.92079164072348	144	919	8	0.00870511425462459	0.0555555555555556	GO:0070085	GO:BP	glycosylation	15906	16698	GO:0008152
1189	Atrichoblast_Down	FALSE	0.922929602730364	234	919	13	0.014145810663765	0.0555555555555556	GO:0050793	GO:BP	regulation of developmental process	15906	13919	c("GO:0032502"	"GO:0050789")
1190	Atrichoblast_Down	FALSE	0.924103599275991	90	919	5	0.00544069640914037	0.0555555555555556	GO:0046467	GO:BP	membrane lipid biosynthetic process	15906	12799	c("GO:0006643"	"GO:0008610"	"GO:0044249")
1191	Atrichoblast_Down	FALSE	0.924103599275991	90	919	5	0.00544069640914037	0.0555555555555556	GO:0098771	GO:BP	inorganic ion homeostasis	15906	19779	GO:0048878
1192	Atrichoblast_Down	FALSE	0.936392031377139	16	919	1	0.00108813928182807	0.0625	GO:0051568	GO:BP	histone H3-K4 methylation	15906	14486	GO:0034968
1193	Atrichoblast_Down	FALSE	0.936392031377139	16	919	1	0.00108813928182807	0.0625	GO:0048588	GO:BP	developmental cell growth	15906	13511	c("GO:0016049"	"GO:0048468"	"GO:0048589")
1194	Atrichoblast_Down	FALSE	0.936392031377139	73	919	4	0.0043525571273123	0.0547945205479452	GO:0009311	GO:BP	oligosaccharide metabolic process	15906	3513	GO:0005975
1195	Atrichoblast_Down	FALSE	0.936392031377139	91	919	5	0.00544069640914037	0.0549450549450549	GO:0009699	GO:BP	phenylpropanoid biosynthetic process	15906	3659	c("GO:0009698"	"GO:0019438"	"GO:0044550"	"GO:1901362")
1196	Atrichoblast_Down	FALSE	0.936392031377139	16	919	1	0.00108813928182807	0.0625	GO:0043928	GO:BP	exonucleolytic catabolism of deadenylated mRNA	15906	11379	c("GO:0000288"	"GO:0000291")
1197	Atrichoblast_Down	FALSE	0.936392031377139	16	919	1	0.00108813928182807	0.0625	GO:0015858	GO:BP	nucleoside transport	15906	5051	c("GO:0015931"	"GO:1901264")
1198	Atrichoblast_Down	FALSE	0.936392031377139	16	919	1	0.00108813928182807	0.0625	GO:0071712	GO:BP	ER-associated misfolded protein catabolic process	15906	17694	c("GO:0006515"	"GO:0036503"	"GO:0071218")
1199	Atrichoblast_Down	FALSE	0.936392031377139	16	919	1	0.00108813928182807	0.0625	GO:0106074	GO:BP	aminoacyl-tRNA metabolism involved in translational fidelity	15906	20147	c("GO:0006399"	"GO:0006450")
1200	Atrichoblast_Down	FALSE	0.936392031377139	16	919	1	0.00108813928182807	0.0625	GO:0072350	GO:BP	tricarboxylic acid metabolic process	15906	18200	GO:0019752
1201	Atrichoblast_Down	FALSE	0.936392031377139	16	919	1	0.00108813928182807	0.0625	GO:1901642	GO:BP	nucleoside transmembrane transport	15906	22490	c("GO:0015858"	"GO:0055085")
1202	Atrichoblast_Down	FALSE	0.936392031377139	73	919	4	0.0043525571273123	0.0547945205479452	GO:0009555	GO:BP	pollen development	15906	3562	GO:0048229
1203	Atrichoblast_Down	FALSE	0.936392031377139	16	919	1	0.00108813928182807	0.0625	GO:0046185	GO:BP	aldehyde catabolic process	15906	12573	c("GO:0006081"	"GO:0044248"	"GO:1901575")
1204	Atrichoblast_Down	FALSE	0.936392031377139	16	919	1	0.00108813928182807	0.0625	GO:0006596	GO:BP	polyamine biosynthetic process	15906	2351	c("GO:0006595"	"GO:0042401")
1205	Atrichoblast_Down	FALSE	0.94664067420985	36	919	2	0.00217627856365615	0.0555555555555556	GO:1901663	GO:BP	quinone biosynthetic process	15906	22505	c("GO:0042181"	"GO:1901661")
1206	Atrichoblast_Down	FALSE	0.94664067420985	36	919	2	0.00217627856365615	0.0555555555555556	GO:0042181	GO:BP	ketone biosynthetic process	15906	10508	c("GO:0042180"	"GO:0044249"	"GO:0044283"	"GO:1901576")
1207	Atrichoblast_Down	FALSE	0.94664067420985	36	919	2	0.00217627856365615	0.0555555555555556	GO:0120254	GO:BP	olefinic compound metabolic process	15906	20504	GO:0071704
1208	Atrichoblast_Down	FALSE	0.94664067420985	36	919	2	0.00217627856365615	0.0555555555555556	GO:1901661	GO:BP	quinone metabolic process	15906	22503	GO:0042180
1209	Atrichoblast_Down	FALSE	0.947922730046665	364	919	20	0.0217627856365615	0.0549450549450549	GO:0048608	GO:BP	reproductive structure development	15906	13521	c("GO:0003006"	"GO:0048856"	"GO:0061458")
1210	Atrichoblast_Down	FALSE	0.94868850656915	17	919	1	0.00108813928182807	0.0588235294117647	GO:0048232	GO:BP	male gamete generation	15906	13244	GO:0007276
1211	Atrichoblast_Down	FALSE	0.94868850656915	17	919	1	0.00108813928182807	0.0588235294117647	GO:0072662	GO:BP	protein localization to peroxisome	15906	18318	c("GO:0007031"	"GO:0033365")
1212	Atrichoblast_Down	FALSE	0.94868850656915	17	919	1	0.00108813928182807	0.0588235294117647	GO:0022412	GO:BP	cellular process involved in reproduction in multicellular organism	15906	6918	c("GO:0009987"	"GO:0022414"	"GO:0032504")
1213	Atrichoblast_Down	FALSE	0.94868850656915	17	919	1	0.00108813928182807	0.0588235294117647	GO:0019321	GO:BP	pentose metabolic process	15906	5941	GO:0005996
1214	Atrichoblast_Down	FALSE	0.94868850656915	17	919	1	0.00108813928182807	0.0588235294117647	GO:0006002	GO:BP	fructose 6-phosphate metabolic process	15906	1899	c("GO:0006796"	"GO:0019637"	"GO:1901135")
1215	Atrichoblast_Down	FALSE	0.94868850656915	17	919	1	0.00108813928182807	0.0588235294117647	GO:0072663	GO:BP	establishment of protein localization to peroxisome	15906	18319	c("GO:0072594"	"GO:0072662")
1216	Atrichoblast_Down	FALSE	0.94868850656915	17	919	1	0.00108813928182807	0.0588235294117647	GO:0000077	GO:BP	DNA damage checkpoint signaling	15906	29	c("GO:0031570"	"GO:0042770")
1217	Atrichoblast_Down	FALSE	0.94868850656915	17	919	1	0.00108813928182807	0.0588235294117647	GO:0006625	GO:BP	protein targeting to peroxisome	15906	2377	c("GO:0006605"	"GO:0043574"	"GO:0072663")
1218	Atrichoblast_Down	FALSE	0.94868850656915	365	919	20	0.0217627856365615	0.0547945205479452	GO:0061458	GO:BP	reproductive system development	15906	16275	GO:0048731
1219	Atrichoblast_Down	FALSE	0.94868850656915	56	919	3	0.00326441784548422	0.0535714285714286	GO:0070972	GO:BP	protein localization to endoplasmic reticulum	15906	17214	GO:0033365
1220	Atrichoblast_Down	FALSE	0.94868850656915	17	919	1	0.00108813928182807	0.0588235294117647	GO:0046519	GO:BP	sphingoid metabolic process	15906	12842	GO:0006665
1221	Atrichoblast_Down	FALSE	0.94868850656915	17	919	1	0.00108813928182807	0.0588235294117647	GO:0006188	GO:BP	IMP biosynthetic process	15906	2048	c("GO:0009152"	"GO:0009168"	"GO:0046040")
1222	Atrichoblast_Down	FALSE	0.94868850656915	17	919	1	0.00108813928182807	0.0588235294117647	GO:0046890	GO:BP	regulation of lipid biosynthetic process	15906	13058	c("GO:0008610"	"GO:0009889"	"GO:0019216")
1223	Atrichoblast_Down	FALSE	0.94868850656915	17	919	1	0.00108813928182807	0.0588235294117647	GO:0010417	GO:BP	glucuronoxylan biosynthetic process	15906	4189	c("GO:0010413"	"GO:0045492")
1224	Atrichoblast_Down	FALSE	0.94868850656915	17	919	1	0.00108813928182807	0.0588235294117647	GO:0043255	GO:BP	regulation of carbohydrate biosynthetic process	15906	11098	c("GO:0006109"	"GO:0009889"	"GO:0016051")
1225	Atrichoblast_Down	FALSE	0.94868850656915	17	919	1	0.00108813928182807	0.0588235294117647	GO:0009853	GO:BP	photorespiration	15906	3783	GO:0043094
1226	Atrichoblast_Down	FALSE	0.94868850656915	17	919	1	0.00108813928182807	0.0588235294117647	GO:0010087	GO:BP	phloem or xylem histogenesis	15906	3957	GO:0009888
1227	Atrichoblast_Down	FALSE	0.94868850656915	17	919	1	0.00108813928182807	0.0588235294117647	GO:0042770	GO:BP	signal transduction in response to DNA damage	15906	10858	c("GO:0006974"	"GO:0035556")
1228	Atrichoblast_Down	FALSE	0.94868850656915	17	919	1	0.00108813928182807	0.0588235294117647	GO:0006903	GO:BP	vesicle targeting	15906	2595	c("GO:0009987"	"GO:0016192"	"GO:0051650")
1229	Atrichoblast_Down	FALSE	0.94868850656915	17	919	1	0.00108813928182807	0.0588235294117647	GO:0010413	GO:BP	glucuronoxylan metabolic process	15906	4185	GO:0045491
1230	Atrichoblast_Down	FALSE	0.94868850656915	149	919	8	0.00870511425462459	0.0536912751677852	GO:0009100	GO:BP	glycoprotein metabolic process	15906	3328	c("GO:0019538"	"GO:1901135")
1231	Atrichoblast_Down	FALSE	0.94895445058976	37	919	2	0.00217627856365615	0.0540540540540541	GO:0006383	GO:BP	transcription by RNA polymerase III	15906	2182	GO:0006351
1232	Atrichoblast_Down	FALSE	0.94895445058976	37	919	2	0.00217627856365615	0.0540540540540541	GO:0009743	GO:BP	response to carbohydrate	15906	3698	c("GO:0010033"	"GO:1901700")
1233	Atrichoblast_Down	FALSE	0.94895445058976	37	919	2	0.00217627856365615	0.0540540540540541	GO:0046034	GO:BP	ATP metabolic process	15906	12428	c("GO:0009150"	"GO:0009205")
1234	Atrichoblast_Down	FALSE	0.94895445058976	186	919	10	0.0108813928182807	0.0537634408602151	GO:0090567	GO:BP	reproductive shoot system development	15906	19230	c("GO:0009791"	"GO:0048367"	"GO:0048608")
1235	Atrichoblast_Down	FALSE	0.958096418201934	133	919	7	0.00761697497279652	0.0526315789473684	GO:0097435	GO:BP	supramolecular fiber organization	15906	19546	GO:0016043
1236	Atrichoblast_Down	FALSE	0.958096418201934	18	919	1	0.00108813928182807	0.0555555555555556	GO:2000030	GO:BP	regulation of response to red or far red light	15906	26450	c("GO:0009639"	"GO:0048583")
1237	Atrichoblast_Down	FALSE	0.958096418201934	58	919	3	0.00326441784548422	0.0517241379310345	GO:0006820	GO:BP	monoatomic anion transport	15906	2537	GO:0006811
1238	Atrichoblast_Down	FALSE	0.958096418201934	18	919	1	0.00108813928182807	0.0555555555555556	GO:0090158	GO:BP	endoplasmic reticulum membrane organization	15906	18924	c("GO:0007029"	"GO:0061024")
1239	Atrichoblast_Down	FALSE	0.958096418201934	18	919	1	0.00108813928182807	0.0555555555555556	GO:0006085	GO:BP	acetyl-CoA biosynthetic process	15906	1979	c("GO:0006084"	"GO:0071616")
1240	Atrichoblast_Down	FALSE	0.958096418201934	18	919	1	0.00108813928182807	0.0555555555555556	GO:0006012	GO:BP	galactose metabolic process	15906	1907	GO:0019318
1241	Atrichoblast_Down	FALSE	0.958096418201934	18	919	1	0.00108813928182807	0.0555555555555556	GO:0006536	GO:BP	glutamate metabolic process	15906	2294	c("GO:0009064"	"GO:0043603"	"GO:0043648")
1242	Atrichoblast_Down	FALSE	0.958096418201934	133	919	7	0.00761697497279652	0.0526315789473684	GO:0072657	GO:BP	protein localization to membrane	15906	18314	c("GO:0008104"	"GO:0051668")
1243	Atrichoblast_Down	FALSE	0.958096418201934	18	919	1	0.00108813928182807	0.0555555555555556	GO:0048444	GO:BP	floral organ morphogenesis	15906	13395	c("GO:0003006"	"GO:0048437"	"GO:0090697")
1244	Atrichoblast_Down	FALSE	0.958096418201934	18	919	1	0.00108813928182807	0.0555555555555556	GO:0090307	GO:BP	mitotic spindle assembly	15906	19059	c("GO:0000070"	"GO:0007052"	"GO:0051225")
1245	Atrichoblast_Down	FALSE	0.958096418201934	133	919	7	0.00761697497279652	0.0526315789473684	GO:0010876	GO:BP	lipid localization	15906	4545	GO:0033036
1246	Atrichoblast_Down	FALSE	0.958096418201934	479	919	26	0.0282916213275299	0.0542797494780793	GO:0009892	GO:BP	negative regulation of metabolic process	15906	3810	c("GO:0008152"	"GO:0019222"	"GO:0048519")
1247	Atrichoblast_Down	FALSE	0.958096418201934	18	919	1	0.00108813928182807	0.0555555555555556	GO:0010020	GO:BP	chloroplast fission	15906	3890	c("GO:0009658"	"GO:0043572")
1248	Atrichoblast_Down	FALSE	0.958096418201934	18	919	1	0.00108813928182807	0.0555555555555556	GO:0010208	GO:BP	pollen wall assembly	15906	4053	c("GO:0009555"	"GO:0010927"	"GO:0045229")
1249	Atrichoblast_Down	FALSE	0.958096418201934	18	919	1	0.00108813928182807	0.0555555555555556	GO:0043572	GO:BP	plastid fission	15906	11293	GO:0048285
1250	Atrichoblast_Down	FALSE	0.958096418201934	58	919	3	0.00326441784548422	0.0517241379310345	GO:0009066	GO:BP	aspartate family amino acid metabolic process	15906	3298	GO:1901605
1251	Atrichoblast_Down	FALSE	0.958096418201934	38	919	2	0.00217627856365615	0.0526315789473684	GO:0051235	GO:BP	maintenance of location	15906	14266	GO:0051179
1252	Atrichoblast_Down	FALSE	0.958096418201934	18	919	1	0.00108813928182807	0.0555555555555556	GO:0009085	GO:BP	lysine biosynthetic process	15906	3314	c("GO:0006553"	"GO:0009067")
1253	Atrichoblast_Down	FALSE	0.958096418201934	18	919	1	0.00108813928182807	0.0555555555555556	GO:0009092	GO:BP	homoserine metabolic process	15906	3321	GO:0009069
1254	Atrichoblast_Down	FALSE	0.958096418201934	95	919	5	0.00544069640914037	0.0526315789473684	GO:0048229	GO:BP	gametophyte development	15906	13243	GO:0007275
1255	Atrichoblast_Down	FALSE	0.958096418201934	76	919	4	0.0043525571273123	0.0526315789473684	GO:0098657	GO:BP	import into cell	15906	19705	GO:0006810
1256	Atrichoblast_Down	FALSE	0.958096418201934	38	919	2	0.00217627856365615	0.0526315789473684	GO:0000288	GO:BP	nuclear-transcribed mRNA catabolic process	deadenylation-dependent decay	15906	85	c("GO:0000956"	"GO:0061157")
1257	Atrichoblast_Down	FALSE	0.958096418201934	95	919	5	0.00544069640914037	0.0526315789473684	GO:0030003	GO:BP	intracellular monoatomic cation homeostasis	15906	6963	c("GO:0006873"	"GO:0055080")
1258	Atrichoblast_Down	FALSE	0.958096418201934	38	919	2	0.00217627856365615	0.0526315789473684	GO:0009112	GO:BP	nucleobase metabolic process	15906	3337	c("GO:0055086"	"GO:1901564")
1259	Atrichoblast_Down	FALSE	0.958096418201934	18	919	1	0.00108813928182807	0.0555555555555556	GO:0006714	GO:BP	sesquiterpenoid metabolic process	15906	2459	GO:0006721
1260	Atrichoblast_Down	FALSE	0.958096418201934	77	919	4	0.0043525571273123	0.051948051948052	GO:0006096	GO:BP	glycolytic process	15906	1985	c("GO:0006090"	"GO:0006091"	"GO:0016052")
1261	Atrichoblast_Down	FALSE	0.958096418201934	18	919	1	0.00108813928182807	0.0555555555555556	GO:0006144	GO:BP	purine nucleobase metabolic process	15906	2017	c("GO:0009112"	"GO:0072521")
1262	Atrichoblast_Down	FALSE	0.959979499303955	299	919	16	0.0174102285092492	0.0535117056856187	GO:0048583	GO:BP	regulation of response to stimulus	15906	13506	c("GO:0050789"	"GO:0050896")
1263	Atrichoblast_Down	FALSE	0.964758643002828	153	919	8	0.00870511425462459	0.0522875816993464	GO:0010154	GO:BP	fruit development	15906	4016	GO:0048608
1264	Atrichoblast_Down	FALSE	0.965517746132091	39	919	2	0.00217627856365615	0.0512820512820513	GO:0045047	GO:BP	protein targeting to ER	15906	11851	c("GO:0006605"	"GO:0072599")
1265	Atrichoblast_Down	FALSE	0.965517746132091	172	919	9	0.00979325353645267	0.0523255813953488	GO:0034655	GO:BP	nucleobase-containing compound catabolic process	15906	9113	c("GO:0006139"	"GO:0019439"	"GO:0044270"	"GO:0046700"	"GO:1901361")
1266	Atrichoblast_Down	FALSE	0.965517746132091	39	919	2	0.00217627856365615	0.0512820512820513	GO:0042214	GO:BP	terpene metabolic process	15906	10541	c("GO:0006720"	"GO:0120252")
1267	Atrichoblast_Down	FALSE	0.965517746132091	39	919	2	0.00217627856365615	0.0512820512820513	GO:0006906	GO:BP	vesicle fusion	15906	2597	c("GO:0016050"	"GO:0016192"	"GO:0090174")
1268	Atrichoblast_Down	FALSE	0.965517746132091	39	919	2	0.00217627856365615	0.0512820512820513	GO:0072599	GO:BP	establishment of protein localization to endoplasmic reticulum	15906	18299	c("GO:0070972"	"GO:0072594")
1269	Atrichoblast_Down	FALSE	0.966309235003706	59	919	3	0.00326441784548422	0.0508474576271186	GO:1903313	GO:BP	positive regulation of mRNA metabolic process	15906	23839	c("GO:0016071"	"GO:0051254"	"GO:1903311")
1270	Atrichoblast_Down	FALSE	0.966309235003706	19	919	1	0.00108813928182807	0.0526315789473684	GO:0010119	GO:BP	regulation of stomatal movement	15906	3987	c("GO:0010118"	"GO:0050794")
1271	Atrichoblast_Down	FALSE	0.966309235003706	19	919	1	0.00108813928182807	0.0526315789473684	GO:0015919	GO:BP	peroxisomal membrane transport	15906	5100	GO:0043574
1272	Atrichoblast_Down	FALSE	0.966309235003706	19	919	1	0.00108813928182807	0.0526315789473684	GO:0002833	GO:BP	positive regulation of response to biotic stimulus	15906	1357	c("GO:0002831"	"GO:0009607"	"GO:0048584")
1273	Atrichoblast_Down	FALSE	0.966309235003706	19	919	1	0.00108813928182807	0.0526315789473684	GO:2000070	GO:BP	regulation of response to water deprivation	15906	26489	c("GO:0009414"	"GO:0080134")
1274	Atrichoblast_Down	FALSE	0.966309235003706	229	919	12	0.0130576713819369	0.0524017467248908	GO:0019748	GO:BP	secondary metabolic process	15906	6317	GO:0008152
1275	Atrichoblast_Down	FALSE	0.966309235003706	19	919	1	0.00108813928182807	0.0526315789473684	GO:0043328	GO:BP	protein transport to vacuole involved in ubiquitin-dependent protein catabolic process via the multivesicular body sorting pathway	15906	11146	c("GO:0006886"	"GO:0032511"	"GO:0043162"	"GO:0072666")
1276	Atrichoblast_Down	FALSE	0.966309235003706	19	919	1	0.00108813928182807	0.0526315789473684	GO:0051503	GO:BP	adenine nucleotide transport	15906	14443	GO:0015865
1277	Atrichoblast_Down	FALSE	0.966309235003706	19	919	1	0.00108813928182807	0.0526315789473684	GO:0010927	GO:BP	cellular component assembly involved in morphogenesis	15906	4595	c("GO:0022607"	"GO:0032989"	"GO:0048646")
1278	Atrichoblast_Down	FALSE	0.966309235003706	19	919	1	0.00108813928182807	0.0526315789473684	GO:1901002	GO:BP	positive regulation of response to salt stress	15906	21962	c("GO:0009651"	"GO:0048584"	"GO:1901000")
1279	Atrichoblast_Down	FALSE	0.966309235003706	19	919	1	0.00108813928182807	0.0526315789473684	GO:0018202	GO:BP	peptidyl-histidine modification	15906	5522	GO:0018193
1280	Atrichoblast_Down	FALSE	0.966309235003706	19	919	1	0.00108813928182807	0.0526315789473684	GO:0070507	GO:BP	regulation of microtubule cytoskeleton organization	15906	16960	c("GO:0000226"	"GO:0032886"	"GO:0051493")
1281	Atrichoblast_Down	FALSE	0.966309235003706	19	919	1	0.00108813928182807	0.0526315789473684	GO:0000463	GO:BP	maturation of LSU-rRNA from tricistronic rRNA transcript (SSU-rRNA	5.8S rRNA	LSU-rRNA)	15906	159	GO:0000470
1282	Atrichoblast_Down	FALSE	0.966309235003706	19	919	1	0.00108813928182807	0.0526315789473684	GO:0006108	GO:BP	malate metabolic process	15906	1996	GO:0043648
1283	Atrichoblast_Down	FALSE	0.966309235003706	19	919	1	0.00108813928182807	0.0526315789473684	GO:1901568	GO:BP	fatty acid derivative metabolic process	15906	22440	GO:0006629
1284	Atrichoblast_Down	FALSE	0.966309235003706	19	919	1	0.00108813928182807	0.0526315789473684	GO:0007276	GO:BP	gamete generation	15906	2854	c("GO:0019953"	"GO:0048609")
1285	Atrichoblast_Down	FALSE	0.966309235003706	19	919	1	0.00108813928182807	0.0526315789473684	GO:0015865	GO:BP	purine nucleotide transport	15906	5058	GO:0006862
1286	Atrichoblast_Down	FALSE	0.966309235003706	19	919	1	0.00108813928182807	0.0526315789473684	GO:0032989	GO:BP	cellular component morphogenesis	15906	8341	GO:0009653
1287	Atrichoblast_Down	FALSE	0.967048600319443	40	919	2	0.00217627856365615	0.05	GO:0000413	GO:BP	protein peptidyl-prolyl isomerization	15906	131	GO:0018208
1288	Atrichoblast_Down	FALSE	0.967048600319443	248	919	13	0.014145810663765	0.0524193548387097	GO:0072594	GO:BP	establishment of protein localization to organelle	15906	18294	c("GO:0033365"	"GO:0045184")
1289	Atrichoblast_Down	FALSE	0.967048600319443	60	919	3	0.00326441784548422	0.05	GO:0046165	GO:BP	alcohol biosynthetic process	15906	12553	c("GO:0006066"	"GO:0044283"	"GO:1901617")
1290	Atrichoblast_Down	FALSE	0.967048600319443	60	919	3	0.00326441784548422	0.05	GO:0010228	GO:BP	vegetative to reproductive phase transition of meristem	15906	4068	c("GO:0003006"	"GO:0009791"	"GO:0048608")
1291	Atrichoblast_Down	FALSE	0.967048600319443	40	919	2	0.00217627856365615	0.05	GO:0046496	GO:BP	nicotinamide nucleotide metabolic process	15906	12824	GO:0019362
1292	Atrichoblast_Down	FALSE	0.967048600319443	40	919	2	0.00217627856365615	0.05	GO:0001676	GO:BP	long-chain fatty acid metabolic process	15906	390	GO:0006631
1293	Atrichoblast_Down	FALSE	0.968164582741569	10077	919	576	0.626768226332971	0.0571598690086335	GO:0044238	GO:BP	primary metabolic process	15906	11489	GO:0008152
1294	Atrichoblast_Down	FALSE	0.968580928793834	467	919	25	0.0272034820457018	0.0535331905781585	GO:0010605	GO:BP	negative regulation of macromolecule metabolic process	15906	4324	c("GO:0009892"	"GO:0043170"	"GO:0060255")
1295	Atrichoblast_Down	FALSE	0.970756259120792	80	919	4	0.0043525571273123	0.05	GO:0031146	GO:BP	SCF-dependent proteasomal ubiquitin-dependent protein catabolic process	15906	7399	GO:0043161
1296	Atrichoblast_Down	FALSE	0.970756259120792	80	919	4	0.0043525571273123	0.05	GO:1901606	GO:BP	alpha-amino acid catabolic process	15906	22465	c("GO:0046395"	"GO:1901565"	"GO:1901605")
1297	Atrichoblast_Down	FALSE	0.971018709814154	20	919	1	0.00108813928182807	0.05	GO:0006450	GO:BP	regulation of translational fidelity	15906	2235	GO:0065008
1298	Atrichoblast_Down	FALSE	0.971018709814154	360	919	19	0.0206746463547334	0.0527777777777778	GO:0090407	GO:BP	organophosphate biosynthetic process	15906	19147	c("GO:0019637"	"GO:1901576")
1299	Atrichoblast_Down	FALSE	0.971018709814154	20	919	1	0.00108813928182807	0.05	GO:0032886	GO:BP	regulation of microtubule-based process	15906	8254	c("GO:0007017"	"GO:0050794")
1300	Atrichoblast_Down	FALSE	0.971018709814154	20	919	1	0.00108813928182807	0.05	GO:0046352	GO:BP	disaccharide catabolic process	15906	12702	c("GO:0005984"	"GO:0009313")
1301	Atrichoblast_Down	FALSE	0.971018709814154	20	919	1	0.00108813928182807	0.05	GO:0043574	GO:BP	peroxisomal transport	15906	11295	GO:0046907
1302	Atrichoblast_Down	FALSE	0.971018709814154	20	919	1	0.00108813928182807	0.05	GO:0010389	GO:BP	regulation of G2/M transition of mitotic cell cycle	15906	4161	c("GO:0000086"	"GO:1901990"	"GO:1902749")
1303	Atrichoblast_Down	FALSE	0.971018709814154	20	919	1	0.00108813928182807	0.05	GO:0034762	GO:BP	regulation of transmembrane transport	15906	9139	c("GO:0050794"	"GO:0051049"	"GO:0055085")
1304	Atrichoblast_Down	FALSE	0.971018709814154	20	919	1	0.00108813928182807	0.05	GO:0000086	GO:BP	G2/M transition of mitotic cell cycle	15906	36	c("GO:0044772"	"GO:0044839")
1305	Atrichoblast_Down	FALSE	0.971018709814154	20	919	1	0.00108813928182807	0.05	GO:0006415	GO:BP	translational termination	15906	2208	c("GO:0006412"	"GO:0032984")
1306	Atrichoblast_Down	FALSE	0.971018709814154	20	919	1	0.00108813928182807	0.05	GO:0071577	GO:BP	zinc ion transmembrane transport	15906	17581	c("GO:0006829"	"GO:0098655"	"GO:0098662")
1307	Atrichoblast_Down	FALSE	0.971018709814154	20	919	1	0.00108813928182807	0.05	GO:0080188	GO:BP	gene silencing by RNA-directed DNA methylation	15906	18704	c("GO:0006346"	"GO:0031048")
1308	Atrichoblast_Down	FALSE	0.971018709814154	20	919	1	0.00108813928182807	0.05	GO:0071218	GO:BP	cellular response to misfolded protein	15906	17288	c("GO:0035967"	"GO:0051788")
1309	Atrichoblast_Down	FALSE	0.971018709814154	41	919	2	0.00217627856365615	0.0487804878048781	GO:0055088	GO:BP	lipid homeostasis	15906	14968	GO:0048878
1310	Atrichoblast_Down	FALSE	0.971018709814154	41	919	2	0.00217627856365615	0.0487804878048781	GO:0006367	GO:BP	transcription initiation at RNA polymerase II promoter	15906	2175	c("GO:0006352"	"GO:0006366")
1311	Atrichoblast_Down	FALSE	0.971018709814154	20	919	1	0.00108813928182807	0.05	GO:0006206	GO:BP	pyrimidine nucleobase metabolic process	15906	2060	c("GO:0009112"	"GO:0072527")
1312	Atrichoblast_Down	FALSE	0.971018709814154	1291	919	71	0.0772578890097933	0.0549961270333075	GO:0071702	GO:BP	organic substance transport	15906	17684	GO:0006810
1313	Atrichoblast_Down	FALSE	0.971018709814154	20	919	1	0.00108813928182807	0.05	GO:0051788	GO:BP	response to misfolded protein	15906	14633	GO:0035966
1314	Atrichoblast_Down	FALSE	0.971018709814154	20	919	1	0.00108813928182807	0.05	GO:0055070	GO:BP	copper ion homeostasis	15906	14958	c("GO:0055080"	"GO:0098771")
1315	Atrichoblast_Down	FALSE	0.974083292957881	139	919	7	0.00761697497279652	0.0503597122302158	GO:0009734	GO:BP	auxin-activated signaling pathway	15906	3689	c("GO:0009755"	"GO:0071365")
1316	Atrichoblast_Down	FALSE	0.979203345798295	62	919	3	0.00326441784548422	0.0483870967741935	GO:0007051	GO:BP	spindle organization	15906	2693	c("GO:0000226"	"GO:0022402")
1317	Atrichoblast_Down	FALSE	0.982829125264599	21	919	1	0.00108813928182807	0.0476190476190476	GO:2000242	GO:BP	negative regulation of reproductive process	15906	26651	c("GO:0022414"	"GO:0048519"	"GO:2000241")
1318	Atrichoblast_Down	FALSE	0.982829125264599	63	919	3	0.00326441784548422	0.0476190476190476	GO:0006006	GO:BP	glucose metabolic process	15906	1903	GO:0019318
1319	Atrichoblast_Down	FALSE	0.982829125264599	21	919	1	0.00108813928182807	0.0476190476190476	GO:0006553	GO:BP	lysine metabolic process	15906	2311	GO:0009066
1320	Atrichoblast_Down	FALSE	0.982829125264599	21	919	1	0.00108813928182807	0.0476190476190476	GO:0006829	GO:BP	zinc ion transport	15906	2543	GO:0000041
1321	Atrichoblast_Down	FALSE	0.982829125264599	21	919	1	0.00108813928182807	0.0476190476190476	GO:0031349	GO:BP	positive regulation of defense response	15906	7486	c("GO:0006952"	"GO:0031347"	"GO:0048584")
1322	Atrichoblast_Down	FALSE	0.982829125264599	21	919	1	0.00108813928182807	0.0476190476190476	GO:0140718	GO:BP	facultative heterochromatin formation	15906	20797	GO:0031507
1323	Atrichoblast_Down	FALSE	0.982829125264599	179	919	9	0.00979325353645267	0.0502793296089385	GO:0009908	GO:BP	flower development	15906	3822	GO:0090567
1324	Atrichoblast_Down	FALSE	0.982829125264599	21	919	1	0.00108813928182807	0.0476190476190476	GO:0042168	GO:BP	heme metabolic process	15906	10500	c("GO:0006778"	"GO:0042440")
1325	Atrichoblast_Down	FALSE	0.982829125264599	160	919	8	0.00870511425462459	0.05	GO:0006417	GO:BP	regulation of translation	15906	2209	c("GO:0006412"	"GO:0010608"	"GO:0034248"	"GO:0051246")
1326	Atrichoblast_Down	FALSE	0.982829125264599	8666	919	493	0.536452665941241	0.0568889914608816	GO:0006807	GO:BP	nitrogen compound metabolic process	15906	2527	GO:0008152
1327	Atrichoblast_Down	FALSE	0.982829125264599	21	919	1	0.00108813928182807	0.0476190476190476	GO:0035384	GO:BP	thioester biosynthetic process	15906	9439	c("GO:0035383"	"GO:0044272"	"GO:1901576")
1328	Atrichoblast_Down	FALSE	0.982829125264599	21	919	1	0.00108813928182807	0.0476190476190476	GO:0006465	GO:BP	signal peptide processing	15906	2241	c("GO:0006518"	"GO:0016485")
1329	Atrichoblast_Down	FALSE	0.982829125264599	21	919	1	0.00108813928182807	0.0476190476190476	GO:0006346	GO:BP	DNA methylation-dependent heterochromatin formation	15906	2159	GO:0140718
1330	Atrichoblast_Down	FALSE	0.982829125264599	21	919	1	0.00108813928182807	0.0476190476190476	GO:0071616	GO:BP	acyl-CoA biosynthetic process	15906	17614	c("GO:0006637"	"GO:0009152"	"GO:0034030"	"GO:0034033"	"GO:0035384"	"GO:0043604")
1331	Atrichoblast_Down	FALSE	0.982829125264599	21	919	1	0.00108813928182807	0.0476190476190476	GO:0030422	GO:BP	siRNA processing	15906	7115	GO:0070918
1332	Atrichoblast_Down	FALSE	0.985348560665008	123	919	6	0.00652883569096844	0.0487804878048781	GO:0006869	GO:BP	lipid transport	15906	2570	c("GO:0010876"	"GO:0071702")
1333	Atrichoblast_Down	FALSE	0.985348560665008	22	919	1	0.00108813928182807	0.0454545454545455	GO:0048586	GO:BP	regulation of long-day photoperiodism	flowering	15906	13509	c("GO:0048574"	"GO:2000028")
1334	Atrichoblast_Down	FALSE	0.985348560665008	22	919	1	0.00108813928182807	0.0454545454545455	GO:0032103	GO:BP	positive regulation of response to external stimulus	15906	7726	c("GO:0009605"	"GO:0032101"	"GO:0048584")
1335	Atrichoblast_Down	FALSE	0.985348560665008	44	919	2	0.00217627856365615	0.0454545454545455	GO:0090174	GO:BP	organelle membrane fusion	15906	18940	c("GO:0048284"	"GO:0061025")
1336	Atrichoblast_Down	FALSE	0.985348560665008	22	919	1	0.00108813928182807	0.0454545454545455	GO:0010563	GO:BP	negative regulation of phosphorus metabolic process	15906	4287	c("GO:0006793"	"GO:0031324"	"GO:0051174")
1337	Atrichoblast_Down	FALSE	0.985348560665008	22	919	1	0.00108813928182807	0.0454545454545455	GO:0031048	GO:BP	regulatory ncRNA-mediated heterochromatin formation	15906	7339	c("GO:0031047"	"GO:0031507")
1338	Atrichoblast_Down	FALSE	0.985348560665008	22	919	1	0.00108813928182807	0.0454545454545455	GO:0045936	GO:BP	negative regulation of phosphate metabolic process	15906	12347	c("GO:0006796"	"GO:0010563"	"GO:0019220")
1339	Atrichoblast_Down	FALSE	0.985348560665008	104	919	5	0.00544069640914037	0.0480769230769231	GO:0006873	GO:BP	intracellular monoatomic ion homeostasis	15906	2571	c("GO:0050801"	"GO:0055082")
1340	Atrichoblast_Down	FALSE	0.985348560665008	43	919	2	0.00217627856365615	0.0465116279069767	GO:0048573	GO:BP	photoperiodism	flowering	15906	13496	c("GO:0009648"	"GO:0010228"	"GO:0022414")
1341	Atrichoblast_Down	FALSE	0.985348560665008	161	919	8	0.00870511425462459	0.0496894409937888	GO:0034248	GO:BP	regulation of amide metabolic process	15906	8914	c("GO:0043603"	"GO:0051171")
1342	Atrichoblast_Down	FALSE	0.985348560665008	22	919	1	0.00108813928182807	0.0454545454545455	GO:0034755	GO:BP	iron ion transmembrane transport	15906	9132	c("GO:0006826"	"GO:0098655"	"GO:0098662")
1343	Atrichoblast_Down	FALSE	0.985348560665008	22	919	1	0.00108813928182807	0.0454545454545455	GO:0048581	GO:BP	negative regulation of post-embryonic development	15906	13504	c("GO:0009791"	"GO:0048580"	"GO:0051093"	"GO:0051241")
1344	Atrichoblast_Down	FALSE	0.985348560665008	85	919	4	0.0043525571273123	0.0470588235294118	GO:0034976	GO:BP	response to endoplasmic reticulum stress	15906	9162	GO:0033554
1345	Atrichoblast_Down	FALSE	0.985348560665008	142	919	7	0.00761697497279652	0.0492957746478873	GO:0071365	GO:BP	cellular response to auxin stimulus	15906	17427	c("GO:0009733"	"GO:0032870")
1346	Atrichoblast_Down	FALSE	0.985348560665008	144	919	7	0.00761697497279652	0.0486111111111111	GO:0051668	GO:BP	localization within membrane	15906	14576	GO:0051641
1347	Atrichoblast_Down	FALSE	0.985348560665008	22	919	1	0.00108813928182807	0.0454545454545455	GO:1902749	GO:BP	regulation of cell cycle G2/M phase transition	15906	23386	c("GO:0044839"	"GO:1901987")
1348	Atrichoblast_Down	FALSE	0.985348560665008	44	919	2	0.00217627856365615	0.0454545454545455	GO:0009826	GO:BP	unidimensional cell growth	15906	3762	c("GO:0000902"	"GO:0016049"	"GO:0060560")
1349	Atrichoblast_Down	FALSE	0.985348560665008	44	919	2	0.00217627856365615	0.0454545454545455	GO:0006955	GO:BP	immune response	15906	2628	c("GO:0002376"	"GO:0050896")
1350	Atrichoblast_Down	FALSE	0.985348560665008	220	919	11	0.0119695321001088	0.05	GO:0006605	GO:BP	protein targeting	15906	2360	GO:0006886
1351	Atrichoblast_Down	FALSE	0.985348560665008	143	919	7	0.00761697497279652	0.048951048951049	GO:0048316	GO:BP	seed development	15906	13303	c("GO:0009791"	"GO:0010154"	"GO:0048608")
1352	Atrichoblast_Down	FALSE	0.985348560665008	22	919	1	0.00108813928182807	0.0454545454545455	GO:0048024	GO:BP	regulation of mRNA splicing	via spliceosome	15906	13121	c("GO:0000398"	"GO:0043484"	"GO:0050684")
1353	Atrichoblast_Down	FALSE	0.985348560665008	22	919	1	0.00108813928182807	0.0454545454545455	GO:0000054	GO:BP	ribosomal subunit export from nucleus	15906	22	c("GO:0031503"	"GO:0033750"	"GO:0042254"	"GO:0051168"	"GO:0051656")
1354	Atrichoblast_Down	FALSE	0.985348560665008	571	919	30	0.0326441784548422	0.0525394045534151	GO:0032446	GO:BP	protein modification by small protein conjugation	15906	7932	GO:0070647
1355	Atrichoblast_Down	FALSE	0.985348560665008	22	919	1	0.00108813928182807	0.0454545454545455	GO:0044839	GO:BP	cell cycle G2/M phase transition	15906	11792	GO:0044770
1356	Atrichoblast_Down	FALSE	0.985348560665008	22	919	1	0.00108813928182807	0.0454545454545455	GO:0006833	GO:BP	water transport	15906	2544	c("GO:0042044"	"GO:0071702")
1357	Atrichoblast_Down	FALSE	0.985348560665008	22	919	1	0.00108813928182807	0.0454545454545455	GO:0042044	GO:BP	fluid transport	15906	10430	GO:0006810
1358	Atrichoblast_Down	FALSE	0.985348560665008	105	919	5	0.00544069640914037	0.0476190476190476	GO:0006643	GO:BP	membrane lipid metabolic process	15906	2392	GO:0044255
1359	Atrichoblast_Down	FALSE	0.985348560665008	22	919	1	0.00108813928182807	0.0454545454545455	GO:0090305	GO:BP	nucleic acid phosphodiester bond hydrolysis	15906	19057	GO:0090304
1360	Atrichoblast_Down	FALSE	0.985348560665008	22	919	1	0.00108813928182807	0.0454545454545455	GO:0043162	GO:BP	ubiquitin-dependent protein catabolic process via the multivesicular body sorting pathway	15906	11071	GO:0006511
1361	Atrichoblast_Down	FALSE	0.985348560665008	44	919	2	0.00217627856365615	0.0454545454545455	GO:0002376	GO:BP	immune system process	15906	920	GO:0008150
1362	Atrichoblast_Down	FALSE	0.985348560665008	22	919	1	0.00108813928182807	0.0454545454545455	GO:0033750	GO:BP	ribosome localization	15906	8741	GO:0051640
1363	Atrichoblast_Down	FALSE	0.985348560665008	84	919	4	0.0043525571273123	0.0476190476190476	GO:0043648	GO:BP	dicarboxylic acid metabolic process	15906	11347	GO:0019752
1364	Atrichoblast_Down	FALSE	0.985348560665008	22	919	1	0.00108813928182807	0.0454545454545455	GO:0036260	GO:BP	RNA capping	15906	9980	GO:0006396
1365	Atrichoblast_Down	FALSE	0.98943432082598	202	919	10	0.0108813928182807	0.0495049504950495	GO:0030154	GO:BP	cell differentiation	15906	7002	GO:0048869
1366	Atrichoblast_Down	FALSE	0.992490462411281	86	919	4	0.0043525571273123	0.0465116279069767	GO:0000724	GO:BP	double-strand break repair via homologous recombination	15906	209	c("GO:0000725"	"GO:0006302")
1367	Atrichoblast_Down	FALSE	0.99282485062953	23	919	1	0.00108813928182807	0.0434782608695652	GO:0006109	GO:BP	regulation of carbohydrate metabolic process	15906	1997	c("GO:0005975"	"GO:0080090")
1368	Atrichoblast_Down	FALSE	0.99282485062953	23	919	1	0.00108813928182807	0.0434782608695652	GO:0090114	GO:BP	COPII-coated vesicle budding	15906	18887	c("GO:0006888"	"GO:0006900")
1369	Atrichoblast_Down	FALSE	0.99282485062953	45	919	2	0.00217627856365615	0.0444444444444444	GO:0006637	GO:BP	acyl-CoA metabolic process	15906	2386	c("GO:0009150"	"GO:0033875"	"GO:0034032"	"GO:0035383"	"GO:0043603")
1370	Atrichoblast_Down	FALSE	0.99282485062953	23	919	1	0.00108813928182807	0.0434782608695652	GO:0009313	GO:BP	oligosaccharide catabolic process	15906	3515	c("GO:0009311"	"GO:0016052")
1371	Atrichoblast_Down	FALSE	0.99282485062953	45	919	2	0.00217627856365615	0.0444444444444444	GO:0035383	GO:BP	thioester metabolic process	15906	9438	c("GO:0006790"	"GO:0071704")
1372	Atrichoblast_Down	FALSE	0.99282485062953	23	919	1	0.00108813928182807	0.0434782608695652	GO:0016036	GO:BP	cellular response to phosphate starvation	15906	5158	GO:0009267
1373	Atrichoblast_Down	FALSE	0.99282485062953	23	919	1	0.00108813928182807	0.0434782608695652	GO:0048509	GO:BP	regulation of meristem development	15906	13444	c("GO:0048507"	"GO:0050793")
1374	Atrichoblast_Down	FALSE	0.99282485062953	23	919	1	0.00108813928182807	0.0434782608695652	GO:0019216	GO:BP	regulation of lipid metabolic process	15906	5849	c("GO:0006629"	"GO:0080090")
1375	Atrichoblast_Down	FALSE	0.99282485062953	23	919	1	0.00108813928182807	0.0434782608695652	GO:0048868	GO:BP	pollen tube development	15906	13763	c("GO:0003006"	"GO:0009856"	"GO:0048856")
1376	Atrichoblast_Down	FALSE	0.99282485062953	23	919	1	0.00108813928182807	0.0434782608695652	GO:1901292	GO:BP	nucleoside phosphate catabolic process	15906	22208	c("GO:0006753"	"GO:0034655"	"GO:0046434")
1377	Atrichoblast_Down	FALSE	0.99282485062953	23	919	1	0.00108813928182807	0.0434782608695652	GO:0031570	GO:BP	DNA integrity checkpoint signaling	15906	7570	GO:0000075
1378	Atrichoblast_Down	FALSE	0.994519712166802	107	919	5	0.00544069640914037	0.0467289719626168	GO:0008643	GO:BP	carbohydrate transport	15906	3277	GO:0071702
1379	Atrichoblast_Down	FALSE	0.996654004317286	921	919	49	0.0533188248095756	0.0532030401737242	GO:0009057	GO:BP	macromolecule catabolic process	15906	3289	c("GO:0043170"	"GO:1901575")
1380	Atrichoblast_Down	FALSE	0.996654004317286	166	919	8	0.00870511425462459	0.0481927710843374	GO:1901617	GO:BP	organic hydroxy compound biosynthetic process	15906	22474	c("GO:1901576"	"GO:1901615")
1381	Atrichoblast_Down	FALSE	0.997480201821975	46	919	2	0.00217627856365615	0.0434782608695652	GO:0104004	GO:BP	cellular response to environmental stimulus	15906	20105	GO:0051716
1382	Atrichoblast_Down	FALSE	0.997480201821975	46	919	2	0.00217627856365615	0.0434782608695652	GO:0009225	GO:BP	nucleotide-sugar metabolic process	15906	3447	c("GO:0055086"	"GO:1901135")
1383	Atrichoblast_Down	FALSE	0.997480201821975	67	919	3	0.00326441784548422	0.0447761194029851	GO:0005984	GO:BP	disaccharide metabolic process	15906	1881	GO:0009311
1384	Atrichoblast_Down	FALSE	0.997480201821975	46	919	2	0.00217627856365615	0.0434782608695652	GO:0071214	GO:BP	cellular response to abiotic stimulus	15906	17284	c("GO:0009628"	"GO:0104004")
1385	Atrichoblast_Down	FALSE	0.997913555773854	186	919	9	0.00979325353645267	0.0483870967741935	GO:0015979	GO:BP	photosynthesis	15906	5145	GO:0044237
1386	Atrichoblast_Down	FALSE	1	188	919	9	0.00979325353645267	0.0478723404255319	GO:0006310	GO:BP	DNA recombination	15906	2147	GO:0006259
1387	Atrichoblast_Down	FALSE	1	261	919	9	0.00979325353645267	0.0344827586206897	GO:0006325	GO:BP	chromatin organization	15906	2154	GO:0071824
1388	Atrichoblast_Down	FALSE	1	113	919	3	0.00326441784548422	0.0265486725663717	GO:0006402	GO:BP	mRNA catabolic process	15906	2197	c("GO:0006401"	"GO:0010629"	"GO:0016071")
1389	Atrichoblast_Down	FALSE	1	811	919	33	0.0359085963003264	0.0406905055487053	GO:0006396	GO:BP	RNA processing	15906	2191	c("GO:0010467"	"GO:0016070")
1390	Atrichoblast_Down	FALSE	1	76	919	1	0.00108813928182807	0.0131578947368421	GO:0006403	GO:BP	RNA localization	15906	2198	GO:0033036
1391	Atrichoblast_Down	FALSE	1	44	919	1	0.00108813928182807	0.0227272727272727	GO:0009968	GO:BP	negative regulation of signal transduction	15906	3864	c("GO:0007165"	"GO:0009966"	"GO:0010648"	"GO:0023057"	"GO:0048585")
1392	Atrichoblast_Down	FALSE	1	89	919	1	0.00108813928182807	0.0112359550561798	GO:0006400	GO:BP	tRNA modification	15906	2195	c("GO:0008033"	"GO:0009451")
1393	Atrichoblast_Down	FALSE	1	372	919	17	0.0184983677910773	0.0456989247311828	GO:0006397	GO:BP	mRNA processing	15906	2192	c("GO:0006396"	"GO:0016071")
1394	Atrichoblast_Down	FALSE	1	1984	919	93	0.101196953210011	0.046875	GO:0006351	GO:BP	DNA-templated transcription	15906	2161	c("GO:0010467"	"GO:0032774")
1395	Atrichoblast_Down	FALSE	1	48	919	1	0.00108813928182807	0.0208333333333333	GO:0006368	GO:BP	transcription elongation by RNA polymerase II	15906	2176	c("GO:0006354"	"GO:0006366")
1396	Atrichoblast_Down	FALSE	1	80	919	3	0.00326441784548422	0.0375	GO:0006352	GO:BP	DNA-templated transcription initiation	15906	2162	c("GO:0006351"	"GO:0032774")
1397	Atrichoblast_Down	FALSE	1	133	919	4	0.0043525571273123	0.0300751879699248	GO:0006401	GO:BP	RNA catabolic process	15906	2196	c("GO:0009057"	"GO:0016070"	"GO:0034655")
1398	Atrichoblast_Down	FALSE	1	29	919	1	0.00108813928182807	0.0344827586206897	GO:0006406	GO:BP	mRNA export from nucleus	15906	2201	c("GO:0006405"	"GO:0010467"	"GO:0051028")
1399	Atrichoblast_Down	FALSE	1	27	919	1	0.00108813928182807	0.037037037037037	GO:0010118	GO:BP	stomatal movement	15906	3986	GO:0009987
1400	Atrichoblast_Down	FALSE	1	530	919	13	0.014145810663765	0.0245283018867925	GO:0006366	GO:BP	transcription by RNA polymerase II	15906	2174	GO:0006351
1401	Atrichoblast_Down	FALSE	1	39	919	1	0.00108813928182807	0.0256410256410256	GO:0010015	GO:BP	root morphogenesis	15906	3885	c("GO:0048364"	"GO:1905392")
1402	Atrichoblast_Down	FALSE	1	207	919	7	0.00761697497279652	0.0338164251207729	GO:0006399	GO:BP	tRNA metabolic process	15906	2194	GO:0034660
1403	Atrichoblast_Down	FALSE	1	1814	919	86	0.0935799782372144	0.0474090407938258	GO:0006355	GO:BP	regulation of DNA-templated transcription	15906	2165	c("GO:0006351"	"GO:0010468"	"GO:2001141")
1404	Atrichoblast_Down	FALSE	1	452	919	8	0.00870511425462459	0.0176991150442478	GO:0006357	GO:BP	regulation of transcription by RNA polymerase II	15906	2167	c("GO:0006355"	"GO:0006366")
1405	Atrichoblast_Down	FALSE	1	222	919	9	0.00979325353645267	0.0405405405405405	GO:0006338	GO:BP	chromatin remodeling	15906	2158	GO:0006325
1406	Atrichoblast_Down	FALSE	1	57	919	1	0.00108813928182807	0.0175438596491228	GO:0006354	GO:BP	DNA-templated transcription elongation	15906	2164	c("GO:0006351"	"GO:0032774")
1407	Atrichoblast_Down	FALSE	1	44	919	1	0.00108813928182807	0.0227272727272727	GO:0006405	GO:BP	RNA export from nucleus	15906	2200	c("GO:0050658"	"GO:0051168")
1408	Atrichoblast_Down	FALSE	1	235	919	10	0.0108813928182807	0.0425531914893617	GO:0007010	GO:BP	cytoskeleton organization	15906	2665	GO:0006996
1409	Atrichoblast_Down	FALSE	1	180	919	7	0.00761697497279652	0.0388888888888889	GO:0007017	GO:BP	microtubule-based process	15906	2668	GO:0009987
1410	Atrichoblast_Down	FALSE	1	349	919	8	0.00870511425462459	0.0229226361031519	GO:0006974	GO:BP	DNA damage response	15906	2643	GO:0033554
1411	Atrichoblast_Down	FALSE	1	1070	919	57	0.0620239390642002	0.0532710280373832	GO:0006996	GO:BP	organelle organization	15906	2654	GO:0016043
1412	Atrichoblast_Down	FALSE	1	463	919	7	0.00761697497279652	0.0151187904967603	GO:0007049	GO:BP	cell cycle	15906	2692	GO:0009987
1413	Atrichoblast_Down	FALSE	1	31	919	1	0.00108813928182807	0.032258064516129	GO:0007052	GO:BP	mitotic spindle organization	15906	2694	c("GO:0007051"	"GO:1902850")
1414	Atrichoblast_Down	FALSE	1	130	919	4	0.0043525571273123	0.0307692307692308	GO:0007059	GO:BP	chromosome segregation	15906	2701	GO:0022402
1415	Atrichoblast_Down	FALSE	1	26	919	1	0.00108813928182807	0.0384615384615385	GO:0007093	GO:BP	mitotic cell cycle checkpoint signaling	15906	2723	c("GO:0000075"	"GO:0045930"	"GO:1903047")
1416	Atrichoblast_Down	FALSE	1	31	919	1	0.00108813928182807	0.032258064516129	GO:0007029	GO:BP	endoplasmic reticulum organization	15906	2677	c("GO:0006996"	"GO:0010256")
1417	Atrichoblast_Down	FALSE	1	108	919	1	0.00108813928182807	0.00925925925925926	GO:0007034	GO:BP	vacuolar transport	15906	2682	GO:0046907
1418	Atrichoblast_Down	FALSE	1	801	919	38	0.0413492927094668	0.0474406991260924	GO:0009607	GO:BP	response to biotic stimulus	15906	3592	GO:0050896
1419	Atrichoblast_Down	FALSE	1	912	919	40	0.043525571273123	0.043859649122807	GO:0009605	GO:BP	response to external stimulus	15906	3590	GO:0050896
1420	Atrichoblast_Down	FALSE	1	455	919	21	0.0228509249183896	0.0461538461538462	GO:0006886	GO:BP	intracellular protein transport	15906	2582	c("GO:0008104"	"GO:0015031"	"GO:0046907")
1421	Atrichoblast_Down	FALSE	1	73	919	3	0.00326441784548422	0.0410958904109589	GO:0006813	GO:BP	potassium ion transport	15906	2533	GO:0030001
1422	Atrichoblast_Down	FALSE	1	911	919	45	0.0489662676822633	0.0493962678375412	GO:0006952	GO:BP	defense response	15906	2625	GO:0006950
1423	Atrichoblast_Down	FALSE	1	112	919	3	0.00326441784548422	0.0267857142857143	GO:0006913	GO:BP	nucleocytoplasmic transport	15906	2602	GO:0051169
1424	Atrichoblast_Down	FALSE	1	73	919	2	0.00217627856365615	0.0273972602739726	GO:0006887	GO:BP	exocytosis	15906	2583	c("GO:0016192"	"GO:0032940")
1425	Atrichoblast_Down	FALSE	1	95	919	3	0.00326441784548422	0.0315789473684211	GO:0006888	GO:BP	endoplasmic reticulum to Golgi vesicle-mediated transport	15906	2584	c("GO:0046907"	"GO:0048193")
1426	Atrichoblast_Down	FALSE	1	60	919	2	0.00217627856365615	0.0333333333333333	GO:0006897	GO:BP	endocytosis	15906	2591	c("GO:0016192"	"GO:0098657")
1427	Atrichoblast_Down	FALSE	1	49	919	1	0.00108813928182807	0.0204081632653061	GO:0006900	GO:BP	vesicle budding from membrane	15906	2593	c("GO:0016050"	"GO:0016192"	"GO:0061024")
1428	Atrichoblast_Down	FALSE	1	410	919	1	0.00108813928182807	0.0024390243902439	GO:0009451	GO:BP	RNA modification	15906	3555	c("GO:0016070"	"GO:0043412")
1429	Atrichoblast_Down	FALSE	1	2365	919	116	0.126224156692057	0.0490486257928118	GO:0006810	GO:BP	transport	15906	2530	GO:0051234
1430	Atrichoblast_Down	FALSE	1	155	919	3	0.00326441784548422	0.0193548387096774	GO:0008654	GO:BP	phospholipid biosynthetic process	15906	3281	c("GO:0006644"	"GO:0008610"	"GO:0090407")
1431	Atrichoblast_Down	FALSE	1	147	919	4	0.0043525571273123	0.0272108843537415	GO:0008299	GO:BP	isoprenoid biosynthetic process	15906	3213	c("GO:0006720"	"GO:0008610"	"GO:0044249")
1432	Atrichoblast_Down	FALSE	1	532	919	19	0.0206746463547334	0.0357142857142857	GO:0008610	GO:BP	lipid biosynthetic process	15906	3261	c("GO:0006629"	"GO:1901576")
1433	Atrichoblast_Down	FALSE	1	32	919	1	0.00108813928182807	0.03125	GO:0009074	GO:BP	aromatic amino acid family catabolic process	15906	3306	c("GO:0009072"	"GO:0019439"	"GO:0046395"	"GO:1901361"	"GO:1901565")
1434	Atrichoblast_Down	FALSE	1	1051	919	48	0.0522306855277476	0.0456707897240723	GO:0007165	GO:BP	signal transduction	15906	2776	c("GO:0007154"	"GO:0009987"	"GO:0023052"	"GO:0050794"	"GO:0051716")
1435	Atrichoblast_Down	FALSE	1	33	919	1	0.00108813928182807	0.0303030303030303	GO:0009226	GO:BP	nucleotide-sugar biosynthetic process	15906	3448	c("GO:0009225"	"GO:0034654"	"GO:1901137")
1436	Atrichoblast_Down	FALSE	1	48	919	1	0.00108813928182807	0.0208333333333333	GO:0007127	GO:BP	meiosis I	15906	2745	c("GO:0061982"	"GO:0140013")
1437	Atrichoblast_Down	FALSE	1	44	919	1	0.00108813928182807	0.0227272727272727	GO:0007131	GO:BP	reciprocal meiotic recombination	15906	2749	c("GO:0007127"	"GO:0140527"	"GO:1903046")
1438	Atrichoblast_Down	FALSE	1	1115	919	52	0.0565832426550598	0.0466367713004484	GO:0007154	GO:BP	cell communication	15906	2765	GO:0009987
1439	Atrichoblast_Down	FALSE	1	54	919	1	0.00108813928182807	0.0185185185185185	GO:0009247	GO:BP	glycolipid biosynthetic process	15906	3468	c("GO:0006664"	"GO:0046467"	"GO:1901137")
1440	Atrichoblast_Down	FALSE	1	15906	919	919	1	0.0577769395196781	GO:0008150	GO:BP	biological_process	15906	3177	character(0)
1441	Atrichoblast_Down	FALSE	1	91	919	2	0.00217627856365615	0.021978021978022	GO:0008202	GO:BP	steroid metabolic process	15906	3182	c("GO:0006629"	"GO:1901360")
1442	Atrichoblast_Down	FALSE	1	81	919	1	0.00108813928182807	0.0123456790123457	GO:0008213	GO:BP	protein alkylation	15906	3193	GO:0036211
1443	Atrichoblast_Down	FALSE	1	67	919	1	0.00108813928182807	0.0149253731343284	GO:0007346	GO:BP	regulation of mitotic cell cycle	15906	2908	c("GO:0000278"	"GO:0051726")
1444	Atrichoblast_Down	FALSE	1	126	919	2	0.00217627856365615	0.0158730158730159	GO:0008033	GO:BP	tRNA processing	15906	3151	c("GO:0006399"	"GO:0034470")
1445	Atrichoblast_Down	FALSE	1	105	919	4	0.0043525571273123	0.0380952380952381	GO:0008037	GO:BP	cell recognition	15906	3152	GO:0009987
1446	Atrichoblast_Down	FALSE	1	730	919	33	0.0359085963003264	0.0452054794520548	GO:0008104	GO:BP	protein localization	15906	3176	GO:0070727
1447	Atrichoblast_Down	FALSE	1	29	919	1	0.00108813928182807	0.0344827586206897	GO:0009856	GO:BP	pollination	15906	3786	c("GO:0022414"	"GO:0044706")
1448	Atrichoblast_Down	FALSE	1	78	919	2	0.00217627856365615	0.0256410256410256	GO:0009793	GO:BP	embryo development ending in seed dormancy	15906	3738	c("GO:0003006"	"GO:0009790"	"GO:0048316")
1449	Atrichoblast_Down	FALSE	1	82	919	2	0.00217627856365615	0.024390243902439	GO:0009790	GO:BP	embryo development	15906	3735	GO:0007275
1450	Atrichoblast_Down	FALSE	1	94	919	3	0.00326441784548422	0.0319148936170213	GO:0009832	GO:BP	plant-type cell wall biogenesis	15906	3768	c("GO:0042546"	"GO:0071669")
1451	Atrichoblast_Down	FALSE	1	71	919	2	0.00217627856365615	0.028169014084507	GO:0006497	GO:BP	protein lipidation	15906	2262	c("GO:0036211"	"GO:0042158")
1452	Atrichoblast_Down	FALSE	1	34	919	1	0.00108813928182807	0.0294117647058824	GO:0006505	GO:BP	GPI anchor metabolic process	15906	2267	c("GO:0006664"	"GO:0046488")
1453	Atrichoblast_Down	FALSE	1	33	919	1	0.00108813928182807	0.0303030303030303	GO:0006506	GO:BP	GPI anchor biosynthetic process	15906	2268	c("GO:0006497"	"GO:0006505"	"GO:0006661"	"GO:0009247")
1454	Atrichoblast_Down	FALSE	1	111	919	3	0.00326441784548422	0.027027027027027	GO:0009896	GO:BP	positive regulation of catabolic process	15906	3814	c("GO:0009056"	"GO:0009893"	"GO:0009894")
1455	Atrichoblast_Down	FALSE	1	1111	919	54	0.058759521218716	0.0486048604860486	GO:0006508	GO:BP	proteolysis	15906	2270	GO:0019538
1456	Atrichoblast_Down	FALSE	1	140	919	5	0.00544069640914037	0.0357142857142857	GO:0009894	GO:BP	regulation of catabolic process	15906	3812	c("GO:0009056"	"GO:0019222")
1457	Atrichoblast_Down	FALSE	1	37	919	1	0.00108813928182807	0.027027027027027	GO:0006487	GO:BP	protein N-linked glycosylation	15906	2256	GO:0006486
1458	Atrichoblast_Down	FALSE	1	1384	919	44	0.0478781284004353	0.0317919075144509	GO:0006468	GO:BP	protein phosphorylation	15906	2242	c("GO:0016310"	"GO:0036211")
1459	Atrichoblast_Down	FALSE	1	81	919	1	0.00108813928182807	0.0123456790123457	GO:0006479	GO:BP	protein methylation	15906	2251	c("GO:0008213"	"GO:0043414")
1460	Atrichoblast_Down	FALSE	1	2264	919	102	0.110990206746464	0.0450530035335689	GO:0009889	GO:BP	regulation of biosynthetic process	15906	3807	c("GO:0009058"	"GO:0019222")
1461	Atrichoblast_Down	FALSE	1	166	919	2	0.00217627856365615	0.0120481927710843	GO:0009888	GO:BP	tissue development	15906	3806	GO:0048856
1462	Atrichoblast_Down	FALSE	1	467	919	18	0.0195865070729053	0.0385438972162741	GO:0009893	GO:BP	positive regulation of metabolic process	15906	3811	c("GO:0008152"	"GO:0019222"	"GO:0048518")
1463	Atrichoblast_Down	FALSE	1	473	919	16	0.0174102285092492	0.0338266384778013	GO:0006511	GO:BP	ubiquitin-dependent protein catabolic process	15906	2272	GO:0019941
1464	Atrichoblast_Down	FALSE	1	323	919	15	0.0163220892274211	0.0464396284829721	GO:0009891	GO:BP	positive regulation of biosynthetic process	15906	3809	c("GO:0009058"	"GO:0009889"	"GO:0009893")
1465	Atrichoblast_Down	FALSE	1	382	919	10	0.0108813928182807	0.0261780104712042	GO:0009890	GO:BP	negative regulation of biosynthetic process	15906	3808	c("GO:0009058"	"GO:0009889"	"GO:0009892")
1466	Atrichoblast_Down	FALSE	1	67	919	1	0.00108813928182807	0.0149253731343284	GO:0006694	GO:BP	steroid biosynthetic process	15906	2440	c("GO:0008202"	"GO:0008610"	"GO:1901362")
1467	Atrichoblast_Down	FALSE	1	179	919	6	0.00652883569096844	0.0335195530726257	GO:0006720	GO:BP	isoprenoid metabolic process	15906	2464	GO:0044255
1468	Atrichoblast_Down	FALSE	1	124	919	3	0.00326441784548422	0.0241935483870968	GO:0009658	GO:BP	chloroplast organization	15906	3630	GO:0009657
1469	Atrichoblast_Down	FALSE	1	129	919	5	0.00544069640914037	0.0387596899224806	GO:0006721	GO:BP	terpenoid metabolic process	15906	2465	GO:0006720
1470	Atrichoblast_Down	FALSE	1	153	919	5	0.00544069640914037	0.0326797385620915	GO:0009657	GO:BP	plastid organization	15906	3629	GO:0006996
1471	Atrichoblast_Down	FALSE	1	4407	919	205	0.223068552774755	0.0465169049239846	GO:0006725	GO:BP	cellular aromatic compound metabolic process	15906	2468	GO:0044237
1472	Atrichoblast_Down	FALSE	1	37	919	1	0.00108813928182807	0.027027027027027	GO:0009690	GO:BP	cytokinin metabolic process	15906	3650	c("GO:0006725"	"GO:0009308"	"GO:0042445"	"GO:0046483")
1473	Atrichoblast_Down	FALSE	1	217	919	7	0.00761697497279652	0.032258064516129	GO:0006644	GO:BP	phospholipid metabolic process	15906	2393	c("GO:0006796"	"GO:0019637"	"GO:0044255")
1474	Atrichoblast_Down	FALSE	1	156	919	3	0.00326441784548422	0.0192307692307692	GO:0006650	GO:BP	glycerophospholipid metabolic process	15906	2398	c("GO:0006644"	"GO:0046486")
1475	Atrichoblast_Down	FALSE	1	58	919	1	0.00108813928182807	0.0172413793103448	GO:0006664	GO:BP	glycolipid metabolic process	15906	2411	c("GO:0006643"	"GO:1903509")
1476	Atrichoblast_Down	FALSE	1	29	919	1	0.00108813928182807	0.0344827586206897	GO:0009685	GO:BP	gibberellin metabolic process	15906	3645	c("GO:0016101"	"GO:0019752")
1477	Atrichoblast_Down	FALSE	1	83	919	2	0.00217627856365615	0.0240963855421687	GO:0006661	GO:BP	phosphatidylinositol biosynthetic process	15906	2408	c("GO:0046474"	"GO:0046488")
1478	Atrichoblast_Down	FALSE	1	2273	919	101	0.109902067464635	0.0444346678398592	GO:0006796	GO:BP	phosphate-containing compound metabolic process	15906	2521	GO:0006793
1479	Atrichoblast_Down	FALSE	1	24	919	1	0.00108813928182807	0.0416666666666667	GO:0009637	GO:BP	response to blue light	15906	3612	GO:0009416
1480	Atrichoblast_Down	FALSE	1	2307	919	103	0.112078346028292	0.0446467273515388	GO:0006793	GO:BP	phosphorus metabolic process	15906	2518	GO:0044237
1481	Atrichoblast_Down	FALSE	1	47	919	2	0.00217627856365615	0.0425531914893617	GO:0009648	GO:BP	photoperiodism	15906	3623	GO:0009416
1482	Atrichoblast_Down	FALSE	1	46	919	1	0.00108813928182807	0.0217391304347826	GO:0009742	GO:BP	brassinosteroid mediated signaling pathway	15906	3697	c("GO:0043401"	"GO:0071367")
1483	Atrichoblast_Down	FALSE	1	24	919	1	0.00108813928182807	0.0416666666666667	GO:0009740	GO:BP	gibberellic acid mediated signaling pathway	15906	3695	GO:0010476
1484	Atrichoblast_Down	FALSE	1	47	919	2	0.00217627856365615	0.0425531914893617	GO:0009739	GO:BP	response to gibberellin	15906	3694	c("GO:0009725"	"GO:0033993"	"GO:1901700")
1485	Atrichoblast_Down	FALSE	1	61	919	2	0.00217627856365615	0.0327868852459016	GO:0009736	GO:BP	cytokinin-activated signaling pathway	15906	3691	c("GO:0009755"	"GO:0071368")
1486	Atrichoblast_Down	FALSE	1	55	919	2	0.00217627856365615	0.0363636363636364	GO:0009741	GO:BP	response to brassinosteroid	15906	3696	c("GO:0009725"	"GO:0014070"	"GO:0033993"	"GO:1901700")
1487	Atrichoblast_Down	FALSE	1	35	919	1	0.00108813928182807	0.0285714285714286	GO:0009767	GO:BP	photosynthetic electron transport chain	15906	3721	c("GO:0019684"	"GO:0022900")
1488	Atrichoblast_Down	FALSE	1	44	919	1	0.00108813928182807	0.0227272727272727	GO:0006606	GO:BP	protein import into nucleus	15906	2361	c("GO:0006886"	"GO:0034504"	"GO:0051170"	"GO:0072594")
1489	Atrichoblast_Down	FALSE	1	72	919	3	0.00326441784548422	0.0416666666666667	GO:0006612	GO:BP	protein targeting to membrane	15906	2365	c("GO:0006605"	"GO:0090150")
1490	Atrichoblast_Down	FALSE	1	24	919	1	0.00108813928182807	0.0416666666666667	GO:0006613	GO:BP	cotranslational protein targeting to membrane	15906	2366	GO:0006612
1491	Atrichoblast_Down	FALSE	1	24	919	1	0.00108813928182807	0.0416666666666667	GO:0006614	GO:BP	SRP-dependent cotranslational protein targeting to membrane	15906	2367	c("GO:0006613"	"GO:0045047")
1492	Atrichoblast_Down	FALSE	1	65	919	2	0.00217627856365615	0.0307692307692308	GO:0009735	GO:BP	response to cytokinin	15906	3690	GO:0009725
1493	Atrichoblast_Down	FALSE	1	25	919	1	0.00108813928182807	0.04	GO:0009694	GO:BP	jasmonic acid metabolic process	15906	3654	GO:0001676
1494	Atrichoblast_Down	FALSE	1	25	919	1	0.00108813928182807	0.04	GO:0009691	GO:BP	cytokinin biosynthetic process	15906	3651	c("GO:0009690"	"GO:0042446"	"GO:0044249")
1495	Atrichoblast_Down	FALSE	1	920	919	38	0.0413492927094668	0.041304347826087	GO:0006629	GO:BP	lipid metabolic process	15906	2380	c("GO:0044238"	"GO:0071704")
1496	Atrichoblast_Down	FALSE	1	82	919	2	0.00217627856365615	0.024390243902439	GO:0000956	GO:BP	nuclear-transcribed mRNA catabolic process	15906	270	GO:0006402
1497	Atrichoblast_Down	FALSE	1	79	919	2	0.00217627856365615	0.0253164556962025	GO:0000902	GO:BP	cell morphogenesis	15906	246	GO:0009653
1498	Atrichoblast_Down	FALSE	1	67	919	2	0.00217627856365615	0.0298507462686567	GO:0000819	GO:BP	sister chromatid segregation	15906	243	c("GO:0051276"	"GO:0098813")
1499	Atrichoblast_Down	FALSE	1	92	919	4	0.0043525571273123	0.0434782608695652	GO:0000725	GO:BP	recombinational repair	15906	210	c("GO:0006281"	"GO:0006310")
1500	Atrichoblast_Down	FALSE	1	34	919	1	0.00108813928182807	0.0294117647058824	GO:0000723	GO:BP	telomere maintenance	15906	208	c("GO:0006259"	"GO:0032200")
1501	Atrichoblast_Down	FALSE	1	26	919	1	0.00108813928182807	0.0384615384615385	GO:0001558	GO:BP	regulation of cell growth	15906	358	c("GO:0016049"	"GO:0040008"	"GO:0051128")
1502	Atrichoblast_Down	FALSE	1	28	919	1	0.00108813928182807	0.0357142857142857	GO:0001522	GO:BP	pseudouridine synthesis	15906	338	GO:0009451
1503	Atrichoblast_Down	FALSE	1	56	919	1	0.00108813928182807	0.0178571428571429	GO:0000070	GO:BP	mitotic sister chromatid segregation	15906	25	c("GO:0000819"	"GO:0140014"	"GO:1903047")
1504	Atrichoblast_Down	FALSE	1	37	919	1	0.00108813928182807	0.027027027027027	GO:0000075	GO:BP	cell cycle checkpoint signaling	15906	27	c("GO:0035556"	"GO:1901988")
1505	Atrichoblast_Down	FALSE	1	517	919	26	0.0282916213275299	0.0502901353965184	GO:0000003	GO:BP	reproduction	15906	3	GO:0008150
1506	Atrichoblast_Down	FALSE	1	123	919	2	0.00217627856365615	0.016260162601626	GO:0000280	GO:BP	nuclear division	15906	82	GO:0048285
1507	Atrichoblast_Down	FALSE	1	132	919	3	0.00326441784548422	0.0227272727272727	GO:0000226	GO:BP	microtubule cytoskeleton organization	15906	65	c("GO:0007010"	"GO:0007017")
1508	Atrichoblast_Down	FALSE	1	218	919	2	0.00217627856365615	0.00917431192660551	GO:0000278	GO:BP	mitotic cell cycle	15906	80	GO:0007049
1509	Atrichoblast_Down	FALSE	1	125	919	4	0.0043525571273123	0.032	GO:0006302	GO:BP	double-strand break repair	15906	2139	GO:0006281
1510	Atrichoblast_Down	FALSE	1	41	919	1	0.00108813928182807	0.024390243902439	GO:0006289	GO:BP	nucleotide-excision repair	15906	2132	GO:0006281
1511	Atrichoblast_Down	FALSE	1	497	919	14	0.015233949945593	0.028169014084507	GO:0006259	GO:BP	DNA metabolic process	15906	2106	GO:0090304
1512	Atrichoblast_Down	FALSE	1	324	919	8	0.00870511425462459	0.0246913580246914	GO:0006281	GO:BP	DNA repair	15906	2125	c("GO:0006259"	"GO:0006974")
1513	Atrichoblast_Down	FALSE	1	3996	919	172	0.187159956474429	0.043043043043043	GO:0006139	GO:BP	nucleobase-containing compound metabolic process	15906	2013	c("GO:0006725"	"GO:0034641"	"GO:0044238"	"GO:0046483"	"GO:1901360")
1514	Atrichoblast_Down	FALSE	1	70	919	2	0.00217627856365615	0.0285714285714286	GO:0010243	GO:BP	response to organonitrogen compound	15906	4080	c("GO:0010033"	"GO:1901698")
1515	Atrichoblast_Down	FALSE	1	29	919	1	0.00108813928182807	0.0344827586206897	GO:0051241	GO:BP	negative regulation of multicellular organismal process	15906	14272	c("GO:0032501"	"GO:0048519"	"GO:0051239")
1516	Atrichoblast_Down	FALSE	1	27	919	1	0.00108813928182807	0.037037037037037	GO:0051240	GO:BP	positive regulation of multicellular organismal process	15906	14271	c("GO:0032501"	"GO:0048518"	"GO:0051239")
1517	Atrichoblast_Down	FALSE	1	75	919	1	0.00108813928182807	0.0133333333333333	GO:0051236	GO:BP	establishment of RNA localization	15906	14267	c("GO:0006403"	"GO:0051234")
1518	Atrichoblast_Down	FALSE	1	2392	919	116	0.126224156692057	0.048494983277592	GO:0051234	GO:BP	establishment of localization	15906	14265	GO:0051179
1519	Atrichoblast_Down	FALSE	1	568	919	20	0.0217627856365615	0.0352112676056338	GO:0051603	GO:BP	proteolysis involved in protein catabolic process	15906	14516	c("GO:0006508"	"GO:0030163")
1520	Atrichoblast_Down	FALSE	1	48	919	1	0.00108813928182807	0.0208333333333333	GO:0051493	GO:BP	regulation of cytoskeleton organization	15906	14436	c("GO:0007010"	"GO:0033043")
1521	Atrichoblast_Down	FALSE	1	26	919	1	0.00108813928182807	0.0384615384615385	GO:0051453	GO:BP	regulation of intracellular pH	15906	14402	c("GO:0030641"	"GO:0065008")
1522	Atrichoblast_Down	FALSE	1	106	919	3	0.00326441784548422	0.0283018867924528	GO:0051321	GO:BP	meiotic cell cycle	15906	14329	c("GO:0007049"	"GO:0019953"	"GO:0022414")
1523	Atrichoblast_Down	FALSE	1	204	919	3	0.00326441784548422	0.0147058823529412	GO:0051301	GO:BP	cell division	15906	14313	GO:0009987
1524	Atrichoblast_Down	FALSE	1	216	919	6	0.00652883569096844	0.0277777777777778	GO:0051276	GO:BP	chromosome organization	15906	14294	GO:0006996
1525	Atrichoblast_Down	FALSE	1	25	919	1	0.00108813928182807	0.04	GO:0051275	GO:BP	beta-glucan catabolic process	15906	14293	c("GO:0009251"	"GO:0051273")
1526	Atrichoblast_Down	FALSE	1	57	919	2	0.00217627856365615	0.0350877192982456	GO:0051274	GO:BP	beta-glucan biosynthetic process	15906	14292	c("GO:0009250"	"GO:0051273")
1527	Atrichoblast_Down	FALSE	1	82	919	3	0.00326441784548422	0.0365853658536585	GO:0051273	GO:BP	beta-glucan metabolic process	15906	14291	GO:0044042
1528	Atrichoblast_Down	FALSE	1	338	919	14	0.015233949945593	0.0414201183431953	GO:0051254	GO:BP	positive regulation of RNA metabolic process	15906	14282	c("GO:0010604"	"GO:0016070"	"GO:0045935"	"GO:0051252")
1529	Atrichoblast_Down	FALSE	1	111	919	1	0.00108813928182807	0.00900900900900901	GO:0051253	GO:BP	negative regulation of RNA metabolic process	15906	14281	c("GO:0010605"	"GO:0016070"	"GO:0045934"	"GO:0051252")
1530	Atrichoblast_Down	FALSE	1	1910	919	89	0.0968443960826986	0.0465968586387435	GO:0051252	GO:BP	regulation of RNA metabolic process	15906	14280	c("GO:0016070"	"GO:0019219"	"GO:0060255")
1531	Atrichoblast_Down	FALSE	1	97	919	3	0.00326441784548422	0.0309278350515464	GO:0051247	GO:BP	positive regulation of protein metabolic process	15906	14275	c("GO:0010604"	"GO:0019538"	"GO:0051173"	"GO:0051246")
1532	Atrichoblast_Down	FALSE	1	61	919	1	0.00108813928182807	0.0163934426229508	GO:0051028	GO:BP	mRNA transport	15906	14114	GO:0050658
1533	Atrichoblast_Down	FALSE	1	25	919	1	0.00108813928182807	0.04	GO:0050821	GO:BP	protein stabilization	15906	13941	GO:0031647
1534	Atrichoblast_Down	FALSE	1	3431	919	151	0.164309031556039	0.0440104925677645	GO:0050794	GO:BP	regulation of cellular process	15906	13920	c("GO:0009987"	"GO:0050789")
1535	Atrichoblast_Down	FALSE	1	3743	919	178	0.193688792165397	0.0475554368153887	GO:0050789	GO:BP	regulation of biological process	15906	13916	c("GO:0008150"	"GO:0065007")
1536	Atrichoblast_Down	FALSE	1	2490	919	118	0.128400435255713	0.0473895582329317	GO:0051179	GO:BP	localization	15906	14235	GO:0008150
1537	Atrichoblast_Down	FALSE	1	116	919	5	0.00544069640914037	0.0431034482758621	GO:0051174	GO:BP	regulation of phosphorus metabolic process	15906	14231	c("GO:0006793"	"GO:0031323")
1538	Atrichoblast_Down	FALSE	1	443	919	16	0.0174102285092492	0.036117381489842	GO:0051173	GO:BP	positive regulation of nitrogen compound metabolic process	15906	14230	c("GO:0006807"	"GO:0009893"	"GO:0051171")
1539	Atrichoblast_Down	FALSE	1	2307	919	115	0.125136017410229	0.0498482878196792	GO:0051171	GO:BP	regulation of nitrogen compound metabolic process	15906	14228	c("GO:0006807"	"GO:0019222")
1540	Atrichoblast_Down	FALSE	1	46	919	1	0.00108813928182807	0.0217391304347826	GO:0051170	GO:BP	import into nucleus	15906	14227	GO:0006913
1541	Atrichoblast_Down	FALSE	1	70	919	2	0.00217627856365615	0.0285714285714286	GO:0051168	GO:BP	nuclear export	15906	14225	GO:0006913
1542	Atrichoblast_Down	FALSE	1	24	919	1	0.00108813928182807	0.0416666666666667	GO:0051130	GO:BP	positive regulation of cellular component organization	15906	14188	c("GO:0016043"	"GO:0048522"	"GO:0051128")
1543	Atrichoblast_Down	FALSE	1	142	919	4	0.0043525571273123	0.028169014084507	GO:0051128	GO:BP	regulation of cellular component organization	15906	14186	c("GO:0016043"	"GO:0050794")
1544	Atrichoblast_Down	FALSE	1	36	919	1	0.00108813928182807	0.0277777777777778	GO:0051093	GO:BP	negative regulation of developmental process	15906	14160	c("GO:0032502"	"GO:0048519"	"GO:0050793")
1545	Atrichoblast_Down	FALSE	1	112	919	3	0.00326441784548422	0.0267857142857143	GO:0051169	GO:BP	nuclear transport	15906	14226	GO:0046907
1546	Atrichoblast_Down	FALSE	1	334	919	12	0.0130576713819369	0.0359281437125748	GO:0065008	GO:BP	regulation of biological quality	15906	16683	GO:0065007
1547	Atrichoblast_Down	FALSE	1	4036	919	196	0.213275299238302	0.0485629335976214	GO:0065007	GO:BP	biological regulation	15906	16682	GO:0008150
1548	Atrichoblast_Down	FALSE	1	57	919	2	0.00217627856365615	0.0350877192982456	GO:0061982	GO:BP	meiosis I cell cycle process	15906	16558	GO:1903046
1549	Atrichoblast_Down	FALSE	1	61	919	1	0.00108813928182807	0.0163934426229508	GO:0071103	GO:BP	DNA conformation change	15906	17261	GO:0051276
1550	Atrichoblast_Down	FALSE	1	24	919	1	0.00108813928182807	0.0416666666666667	GO:0070988	GO:BP	demethylation	15906	17225	GO:0008152
1551	Atrichoblast_Down	FALSE	1	51	919	1	0.00108813928182807	0.0196078431372549	GO:0070918	GO:BP	regulatory ncRNA processing	15906	17174	c("GO:0031047"	"GO:0034470")
1552	Atrichoblast_Down	FALSE	1	37	919	1	0.00108813928182807	0.027027027027027	GO:0070828	GO:BP	heterochromatin organization	15906	17130	GO:0006338
1553	Atrichoblast_Down	FALSE	1	731	919	33	0.0359085963003264	0.0451436388508892	GO:0070727	GO:BP	cellular macromolecule localization	15906	17079	c("GO:0033036"	"GO:0051641")
1554	Atrichoblast_Down	FALSE	1	683	919	34	0.0369967355821545	0.0497803806734993	GO:0070647	GO:BP	protein modification by small protein conjugation or removal	15906	17034	GO:0043687
1555	Atrichoblast_Down	FALSE	1	112	919	4	0.0043525571273123	0.0357142857142857	GO:0070646	GO:BP	protein modification by small protein removal	15906	17033	c("GO:0006508"	"GO:0070647")
1556	Atrichoblast_Down	FALSE	1	52	919	2	0.00217627856365615	0.0384615384615385	GO:0061157	GO:BP	mRNA destabilization	15906	16018	c("GO:0017148"	"GO:0043488"	"GO:0050779"	"GO:0061014")
1557	Atrichoblast_Down	FALSE	1	51	919	1	0.00108813928182807	0.0196078431372549	GO:0061136	GO:BP	regulation of proteasomal protein catabolic process	15906	15999	c("GO:0010498"	"GO:0042176"	"GO:1903050")
1558	Atrichoblast_Down	FALSE	1	25	919	1	0.00108813928182807	0.04	GO:0051923	GO:BP	sulfation	15906	14693	GO:0006790
1559	Atrichoblast_Down	FALSE	1	182	919	2	0.00217627856365615	0.010989010989011	GO:0051726	GO:BP	regulation of cell cycle	15906	14607	c("GO:0007049"	"GO:0050794")
1560	Atrichoblast_Down	FALSE	1	1839	919	94	0.102285092491839	0.0511147362697118	GO:0051716	GO:BP	cellular response to stimulus	15906	14605	c("GO:0009987"	"GO:0050896")
1561	Atrichoblast_Down	FALSE	1	771	919	34	0.0369967355821545	0.0440985732814527	GO:0051707	GO:BP	response to other organism	15906	14600	c("GO:0043207"	"GO:0044419")
1562	Atrichoblast_Down	FALSE	1	69	919	2	0.00217627856365615	0.0289855072463768	GO:0051656	GO:BP	establishment of organelle localization	15906	14565	c("GO:0051234"	"GO:0051640")
1563	Atrichoblast_Down	FALSE	1	28	919	1	0.00108813928182807	0.0357142857142857	GO:0051651	GO:BP	maintenance of location in cell	15906	14560	c("GO:0009987"	"GO:0051235"	"GO:0051641")
1564	Atrichoblast_Down	FALSE	1	27	919	1	0.00108813928182807	0.037037037037037	GO:0051650	GO:BP	establishment of vesicle localization	15906	14559	c("GO:0051648"	"GO:0051649"	"GO:0051656")
1565	Atrichoblast_Down	FALSE	1	674	919	26	0.0282916213275299	0.0385756676557863	GO:0051649	GO:BP	establishment of localization in cell	15906	14558	c("GO:0051234"	"GO:0051641")
1566	Atrichoblast_Down	FALSE	1	27	919	1	0.00108813928182807	0.037037037037037	GO:0051648	GO:BP	vesicle localization	15906	14557	GO:0051640
1567	Atrichoblast_Down	FALSE	1	907	919	38	0.0413492927094668	0.041896361631753	GO:0051641	GO:BP	cellular localization	15906	14550	c("GO:0009987"	"GO:0051179")
1568	Atrichoblast_Down	FALSE	1	125	919	3	0.00326441784548422	0.024	GO:0051640	GO:BP	organelle localization	15906	14549	GO:0051179
1569	Atrichoblast_Down	FALSE	1	58	919	2	0.00217627856365615	0.0344827586206897	GO:0061025	GO:BP	membrane fusion	15906	15895	GO:0061024
1570	Atrichoblast_Down	FALSE	1	219	919	9	0.00979325353645267	0.0410958904109589	GO:0061024	GO:BP	membrane organization	15906	15894	GO:0016043
1571	Atrichoblast_Down	FALSE	1	52	919	2	0.00217627856365615	0.0384615384615385	GO:0061014	GO:BP	positive regulation of mRNA catabolic process	15906	15890	c("GO:0006402"	"GO:0031331"	"GO:0061013"	"GO:1903313")
1572	Atrichoblast_Down	FALSE	1	57	919	2	0.00217627856365615	0.0350877192982456	GO:0061013	GO:BP	regulation of mRNA catabolic process	15906	15889	c("GO:0006402"	"GO:0010468"	"GO:0031329"	"GO:1903311")
1573	Atrichoblast_Down	FALSE	1	49	919	2	0.00217627856365615	0.0408163265306122	GO:0060560	GO:BP	developmental growth involved in morphogenesis	15906	15481	c("GO:0009653"	"GO:0048589")
1574	Atrichoblast_Down	FALSE	1	2527	919	121	0.131664853101197	0.0478828650573803	GO:0060255	GO:BP	regulation of macromolecule metabolic process	15906	15204	c("GO:0019222"	"GO:0043170")
1575	Atrichoblast_Down	FALSE	1	1342	919	72	0.0783460282916213	0.0536512667660209	GO:0055085	GO:BP	transmembrane transport	15906	14966	c("GO:0006810"	"GO:0009987")
1576	Atrichoblast_Down	FALSE	1	107	919	3	0.00326441784548422	0.0280373831775701	GO:0046488	GO:BP	phosphatidylinositol metabolic process	15906	12817	GO:0006650
1577	Atrichoblast_Down	FALSE	1	172	919	3	0.00326441784548422	0.0174418604651163	GO:0046486	GO:BP	glycerolipid metabolic process	15906	12815	GO:0044255
1578	Atrichoblast_Down	FALSE	1	4217	919	195	0.212187159956474	0.0462414038415936	GO:0046483	GO:BP	heterocycle metabolic process	15906	12812	GO:0044237
1579	Atrichoblast_Down	FALSE	1	117	919	2	0.00217627856365615	0.0170940170940171	GO:0046474	GO:BP	glycerophospholipid biosynthetic process	15906	12805	c("GO:0006650"	"GO:0008654"	"GO:0045017")
1580	Atrichoblast_Down	FALSE	1	104	919	1	0.00108813928182807	0.00961538461538462	GO:0045892	GO:BP	negative regulation of DNA-templated transcription	15906	12307	c("GO:0006351"	"GO:0006355"	"GO:1902679")
1581	Atrichoblast_Down	FALSE	1	50	919	1	0.00108813928182807	0.02	GO:0045862	GO:BP	positive regulation of proteolysis	15906	12291	c("GO:0006508"	"GO:0030162"	"GO:0051247")
1582	Atrichoblast_Down	FALSE	1	45	919	1	0.00108813928182807	0.0222222222222222	GO:0045814	GO:BP	negative regulation of gene expression	epigenetic	15906	12251	c("GO:0010629"	"GO:0040029")
1583	Atrichoblast_Down	FALSE	1	55	919	1	0.00108813928182807	0.0181818181818182	GO:0045786	GO:BP	negative regulation of cell cycle	15906	12233	c("GO:0007049"	"GO:0048523"	"GO:0051726")
1584	Atrichoblast_Down	FALSE	1	278	919	11	0.0119695321001088	0.039568345323741	GO:0045893	GO:BP	positive regulation of DNA-templated transcription	15906	12308	c("GO:0006351"	"GO:0006355"	"GO:1902680")
1585	Atrichoblast_Down	FALSE	1	59	919	1	0.00108813928182807	0.0169491525423729	GO:0045732	GO:BP	positive regulation of protein catabolic process	15906	12188	c("GO:0009896"	"GO:0030163"	"GO:0042176"	"GO:0051247")
1586	Atrichoblast_Down	FALSE	1	56	919	2	0.00217627856365615	0.0357142857142857	GO:0045490	GO:BP	pectin catabolic process	15906	12024	c("GO:0000272"	"GO:0045488")
1587	Atrichoblast_Down	FALSE	1	68	919	2	0.00217627856365615	0.0294117647058824	GO:0046148	GO:BP	pigment biosynthetic process	15906	12536	GO:0042440
1588	Atrichoblast_Down	FALSE	1	130	919	1	0.00108813928182807	0.00769230769230769	GO:0045944	GO:BP	positive regulation of transcription by RNA polymerase II	15906	12354	c("GO:0006357"	"GO:0006366"	"GO:0045893")
1589	Atrichoblast_Down	FALSE	1	351	919	14	0.015233949945593	0.0398860398860399	GO:0045935	GO:BP	positive regulation of nucleobase-containing compound metabolic process	15906	12346	c("GO:0006139"	"GO:0019219"	"GO:0031325"	"GO:0051173")
1590	Atrichoblast_Down	FALSE	1	131	919	4	0.0043525571273123	0.0305343511450382	GO:0045934	GO:BP	negative regulation of nucleobase-containing compound metabolic process	15906	12345	c("GO:0006139"	"GO:0019219"	"GO:0031324"	"GO:0051172")
1591	Atrichoblast_Down	FALSE	1	32	919	1	0.00108813928182807	0.03125	GO:0045930	GO:BP	negative regulation of mitotic cell cycle	15906	12341	c("GO:0000278"	"GO:0007346"	"GO:0045786")
1592	Atrichoblast_Down	FALSE	1	52	919	2	0.00217627856365615	0.0384615384615385	GO:0050779	GO:BP	RNA destabilization	15906	13911	c("GO:0006401"	"GO:0031331"	"GO:0043487"	"GO:0051254")
1593	Atrichoblast_Down	FALSE	1	47	919	2	0.00217627856365615	0.0425531914893617	GO:0048638	GO:BP	regulation of developmental growth	15906	13548	c("GO:0040008"	"GO:0048589"	"GO:0050793")
1594	Atrichoblast_Down	FALSE	1	95	919	3	0.00326441784548422	0.0315789473684211	GO:0048589	GO:BP	developmental growth	15906	13512	c("GO:0032502"	"GO:0040007")
1595	Atrichoblast_Down	FALSE	1	76	919	2	0.00217627856365615	0.0263157894736842	GO:0048585	GO:BP	negative regulation of response to stimulus	15906	13508	c("GO:0048519"	"GO:0048583"	"GO:0050896")
1596	Atrichoblast_Down	FALSE	1	77	919	3	0.00326441784548422	0.038961038961039	GO:0048584	GO:BP	positive regulation of response to stimulus	15906	13507	c("GO:0048518"	"GO:0048583"	"GO:0050896")
1597	Atrichoblast_Down	FALSE	1	25	919	1	0.00108813928182807	0.04	GO:0048574	GO:BP	long-day photoperiodism	flowering	15906	13497	c("GO:0048571"	"GO:0048573")
1598	Atrichoblast_Down	FALSE	1	25	919	1	0.00108813928182807	0.04	GO:0048571	GO:BP	long-day photoperiodism	15906	13494	GO:0009648
1599	Atrichoblast_Down	FALSE	1	46	919	1	0.00108813928182807	0.0217391304347826	GO:0048545	GO:BP	response to steroid hormone	15906	13476	c("GO:0009725"	"GO:0014070"	"GO:0033993")
1600	Atrichoblast_Down	FALSE	1	105	919	4	0.0043525571273123	0.0380952380952381	GO:0048544	GO:BP	recognition of pollen	15906	13475	GO:0008037
1601	Atrichoblast_Down	FALSE	1	551	919	18	0.0195865070729053	0.0326678765880218	GO:0048523	GO:BP	negative regulation of cellular process	15906	13456	c("GO:0009987"	"GO:0048519"	"GO:0050794")
1602	Atrichoblast_Down	FALSE	1	65	919	1	0.00108813928182807	0.0153846153846154	GO:0048646	GO:BP	anatomical structure formation involved in morphogenesis	15906	13556	c("GO:0009653"	"GO:0032502")
1603	Atrichoblast_Down	FALSE	1	27	919	1	0.00108813928182807	0.037037037037037	GO:0050684	GO:BP	regulation of mRNA processing	15906	13871	c("GO:0006397"	"GO:1903311")
1604	Atrichoblast_Down	FALSE	1	75	919	1	0.00108813928182807	0.0133333333333333	GO:0050658	GO:BP	RNA transport	15906	13854	c("GO:0050657"	"GO:0051236")
1605	Atrichoblast_Down	FALSE	1	75	919	1	0.00108813928182807	0.0133333333333333	GO:0050657	GO:BP	nucleic acid transport	15906	13853	GO:0015931
1606	Atrichoblast_Down	FALSE	1	458	919	19	0.0206746463547334	0.0414847161572052	GO:0048522	GO:BP	positive regulation of cellular process	15906	13455	c("GO:0009987"	"GO:0048518"	"GO:0050794")
1607	Atrichoblast_Down	FALSE	1	211	919	10	0.0108813928182807	0.0473933649289099	GO:0048878	GO:BP	chemical homeostasis	15906	13771	GO:0042592
1608	Atrichoblast_Down	FALSE	1	210	919	10	0.0108813928182807	0.0476190476190476	GO:0048869	GO:BP	cellular developmental process	15906	13764	c("GO:0009987"	"GO:0032502")
1609	Atrichoblast_Down	FALSE	1	645	919	32	0.0348204570184984	0.0496124031007752	GO:0048519	GO:BP	negative regulation of biological process	15906	13452	c("GO:0008150"	"GO:0050789")
1610	Atrichoblast_Down	FALSE	1	650	919	25	0.0272034820457018	0.0384615384615385	GO:0046907	GO:BP	intracellular transport	15906	13070	c("GO:0006810"	"GO:0051641"	"GO:0051649")
1611	Atrichoblast_Down	FALSE	1	86	919	3	0.00326441784548422	0.0348837209302326	GO:0046903	GO:BP	secretion	15906	13069	GO:0006810
1612	Atrichoblast_Down	FALSE	1	30	919	1	0.00108813928182807	0.0333333333333333	GO:0046856	GO:BP	phosphatidylinositol dephosphorylation	15906	13038	c("GO:0046488"	"GO:0046839")
1613	Atrichoblast_Down	FALSE	1	47	919	1	0.00108813928182807	0.0212765957446809	GO:0046854	GO:BP	phosphatidylinositol phosphate biosynthetic process	15906	13037	GO:0006661
1614	Atrichoblast_Down	FALSE	1	32	919	1	0.00108813928182807	0.03125	GO:0046839	GO:BP	phospholipid dephosphorylation	15906	13026	c("GO:0016311"	"GO:0030258")
1615	Atrichoblast_Down	FALSE	1	32	919	1	0.00108813928182807	0.03125	GO:0046835	GO:BP	carbohydrate phosphorylation	15906	13024	c("GO:0005975"	"GO:0016310")
1616	Atrichoblast_Down	FALSE	1	592	919	24	0.0261153427638738	0.0405405405405405	GO:0048518	GO:BP	positive regulation of biological process	15906	13451	c("GO:0008150"	"GO:0050789")
1617	Atrichoblast_Down	FALSE	1	91	919	1	0.00108813928182807	0.010989010989011	GO:0048507	GO:BP	meristem development	15906	13442	GO:0009888
1618	Atrichoblast_Down	FALSE	1	62	919	2	0.00217627856365615	0.032258064516129	GO:0048437	GO:BP	floral organ development	15906	13388	c("GO:0003006"	"GO:0009908"	"GO:0099402")
1619	Atrichoblast_Down	FALSE	1	152	919	5	0.00544069640914037	0.0328947368421053	GO:0048285	GO:BP	organelle fission	15906	13277	GO:0006996
1620	Atrichoblast_Down	FALSE	1	52	919	2	0.00217627856365615	0.0384615384615385	GO:0048284	GO:BP	organelle fusion	15906	13276	GO:0006996
1621	Atrichoblast_Down	FALSE	1	187	919	4	0.0043525571273123	0.0213903743315508	GO:0048193	GO:BP	Golgi vesicle transport	15906	13218	GO:0016192
1622	Atrichoblast_Down	FALSE	1	129	919	6	0.00652883569096844	0.0465116279069767	GO:0048364	GO:BP	root development	15906	13350	c("GO:0022622"	"GO:0099402")
1623	Atrichoblast_Down	FALSE	1	278	919	11	0.0119695321001088	0.039568345323741	GO:1902680	GO:BP	positive regulation of RNA biosynthetic process	15906	23342	c("GO:0010557"	"GO:0032774"	"GO:0051254"	"GO:2001141")
1624	Atrichoblast_Down	FALSE	1	104	919	1	0.00108813928182807	0.00961538461538462	GO:1902679	GO:BP	negative regulation of RNA biosynthetic process	15906	23341	c("GO:0010558"	"GO:0032774"	"GO:0051253"	"GO:2001141")
1625	Atrichoblast_Down	FALSE	1	2596	919	131	0.142546245919478	0.050462249614792	GO:1901362	GO:BP	organic cyclic compound biosynthetic process	15906	22266	c("GO:1901360"	"GO:1901576")
1626	Atrichoblast_Down	FALSE	1	94	919	3	0.00326441784548422	0.0319148936170213	GO:1901698	GO:BP	response to nitrogen compound	15906	22527	GO:0042221
1627	Atrichoblast_Down	FALSE	1	47	919	1	0.00108813928182807	0.0212765957446809	GO:1901990	GO:BP	regulation of mitotic cell cycle phase transition	15906	22804	c("GO:0007346"	"GO:0044772"	"GO:1901987")
1628	Atrichoblast_Down	FALSE	1	41	919	1	0.00108813928182807	0.024390243902439	GO:1901988	GO:BP	negative regulation of cell cycle phase transition	15906	22802	c("GO:0010948"	"GO:0044770"	"GO:1901987")
1629	Atrichoblast_Down	FALSE	1	62	919	1	0.00108813928182807	0.0161290322580645	GO:1901987	GO:BP	regulation of cell cycle phase transition	15906	22801	c("GO:0010564"	"GO:0044770")
1630	Atrichoblast_Down	FALSE	1	48	919	1	0.00108813928182807	0.0208333333333333	GO:1901800	GO:BP	positive regulation of proteasomal protein catabolic process	15906	22623	c("GO:0010498"	"GO:0045732"	"GO:0061136"	"GO:1903052")
1631	Atrichoblast_Down	FALSE	1	27	919	1	0.00108813928182807	0.037037037037037	GO:1901991	GO:BP	negative regulation of mitotic cell cycle phase transition	15906	22805	c("GO:0044772"	"GO:0045930"	"GO:1901988"	"GO:1901990")
1632	Atrichoblast_Down	FALSE	1	31	919	1	0.00108813928182807	0.032258064516129	GO:1902850	GO:BP	microtubule cytoskeleton organization involved in mitosis	15906	23475	c("GO:0000226"	"GO:1903047")
1633	Atrichoblast_Down	FALSE	1	70	919	2	0.00217627856365615	0.0285714285714286	GO:1905392	GO:BP	plant organ morphogenesis	15906	25617	c("GO:0009653"	"GO:0099402")
1634	Atrichoblast_Down	FALSE	1	66	919	1	0.00108813928182807	0.0151515151515152	GO:1990937	GO:BP	xylan acetylation	15906	26401	c("GO:0043412"	"GO:0045491")
1635	Atrichoblast_Down	FALSE	1	48	919	1	0.00108813928182807	0.0208333333333333	GO:1903052	GO:BP	positive regulation of proteolysis involved in protein catabolic process	15906	23656	c("GO:0045862"	"GO:0051603"	"GO:1903050")
1636	Atrichoblast_Down	FALSE	1	52	919	1	0.00108813928182807	0.0192307692307692	GO:1903050	GO:BP	regulation of proteolysis involved in protein catabolic process	15906	23654	c("GO:0030162"	"GO:0051603")
1637	Atrichoblast_Down	FALSE	1	167	919	2	0.00217627856365615	0.0119760479041916	GO:1903047	GO:BP	mitotic cell cycle process	15906	23651	c("GO:0000278"	"GO:0022402")
1638	Atrichoblast_Down	FALSE	1	84	919	2	0.00217627856365615	0.0238095238095238	GO:1903046	GO:BP	meiotic cell cycle process	15906	23650	c("GO:0022402"	"GO:0022414"	"GO:0051321")
1639	Atrichoblast_Down	FALSE	1	82	919	3	0.00326441784548422	0.0365853658536585	GO:1903311	GO:BP	regulation of mRNA metabolic process	15906	23837	c("GO:0016071"	"GO:0051252")
1640	Atrichoblast_Down	FALSE	1	58	919	1	0.00108813928182807	0.0172413793103448	GO:1903509	GO:BP	liposaccharide metabolic process	15906	24001	c("GO:0006629"	"GO:1901135")
1641	Atrichoblast_Down	FALSE	1	4491	919	211	0.229597388465724	0.0469828545980851	GO:1901360	GO:BP	organic cyclic compound metabolic process	15906	22264	GO:0071704
1642	Atrichoblast_Down	FALSE	1	42	919	1	0.00108813928182807	0.0238095238095238	GO:0071985	GO:BP	multivesicular body sorting pathway	15906	17857	GO:0016192
1643	Atrichoblast_Down	FALSE	1	2300	919	118	0.128400435255713	0.051304347826087	GO:0071840	GO:BP	cellular component organization or biogenesis	15906	17759	GO:0009987
1644	Atrichoblast_Down	FALSE	1	308	919	9	0.00979325353645267	0.0292207792207792	GO:0071824	GO:BP	protein-DNA complex organization	15906	17746	GO:0043933
1645	Atrichoblast_Down	FALSE	1	60	919	2	0.00217627856365615	0.0333333333333333	GO:0071805	GO:BP	potassium ion transmembrane transport	15906	17737	c("GO:0006813"	"GO:0098655"	"GO:0098662")
1646	Atrichoblast_Down	FALSE	1	69	919	1	0.00108813928182807	0.0144927536231884	GO:0072666	GO:BP	establishment of protein localization to vacuole	15906	18322	c("GO:0072594"	"GO:0072665")
1647	Atrichoblast_Down	FALSE	1	69	919	1	0.00108813928182807	0.0144927536231884	GO:0072665	GO:BP	protein localization to vacuole	15906	18321	GO:0033365
1648	Atrichoblast_Down	FALSE	1	46	919	1	0.00108813928182807	0.0217391304347826	GO:0071383	GO:BP	cellular response to steroid hormone stimulus	15906	17445	c("GO:0032870"	"GO:0048545"	"GO:0071396"	"GO:0071407")
1649	Atrichoblast_Down	FALSE	1	29	919	1	0.00108813928182807	0.0344827586206897	GO:0071370	GO:BP	cellular response to gibberellin stimulus	15906	17432	c("GO:0009739"	"GO:0032870"	"GO:0071396"	"GO:1901701")
1650	Atrichoblast_Down	FALSE	1	62	919	2	0.00217627856365615	0.032258064516129	GO:0071368	GO:BP	cellular response to cytokinin stimulus	15906	17430	c("GO:0009735"	"GO:0032870")
1651	Atrichoblast_Down	FALSE	1	46	919	1	0.00108813928182807	0.0217391304347826	GO:0071367	GO:BP	cellular response to brassinosteroid stimulus	15906	17429	c("GO:0009741"	"GO:0032870"	"GO:0071396"	"GO:0071407"	"GO:1901701")
1652	Atrichoblast_Down	FALSE	1	2334	919	116	0.126224156692057	0.0497000856898029	GO:0080090	GO:BP	regulation of primary metabolic process	15906	18641	c("GO:0019222"	"GO:0044238")
1653	Atrichoblast_Down	FALSE	1	33	919	1	0.00108813928182807	0.0303030303030303	GO:0071482	GO:BP	cellular response to light stimulus	15906	17526	c("GO:0009416"	"GO:0071478")
1654	Atrichoblast_Down	FALSE	1	35	919	1	0.00108813928182807	0.0285714285714286	GO:0071478	GO:BP	cellular response to radiation	15906	17522	c("GO:0009314"	"GO:0071214")
1655	Atrichoblast_Down	FALSE	1	64	919	1	0.00108813928182807	0.015625	GO:0071407	GO:BP	cellular response to organic cyclic compound	15906	17469	c("GO:0014070"	"GO:0071310")
1656	Atrichoblast_Down	FALSE	1	33	919	1	0.00108813928182807	0.0303030303030303	GO:0120255	GO:BP	olefinic compound biosynthetic process	15906	20505	c("GO:0120254"	"GO:1901576")
1657	Atrichoblast_Down	FALSE	1	87	919	2	0.00217627856365615	0.0229885057471264	GO:0098813	GO:BP	nuclear chromosome segregation	15906	19796	GO:0007059
1658	Atrichoblast_Down	FALSE	1	66	919	1	0.00108813928182807	0.0151515151515152	GO:0140013	GO:BP	meiotic nuclear division	15906	20552	c("GO:0000280"	"GO:1903046")
1659	Atrichoblast_Down	FALSE	1	58	919	1	0.00108813928182807	0.0172413793103448	GO:0140014	GO:BP	mitotic nuclear division	15906	20553	c("GO:0000280"	"GO:1903047")
1660	Atrichoblast_Down	FALSE	1	43	919	1	0.00108813928182807	0.0232558139534884	GO:0140056	GO:BP	organelle localization by membrane tethering	15906	20574	c("GO:0022406"	"GO:0051640")
1661	Atrichoblast_Down	FALSE	1	74	919	2	0.00217627856365615	0.027027027027027	GO:1901264	GO:BP	carbohydrate derivative transport	15906	22181	GO:0071702
1662	Atrichoblast_Down	FALSE	1	44	919	1	0.00108813928182807	0.0227272727272727	GO:0140527	GO:BP	reciprocal homologous recombination	15906	20733	GO:0035825
1663	Atrichoblast_Down	FALSE	1	146	919	6	0.00652883569096844	0.0410958904109589	GO:0140352	GO:BP	export from cell	15906	20673	c("GO:0006810"	"GO:0009987")
1664	Atrichoblast_Down	FALSE	1	28	919	1	0.00108813928182807	0.0357142857142857	GO:0090627	GO:BP	plant epidermal cell differentiation	15906	19252	GO:0030154
1665	Atrichoblast_Down	FALSE	1	49	919	1	0.00108813928182807	0.0204081632653061	GO:0090558	GO:BP	plant epidermis development	15906	19227	GO:0009888
1666	Atrichoblast_Down	FALSE	1	25	919	1	0.00108813928182807	0.04	GO:0090481	GO:BP	pyrimidine nucleotide-sugar transmembrane transport	15906	19188	GO:0015780
1667	Atrichoblast_Down	FALSE	1	3654	919	145	0.157780195865071	0.0396825396825397	GO:0090304	GO:BP	nucleic acid metabolic process	15906	19056	c("GO:0006139"	"GO:0043170")
1668	Atrichoblast_Down	FALSE	1	32	919	1	0.00108813928182807	0.03125	GO:0080135	GO:BP	regulation of cellular response to stress	15906	18660	c("GO:0033554"	"GO:0050794"	"GO:0080134")
1669	Atrichoblast_Down	FALSE	1	34	919	1	0.00108813928182807	0.0294117647058824	GO:0090696	GO:BP	post-embryonic plant organ development	15906	19291	c("GO:0009791"	"GO:0099402")
1670	Atrichoblast_Down	FALSE	1	287	919	13	0.014145810663765	0.0452961672473868	GO:0098662	GO:BP	inorganic cation transmembrane transport	15906	19710	GO:0098660
1671	Atrichoblast_Down	FALSE	1	337	919	16	0.0174102285092492	0.0474777448071217	GO:0098660	GO:BP	inorganic ion transmembrane transport	15906	19708	GO:0055085
1672	Atrichoblast_Down	FALSE	1	50	919	1	0.00108813928182807	0.02	GO:0098656	GO:BP	monoatomic anion transmembrane transport	15906	19704	c("GO:0006820"	"GO:0034220")
1673	Atrichoblast_Down	FALSE	1	300	919	14	0.015233949945593	0.0466666666666667	GO:0098655	GO:BP	monoatomic cation transmembrane transport	15906	19703	c("GO:0006812"	"GO:0034220")
1674	Atrichoblast_Down	FALSE	1	563	919	26	0.0282916213275299	0.0461811722912966	GO:0098542	GO:BP	defense response to other organism	15906	19686	c("GO:0006952"	"GO:0051707")
1675	Atrichoblast_Down	FALSE	1	55	919	2	0.00217627856365615	0.0363636363636364	GO:0090698	GO:BP	post-embryonic plant morphogenesis	15906	19293	GO:0009653
1676	Atrichoblast_Down	FALSE	1	26	919	1	0.00108813928182807	0.0384615384615385	GO:0090697	GO:BP	post-embryonic plant organ morphogenesis	15906	19292	c("GO:0090696"	"GO:0090698"	"GO:1905392")
1677	Atrichoblast_Down	FALSE	1	82	919	2	0.00217627856365615	0.024390243902439	GO:0045488	GO:BP	pectin metabolic process	15906	12022	GO:0010393
1678	Atrichoblast_Down	FALSE	1	119	919	5	0.00544069640914037	0.0420168067226891	GO:0019318	GO:BP	hexose metabolic process	15906	5938	GO:0005996
1679	Atrichoblast_Down	FALSE	1	2602	919	127	0.138193688792165	0.0488086087624904	GO:0019222	GO:BP	regulation of metabolic process	15906	5855	c("GO:0008152"	"GO:0050789")
1680	Atrichoblast_Down	FALSE	1	2501	919	124	0.134929270946681	0.0495801679328269	GO:0019438	GO:BP	aromatic compound biosynthetic process	15906	6052	c("GO:0006725"	"GO:0044249")
1681	Atrichoblast_Down	FALSE	1	43	919	1	0.00108813928182807	0.0232558139534884	GO:0022406	GO:BP	membrane docking	15906	6912	GO:0009987
1682	Atrichoblast_Down	FALSE	1	336	919	5	0.00544069640914037	0.0148809523809524	GO:0022402	GO:BP	cell cycle process	15906	6908	c("GO:0007049"	"GO:0009987")
1683	Atrichoblast_Down	FALSE	1	134	919	5	0.00544069640914037	0.0373134328358209	GO:0019953	GO:BP	sexual reproduction	15906	6377	GO:0000003
1684	Atrichoblast_Down	FALSE	1	116	919	5	0.00544069640914037	0.0431034482758621	GO:0019220	GO:BP	regulation of phosphate metabolic process	15906	5853	c("GO:0006796"	"GO:0051174")
1685	Atrichoblast_Down	FALSE	1	487	919	17	0.0184983677910773	0.0349075975359343	GO:0019941	GO:BP	modification-dependent protein catabolic process	15906	6376	c("GO:0043632"	"GO:0051603")
1686	Atrichoblast_Down	FALSE	1	78	919	1	0.00108813928182807	0.0128205128205128	GO:0019684	GO:BP	photosynthesis	light reaction	15906	6277	c("GO:0006091"	"GO:0015979")
1687	Atrichoblast_Down	FALSE	1	561	919	29	0.0315560391730141	0.0516934046345811	GO:0019637	GO:BP	organophosphate metabolic process	15906	6235	c("GO:0006793"	"GO:0071704")
1688	Atrichoblast_Down	FALSE	1	27	919	1	0.00108813928182807	0.037037037037037	GO:0017004	GO:BP	cytochrome complex assembly	15906	5362	GO:0065003
1689	Atrichoblast_Down	FALSE	1	87	919	3	0.00326441784548422	0.0344827586206897	GO:0016579	GO:BP	protein deubiquitination	15906	5351	GO:0070646
1690	Atrichoblast_Down	FALSE	1	54	919	1	0.00108813928182807	0.0185185185185185	GO:0016571	GO:BP	histone methylation	15906	5345	c("GO:0006479"	"GO:0016570")
1691	Atrichoblast_Down	FALSE	1	129	919	2	0.00217627856365615	0.0155038759689922	GO:0016570	GO:BP	histone modification	15906	5344	GO:0043687
1692	Atrichoblast_Down	FALSE	1	541	919	27	0.029379760609358	0.0499075785582255	GO:0016567	GO:BP	protein ubiquitination	15906	5343	GO:0032446
1693	Atrichoblast_Down	FALSE	1	96	919	4	0.0043525571273123	0.0416666666666667	GO:0017148	GO:BP	negative regulation of translation	15906	5381	c("GO:0006412"	"GO:0006417"	"GO:0010629"	"GO:0034249"	"GO:0051248")
1694	Atrichoblast_Down	FALSE	1	37	919	1	0.00108813928182807	0.027027027027027	GO:0016441	GO:BP	post-transcriptional gene silencing	15906	5311	c("GO:0010608"	"GO:0010629")
1695	Atrichoblast_Down	FALSE	1	1661	919	66	0.0718171926006529	0.0397350993377483	GO:0016310	GO:BP	phosphorylation	15906	5287	GO:0006796
1696	Atrichoblast_Down	FALSE	1	32	919	1	0.00108813928182807	0.03125	GO:0016226	GO:BP	iron-sulfur cluster assembly	15906	5264	c("GO:0006790"	"GO:0031163")
1697	Atrichoblast_Down	FALSE	1	74	919	1	0.00108813928182807	0.0135135135135135	GO:0016197	GO:BP	endosomal transport	15906	5256	c("GO:0016192"	"GO:0046907")
1698	Atrichoblast_Down	FALSE	1	57	919	1	0.00108813928182807	0.0175438596491228	GO:0018022	GO:BP	peptidyl-lysine methylation	15906	5418	c("GO:0006479"	"GO:0018205")
1699	Atrichoblast_Down	FALSE	1	1958	919	92	0.100108813928183	0.0469867211440245	GO:0019219	GO:BP	regulation of nucleobase-containing compound metabolic process	15906	5852	c("GO:0006139"	"GO:0031323"	"GO:0051171"	"GO:0080090")
1700	Atrichoblast_Down	FALSE	1	30	919	1	0.00108813928182807	0.0333333333333333	GO:0018345	GO:BP	protein palmitoylation	15906	5621	c("GO:0006497"	"GO:0043543")
1701	Atrichoblast_Down	FALSE	1	28	919	1	0.00108813928182807	0.0357142857142857	GO:0018231	GO:BP	peptidyl-S-diacylglycerol-L-cysteine biosynthetic process from peptidyl-cysteine	15906	5546	GO:0018198
1702	Atrichoblast_Down	FALSE	1	28	919	1	0.00108813928182807	0.0357142857142857	GO:0018230	GO:BP	peptidyl-L-cysteine S-palmitoylation	15906	5545	c("GO:0018231"	"GO:0018345")
1703	Atrichoblast_Down	FALSE	1	52	919	2	0.00217627856365615	0.0384615384615385	GO:0018208	GO:BP	peptidyl-proline modification	15906	5528	GO:0018193
1704	Atrichoblast_Down	FALSE	1	344	919	10	0.0108813928182807	0.0290697674418605	GO:0018193	GO:BP	peptidyl-amino acid modification	15906	5514	GO:0036211
1705	Atrichoblast_Down	FALSE	1	2409	919	124	0.134929270946681	0.0514736405147364	GO:0018130	GO:BP	heterocycle biosynthetic process	15906	5461	c("GO:0044249"	"GO:0046483")
1706	Atrichoblast_Down	FALSE	1	130	919	4	0.0043525571273123	0.0307692307692308	GO:0018205	GO:BP	peptidyl-lysine modification	15906	5525	GO:0018193
1707	Atrichoblast_Down	FALSE	1	488	919	16	0.0174102285092492	0.0327868852459016	GO:0016192	GO:BP	vesicle-mediated transport	15906	5255	c("GO:0006810"	"GO:0009987")
1708	Atrichoblast_Down	FALSE	1	108	919	2	0.00217627856365615	0.0185185185185185	GO:0031047	GO:BP	regulatory ncRNA-mediated gene silencing	15906	7338	GO:0010629
1709	Atrichoblast_Down	FALSE	1	26	919	1	0.00108813928182807	0.0384615384615385	GO:0030641	GO:BP	regulation of cellular pH	15906	7185	c("GO:0006885"	"GO:0030003")
1710	Atrichoblast_Down	FALSE	1	47	919	2	0.00217627856365615	0.0425531914893617	GO:0030490	GO:BP	maturation of SSU-rRNA	15906	7132	c("GO:0006364"	"GO:0042274")
1711	Atrichoblast_Down	FALSE	1	47	919	1	0.00108813928182807	0.0212765957446809	GO:0030433	GO:BP	ubiquitin-dependent ERAD pathway	15906	7118	c("GO:0036503"	"GO:0043161")
1712	Atrichoblast_Down	FALSE	1	403	919	16	0.0174102285092492	0.0397022332506203	GO:0031325	GO:BP	positive regulation of cellular metabolic process	15906	7463	c("GO:0009893"	"GO:0031323"	"GO:0044237"	"GO:0048522")
1713	Atrichoblast_Down	FALSE	1	427	919	14	0.015233949945593	0.0327868852459016	GO:0031324	GO:BP	negative regulation of cellular metabolic process	15906	7462	c("GO:0009892"	"GO:0031323"	"GO:0044237"	"GO:0048523")
1714	Atrichoblast_Down	FALSE	1	2458	919	114	0.1240478781284	0.0463791700569569	GO:0031323	GO:BP	regulation of cellular metabolic process	15906	7461	c("GO:0019222"	"GO:0044237"	"GO:0050794")
1715	Atrichoblast_Down	FALSE	1	32	919	1	0.00108813928182807	0.03125	GO:0031163	GO:BP	metallo-sulfur cluster assembly	15906	7414	GO:0022607
1716	Atrichoblast_Down	FALSE	1	212	919	8	0.00870511425462459	0.0377358490566038	GO:0030001	GO:BP	metal ion transport	15906	6961	GO:0006812
1717	Atrichoblast_Down	FALSE	1	44	919	1	0.00108813928182807	0.0227272727272727	GO:0023057	GO:BP	negative regulation of signaling	15906	6957	c("GO:0023051"	"GO:0023052"	"GO:0048519")
1718	Atrichoblast_Down	FALSE	1	1062	919	49	0.0533188248095756	0.0461393596986817	GO:0023052	GO:BP	signaling	15906	6955	GO:0050789
1719	Atrichoblast_Down	FALSE	1	129	919	6	0.00652883569096844	0.0465116279069767	GO:0022622	GO:BP	root system development	15906	6943	GO:0048731
1720	Atrichoblast_Down	FALSE	1	28	919	1	0.00108813928182807	0.0357142857142857	GO:0022604	GO:BP	regulation of cell morphogenesis	15906	6927	c("GO:0000902"	"GO:0022603")
1721	Atrichoblast_Down	FALSE	1	51	919	1	0.00108813928182807	0.0196078431372549	GO:0022603	GO:BP	regulation of anatomical structure morphogenesis	15906	6926	c("GO:0009653"	"GO:0050793")
1722	Atrichoblast_Down	FALSE	1	498	919	25	0.0272034820457018	0.0502008032128514	GO:0022414	GO:BP	reproductive process	15906	6920	c("GO:0000003"	"GO:0008150")
1723	Atrichoblast_Down	FALSE	1	25	919	1	0.00108813928182807	0.04	GO:0030245	GO:BP	cellulose catabolic process	15906	7057	c("GO:0030243"	"GO:0051275")
1724	Atrichoblast_Down	FALSE	1	72	919	1	0.00108813928182807	0.0138888888888889	GO:0030243	GO:BP	cellulose metabolic process	15906	7055	GO:0051273
1725	Atrichoblast_Down	FALSE	1	585	919	21	0.0228509249183896	0.0358974358974359	GO:0030163	GO:BP	protein catabolic process	15906	7006	c("GO:0009057"	"GO:0019538"	"GO:1901565")
1726	Atrichoblast_Down	FALSE	1	76	919	2	0.00217627856365615	0.0263157894736842	GO:0016125	GO:BP	sterol metabolic process	15906	5230	c("GO:0008202"	"GO:1901615")
1727	Atrichoblast_Down	FALSE	1	273	919	8	0.00870511425462459	0.0293040293040293	GO:0010629	GO:BP	negative regulation of gene expression	15906	4347	c("GO:0010467"	"GO:0010468"	"GO:0010558")
1728	Atrichoblast_Down	FALSE	1	205	919	9	0.00979325353645267	0.0439024390243902	GO:0010608	GO:BP	post-transcriptional regulation of gene expression	15906	4327	GO:0010468
1729	Atrichoblast_Down	FALSE	1	453	919	16	0.0174102285092492	0.0353200883002208	GO:0010604	GO:BP	positive regulation of macromolecule metabolic process	15906	4323	c("GO:0009893"	"GO:0043170"	"GO:0060255")
1730	Atrichoblast_Down	FALSE	1	97	919	2	0.00217627856365615	0.0206185567010309	GO:0010564	GO:BP	regulation of cell cycle process	15906	4288	c("GO:0022402"	"GO:0051726")
1731	Atrichoblast_Down	FALSE	1	129	919	3	0.00326441784548422	0.0232558139534884	GO:0010817	GO:BP	regulation of hormone levels	15906	4508	GO:0065008
1732	Atrichoblast_Down	FALSE	1	44	919	1	0.00108813928182807	0.0227272727272727	GO:0010648	GO:BP	negative regulation of cell communication	15906	4366	c("GO:0007154"	"GO:0010646"	"GO:0048523")
1733	Atrichoblast_Down	FALSE	1	373	919	9	0.00979325353645267	0.0241286863270777	GO:0010558	GO:BP	negative regulation of macromolecule biosynthetic process	15906	4282	c("GO:0009059"	"GO:0010556"	"GO:0010605"	"GO:0031327")
1734	Atrichoblast_Down	FALSE	1	50	919	1	0.00108813928182807	0.02	GO:0010411	GO:BP	xyloglucan metabolic process	15906	4183	c("GO:0010410"	"GO:0044042")
1735	Atrichoblast_Down	FALSE	1	82	919	2	0.00217627856365615	0.024390243902439	GO:0010393	GO:BP	galacturonan metabolic process	15906	4165	GO:0005976
1736	Atrichoblast_Down	FALSE	1	91	919	1	0.00108813928182807	0.010989010989011	GO:0010256	GO:BP	endomembrane system organization	15906	4091	GO:0016043
1737	Atrichoblast_Down	FALSE	1	2231	919	101	0.109902067464635	0.0452711788435679	GO:0010468	GO:BP	regulation of gene expression	15906	4230	c("GO:0010467"	"GO:0010556")
1738	Atrichoblast_Down	FALSE	1	313	919	14	0.015233949945593	0.0447284345047923	GO:0010557	GO:BP	positive regulation of macromolecule biosynthetic process	15906	4281	c("GO:0009059"	"GO:0010556"	"GO:0010604"	"GO:0031328")
1739	Atrichoblast_Down	FALSE	1	2240	919	101	0.109902067464635	0.0450892857142857	GO:0010556	GO:BP	regulation of macromolecule biosynthetic process	15906	4280	c("GO:0009059"	"GO:0031326"	"GO:0060255")
1740	Atrichoblast_Down	FALSE	1	282	919	13	0.014145810663765	0.0460992907801418	GO:0010498	GO:BP	proteasomal protein catabolic process	15906	4246	c("GO:0030163"	"GO:0051603")
1741	Atrichoblast_Down	FALSE	1	27	919	1	0.00108813928182807	0.037037037037037	GO:0010476	GO:BP	gibberellin mediated signaling pathway	15906	4233	c("GO:0009755"	"GO:0071370")
1742	Atrichoblast_Down	FALSE	1	34	919	1	0.00108813928182807	0.0294117647058824	GO:0016126	GO:BP	sterol biosynthetic process	15906	5231	c("GO:0006694"	"GO:0016125"	"GO:1901617")
1743	Atrichoblast_Down	FALSE	1	145	919	5	0.00544069640914037	0.0344827586206897	GO:0015931	GO:BP	nucleobase-containing compound transport	15906	5102	c("GO:0071702"	"GO:0071705")
1744	Atrichoblast_Down	FALSE	1	108	919	3	0.00326441784548422	0.0277777777777778	GO:0016114	GO:BP	terpenoid biosynthetic process	15906	5219	c("GO:0006721"	"GO:0008299")
1745	Atrichoblast_Down	FALSE	1	502	919	21	0.0228509249183896	0.0418326693227092	GO:0016071	GO:BP	mRNA metabolic process	15906	5185	GO:0016070
1746	Atrichoblast_Down	FALSE	1	3196	919	132	0.143634385201306	0.0413016270337922	GO:0016070	GO:BP	RNA metabolic process	15906	5184	GO:0090304
1747	Atrichoblast_Down	FALSE	1	98	919	3	0.00326441784548422	0.0306122448979592	GO:0016050	GO:BP	vesicle organization	15906	5168	GO:0006996
1748	Atrichoblast_Down	FALSE	1	70	919	2	0.00217627856365615	0.0285714285714286	GO:0016049	GO:BP	cell growth	15906	5167	c("GO:0009987"	"GO:0040007")
1749	Atrichoblast_Down	FALSE	1	1997	919	99	0.107725788900979	0.0495743615423135	GO:0016043	GO:BP	cellular component organization	15906	5163	GO:0071840
1750	Atrichoblast_Down	FALSE	1	56	919	1	0.00108813928182807	0.0178571428571429	GO:0016101	GO:BP	diterpenoid metabolic process	15906	5206	GO:0006721
1751	Atrichoblast_Down	FALSE	1	658	919	33	0.0359085963003264	0.0501519756838906	GO:0015031	GO:BP	protein transport	15906	4880	c("GO:0045184"	"GO:0071702"	"GO:0071705")
1752	Atrichoblast_Down	FALSE	1	94	919	2	0.00217627856365615	0.0212765957446809	GO:0014070	GO:BP	response to organic cyclic compound	15906	4719	GO:0010033
1753	Atrichoblast_Down	FALSE	1	36	919	1	0.00108813928182807	0.0277777777777778	GO:0012501	GO:BP	programmed cell death	15906	4656	GO:0008219
1754	Atrichoblast_Down	FALSE	1	46	919	1	0.00108813928182807	0.0217391304347826	GO:0010948	GO:BP	negative regulation of cell cycle process	15906	4610	c("GO:0010564"	"GO:0022402"	"GO:0045786")
1755	Atrichoblast_Down	FALSE	1	32	919	1	0.00108813928182807	0.03125	GO:0015780	GO:BP	nucleotide-sugar transmembrane transport	15906	4983	c("GO:0015931"	"GO:0055085"	"GO:1901264")
1756	Atrichoblast_Down	FALSE	1	105	919	4	0.0043525571273123	0.0380952380952381	GO:0015748	GO:BP	organophosphate ester transport	15906	4952	GO:0071702
1757	Atrichoblast_Down	FALSE	1	2260	919	101	0.109902067464635	0.0446902654867257	GO:0031326	GO:BP	regulation of cellular biosynthetic process	15906	7464	c("GO:0009889"	"GO:0031323"	"GO:0044249")
1758	Atrichoblast_Down	FALSE	1	379	919	9	0.00979325353645267	0.0237467018469657	GO:0031327	GO:BP	negative regulation of cellular biosynthetic process	15906	7465	c("GO:0009890"	"GO:0031324"	"GO:0031326"	"GO:0044249")
1759	Atrichoblast_Down	FALSE	1	58	919	2	0.00217627856365615	0.0344827586206897	GO:0043085	GO:BP	positive regulation of catalytic activity	15906	11024	c("GO:0044093"	"GO:0050790")
1760	Atrichoblast_Down	FALSE	1	249	919	8	0.00870511425462459	0.0321285140562249	GO:0043161	GO:BP	proteasome-mediated ubiquitin-dependent protein catabolic process	15906	11070	c("GO:0006511"	"GO:0010498")
1761	Atrichoblast_Down	FALSE	1	8285	919	445	0.484221980413493	0.0537115268557634	GO:0043170	GO:BP	macromolecule metabolic process	15906	11075	GO:0071704
1762	Atrichoblast_Down	FALSE	1	167	919	1	0.00108813928182807	0.00598802395209581	GO:0043414	GO:BP	macromolecule methylation	15906	11192	c("GO:0032259"	"GO:0043412")
1763	Atrichoblast_Down	FALSE	1	3183	919	108	0.117519042437432	0.0339302544769086	GO:0043412	GO:BP	macromolecule modification	15906	11190	GO:0043170
1764	Atrichoblast_Down	FALSE	1	46	919	1	0.00108813928182807	0.0217391304347826	GO:0043401	GO:BP	steroid hormone mediated signaling pathway	15906	11181	c("GO:0009755"	"GO:0071383")
1765	Atrichoblast_Down	FALSE	1	25	919	1	0.00108813928182807	0.04	GO:0043254	GO:BP	regulation of protein-containing complex assembly	15906	11097	c("GO:0044087"	"GO:0051128"	"GO:0065003")
1766	Atrichoblast_Down	FALSE	1	771	919	34	0.0369967355821545	0.0440985732814527	GO:0043207	GO:BP	response to external biotic stimulus	15906	11085	c("GO:0009605"	"GO:0009607")
1767	Atrichoblast_Down	FALSE	1	136	919	4	0.0043525571273123	0.0294117647058824	GO:0042546	GO:BP	cell wall biogenesis	15906	10740	c("GO:0044085"	"GO:0071554")
1768	Atrichoblast_Down	FALSE	1	47	919	1	0.00108813928182807	0.0212765957446809	GO:0042545	GO:BP	cell wall modification	15906	10739	GO:0071555
1769	Atrichoblast_Down	FALSE	1	59	919	2	0.00217627856365615	0.0338983050847458	GO:0042537	GO:BP	benzene-containing compound metabolic process	15906	10731	c("GO:0006725"	"GO:1901360")
1770	Atrichoblast_Down	FALSE	1	42	919	1	0.00108813928182807	0.0238095238095238	GO:0042446	GO:BP	hormone biosynthetic process	15906	10686	c("GO:0009058"	"GO:0042445")
1771	Atrichoblast_Down	FALSE	1	92	919	3	0.00326441784548422	0.0326086956521739	GO:0042445	GO:BP	hormone metabolic process	15906	10685	c("GO:0008152"	"GO:0010817")
1772	Atrichoblast_Down	FALSE	1	129	919	2	0.00217627856365615	0.0155038759689922	GO:0045017	GO:BP	glycerolipid biosynthetic process	15906	11836	c("GO:0008610"	"GO:0044249"	"GO:0046486")
1773	Atrichoblast_Down	FALSE	1	49	919	1	0.00108813928182807	0.0204081632653061	GO:0045324	GO:BP	late endosome to vacuole transport	15906	11967	c("GO:0007034"	"GO:0016192")
1774	Atrichoblast_Down	FALSE	1	666	919	33	0.0359085963003264	0.0495495495495495	GO:0045184	GO:BP	establishment of protein localization	15906	11918	c("GO:0008104"	"GO:0051234")
1775	Atrichoblast_Down	FALSE	1	41	919	1	0.00108813928182807	0.024390243902439	GO:0045165	GO:BP	cell fate commitment	15906	11912	c("GO:0030154"	"GO:0048869")
1776	Atrichoblast_Down	FALSE	1	43	919	1	0.00108813928182807	0.0232558139534884	GO:0045087	GO:BP	innate immune response	15906	11875	c("GO:0006955"	"GO:0098542")
1777	Atrichoblast_Down	FALSE	1	80	919	1	0.00108813928182807	0.0125	GO:0044772	GO:BP	mitotic cell cycle phase transition	15906	11749	c("GO:0044770"	"GO:1903047")
1778	Atrichoblast_Down	FALSE	1	810	919	36	0.0391730141458107	0.0444444444444444	GO:0043687	GO:BP	post-translational protein modification	15906	11358	GO:0036211
1779	Atrichoblast_Down	FALSE	1	74	919	1	0.00108813928182807	0.0135135135135135	GO:0043543	GO:BP	protein acylation	15906	11273	GO:0036211
1780	Atrichoblast_Down	FALSE	1	57	919	2	0.00217627856365615	0.0350877192982456	GO:0043488	GO:BP	regulation of mRNA stability	15906	11244	c("GO:0043487"	"GO:0061013")
1781	Atrichoblast_Down	FALSE	1	59	919	2	0.00217627856365615	0.0338983050847458	GO:0043487	GO:BP	regulation of RNA stability	15906	11243	c("GO:0006401"	"GO:0010608"	"GO:0031329"	"GO:0051252"	"GO:0065008")
1782	Atrichoblast_Down	FALSE	1	31	919	1	0.00108813928182807	0.032258064516129	GO:0043484	GO:BP	regulation of RNA splicing	15906	11241	c("GO:0008380"	"GO:0010468"	"GO:0051252")
1783	Atrichoblast_Down	FALSE	1	497	919	17	0.0184983677910773	0.03420523138833	GO:0043632	GO:BP	modification-dependent macromolecule catabolic process	15906	11331	GO:0009057
1784	Atrichoblast_Down	FALSE	1	95	919	1	0.00108813928182807	0.0105263157894737	GO:0044770	GO:BP	cell cycle phase transition	15906	11747	GO:0022402
1785	Atrichoblast_Down	FALSE	1	29	919	1	0.00108813928182807	0.0344827586206897	GO:0044706	GO:BP	multi-multicellular organism process	15906	11720	GO:0032501
1786	Atrichoblast_Down	FALSE	1	132	919	5	0.00544069640914037	0.0378787878787879	GO:0044550	GO:BP	secondary metabolite biosynthetic process	15906	11642	c("GO:0009058"	"GO:0019748")
1787	Atrichoblast_Down	FALSE	1	798	919	34	0.0369967355821545	0.0426065162907268	GO:0044419	GO:BP	biological process involved in interspecies interaction between organisms	15906	11569	GO:0008150
1788	Atrichoblast_Down	FALSE	1	677	919	32	0.0348204570184984	0.0472673559822747	GO:0044255	GO:BP	cellular lipid metabolic process	15906	11496	c("GO:0006629"	"GO:0044237")
1789	Atrichoblast_Down	FALSE	1	82	919	2	0.00217627856365615	0.024390243902439	GO:0032940	GO:BP	secretion by cell	15906	8298	c("GO:0046903"	"GO:0140352")
1790	Atrichoblast_Down	FALSE	1	1993	919	93	0.101196953210011	0.0466633216256899	GO:0032774	GO:BP	RNA biosynthetic process	15906	8184	c("GO:0009059"	"GO:0016070"	"GO:0034654")
1791	Atrichoblast_Down	FALSE	1	30	919	1	0.00108813928182807	0.0333333333333333	GO:0032970	GO:BP	regulation of actin filament-based process	15906	8325	c("GO:0030029"	"GO:0050794")
1792	Atrichoblast_Down	FALSE	1	284	919	14	0.015233949945593	0.0492957746478873	GO:0033365	GO:BP	protein localization to organelle	15906	8554	GO:0008104
1793	Atrichoblast_Down	FALSE	1	105	919	2	0.00217627856365615	0.019047619047619	GO:0033043	GO:BP	regulation of organelle organization	15906	8371	c("GO:0006996"	"GO:0051128")
1794	Atrichoblast_Down	FALSE	1	917	919	41	0.044613710554951	0.044711014176663	GO:0033036	GO:BP	macromolecule localization	15906	8369	GO:0051179
1795	Atrichoblast_Down	FALSE	1	35	919	1	0.00108813928182807	0.0285714285714286	GO:0032200	GO:BP	telomere organization	15906	7756	GO:0051276
1796	Atrichoblast_Down	FALSE	1	29	919	1	0.00108813928182807	0.0344827586206897	GO:0031647	GO:BP	regulation of protein stability	15906	7608	GO:0065008
1797	Atrichoblast_Down	FALSE	1	37	919	1	0.00108813928182807	0.027027027027027	GO:0031507	GO:BP	heterochromatin formation	15906	7540	c("GO:0045814"	"GO:0070828")
1798	Atrichoblast_Down	FALSE	1	29	919	1	0.00108813928182807	0.0344827586206897	GO:0031503	GO:BP	protein-containing complex localization	15906	7536	GO:0051179
1799	Atrichoblast_Down	FALSE	1	31	919	1	0.00108813928182807	0.032258064516129	GO:0031400	GO:BP	negative regulation of protein modification process	15906	7504	c("GO:0031399"	"GO:0036211"	"GO:0051248")
1800	Atrichoblast_Down	FALSE	1	52	919	2	0.00217627856365615	0.0384615384615385	GO:0031331	GO:BP	positive regulation of cellular catabolic process	15906	7469	c("GO:0009896"	"GO:0031325"	"GO:0031329"	"GO:0044248")
1801	Atrichoblast_Down	FALSE	1	321	919	14	0.015233949945593	0.043613707165109	GO:0031328	GO:BP	positive regulation of cellular biosynthetic process	15906	7466	c("GO:0009891"	"GO:0031325"	"GO:0031326"	"GO:0044249")
1802	Atrichoblast_Down	FALSE	1	132	919	4	0.0043525571273123	0.0303030303030303	GO:0031399	GO:BP	regulation of protein modification process	15906	7503	c("GO:0036211"	"GO:0051246")
1803	Atrichoblast_Down	FALSE	1	313	919	6	0.00652883569096844	0.0191693290734824	GO:0032259	GO:BP	methylation	15906	7809	GO:0008152
1804	Atrichoblast_Down	FALSE	1	35	919	1	0.00108813928182807	0.0285714285714286	GO:0032511	GO:BP	late endosome to vacuole transport via multivesicular body sorting pathway	15906	7984	c("GO:0032509"	"GO:0045324")
1805	Atrichoblast_Down	FALSE	1	42	919	1	0.00108813928182807	0.0238095238095238	GO:0032509	GO:BP	endosome transport via multivesicular body sorting pathway	15906	7982	c("GO:0016197"	"GO:0071985")
1806	Atrichoblast_Down	FALSE	1	619	919	26	0.0282916213275299	0.0420032310177706	GO:0033554	GO:BP	cellular response to stress	15906	8667	c("GO:0006950"	"GO:0051716")
1807	Atrichoblast_Down	FALSE	1	352	919	17	0.0184983677910773	0.0482954545454545	GO:0035556	GO:BP	intracellular signal transduction	15906	9527	GO:0007165
1808	Atrichoblast_Down	FALSE	1	83	919	2	0.00217627856365615	0.0240963855421687	GO:0042180	GO:BP	cellular ketone metabolic process	15906	10507	c("GO:0044237"	"GO:0044281"	"GO:0071704")
1809	Atrichoblast_Down	FALSE	1	69	919	1	0.00108813928182807	0.0144927536231884	GO:0042176	GO:BP	regulation of protein catabolic process	15906	10503	c("GO:0009894"	"GO:0030163"	"GO:0051246")
1810	Atrichoblast_Down	FALSE	1	71	919	2	0.00217627856365615	0.028169014084507	GO:0042158	GO:BP	lipoprotein biosynthetic process	15906	10495	c("GO:0009059"	"GO:0042157"	"GO:1901566")
1811	Atrichoblast_Down	FALSE	1	73	919	2	0.00217627856365615	0.0273972602739726	GO:0042157	GO:BP	lipoprotein metabolic process	15906	10494	GO:0019538
1812	Atrichoblast_Down	FALSE	1	49	919	1	0.00108813928182807	0.0204081632653061	GO:0035825	GO:BP	homologous recombination	15906	9718	GO:0006310
1813	Atrichoblast_Down	FALSE	1	58	919	1	0.00108813928182807	0.0172413793103448	GO:0040029	GO:BP	epigenetic regulation of gene expression	15906	10408	c("GO:0006338"	"GO:0010468")
1814	Atrichoblast_Down	FALSE	1	85	919	3	0.00326441784548422	0.0352941176470588	GO:0040008	GO:BP	regulation of growth	15906	10388	c("GO:0040007"	"GO:0050789")
1815	Atrichoblast_Down	FALSE	1	141	919	5	0.00544069640914037	0.0354609929078014	GO:0040007	GO:BP	growth	15906	10387	GO:0008150
1816	Atrichoblast_Down	FALSE	1	59	919	2	0.00217627856365615	0.0338983050847458	GO:0036503	GO:BP	ERAD pathway	15906	10103	c("GO:0010243"	"GO:0010498"	"GO:0034976")
1817	Atrichoblast_Down	FALSE	1	2698	919	106	0.115342763873776	0.039288361749444	GO:0036211	GO:BP	protein modification process	15906	9953	c("GO:0019538"	"GO:0043412")
1818	Atrichoblast_Down	FALSE	1	96	919	4	0.0043525571273123	0.0416666666666667	GO:0034249	GO:BP	negative regulation of amide metabolic process	15906	8915	c("GO:0034248"	"GO:0043603"	"GO:0051172")
1819	Atrichoblast_Down	FALSE	1	382	919	16	0.0174102285092492	0.0418848167539267	GO:0034220	GO:BP	monoatomic ion transmembrane transport	15906	8894	c("GO:0006811"	"GO:0055085")
1820	Atrichoblast_Down	FALSE	1	75	919	3	0.00326441784548422	0.04	GO:0034219	GO:BP	carbohydrate transmembrane transport	15906	8893	c("GO:0008643"	"GO:0055085")
1821	Atrichoblast_Down	FALSE	1	31	919	1	0.00108813928182807	0.032258064516129	GO:0034033	GO:BP	purine nucleoside bisphosphate biosynthetic process	15906	8761	c("GO:0033866"	"GO:0034032"	"GO:0072522")
1822	Atrichoblast_Down	FALSE	1	31	919	1	0.00108813928182807	0.032258064516129	GO:0034030	GO:BP	ribonucleoside bisphosphate biosynthetic process	15906	8758	c("GO:0033866"	"GO:0033875")
1823	Atrichoblast_Down	FALSE	1	69	919	2	0.00217627856365615	0.0289855072463768	GO:0033875	GO:BP	ribonucleoside bisphosphate metabolic process	15906	8750	GO:0033865
1824	Atrichoblast_Down	FALSE	1	31	919	1	0.00108813928182807	0.032258064516129	GO:0033866	GO:BP	nucleoside bisphosphate biosynthetic process	15906	8748	c("GO:0033865"	"GO:1901293")
1825	Atrichoblast_Down	FALSE	1	69	919	2	0.00217627856365615	0.0289855072463768	GO:0033865	GO:BP	nucleoside bisphosphate metabolic process	15906	8747	GO:0006753
1826	Atrichoblast_Down	FALSE	1	69	919	2	0.00217627856365615	0.0289855072463768	GO:0034032	GO:BP	purine nucleoside bisphosphate metabolic process	15906	8760	c("GO:0033865"	"GO:0072521")
1827	Atrichoblast_Down	FALSE	1	44	919	1	0.00108813928182807	0.0227272727272727	GO:0034968	GO:BP	histone lysine methylation	15906	9156	c("GO:0016571"	"GO:0018022")
1828	Atrichoblast_Down	FALSE	1	488	919	21	0.0228509249183896	0.0430327868852459	GO:0034660	GO:BP	ncRNA metabolic process	15906	9116	GO:0016070
1829	Atrichoblast_Down	FALSE	1	2246	919	107	0.116430903155604	0.047640249332146	GO:0034654	GO:BP	nucleobase-containing compound biosynthetic process	15906	9112	c("GO:0006139"	"GO:0018130"	"GO:0019438"	"GO:0044271"	"GO:1901362")
1830	Atrichoblast_Down	FALSE	1	48	919	1	0.00108813928182807	0.0208333333333333	GO:0034504	GO:BP	protein localization to nucleus	15906	9071	GO:0033365
1831	Atrichoblast_Down	FALSE	1	405	919	16	0.0174102285092492	0.0395061728395062	GO:0034470	GO:BP	ncRNA processing	15906	9048	c("GO:0006396"	"GO:0034660")
1832	Atrichoblast_Down	FALSE	1	32	919	1	0.00108813928182807	0.03125	GO:2000028	GO:BP	regulation of photoperiodism	flowering	15906	26448	c("GO:0048573"	"GO:0048583"	"GO:2000241")
1833	Atrichoblast_Down	FALSE	1	1814	919	86	0.0935799782372144	0.0474090407938258	GO:2001141	GO:BP	regulation of RNA biosynthetic process	15906	27454	c("GO:0010556"	"GO:0032774"	"GO:0051252")
1834	Atrichoblast_Down	TRUE	4.16734312538575e-28	409	925	91	0.0983783783783784	0.222493887530562	GO:0005840	GO:CC	ribosome	16399	389	GO:0043232
1835	Atrichoblast_Down	TRUE	8.65642807072592e-27	198	925	61	0.065945945945946	0.308080808080808	GO:0022626	GO:CC	cytosolic ribosome	16399	860	c("GO:0005829"	"GO:0005840")
1836	Atrichoblast_Down	TRUE	1.02683357537772e-26	263	925	70	0.0756756756756757	0.26615969581749	GO:0044391	GO:CC	ribosomal subunit	16399	2081	c("GO:0005840"	"GO:1990904")
1837	Atrichoblast_Down	TRUE	1.75728888162123e-17	965	925	126	0.136216216216216	0.130569948186529	GO:0005829	GO:CC	cytosol	16399	380	c("GO:0005737"	"GO:0110165")
1838	Atrichoblast_Down	TRUE	7.45322006858576e-16	745	925	103	0.111351351351351	0.138255033557047	GO:1990904	GO:CC	ribonucleoprotein complex	16399	4039	GO:0032991
1839	Atrichoblast_Down	TRUE	2.3150850891623e-15	156	925	41	0.0443243243243243	0.262820512820513	GO:0015934	GO:CC	large ribosomal subunit	16399	711	GO:0044391
1840	Atrichoblast_Down	TRUE	1.10575356874872e-13	121	925	34	0.0367567567567568	0.28099173553719	GO:0022625	GO:CC	cytosolic large ribosomal subunit	16399	859	c("GO:0015934"	"GO:0022626")
1841	Atrichoblast_Down	TRUE	1.67200780691867e-13	77	925	27	0.0291891891891892	0.350649350649351	GO:0022627	GO:CC	cytosolic small ribosomal subunit	16399	861	c("GO:0015935"	"GO:0022626")
1842	Atrichoblast_Down	TRUE	2.72234784892491e-11	107	925	29	0.0313513513513514	0.271028037383178	GO:0015935	GO:CC	small ribosomal subunit	16399	712	GO:0044391
1843	Atrichoblast_Down	TRUE	6.24416333589902e-09	1562	925	147	0.158918918918919	0.0941101152368758	GO:0043228	GO:CC	non-membrane-bounded organelle	16399	1884	GO:0043226
1844	Atrichoblast_Down	TRUE	6.24416333589902e-09	1562	925	147	0.158918918918919	0.0941101152368758	GO:0043232	GO:CC	intracellular non-membrane-bounded organelle	16399	1888	c("GO:0043228"	"GO:0043229")
1845	Atrichoblast_Down	TRUE	1.04743213144698e-08	6414	925	452	0.488648648648649	0.0704708450265045	GO:0005737	GO:CC	cytoplasm	16399	309	c("GO:0005622"	"GO:0110165")
1846	Atrichoblast_Down	TRUE	6.03434647342903e-05	729	925	72	0.0778378378378378	0.0987654320987654	GO:0005576	GO:CC	extracellular region	16399	198	GO:0110165
1847	Atrichoblast_Down	TRUE	0.000113743787575512	113	925	20	0.0216216216216216	0.176991150442478	GO:0005759	GO:CC	mitochondrial matrix	16399	327	c("GO:0005739"	"GO:0070013")
1848	Atrichoblast_Down	TRUE	0.000191392866064134	63	925	14	0.0151351351351351	0.222222222222222	GO:0000786	GO:CC	nucleosome	16399	93	c("GO:0000785"	"GO:0032993")
1849	Atrichoblast_Down	TRUE	0.000647805951445143	181	925	25	0.027027027027027	0.138121546961326	GO:0098798	GO:CC	mitochondrial protein-containing complex	16399	3267	c("GO:0005739"	"GO:0032991")
1850	Atrichoblast_Down	TRUE	0.00102790654401644	841	925	75	0.0810810810810811	0.089179548156956	GO:0005739	GO:CC	mitochondrion	16399	310	c("GO:0005737"	"GO:0043231")
1851	Atrichoblast_Down	TRUE	0.00356064442143716	10084	925	620	0.67027027027027	0.0614835382784609	GO:0005622	GO:CC	intracellular anatomical structure	16399	237	GO:0110165
1852	Atrichoblast_Down	TRUE	0.0124255998174104	2786	925	194	0.20972972972973	0.0696338837042355	GO:0032991	GO:CC	protein-containing complex	16399	1343	GO:0005575
1853	Atrichoblast_Down	TRUE	0.0182348422335233	227	925	25	0.027027027027027	0.110132158590308	GO:0005743	GO:CC	mitochondrial inner membrane	16399	314	c("GO:0019866"	"GO:0031966")
1854	Atrichoblast_Down	TRUE	0.0194812575770408	57	925	10	0.0108108108108108	0.175438596491228	GO:0005746	GO:CC	mitochondrial respirasome	16399	317	c("GO:0005743"	"GO:0070469")
1855	Atrichoblast_Down	TRUE	0.0314455423462148	290	925	29	0.0313513513513514	0.1	GO:0031966	GO:CC	mitochondrial membrane	16399	1217	c("GO:0005740"	"GO:0031090")
1856	Atrichoblast_Down	TRUE	0.0342423265546146	306	925	30	0.0324324324324324	0.0980392156862745	GO:0005740	GO:CC	mitochondrial envelope	16399	311	c("GO:0005739"	"GO:0031967")
1857	Atrichoblast_Down	TRUE	0.0342423265546146	117	925	15	0.0162162162162162	0.128205128205128	GO:0098800	GO:CC	inner mitochondrial membrane protein complex	16399	3269	c("GO:0005743"	"GO:0098796"	"GO:0098798")
1858	Atrichoblast_Down	TRUE	0.0402276058869475	64	925	10	0.0108108108108108	0.15625	GO:1990351	GO:CC	transporter complex	16399	3879	GO:0032991
1859	Atrichoblast_Down	TRUE	0.0403771640068053	2	925	2	0.00216216216216216	1	GO:0034709	GO:CC	methylosome	16399	1546	c("GO:0005737"	"GO:0034708")
1860	Atrichoblast_Down	TRUE	0.0403771640068053	2	925	2	0.00216216216216216	1	GO:0035339	GO:CC	SPOTS complex	16399	1608	GO:0017059
1861	Atrichoblast_Down	TRUE	0.041014146628255	260	925	26	0.0281081081081081	0.1	GO:0019866	GO:CC	organelle inner membrane	16399	826	c("GO:0031090"	"GO:0031967")
1862	Atrichoblast_Down	TRUE	0.0488671007783137	37	925	7	0.00756756756756757	0.189189189189189	GO:0005761	GO:CC	mitochondrial ribosome	16399	329	c("GO:0000313"	"GO:0005759")
1863	Atrichoblast_Down	FALSE	0.0583608330631505	80	925	11	0.0118918918918919	0.1375	GO:0070469	GO:CC	respirasome	16399	2503	c("GO:0016020"	"GO:0110165")
1864	Atrichoblast_Down	FALSE	0.0583608330631505	7	925	3	0.00324324324324324	0.428571428571429	GO:0010319	GO:CC	stromule	16399	679	c("GO:0009526"	"GO:0110165")
1865	Atrichoblast_Down	FALSE	0.0600018492138498	39	925	7	0.00756756756756757	0.179487179487179	GO:0000313	GO:CC	organellar ribosome	16399	49	c("GO:0005840"	"GO:0043226")
1866	Atrichoblast_Down	FALSE	0.0671479625850666	22	925	5	0.00540540540540541	0.227272727272727	GO:0000315	GO:CC	organellar large ribosomal subunit	16399	51	c("GO:0000313"	"GO:0015934")
1867	Atrichoblast_Down	FALSE	0.0671479625850666	22	925	5	0.00540540540540541	0.227272727272727	GO:0005762	GO:CC	mitochondrial large ribosomal subunit	16399	330	c("GO:0000315"	"GO:0005761"	"GO:0098798")
1868	Atrichoblast_Down	FALSE	0.0748655551964834	62	925	9	0.00972972972972973	0.145161290322581	GO:0098803	GO:CC	respiratory chain complex	16399	3271	c("GO:0070469"	"GO:0098796")
1869	Atrichoblast_Down	FALSE	0.0877698844400696	53	925	8	0.00864864864864865	0.150943396226415	GO:1902495	GO:CC	transmembrane transporter complex	16399	3632	c("GO:0098796"	"GO:1990351")
1870	Atrichoblast_Down	FALSE	0.114372196002583	8552	925	516	0.557837837837838	0.0603367633302152	GO:0043226	GO:CC	organelle	16399	1882	GO:0110165
1871	Atrichoblast_Down	FALSE	0.117922870812076	8540	925	515	0.556756756756757	0.0603044496487119	GO:0043229	GO:CC	intracellular organelle	16399	1885	c("GO:0005622"	"GO:0043226")
1872	Atrichoblast_Down	FALSE	0.155397819565737	4	925	2	0.00216216216216216	0.5	GO:0034715	GO:CC	pICln-Sm protein complex	16399	1547	c("GO:0005737"	"GO:0120114")
1873	Atrichoblast_Down	FALSE	0.169432041864973	19	925	4	0.00432432432432432	0.210526315789474	GO:0009501	GO:CC	amyloplast	16399	585	GO:0009536
1874	Atrichoblast_Down	FALSE	0.177108444582152	29	925	5	0.00540540540540541	0.172413793103448	GO:0045271	GO:CC	respiratory chain complex I	16399	2176	c("GO:0030964"	"GO:0098803"	"GO:1902495")
1875	Atrichoblast_Down	FALSE	0.177108444582152	29	925	5	0.00540540540540541	0.172413793103448	GO:0005747	GO:CC	mitochondrial respiratory chain complex I	16399	318	c("GO:0005746"	"GO:0045271"	"GO:0098800")
1876	Atrichoblast_Down	FALSE	0.183705928472658	99	925	11	0.0118918918918919	0.111111111111111	GO:0042579	GO:CC	microbody	16399	1797	c("GO:0005737"	"GO:0043231")
1877	Atrichoblast_Down	FALSE	0.183705928472658	99	925	11	0.0118918918918919	0.111111111111111	GO:0005777	GO:CC	peroxisome	16399	344	GO:0042579
1878	Atrichoblast_Down	FALSE	0.20223676985148	114	925	12	0.012972972972973	0.105263157894737	GO:1990204	GO:CC	oxidoreductase complex	16399	3819	GO:1902494
1879	Atrichoblast_Down	FALSE	0.20223676985148	12	925	3	0.00324324324324324	0.25	GO:0005750	GO:CC	mitochondrial respiratory chain complex III	16399	320	c("GO:0005746"	"GO:0045275"	"GO:0098800")
1880	Atrichoblast_Down	FALSE	0.202614092642335	5	925	2	0.00216216216216216	0.4	GO:0000421	GO:CC	autophagosome membrane	16399	74	c("GO:0005774"	"GO:0005776")
1881	Atrichoblast_Down	FALSE	0.202614092642335	31	925	5	0.00540540540540541	0.161290322580645	GO:0030964	GO:CC	NADH dehydrogenase complex	16399	1017	c("GO:0098796"	"GO:1990204")
1882	Atrichoblast_Down	FALSE	0.229479763467061	13	925	3	0.00324324324324324	0.230769230769231	GO:0045275	GO:CC	respiratory chain complex III	16399	2180	c("GO:0070069"	"GO:0098803"	"GO:1902495"	"GO:1990204")
1883	Atrichoblast_Down	FALSE	0.229479763467061	13	925	3	0.00324324324324324	0.230769230769231	GO:0019773	GO:CC	proteasome core complex	alpha-subunit complex	16399	814	c("GO:0005622"	"GO:0005839"	"GO:0032991")
1884	Atrichoblast_Down	FALSE	0.232998383824015	16255	925	922	0.996756756756757	0.0567210089203322	GO:0110165	GO:CC	cellular anatomical entity	16399	3447	GO:0005575
1885	Atrichoblast_Down	FALSE	0.234052716137894	700	925	51	0.0551351351351351	0.0728571428571429	GO:0031975	GO:CC	envelope	16399	1225	GO:0110165
1886	Atrichoblast_Down	FALSE	0.234052716137894	700	925	51	0.0551351351351351	0.0728571428571429	GO:0031967	GO:CC	organelle envelope	16399	1218	c("GO:0031975"	"GO:0043227"	"GO:0043229")
1887	Atrichoblast_Down	FALSE	0.240091831551979	23	925	4	0.00432432432432432	0.173913043478261	GO:0005839	GO:CC	proteasome core complex	16399	388	c("GO:0000502"	"GO:0140535"	"GO:1902494")
1888	Atrichoblast_Down	FALSE	0.242219856259009	6	925	2	0.00216216216216216	0.333333333333333	GO:0002178	GO:CC	palmitoyltransferase complex	16399	183	GO:1990234
1889	Atrichoblast_Down	FALSE	0.242219856259009	6	925	2	0.00216216216216216	0.333333333333333	GO:0017059	GO:CC	serine C-palmitoyltransferase complex	16399	784	GO:0031211
1890	Atrichoblast_Down	FALSE	0.242219856259009	6	925	2	0.00216216216216216	0.333333333333333	GO:0016281	GO:CC	eukaryotic translation initiation factor 4F complex	16399	731	c("GO:0005737"	"GO:0034518")
1891	Atrichoblast_Down	FALSE	0.242219856259009	6	925	2	0.00216216216216216	0.333333333333333	GO:0031211	GO:CC	endoplasmic reticulum palmitoyltransferase complex	16399	1064	c("GO:0002178"	"GO:0140534")
1892	Atrichoblast_Down	FALSE	0.290354272954852	36	925	5	0.00540540540540541	0.138888888888889	GO:0016607	GO:CC	nuclear speck	16399	771	GO:0016604
1893	Atrichoblast_Down	FALSE	0.29313964081328	1	925	1	0.00108108108108108	1	GO:0097038	GO:CC	perinuclear endoplasmic reticulum	16399	2900	c("GO:0005783"	"GO:0048471"	"GO:0110165")
1894	Atrichoblast_Down	FALSE	0.29313964081328	1	925	1	0.00108108108108108	1	GO:0034998	GO:CC	oligosaccharyltransferase I complex	16399	1585	GO:0008250
1895	Atrichoblast_Down	FALSE	0.29313964081328	1	925	1	0.00108108108108108	1	GO:0061617	GO:CC	MICOS complex	16399	2316	GO:0098800
1896	Atrichoblast_Down	FALSE	0.29313964081328	1	925	1	0.00108108108108108	1	GO:1903600	GO:CC	glutaminase complex	16399	3687	GO:1902494
1897	Atrichoblast_Down	FALSE	0.29313964081328	1	925	1	0.00108108108108108	1	GO:1990578	GO:CC	perinuclear endoplasmic reticulum membrane	16399	3947	c("GO:0005789"	"GO:0031090"	"GO:0097038")
1898	Atrichoblast_Down	FALSE	0.29313964081328	1	925	1	0.00108108108108108	1	GO:1905202	GO:CC	methylcrotonoyl-CoA carboxylase complex	16399	3711	GO:1902494
1899	Atrichoblast_Down	FALSE	0.29313964081328	26	925	4	0.00432432432432432	0.153846153846154	GO:0030687	GO:CC	preribosome	large subunit precursor	16399	973	GO:0030684
1900	Atrichoblast_Down	FALSE	0.335898975570417	1086	925	73	0.0789189189189189	0.067219152854512	GO:0009536	GO:CC	plastid	16399	618	c("GO:0005737"	"GO:0043231")
1901	Atrichoblast_Down	FALSE	0.357864055269219	8	925	2	0.00216216216216216	0.25	GO:0070652	GO:CC	HAUS complex	16399	2536	GO:0005875
1902	Atrichoblast_Down	FALSE	0.40004520382095	2	925	1	0.00108108108108108	0.5	GO:0045334	GO:CC	clathrin-coated endocytic vesicle	16399	2192	c("GO:0030136"	"GO:0030139")
1903	Atrichoblast_Down	FALSE	0.40004520382095	10	925	2	0.00216216216216216	0.2	GO:0034518	GO:CC	RNA cap binding complex	16399	1504	GO:0140535
1904	Atrichoblast_Down	FALSE	0.40004520382095	2	925	1	0.00108108108108108	0.5	GO:0071261	GO:CC	Ssh1 translocon complex	16399	2735	GO:0071256
1905	Atrichoblast_Down	FALSE	0.40004520382095	1517	925	97	0.104864864864865	0.0639419907712591	GO:0031090	GO:CC	organelle membrane	16399	1048	c("GO:0016020"	"GO:0043227")
1906	Atrichoblast_Down	FALSE	0.40004520382095	2	925	1	0.00108108108108108	0.5	GO:0030690	GO:CC	Noc1p-Noc2p complex	16399	976	c("GO:0030686"	"GO:0030687"	"GO:0030689")
1907	Atrichoblast_Down	FALSE	0.40004520382095	54	925	6	0.00648648648648649	0.111111111111111	GO:0015629	GO:CC	actin cytoskeleton	16399	709	GO:0005856
1908	Atrichoblast_Down	FALSE	0.40004520382095	2	925	1	0.00108108108108108	0.5	GO:0005947	GO:CC	mitochondrial alpha-ketoglutarate dehydrogenase complex	16399	469	c("GO:0030062"	"GO:0045240")
1909	Atrichoblast_Down	FALSE	0.40004520382095	10	925	2	0.00216216216216216	0.2	GO:0071256	GO:CC	translocon complex	16399	2734	c("GO:0030867"	"GO:0098796"	"GO:0140534")
1910	Atrichoblast_Down	FALSE	0.40004520382095	2	925	1	0.00108108108108108	0.5	GO:0030669	GO:CC	clathrin-coated endocytic vesicle membrane	16399	960	c("GO:0030665"	"GO:0030666"	"GO:0045334")
1911	Atrichoblast_Down	FALSE	0.40004520382095	10	925	2	0.00216216216216216	0.2	GO:0000148	GO:CC	1	3-beta-D-glucan synthase complex	16399	22	c("GO:0098797"	"GO:1990234")
1912	Atrichoblast_Down	FALSE	0.40004520382095	2	925	1	0.00108108108108108	0.5	GO:0030666	GO:CC	endocytic vesicle membrane	16399	957	c("GO:0030139"	"GO:0030659"	"GO:0098588")
1913	Atrichoblast_Down	FALSE	0.40004520382095	2	925	1	0.00108108108108108	0.5	GO:0048476	GO:CC	Holliday junction resolvase complex	16399	2238	GO:1905347
1914	Atrichoblast_Down	FALSE	0.40004520382095	2	925	1	0.00108108108108108	0.5	GO:0005884	GO:CC	actin filament	16399	422	c("GO:0015629"	"GO:0099513")
1915	Atrichoblast_Down	FALSE	0.40004520382095	2	925	1	0.00108108108108108	0.5	GO:0030128	GO:CC	clathrin coat of endocytic vesicle	16399	907	c("GO:0030125"	"GO:0030669")
1916	Atrichoblast_Down	FALSE	0.40004520382095	2	925	1	0.00108108108108108	0.5	GO:0009529	GO:CC	plastid intermembrane space	16399	611	c("GO:0009526"	"GO:0031970")
1917	Atrichoblast_Down	FALSE	0.40004520382095	54	925	6	0.00648648648648649	0.111111111111111	GO:0016604	GO:CC	nuclear body	16399	768	c("GO:0005654"	"GO:0110165")
1918	Atrichoblast_Down	FALSE	0.40004520382095	9	925	2	0.00216216216216216	0.222222222222222	GO:0010287	GO:CC	plastoglobule	16399	675	c("GO:0009570"	"GO:0110165")
1919	Atrichoblast_Down	FALSE	0.40004520382095	2	925	1	0.00108108108108108	0.5	GO:1905347	GO:CC	endodeoxyribonuclease complex	16399	3713	GO:1905348
1920	Atrichoblast_Down	FALSE	0.40004520382095	2	925	1	0.00108108108108108	0.5	GO:0030062	GO:CC	mitochondrial tricarboxylic acid cycle enzyme complex	16399	876	c("GO:0005759"	"GO:0045239"	"GO:0098798")
1921	Atrichoblast_Down	FALSE	0.40004520382095	68	925	7	0.00756756756756757	0.102941176470588	GO:0000502	GO:CC	proteasome complex	16399	84	c("GO:0140535"	"GO:1905369")
1922	Atrichoblast_Down	FALSE	0.40004520382095	2	925	1	0.00108108108108108	0.5	GO:0030122	GO:CC	AP-2 adaptor complex	16399	901	c("GO:0030128"	"GO:0030131"	"GO:0030132"	"GO:0098797")
1923	Atrichoblast_Down	FALSE	0.40004520382095	2	925	1	0.00108108108108108	0.5	GO:0030691	GO:CC	Noc2p-Noc3p complex	16399	977	c("GO:0030687"	"GO:0030689")
1924	Atrichoblast_Down	FALSE	0.40004520382095	2	925	1	0.00108108108108108	0.5	GO:0031972	GO:CC	chloroplast intermembrane space	16399	1222	c("GO:0009529"	"GO:0009941")
1925	Atrichoblast_Down	FALSE	0.40004520382095	185	925	15	0.0162162162162162	0.0810810810810811	GO:0000785	GO:CC	chromatin	16399	92	c("GO:0005694"	"GO:0032993")
1926	Atrichoblast_Down	FALSE	0.40004520382095	2	925	1	0.00108108108108108	0.5	GO:0032541	GO:CC	cortical endoplasmic reticulum	16399	1312	c("GO:0005938"	"GO:0071782")
1927	Atrichoblast_Down	FALSE	0.40004520382095	2	925	1	0.00108108108108108	0.5	GO:0030891	GO:CC	VCB complex	16399	993	GO:0000153
1928	Atrichoblast_Down	FALSE	0.418517145298106	87	925	8	0.00864864864864865	0.0919540229885057	GO:0009505	GO:CC	plant-type cell wall	16399	588	GO:0005618
1929	Atrichoblast_Down	FALSE	0.418517145298106	87	925	8	0.00864864864864865	0.0919540229885057	GO:0005618	GO:CC	cell wall	16399	234	GO:0030312
1930	Atrichoblast_Down	FALSE	0.430748359563473	74	925	7	0.00756756756756757	0.0945945945945946	GO:1905369	GO:CC	endopeptidase complex	16399	3718	GO:1905368
1931	Atrichoblast_Down	FALSE	0.430748359563473	22	925	3	0.00324324324324324	0.136363636363636	GO:0070069	GO:CC	cytochrome complex	16399	2428	GO:1902494
1932	Atrichoblast_Down	FALSE	0.430748359563473	22	925	3	0.00324324324324324	0.136363636363636	GO:0005665	GO:CC	RNA polymerase II	core complex	16399	260	c("GO:0016591"	"GO:0055029")
1933	Atrichoblast_Down	FALSE	0.470959569007304	23	925	3	0.00324324324324324	0.130434782608696	GO:0080008	GO:CC	Cul4-RING E3 ubiquitin ligase complex	16399	2828	GO:0031461
1934	Atrichoblast_Down	FALSE	0.488121147683309	181	925	14	0.0151351351351351	0.0773480662983425	GO:0009941	GO:CC	chloroplast envelope	16399	662	c("GO:0009507"	"GO:0009526")
1935	Atrichoblast_Down	FALSE	0.53235403764403	3	925	1	0.00108108108108108	0.333333333333333	GO:0005948	GO:CC	acetolactate synthase complex	16399	470	c("GO:0005737"	"GO:1990234")
1936	Atrichoblast_Down	FALSE	0.53235403764403	3	925	1	0.00108108108108108	0.333333333333333	GO:0005853	GO:CC	eukaryotic translation elongation factor 1 complex	16399	399	c("GO:0005737"	"GO:0032991")
1937	Atrichoblast_Down	FALSE	0.542536065289078	13	925	2	0.00216216216216216	0.153846153846154	GO:1905348	GO:CC	endonuclease complex	16399	3714	c("GO:0140535"	"GO:1902494")
1938	Atrichoblast_Down	FALSE	0.568125334598558	96	925	8	0.00864864864864865	0.0833333333333333	GO:0030312	GO:CC	external encapsulating structure	16399	930	c("GO:0071944"	"GO:0110165")
1939	Atrichoblast_Down	FALSE	0.596447059433788	128	925	10	0.0108108108108108	0.078125	GO:0005774	GO:CC	vacuolar membrane	16399	341	c("GO:0005773"	"GO:0098588")
1940	Atrichoblast_Down	FALSE	0.596447059433788	14	925	2	0.00216216216216216	0.142857142857143	GO:0005776	GO:CC	autophagosome	16399	343	GO:0005773
1941	Atrichoblast_Down	FALSE	0.59739313318285	4	925	1	0.00108108108108108	0.25	GO:0030681	GO:CC	multimeric ribonuclease P complex	16399	969	GO:0030677
1942	Atrichoblast_Down	FALSE	0.59739313318285	4	925	1	0.00108108108108108	0.25	GO:0042788	GO:CC	polysomal ribosome	16399	1844	c("GO:0005840"	"GO:0005844")
1943	Atrichoblast_Down	FALSE	0.59739313318285	4	925	1	0.00108108108108108	0.25	GO:0033185	GO:CC	dolichol-phosphate-mannose synthase complex	16399	1402	GO:0031501
1944	Atrichoblast_Down	FALSE	0.59739313318285	4	925	1	0.00108108108108108	0.25	GO:0000814	GO:CC	ESCRT II complex	16399	113	c("GO:0010008"	"GO:0036452"	"GO:0098796")
1945	Atrichoblast_Down	FALSE	0.59739313318285	4	925	1	0.00108108108108108	0.25	GO:0030870	GO:CC	Mre11 complex	16399	987	GO:0140513
1946	Atrichoblast_Down	FALSE	0.59739313318285	15	925	2	0.00216216216216216	0.133333333333333	GO:0030867	GO:CC	rough endoplasmic reticulum membrane	16399	984	c("GO:0005789"	"GO:0005791"	"GO:0098588")
1947	Atrichoblast_Down	FALSE	0.59739313318285	4	925	1	0.00108108108108108	0.25	GO:0005950	GO:CC	anthranilate synthase complex	16399	471	c("GO:0005737"	"GO:1902494")
1948	Atrichoblast_Down	FALSE	0.59739313318285	15	925	2	0.00216216216216216	0.133333333333333	GO:0005682	GO:CC	U5 snRNP	16399	272	GO:0097525
1949	Atrichoblast_Down	FALSE	0.59739313318285	27	925	3	0.00324324324324324	0.111111111111111	GO:0071011	GO:CC	precatalytic spliceosome	16399	2609	GO:0005681
1950	Atrichoblast_Down	FALSE	0.59739313318285	4	925	1	0.00108108108108108	0.25	GO:0030689	GO:CC	Noc complex	16399	975	GO:0140513
1951	Atrichoblast_Down	FALSE	0.59739313318285	15	925	2	0.00216216216216216	0.133333333333333	GO:0005791	GO:CC	rough endoplasmic reticulum	16399	356	GO:0005783
1952	Atrichoblast_Down	FALSE	0.59739313318285	4	925	1	0.00108108108108108	0.25	GO:0005655	GO:CC	nucleolar ribonuclease P complex	16399	253	c("GO:0005730"	"GO:0030681"	"GO:0140513")
1953	Atrichoblast_Down	FALSE	0.60332234150881	86	925	7	0.00756756756756757	0.0813953488372093	GO:0030684	GO:CC	preribosome	16399	970	GO:1990904
1954	Atrichoblast_Down	FALSE	0.626792402403794	29	925	3	0.00324324324324324	0.103448275862069	GO:0031903	GO:CC	microbody membrane	16399	1201	c("GO:0042579"	"GO:0098588")
1955	Atrichoblast_Down	FALSE	0.626792402403794	29	925	3	0.00324324324324324	0.103448275862069	GO:0005778	GO:CC	peroxisomal membrane	16399	345	c("GO:0005777"	"GO:0031903")
1956	Atrichoblast_Down	FALSE	0.628564961082523	16	925	2	0.00216216216216216	0.125	GO:0005742	GO:CC	mitochondrial outer membrane translocase complex	16399	313	GO:0098799
1957	Atrichoblast_Down	FALSE	0.628564961082523	16	925	2	0.00216216216216216	0.125	GO:0098799	GO:CC	outer mitochondrial membrane protein complex	16399	3268	c("GO:0005741"	"GO:0098796"	"GO:0098798")
1958	Atrichoblast_Down	FALSE	0.649856086084516	331	925	22	0.0237837837837838	0.0664652567975831	GO:0009526	GO:CC	plastid envelope	16399	608	c("GO:0009536"	"GO:0031967")
1959	Atrichoblast_Down	FALSE	0.649856086084516	5	925	1	0.00108108108108108	0.2	GO:0002189	GO:CC	ribose phosphate diphosphokinase complex	16399	189	GO:0061695
1960	Atrichoblast_Down	FALSE	0.649856086084516	5	925	1	0.00108108108108108	0.2	GO:0000172	GO:CC	ribonuclease MRP complex	16399	28	c("GO:0005732"	"GO:1902555")
1961	Atrichoblast_Down	FALSE	0.649856086084516	5	925	1	0.00108108108108108	0.2	GO:0030677	GO:CC	ribonuclease P complex	16399	965	c("GO:1902555"	"GO:1990904")
1962	Atrichoblast_Down	FALSE	0.649856086084516	5	925	1	0.00108108108108108	0.2	GO:0032578	GO:CC	aleurone grain membrane	16399	1314	c("GO:0030659"	"GO:0033095"	"GO:0098588")
1963	Atrichoblast_Down	FALSE	0.649856086084516	5	925	1	0.00108108108108108	0.2	GO:0000015	GO:CC	phosphopyruvate hydratase complex	16399	1	c("GO:0005829"	"GO:1902494")
1964	Atrichoblast_Down	FALSE	0.649856086084516	5	925	1	0.00108108108108108	0.2	GO:0042719	GO:CC	mitochondrial intermembrane space protein transporter complex	16399	1834	c("GO:0005758"	"GO:0098798"	"GO:1990351")
1965	Atrichoblast_Down	FALSE	0.649856086084516	5	925	1	0.00108108108108108	0.2	GO:0071782	GO:CC	endoplasmic reticulum tubular network	16399	2788	GO:0098827
1966	Atrichoblast_Down	FALSE	0.649856086084516	30	925	3	0.00324324324324324	0.1	GO:0098797	GO:CC	plasma membrane protein complex	16399	3266	c("GO:0005886"	"GO:0098796")
1967	Atrichoblast_Down	FALSE	0.690932876940223	18	925	2	0.00216216216216216	0.111111111111111	GO:0005753	GO:CC	mitochondrial proton-transporting ATP synthase complex	16399	322	c("GO:0045259"	"GO:0098800")
1968	Atrichoblast_Down	FALSE	0.696511615429664	681	925	42	0.0454054054054054	0.0616740088105727	GO:0031974	GO:CC	membrane-enclosed lumen	16399	1224	GO:0110165
1969	Atrichoblast_Down	FALSE	0.696511615429664	6	925	1	0.00108108108108108	0.166666666666667	GO:0031501	GO:CC	mannosyltransferase complex	16399	1150	c("GO:0140535"	"GO:1990234")
1970	Atrichoblast_Down	FALSE	0.696511615429664	6	925	1	0.00108108108108108	0.166666666666667	GO:0015030	GO:CC	Cajal body	16399	706	GO:0016604
1971	Atrichoblast_Down	FALSE	0.696511615429664	225	925	15	0.0162162162162162	0.0666666666666667	GO:0032993	GO:CC	protein-DNA complex	16399	1345	GO:0032991
1972	Atrichoblast_Down	FALSE	0.696511615429664	6	925	1	0.00108108108108108	0.166666666666667	GO:1990429	GO:CC	peroxisomal importomer complex	16399	3901	GO:1990351
1973	Atrichoblast_Down	FALSE	0.696511615429664	6	925	1	0.00108108108108108	0.166666666666667	GO:0000275	GO:CC	mitochondrial proton-transporting ATP synthase complex	catalytic sector F(1)	16399	43	c("GO:0005753"	"GO:0045261"	"GO:0098800")
1974	Atrichoblast_Down	FALSE	0.696511615429664	681	925	42	0.0454054054054054	0.0616740088105727	GO:0043233	GO:CC	organelle lumen	16399	1889	c("GO:0031974"	"GO:0043226")
1975	Atrichoblast_Down	FALSE	0.696511615429664	6	925	1	0.00108108108108108	0.166666666666667	GO:0000153	GO:CC	cytoplasmic ubiquitin ligase complex	16399	25	c("GO:0000151"	"GO:0005737")
1976	Atrichoblast_Down	FALSE	0.696511615429664	19	925	2	0.00216216216216216	0.105263157894737	GO:0005736	GO:CC	RNA polymerase I complex	16399	308	c("GO:0005730"	"GO:0055029")
1977	Atrichoblast_Down	FALSE	0.696511615429664	6	925	1	0.00108108108108108	0.166666666666667	GO:0031464	GO:CC	Cul4A-RING E3 ubiquitin ligase complex	16399	1125	GO:0080008
1978	Atrichoblast_Down	FALSE	0.696511615429664	681	925	42	0.0454054054054054	0.0616740088105727	GO:0070013	GO:CC	intracellular organelle lumen	16399	2404	c("GO:0043229"	"GO:0043233")
1979	Atrichoblast_Down	FALSE	0.720545868824835	97	925	7	0.00756756756756757	0.0721649484536082	GO:1905368	GO:CC	peptidase complex	16399	3717	GO:1902494
1980	Atrichoblast_Down	FALSE	0.735962321130815	66	925	5	0.00540540540540541	0.0757575757575758	GO:0120114	GO:CC	Sm-like protein family complex	16399	3470	GO:0032991
1981	Atrichoblast_Down	FALSE	0.743946308492578	7	925	1	0.00108108108108108	0.142857142857143	GO:0012511	GO:CC	monolayer-surrounded lipid storage body	16399	695	GO:0005811
1982	Atrichoblast_Down	FALSE	0.743946308492578	7	925	1	0.00108108108108108	0.142857142857143	GO:0089701	GO:CC	U2AF complex	16399	2837	GO:0140513
1983	Atrichoblast_Down	FALSE	0.743946308492578	7	925	1	0.00108108108108108	0.142857142857143	GO:0001405	GO:CC	PAM complex	Tim23 associated import motor	16399	139	c("GO:0005744"	"GO:0005759"	"GO:0098800")
1984	Atrichoblast_Down	FALSE	0.743946308492578	7	925	1	0.00108108108108108	0.142857142857143	GO:0016272	GO:CC	prefoldin complex	16399	730	GO:0032991
1985	Atrichoblast_Down	FALSE	0.743946308492578	21	925	2	0.00216216216216216	0.0952380952380952	GO:0031970	GO:CC	organelle envelope lumen	16399	1221	c("GO:0031967"	"GO:0070013")
1986	Atrichoblast_Down	FALSE	0.743946308492578	7	925	1	0.00108108108108108	0.142857142857143	GO:0030132	GO:CC	clathrin coat of coated pit	16399	911	c("GO:0005905"	"GO:0030118"	"GO:0098797")
1987	Atrichoblast_Down	FALSE	0.743946308492578	21	925	2	0.00216216216216216	0.0952380952380952	GO:0005686	GO:CC	U2 snRNP	16399	276	GO:0097525
1988	Atrichoblast_Down	FALSE	0.767820220571902	8	925	1	0.00108108108108108	0.125	GO:0005687	GO:CC	U4 snRNP	16399	277	GO:0097525
1989	Atrichoblast_Down	FALSE	0.767820220571902	8	925	1	0.00108108108108108	0.125	GO:0030286	GO:CC	dynein complex	16399	926	c("GO:0005875"	"GO:1902494")
1990	Atrichoblast_Down	FALSE	0.767820220571902	8	925	1	0.00108108108108108	0.125	GO:0005854	GO:CC	nascent polypeptide-associated complex	16399	400	c("GO:0005737"	"GO:0032991")
1991	Atrichoblast_Down	FALSE	0.767820220571902	8	925	1	0.00108108108108108	0.125	GO:0045283	GO:CC	fumarate reductase complex	16399	2186	c("GO:0045273"	"GO:0098803"	"GO:1902494")
1992	Atrichoblast_Down	FALSE	0.767820220571902	8	925	1	0.00108108108108108	0.125	GO:0005749	GO:CC	mitochondrial respiratory chain complex II	succinate dehydrogenase complex (ubiquinone)	16399	319	c("GO:0005746"	"GO:0045257"	"GO:0045283"	"GO:0098800")
1993	Atrichoblast_Down	FALSE	0.767820220571902	254	925	16	0.0172972972972973	0.062992125984252	GO:0005773	GO:CC	vacuole	16399	340	c("GO:0005737"	"GO:0043231")
1994	Atrichoblast_Down	FALSE	0.767820220571902	8	925	1	0.00108108108108108	0.125	GO:0000276	GO:CC	mitochondrial proton-transporting ATP synthase complex	coupling factor F(o)	16399	44	c("GO:0005753"	"GO:0045263"	"GO:0098800")
1995	Atrichoblast_Down	FALSE	0.767820220571902	8	925	1	0.00108108108108108	0.125	GO:0045257	GO:CC	succinate dehydrogenase complex (ubiquinone)	16399	2162	GO:0045281
1996	Atrichoblast_Down	FALSE	0.767820220571902	8	925	1	0.00108108108108108	0.125	GO:0008250	GO:CC	oligosaccharyltransferase complex	16399	501	c("GO:0005789"	"GO:0098796"	"GO:0140534"	"GO:1990234")
1997	Atrichoblast_Down	FALSE	0.767820220571902	8	925	1	0.00108108108108108	0.125	GO:0000427	GO:CC	plastid-encoded plastid RNA polymerase complex	16399	75	c("GO:0000428"	"GO:0009536")
1998	Atrichoblast_Down	FALSE	0.767820220571902	8	925	1	0.00108108108108108	0.125	GO:0045281	GO:CC	succinate dehydrogenase complex	16399	2184	c("GO:0005622"	"GO:0045273"	"GO:0098803"	"GO:1990204")
1999	Atrichoblast_Down	FALSE	0.767820220571902	8	925	1	0.00108108108108108	0.125	GO:0005784	GO:CC	Sec61 translocon complex	16399	349	GO:0071256
[truncated: 64,405 more rows]
