# Supplementary material for: Single-cell transcriptomics reveal how root tissues adapt to soil stress
Source: Nature. 2025 Apr 30;642(8068):721–9. doi: 10.1038/s41586-025-08941-z (PMC12176638; doi:10.1038/s41586-025-08941-z)
Supplement: Supplementary file 25 — Full gene and GO term for differential expression analysis. CSV files including the full (all, not filtered by P value or fold change) gene and GO term for differential expression analysis of our scRNA-seq data. The comparison includes Xkitaake_Soil versus Gel, Xkitaake_CMP versus NC and Kitaake_Soil versus Gel (where CMP represents compacted soil conditions and NC represents non-compacted soil conditions). These are raw data to generate gene expression and GO term enrichment files for heatmap plotting. [file 41586_2025_8941_MOESM25_ESM.zip › Supplementary Data10_Full gene and GO term for DE analysis/Supplementary Data_XKitaake_GO_analysis-full_NC_VS_CMP.csv]

	query	significant	p_value	term_size	query_size	intersection_size	precision	recall	term_id	source	term_name	effective_domain_size	source_order	parents
1	Atrichoblast_Down	TRUE	0.00105019602586015	1307	291	49	0.168384879725086	0.0374904361132364	GO:0042221	GO:BP	response to chemical	15906	10548	GO:0050896
2	Atrichoblast_Down	TRUE	0.00160939048768649	14	291	5	0.0171821305841924	0.357142857142857	GO:0006544	GO:BP	glycine metabolic process	15906	2302	GO:0009069
3	Atrichoblast_Down	TRUE	0.00160939048768649	805	291	34	0.116838487972509	0.0422360248447205	GO:0070887	GO:BP	cellular response to chemical stimulus	15906	17162	c("GO:0042221"	"GO:0051716")
4	Atrichoblast_Down	TRUE	0.0022242189089093	3125	291	88	0.302405498281787	0.02816	GO:0044271	GO:BP	cellular nitrogen compound biosynthetic process	15906	11501	c("GO:0034641"	"GO:0044249")
5	Atrichoblast_Down	TRUE	0.00226744860166576	468	291	23	0.0790378006872852	0.0491452991452991	GO:0032870	GO:BP	cellular response to hormone stimulus	15906	8238	c("GO:0009725"	"GO:0071310"	"GO:0071495")
6	Atrichoblast_Down	TRUE	0.00226744860166576	642	291	28	0.0962199312714777	0.043613707165109	GO:0009725	GO:BP	response to hormone	15906	3680	c("GO:0009719"	"GO:0010033")
7	Atrichoblast_Down	TRUE	0.00226744860166576	460	291	23	0.0790378006872852	0.05	GO:0009755	GO:BP	hormone-mediated signaling pathway	15906	3710	c("GO:0007165"	"GO:0032870")
8	Atrichoblast_Down	TRUE	0.00226744860166576	473	291	23	0.0790378006872852	0.0486257928118393	GO:0071495	GO:BP	cellular response to endogenous stimulus	15906	17539	GO:0009719
9	Atrichoblast_Down	TRUE	0.00226744860166576	647	291	28	0.0962199312714777	0.0432766615146832	GO:0009719	GO:BP	response to endogenous stimulus	15906	3674	GO:0050896
10	Atrichoblast_Down	TRUE	0.00226744860166576	64	291	8	0.0274914089347079	0.125	GO:0009069	GO:BP	serine family amino acid metabolic process	15906	3301	GO:1901605
11	Atrichoblast_Down	TRUE	0.00573433589170026	801	291	31	0.106529209621993	0.0387016229712859	GO:0043604	GO:BP	amide biosynthetic process	15906	11312	c("GO:0043603"	"GO:0044271")
12	Atrichoblast_Down	TRUE	0.00573433589170026	875	291	33	0.11340206185567	0.0377142857142857	GO:0010033	GO:BP	response to organic substance	15906	3903	GO:0042221
13	Atrichoblast_Down	TRUE	0.0059642954679397	731	291	29	0.0996563573883162	0.039671682626539	GO:0043043	GO:BP	peptide biosynthetic process	15906	10999	c("GO:0006518"	"GO:0043604"	"GO:1901566")
14	Atrichoblast_Down	TRUE	0.00680937408340282	14	291	4	0.013745704467354	0.285714285714286	GO:0009071	GO:BP	serine family amino acid catabolic process	15906	3303	c("GO:0009063"	"GO:0009069"	"GO:1901606")
15	Atrichoblast_Down	TRUE	0.00783108505769217	266	291	15	0.0515463917525773	0.056390977443609	GO:0098754	GO:BP	detoxification	15906	19766	c("GO:0008150"	"GO:0009636")
16	Atrichoblast_Down	TRUE	0.00783108505769217	62	291	7	0.0240549828178694	0.112903225806452	GO:0070542	GO:BP	response to fatty acid	15906	16972	c("GO:0033993"	"GO:1901700")
17	Atrichoblast_Down	TRUE	0.00783108505769217	62	291	7	0.0240549828178694	0.112903225806452	GO:0009753	GO:BP	response to jasmonic acid	15906	3708	c("GO:0009725"	"GO:0070542")
18	Atrichoblast_Down	TRUE	0.00785399844417125	719	291	28	0.0962199312714777	0.0389429763560501	GO:0006412	GO:BP	translation	15906	2205	c("GO:0009059"	"GO:0010467"	"GO:0019538"	"GO:0043043")
19	Atrichoblast_Down	TRUE	0.00786488170422982	538	291	23	0.0790378006872852	0.0427509293680297	GO:0071310	GO:BP	cellular response to organic substance	15906	17376	c("GO:0010033"	"GO:0070887")
20	Atrichoblast_Down	TRUE	0.00839803862458149	86	291	8	0.0274914089347079	0.0930232558139535	GO:0031347	GO:BP	regulation of defense response	15906	7484	c("GO:0006952"	"GO:0080134")
21	Atrichoblast_Down	TRUE	0.00839803862458149	765	291	29	0.0996563573883162	0.0379084967320261	GO:0006518	GO:BP	peptide metabolic process	15906	2277	c("GO:0043603"	"GO:1901564")
22	Atrichoblast_Down	TRUE	0.00847846020430215	892	291	32	0.109965635738832	0.0358744394618834	GO:0043603	GO:BP	amide metabolic process	15906	11311	GO:0006807
23	Atrichoblast_Down	TRUE	0.00847846020430215	1051	291	36	0.123711340206186	0.0342530922930542	GO:0007165	GO:BP	signal transduction	15906	2776	c("GO:0007154"	"GO:0009987"	"GO:0023052"	"GO:0050794"	"GO:0051716")
24	Atrichoblast_Down	TRUE	0.00847846020430215	7	291	3	0.0103092783505155	0.428571428571429	GO:0006546	GO:BP	glycine catabolic process	15906	2304	c("GO:0006544"	"GO:0009071")
25	Atrichoblast_Down	TRUE	0.00847846020430215	7	291	3	0.0103092783505155	0.428571428571429	GO:0019464	GO:BP	glycine decarboxylation via glycine cleavage system	15906	6075	GO:0006546
26	Atrichoblast_Down	TRUE	0.00977010791835354	1062	291	36	0.123711340206186	0.0338983050847458	GO:0023052	GO:BP	signaling	15906	6955	GO:0050789
27	Atrichoblast_Down	TRUE	0.0104837713475442	288	291	15	0.0515463917525773	0.0520833333333333	GO:0009636	GO:BP	response to toxic substance	15906	3611	GO:0042221
28	Atrichoblast_Down	TRUE	0.0115371694274438	2	291	2	0.00687285223367698	1	GO:0051553	GO:BP	flavone biosynthetic process	15906	14472	c("GO:0009813"	"GO:0046148"	"GO:0051552")
29	Atrichoblast_Down	TRUE	0.0115371694274438	2	291	2	0.00687285223367698	1	GO:0051552	GO:BP	flavone metabolic process	15906	14471	c("GO:0009812"	"GO:0042440")
30	Atrichoblast_Down	TRUE	0.0118222074725404	1814	291	53	0.18213058419244	0.0292171995589857	GO:0006355	GO:BP	regulation of DNA-templated transcription	15906	2165	c("GO:0006351"	"GO:0010468"	"GO:2001141")
31	Atrichoblast_Down	TRUE	0.0118222074725404	147	291	10	0.0343642611683849	0.0680272108843537	GO:0080134	GO:BP	regulation of response to stress	15906	18659	c("GO:0006950"	"GO:0048583")
32	Atrichoblast_Down	TRUE	0.0118222074725404	1814	291	53	0.18213058419244	0.0292171995589857	GO:2001141	GO:BP	regulation of RNA biosynthetic process	15906	27454	c("GO:0010556"	"GO:0032774"	"GO:0051252")
33	Atrichoblast_Down	TRUE	0.0127575650748236	299	291	15	0.0515463917525773	0.0501672240802676	GO:0048583	GO:BP	regulation of response to stimulus	15906	13506	c("GO:0050789"	"GO:0050896")
34	Atrichoblast_Down	TRUE	0.0133303031307784	1477	291	45	0.154639175257732	0.030467163168585	GO:1901566	GO:BP	organonitrogen compound biosynthetic process	15906	22439	c("GO:1901564"	"GO:1901576")
35	Atrichoblast_Down	TRUE	0.0180402476588006	1115	291	36	0.123711340206186	0.0322869955156951	GO:0007154	GO:BP	cell communication	15906	2765	GO:0009987
36	Atrichoblast_Down	TRUE	0.0197908300332275	1910	291	54	0.185567010309278	0.0282722513089005	GO:0051252	GO:BP	regulation of RNA metabolic process	15906	14280	c("GO:0016070"	"GO:0019219"	"GO:0060255")
37	Atrichoblast_Down	TRUE	0.0236774697240368	24	291	4	0.013745704467354	0.166666666666667	GO:2000022	GO:BP	regulation of jasmonic acid mediated signaling pathway	15906	26442	c("GO:0009867"	"GO:0009966")
38	Atrichoblast_Down	TRUE	0.024477426116483	25	291	4	0.013745704467354	0.16	GO:0051275	GO:BP	beta-glucan catabolic process	15906	14293	c("GO:0009251"	"GO:0051273")
39	Atrichoblast_Down	TRUE	0.024477426116483	25	291	4	0.013745704467354	0.16	GO:0009809	GO:BP	lignin biosynthetic process	15906	3751	c("GO:0009699"	"GO:0009808")
40	Atrichoblast_Down	TRUE	0.024477426116483	25	291	4	0.013745704467354	0.16	GO:0030245	GO:BP	cellulose catabolic process	15906	7057	c("GO:0030243"	"GO:0051275")
41	Atrichoblast_Down	TRUE	0.024477426116483	3	291	2	0.00687285223367698	0.666666666666667	GO:0010200	GO:BP	response to chitin	15906	4046	c("GO:0010243"	"GO:1901700")
42	Atrichoblast_Down	TRUE	0.024477426116483	1984	291	55	0.189003436426117	0.0277217741935484	GO:0006351	GO:BP	DNA-templated transcription	15906	2161	c("GO:0010467"	"GO:0032774")
43	Atrichoblast_Down	TRUE	0.02492751507937	2501	291	66	0.22680412371134	0.0263894442223111	GO:0019438	GO:BP	aromatic compound biosynthetic process	15906	6052	c("GO:0006725"	"GO:0044249")
44	Atrichoblast_Down	TRUE	0.0253678460367509	1993	291	55	0.189003436426117	0.0275965880582037	GO:0032774	GO:BP	RNA biosynthetic process	15906	8184	c("GO:0009059"	"GO:0016070"	"GO:0034654")
45	Atrichoblast_Down	TRUE	0.0257626685333026	141	291	9	0.0309278350515464	0.0638297872340425	GO:0042743	GO:BP	hydrogen peroxide metabolic process	15906	10839	c("GO:0071704"	"GO:0072593")
46	Atrichoblast_Down	TRUE	0.027517496168193	1958	291	54	0.185567010309278	0.0275791624106231	GO:0019219	GO:BP	regulation of nucleobase-containing compound metabolic process	15906	5852	c("GO:0006139"	"GO:0031323"	"GO:0051171"	"GO:0080090")
47	Atrichoblast_Down	TRUE	0.030705130620011	46	291	5	0.0171821305841924	0.108695652173913	GO:0009611	GO:BP	response to wounding	15906	3596	GO:0006950
48	Atrichoblast_Down	TRUE	0.030705130620011	445	291	18	0.0618556701030928	0.0404494382022472	GO:0071554	GO:BP	cell wall organization or biogenesis	15906	17570	GO:0009987
49	Atrichoblast_Down	TRUE	0.0325151108491671	148	291	9	0.0309278350515464	0.0608108108108108	GO:0010646	GO:BP	regulation of cell communication	15906	4364	c("GO:0007154"	"GO:0050794")
50	Atrichoblast_Down	TRUE	0.0325151108491671	47	291	5	0.0171821305841924	0.106382978723404	GO:0009070	GO:BP	serine family amino acid biosynthetic process	15906	3302	c("GO:0009069"	"GO:1901607")
51	Atrichoblast_Down	TRUE	0.0328047171133565	308	291	14	0.0481099656357388	0.0454545454545455	GO:0045229	GO:BP	external encapsulating structure organization	15906	11950	GO:0016043
52	Atrichoblast_Down	TRUE	0.0351341473705132	3723	291	90	0.309278350515464	0.024174053182917	GO:0050896	GO:BP	response to stimulus	15906	14004	GO:0008150
53	Atrichoblast_Down	TRUE	0.0356210809664662	4	291	2	0.00687285223367698	0.5	GO:0032107	GO:BP	regulation of response to nutrient levels	15906	7730	c("GO:0031667"	"GO:0032104")
54	Atrichoblast_Down	TRUE	0.0356210809664662	4	291	2	0.00687285223367698	0.5	GO:0009938	GO:BP	negative regulation of gibberellic acid mediated signaling pathway	15906	3836	c("GO:0009740"	"GO:0009937"	"GO:0009968")
55	Atrichoblast_Down	TRUE	0.0356210809664662	4	291	2	0.00687285223367698	0.5	GO:0032104	GO:BP	regulation of response to extracellular stimulus	15906	7727	c("GO:0009991"	"GO:0032101")
56	Atrichoblast_Down	TRUE	0.0362439950186147	72	291	6	0.0206185567010309	0.0833333333333333	GO:0030243	GO:BP	cellulose metabolic process	15906	7055	GO:0051273
57	Atrichoblast_Down	TRUE	0.0388057369189841	283	291	13	0.0446735395189003	0.0459363957597173	GO:0071555	GO:BP	cell wall organization	15906	17571	c("GO:0045229"	"GO:0071554")
58	Atrichoblast_Down	TRUE	0.0404528194995798	31	291	4	0.013745704467354	0.129032258064516	GO:0006563	GO:BP	L-serine metabolic process	15906	2320	GO:0009069
59	Atrichoblast_Down	TRUE	0.0413955675101842	220	291	11	0.0378006872852234	0.05	GO:0097237	GO:BP	cellular response to toxic substance	15906	19434	c("GO:0009636"	"GO:0070887")
60	Atrichoblast_Down	TRUE	0.0413955675101842	220	291	11	0.0378006872852234	0.05	GO:1990748	GO:BP	cellular detoxification	15906	26328	c("GO:0009987"	"GO:0097237"	"GO:0098754")
61	Atrichoblast_Down	TRUE	0.0437472214088149	190	291	10	0.0343642611683849	0.0526315789473684	GO:0008652	GO:BP	amino acid biosynthetic process	15906	3279	c("GO:0006520"	"GO:0046394"	"GO:1901566")
62	Atrichoblast_Down	TRUE	0.0439078866811429	160	291	9	0.0309278350515464	0.05625	GO:0072593	GO:BP	reactive oxygen species metabolic process	15906	18293	GO:0044237
63	Atrichoblast_Down	TRUE	0.0439078866811429	2596	291	66	0.22680412371134	0.0254237288135593	GO:1901362	GO:BP	organic cyclic compound biosynthetic process	15906	22266	c("GO:1901360"	"GO:1901576")
64	Atrichoblast_Down	TRUE	0.0455243940719522	3431	291	83	0.285223367697594	0.0241911979014864	GO:0050794	GO:BP	regulation of cellular process	15906	13920	c("GO:0009987"	"GO:0050789")
65	Atrichoblast_Down	TRUE	0.0464637434687171	54	291	5	0.0171821305841924	0.0925925925925926	GO:0009867	GO:BP	jasmonic acid mediated signaling pathway	15906	3795	c("GO:0009755"	"GO:0071395")
66	Atrichoblast_Down	TRUE	0.0491688232172516	3743	291	89	0.305841924398625	0.0237777184076944	GO:0050789	GO:BP	regulation of biological process	15906	13916	c("GO:0008150"	"GO:0065007")
67	Atrichoblast_Down	TRUE	0.0494023248796361	34	291	4	0.013745704467354	0.117647058823529	GO:0009751	GO:BP	response to salicylic acid	15906	3706	c("GO:0014070"	"GO:1901700")
68	Atrichoblast_Down	TRUE	0.0494023248796361	80	291	6	0.0206185567010309	0.075	GO:1901606	GO:BP	alpha-amino acid catabolic process	15906	22465	c("GO:0046395"	"GO:1901565"	"GO:1901605")
69	Atrichoblast_Down	TRUE	0.0494023248796361	80	291	6	0.0206185567010309	0.075	GO:0002181	GO:BP	cytoplasmic translation	15906	742	GO:0006412
70	Atrichoblast_Down	TRUE	0.0494023248796361	80	291	6	0.0206185567010309	0.075	GO:0009063	GO:BP	amino acid catabolic process	15906	3295	c("GO:0006520"	"GO:0046395"	"GO:1901565")
71	Atrichoblast_Down	FALSE	0.0516910960279584	137	291	8	0.0274914089347079	0.0583941605839416	GO:0042744	GO:BP	hydrogen peroxide catabolic process	15906	10840	c("GO:0042743"	"GO:0044248"	"GO:1901575")
72	Atrichoblast_Down	FALSE	0.0516910960279584	57	291	5	0.0171821305841924	0.087719298245614	GO:0071398	GO:BP	cellular response to fatty acid	15906	17460	c("GO:0070542"	"GO:0071396"	"GO:1901701")
73	Atrichoblast_Down	FALSE	0.0516910960279584	266	291	12	0.0412371134020619	0.0451127819548872	GO:1901605	GO:BP	alpha-amino acid metabolic process	15906	22464	GO:0006520
74	Atrichoblast_Down	FALSE	0.0516910960279584	57	291	5	0.0171821305841924	0.087719298245614	GO:0071395	GO:BP	cellular response to jasmonic acid stimulus	15906	17457	c("GO:0009753"	"GO:0032870"	"GO:0071398")
75	Atrichoblast_Down	FALSE	0.0521282804815135	82	291	6	0.0206185567010309	0.0731707317073171	GO:0051273	GO:BP	beta-glucan metabolic process	15906	14291	GO:0044042
76	Atrichoblast_Down	FALSE	0.0562691467836541	2260	291	58	0.199312714776632	0.0256637168141593	GO:0031326	GO:BP	regulation of cellular biosynthetic process	15906	7464	c("GO:0009889"	"GO:0031323"	"GO:0044249")
77	Atrichoblast_Down	FALSE	0.056966815512092	2264	291	58	0.199312714776632	0.0256183745583039	GO:0009889	GO:BP	regulation of biosynthetic process	15906	3807	c("GO:0009058"	"GO:0019222")
78	Atrichoblast_Down	FALSE	0.056966815512092	84	291	6	0.0206185567010309	0.0714285714285714	GO:0009723	GO:BP	response to ethylene	15906	3678	GO:0009725
79	Atrichoblast_Down	FALSE	0.0605111919586972	6	291	2	0.00687285223367698	0.333333333333333	GO:0042304	GO:BP	regulation of fatty acid biosynthetic process	15906	10577	c("GO:0006633"	"GO:0019217"	"GO:0031326"	"GO:0046890")
80	Atrichoblast_Down	FALSE	0.0630014717575165	2231	291	57	0.195876288659794	0.0255490811295383	GO:0010468	GO:BP	regulation of gene expression	15906	4230	c("GO:0010467"	"GO:0010556")
81	Atrichoblast_Down	FALSE	0.0630014717575165	144	291	8	0.0274914089347079	0.0555555555555556	GO:0009966	GO:BP	regulation of signal transduction	15906	3862	c("GO:0007165"	"GO:0010646"	"GO:0023051"	"GO:0048583")
82	Atrichoblast_Down	FALSE	0.0637063541589267	2334	291	59	0.202749140893471	0.0252784918594687	GO:0080090	GO:BP	regulation of primary metabolic process	15906	18641	c("GO:0019222"	"GO:0044238")
83	Atrichoblast_Down	FALSE	0.0637063541589267	116	291	7	0.0240549828178694	0.0603448275862069	GO:0009620	GO:BP	response to fungus	15906	3601	GO:0051707
84	Atrichoblast_Down	FALSE	0.0637063541589267	39	291	4	0.013745704467354	0.102564102564103	GO:0046618	GO:BP	xenobiotic export from cell	15906	12883	c("GO:0042908"	"GO:0055085"	"GO:0140352")
85	Atrichoblast_Down	FALSE	0.0637063541589267	145	291	8	0.0274914089347079	0.0551724137931034	GO:0023051	GO:BP	regulation of signaling	15906	6954	c("GO:0023052"	"GO:0050789")
86	Atrichoblast_Down	FALSE	0.0637063541589267	39	291	4	0.013745704467354	0.102564102564103	GO:1990961	GO:BP	xenobiotic detoxification by transmembrane export across the plasma membrane	15906	26412	c("GO:0046618"	"GO:0098754"	"GO:0140115")
87	Atrichoblast_Down	FALSE	0.0638396444981917	2240	291	57	0.195876288659794	0.0254464285714286	GO:0010556	GO:BP	regulation of macromolecule biosynthetic process	15906	4280	c("GO:0009059"	"GO:0031326"	"GO:0060255")
88	Atrichoblast_Down	FALSE	0.0645713658931773	506	291	18	0.0618556701030928	0.0355731225296443	GO:1901700	GO:BP	response to oxygen-containing compound	15906	22529	GO:0042221
89	Atrichoblast_Down	FALSE	0.0659928171999951	2246	291	57	0.195876288659794	0.0253784505788068	GO:0034654	GO:BP	nucleobase-containing compound biosynthetic process	15906	9112	c("GO:0006139"	"GO:0018130"	"GO:0019438"	"GO:0044271"	"GO:1901362")
90	Atrichoblast_Down	FALSE	0.0685210534748182	5580	291	123	0.422680412371134	0.0220430107526882	GO:1901576	GO:BP	organic substance biosynthetic process	15906	22445	c("GO:0009058"	"GO:0071704")
91	Atrichoblast_Down	FALSE	0.0690162672265849	216	291	10	0.0343642611683849	0.0462962962962963	GO:0071396	GO:BP	cellular response to lipid	15906	17458	c("GO:0033993"	"GO:0071310")
92	Atrichoblast_Down	FALSE	0.0690162672265849	7	291	2	0.00687285223367698	0.285714285714286	GO:0006545	GO:BP	glycine biosynthetic process	15906	2303	c("GO:0006544"	"GO:0009070")
93	Atrichoblast_Down	FALSE	0.0690162672265849	396	291	15	0.0515463917525773	0.0378787878787879	GO:0006520	GO:BP	amino acid metabolic process	15906	2278	c("GO:0019752"	"GO:0044238"	"GO:1901564")
94	Atrichoblast_Down	FALSE	0.0690162672265849	7	291	2	0.00687285223367698	0.285714285714286	GO:0097577	GO:BP	sequestering of iron ion	15906	19591	c("GO:0006879"	"GO:0051238"	"GO:0051651")
95	Atrichoblast_Down	FALSE	0.0690162672265849	7	291	2	0.00687285223367698	0.285714285714286	GO:0051238	GO:BP	sequestering of metal ion	15906	14269	GO:0051235
96	Atrichoblast_Down	FALSE	0.0690162672265849	2307	291	58	0.199312714776632	0.0251408755960121	GO:0051171	GO:BP	regulation of nitrogen compound metabolic process	15906	14228	c("GO:0006807"	"GO:0019222")
97	Atrichoblast_Down	FALSE	0.0691360427351643	65	291	5	0.0171821305841924	0.0769230769230769	GO:0032101	GO:BP	regulation of response to external stimulus	15906	7724	c("GO:0009605"	"GO:0048583")
98	Atrichoblast_Down	FALSE	0.0717335815468989	1839	291	48	0.164948453608247	0.0261011419249592	GO:0051716	GO:BP	cellular response to stimulus	15906	14605	c("GO:0009987"	"GO:0050896")
99	Atrichoblast_Down	FALSE	0.0720618840189132	42	291	4	0.013745704467354	0.0952380952380952	GO:0009813	GO:BP	flavonoid biosynthetic process	15906	3755	c("GO:0009812"	"GO:1901576")
100	Atrichoblast_Down	FALSE	0.0758581500029702	94	291	6	0.0206185567010309	0.0638297872340425	GO:0014070	GO:BP	response to organic cyclic compound	15906	4719	GO:0010033
101	Atrichoblast_Down	FALSE	0.0845623929756893	8	291	2	0.00687285223367698	0.25	GO:0019217	GO:BP	regulation of fatty acid metabolic process	15906	5850	c("GO:0006631"	"GO:0010565"	"GO:0019216")
102	Atrichoblast_Down	FALSE	0.0845623929756893	8	291	2	0.00687285223367698	0.25	GO:0006020	GO:BP	inositol metabolic process	15906	1915	GO:0019751
103	Atrichoblast_Down	FALSE	0.0845623929756893	8	291	2	0.00687285223367698	0.25	GO:0080113	GO:BP	regulation of seed growth	15906	18649	c("GO:0048638"	"GO:0080112"	"GO:2000241")
104	Atrichoblast_Down	FALSE	0.0873106547510512	3882	291	89	0.305841924398625	0.0229263266357548	GO:0010467	GO:BP	gene expression	15906	4229	GO:0009059
105	Atrichoblast_Down	FALSE	0.0873106547510512	45	291	4	0.013745704467354	0.0888888888888889	GO:0009812	GO:BP	flavonoid metabolic process	15906	3754	GO:0071704
106	Atrichoblast_Down	FALSE	0.0903234761211445	194	291	9	0.0309278350515464	0.0463917525773196	GO:0044042	GO:BP	glucan metabolic process	15906	11434	GO:0005976
107	Atrichoblast_Down	FALSE	0.0928650048539859	302	291	12	0.0412371134020619	0.0397350993377483	GO:0033993	GO:BP	response to lipid	15906	8755	GO:0010033
108	Atrichoblast_Down	FALSE	0.0963850460980267	2458	291	60	0.206185567010309	0.0244100895036615	GO:0031323	GO:BP	regulation of cellular metabolic process	15906	7461	c("GO:0019222"	"GO:0044237"	"GO:0050794")
109	Atrichoblast_Down	FALSE	0.0963850460980267	2409	291	59	0.202749140893471	0.0244914902449149	GO:0018130	GO:BP	heterocycle biosynthetic process	15906	5461	c("GO:0044249"	"GO:0046483")
110	Atrichoblast_Down	FALSE	0.0963850460980267	47	291	4	0.013745704467354	0.0851063829787234	GO:0048638	GO:BP	regulation of developmental growth	15906	13548	c("GO:0040008"	"GO:0048589"	"GO:0050793")
111	Atrichoblast_Down	FALSE	0.100578378369592	5464	291	119	0.40893470790378	0.0217789165446559	GO:0044249	GO:BP	cellular biosynthetic process	15906	11494	c("GO:0009058"	"GO:0044237")
112	Atrichoblast_Down	FALSE	0.105093614843069	425	291	15	0.0515463917525773	0.0352941176470588	GO:0046394	GO:BP	carboxylic acid biosynthetic process	15906	12741	c("GO:0016053"	"GO:0019752")
113	Atrichoblast_Down	FALSE	0.105093614843069	425	291	15	0.0515463917525773	0.0352941176470588	GO:0016053	GO:BP	organic acid biosynthetic process	15906	5171	c("GO:0006082"	"GO:0044249"	"GO:0044283"	"GO:1901576")
114	Atrichoblast_Down	FALSE	0.105213627694333	75	291	5	0.0171821305841924	0.0666666666666667	GO:0000041	GO:BP	transition metal ion transport	15906	17	GO:0030001
115	Atrichoblast_Down	FALSE	0.105213627694333	273	291	11	0.0378006872852234	0.0402930402930403	GO:1901701	GO:BP	cellular response to oxygen-containing compound	15906	22530	c("GO:0070887"	"GO:1901700")
116	Atrichoblast_Down	FALSE	0.105414684930321	49	291	4	0.013745704467354	0.0816326530612245	GO:0042908	GO:BP	xenobiotic transport	15906	10945	GO:0006810
117	Atrichoblast_Down	FALSE	0.10636499528324	5693	291	123	0.422680412371134	0.0216054804145442	GO:0009058	GO:BP	biosynthetic process	15906	3290	GO:0008152
118	Atrichoblast_Down	FALSE	0.106936463173607	203	291	9	0.0309278350515464	0.0443349753694581	GO:0098869	GO:BP	cellular oxidant detoxification	15906	19820	GO:1990748
119	Atrichoblast_Down	FALSE	0.107592561699382	4036	291	91	0.312714776632302	0.0225470763131814	GO:0065007	GO:BP	biological regulation	15906	16682	GO:0008150
120	Atrichoblast_Down	FALSE	0.107592561699382	10	291	2	0.00687285223367698	0.2	GO:0080112	GO:BP	seed growth	15906	18648	c("GO:0022414"	"GO:0048316"	"GO:0048589")
121	Atrichoblast_Down	FALSE	0.107592561699382	10	291	2	0.00687285223367698	0.2	GO:0015691	GO:BP	cadmium ion transport	15906	4897	GO:0000041
122	Atrichoblast_Down	FALSE	0.107592561699382	10	291	2	0.00687285223367698	0.2	GO:0009693	GO:BP	ethylene biosynthetic process	15906	3653	c("GO:0009692"	"GO:0043450")
123	Atrichoblast_Down	FALSE	0.107592561699382	10	291	2	0.00687285223367698	0.2	GO:0043450	GO:BP	alkene biosynthetic process	15906	11212	c("GO:0043449"	"GO:0044249"	"GO:1900674")
124	Atrichoblast_Down	FALSE	0.107592561699382	10	291	2	0.00687285223367698	0.2	GO:1900673	GO:BP	olefin metabolic process	15906	21673	c("GO:0120252"	"GO:0120254")
125	Atrichoblast_Down	FALSE	0.107592561699382	10	291	2	0.00687285223367698	0.2	GO:1900674	GO:BP	olefin biosynthetic process	15906	21674	c("GO:0120251"	"GO:0120255"	"GO:1900673")
126	Atrichoblast_Down	FALSE	0.107592561699382	10	291	2	0.00687285223367698	0.2	GO:0043449	GO:BP	cellular alkene metabolic process	15906	11211	c("GO:0044237"	"GO:1900673")
127	Atrichoblast_Down	FALSE	0.107592561699382	10	291	2	0.00687285223367698	0.2	GO:0009692	GO:BP	ethylene metabolic process	15906	3652	GO:0043449
128	Atrichoblast_Down	FALSE	0.116091200054363	52	291	4	0.013745704467354	0.0769230769230769	GO:0009808	GO:BP	lignin metabolic process	15906	3750	GO:0009698
129	Atrichoblast_Down	FALSE	0.116091200054363	52	291	4	0.013745704467354	0.0769230769230769	GO:0009251	GO:BP	glucan catabolic process	15906	3472	c("GO:0000272"	"GO:0044042")
130	Atrichoblast_Down	FALSE	0.117627358809931	1	291	1	0.00343642611683849	1	GO:0033511	GO:BP	luteolin biosynthetic process	15906	8630	c("GO:0033510"	"GO:0051553"	"GO:1901617")
131	Atrichoblast_Down	FALSE	0.117627358809931	1	291	1	0.00343642611683849	1	GO:0051069	GO:BP	galactomannan metabolic process	15906	14144	GO:0006080
132	Atrichoblast_Down	FALSE	0.117627358809931	1	291	1	0.00343642611683849	1	GO:0050898	GO:BP	nitrile metabolic process	15906	14005	GO:1901564
133	Atrichoblast_Down	FALSE	0.117627358809931	1	291	1	0.00343642611683849	1	GO:0010728	GO:BP	regulation of hydrogen peroxide biosynthetic process	15906	4429	c("GO:0010310"	"GO:0031326"	"GO:0050665"	"GO:1903426")
134	Atrichoblast_Down	FALSE	0.117627358809931	1	291	1	0.00343642611683849	1	GO:0060263	GO:BP	regulation of respiratory burst	15906	15212	c("GO:0019222"	"GO:0045730")
135	Atrichoblast_Down	FALSE	0.117627358809931	1	291	1	0.00343642611683849	1	GO:1900704	GO:BP	regulation of siderophore biosynthetic process	15906	21704	c("GO:0019290"	"GO:0031326"	"GO:0034248"	"GO:1900376")
136	Atrichoblast_Down	FALSE	0.117627358809931	1	291	1	0.00343642611683849	1	GO:0060267	GO:BP	positive regulation of respiratory burst	15906	15216	c("GO:0009893"	"GO:0045730"	"GO:0060263")
137	Atrichoblast_Down	FALSE	0.117627358809931	1	291	1	0.00343642611683849	1	GO:0060862	GO:BP	negative regulation of floral organ abscission	15906	15752	c("GO:0010227"	"GO:0051093"	"GO:0060860"	"GO:2000242")
138	Atrichoblast_Down	FALSE	0.117627358809931	1	291	1	0.00343642611683849	1	GO:0052576	GO:BP	carbohydrate storage	15906	14869	GO:0052575
139	Atrichoblast_Down	FALSE	0.117627358809931	1	291	1	0.00343642611683849	1	GO:0019265	GO:BP	glycine biosynthetic process	by transamination of glyoxylate	15906	5891	GO:0006545
140	Atrichoblast_Down	FALSE	0.117627358809931	1	291	1	0.00343642611683849	1	GO:0006080	GO:BP	substituted mannan metabolic process	15906	1974	GO:0005976
141	Atrichoblast_Down	FALSE	0.117627358809931	1	291	1	0.00343642611683849	1	GO:0051554	GO:BP	flavonol metabolic process	15906	14473	c("GO:0051552"	"GO:1901615")
142	Atrichoblast_Down	FALSE	0.117627358809931	11	291	2	0.00687285223367698	0.181818181818182	GO:0071901	GO:BP	negative regulation of protein serine/threonine kinase activity	15906	17795	c("GO:0006469"	"GO:0071900")
143	Atrichoblast_Down	FALSE	0.117627358809931	11	291	2	0.00687285223367698	0.181818181818182	GO:0009423	GO:BP	chorismate biosynthetic process	15906	3537	c("GO:0043650"	"GO:0046417")
144	Atrichoblast_Down	FALSE	0.117627358809931	1	291	1	0.00343642611683849	1	GO:1900706	GO:BP	positive regulation of siderophore biosynthetic process	15906	21706	c("GO:0019290"	"GO:0031328"	"GO:0034250"	"GO:1900378"	"GO:1900704")
145	Atrichoblast_Down	FALSE	0.117627358809931	1	291	1	0.00343642611683849	1	GO:0080141	GO:BP	regulation of jasmonic acid biosynthetic process	15906	18663	c("GO:0009695"	"GO:0042304"	"GO:0080140")
146	Atrichoblast_Down	FALSE	0.117627358809931	1	291	1	0.00343642611683849	1	GO:0051682	GO:BP	galactomannan catabolic process	15906	14585	c("GO:0000272"	"GO:0051069")
147	Atrichoblast_Down	FALSE	0.117627358809931	1	291	1	0.00343642611683849	1	GO:0080028	GO:BP	nitrile biosynthetic process	15906	18620	c("GO:0044271"	"GO:0050898"	"GO:1901566")
148	Atrichoblast_Down	FALSE	0.117627358809931	1	291	1	0.00343642611683849	1	GO:0006808	GO:BP	regulation of nitrogen utilization	15906	2528	c("GO:0019740"	"GO:0032107")
149	Atrichoblast_Down	FALSE	0.117627358809931	1	291	1	0.00343642611683849	1	GO:0080140	GO:BP	regulation of jasmonic acid metabolic process	15906	18662	c("GO:0009694"	"GO:0019217")
150	Atrichoblast_Down	FALSE	0.117627358809931	1	291	1	0.00343642611683849	1	GO:0052575	GO:BP	carbohydrate localization	15906	14868	GO:0033036
151	Atrichoblast_Down	FALSE	0.117627358809931	1	291	1	0.00343642611683849	1	GO:0017003	GO:BP	protein-heme linkage	15906	5361	GO:0017006
152	Atrichoblast_Down	FALSE	0.117627358809931	1	291	1	0.00343642611683849	1	GO:0033510	GO:BP	luteolin metabolic process	15906	8629	c("GO:0051552"	"GO:1901615")
153	Atrichoblast_Down	FALSE	0.117627358809931	1	291	1	0.00343642611683849	1	GO:0006067	GO:BP	ethanol metabolic process	15906	1962	GO:0034308
154	Atrichoblast_Down	FALSE	0.117627358809931	1	291	1	0.00343642611683849	1	GO:0006069	GO:BP	ethanol oxidation	15906	1964	c("GO:0006067"	"GO:0006091")
155	Atrichoblast_Down	FALSE	0.117627358809931	30	291	3	0.0103092783505155	0.1	GO:0120251	GO:BP	hydrocarbon biosynthetic process	15906	20501	c("GO:0120252"	"GO:1901576")
156	Atrichoblast_Down	FALSE	0.117627358809931	1	291	1	0.00343642611683849	1	GO:0051555	GO:BP	flavonol biosynthetic process	15906	14474	c("GO:0051553"	"GO:0051554"	"GO:1901617")
157	Atrichoblast_Down	FALSE	0.117750441040306	181	291	8	0.0274914089347079	0.0441988950276243	GO:0010383	GO:BP	cell wall polysaccharide metabolic process	15906	4158	c("GO:0005976"	"GO:0044036")
158	Atrichoblast_Down	FALSE	0.118572148869804	84	291	5	0.0171821305841924	0.0595238095238095	GO:0009414	GO:BP	response to water deprivation	15906	3534	c("GO:0006950"	"GO:0009415")
159	Atrichoblast_Down	FALSE	0.118572148869804	12	291	2	0.00687285223367698	0.166666666666667	GO:0006469	GO:BP	negative regulation of protein kinase activity	15906	2243	c("GO:0001933"	"GO:0033673"	"GO:0045859")
160	Atrichoblast_Down	FALSE	0.118572148869804	12	291	2	0.00687285223367698	0.166666666666667	GO:0009937	GO:BP	regulation of gibberellic acid mediated signaling pathway	15906	3835	c("GO:0009740"	"GO:0009966")
161	Atrichoblast_Down	FALSE	0.118572148869804	12	291	2	0.00687285223367698	0.166666666666667	GO:0001933	GO:BP	negative regulation of protein phosphorylation	15906	558	c("GO:0001932"	"GO:0006468"	"GO:0031400"	"GO:0042326")
162	Atrichoblast_Down	FALSE	0.118572148869804	12	291	2	0.00687285223367698	0.166666666666667	GO:0046620	GO:BP	regulation of organ growth	15906	12885	c("GO:0035265"	"GO:0048638"	"GO:0051239")
163	Atrichoblast_Down	FALSE	0.118572148869804	576	291	18	0.0618556701030928	0.03125	GO:0044283	GO:BP	small molecule biosynthetic process	15906	11508	c("GO:0009058"	"GO:0044281")
164	Atrichoblast_Down	FALSE	0.118572148869804	12	291	2	0.00687285223367698	0.166666666666667	GO:0042326	GO:BP	negative regulation of phosphorylation	15906	10594	c("GO:0016310"	"GO:0042325"	"GO:0045936")
165	Atrichoblast_Down	FALSE	0.118572148869804	12	291	2	0.00687285223367698	0.166666666666667	GO:0033673	GO:BP	negative regulation of kinase activity	15906	8729	c("GO:0042326"	"GO:0043549"	"GO:0051348")
166	Atrichoblast_Down	FALSE	0.120567145141065	453	291	15	0.0515463917525773	0.033112582781457	GO:0005976	GO:BP	polysaccharide metabolic process	15906	1873	c("GO:0005975"	"GO:0043170")
167	Atrichoblast_Down	FALSE	0.121289363766289	220	291	9	0.0309278350515464	0.0409090909090909	GO:0009733	GO:BP	response to auxin	15906	3688	GO:0009725
168	Atrichoblast_Down	FALSE	0.12133840833481	32	291	3	0.0103092783505155	0.09375	GO:0006826	GO:BP	iron ion transport	15906	2541	GO:0000041
169	Atrichoblast_Down	FALSE	0.128643782315472	87	291	5	0.0171821305841924	0.0574712643678161	GO:0009415	GO:BP	response to water	15906	3535	c("GO:0001101"	"GO:0009628"	"GO:0010033"	"GO:0010035"	"GO:1901700"	"GO:1902074")
170	Atrichoblast_Down	FALSE	0.144768095944189	90	291	5	0.0171821305841924	0.0555555555555556	GO:0042273	GO:BP	ribosomal large subunit biogenesis	15906	10570	c("GO:0022613"	"GO:0042254")
171	Atrichoblast_Down	FALSE	0.144768095944189	90	291	5	0.0171821305841924	0.0555555555555556	GO:0001101	GO:BP	response to acid chemical	15906	296	GO:0042221
172	Atrichoblast_Down	FALSE	0.146851163188897	192	291	8	0.0274914089347079	0.0416666666666667	GO:0010035	GO:BP	response to inorganic substance	15906	3905	GO:0042221
173	Atrichoblast_Down	FALSE	0.149230453855186	91	291	5	0.0171821305841924	0.0549450549450549	GO:0009699	GO:BP	phenylpropanoid biosynthetic process	15906	3659	c("GO:0009698"	"GO:0019438"	"GO:0044550"	"GO:1901362")
174	Atrichoblast_Down	FALSE	0.150490019824131	2527	291	59	0.202749140893471	0.0233478432924416	GO:0060255	GO:BP	regulation of macromolecule metabolic process	15906	15204	c("GO:0019222"	"GO:0043170")
175	Atrichoblast_Down	FALSE	0.150490019824131	14	291	2	0.00687285223367698	0.142857142857143	GO:0035265	GO:BP	organ growth	15906	9353	c("GO:0032501"	"GO:0048589")
176	Atrichoblast_Down	FALSE	0.153743588654146	159	291	7	0.0240549828178694	0.0440251572327044	GO:1901607	GO:BP	alpha-amino acid biosynthetic process	15906	22466	c("GO:0008652"	"GO:1901605")
177	Atrichoblast_Down	FALSE	0.153743588654146	12603	291	244	0.838487972508591	0.0193604697294295	GO:0009987	GO:BP	cellular process	15906	3869	GO:0008150
178	Atrichoblast_Down	FALSE	0.159778390057415	4318	291	94	0.323024054982818	0.0217693376563224	GO:0009059	GO:BP	macromolecule biosynthetic process	15906	3291	c("GO:0043170"	"GO:0044249"	"GO:1901576")
179	Atrichoblast_Down	FALSE	0.164977721366549	15	291	2	0.00687285223367698	0.133333333333333	GO:0048528	GO:BP	post-embryonic root development	15906	13461	c("GO:0048364"	"GO:0090696")
180	Atrichoblast_Down	FALSE	0.164977721366549	15	291	2	0.00687285223367698	0.133333333333333	GO:0048527	GO:BP	lateral root development	15906	13460	GO:0048528
181	Atrichoblast_Down	FALSE	0.164977721366549	64	291	4	0.013745704467354	0.0625	GO:0140115	GO:BP	export across plasma membrane	15906	20590	c("GO:0055085"	"GO:0140352")
182	Atrichoblast_Down	FALSE	0.164977721366549	15	291	2	0.00687285223367698	0.133333333333333	GO:0046417	GO:BP	chorismate metabolic process	15906	12756	GO:0043648
183	Atrichoblast_Down	FALSE	0.171230743451692	2602	291	60	0.206185567010309	0.0230591852421214	GO:0019222	GO:BP	regulation of metabolic process	15906	5855	c("GO:0008152"	"GO:0050789")
184	Atrichoblast_Down	FALSE	0.177017579419217	66	291	4	0.013745704467354	0.0606060606060606	GO:0009873	GO:BP	ethylene-activated signaling pathway	15906	3798	c("GO:0000160"	"GO:0009755"	"GO:0071369")
185	Atrichoblast_Down	FALSE	0.177017579419217	66	291	4	0.013745704467354	0.0606060606060606	GO:1990937	GO:BP	xylan acetylation	15906	26401	c("GO:0043412"	"GO:0045491")
186	Atrichoblast_Down	FALSE	0.178260578604424	2	291	1	0.00343642611683849	0.5	GO:0018871	GO:BP	1-aminocyclopropane-1-carboxylate metabolic process	15906	5676	GO:1901605
187	Atrichoblast_Down	FALSE	0.178260578604424	203	291	8	0.0274914089347079	0.0394088669950739	GO:0044036	GO:BP	cell wall macromolecule metabolic process	15906	11432	c("GO:0043170"	"GO:0071554")
188	Atrichoblast_Down	FALSE	0.178260578604424	132	291	6	0.0206185567010309	0.0454545454545455	GO:0044550	GO:BP	secondary metabolite biosynthetic process	15906	11642	c("GO:0009058"	"GO:0019748")
189	Atrichoblast_Down	FALSE	0.178260578604424	2	291	1	0.00343642611683849	0.5	GO:0045730	GO:BP	respiratory burst	15906	12187	GO:0008152
190	Atrichoblast_Down	FALSE	0.178260578604424	16	291	2	0.00687285223367698	0.125	GO:0051348	GO:BP	negative regulation of transferase activity	15906	14356	c("GO:0043086"	"GO:0051338")
191	Atrichoblast_Down	FALSE	0.178260578604424	2	291	1	0.00343642611683849	0.5	GO:0002238	GO:BP	response to molecule of fungal origin	15906	785	c("GO:0009620"	"GO:0010033"	"GO:0043207")
192	Atrichoblast_Down	FALSE	0.178260578604424	16	291	2	0.00687285223367698	0.125	GO:0043062	GO:BP	extracellular structure organization	15906	11015	GO:0016043
193	Atrichoblast_Down	FALSE	0.178260578604424	2	291	1	0.00343642611683849	0.5	GO:0050665	GO:BP	hydrogen peroxide biosynthetic process	15906	13855	c("GO:0042743"	"GO:0044249"	"GO:1901576"	"GO:1903409")
194	Atrichoblast_Down	FALSE	0.178260578604424	2	291	1	0.00343642611683849	0.5	GO:0033614	GO:BP	chloroplast proton-transporting ATP synthase complex assembly	15906	8697	c("GO:0009658"	"GO:0043461")
195	Atrichoblast_Down	FALSE	0.178260578604424	168	291	7	0.0240549828178694	0.0416666666666667	GO:0010410	GO:BP	hemicellulose metabolic process	15906	4182	GO:0010383
196	Atrichoblast_Down	FALSE	0.178260578604424	2	291	1	0.00343642611683849	0.5	GO:0060860	GO:BP	regulation of floral organ abscission	15906	15750	c("GO:0010227"	"GO:0050793"	"GO:2000241")
197	Atrichoblast_Down	FALSE	0.178260578604424	2	291	1	0.00343642611683849	0.5	GO:1900378	GO:BP	positive regulation of secondary metabolite biosynthetic process	15906	21449	c("GO:0009891"	"GO:0044550"	"GO:1900376")
198	Atrichoblast_Down	FALSE	0.178260578604424	2	291	1	0.00343642611683849	0.5	GO:1903426	GO:BP	regulation of reactive oxygen species biosynthetic process	15906	23939	c("GO:0009889"	"GO:1903409"	"GO:2000377")
199	Atrichoblast_Down	FALSE	0.178260578604424	67	291	4	0.013745704467354	0.0597014925373134	GO:0071369	GO:BP	cellular response to ethylene stimulus	15906	17431	c("GO:0009723"	"GO:0032870")
200	Atrichoblast_Down	FALSE	0.178260578604424	2	291	1	0.00343642611683849	0.5	GO:2000068	GO:BP	regulation of defense response to insect	15906	26487	c("GO:0002213"	"GO:0002831"	"GO:0031347"	"GO:0032101")
201	Atrichoblast_Down	FALSE	0.178260578604424	2	291	1	0.00343642611683849	0.5	GO:0042218	GO:BP	1-aminocyclopropane-1-carboxylate biosynthetic process	15906	10545	c("GO:0018871"	"GO:1901607")
202	Atrichoblast_Down	FALSE	0.178260578604424	2	291	1	0.00343642611683849	0.5	GO:0080027	GO:BP	response to herbivore	15906	18619	GO:0051707
203	Atrichoblast_Down	FALSE	0.178260578604424	16	291	2	0.00687285223367698	0.125	GO:0030198	GO:BP	extracellular matrix organization	15906	7022	c("GO:0043062"	"GO:0045229")
204	Atrichoblast_Down	FALSE	0.178260578604424	2	291	1	0.00343642611683849	0.5	GO:0071731	GO:BP	response to nitric oxide	15906	17710	c("GO:0010035"	"GO:1901698"	"GO:1901700")
205	Atrichoblast_Down	FALSE	0.183445276702583	17	291	2	0.00687285223367698	0.117647058823529	GO:0006879	GO:BP	intracellular iron ion homeostasis	15906	2575	c("GO:0030003"	"GO:0098771")
206	Atrichoblast_Down	FALSE	0.183445276702583	17	291	2	0.00687285223367698	0.117647058823529	GO:0046890	GO:BP	regulation of lipid biosynthetic process	15906	13058	c("GO:0008610"	"GO:0009889"	"GO:0019216")
207	Atrichoblast_Down	FALSE	0.183445276702583	17	291	2	0.00687285223367698	0.117647058823529	GO:0046686	GO:BP	response to cadmium ion	15906	12942	GO:0010038
208	Atrichoblast_Down	FALSE	0.188097748161349	136	291	6	0.0206185567010309	0.0441176470588235	GO:0042546	GO:BP	cell wall biogenesis	15906	10740	c("GO:0044085"	"GO:0071554")
209	Atrichoblast_Down	FALSE	0.201981086262113	18	291	2	0.00687285223367698	0.111111111111111	GO:0006535	GO:BP	cysteine biosynthetic process from serine	15906	2293	c("GO:0006563"	"GO:0019344")
210	Atrichoblast_Down	FALSE	0.203654095206907	139	291	6	0.0206185567010309	0.0431654676258993	GO:0009734	GO:BP	auxin-activated signaling pathway	15906	3689	c("GO:0009755"	"GO:0071365")
211	Atrichoblast_Down	FALSE	0.21581967164781	142	291	6	0.0206185567010309	0.0422535211267606	GO:0071365	GO:BP	cellular response to auxin stimulus	15906	17427	c("GO:0009733"	"GO:0032870")
212	Atrichoblast_Down	FALSE	0.21581967164781	44	291	3	0.0103092783505155	0.0681818181818182	GO:0010648	GO:BP	negative regulation of cell communication	15906	4366	c("GO:0007154"	"GO:0010646"	"GO:0048523")
213	Atrichoblast_Down	FALSE	0.21581967164781	142	291	6	0.0206185567010309	0.0422535211267606	GO:0046395	GO:BP	carboxylic acid catabolic process	15906	12742	c("GO:0016054"	"GO:0019752")
214	Atrichoblast_Down	FALSE	0.21581967164781	142	291	6	0.0206185567010309	0.0422535211267606	GO:0016054	GO:BP	organic acid catabolic process	15906	5172	c("GO:0006082"	"GO:0044248"	"GO:0044282"	"GO:1901575")
215	Atrichoblast_Down	FALSE	0.21581967164781	44	291	3	0.0103092783505155	0.0681818181818182	GO:0009968	GO:BP	negative regulation of signal transduction	15906	3864	c("GO:0007165"	"GO:0009966"	"GO:0010648"	"GO:0023057"	"GO:0048585")
216	Atrichoblast_Down	FALSE	0.21581967164781	44	291	3	0.0103092783505155	0.0681818181818182	GO:0023057	GO:BP	negative regulation of signaling	15906	6957	c("GO:0023051"	"GO:0023052"	"GO:0048519")
217	Atrichoblast_Down	FALSE	0.22304562696331	108	291	5	0.0171821305841924	0.0462962962962963	GO:0050832	GO:BP	defense response to fungus	15906	13948	c("GO:0009620"	"GO:0098542")
218	Atrichoblast_Down	FALSE	0.226534318662165	259	291	9	0.0309278350515464	0.0347490347490347	GO:0006979	GO:BP	response to oxidative stress	15906	2646	GO:0006950
219	Atrichoblast_Down	FALSE	0.228327042019311	109	291	5	0.0171821305841924	0.0458715596330275	GO:1902074	GO:BP	response to salt	15906	22878	GO:0042221
220	Atrichoblast_Down	FALSE	0.229033686335488	3	291	1	0.00343642611683849	0.333333333333333	GO:0010043	GO:BP	response to zinc ion	15906	3913	GO:0010038
221	Atrichoblast_Down	FALSE	0.229033686335488	146	291	6	0.0206185567010309	0.0410958904109589	GO:0140352	GO:BP	export from cell	15906	20673	c("GO:0006810"	"GO:0009987")
222	Atrichoblast_Down	FALSE	0.229033686335488	3	291	1	0.00343642611683849	0.333333333333333	GO:0010364	GO:BP	regulation of ethylene biosynthetic process	15906	4144	c("GO:0009693"	"GO:0031326"	"GO:0031335"	"GO:1900911")
223	Atrichoblast_Down	FALSE	0.229033686335488	3	291	1	0.00343642611683849	0.333333333333333	GO:0046901	GO:BP	tetrahydrofolylpolyglutamate biosynthetic process	15906	13067	c("GO:0009396"	"GO:0046900")
224	Atrichoblast_Down	FALSE	0.229033686335488	3	291	1	0.00343642611683849	0.333333333333333	GO:0009625	GO:BP	response to insect	15906	3603	GO:0051707
225	Atrichoblast_Down	FALSE	0.229033686335488	3	291	1	0.00343642611683849	0.333333333333333	GO:0032109	GO:BP	positive regulation of response to nutrient levels	15906	7732	c("GO:0031667"	"GO:0032106"	"GO:0032107")
226	Atrichoblast_Down	FALSE	0.229033686335488	3	291	1	0.00343642611683849	0.333333333333333	GO:0002237	GO:BP	response to molecule of bacterial origin	15906	784	c("GO:0009617"	"GO:0010033"	"GO:0043207")
227	Atrichoblast_Down	FALSE	0.229033686335488	3	291	1	0.00343642611683849	0.333333333333333	GO:0031335	GO:BP	regulation of sulfur amino acid metabolic process	15906	7472	c("GO:0000096"	"GO:0042762"	"GO:0051171"	"GO:0062012")
228	Atrichoblast_Down	FALSE	0.229033686335488	3	291	1	0.00343642611683849	0.333333333333333	GO:0140255	GO:BP	regulation of cellular response to phosphate starvation	15906	20648	c("GO:0010646"	"GO:0016036"	"GO:0032107"	"GO:0080135")
229	Atrichoblast_Down	FALSE	0.229033686335488	46	291	3	0.0103092783505155	0.0652173913043478	GO:0009073	GO:BP	aromatic amino acid family biosynthetic process	15906	3305	c("GO:0009072"	"GO:0019438"	"GO:0046394"	"GO:1901362"	"GO:1901566")
230	Atrichoblast_Down	FALSE	0.229033686335488	111	291	5	0.0171821305841924	0.045045045045045	GO:0000160	GO:BP	phosphorelay signal transduction system	15906	56	GO:0035556
231	Atrichoblast_Down	FALSE	0.229033686335488	3	291	1	0.00343642611683849	0.333333333333333	GO:0080040	GO:BP	positive regulation of cellular response to phosphate starvation	15906	18628	c("GO:0010647"	"GO:0016036"	"GO:0032109"	"GO:0140255")
232	Atrichoblast_Down	FALSE	0.229033686335488	20	291	2	0.00687285223367698	0.1	GO:0071577	GO:BP	zinc ion transmembrane transport	15906	17581	c("GO:0006829"	"GO:0098655"	"GO:0098662")
233	Atrichoblast_Down	FALSE	0.229033686335488	3	291	1	0.00343642611683849	0.333333333333333	GO:1900911	GO:BP	regulation of olefin biosynthetic process	15906	21880	c("GO:0009889"	"GO:1900674"	"GO:1900908")
234	Atrichoblast_Down	FALSE	0.229033686335488	3	291	1	0.00343642611683849	0.333333333333333	GO:0032106	GO:BP	positive regulation of response to extracellular stimulus	15906	7729	c("GO:0009991"	"GO:0032103"	"GO:0032104")
235	Atrichoblast_Down	FALSE	0.229033686335488	3	291	1	0.00343642611683849	0.333333333333333	GO:0019478	GO:BP	D-amino acid catabolic process	15906	6089	c("GO:0009063"	"GO:0046416"	"GO:1901606")
236	Atrichoblast_Down	FALSE	0.229033686335488	3	291	1	0.00343642611683849	0.333333333333333	GO:1900908	GO:BP	regulation of olefin metabolic process	15906	21877	c("GO:0019222"	"GO:1900673")
237	Atrichoblast_Down	FALSE	0.235922139071317	21	291	2	0.00687285223367698	0.0952380952380952	GO:0006829	GO:BP	zinc ion transport	15906	2543	GO:0000041
238	Atrichoblast_Down	FALSE	0.241762350612301	48	291	3	0.0103092783505155	0.0625	GO:0010038	GO:BP	response to metal ion	15906	3908	GO:0010035
239	Atrichoblast_Down	FALSE	0.247478402539504	80	291	4	0.013745704467354	0.05	GO:0042274	GO:BP	ribosomal small subunit biogenesis	15906	10571	c("GO:0022613"	"GO:0042254")
240	Atrichoblast_Down	FALSE	0.248087137860099	22	291	2	0.00687285223367698	0.0909090909090909	GO:0006828	GO:BP	manganese ion transport	15906	2542	GO:0000041
241	Atrichoblast_Down	FALSE	0.248087137860099	22	291	2	0.00687285223367698	0.0909090909090909	GO:0010563	GO:BP	negative regulation of phosphorus metabolic process	15906	4287	c("GO:0006793"	"GO:0031324"	"GO:0051174")
242	Atrichoblast_Down	FALSE	0.248087137860099	190	291	7	0.0240549828178694	0.0368421052631579	GO:0044282	GO:BP	small molecule catabolic process	15906	11507	c("GO:0009056"	"GO:0044281")
243	Atrichoblast_Down	FALSE	0.248087137860099	22	291	2	0.00687285223367698	0.0909090909090909	GO:0071421	GO:BP	manganese ion transmembrane transport	15906	17483	c("GO:0006828"	"GO:0098655"	"GO:0098662")
244	Atrichoblast_Down	FALSE	0.248087137860099	22	291	2	0.00687285223367698	0.0909090909090909	GO:0045936	GO:BP	negative regulation of phosphate metabolic process	15906	12347	c("GO:0006796"	"GO:0010563"	"GO:0019220")
245	Atrichoblast_Down	FALSE	0.248087137860099	22	291	2	0.00687285223367698	0.0909090909090909	GO:0034755	GO:BP	iron ion transmembrane transport	15906	9132	c("GO:0006826"	"GO:0098655"	"GO:0098662")
246	Atrichoblast_Down	FALSE	0.257597674890047	50	291	3	0.0103092783505155	0.06	GO:0010411	GO:BP	xyloglucan metabolic process	15906	4183	c("GO:0010410"	"GO:0044042")
247	Atrichoblast_Down	FALSE	0.257597674890047	82	291	4	0.013745704467354	0.0487804878048781	GO:0009072	GO:BP	aromatic amino acid metabolic process	15906	3304	c("GO:0006520"	"GO:0006725"	"GO:1901360")
248	Atrichoblast_Down	FALSE	0.259695321754599	83	291	4	0.013745704467354	0.0481927710843374	GO:0042440	GO:BP	pigment metabolic process	15906	10680	GO:0008152
249	Atrichoblast_Down	FALSE	0.259695321754599	23	291	2	0.00687285223367698	0.0869565217391304	GO:0019216	GO:BP	regulation of lipid metabolic process	15906	5849	c("GO:0006629"	"GO:0080090")
250	Atrichoblast_Down	FALSE	0.259695321754599	4	291	1	0.00343642611683849	0.25	GO:0009237	GO:BP	siderophore metabolic process	15906	3459	GO:0019748
251	Atrichoblast_Down	FALSE	0.259695321754599	155	291	6	0.0206185567010309	0.0387096774193548	GO:0007166	GO:BP	cell surface receptor signaling pathway	15906	2777	GO:0007165
252	Atrichoblast_Down	FALSE	0.259695321754599	4	291	1	0.00343642611683849	0.25	GO:0006571	GO:BP	tyrosine biosynthetic process	15906	2328	c("GO:0006570"	"GO:0009095"	"GO:1901607")
253	Atrichoblast_Down	FALSE	0.259695321754599	4	291	1	0.00343642611683849	0.25	GO:0046416	GO:BP	D-amino acid metabolic process	15906	12755	GO:1901605
254	Atrichoblast_Down	FALSE	0.259695321754599	4	291	1	0.00343642611683849	0.25	GO:0016540	GO:BP	protein autoprocessing	15906	5328	GO:0016485
255	Atrichoblast_Down	FALSE	0.259695321754599	4	291	1	0.00343642611683849	0.25	GO:0046900	GO:BP	tetrahydrofolylpolyglutamate metabolic process	15906	13066	GO:0006760
256	Atrichoblast_Down	FALSE	0.259695321754599	858	291	22	0.0756013745704467	0.0256410256410256	GO:0019752	GO:BP	carboxylic acid metabolic process	15906	6321	GO:0043436
257	Atrichoblast_Down	FALSE	0.259695321754599	4	291	1	0.00343642611683849	0.25	GO:1990641	GO:BP	response to iron ion starvation	15906	26295	GO:0042594
258	Atrichoblast_Down	FALSE	0.259695321754599	4	291	1	0.00343642611683849	0.25	GO:0019290	GO:BP	siderophore biosynthetic process	15906	5911	c("GO:0009237"	"GO:0019184"	"GO:0044550")
259	Atrichoblast_Down	FALSE	0.259695321754599	4	291	1	0.00343642611683849	0.25	GO:0019740	GO:BP	nitrogen utilization	15906	6309	c("GO:0031667"	"GO:0141067")
260	Atrichoblast_Down	FALSE	0.259695321754599	4	291	1	0.00343642611683849	0.25	GO:1903189	GO:BP	glyoxal metabolic process	15906	23749	GO:0006081
261	Atrichoblast_Down	FALSE	0.259695321754599	4	291	1	0.00343642611683849	0.25	GO:1900376	GO:BP	regulation of secondary metabolite biosynthetic process	15906	21447	c("GO:0009889"	"GO:0043455"	"GO:0044550")
262	Atrichoblast_Down	FALSE	0.259695321754599	24	291	2	0.00687285223367698	0.0833333333333333	GO:0009740	GO:BP	gibberellic acid mediated signaling pathway	15906	3695	GO:0010476
263	Atrichoblast_Down	FALSE	0.259695321754599	4	291	1	0.00343642611683849	0.25	GO:0141067	GO:BP	intracellular nitrogen homeostasis	15906	20932	GO:0055082
264	Atrichoblast_Down	FALSE	0.259695321754599	157	291	6	0.0206185567010309	0.0382165605095541	GO:0009737	GO:BP	response to abscisic acid	15906	3692	c("GO:0009725"	"GO:0033993"	"GO:0097305")
265	Atrichoblast_Down	FALSE	0.259695321754599	85	291	4	0.013745704467354	0.0470588235294118	GO:0040008	GO:BP	regulation of growth	15906	10388	c("GO:0040007"	"GO:0050789")
266	Atrichoblast_Down	FALSE	0.259695321754599	4	291	1	0.00343642611683849	0.25	GO:1903409	GO:BP	reactive oxygen species biosynthetic process	15906	23927	c("GO:0009058"	"GO:0072593")
267	Atrichoblast_Down	FALSE	0.259695321754599	51	291	3	0.0103092783505155	0.0588235294117647	GO:0120252	GO:BP	hydrocarbon metabolic process	15906	20502	GO:0071704
268	Atrichoblast_Down	FALSE	0.259695321754599	83	291	4	0.013745704467354	0.0481927710843374	GO:0042180	GO:BP	cellular ketone metabolic process	15906	10507	c("GO:0044237"	"GO:0044281"	"GO:0071704")
269	Atrichoblast_Down	FALSE	0.259695321754599	4	291	1	0.00343642611683849	0.25	GO:0009862	GO:BP	systemic acquired resistance	salicylic acid mediated signaling pathway	15906	3790	c("GO:0009627"	"GO:0009863")
270	Atrichoblast_Down	FALSE	0.259695321754599	52	291	3	0.0103092783505155	0.0576923076923077	GO:0006414	GO:BP	translational elongation	15906	2207	c("GO:0006412"	"GO:0009059")
271	Atrichoblast_Down	FALSE	0.259695321754599	4	291	1	0.00343642611683849	0.25	GO:0002213	GO:BP	defense response to insect	15906	765	GO:0098542
272	Atrichoblast_Down	FALSE	0.259695321754599	4	291	1	0.00343642611683849	0.25	GO:0006021	GO:BP	inositol biosynthetic process	15906	1916	c("GO:0006020"	"GO:0046173")
273	Atrichoblast_Down	FALSE	0.259695321754599	4	291	1	0.00343642611683849	0.25	GO:0030574	GO:BP	collagen catabolic process	15906	7163	c("GO:0009056"	"GO:0032963")
274	Atrichoblast_Down	FALSE	0.259695321754599	234	291	8	0.0274914089347079	0.0341880341880342	GO:0050793	GO:BP	regulation of developmental process	15906	13919	c("GO:0032502"	"GO:0050789")
275	Atrichoblast_Down	FALSE	0.259695321754599	4	291	1	0.00343642611683849	0.25	GO:0010310	GO:BP	regulation of hydrogen peroxide metabolic process	15906	4115	c("GO:0042743"	"GO:2000377")
276	Atrichoblast_Down	FALSE	0.26740074541845	911	291	23	0.0790378006872852	0.0252469813391877	GO:0006952	GO:BP	defense response	15906	2625	GO:0006950
277	Atrichoblast_Down	FALSE	0.268164136132876	633	291	17	0.0584192439862543	0.0268562401263823	GO:0044248	GO:BP	cellular catabolic process	15906	11493	c("GO:0009056"	"GO:0044237")
278	Atrichoblast_Down	FALSE	0.272115504895572	161	291	6	0.0206185567010309	0.0372670807453416	GO:0097305	GO:BP	response to alcohol	15906	19472	c("GO:0010033"	"GO:1901700")
279	Atrichoblast_Down	FALSE	0.272115504895572	25	291	2	0.00687285223367698	0.08	GO:0006760	GO:BP	folic acid-containing compound metabolic process	15906	2492	c("GO:0006575"	"GO:0042558")
280	Atrichoblast_Down	FALSE	0.272115504895572	25	291	2	0.00687285223367698	0.08	GO:0019344	GO:BP	cysteine biosynthetic process	15906	5964	c("GO:0000097"	"GO:0006534"	"GO:0009070")
281	Atrichoblast_Down	FALSE	0.280719558749062	871	291	22	0.0756013745704467	0.0252583237657865	GO:0043436	GO:BP	oxoacid metabolic process	15906	11204	GO:0006082
282	Atrichoblast_Down	FALSE	0.282354758175762	872	291	22	0.0756013745704467	0.0252293577981651	GO:0006082	GO:BP	organic acid metabolic process	15906	1976	c("GO:0044237"	"GO:0044281"	"GO:0071704")
283	Atrichoblast_Down	FALSE	0.286234843619193	26	291	2	0.00687285223367698	0.0769230769230769	GO:0000028	GO:BP	ribosomal small subunit assembly	15906	14	c("GO:0022618"	"GO:0042255"	"GO:0042274")
284	Atrichoblast_Down	FALSE	0.286234843619193	26	291	2	0.00687285223367698	0.0769230769230769	GO:0034243	GO:BP	regulation of transcription elongation by RNA polymerase II	15906	8911	c("GO:0006368"	"GO:0032784")
285	Atrichoblast_Down	FALSE	0.286234843619193	26	291	2	0.00687285223367698	0.0769230769230769	GO:0032968	GO:BP	positive regulation of transcription elongation by RNA polymerase II	15906	8324	c("GO:0006368"	"GO:0032786"	"GO:0034243"	"GO:0045944")
286	Atrichoblast_Down	FALSE	0.29292652360683	27	291	2	0.00687285223367698	0.0740740740740741	GO:0010476	GO:BP	gibberellin mediated signaling pathway	15906	4233	c("GO:0009755"	"GO:0071370")
287	Atrichoblast_Down	FALSE	0.29292652360683	5	291	1	0.00343642611683849	0.2	GO:0015790	GO:BP	UDP-xylose transmembrane transport	15906	4989	c("GO:0015711"	"GO:0090481")
288	Atrichoblast_Down	FALSE	0.29292652360683	27	291	2	0.00687285223367698	0.0740740740740741	GO:0051240	GO:BP	positive regulation of multicellular organismal process	15906	14271	c("GO:0032501"	"GO:0048518"	"GO:0051239")
289	Atrichoblast_Down	FALSE	0.29292652360683	27	291	2	0.00687285223367698	0.0740740740740741	GO:0009627	GO:BP	systemic acquired resistance	15906	3605	GO:0098542
290	Atrichoblast_Down	FALSE	0.29292652360683	5	291	1	0.00343642611683849	0.2	GO:0017006	GO:BP	protein-tetrapyrrole linkage	15906	5363	GO:0036211
291	Atrichoblast_Down	FALSE	0.29292652360683	5	291	1	0.00343642611683849	0.2	GO:0019441	GO:BP	tryptophan catabolic process to kynurenine	15906	6055	c("GO:0006569"	"GO:0070189")
292	Atrichoblast_Down	FALSE	0.29292652360683	5	291	1	0.00343642611683849	0.2	GO:0019264	GO:BP	glycine biosynthetic process from serine	15906	5890	c("GO:0006545"	"GO:0006563")
293	Atrichoblast_Down	FALSE	0.29292652360683	5	291	1	0.00343642611683849	0.2	GO:0019632	GO:BP	shikimate metabolic process	15906	6230	c("GO:0032787"	"GO:1901615")
294	Atrichoblast_Down	FALSE	0.29292652360683	27	291	2	0.00687285223367698	0.0740740740740741	GO:0042558	GO:BP	pteridine-containing compound metabolic process	15906	10748	c("GO:0006725"	"GO:0046483"	"GO:1901360"	"GO:1901564")
295	Atrichoblast_Down	FALSE	0.29292652360683	5	291	1	0.00343642611683849	0.2	GO:0006569	GO:BP	tryptophan catabolic process	15906	2326	c("GO:0006568"	"GO:0009063"	"GO:0009074"	"GO:0042436"	"GO:1901606")
296	Atrichoblast_Down	FALSE	0.29292652360683	5	291	1	0.00343642611683849	0.2	GO:0046685	GO:BP	response to arsenic-containing substance	15906	12941	GO:0042221
297	Atrichoblast_Down	FALSE	0.29292652360683	5	291	1	0.00343642611683849	0.2	GO:0042436	GO:BP	indole-containing compound catabolic process	15906	10676	c("GO:0019439"	"GO:0042430"	"GO:0044270"	"GO:0046700"	"GO:1901361"	"GO:1901565")
298	Atrichoblast_Down	FALSE	0.29292652360683	5	291	1	0.00343642611683849	0.2	GO:0030187	GO:BP	melatonin biosynthetic process	15906	7018	c("GO:0030186"	"GO:0042435"	"GO:0042446"	"GO:0043604")
299	Atrichoblast_Down	FALSE	0.29292652360683	5	291	1	0.00343642611683849	0.2	GO:0042276	GO:BP	error-prone translesion synthesis	15906	10573	GO:0019985
300	Atrichoblast_Down	FALSE	0.29292652360683	5	291	1	0.00343642611683849	0.2	GO:0032963	GO:BP	collagen metabolic process	15906	8319	GO:0008152
301	Atrichoblast_Down	FALSE	0.29292652360683	127	291	5	0.0171821305841924	0.0393700787401575	GO:0006633	GO:BP	fatty acid biosynthetic process	15906	2382	c("GO:0006631"	"GO:0008610"	"GO:0072330")
302	Atrichoblast_Down	FALSE	0.29292652360683	5	291	1	0.00343642611683849	0.2	GO:0046168	GO:BP	glycerol-3-phosphate catabolic process	15906	12556	c("GO:0006072"	"GO:0046434"	"GO:1901136")
303	Atrichoblast_Down	FALSE	0.303870811986137	28	291	2	0.00687285223367698	0.0714285714285714	GO:0046173	GO:BP	polyol biosynthetic process	15906	12561	c("GO:0019751"	"GO:0046165")
304	Atrichoblast_Down	FALSE	0.303870811986137	28	291	2	0.00687285223367698	0.0714285714285714	GO:0051651	GO:BP	maintenance of location in cell	15906	14560	c("GO:0009987"	"GO:0051235"	"GO:0051641")
305	Atrichoblast_Down	FALSE	0.303870811986137	28	291	2	0.00687285223367698	0.0714285714285714	GO:0043650	GO:BP	dicarboxylic acid biosynthetic process	15906	11349	c("GO:0043648"	"GO:0046394")
306	Atrichoblast_Down	FALSE	0.306245175113753	59	291	3	0.0103092783505155	0.0508474576271186	GO:0000096	GO:BP	sulfur amino acid metabolic process	15906	44	c("GO:0006790"	"GO:0019752"	"GO:1901564")
307	Atrichoblast_Down	FALSE	0.314971542880741	6	291	1	0.00343642611683849	0.166666666666667	GO:2000067	GO:BP	regulation of root morphogenesis	15906	26486	c("GO:0010015"	"GO:1905421")
308	Atrichoblast_Down	FALSE	0.314971542880741	6	291	1	0.00343642611683849	0.166666666666667	GO:0046621	GO:BP	negative regulation of organ growth	15906	12886	c("GO:0035265"	"GO:0046620"	"GO:0048640"	"GO:0051241")
309	Atrichoblast_Down	FALSE	0.314971542880741	6	291	1	0.00343642611683849	0.166666666666667	GO:1990169	GO:BP	stress response to copper ion	15906	26145	c("GO:0046688"	"GO:0097501")
310	Atrichoblast_Down	FALSE	0.314971542880741	29	291	2	0.00687285223367698	0.0689655172413793	GO:0031408	GO:BP	oxylipin biosynthetic process	15906	7507	c("GO:0031407"	"GO:0046394")
311	Atrichoblast_Down	FALSE	0.314971542880741	29	291	2	0.00687285223367698	0.0689655172413793	GO:0031407	GO:BP	oxylipin metabolic process	15906	7506	GO:0019752
312	Atrichoblast_Down	FALSE	0.314971542880741	6	291	1	0.00343642611683849	0.166666666666667	GO:0009838	GO:BP	abscission	15906	3774	c("GO:0007275"	"GO:0032502")
313	Atrichoblast_Down	FALSE	0.314971542880741	6	291	1	0.00343642611683849	0.166666666666667	GO:0030186	GO:BP	melatonin metabolic process	15906	7017	c("GO:0042430"	"GO:0042445"	"GO:0043603")
314	Atrichoblast_Down	FALSE	0.314971542880741	6	291	1	0.00343642611683849	0.166666666666667	GO:0009911	GO:BP	positive regulation of flower development	15906	3825	c("GO:0009908"	"GO:0009909"	"GO:0048582"	"GO:2000243")
315	Atrichoblast_Down	FALSE	0.314971542880741	6	291	1	0.00343642611683849	0.166666666666667	GO:0019985	GO:BP	translesion synthesis	15906	6379	c("GO:0000731"	"GO:0006301")
316	Atrichoblast_Down	FALSE	0.314971542880741	61	291	3	0.0103092783505155	0.0491803278688525	GO:0002831	GO:BP	regulation of response to biotic stimulus	15906	1355	c("GO:0009607"	"GO:0048583")
317	Atrichoblast_Down	FALSE	0.314971542880741	6	291	1	0.00343642611683849	0.166666666666667	GO:0010273	GO:BP	detoxification of copper ion	15906	4105	c("GO:0061687"	"GO:1990169")
318	Atrichoblast_Down	FALSE	0.314971542880741	6	291	1	0.00343642611683849	0.166666666666667	GO:0009718	GO:BP	anthocyanin-containing compound biosynthetic process	15906	3673	c("GO:0009813"	"GO:0046148"	"GO:0046283")
319	Atrichoblast_Down	FALSE	0.314971542880741	6	291	1	0.00343642611683849	0.166666666666667	GO:0046622	GO:BP	positive regulation of organ growth	15906	12887	c("GO:0035265"	"GO:0046620"	"GO:0048639"	"GO:0051240")
320	Atrichoblast_Down	FALSE	0.314971542880741	6	291	1	0.00343642611683849	0.166666666666667	GO:0010227	GO:BP	floral organ abscission	15906	4067	c("GO:0003006"	"GO:0009838"	"GO:0048437")
321	Atrichoblast_Down	FALSE	0.314971542880741	95	291	4	0.013745704467354	0.0421052631578947	GO:0048589	GO:BP	developmental growth	15906	13512	c("GO:0032502"	"GO:0040007")
322	Atrichoblast_Down	FALSE	0.314971542880741	6	291	1	0.00343642611683849	0.166666666666667	GO:0055062	GO:BP	phosphate ion homeostasis	15906	14954	GO:0098771
323	Atrichoblast_Down	FALSE	0.314971542880741	29	291	2	0.00687285223367698	0.0689655172413793	GO:0071370	GO:BP	cellular response to gibberellin stimulus	15906	17432	c("GO:0009739"	"GO:0032870"	"GO:0071396"	"GO:1901701")
324	Atrichoblast_Down	FALSE	0.314971542880741	6	291	1	0.00343642611683849	0.166666666666667	GO:0071585	GO:BP	detoxification of cadmium ion	15906	17589	c("GO:0061687"	"GO:1990170")
325	Atrichoblast_Down	FALSE	0.314971542880741	30	291	2	0.00687285223367698	0.0666666666666667	GO:0006730	GO:BP	one-carbon metabolic process	15906	2473	c("GO:0044237"	"GO:0044281")
326	Atrichoblast_Down	FALSE	0.314971542880741	6	291	1	0.00343642611683849	0.166666666666667	GO:0006880	GO:BP	intracellular sequestering of iron ion	15906	2576	GO:0097577
327	Atrichoblast_Down	FALSE	0.314971542880741	6	291	1	0.00343642611683849	0.166666666666667	GO:0072344	GO:BP	rescue of stalled ribosome	15906	18197	GO:0006414
328	Atrichoblast_Down	FALSE	0.314971542880741	6	291	1	0.00343642611683849	0.166666666666667	GO:0080162	GO:BP	endoplasmic reticulum to cytosol auxin transport	15906	18680	c("GO:0055085"	"GO:0060918")
329	Atrichoblast_Down	FALSE	0.314971542880741	6	291	1	0.00343642611683849	0.166666666666667	GO:1900458	GO:BP	negative regulation of brassinosteroid mediated signaling pathway	15906	21497	c("GO:0009742"	"GO:0009968"	"GO:1900457")
330	Atrichoblast_Down	FALSE	0.314971542880741	6	291	1	0.00343642611683849	0.166666666666667	GO:0006565	GO:BP	L-serine catabolic process	15906	2322	c("GO:0006563"	"GO:0009071")
331	Atrichoblast_Down	FALSE	0.314971542880741	6	291	1	0.00343642611683849	0.166666666666667	GO:0002182	GO:BP	cytoplasmic translational elongation	15906	743	c("GO:0002181"	"GO:0006414")
332	Atrichoblast_Down	FALSE	0.314971542880741	6	291	1	0.00343642611683849	0.166666666666667	GO:0009566	GO:BP	fertilization	15906	3571	c("GO:0019953"	"GO:0022414")
333	Atrichoblast_Down	FALSE	0.314971542880741	6	291	1	0.00343642611683849	0.166666666666667	GO:0006564	GO:BP	L-serine biosynthetic process	15906	2321	c("GO:0006563"	"GO:0009070")
334	Atrichoblast_Down	FALSE	0.314971542880741	6	291	1	0.00343642611683849	0.166666666666667	GO:0009567	GO:BP	double fertilization forming a zygote and endosperm	15906	3572	GO:0009566
335	Atrichoblast_Down	FALSE	0.326665145211696	31	291	2	0.00687285223367698	0.0645161290322581	GO:0042430	GO:BP	indole-containing compound metabolic process	15906	10671	c("GO:0006725"	"GO:0034641"	"GO:0046483"	"GO:1901360"	"GO:1901564")
336	Atrichoblast_Down	FALSE	0.326665145211696	31	291	2	0.00687285223367698	0.0645161290322581	GO:0032786	GO:BP	positive regulation of DNA-templated transcription	elongation	15906	8192	c("GO:0006354"	"GO:0032784"	"GO:0045893")
337	Atrichoblast_Down	FALSE	0.326665145211696	31	291	2	0.00687285223367698	0.0645161290322581	GO:0031400	GO:BP	negative regulation of protein modification process	15906	7504	c("GO:0031399"	"GO:0036211"	"GO:0051248")
338	Atrichoblast_Down	FALSE	0.331151728879735	64	291	3	0.0103092783505155	0.046875	GO:0042255	GO:BP	ribosome assembly	15906	10560	c("GO:0042254"	"GO:0140694")
339	Atrichoblast_Down	FALSE	0.331151728879735	64	291	3	0.0103092783505155	0.046875	GO:0071407	GO:BP	cellular response to organic cyclic compound	15906	17469	c("GO:0014070"	"GO:0071310")
340	Atrichoblast_Down	FALSE	0.331151728879735	64	291	3	0.0103092783505155	0.046875	GO:0009664	GO:BP	plant-type cell wall organization	15906	3636	c("GO:0071555"	"GO:0071669")
341	Atrichoblast_Down	FALSE	0.341730332814094	65	291	3	0.0103092783505155	0.0461538461538462	GO:0001932	GO:BP	regulation of protein phosphorylation	15906	557	c("GO:0006468"	"GO:0031399"	"GO:0042325")
342	Atrichoblast_Down	FALSE	0.345681627825884	267	291	8	0.0274914089347079	0.0299625468164794	GO:1901615	GO:BP	organic hydroxy compound metabolic process	15906	22472	GO:0071704
343	Atrichoblast_Down	FALSE	0.346951274887795	7	291	1	0.00343642611683849	0.142857142857143	GO:0045736	GO:BP	negative regulation of cyclin-dependent protein serine/threonine kinase activity	15906	12191	c("GO:0000079"	"GO:0045786"	"GO:0071901"	"GO:1904030")
344	Atrichoblast_Down	FALSE	0.346951274887795	33	291	2	0.00687285223367698	0.0606060606060606	GO:0120255	GO:BP	olefinic compound biosynthetic process	15906	20505	c("GO:0120254"	"GO:1901576")
345	Atrichoblast_Down	FALSE	0.346951274887795	7	291	1	0.00343642611683849	0.142857142857143	GO:1905421	GO:BP	regulation of plant organ morphogenesis	15906	25644	c("GO:0022603"	"GO:1905392")
346	Atrichoblast_Down	FALSE	0.346951274887795	7	291	1	0.00343642611683849	0.142857142857143	GO:1990170	GO:BP	stress response to cadmium ion	15906	26146	c("GO:0046686"	"GO:0097501")
347	Atrichoblast_Down	FALSE	0.346951274887795	7	291	1	0.00343642611683849	0.142857142857143	GO:0070189	GO:BP	kynurenine metabolic process	15906	16770	c("GO:0042180"	"GO:0042537"	"GO:1901605")
348	Atrichoblast_Down	FALSE	0.346951274887795	33	291	2	0.00687285223367698	0.0606060606060606	GO:0051094	GO:BP	positive regulation of developmental process	15906	14161	c("GO:0032502"	"GO:0048518"	"GO:0050793")
349	Atrichoblast_Down	FALSE	0.346951274887795	66	291	3	0.0103092783505155	0.0454545454545455	GO:0042325	GO:BP	regulation of phosphorylation	15906	10593	c("GO:0016310"	"GO:0019220")
350	Atrichoblast_Down	FALSE	0.346951274887795	7	291	1	0.00343642611683849	0.142857142857143	GO:0090708	GO:BP	specification of plant organ axis polarity	15906	19298	c("GO:0065001"	"GO:1905392")
351	Atrichoblast_Down	FALSE	0.346951274887795	7	291	1	0.00343642611683849	0.142857142857143	GO:1904030	GO:BP	negative regulation of cyclin-dependent protein kinase activity	15906	24445	c("GO:0006469"	"GO:1904029")
352	Atrichoblast_Down	FALSE	0.346951274887795	7	291	1	0.00343642611683849	0.142857142857143	GO:0042762	GO:BP	regulation of sulfur metabolic process	15906	10857	c("GO:0006790"	"GO:0031323")
353	Atrichoblast_Down	FALSE	0.360289485757226	34	291	2	0.00687285223367698	0.0588235294117647	GO:0090696	GO:BP	post-embryonic plant organ development	15906	19291	c("GO:0009791"	"GO:0099402")
354	Atrichoblast_Down	FALSE	0.360289485757226	34	291	2	0.00687285223367698	0.0588235294117647	GO:0006534	GO:BP	cysteine metabolic process	15906	2292	c("GO:0000096"	"GO:0009069")
355	Atrichoblast_Down	FALSE	0.360289485757226	34	291	2	0.00687285223367698	0.0588235294117647	GO:0010565	GO:BP	regulation of cellular ketone metabolic process	15906	4289	c("GO:0031323"	"GO:0042180"	"GO:0062012")
356	Atrichoblast_Down	FALSE	0.360289485757226	145	291	5	0.0171821305841924	0.0344827586206897	GO:0071669	GO:BP	plant-type cell wall organization or biogenesis	15906	17656	GO:0071554
357	Atrichoblast_Down	FALSE	0.360356282938214	68	291	3	0.0103092783505155	0.0441176470588235	GO:0046148	GO:BP	pigment biosynthetic process	15906	12536	GO:0042440
358	Atrichoblast_Down	FALSE	0.373343180517351	8	291	1	0.00343642611683849	0.125	GO:0010112	GO:BP	regulation of systemic acquired resistance	15906	3980	c("GO:0002831"	"GO:0009627"	"GO:0031347"	"GO:0032101")
359	Atrichoblast_Down	FALSE	0.373343180517351	8	291	1	0.00343642611683849	0.125	GO:0032958	GO:BP	inositol phosphate biosynthetic process	15906	8314	c("GO:0043647"	"GO:0046173"	"GO:0090407")
360	Atrichoblast_Down	FALSE	0.373343180517351	8	291	1	0.00343642611683849	0.125	GO:0010311	GO:BP	lateral root formation	15906	4116	c("GO:0009791"	"GO:0010102"	"GO:1905393")
361	Atrichoblast_Down	FALSE	0.373343180517351	8	291	1	0.00343642611683849	0.125	GO:0006072	GO:BP	glycerol-3-phosphate metabolic process	15906	1967	GO:0052646
362	Atrichoblast_Down	FALSE	0.373343180517351	8	291	1	0.00343642611683849	0.125	GO:2000377	GO:BP	regulation of reactive oxygen species metabolic process	15906	26775	c("GO:0031323"	"GO:0072593")
363	Atrichoblast_Down	FALSE	0.373343180517351	8	291	1	0.00343642611683849	0.125	GO:0010102	GO:BP	lateral root morphogenesis	15906	3972	c("GO:0010101"	"GO:0048527")
364	Atrichoblast_Down	FALSE	0.373343180517351	8	291	1	0.00343642611683849	0.125	GO:0097501	GO:BP	stress response to metal ion	15906	19572	c("GO:0006950"	"GO:0010038")
365	Atrichoblast_Down	FALSE	0.373343180517351	8	291	1	0.00343642611683849	0.125	GO:0009249	GO:BP	protein lipoylation	15906	3470	c("GO:0018205"	"GO:0051604")
366	Atrichoblast_Down	FALSE	0.373343180517351	70	291	3	0.0103092783505155	0.0428571428571429	GO:1905392	GO:BP	plant organ morphogenesis	15906	25617	c("GO:0009653"	"GO:0099402")
367	Atrichoblast_Down	FALSE	0.373343180517351	8	291	1	0.00343642611683849	0.125	GO:0061687	GO:BP	detoxification of inorganic compound	15906	16400	GO:0098754
368	Atrichoblast_Down	FALSE	0.373343180517351	8	291	1	0.00343642611683849	0.125	GO:0010101	GO:BP	post-embryonic root morphogenesis	15906	3971	c("GO:0010015"	"GO:0048528"	"GO:0090697")
369	Atrichoblast_Down	FALSE	0.373343180517351	8	291	1	0.00343642611683849	0.125	GO:0043461	GO:BP	proton-transporting ATP synthase complex assembly	15906	11220	GO:0070071
370	Atrichoblast_Down	FALSE	0.375103696735542	278	291	8	0.0274914089347079	0.0287769784172662	GO:1902680	GO:BP	positive regulation of RNA biosynthetic process	15906	23342	c("GO:0010557"	"GO:0032774"	"GO:0051254"	"GO:2001141")
371	Atrichoblast_Down	FALSE	0.375103696735542	278	291	8	0.0274914089347079	0.0287769784172662	GO:0045893	GO:BP	positive regulation of DNA-templated transcription	15906	12308	c("GO:0006351"	"GO:0006355"	"GO:1902680")
372	Atrichoblast_Down	FALSE	0.376319103722735	36	291	2	0.00687285223367698	0.0555555555555556	GO:0051093	GO:BP	negative regulation of developmental process	15906	14160	c("GO:0032502"	"GO:0048519"	"GO:0050793")
373	Atrichoblast_Down	FALSE	0.376319103722735	36	291	2	0.00687285223367698	0.0555555555555556	GO:0120254	GO:BP	olefinic compound metabolic process	15906	20504	GO:0071704
374	Atrichoblast_Down	FALSE	0.376319103722735	36	291	2	0.00687285223367698	0.0555555555555556	GO:0000165	GO:BP	MAPK cascade	15906	59	GO:0035556
375	Atrichoblast_Down	FALSE	0.387891713347451	72	291	3	0.0103092783505155	0.0416666666666667	GO:0031667	GO:BP	response to nutrient levels	15906	7622	GO:0009991
376	Atrichoblast_Down	FALSE	0.391165762171418	37	291	2	0.00687285223367698	0.0540540540540541	GO:0032784	GO:BP	regulation of DNA-templated transcription elongation	15906	8190	c("GO:0006354"	"GO:0006355")
377	Atrichoblast_Down	FALSE	0.392841646468964	9	291	1	0.00343642611683849	0.111111111111111	GO:0009785	GO:BP	blue light signaling pathway	15906	3730	c("GO:0030522"	"GO:0071483")
378	Atrichoblast_Down	FALSE	0.392841646468964	38	291	2	0.00687285223367698	0.0526315789473684	GO:0051235	GO:BP	maintenance of location	15906	14266	GO:0051179
379	Atrichoblast_Down	FALSE	0.392841646468964	113	291	4	0.013745704467354	0.0353982300884956	GO:2000241	GO:BP	regulation of reproductive process	15906	26650	c("GO:0022414"	"GO:0050789")
380	Atrichoblast_Down	FALSE	0.392841646468964	9	291	1	0.00343642611683849	0.111111111111111	GO:0052324	GO:BP	plant-type cell wall cellulose biosynthetic process	15906	14839	c("GO:0009832"	"GO:0030244"	"GO:0034410"	"GO:0052541")
381	Atrichoblast_Down	FALSE	0.392841646468964	9	291	1	0.00343642611683849	0.111111111111111	GO:0070574	GO:BP	cadmium ion transmembrane transport	15906	16986	c("GO:0015691"	"GO:0098655"	"GO:0098662")
382	Atrichoblast_Down	FALSE	0.392841646468964	9	291	1	0.00343642611683849	0.111111111111111	GO:0052541	GO:BP	plant-type cell wall cellulose metabolic process	15906	14854	c("GO:0009664"	"GO:0030243"	"GO:0034406")
383	Atrichoblast_Down	FALSE	0.392841646468964	9	291	1	0.00343642611683849	0.111111111111111	GO:0006116	GO:BP	NADH oxidation	15906	2004	GO:0008152
384	Atrichoblast_Down	FALSE	0.392841646468964	9	291	1	0.00343642611683849	0.111111111111111	GO:0030522	GO:BP	intracellular receptor signaling pathway	15906	7153	GO:0007165
385	Atrichoblast_Down	FALSE	0.392841646468964	9	291	1	0.00343642611683849	0.111111111111111	GO:0052646	GO:BP	alditol phosphate metabolic process	15906	14873	c("GO:0006796"	"GO:0019637"	"GO:1901135")
386	Atrichoblast_Down	FALSE	0.392841646468964	9	291	1	0.00343642611683849	0.111111111111111	GO:0000731	GO:BP	DNA synthesis involved in DNA repair	15906	214	c("GO:0006281"	"GO:0071897")
387	Atrichoblast_Down	FALSE	0.392841646468964	9	291	1	0.00343642611683849	0.111111111111111	GO:0034410	GO:BP	cell wall beta-glucan biosynthetic process	15906	9020	c("GO:0034406"	"GO:0051274"	"GO:0070592")
388	Atrichoblast_Down	FALSE	0.392841646468964	9	291	1	0.00343642611683849	0.111111111111111	GO:0034406	GO:BP	cell wall beta-glucan metabolic process	15906	9016	c("GO:0010383"	"GO:0051273")
389	Atrichoblast_Down	FALSE	0.392841646468964	9	291	1	0.00343642611683849	0.111111111111111	GO:0030026	GO:BP	intracellular manganese ion homeostasis	15906	6967	c("GO:0030003"	"GO:0055071")
390	Atrichoblast_Down	FALSE	0.392841646468964	9	291	1	0.00343642611683849	0.111111111111111	GO:0010286	GO:BP	heat acclimation	15906	4108	GO:0009408
391	Atrichoblast_Down	FALSE	0.392841646468964	9	291	1	0.00343642611683849	0.111111111111111	GO:0046283	GO:BP	anthocyanin-containing compound metabolic process	15906	12642	c("GO:0009812"	"GO:0042440")
392	Atrichoblast_Down	FALSE	0.407949697236742	39	291	2	0.00687285223367698	0.0512820512820513	GO:0010015	GO:BP	root morphogenesis	15906	3885	c("GO:0048364"	"GO:1905392")
393	Atrichoblast_Down	FALSE	0.413568753696773	8978	291	173	0.594501718213058	0.0192693250167075	GO:0044237	GO:BP	cellular metabolic process	15906	11488	c("GO:0008152"	"GO:0009987")
394	Atrichoblast_Down	FALSE	0.413568753696773	76	291	3	0.0103092783505155	0.0394736842105263	GO:0048585	GO:BP	negative regulation of response to stimulus	15906	13508	c("GO:0048519"	"GO:0048583"	"GO:0050896")
395	Atrichoblast_Down	FALSE	0.413568753696773	10	291	1	0.00343642611683849	0.1	GO:0110096	GO:BP	cellular response to aldehyde	15906	20323	c("GO:0010033"	"GO:1901701")
396	Atrichoblast_Down	FALSE	0.413568753696773	10	291	1	0.00343642611683849	0.1	GO:0072488	GO:BP	ammonium transmembrane transport	15906	18247	c("GO:0071705"	"GO:0098662")
397	Atrichoblast_Down	FALSE	0.413568753696773	10	291	1	0.00343642611683849	0.1	GO:0030497	GO:BP	fatty acid elongation	15906	7137	GO:0006633
398	Atrichoblast_Down	FALSE	0.413568753696773	10	291	1	0.00343642611683849	0.1	GO:0055071	GO:BP	manganese ion homeostasis	15906	14959	c("GO:0055080"	"GO:0098771")
399	Atrichoblast_Down	FALSE	0.413568753696773	77	291	3	0.0103092783505155	0.038961038961039	GO:0048584	GO:BP	positive regulation of response to stimulus	15906	13507	c("GO:0048518"	"GO:0048583"	"GO:0050896")
400	Atrichoblast_Down	FALSE	0.413568753696773	10	291	1	0.00343642611683849	0.1	GO:0048639	GO:BP	positive regulation of developmental growth	15906	13549	c("GO:0045927"	"GO:0048589"	"GO:0048638"	"GO:0051094")
401	Atrichoblast_Down	FALSE	0.413568753696773	10	291	1	0.00343642611683849	0.1	GO:0071483	GO:BP	cellular response to blue light	15906	17527	c("GO:0009637"	"GO:0071482")
402	Atrichoblast_Down	FALSE	0.413568753696773	10	291	1	0.00343642611683849	0.1	GO:0015996	GO:BP	chlorophyll catabolic process	15906	5154	c("GO:0006787"	"GO:0015994"	"GO:0046149")
403	Atrichoblast_Down	FALSE	0.413568753696773	10	291	1	0.00343642611683849	0.1	GO:0046292	GO:BP	formaldehyde metabolic process	15906	12650	c("GO:0006081"	"GO:0044281")
404	Atrichoblast_Down	FALSE	0.413568753696773	10	291	1	0.00343642611683849	0.1	GO:0046294	GO:BP	formaldehyde catabolic process	15906	12652	c("GO:0044282"	"GO:0046185"	"GO:0046292"	"GO:0110095")
405	Atrichoblast_Down	FALSE	0.413568753696773	10	291	1	0.00343642611683849	0.1	GO:0046688	GO:BP	response to copper ion	15906	12944	GO:0010038
406	Atrichoblast_Down	FALSE	0.413568753696773	10	291	1	0.00343642611683849	0.1	GO:0046655	GO:BP	folic acid metabolic process	15906	12915	c("GO:0006760"	"GO:0006767"	"GO:0043603"	"GO:0043648")
407	Atrichoblast_Down	FALSE	0.413568753696773	338	291	9	0.0309278350515464	0.0266272189349112	GO:0051254	GO:BP	positive regulation of RNA metabolic process	15906	14282	c("GO:0010604"	"GO:0016070"	"GO:0045935"	"GO:0051252")
408	Atrichoblast_Down	FALSE	0.413568753696773	10	291	1	0.00343642611683849	0.1	GO:0019184	GO:BP	nonribosomal peptide biosynthetic process	15906	5848	GO:0043043
409	Atrichoblast_Down	FALSE	0.413568753696773	10	291	1	0.00343642611683849	0.1	GO:0110095	GO:BP	cellular detoxification of aldehyde	15906	20322	c("GO:0110096"	"GO:1990748")
410	Atrichoblast_Down	FALSE	0.437001174725199	4727	291	94	0.323024054982818	0.0198857626401523	GO:0034641	GO:BP	cellular nitrogen compound metabolic process	15906	9105	c("GO:0006807"	"GO:0044237")
411	Atrichoblast_Down	FALSE	0.437001174725199	11	291	1	0.00343642611683849	0.0909090909090909	GO:0042761	GO:BP	very long-chain fatty acid biosynthetic process	15906	10856	c("GO:0000038"	"GO:0006633")
412	Atrichoblast_Down	FALSE	0.437001174725199	121	291	4	0.013745704467354	0.0330578512396694	GO:0045491	GO:BP	xylan metabolic process	15906	12025	GO:0010410
413	Atrichoblast_Down	FALSE	0.437001174725199	80	291	3	0.0103092783505155	0.0375	GO:0009991	GO:BP	response to extracellular stimulus	15906	3873	GO:0009605
414	Atrichoblast_Down	FALSE	0.437001174725199	11	291	1	0.00343642611683849	0.0909090909090909	GO:0065001	GO:BP	specification of axis polarity	15906	16677	c("GO:0007389"	"GO:0009798")
415	Atrichoblast_Down	FALSE	0.437001174725199	11	291	1	0.00343642611683849	0.0909090909090909	GO:0046149	GO:BP	pigment catabolic process	15906	12537	GO:0042440
416	Atrichoblast_Down	FALSE	0.437001174725199	11	291	1	0.00343642611683849	0.0909090909090909	GO:0035999	GO:BP	tetrahydrofolate interconversion	15906	9834	c("GO:0006730"	"GO:0046653")
417	Atrichoblast_Down	FALSE	0.437001174725199	11	291	1	0.00343642611683849	0.0909090909090909	GO:0009695	GO:BP	jasmonic acid biosynthetic process	15906	3655	c("GO:0009694"	"GO:0042759")
418	Atrichoblast_Down	FALSE	0.437001174725199	11	291	1	0.00343642611683849	0.0909090909090909	GO:0070071	GO:BP	proton-transporting two-sector ATPase complex assembly	15906	16691	GO:0065003
419	Atrichoblast_Down	FALSE	0.437001174725199	164	291	5	0.0171821305841924	0.0304878048780488	GO:0009698	GO:BP	phenylpropanoid metabolic process	15906	3658	c("GO:0006725"	"GO:0019748"	"GO:1901360")
420	Atrichoblast_Down	FALSE	0.437001174725199	11	291	1	0.00343642611683849	0.0909090909090909	GO:0001678	GO:BP	intracellular glucose homeostasis	15906	392	c("GO:0042593"	"GO:0055082")
421	Atrichoblast_Down	FALSE	0.437001174725199	42	291	2	0.00687285223367698	0.0476190476190476	GO:0006575	GO:BP	cellular modified amino acid metabolic process	15906	2332	c("GO:0044237"	"GO:1901564")
422	Atrichoblast_Down	FALSE	0.437001174725199	11	291	1	0.00343642611683849	0.0909090909090909	GO:0042593	GO:BP	glucose homeostasis	15906	10756	GO:0033500
423	Atrichoblast_Down	FALSE	0.438061031283471	346	291	9	0.0309278350515464	0.0260115606936416	GO:0042254	GO:BP	ribosome biogenesis	15906	10559	GO:0022613
424	Atrichoblast_Down	FALSE	0.439035796224184	43	291	2	0.00687285223367698	0.0465116279069767	GO:0062012	GO:BP	regulation of small molecule metabolic process	15906	16573	c("GO:0019222"	"GO:0044281")
425	Atrichoblast_Down	FALSE	0.453660208963848	352	291	9	0.0309278350515464	0.0255681818181818	GO:0035556	GO:BP	intracellular signal transduction	15906	9527	GO:0007165
426	Atrichoblast_Down	FALSE	0.453660208963848	351	291	9	0.0309278350515464	0.0256410256410256	GO:0045935	GO:BP	positive regulation of nucleobase-containing compound metabolic process	15906	12346	c("GO:0006139"	"GO:0019219"	"GO:0031325"	"GO:0051173")
427	Atrichoblast_Down	FALSE	0.453660208963848	12	291	1	0.00343642611683849	0.0833333333333333	GO:0006722	GO:BP	triterpenoid metabolic process	15906	2466	GO:0006721
428	Atrichoblast_Down	FALSE	0.453660208963848	12	291	1	0.00343642611683849	0.0833333333333333	GO:0016104	GO:BP	triterpenoid biosynthetic process	15906	5209	c("GO:0006722"	"GO:0016114")
429	Atrichoblast_Down	FALSE	0.453660208963848	12	291	1	0.00343642611683849	0.0833333333333333	GO:0016120	GO:BP	carotene biosynthetic process	15906	5225	c("GO:0016119"	"GO:0046246")
430	Atrichoblast_Down	FALSE	0.453660208963848	12	291	1	0.00343642611683849	0.0833333333333333	GO:0009965	GO:BP	leaf morphogenesis	15906	3861	c("GO:0010016"	"GO:0048366"	"GO:1905392")
431	Atrichoblast_Down	FALSE	0.453660208963848	12	291	1	0.00343642611683849	0.0833333333333333	GO:0010215	GO:BP	cellulose microfibril organization	15906	4057	c("GO:0030198"	"GO:0071668")
432	Atrichoblast_Down	FALSE	0.453660208963848	592	291	14	0.0481099656357388	0.0236486486486486	GO:0048518	GO:BP	positive regulation of biological process	15906	13451	c("GO:0008150"	"GO:0050789")
433	Atrichoblast_Down	FALSE	0.453660208963848	12	291	1	0.00343642611683849	0.0833333333333333	GO:0070726	GO:BP	cell wall assembly	15906	17078	c("GO:0022607"	"GO:0042546"	"GO:0071555")
434	Atrichoblast_Down	FALSE	0.453660208963848	84	291	3	0.0103092783505155	0.0357142857142857	GO:0043648	GO:BP	dicarboxylic acid metabolic process	15906	11347	GO:0019752
435	Atrichoblast_Down	FALSE	0.453660208963848	12	291	1	0.00343642611683849	0.0833333333333333	GO:0033500	GO:BP	carbohydrate homeostasis	15906	8622	GO:0048878
436	Atrichoblast_Down	FALSE	0.453660208963848	2009	291	42	0.144329896907216	0.0209059233449477	GO:0006950	GO:BP	response to stress	15906	2624	GO:0050896
437	Atrichoblast_Down	FALSE	0.453660208963848	125	291	4	0.013745704467354	0.032	GO:0055082	GO:BP	intracellular chemical homeostasis	15906	14965	c("GO:0019725"	"GO:0048878")
438	Atrichoblast_Down	FALSE	0.453660208963848	12	291	1	0.00343642611683849	0.0833333333333333	GO:0048640	GO:BP	negative regulation of developmental growth	15906	13550	c("GO:0045926"	"GO:0048589"	"GO:0048638"	"GO:0051093")
439	Atrichoblast_Down	FALSE	0.453660208963848	12	291	1	0.00343642611683849	0.0833333333333333	GO:0071668	GO:BP	plant-type cell wall assembly	15906	17655	c("GO:0009664"	"GO:0009832"	"GO:0070726")
440	Atrichoblast_Down	FALSE	0.453660208963848	12	291	1	0.00343642611683849	0.0833333333333333	GO:1900457	GO:BP	regulation of brassinosteroid mediated signaling pathway	15906	21496	c("GO:0009742"	"GO:0009966")
441	Atrichoblast_Down	FALSE	0.462330247530809	46	291	2	0.00687285223367698	0.0434782608695652	GO:0071383	GO:BP	cellular response to steroid hormone stimulus	15906	17445	c("GO:0032870"	"GO:0048545"	"GO:0071396"	"GO:0071407")
442	Atrichoblast_Down	FALSE	0.462330247530809	403	291	10	0.0343642611683849	0.0248138957816377	GO:0031325	GO:BP	positive regulation of cellular metabolic process	15906	7463	c("GO:0009893"	"GO:0031323"	"GO:0044237"	"GO:0048522")
443	Atrichoblast_Down	FALSE	0.462330247530809	46	291	2	0.00687285223367698	0.0434782608695652	GO:0009742	GO:BP	brassinosteroid mediated signaling pathway	15906	3697	c("GO:0043401"	"GO:0071367")
444	Atrichoblast_Down	FALSE	0.462330247530809	46	291	2	0.00687285223367698	0.0434782608695652	GO:0048545	GO:BP	response to steroid hormone	15906	13476	c("GO:0009725"	"GO:0014070"	"GO:0033993")
445	Atrichoblast_Down	FALSE	0.462330247530809	46	291	2	0.00687285223367698	0.0434782608695652	GO:0071367	GO:BP	cellular response to brassinosteroid stimulus	15906	17429	c("GO:0009741"	"GO:0032870"	"GO:0071396"	"GO:0071407"	"GO:1901701")
446	Atrichoblast_Down	FALSE	0.462330247530809	46	291	2	0.00687285223367698	0.0434782608695652	GO:0043401	GO:BP	steroid hormone mediated signaling pathway	15906	11181	c("GO:0009755"	"GO:0071383")
447	Atrichoblast_Down	FALSE	0.465464782728723	13	291	1	0.00343642611683849	0.0769230769230769	GO:0009396	GO:BP	folic acid-containing compound biosynthetic process	15906	3521	c("GO:0006760"	"GO:0042398"	"GO:0042559")
448	Atrichoblast_Down	FALSE	0.465464782728723	13	291	1	0.00343642611683849	0.0769230769230769	GO:2000031	GO:BP	regulation of salicylic acid mediated signaling pathway	15906	26451	c("GO:0009863"	"GO:0009966")
449	Atrichoblast_Down	FALSE	0.465464782728723	13	291	1	0.00343642611683849	0.0769230769230769	GO:0045926	GO:BP	negative regulation of growth	15906	12337	c("GO:0040007"	"GO:0040008"	"GO:0048519")
450	Atrichoblast_Down	FALSE	0.465464782728723	13	291	1	0.00343642611683849	0.0769230769230769	GO:0006570	GO:BP	tyrosine metabolic process	15906	2327	c("GO:0009072"	"GO:1901605")
451	Atrichoblast_Down	FALSE	0.465464782728723	47	291	2	0.00687285223367698	0.0425531914893617	GO:0006081	GO:BP	cellular aldehyde metabolic process	15906	1975	c("GO:0044237"	"GO:0071704")
452	Atrichoblast_Down	FALSE	0.465464782728723	13	291	1	0.00343642611683849	0.0769230769230769	GO:0034250	GO:BP	positive regulation of amide metabolic process	15906	8916	c("GO:0034248"	"GO:0043603"	"GO:0051173")
453	Atrichoblast_Down	FALSE	0.465464782728723	47	291	2	0.00687285223367698	0.0425531914893617	GO:0009739	GO:BP	response to gibberellin	15906	3694	c("GO:0009725"	"GO:0033993"	"GO:1901700")
454	Atrichoblast_Down	FALSE	0.465464782728723	47	291	2	0.00687285223367698	0.0425531914893617	GO:0030244	GO:BP	cellulose biosynthetic process	15906	7056	c("GO:0030243"	"GO:0051274")
455	Atrichoblast_Down	FALSE	0.465464782728723	13	291	1	0.00343642611683849	0.0769230769230769	GO:0009798	GO:BP	axis specification	15906	3740	GO:0007389
456	Atrichoblast_Down	FALSE	0.465464782728723	13	291	1	0.00343642611683849	0.0769230769230769	GO:0043647	GO:BP	inositol phosphate metabolic process	15906	11346	c("GO:0006796"	"GO:0019637"	"GO:0019751")
457	Atrichoblast_Down	FALSE	0.465464782728723	129	291	4	0.013745704467354	0.0310077519379845	GO:0048364	GO:BP	root development	15906	13350	c("GO:0022622"	"GO:0099402")
458	Atrichoblast_Down	FALSE	0.465464782728723	13	291	1	0.00343642611683849	0.0769230769230769	GO:0006787	GO:BP	porphyrin-containing compound catabolic process	15906	2512	c("GO:0006778"	"GO:0033015")
459	Atrichoblast_Down	FALSE	0.465464782728723	129	291	4	0.013745704467354	0.0310077519379845	GO:0022622	GO:BP	root system development	15906	6943	GO:0048731
460	Atrichoblast_Down	FALSE	0.465464782728723	13	291	1	0.00343642611683849	0.0769230769230769	GO:0033015	GO:BP	tetrapyrrole catabolic process	15906	8353	c("GO:0019439"	"GO:0033013"	"GO:0044270"	"GO:0046700"	"GO:1901361"	"GO:1901565")
461	Atrichoblast_Down	FALSE	0.470035439948987	313	291	8	0.0274914089347079	0.0255591054313099	GO:0010557	GO:BP	positive regulation of macromolecule biosynthetic process	15906	4281	c("GO:0009059"	"GO:0010556"	"GO:0010604"	"GO:0031328")
462	Atrichoblast_Down	FALSE	0.47381838222925	458	291	11	0.0378006872852234	0.0240174672489083	GO:0048522	GO:BP	positive regulation of cellular process	15906	13455	c("GO:0009987"	"GO:0048518"	"GO:0050794")
463	Atrichoblast_Down	FALSE	0.47381838222925	48	291	2	0.00687285223367698	0.0416666666666667	GO:0006368	GO:BP	transcription elongation by RNA polymerase II	15906	2176	c("GO:0006354"	"GO:0006366")
464	Atrichoblast_Down	FALSE	0.47381838222925	131	291	4	0.013745704467354	0.0305343511450382	GO:0006970	GO:BP	response to osmotic stress	15906	2639	c("GO:0006950"	"GO:0009628")
465	Atrichoblast_Down	FALSE	0.477157129806287	14	291	1	0.00343642611683849	0.0714285714285714	GO:0006301	GO:BP	postreplication repair	15906	2138	GO:0006281
466	Atrichoblast_Down	FALSE	0.477157129806287	14	291	1	0.00343642611683849	0.0714285714285714	GO:0010104	GO:BP	regulation of ethylene-activated signaling pathway	15906	3974	c("GO:0009873"	"GO:0070297")
467	Atrichoblast_Down	FALSE	0.477157129806287	14	291	1	0.00343642611683849	0.0714285714285714	GO:0034308	GO:BP	primary alcohol metabolic process	15906	8954	GO:0006066
468	Atrichoblast_Down	FALSE	0.477157129806287	14	291	1	0.00343642611683849	0.0714285714285714	GO:0006086	GO:BP	acetyl-CoA biosynthetic process from pyruvate	15906	1980	c("GO:0006085"	"GO:0006090")
469	Atrichoblast_Down	FALSE	0.477157129806287	1006	291	22	0.0756013745704467	0.0218687872763419	GO:0005975	GO:BP	carbohydrate metabolic process	15906	1872	c("GO:0044238"	"GO:0071704")
470	Atrichoblast_Down	FALSE	0.477157129806287	14	291	1	0.00343642611683849	0.0714285714285714	GO:0045039	GO:BP	protein insertion into mitochondrial inner membrane	15906	11847	c("GO:0006626"	"GO:0007007"	"GO:0051204")
471	Atrichoblast_Down	FALSE	0.477157129806287	14	291	1	0.00343642611683849	0.0714285714285714	GO:0007007	GO:BP	inner mitochondrial membrane organization	15906	2662	GO:0007006
472	Atrichoblast_Down	FALSE	0.477157129806287	14	291	1	0.00343642611683849	0.0714285714285714	GO:0009788	GO:BP	negative regulation of abscisic acid-activated signaling pathway	15906	3733	c("GO:0009738"	"GO:0009787"	"GO:0009968"	"GO:1905958")
473	Atrichoblast_Down	FALSE	0.477157129806287	90	291	3	0.0103092783505155	0.0333333333333333	GO:0098771	GO:BP	inorganic ion homeostasis	15906	19779	GO:0048878
474	Atrichoblast_Down	FALSE	0.477157129806287	14	291	1	0.00343642611683849	0.0714285714285714	GO:0009095	GO:BP	aromatic amino acid family biosynthetic process	prephenate pathway	15906	3324	GO:0009073
475	Atrichoblast_Down	FALSE	0.477157129806287	14	291	1	0.00343642611683849	0.0714285714285714	GO:1901420	GO:BP	negative regulation of response to alcohol	15906	22316	c("GO:0048585"	"GO:0097305"	"GO:1901419")
476	Atrichoblast_Down	FALSE	0.477157129806287	14	291	1	0.00343642611683849	0.0714285714285714	GO:0070297	GO:BP	regulation of phosphorelay signal transduction system	15906	16837	c("GO:0000160"	"GO:1902531")
477	Atrichoblast_Down	FALSE	0.477157129806287	14	291	1	0.00343642611683849	0.0714285714285714	GO:0048268	GO:BP	clathrin coat assembly	15906	13268	GO:0065003
478	Atrichoblast_Down	FALSE	0.477157129806287	14	291	1	0.00343642611683849	0.0714285714285714	GO:1905958	GO:BP	negative regulation of cellular response to alcohol	15906	26088	c("GO:0048523"	"GO:0097306"	"GO:1901420"	"GO:1905957")
479	Atrichoblast_Down	FALSE	0.477157129806287	14	291	1	0.00343642611683849	0.0714285714285714	GO:0042759	GO:BP	long-chain fatty acid biosynthetic process	15906	10854	c("GO:0001676"	"GO:0006633")
480	Atrichoblast_Down	FALSE	0.492480473858346	321	291	8	0.0274914089347079	0.0249221183800623	GO:0031328	GO:BP	positive regulation of cellular biosynthetic process	15906	7466	c("GO:0009891"	"GO:0031325"	"GO:0031326"	"GO:0044249")
481	Atrichoblast_Down	FALSE	0.493685816135979	323	291	8	0.0274914089347079	0.0247678018575851	GO:0009891	GO:BP	positive regulation of biosynthetic process	15906	3809	c("GO:0009058"	"GO:0009889"	"GO:0009893")
482	Atrichoblast_Down	FALSE	0.493685816135979	15	291	1	0.00343642611683849	0.0666666666666667	GO:0000038	GO:BP	very long-chain fatty acid metabolic process	15906	16	GO:0006631
483	Atrichoblast_Down	FALSE	0.493685816135979	93	291	3	0.0103092783505155	0.032258064516129	GO:0071215	GO:BP	cellular response to abscisic acid stimulus	15906	17285	c("GO:0009737"	"GO:0032870"	"GO:0071396"	"GO:0097306")
484	Atrichoblast_Down	FALSE	0.493685816135979	93	291	3	0.0103092783505155	0.032258064516129	GO:0097306	GO:BP	cellular response to alcohol	15906	19473	c("GO:0071310"	"GO:0097305"	"GO:1901701")
485	Atrichoblast_Down	FALSE	0.493685816135979	15	291	1	0.00343642611683849	0.0666666666666667	GO:0009863	GO:BP	salicylic acid mediated signaling pathway	15906	3791	c("GO:0007165"	"GO:0071446")
486	Atrichoblast_Down	FALSE	0.493685816135979	15	291	1	0.00343642611683849	0.0666666666666667	GO:0009768	GO:BP	photosynthesis	light harvesting in photosystem I	15906	3722	GO:0009765
487	Atrichoblast_Down	FALSE	0.493685816135979	92	291	3	0.0103092783505155	0.0326086956521739	GO:0009738	GO:BP	abscisic acid-activated signaling pathway	15906	3693	c("GO:0009755"	"GO:0071215")
488	Atrichoblast_Down	FALSE	0.493685816135979	136	291	4	0.013745704467354	0.0294117647058824	GO:0009617	GO:BP	response to bacterium	15906	3600	GO:0051707
489	Atrichoblast_Down	FALSE	0.493685816135979	15	291	1	0.00343642611683849	0.0666666666666667	GO:0042559	GO:BP	pteridine-containing compound biosynthetic process	15906	10749	c("GO:0018130"	"GO:0019438"	"GO:0042558"	"GO:0044271"	"GO:1901362"	"GO:1901566")
490	Atrichoblast_Down	FALSE	0.493685816135979	15	291	1	0.00343642611683849	0.0666666666666667	GO:1902584	GO:BP	positive regulation of response to water deprivation	15906	23273	c("GO:0009414"	"GO:0048584"	"GO:2000070")
491	Atrichoblast_Down	FALSE	0.493685816135979	15	291	1	0.00343642611683849	0.0666666666666667	GO:2000243	GO:BP	positive regulation of reproductive process	15906	26652	c("GO:0022414"	"GO:0048518"	"GO:2000241")
492	Atrichoblast_Down	FALSE	0.493685816135979	15	291	1	0.00343642611683849	0.0666666666666667	GO:0001934	GO:BP	positive regulation of protein phosphorylation	15906	559	c("GO:0001932"	"GO:0006468"	"GO:0031401"	"GO:0042327")
493	Atrichoblast_Down	FALSE	0.494237751548317	229	291	6	0.0206185567010309	0.0262008733624454	GO:0019748	GO:BP	secondary metabolic process	15906	6317	GO:0008152
494	Atrichoblast_Down	FALSE	0.497590517205134	52	291	2	0.00687285223367698	0.0384615384615385	GO:0000097	GO:BP	sulfur amino acid biosynthetic process	15906	45	c("GO:0000096"	"GO:0044272"	"GO:0046394"	"GO:1901566")
495	Atrichoblast_Down	FALSE	0.497590517205134	94	291	3	0.0103092783505155	0.0319148936170213	GO:0006865	GO:BP	amino acid transport	15906	2567	c("GO:0046942"	"GO:0071705")
496	Atrichoblast_Down	FALSE	0.497590517205134	52	291	2	0.00687285223367698	0.0384615384615385	GO:0071900	GO:BP	regulation of protein serine/threonine kinase activity	15906	17794	GO:0045859
497	Atrichoblast_Down	FALSE	0.497590517205134	94	291	3	0.0103092783505155	0.0319148936170213	GO:1901698	GO:BP	response to nitrogen compound	15906	22527	GO:0042221
498	Atrichoblast_Down	FALSE	0.497590517205134	94	291	3	0.0103092783505155	0.0319148936170213	GO:0009832	GO:BP	plant-type cell wall biogenesis	15906	3768	c("GO:0042546"	"GO:0071669")
499	Atrichoblast_Down	FALSE	0.504908784929781	185	291	5	0.0171821305841924	0.027027027027027	GO:0072330	GO:BP	monocarboxylic acid biosynthetic process	15906	18185	c("GO:0032787"	"GO:0046394")
500	Atrichoblast_Down	FALSE	0.505444174607802	95	291	3	0.0103092783505155	0.0315789473684211	GO:0009409	GO:BP	response to cold	15906	3530	c("GO:0006950"	"GO:0009266")
501	Atrichoblast_Down	FALSE	0.509248479552699	16	291	1	0.00343642611683849	0.0625	GO:0046185	GO:BP	aldehyde catabolic process	15906	12573	c("GO:0006081"	"GO:0044248"	"GO:1901575")
502	Atrichoblast_Down	FALSE	0.509248479552699	16	291	1	0.00343642611683849	0.0625	GO:0043928	GO:BP	exonucleolytic catabolism of deadenylated mRNA	15906	11379	c("GO:0000288"	"GO:0000291")
503	Atrichoblast_Down	FALSE	0.509248479552699	16	291	1	0.00343642611683849	0.0625	GO:0042327	GO:BP	positive regulation of phosphorylation	15906	10595	c("GO:0016310"	"GO:0042325"	"GO:0045937")
504	Atrichoblast_Down	FALSE	0.509248479552699	16	291	1	0.00343642611683849	0.0625	GO:0106074	GO:BP	aminoacyl-tRNA metabolism involved in translational fidelity	15906	20147	c("GO:0006399"	"GO:0006450")
505	Atrichoblast_Down	FALSE	0.512986861288974	141	291	4	0.013745704467354	0.0283687943262411	GO:0040007	GO:BP	growth	15906	10387	GO:0008150
506	Atrichoblast_Down	FALSE	0.514456100635096	1342	291	28	0.0962199312714777	0.0208643815201192	GO:0055085	GO:BP	transmembrane transport	15906	14966	c("GO:0006810"	"GO:0009987")
507	Atrichoblast_Down	FALSE	0.526246329822187	55	291	2	0.00687285223367698	0.0363636363636364	GO:0009741	GO:BP	response to brassinosteroid	15906	3696	c("GO:0009725"	"GO:0014070"	"GO:0033993"	"GO:1901700")
508	Atrichoblast_Down	FALSE	0.526246329822187	143	291	4	0.013745704467354	0.027972027972028	GO:0048316	GO:BP	seed development	15906	13303	c("GO:0009791"	"GO:0010154"	"GO:0048608")
509	Atrichoblast_Down	FALSE	0.527986792056896	17	291	1	0.00343642611683849	0.0588235294117647	GO:0043455	GO:BP	regulation of secondary metabolic process	15906	11217	c("GO:0019222"	"GO:0019748")
510	Atrichoblast_Down	FALSE	0.527986792056896	17	291	1	0.00343642611683849	0.0588235294117647	GO:0010562	GO:BP	positive regulation of phosphorus metabolic process	15906	4286	c("GO:0006793"	"GO:0031325"	"GO:0051174")
511	Atrichoblast_Down	FALSE	0.527986792056896	17	291	1	0.00343642611683849	0.0588235294117647	GO:0043622	GO:BP	cortical microtubule organization	15906	11328	c("GO:0030865"	"GO:0031122")
512	Atrichoblast_Down	FALSE	0.527986792056896	17	291	1	0.00343642611683849	0.0588235294117647	GO:0045937	GO:BP	positive regulation of phosphate metabolic process	15906	12348	c("GO:0006796"	"GO:0010562"	"GO:0019220")
513	Atrichoblast_Down	FALSE	0.530522160474619	1403	291	29	0.0996563573883162	0.0206699928724163	GO:0044281	GO:BP	small molecule metabolic process	15906	11506	GO:0008152
514	Atrichoblast_Down	FALSE	0.533380241405624	56	291	2	0.00687285223367698	0.0357142857142857	GO:0019751	GO:BP	polyol metabolic process	15906	6320	GO:0006066
515	Atrichoblast_Down	FALSE	0.542538772755322	18	291	1	0.00343642611683849	0.0555555555555556	GO:0006085	GO:BP	acetyl-CoA biosynthetic process	15906	1979	c("GO:0006084"	"GO:0071616")
516	Atrichoblast_Down	FALSE	0.542538772755322	193	291	5	0.0171821305841924	0.0259067357512953	GO:0000272	GO:BP	polysaccharide catabolic process	15906	79	c("GO:0005976"	"GO:0009057"	"GO:0016052")
517	Atrichoblast_Down	FALSE	0.542538772755322	18	291	1	0.00343642611683849	0.0555555555555556	GO:0043572	GO:BP	plastid fission	15906	11293	GO:0048285
518	Atrichoblast_Down	FALSE	0.542538772755322	57	291	2	0.00687285223367698	0.0350877192982456	GO:0051274	GO:BP	beta-glucan biosynthetic process	15906	14292	c("GO:0009250"	"GO:0051273")
519	Atrichoblast_Down	FALSE	0.542538772755322	18	291	1	0.00343642611683849	0.0555555555555556	GO:0010020	GO:BP	chloroplast fission	15906	3890	c("GO:0009658"	"GO:0043572")
520	Atrichoblast_Down	FALSE	0.542538772755322	18	291	1	0.00343642611683849	0.0555555555555556	GO:0046653	GO:BP	tetrahydrofolate metabolic process	15906	12913	GO:0006760
521	Atrichoblast_Down	FALSE	0.542538772755322	10872	291	204	0.701030927835051	0.0187637969094923	GO:0071704	GO:BP	organic substance metabolic process	15906	17686	GO:0008152
522	Atrichoblast_Down	FALSE	0.542538772755322	18	291	1	0.00343642611683849	0.0555555555555556	GO:0071446	GO:BP	cellular response to salicylic acid stimulus	15906	17491	c("GO:0009751"	"GO:0071407"	"GO:1901701")
523	Atrichoblast_Down	FALSE	0.542538772755322	57	291	2	0.00687285223367698	0.0350877192982456	GO:0006354	GO:BP	DNA-templated transcription elongation	15906	2164	c("GO:0006351"	"GO:0032774")
524	Atrichoblast_Down	FALSE	0.54922907589186	58	291	2	0.00687285223367698	0.0344827586206897	GO:0045859	GO:BP	regulation of protein kinase activity	15906	12288	c("GO:0001932"	"GO:0043549")
525	Atrichoblast_Down	FALSE	0.558313279964562	19	291	1	0.00343642611683849	0.0526315789473684	GO:1901002	GO:BP	positive regulation of response to salt stress	15906	21962	c("GO:0009651"	"GO:0048584"	"GO:1901000")
526	Atrichoblast_Down	FALSE	0.558313279964562	19	291	1	0.00343642611683849	0.0526315789473684	GO:2000070	GO:BP	regulation of response to water deprivation	15906	26489	c("GO:0009414"	"GO:0080134")
527	Atrichoblast_Down	FALSE	0.558313279964562	104	291	3	0.0103092783505155	0.0288461538461538	GO:1902679	GO:BP	negative regulation of RNA biosynthetic process	15906	23341	c("GO:0010558"	"GO:0032774"	"GO:0051253"	"GO:2001141")
528	Atrichoblast_Down	FALSE	0.558313279964562	198	291	5	0.0171821305841924	0.0252525252525253	GO:0016311	GO:BP	dephosphorylation	15906	5288	GO:0006796
529	Atrichoblast_Down	FALSE	0.558313279964562	59	291	2	0.00687285223367698	0.0338983050847458	GO:0043549	GO:BP	regulation of kinase activity	15906	11276	c("GO:0042325"	"GO:0051338")
530	Atrichoblast_Down	FALSE	0.558313279964562	19	291	1	0.00343642611683849	0.0526315789473684	GO:0046246	GO:BP	terpene biosynthetic process	15906	12615	c("GO:0008299"	"GO:0042214"	"GO:0120251")
531	Atrichoblast_Down	FALSE	0.558313279964562	443	291	10	0.0343642611683849	0.0225733634311512	GO:0051173	GO:BP	positive regulation of nitrogen compound metabolic process	15906	14230	c("GO:0006807"	"GO:0009893"	"GO:0051171")
532	Atrichoblast_Down	FALSE	0.558313279964562	104	291	3	0.0103092783505155	0.0288461538461538	GO:0045892	GO:BP	negative regulation of DNA-templated transcription	15906	12307	c("GO:0006351"	"GO:0006355"	"GO:1902679")
533	Atrichoblast_Down	FALSE	0.558313279964562	59	291	2	0.00687285223367698	0.0338983050847458	GO:0042537	GO:BP	benzene-containing compound metabolic process	15906	10731	c("GO:0006725"	"GO:1901360")
534	Atrichoblast_Down	FALSE	0.562326708823956	60	291	2	0.00687285223367698	0.0333333333333333	GO:0048831	GO:BP	regulation of shoot system development	15906	13727	c("GO:0048367"	"GO:0050793")
535	Atrichoblast_Down	FALSE	0.562326708823956	60	291	2	0.00687285223367698	0.0333333333333333	GO:0042594	GO:BP	response to starvation	15906	10757	c("GO:0006950"	"GO:0031667")
536	Atrichoblast_Down	FALSE	0.562326708823956	60	291	2	0.00687285223367698	0.0333333333333333	GO:0046165	GO:BP	alcohol biosynthetic process	15906	12553	c("GO:0006066"	"GO:0044283"	"GO:1901617")
537	Atrichoblast_Down	FALSE	0.573798703435106	153	291	4	0.013745704467354	0.0261437908496732	GO:0010154	GO:BP	fruit development	15906	4016	GO:0048608
538	Atrichoblast_Down	FALSE	0.57486927316977	20	291	1	0.00343642611683849	0.05	GO:0010647	GO:BP	positive regulation of cell communication	15906	4365	c("GO:0007154"	"GO:0010646"	"GO:0048522")
539	Atrichoblast_Down	FALSE	0.57486927316977	20	291	1	0.00343642611683849	0.05	GO:0006450	GO:BP	regulation of translational fidelity	15906	2235	GO:0065008
540	Atrichoblast_Down	FALSE	0.578278540192004	154	291	4	0.013745704467354	0.025974025974026	GO:0019725	GO:BP	cellular homeostasis	15906	6303	GO:0042592
541	Atrichoblast_Down	FALSE	0.578440293643406	912	291	19	0.0652920962199313	0.0208333333333333	GO:0009605	GO:BP	response to external stimulus	15906	3590	GO:0050896
542	Atrichoblast_Down	FALSE	0.585393081311136	453	291	10	0.0343642611683849	0.022075055187638	GO:0010604	GO:BP	positive regulation of macromolecule metabolic process	15906	4323	c("GO:0009893"	"GO:0043170"	"GO:0060255")
543	Atrichoblast_Down	FALSE	0.585393081311136	21	291	1	0.00343642611683849	0.0476190476190476	GO:0031349	GO:BP	positive regulation of defense response	15906	7486	c("GO:0006952"	"GO:0031347"	"GO:0048584")
544	Atrichoblast_Down	FALSE	0.585393081311136	21	291	1	0.00343642611683849	0.0476190476190476	GO:0051302	GO:BP	regulation of cell division	15906	14314	c("GO:0050794"	"GO:0051301")
545	Atrichoblast_Down	FALSE	0.585393081311136	21	291	1	0.00343642611683849	0.0476190476190476	GO:0051204	GO:BP	protein insertion into mitochondrial membrane	15906	14242	c("GO:0006839"	"GO:0006886"	"GO:0051205"	"GO:0070585"	"GO:0090151")
546	Atrichoblast_Down	FALSE	0.585393081311136	302	291	7	0.0240549828178694	0.0231788079470199	GO:0051172	GO:BP	negative regulation of nitrogen compound metabolic process	15906	14229	c("GO:0006807"	"GO:0009892"	"GO:0051171")
547	Atrichoblast_Down	FALSE	0.585393081311136	21	291	1	0.00343642611683849	0.0476190476190476	GO:0071616	GO:BP	acyl-CoA biosynthetic process	15906	17614	c("GO:0006637"	"GO:0009152"	"GO:0034030"	"GO:0034033"	"GO:0035384"	"GO:0043604")
548	Atrichoblast_Down	FALSE	0.585393081311136	204	291	5	0.0171821305841924	0.0245098039215686	GO:0006631	GO:BP	fatty acid metabolic process	15906	2381	c("GO:0032787"	"GO:0044255")
549	Atrichoblast_Down	FALSE	0.585393081311136	21	291	1	0.00343642611683849	0.0476190476190476	GO:0048582	GO:BP	positive regulation of post-embryonic development	15906	13505	c("GO:0009791"	"GO:0048580"	"GO:0051094"	"GO:0051240")
550	Atrichoblast_Down	FALSE	0.585393081311136	21	291	1	0.00343642611683849	0.0476190476190476	GO:2000242	GO:BP	negative regulation of reproductive process	15906	26651	c("GO:0022414"	"GO:0048519"	"GO:2000241")
551	Atrichoblast_Down	FALSE	0.585393081311136	21	291	1	0.00343642611683849	0.0476190476190476	GO:0035384	GO:BP	thioester biosynthetic process	15906	9439	c("GO:0035383"	"GO:0044272"	"GO:1901576")
552	Atrichoblast_Down	FALSE	0.593641339027955	110	291	3	0.0103092783505155	0.0272727272727273	GO:0044272	GO:BP	sulfur compound biosynthetic process	15906	11502	c("GO:0006790"	"GO:0044249")
553	Atrichoblast_Down	FALSE	0.59752777399625	22	291	1	0.00343642611683849	0.0454545454545455	GO:0045489	GO:BP	pectin biosynthetic process	15906	12023	c("GO:0000271"	"GO:0045488")
554	Atrichoblast_Down	FALSE	0.59752777399625	22	291	1	0.00343642611683849	0.0454545454545455	GO:0009787	GO:BP	regulation of abscisic acid-activated signaling pathway	15906	3732	c("GO:0009738"	"GO:0009966"	"GO:1905957")
555	Atrichoblast_Down	FALSE	0.59752777399625	22	291	1	0.00343642611683849	0.0454545454545455	GO:0009765	GO:BP	photosynthesis	light harvesting	15906	3720	c("GO:0006091"	"GO:0019684")
556	Atrichoblast_Down	FALSE	0.59752777399625	65	291	2	0.00687285223367698	0.0307692307692308	GO:0009735	GO:BP	response to cytokinin	15906	3690	GO:0009725
557	Atrichoblast_Down	FALSE	0.59752777399625	22	291	1	0.00343642611683849	0.0454545454545455	GO:0032103	GO:BP	positive regulation of response to external stimulus	15906	7726	c("GO:0009605"	"GO:0032101"	"GO:0048584")
558	Atrichoblast_Down	FALSE	0.59752777399625	22	291	1	0.00343642611683849	0.0454545454545455	GO:0010337	GO:BP	regulation of salicylic acid metabolic process	15906	4127	c("GO:0009696"	"GO:0010565")
559	Atrichoblast_Down	FALSE	0.59752777399625	111	291	3	0.0103092783505155	0.027027027027027	GO:0051253	GO:BP	negative regulation of RNA metabolic process	15906	14281	c("GO:0010605"	"GO:0016070"	"GO:0045934"	"GO:0051252")
560	Atrichoblast_Down	FALSE	0.59752777399625	22	291	1	0.00343642611683849	0.0454545454545455	GO:1901419	GO:BP	regulation of response to alcohol	15906	22315	c("GO:0048583"	"GO:0097305")
561	Atrichoblast_Down	FALSE	0.59752777399625	22	291	1	0.00343642611683849	0.0454545454545455	GO:1905957	GO:BP	regulation of cellular response to alcohol	15906	26087	c("GO:0050794"	"GO:0097306"	"GO:1901419")
562	Atrichoblast_Down	FALSE	0.600976006654844	112	291	3	0.0103092783505155	0.0267857142857143	GO:0006066	GO:BP	alcohol metabolic process	15906	1961	c("GO:0044281"	"GO:1901615")
563	Atrichoblast_Down	FALSE	0.601002929099045	771	291	16	0.0549828178694158	0.0207522697795071	GO:0043207	GO:BP	response to external biotic stimulus	15906	11085	c("GO:0009605"	"GO:0009607")
564	Atrichoblast_Down	FALSE	0.601002929099045	771	291	16	0.0549828178694158	0.0207522697795071	GO:0051707	GO:BP	response to other organism	15906	14600	c("GO:0043207"	"GO:0044419")
565	Atrichoblast_Down	FALSE	0.603920876759271	23	291	1	0.00343642611683849	0.0434782608695652	GO:0000291	GO:BP	nuclear-transcribed mRNA catabolic process	exonucleolytic	15906	88	GO:0000956
566	Atrichoblast_Down	FALSE	0.603920876759271	23	291	1	0.00343642611683849	0.0434782608695652	GO:0009744	GO:BP	response to sucrose	15906	3699	GO:0034285
567	Atrichoblast_Down	FALSE	0.603920876759271	113	291	3	0.0103092783505155	0.0265486725663717	GO:0009651	GO:BP	response to salt stress	15906	3626	GO:0006970
568	Atrichoblast_Down	FALSE	0.603920876759271	23	291	1	0.00343642611683849	0.0434782608695652	GO:1902475	GO:BP	L-alpha-amino acid transmembrane transport	15906	23209	c("GO:0003333"	"GO:0015807")
569	Atrichoblast_Down	FALSE	0.603920876759271	211	291	5	0.0171821305841924	0.023696682464455	GO:0048878	GO:BP	chemical homeostasis	15906	13771	GO:0042592
570	Atrichoblast_Down	FALSE	0.603920876759271	161	291	4	0.013745704467354	0.0248447204968944	GO:0034248	GO:BP	regulation of amide metabolic process	15906	8914	c("GO:0043603"	"GO:0051171")
571	Atrichoblast_Down	FALSE	0.603920876759271	23	291	1	0.00343642611683849	0.0434782608695652	GO:0048868	GO:BP	pollen tube development	15906	13763	c("GO:0003006"	"GO:0009856"	"GO:0048856")
572	Atrichoblast_Down	FALSE	0.603920876759271	23	291	1	0.00343642611683849	0.0434782608695652	GO:0006586	GO:BP	indolalkylamine metabolic process	15906	2343	c("GO:0006576"	"GO:0042430")
573	Atrichoblast_Down	FALSE	0.603920876759271	23	291	1	0.00343642611683849	0.0434782608695652	GO:0006568	GO:BP	tryptophan metabolic process	15906	2325	c("GO:0006586"	"GO:0009072"	"GO:1901605")
574	Atrichoblast_Down	FALSE	0.603920876759271	23	291	1	0.00343642611683849	0.0434782608695652	GO:0034285	GO:BP	response to disaccharide	15906	8934	GO:0009743
575	Atrichoblast_Down	FALSE	0.603920876759271	23	291	1	0.00343642611683849	0.0434782608695652	GO:0016036	GO:BP	cellular response to phosphate starvation	15906	5158	GO:0009267
576	Atrichoblast_Down	FALSE	0.604177377515287	212	291	5	0.0171821305841924	0.0235849056603774	GO:0030001	GO:BP	metal ion transport	15906	6961	GO:0006812
577	Atrichoblast_Down	FALSE	0.604177377515287	67	291	2	0.00687285223367698	0.0298507462686567	GO:0007346	GO:BP	regulation of mitotic cell cycle	15906	2908	c("GO:0000278"	"GO:0051726")
578	Atrichoblast_Down	FALSE	0.609463458953623	467	291	10	0.0343642611683849	0.0214132762312634	GO:0009893	GO:BP	positive regulation of metabolic process	15906	3811	c("GO:0008152"	"GO:0019222"	"GO:0048518")
579	Atrichoblast_Down	FALSE	0.61308656888153	24	291	1	0.00343642611683849	0.0416666666666667	GO:0090151	GO:BP	establishment of protein localization to mitochondrial membrane	15906	18918	c("GO:0007006"	"GO:0051649"	"GO:0072655"	"GO:0090150")
580	Atrichoblast_Down	FALSE	0.61308656888153	24	291	1	0.00343642611683849	0.0416666666666667	GO:0015807	GO:BP	L-amino acid transport	15906	5006	GO:0006865
581	Atrichoblast_Down	FALSE	0.61308656888153	24	291	1	0.00343642611683849	0.0416666666666667	GO:0042435	GO:BP	indole-containing compound biosynthetic process	15906	10675	c("GO:0018130"	"GO:0019438"	"GO:0042430"	"GO:0044271"	"GO:1901362"	"GO:1901566")
582	Atrichoblast_Down	FALSE	0.61308656888153	116	291	3	0.0103092783505155	0.0258620689655172	GO:0019220	GO:BP	regulation of phosphate metabolic process	15906	5853	c("GO:0006796"	"GO:0051174")
583	Atrichoblast_Down	FALSE	0.61308656888153	116	291	3	0.0103092783505155	0.0258620689655172	GO:0051174	GO:BP	regulation of phosphorus metabolic process	15906	14231	c("GO:0006793"	"GO:0031323")
584	Atrichoblast_Down	FALSE	0.61308656888153	24	291	1	0.00343642611683849	0.0416666666666667	GO:0009637	GO:BP	response to blue light	15906	3612	GO:0009416
585	Atrichoblast_Down	FALSE	0.61308656888153	24	291	1	0.00343642611683849	0.0416666666666667	GO:0009116	GO:BP	nucleoside metabolic process	15906	3341	c("GO:0055086"	"GO:1901564"	"GO:1901657")
586	Atrichoblast_Down	FALSE	0.61308656888153	24	291	1	0.00343642611683849	0.0416666666666667	GO:0042398	GO:BP	cellular modified amino acid biosynthetic process	15906	10645	c("GO:0006575"	"GO:1901566")
587	Atrichoblast_Down	FALSE	0.617076393843494	166	291	4	0.013745704467354	0.0240963855421687	GO:1901617	GO:BP	organic hydroxy compound biosynthetic process	15906	22474	c("GO:1901576"	"GO:1901615")
588	Atrichoblast_Down	FALSE	0.624686159704241	218	291	5	0.0171821305841924	0.0229357798165138	GO:0000278	GO:BP	mitotic cell cycle	15906	80	GO:0007049
589	Atrichoblast_Down	FALSE	0.624686159704241	25	291	1	0.00343642611683849	0.04	GO:0009694	GO:BP	jasmonic acid metabolic process	15906	3654	GO:0001676
590	Atrichoblast_Down	FALSE	0.624686159704241	25	291	1	0.00343642611683849	0.04	GO:0006743	GO:BP	ubiquinone metabolic process	15906	2481	GO:1901661
591	Atrichoblast_Down	FALSE	0.624686159704241	25	291	1	0.00343642611683849	0.04	GO:0090481	GO:BP	pyrimidine nucleotide-sugar transmembrane transport	15906	19188	GO:0015780
592	Atrichoblast_Down	FALSE	0.624686159704241	25	291	1	0.00343642611683849	0.04	GO:0006744	GO:BP	ubiquinone biosynthetic process	15906	2482	c("GO:0006743"	"GO:1901663")
593	Atrichoblast_Down	FALSE	0.624686159704241	25	291	1	0.00343642611683849	0.04	GO:0009833	GO:BP	plant-type primary cell wall biogenesis	15906	3769	c("GO:0000281"	"GO:0009832"	"GO:1903047")
594	Atrichoblast_Down	FALSE	0.624686159704241	70	291	2	0.00687285223367698	0.0285714285714286	GO:0010243	GO:BP	response to organonitrogen compound	15906	4080	c("GO:0010033"	"GO:1901698")
595	Atrichoblast_Down	FALSE	0.636106930264629	3196	291	61	0.209621993127148	0.0190863579474343	GO:0016070	GO:BP	RNA metabolic process	15906	5184	GO:0090304
596	Atrichoblast_Down	FALSE	0.636307534558893	26	291	1	0.00343642611683849	0.0384615384615385	GO:0000281	GO:BP	mitotic cytokinesis	15906	83	c("GO:0061640"	"GO:1903047")
597	Atrichoblast_Down	FALSE	0.636307534558893	26	291	1	0.00343642611683849	0.0384615384615385	GO:1900150	GO:BP	regulation of defense response to fungus	15906	21244	c("GO:0002831"	"GO:0031347"	"GO:0032101"	"GO:0050832")
598	Atrichoblast_Down	FALSE	0.636307534558893	26	291	1	0.00343642611683849	0.0384615384615385	GO:0016119	GO:BP	carotene metabolic process	15906	5224	GO:0042214
599	Atrichoblast_Down	FALSE	0.636307534558893	26	291	1	0.00343642611683849	0.0384615384615385	GO:0009082	GO:BP	branched-chain amino acid biosynthetic process	15906	3311	c("GO:0009081"	"GO:0046394"	"GO:1901566")
600	Atrichoblast_Down	FALSE	0.636307534558893	171	291	4	0.013745704467354	0.0233918128654971	GO:0051248	GO:BP	negative regulation of protein metabolic process	15906	14276	c("GO:0010605"	"GO:0019538"	"GO:0051172"	"GO:0051246")
601	Atrichoblast_Down	FALSE	0.636307534558893	26	291	1	0.00343642611683849	0.0384615384615385	GO:0031122	GO:BP	cytoplasmic microtubule organization	15906	7381	c("GO:0000226"	"GO:0097435")
602	Atrichoblast_Down	FALSE	0.636307534558893	26	291	1	0.00343642611683849	0.0384615384615385	GO:0090697	GO:BP	post-embryonic plant organ morphogenesis	15906	19292	c("GO:0090696"	"GO:0090698"	"GO:1905392")
603	Atrichoblast_Down	FALSE	0.642745159158754	73	291	2	0.00687285223367698	0.0273972602739726	GO:0051338	GO:BP	regulation of transferase activity	15906	14346	GO:0050790
604	Atrichoblast_Down	FALSE	0.642745159158754	73	291	2	0.00687285223367698	0.0273972602739726	GO:0006887	GO:BP	exocytosis	15906	2583	c("GO:0016192"	"GO:0032940")
605	Atrichoblast_Down	FALSE	0.644862597283705	27	291	1	0.00343642611683849	0.037037037037037	GO:0061640	GO:BP	cytoskeleton-dependent cytokinesis	15906	16382	GO:0000910
606	Atrichoblast_Down	FALSE	0.644862597283705	27	291	1	0.00343642611683849	0.037037037037037	GO:0007006	GO:BP	mitochondrial membrane organization	15906	2661	c("GO:0007005"	"GO:0061024")
607	Atrichoblast_Down	FALSE	0.644862597283705	123	291	3	0.0103092783505155	0.024390243902439	GO:0006869	GO:BP	lipid transport	15906	2570	c("GO:0010876"	"GO:0071702")
608	Atrichoblast_Down	FALSE	0.644862597283705	27	291	1	0.00343642611683849	0.037037037037037	GO:0017004	GO:BP	cytochrome complex assembly	15906	5362	GO:0065003
609	Atrichoblast_Down	FALSE	0.644862597283705	798	291	16	0.0549828178694158	0.0200501253132832	GO:0044419	GO:BP	biological process involved in interspecies interaction between organisms	15906	11569	GO:0008150
610	Atrichoblast_Down	FALSE	0.644862597283705	27	291	1	0.00343642611683849	0.037037037037037	GO:0072583	GO:BP	clathrin-dependent endocytosis	15906	18290	GO:0006898
611	Atrichoblast_Down	FALSE	0.644862597283705	27	291	1	0.00343642611683849	0.037037037037037	GO:0048278	GO:BP	vesicle docking	15906	13270	c("GO:0016192"	"GO:0140056")
612	Atrichoblast_Down	FALSE	0.647706297337075	801	291	16	0.0549828178694158	0.0199750312109863	GO:0009607	GO:BP	response to biotic stimulus	15906	3592	GO:0050896
613	Atrichoblast_Down	FALSE	0.648809959907228	124	291	3	0.0103092783505155	0.0241935483870968	GO:0009658	GO:BP	chloroplast organization	15906	3630	GO:0009657
614	Atrichoblast_Down	FALSE	0.653407313612744	75	291	2	0.00687285223367698	0.0266666666666667	GO:0034219	GO:BP	carbohydrate transmembrane transport	15906	8893	c("GO:0008643"	"GO:0055085")
615	Atrichoblast_Down	FALSE	0.653502312824005	28	291	1	0.00343642611683849	0.0357142857142857	GO:0030865	GO:BP	cortical cytoskeleton organization	15906	7263	GO:0007010
616	Atrichoblast_Down	FALSE	0.653502312824005	227	291	5	0.0171821305841924	0.0220264317180617	GO:0009416	GO:BP	response to light stimulus	15906	3536	GO:0009314
617	Atrichoblast_Down	FALSE	0.653502312824005	28	291	1	0.00343642611683849	0.0357142857142857	GO:1901000	GO:BP	regulation of response to salt stress	15906	21960	c("GO:0009651"	"GO:0047484")
618	Atrichoblast_Down	FALSE	0.653502312824005	28	291	1	0.00343642611683849	0.0357142857142857	GO:1901657	GO:BP	glycosyl compound metabolic process	15906	22499	GO:1901135
619	Atrichoblast_Down	FALSE	0.653502312824005	435	291	9	0.0309278350515464	0.0206896551724138	GO:0022613	GO:BP	ribonucleoprotein complex biogenesis	15906	6935	GO:0044085
620	Atrichoblast_Down	FALSE	0.653502312824005	28	291	1	0.00343642611683849	0.0357142857142857	GO:0031401	GO:BP	positive regulation of protein modification process	15906	7505	c("GO:0031399"	"GO:0036211"	"GO:0051247")
621	Atrichoblast_Down	FALSE	0.662624179451159	29	291	1	0.00343642611683849	0.0344827586206897	GO:0047484	GO:BP	regulation of response to osmotic stress	15906	13103	c("GO:0006970"	"GO:0080134")
622	Atrichoblast_Down	FALSE	0.662624179451159	29	291	1	0.00343642611683849	0.0344827586206897	GO:0045927	GO:BP	positive regulation of growth	15906	12338	c("GO:0040007"	"GO:0040008"	"GO:0048518")
623	Atrichoblast_Down	FALSE	0.662624179451159	29	291	1	0.00343642611683849	0.0344827586206897	GO:0000027	GO:BP	ribosomal large subunit assembly	15906	13	c("GO:0022618"	"GO:0042255"	"GO:0042273")
624	Atrichoblast_Down	FALSE	0.662624179451159	29	291	1	0.00343642611683849	0.0344827586206897	GO:0044706	GO:BP	multi-multicellular organism process	15906	11720	GO:0032501
625	Atrichoblast_Down	FALSE	0.662624179451159	29	291	1	0.00343642611683849	0.0344827586206897	GO:0051205	GO:BP	protein insertion into membrane	15906	14243	c("GO:0008104"	"GO:0061024"	"GO:0090150")
626	Atrichoblast_Down	FALSE	0.662624179451159	29	291	1	0.00343642611683849	0.0344827586206897	GO:0051241	GO:BP	negative regulation of multicellular organismal process	15906	14272	c("GO:0032501"	"GO:0048519"	"GO:0051239")
627	Atrichoblast_Down	FALSE	0.662624179451159	282	291	6	0.0206185567010309	0.0212765957446809	GO:0009653	GO:BP	anatomical structure morphogenesis	15906	3628	c("GO:0032502"	"GO:0048856")
628	Atrichoblast_Down	FALSE	0.662624179451159	29	291	1	0.00343642611683849	0.0344827586206897	GO:0009856	GO:BP	pollination	15906	3786	c("GO:0022414"	"GO:0044706")
629	Atrichoblast_Down	FALSE	0.669028825493418	232	291	5	0.0171821305841924	0.021551724137931	GO:0009314	GO:BP	response to radiation	15906	3516	GO:0009628
630	Atrichoblast_Down	FALSE	0.670355693732583	129	291	3	0.0103092783505155	0.0232558139534884	GO:0140694	GO:BP	non-membrane-bounded organelle assembly	15906	20788	GO:0070925
631	Atrichoblast_Down	FALSE	0.674382953379597	391	291	8	0.0274914089347079	0.020460358056266	GO:0032787	GO:BP	monocarboxylic acid metabolic process	15906	8193	GO:0019752
632	Atrichoblast_Down	FALSE	0.674382953379597	30	291	1	0.00343642611683849	0.0333333333333333	GO:0006084	GO:BP	acetyl-CoA metabolic process	15906	1978	GO:0006637
633	Atrichoblast_Down	FALSE	0.674382953379597	30	291	1	0.00343642611683849	0.0333333333333333	GO:0046856	GO:BP	phosphatidylinositol dephosphorylation	15906	13038	c("GO:0046488"	"GO:0046839")
634	Atrichoblast_Down	FALSE	0.678215761293304	287	291	6	0.0206185567010309	0.0209059233449477	GO:0098662	GO:BP	inorganic cation transmembrane transport	15906	19710	GO:0098660
635	Atrichoblast_Down	FALSE	0.679261415125855	31	291	1	0.00343642611683849	0.032258064516129	GO:0034030	GO:BP	ribonucleoside bisphosphate biosynthetic process	15906	8758	c("GO:0033866"	"GO:0033875")
636	Atrichoblast_Down	FALSE	0.679261415125855	132	291	3	0.0103092783505155	0.0227272727272727	GO:0051239	GO:BP	regulation of multicellular organismal process	15906	14270	c("GO:0032501"	"GO:0050789")
637	Atrichoblast_Down	FALSE	0.679261415125855	131	291	3	0.0103092783505155	0.0229007633587786	GO:0045934	GO:BP	negative regulation of nucleobase-containing compound metabolic process	15906	12345	c("GO:0006139"	"GO:0019219"	"GO:0031324"	"GO:0051172")
638	Atrichoblast_Down	FALSE	0.679261415125855	31	291	1	0.00343642611683849	0.032258064516129	GO:0034033	GO:BP	purine nucleoside bisphosphate biosynthetic process	15906	8761	c("GO:0033866"	"GO:0034032"	"GO:0072522")
639	Atrichoblast_Down	FALSE	0.679261415125855	289	291	6	0.0206185567010309	0.0207612456747405	GO:0099402	GO:BP	plant organ development	15906	19996	c("GO:0048731"	"GO:0048856")
640	Atrichoblast_Down	FALSE	0.679261415125855	31	291	1	0.00343642611683849	0.032258064516129	GO:1902531	GO:BP	regulation of intracellular signal transduction	15906	23244	c("GO:0009966"	"GO:0035556")
641	Atrichoblast_Down	FALSE	0.679261415125855	132	291	3	0.0103092783505155	0.0227272727272727	GO:0031399	GO:BP	regulation of protein modification process	15906	7503	c("GO:0036211"	"GO:0051246")
642	Atrichoblast_Down	FALSE	0.679261415125855	31	291	1	0.00343642611683849	0.032258064516129	GO:0033866	GO:BP	nucleoside bisphosphate biosynthetic process	15906	8748	c("GO:0033865"	"GO:1901293")
643	Atrichoblast_Down	FALSE	0.679261415125855	31	291	1	0.00343642611683849	0.032258064516129	GO:0015749	GO:BP	monosaccharide transmembrane transport	15906	4953	GO:0034219
644	Atrichoblast_Down	FALSE	0.679261415125855	31	291	1	0.00343642611683849	0.032258064516129	GO:0006898	GO:BP	receptor-mediated endocytosis	15906	2592	GO:0006897
645	Atrichoblast_Down	FALSE	0.684906304174707	133	291	3	0.0103092783505155	0.0225563909774436	GO:0010876	GO:BP	lipid localization	15906	4545	GO:0033036
646	Atrichoblast_Down	FALSE	0.686827280933185	32	291	1	0.00343642611683849	0.03125	GO:0015780	GO:BP	nucleotide-sugar transmembrane transport	15906	4983	c("GO:0015931"	"GO:0055085"	"GO:1901264")
647	Atrichoblast_Down	FALSE	0.686827280933185	32	291	1	0.00343642611683849	0.03125	GO:0051156	GO:BP	glucose 6-phosphate metabolic process	15906	14213	c("GO:0006796"	"GO:0019637"	"GO:1901135")
648	Atrichoblast_Down	FALSE	0.686827280933185	32	291	1	0.00343642611683849	0.03125	GO:0046835	GO:BP	carbohydrate phosphorylation	15906	13024	c("GO:0005975"	"GO:0016310")
649	Atrichoblast_Down	FALSE	0.686827280933185	32	291	1	0.00343642611683849	0.03125	GO:0009074	GO:BP	aromatic amino acid family catabolic process	15906	3306	c("GO:0009072"	"GO:0019439"	"GO:0046395"	"GO:1901361"	"GO:1901565")
650	Atrichoblast_Down	FALSE	0.686827280933185	32	291	1	0.00343642611683849	0.03125	GO:0046839	GO:BP	phospholipid dephosphorylation	15906	13026	c("GO:0016311"	"GO:0030258")
651	Atrichoblast_Down	FALSE	0.686827280933185	32	291	1	0.00343642611683849	0.03125	GO:0080135	GO:BP	regulation of cellular response to stress	15906	18660	c("GO:0033554"	"GO:0050794"	"GO:0080134")
652	Atrichoblast_Down	FALSE	0.686827280933185	82	291	2	0.00687285223367698	0.024390243902439	GO:0032940	GO:BP	secretion by cell	15906	8298	c("GO:0046903"	"GO:0140352")
653	Atrichoblast_Down	FALSE	0.690108134085763	614	291	12	0.0412371134020619	0.0195439739413681	GO:0009628	GO:BP	response to abiotic stimulus	15906	3606	GO:0050896
654	Atrichoblast_Down	FALSE	0.690709327910819	83	291	2	0.00687285223367698	0.0240963855421687	GO:0003333	GO:BP	amino acid transmembrane transport	15906	1772	c("GO:0006865"	"GO:1905039")
655	Atrichoblast_Down	FALSE	0.691926255686009	241	291	5	0.0171821305841924	0.020746887966805	GO:0042592	GO:BP	homeostatic process	15906	10755	GO:0008150
656	Atrichoblast_Down	FALSE	0.693922771202551	33	291	1	0.00343642611683849	0.0303030303030303	GO:0071482	GO:BP	cellular response to light stimulus	15906	17526	c("GO:0009416"	"GO:0071478")
657	Atrichoblast_Down	FALSE	0.693922771202551	563	291	11	0.0378006872852234	0.019538188277087	GO:0098542	GO:BP	defense response to other organism	15906	19686	c("GO:0006952"	"GO:0051707")
658	Atrichoblast_Down	FALSE	0.693922771202551	33	291	1	0.00343642611683849	0.0303030303030303	GO:0006506	GO:BP	GPI anchor biosynthetic process	15906	2268	c("GO:0006497"	"GO:0006505"	"GO:0006661"	"GO:0009247")
659	Atrichoblast_Down	FALSE	0.693922771202551	11510	291	212	0.728522336769759	0.0184187662901825	GO:0008152	GO:BP	metabolic process	15906	3178	GO:0008150
660	Atrichoblast_Down	FALSE	0.693922771202551	33	291	1	0.00343642611683849	0.0303030303030303	GO:0006004	GO:BP	fucose metabolic process	15906	1901	GO:0019318
661	Atrichoblast_Down	FALSE	0.70282174410625	5292	291	98	0.336769759450172	0.0185185185185185	GO:1901564	GO:BP	organonitrogen compound metabolic process	15906	22437	c("GO:0006807"	"GO:0071704")
662	Atrichoblast_Down	FALSE	0.705853280719214	34	291	1	0.00343642611683849	0.0294117647058824	GO:0000462	GO:BP	maturation of SSU-rRNA from tricistronic rRNA transcript (SSU-rRNA	5.8S rRNA	LSU-rRNA)	15906	158	GO:0030490
663	Atrichoblast_Down	FALSE	0.705853280719214	34	291	1	0.00343642611683849	0.0294117647058824	GO:0006505	GO:BP	GPI anchor metabolic process	15906	2267	c("GO:0006664"	"GO:0046488")
664	Atrichoblast_Down	FALSE	0.706109378693537	299	291	6	0.0206185567010309	0.020066889632107	GO:0016052	GO:BP	carbohydrate catabolic process	15906	5170	c("GO:0005975"	"GO:1901575")
665	Atrichoblast_Down	FALSE	0.706844893662116	86	291	2	0.00687285223367698	0.0232558139534884	GO:0046903	GO:BP	secretion	15906	13069	GO:0006810
666	Atrichoblast_Down	FALSE	0.713119195922367	35	291	1	0.00343642611683849	0.0285714285714286	GO:0009640	GO:BP	photomorphogenesis	15906	3615	c("GO:0009639"	"GO:0009791")
667	Atrichoblast_Down	FALSE	0.713119195922367	1384	291	26	0.0893470790378007	0.0187861271676301	GO:0006468	GO:BP	protein phosphorylation	15906	2242	c("GO:0016310"	"GO:0036211")
668	Atrichoblast_Down	FALSE	0.713119195922367	35	291	1	0.00343642611683849	0.0285714285714286	GO:0009696	GO:BP	salicylic acid metabolic process	15906	3656	c("GO:0018958"	"GO:0032787"	"GO:0042537")
669	Atrichoblast_Down	FALSE	0.713119195922367	35	291	1	0.00343642611683849	0.0285714285714286	GO:0009845	GO:BP	seed germination	15906	3775	c("GO:0032501"	"GO:0090351")
670	Atrichoblast_Down	FALSE	0.713119195922367	35	291	1	0.00343642611683849	0.0285714285714286	GO:0071478	GO:BP	cellular response to radiation	15906	17522	c("GO:0009314"	"GO:0071214")
671	Atrichoblast_Down	FALSE	0.719970105965612	36	291	1	0.00343642611683849	0.0277777777777778	GO:0030148	GO:BP	sphingolipid biosynthetic process	15906	6997	c("GO:0006665"	"GO:0046467"	"GO:1901566")
672	Atrichoblast_Down	FALSE	0.719970105965612	36	291	1	0.00343642611683849	0.0277777777777778	GO:1901663	GO:BP	quinone biosynthetic process	15906	22505	c("GO:0042181"	"GO:1901661")
673	Atrichoblast_Down	FALSE	0.719970105965612	142	291	3	0.0103092783505155	0.0211267605633803	GO:0046942	GO:BP	carboxylic acid transport	15906	13082	c("GO:0015711"	"GO:0015849")
674	Atrichoblast_Down	FALSE	0.719970105965612	36	291	1	0.00343642611683849	0.0277777777777778	GO:1901661	GO:BP	quinone metabolic process	15906	22503	GO:0042180
675	Atrichoblast_Down	FALSE	0.719970105965612	36	291	1	0.00343642611683849	0.0277777777777778	GO:0060918	GO:BP	auxin transport	15906	15801	GO:0009914
676	Atrichoblast_Down	FALSE	0.719970105965612	36	291	1	0.00343642611683849	0.0277777777777778	GO:0042181	GO:BP	ketone biosynthetic process	15906	10508	c("GO:0042180"	"GO:0044249"	"GO:0044283"	"GO:1901576")
677	Atrichoblast_Down	FALSE	0.719970105965612	142	291	3	0.0103092783505155	0.0211267605633803	GO:0015849	GO:BP	organic acid transport	15906	5043	GO:0071702
678	Atrichoblast_Down	FALSE	0.721366393688706	197	291	4	0.013745704467354	0.0203045685279188	GO:0022900	GO:BP	electron transport chain	15906	6945	GO:0006091
679	Atrichoblast_Down	FALSE	0.727416992889767	90	291	2	0.00687285223367698	0.0222222222222222	GO:0046467	GO:BP	membrane lipid biosynthetic process	15906	12799	c("GO:0006643"	"GO:0008610"	"GO:0044249")
680	Atrichoblast_Down	FALSE	0.729623627743358	37	291	1	0.00343642611683849	0.027027027027027	GO:0009914	GO:BP	hormone transport	15906	3828	c("GO:0006810"	"GO:0010817")
681	Atrichoblast_Down	FALSE	0.729623627743358	37	291	1	0.00343642611683849	0.027027027027027	GO:0009743	GO:BP	response to carbohydrate	15906	3698	c("GO:0010033"	"GO:1901700")
682	Atrichoblast_Down	FALSE	0.734449154525493	200	291	4	0.013745704467354	0.02	GO:0009266	GO:BP	response to temperature stimulus	15906	3487	GO:0009628
683	Atrichoblast_Down	FALSE	0.741075918388494	38	291	1	0.00343642611683849	0.0263157894736842	GO:0000288	GO:BP	nuclear-transcribed mRNA catabolic process	deadenylation-dependent decay	15906	85	c("GO:0000956"	"GO:0061157")
684	Atrichoblast_Down	FALSE	0.748793183602078	148	291	3	0.0103092783505155	0.0202702702702703	GO:0022618	GO:BP	protein-RNA complex assembly	15906	6940	c("GO:0022613"	"GO:0065003"	"GO:0071826")
685	Atrichoblast_Down	FALSE	0.75002386259088	39	291	1	0.00343642611683849	0.0256410256410256	GO:0042214	GO:BP	terpene metabolic process	15906	10541	c("GO:0006720"	"GO:0120252")
686	Atrichoblast_Down	FALSE	0.75002386259088	39	291	1	0.00343642611683849	0.0256410256410256	GO:0009081	GO:BP	branched-chain amino acid metabolic process	15906	3310	GO:0006520
687	Atrichoblast_Down	FALSE	0.75002386259088	39	291	1	0.00343642611683849	0.0256410256410256	GO:0006906	GO:BP	vesicle fusion	15906	2597	c("GO:0016050"	"GO:0016192"	"GO:0090174")
688	Atrichoblast_Down	FALSE	0.759858296517429	95	291	2	0.00687285223367698	0.0210526315789474	GO:0030003	GO:BP	intracellular monoatomic cation homeostasis	15906	6963	c("GO:0006873"	"GO:0055080")
689	Atrichoblast_Down	FALSE	0.760829323606669	40	291	1	0.00343642611683849	0.025	GO:0001676	GO:BP	long-chain fatty acid metabolic process	15906	390	GO:0006631
690	Atrichoblast_Down	FALSE	0.761710634305015	151	291	3	0.0103092783505155	0.0198675496688742	GO:0071826	GO:BP	protein-RNA complex organization	15906	17748	GO:0043933
691	Atrichoblast_Down	FALSE	0.761710634305015	1033	291	19	0.0652920962199313	0.0183930300096805	GO:0044085	GO:BP	cellular component biogenesis	15906	11459	GO:0071840
692	Atrichoblast_Down	FALSE	0.762515796898383	96	291	2	0.00687285223367698	0.0208333333333333	GO:0017148	GO:BP	negative regulation of translation	15906	5381	c("GO:0006412"	"GO:0006417"	"GO:0010629"	"GO:0034249"	"GO:0051248")
693	Atrichoblast_Down	FALSE	0.762515796898383	96	291	2	0.00687285223367698	0.0208333333333333	GO:0034249	GO:BP	negative regulation of amide metabolic process	15906	8915	c("GO:0034248"	"GO:0043603"	"GO:0051172")
694	Atrichoblast_Down	FALSE	0.766896283057187	41	291	1	0.00343642611683849	0.024390243902439	GO:0008283	GO:BP	cell population proliferation	15906	3204	GO:0009987
695	Atrichoblast_Down	FALSE	0.766896283057187	41	291	1	0.00343642611683849	0.024390243902439	GO:1905393	GO:BP	plant organ formation	15906	25618	GO:0048646
696	Atrichoblast_Down	FALSE	0.768113596329558	153	291	3	0.0103092783505155	0.0196078431372549	GO:0009657	GO:BP	plastid organization	15906	3629	GO:0006996
697	Atrichoblast_Down	FALSE	0.773734157405896	98	291	2	0.00687285223367698	0.0204081632653061	GO:0016050	GO:BP	vesicle organization	15906	5168	GO:0006996
698	Atrichoblast_Down	FALSE	0.773734157405896	42	291	1	0.00343642611683849	0.0238095238095238	GO:0051258	GO:BP	protein polymerization	15906	14286	GO:0065003
699	Atrichoblast_Down	FALSE	0.773734157405896	42	291	1	0.00343642611683849	0.0238095238095238	GO:0008219	GO:BP	cell death	15906	3199	GO:0009987
700	Atrichoblast_Down	FALSE	0.773734157405896	42	291	1	0.00343642611683849	0.0238095238095238	GO:0042446	GO:BP	hormone biosynthetic process	15906	10686	c("GO:0009058"	"GO:0042445")
701	Atrichoblast_Down	FALSE	0.774802274217267	211	291	4	0.013745704467354	0.018957345971564	GO:0006790	GO:BP	sulfur compound metabolic process	15906	2515	GO:0044237
702	Atrichoblast_Down	FALSE	0.77646203941108	99	291	2	0.00687285223367698	0.0202020202020202	GO:0006090	GO:BP	pyruvate metabolic process	15906	1982	GO:0032787
703	Atrichoblast_Down	FALSE	0.779146329432025	43	291	1	0.00343642611683849	0.0232558139534884	GO:0140056	GO:BP	organelle localization by membrane tethering	15906	20574	c("GO:0022406"	"GO:0051640")
704	Atrichoblast_Down	FALSE	0.779146329432025	43	291	1	0.00343642611683849	0.0232558139534884	GO:0015994	GO:BP	chlorophyll metabolic process	15906	5152	GO:0006778
705	Atrichoblast_Down	FALSE	0.779146329432025	156	291	3	0.0103092783505155	0.0192307692307692	GO:0006470	GO:BP	protein dephosphorylation	15906	2244	c("GO:0016311"	"GO:0036211")
706	Atrichoblast_Down	FALSE	0.779146329432025	43	291	1	0.00343642611683849	0.0232558139534884	GO:0022406	GO:BP	membrane docking	15906	6912	GO:0009987
707	Atrichoblast_Down	FALSE	0.785353000076547	101	291	2	0.00687285223367698	0.0198019801980198	GO:0030258	GO:BP	lipid modification	15906	7062	GO:0044255
708	Atrichoblast_Down	FALSE	0.785353000076547	44	291	1	0.00343642611683849	0.0227272727272727	GO:0018958	GO:BP	phenol-containing compound metabolic process	15906	5757	c("GO:0006725"	"GO:1901360"	"GO:1901615")
709	Atrichoblast_Down	FALSE	0.785353000076547	44	291	1	0.00343642611683849	0.0227272727272727	GO:0000470	GO:BP	maturation of LSU-rRNA	15906	165	c("GO:0006364"	"GO:0042273")
710	Atrichoblast_Down	FALSE	0.785353000076547	44	291	1	0.00343642611683849	0.0227272727272727	GO:0090174	GO:BP	organelle membrane fusion	15906	18940	c("GO:0048284"	"GO:0061025")
711	Atrichoblast_Down	FALSE	0.785353000076547	44	291	1	0.00343642611683849	0.0227272727272727	GO:0090351	GO:BP	seedling development	15906	19100	GO:0009791
712	Atrichoblast_Down	FALSE	0.786466188342305	1661	291	30	0.103092783505155	0.0180614087898856	GO:0016310	GO:BP	phosphorylation	15906	5287	GO:0006796
713	Atrichoblast_Down	FALSE	0.786466188342305	159	291	3	0.0103092783505155	0.0188679245283019	GO:0070925	GO:BP	organelle assembly	15906	17178	c("GO:0006996"	"GO:0022607")
714	Atrichoblast_Down	FALSE	0.789056758530878	160	291	3	0.0103092783505155	0.01875	GO:0006417	GO:BP	regulation of translation	15906	2209	c("GO:0006412"	"GO:0010608"	"GO:0034248"	"GO:0051246")
715	Atrichoblast_Down	FALSE	0.789056758530878	45	291	1	0.00343642611683849	0.0222222222222222	GO:0006637	GO:BP	acyl-CoA metabolic process	15906	2386	c("GO:0009150"	"GO:0033875"	"GO:0034032"	"GO:0035383"	"GO:0043603")
716	Atrichoblast_Down	FALSE	0.789056758530878	45	291	1	0.00343642611683849	0.0222222222222222	GO:0035383	GO:BP	thioester metabolic process	15906	9438	c("GO:0006790"	"GO:0071704")
717	Atrichoblast_Down	FALSE	0.789056758530878	45	291	1	0.00343642611683849	0.0222222222222222	GO:1904029	GO:BP	regulation of cyclin-dependent protein kinase activity	15906	24444	c("GO:0045859"	"GO:0051726")
718	Atrichoblast_Down	FALSE	0.789056758530878	45	291	1	0.00343642611683849	0.0222222222222222	GO:0000079	GO:BP	regulation of cyclin-dependent protein serine/threonine kinase activity	15906	30	c("GO:0071900"	"GO:1904029")
719	Atrichoblast_Down	FALSE	0.795436873296627	104	291	2	0.00687285223367698	0.0192307692307692	GO:0006873	GO:BP	intracellular monoatomic ion homeostasis	15906	2571	c("GO:0050801"	"GO:0055082")
720	Atrichoblast_Down	FALSE	0.795776156674641	46	291	1	0.00343642611683849	0.0217391304347826	GO:0104004	GO:BP	cellular response to environmental stimulus	15906	20105	GO:0051716
721	Atrichoblast_Down	FALSE	0.795776156674641	46	291	1	0.00343642611683849	0.0217391304347826	GO:0071214	GO:BP	cellular response to abiotic stimulus	15906	17284	c("GO:0009628"	"GO:0104004")
722	Atrichoblast_Down	FALSE	0.795776156674641	46	291	1	0.00343642611683849	0.0217391304347826	GO:0000910	GO:BP	cytokinesis	15906	249	c("GO:0022402"	"GO:0051301")
723	Atrichoblast_Down	FALSE	0.798270389147146	105	291	2	0.00687285223367698	0.019047619047619	GO:0006643	GO:BP	membrane lipid metabolic process	15906	2392	GO:0044255
724	Atrichoblast_Down	FALSE	0.798670779983334	391	291	7	0.0240549828178694	0.0179028132992327	GO:0003006	GO:BP	developmental process involved in reproduction	15906	1471	c("GO:0022414"	"GO:0032502")
725	Atrichoblast_Down	FALSE	0.803326342211517	47	291	1	0.00343642611683849	0.0212765957446809	GO:0030490	GO:BP	maturation of SSU-rRNA	15906	7132	c("GO:0006364"	"GO:0042274")
726	Atrichoblast_Down	FALSE	0.805859141320366	337	291	6	0.0206185567010309	0.0178041543026706	GO:0098660	GO:BP	inorganic ion transmembrane transport	15906	19708	GO:0055085
727	Atrichoblast_Down	FALSE	0.805859141320366	107	291	2	0.00687285223367698	0.0186915887850467	GO:0046488	GO:BP	phosphatidylinositol metabolic process	15906	12817	GO:0006650
728	Atrichoblast_Down	FALSE	0.805859141320366	107	291	2	0.00687285223367698	0.0186915887850467	GO:0008643	GO:BP	carbohydrate transport	15906	3277	GO:0071702
729	Atrichoblast_Down	FALSE	0.805859141320366	223	291	4	0.013745704467354	0.0179372197309417	GO:0015711	GO:BP	organic anion transport	15906	4916	GO:0071702
730	Atrichoblast_Down	FALSE	0.80729009547742	48	291	1	0.00343642611683849	0.0208333333333333	GO:0046434	GO:BP	organophosphate catabolic process	15906	12766	c("GO:0019637"	"GO:1901575")
731	Atrichoblast_Down	FALSE	0.80729009547742	48	291	1	0.00343642611683849	0.0208333333333333	GO:1901136	GO:BP	carbohydrate derivative catabolic process	15906	22081	c("GO:1901135"	"GO:1901575")
732	Atrichoblast_Down	FALSE	0.816537417963275	49	291	1	0.00343642611683849	0.0204081632653061	GO:0006900	GO:BP	vesicle budding from membrane	15906	2593	c("GO:0016050"	"GO:0016192"	"GO:0061024")
733	Atrichoblast_Down	FALSE	0.821089770347237	50	291	1	0.00343642611683849	0.02	GO:0034440	GO:BP	lipid oxidation	15906	9033	GO:0030258
734	Atrichoblast_Down	FALSE	0.821089770347237	50	291	1	0.00343642611683849	0.02	GO:0016485	GO:BP	protein processing	15906	5322	c("GO:0006508"	"GO:0051604")
735	Atrichoblast_Down	FALSE	0.821089770347237	169	291	3	0.0103092783505155	0.0177514792899408	GO:0000271	GO:BP	polysaccharide biosynthetic process	15906	78	c("GO:0005976"	"GO:0009059"	"GO:0016051")
736	Atrichoblast_Down	FALSE	0.821089770347237	50	291	1	0.00343642611683849	0.02	GO:0006576	GO:BP	biogenic amine metabolic process	15906	2333	GO:0009308
737	Atrichoblast_Down	FALSE	0.821089770347237	50	291	1	0.00343642611683849	0.02	GO:0006665	GO:BP	sphingolipid metabolic process	15906	2412	c("GO:0006643"	"GO:1901564")
738	Atrichoblast_Down	FALSE	0.822135417916741	111	291	2	0.00687285223367698	0.018018018018018	GO:1903825	GO:BP	organic acid transmembrane transport	15906	24272	c("GO:0015849"	"GO:0055085")
739	Atrichoblast_Down	FALSE	0.822135417916741	111	291	2	0.00687285223367698	0.018018018018018	GO:1905039	GO:BP	carboxylic acid transmembrane transport	15906	25319	c("GO:0046942"	"GO:1903825")
740	Atrichoblast_Down	FALSE	0.824311846796192	51	291	1	0.00343642611683849	0.0196078431372549	GO:0009834	GO:BP	plant-type secondary cell wall biogenesis	15906	3770	GO:0009832
741	Atrichoblast_Down	FALSE	0.824311846796192	112	291	2	0.00687285223367698	0.0178571428571429	GO:0009250	GO:BP	glucan biosynthetic process	15906	3471	c("GO:0000271"	"GO:0044042")
742	Atrichoblast_Down	FALSE	0.824311846796192	51	291	1	0.00343642611683849	0.0196078431372549	GO:0009267	GO:BP	cellular response to starvation	15906	3488	c("GO:0031669"	"GO:0033554"	"GO:0042594")
743	Atrichoblast_Down	FALSE	0.824311846796192	51	291	1	0.00343642611683849	0.0196078431372549	GO:0022603	GO:BP	regulation of anatomical structure morphogenesis	15906	6926	c("GO:0009653"	"GO:0050793")
744	Atrichoblast_Down	FALSE	0.826048478068179	462	291	8	0.0274914089347079	0.0173160173160173	GO:0009791	GO:BP	post-embryonic development	15906	3736	c("GO:0007275"	"GO:0032501")
745	Atrichoblast_Down	FALSE	0.82725377866578	52	291	1	0.00343642611683849	0.0192307692307692	GO:0061014	GO:BP	positive regulation of mRNA catabolic process	15906	15890	c("GO:0006402"	"GO:0031331"	"GO:0061013"	"GO:1903313")
746	Atrichoblast_Down	FALSE	0.82725377866578	52	291	1	0.00343642611683849	0.0192307692307692	GO:0048284	GO:BP	organelle fusion	15906	13276	GO:0006996
747	Atrichoblast_Down	FALSE	0.82725377866578	52	291	1	0.00343642611683849	0.0192307692307692	GO:0031331	GO:BP	positive regulation of cellular catabolic process	15906	7469	c("GO:0009896"	"GO:0031325"	"GO:0031329"	"GO:0044248")
748	Atrichoblast_Down	FALSE	0.82725377866578	52	291	1	0.00343642611683849	0.0192307692307692	GO:0050779	GO:BP	RNA destabilization	15906	13911	c("GO:0006401"	"GO:0031331"	"GO:0043487"	"GO:0051254")
749	Atrichoblast_Down	FALSE	0.82725377866578	52	291	1	0.00343642611683849	0.0192307692307692	GO:0061157	GO:BP	mRNA destabilization	15906	16018	c("GO:0017148"	"GO:0043488"	"GO:0050779"	"GO:0061014")
750	Atrichoblast_Down	FALSE	0.835533524029627	53	291	1	0.00343642611683849	0.0188679245283019	GO:0031669	GO:BP	cellular response to nutrient levels	15906	7624	c("GO:0031667"	"GO:0031668")
751	Atrichoblast_Down	FALSE	0.842497973881025	54	291	1	0.00343642611683849	0.0185185185185185	GO:0009247	GO:BP	glycolipid biosynthetic process	15906	3468	c("GO:0006664"	"GO:0046467"	"GO:1901137")
752	Atrichoblast_Down	FALSE	0.842497973881025	54	291	1	0.00343642611683849	0.0185185185185185	GO:0009909	GO:BP	regulation of flower development	15906	3823	c("GO:0009908"	"GO:0048580"	"GO:0048831"	"GO:2000241")
753	Atrichoblast_Down	FALSE	0.847011146976522	55	291	1	0.00343642611683849	0.0181818181818182	GO:0007389	GO:BP	pattern specification process	15906	2942	c("GO:0007275"	"GO:0032501")
754	Atrichoblast_Down	FALSE	0.847011146976522	645	291	11	0.0378006872852234	0.0170542635658915	GO:0048519	GO:BP	negative regulation of biological process	15906	13452	c("GO:0008150"	"GO:0050789")
755	Atrichoblast_Down	FALSE	0.847011146976522	55	291	1	0.00343642611683849	0.0181818181818182	GO:0045786	GO:BP	negative regulation of cell cycle	15906	12233	c("GO:0007049"	"GO:0048523"	"GO:0051726")
756	Atrichoblast_Down	FALSE	0.847011146976522	55	291	1	0.00343642611683849	0.0181818181818182	GO:0090698	GO:BP	post-embryonic plant morphogenesis	15906	19293	GO:0009653
757	Atrichoblast_Down	FALSE	0.847966316557024	416	291	7	0.0240549828178694	0.0168269230769231	GO:0006091	GO:BP	generation of precursor metabolites and energy	15906	1983	GO:0044237
758	Atrichoblast_Down	FALSE	0.847966316557024	119	291	2	0.00687285223367698	0.0168067226890756	GO:0019318	GO:BP	hexose metabolic process	15906	5938	GO:0005996
759	Atrichoblast_Down	FALSE	0.847966316557024	8285	291	149	0.512027491408935	0.0179843089921545	GO:0043170	GO:BP	macromolecule metabolic process	15906	11075	GO:0071704
760	Atrichoblast_Down	FALSE	0.847966316557024	300	291	5	0.0171821305841924	0.0166666666666667	GO:0098655	GO:BP	monoatomic cation transmembrane transport	15906	19703	c("GO:0006812"	"GO:0034220")
761	Atrichoblast_Down	FALSE	0.847966316557024	56	291	1	0.00343642611683849	0.0178571428571429	GO:0006778	GO:BP	porphyrin-containing compound metabolic process	15906	2503	GO:0033013
762	Atrichoblast_Down	FALSE	0.847966316557024	56	291	1	0.00343642611683849	0.0178571428571429	GO:0071897	GO:BP	DNA biosynthetic process	15906	17793	c("GO:0006259"	"GO:0009059"	"GO:0034654")
763	Atrichoblast_Down	FALSE	0.847966316557024	532	291	9	0.0309278350515464	0.0169172932330827	GO:0008610	GO:BP	lipid biosynthetic process	15906	3261	c("GO:0006629"	"GO:1901576")
764	Atrichoblast_Down	FALSE	0.850956192694704	57	291	1	0.00343642611683849	0.0175438596491228	GO:0061013	GO:BP	regulation of mRNA catabolic process	15906	15889	c("GO:0006402"	"GO:0010468"	"GO:0031329"	"GO:1903311")
765	Atrichoblast_Down	FALSE	0.850956192694704	57	291	1	0.00343642611683849	0.0175438596491228	GO:0033013	GO:BP	tetrapyrrole metabolic process	15906	8351	c("GO:0006725"	"GO:0046483"	"GO:1901360"	"GO:1901564")
766	Atrichoblast_Down	FALSE	0.850956192694704	57	291	1	0.00343642611683849	0.0175438596491228	GO:0043488	GO:BP	regulation of mRNA stability	15906	11244	c("GO:0043487"	"GO:0061013")
767	Atrichoblast_Down	FALSE	0.850956192694704	182	291	3	0.0103092783505155	0.0164835164835165	GO:0051726	GO:BP	regulation of cell cycle	15906	14607	c("GO:0007049"	"GO:0050794")
768	Atrichoblast_Down	FALSE	0.850956192694704	57	291	1	0.00343642611683849	0.0175438596491228	GO:0010016	GO:BP	shoot system morphogenesis	15906	3886	c("GO:0009653"	"GO:0048367")
769	Atrichoblast_Down	FALSE	0.854166494494395	365	291	6	0.0206185567010309	0.0164383561643836	GO:0061458	GO:BP	reproductive system development	15906	16275	GO:0048731
770	Atrichoblast_Down	FALSE	0.854166494494395	59	291	1	0.00343642611683849	0.0169491525423729	GO:0006626	GO:BP	protein targeting to mitochondrion	15906	2378	c("GO:0006605"	"GO:0006839"	"GO:0007005"	"GO:0072655")
771	Atrichoblast_Down	FALSE	0.854166494494395	59	291	1	0.00343642611683849	0.0169491525423729	GO:0009639	GO:BP	response to red or far red light	15906	3614	GO:0009416
772	Atrichoblast_Down	FALSE	0.854166494494395	59	291	1	0.00343642611683849	0.0169491525423729	GO:0043487	GO:BP	regulation of RNA stability	15906	11243	c("GO:0006401"	"GO:0010608"	"GO:0031329"	"GO:0051252"	"GO:0065008")
773	Atrichoblast_Down	FALSE	0.854166494494395	1514	291	26	0.0893470790378007	0.0171730515191546	GO:1901575	GO:BP	organic substance catabolic process	15906	22444	c("GO:0009056"	"GO:0071704")
774	Atrichoblast_Down	FALSE	0.854166494494395	122	291	2	0.00687285223367698	0.0163934426229508	GO:0043086	GO:BP	negative regulation of catalytic activity	15906	11025	c("GO:0044092"	"GO:0050790")
775	Atrichoblast_Down	FALSE	0.854166494494395	58	291	1	0.00343642611683849	0.0172413793103448	GO:0006664	GO:BP	glycolipid metabolic process	15906	2411	c("GO:0006643"	"GO:1903509")
776	Atrichoblast_Down	FALSE	0.854166494494395	59	291	1	0.00343642611683849	0.0169491525423729	GO:1903313	GO:BP	positive regulation of mRNA metabolic process	15906	23839	c("GO:0016071"	"GO:0051254"	"GO:1903311")
777	Atrichoblast_Down	FALSE	0.854166494494395	364	291	6	0.0206185567010309	0.0164835164835165	GO:0048608	GO:BP	reproductive structure development	15906	13521	c("GO:0003006"	"GO:0048856"	"GO:0061458")
778	Atrichoblast_Down	FALSE	0.854166494494395	123	291	2	0.00687285223367698	0.016260162601626	GO:0044092	GO:BP	negative regulation of molecular function	15906	11465	GO:0065009
779	Atrichoblast_Down	FALSE	0.854166494494395	58	291	1	0.00343642611683849	0.0172413793103448	GO:0061025	GO:BP	membrane fusion	15906	15895	GO:0061024
780	Atrichoblast_Down	FALSE	0.854166494494395	58	291	1	0.00343642611683849	0.0172413793103448	GO:1903509	GO:BP	liposaccharide metabolic process	15906	24001	c("GO:0006629"	"GO:1901135")
781	Atrichoblast_Down	FALSE	0.858407122553281	427	291	7	0.0240549828178694	0.0163934426229508	GO:0031324	GO:BP	negative regulation of cellular metabolic process	15906	7462	c("GO:0009892"	"GO:0031323"	"GO:0044237"	"GO:0048523")
782	Atrichoblast_Down	FALSE	0.85879136797645	60	291	1	0.00343642611683849	0.0166666666666667	GO:0006897	GO:BP	endocytosis	15906	2591	c("GO:0016192"	"GO:0098657")
783	Atrichoblast_Down	FALSE	0.85879136797645	60	291	1	0.00343642611683849	0.0166666666666667	GO:0031668	GO:BP	cellular response to extracellular stimulus	15906	7623	c("GO:0007154"	"GO:0009991"	"GO:0051716"	"GO:0071496")
784	Atrichoblast_Down	FALSE	0.861269617060479	127	291	2	0.00687285223367698	0.015748031496063	GO:0042742	GO:BP	defense response to bacterium	15906	10838	c("GO:0009617"	"GO:0098542")
785	Atrichoblast_Down	FALSE	0.861269617060479	838	291	14	0.0481099656357388	0.0167064439140811	GO:0032501	GO:BP	multicellular organismal process	15906	7975	GO:0008150
786	Atrichoblast_Down	FALSE	0.861269617060479	61	291	1	0.00343642611683849	0.0163934426229508	GO:0009736	GO:BP	cytokinin-activated signaling pathway	15906	3691	c("GO:0009755"	"GO:0071368")
787	Atrichoblast_Down	FALSE	0.861269617060479	1581	291	27	0.0927835051546392	0.0170777988614801	GO:0009056	GO:BP	catabolic process	15906	3288	GO:0008152
788	Atrichoblast_Down	FALSE	0.861269617060479	62	291	1	0.00343642611683849	0.0161290322580645	GO:0070585	GO:BP	protein localization to mitochondrion	15906	16993	GO:0033365
789	Atrichoblast_Down	FALSE	0.861269617060479	608	291	10	0.0343642611683849	0.0164473684210526	GO:0048731	GO:BP	system development	15906	13640	c("GO:0007275"	"GO:0048856")
790	Atrichoblast_Down	FALSE	0.861269617060479	62	291	1	0.00343642611683849	0.0161290322580645	GO:0071368	GO:BP	cellular response to cytokinin stimulus	15906	17430	c("GO:0009735"	"GO:0032870")
791	Atrichoblast_Down	FALSE	0.861269617060479	128	291	2	0.00687285223367698	0.015625	GO:0055080	GO:BP	monoatomic cation homeostasis	15906	14963	GO:0050801
792	Atrichoblast_Down	FALSE	0.861269617060479	62	291	1	0.00343642611683849	0.0161290322580645	GO:0072655	GO:BP	establishment of protein localization to mitochondrion	15906	18312	c("GO:0070585"	"GO:0072594")
793	Atrichoblast_Down	FALSE	0.861269617060479	551	291	9	0.0309278350515464	0.0163339382940109	GO:0048523	GO:BP	negative regulation of cellular process	15906	13456	c("GO:0009987"	"GO:0048519"	"GO:0050794")
794	Atrichoblast_Down	FALSE	0.861269617060479	62	291	1	0.00343642611683849	0.0161290322580645	GO:0048437	GO:BP	floral organ development	15906	13388	c("GO:0003006"	"GO:0009908"	"GO:0099402")
795	Atrichoblast_Down	FALSE	0.861269617060479	61	291	1	0.00343642611683849	0.0163934426229508	GO:0071496	GO:BP	cellular response to external stimulus	15906	17540	GO:0009605
796	Atrichoblast_Down	FALSE	0.86537863929425	129	291	2	0.00687285223367698	0.0155038759689922	GO:0010817	GO:BP	regulation of hormone levels	15906	4508	GO:0065008
797	Atrichoblast_Down	FALSE	0.866140734305102	63	291	1	0.00343642611683849	0.0158730158730159	GO:0006006	GO:BP	glucose metabolic process	15906	1903	GO:0019318
798	Atrichoblast_Down	FALSE	0.868332642114714	130	291	2	0.00687285223367698	0.0153846153846154	GO:0045944	GO:BP	positive regulation of transcription by RNA polymerase II	15906	12354	c("GO:0006357"	"GO:0006366"	"GO:0045893")
799	Atrichoblast_Down	FALSE	0.871131772627815	2273	291	39	0.134020618556701	0.0171579410470744	GO:0006796	GO:BP	phosphate-containing compound metabolic process	15906	2521	GO:0006793
800	Atrichoblast_Down	FALSE	0.873807469130628	1082	291	18	0.0618556701030928	0.0166358595194085	GO:0032502	GO:BP	developmental process	15906	7976	GO:0008150
801	Atrichoblast_Down	FALSE	0.874932280868876	132	291	2	0.00687285223367698	0.0151515151515152	GO:0000226	GO:BP	microtubule cytoskeleton organization	15906	65	c("GO:0007010"	"GO:0007017")
802	Atrichoblast_Down	FALSE	0.874932280868876	65	291	1	0.00343642611683849	0.0153846153846154	GO:0048646	GO:BP	anatomical structure formation involved in morphogenesis	15906	13556	c("GO:0009653"	"GO:0032502")
803	Atrichoblast_Down	FALSE	0.879640130885865	4407	291	77	0.264604810996564	0.0174722033129113	GO:0006725	GO:BP	cellular aromatic compound metabolic process	15906	2468	GO:0044237
804	Atrichoblast_Down	FALSE	0.879640130885865	66	291	1	0.00343642611683849	0.0151515151515152	GO:0046777	GO:BP	protein autophosphorylation	15906	12991	GO:0006468
805	Atrichoblast_Down	FALSE	0.880554246726054	134	291	2	0.00687285223367698	0.0149253731343284	GO:0019953	GO:BP	sexual reproduction	15906	6377	GO:0000003
806	Atrichoblast_Down	FALSE	0.884198891340203	67	291	1	0.00343642611683849	0.0149253731343284	GO:0006839	GO:BP	mitochondrial transport	15906	2548	GO:0046907
807	Atrichoblast_Down	FALSE	0.884930010610219	200	291	3	0.0103092783505155	0.015	GO:0046700	GO:BP	heterocycle catabolic process	15906	12951	c("GO:0044248"	"GO:0046483")
808	Atrichoblast_Down	FALSE	0.888611957655384	68	291	1	0.00343642611683849	0.0147058823529412	GO:0006767	GO:BP	water-soluble vitamin metabolic process	15906	2495	GO:0006766
809	Atrichoblast_Down	FALSE	0.889450740967827	449	291	7	0.0240549828178694	0.0155902004454343	GO:0065003	GO:BP	protein-containing complex assembly	15906	16679	c("GO:0022607"	"GO:0043933")
810	Atrichoblast_Down	FALSE	0.889450740967827	202	291	3	0.0103092783505155	0.0148514851485149	GO:0044270	GO:BP	cellular nitrogen compound catabolic process	15906	11500	c("GO:0034641"	"GO:0044248")
811	Atrichoblast_Down	FALSE	0.889587880284494	69	291	1	0.00343642611683849	0.0144927536231884	GO:0033875	GO:BP	ribonucleoside bisphosphate metabolic process	15906	8750	GO:0033865
812	Atrichoblast_Down	FALSE	0.889587880284494	69	291	1	0.00343642611683849	0.0144927536231884	GO:0033865	GO:BP	nucleoside bisphosphate metabolic process	15906	8747	GO:0006753
813	Atrichoblast_Down	FALSE	0.889587880284494	69	291	1	0.00343642611683849	0.0144927536231884	GO:0034032	GO:BP	purine nucleoside bisphosphate metabolic process	15906	8760	c("GO:0033865"	"GO:0072521")
814	Atrichoblast_Down	FALSE	0.891524532935085	70	291	1	0.00343642611683849	0.0142857142857143	GO:0031329	GO:BP	regulation of cellular catabolic process	15906	7467	c("GO:0009894"	"GO:0031323"	"GO:0044248")
815	Atrichoblast_Down	FALSE	0.891524532935085	70	291	1	0.00343642611683849	0.0142857142857143	GO:0070592	GO:BP	cell wall polysaccharide biosynthetic process	15906	16999	c("GO:0000271"	"GO:0010383")
816	Atrichoblast_Down	FALSE	0.891524532935085	204	291	3	0.0103092783505155	0.0147058823529412	GO:0051301	GO:BP	cell division	15906	14313	GO:0009987
817	Atrichoblast_Down	FALSE	0.891524532935085	10077	291	180	0.618556701030928	0.017862459065198	GO:0044238	GO:BP	primary metabolic process	15906	11489	GO:0008152
818	Atrichoblast_Down	FALSE	0.892089417628206	205	291	3	0.0103092783505155	0.0146341463414634	GO:0010608	GO:BP	post-transcriptional regulation of gene expression	15906	4327	GO:0010468
819	Atrichoblast_Down	FALSE	0.893203268220657	2307	291	39	0.134020618556701	0.0169050715214564	GO:0006793	GO:BP	phosphorus metabolic process	15906	2518	GO:0044237
820	Atrichoblast_Down	FALSE	0.893327651537025	71	291	1	0.00343642611683849	0.0140845070422535	GO:0042158	GO:BP	lipoprotein biosynthetic process	15906	10495	c("GO:0009059"	"GO:0042157"	"GO:1901566")
821	Atrichoblast_Down	FALSE	0.893327651537025	71	291	1	0.00343642611683849	0.0140845070422535	GO:0006497	GO:BP	protein lipidation	15906	2262	c("GO:0036211"	"GO:0042158")
822	Atrichoblast_Down	FALSE	0.894100852587882	517	291	8	0.0274914089347079	0.0154738878143133	GO:0000003	GO:BP	reproduction	15906	3	GO:0008150
823	Atrichoblast_Down	FALSE	0.894100852587882	141	291	2	0.00687285223367698	0.0141843971631206	GO:0050801	GO:BP	monoatomic ion homeostasis	15906	13925	GO:0048878
824	Atrichoblast_Down	FALSE	0.901989496759991	73	291	1	0.00343642611683849	0.0136986301369863	GO:0042157	GO:BP	lipoprotein metabolic process	15906	10494	GO:0019538
825	Atrichoblast_Down	FALSE	0.906683119079825	74	291	1	0.00343642611683849	0.0135135135135135	GO:1901264	GO:BP	carbohydrate derivative transport	15906	22181	GO:0071702
826	Atrichoblast_Down	FALSE	0.90711821859866	463	291	7	0.0240549828178694	0.0151187904967603	GO:0007049	GO:BP	cell cycle	15906	2692	GO:0009987
827	Atrichoblast_Down	FALSE	0.912411171274162	76	291	1	0.00343642611683849	0.0131578947368421	GO:0016125	GO:BP	sterol metabolic process	15906	5230	c("GO:0008202"	"GO:1901615")
828	Atrichoblast_Down	FALSE	0.912411171274162	147	291	2	0.00687285223367698	0.0136054421768707	GO:0008299	GO:BP	isoprenoid biosynthetic process	15906	3213	c("GO:0006720"	"GO:0008610"	"GO:0044249")
829	Atrichoblast_Down	FALSE	0.912411171274162	467	291	7	0.0240549828178694	0.0149892933618844	GO:0010605	GO:BP	negative regulation of macromolecule metabolic process	15906	4324	c("GO:0009892"	"GO:0043170"	"GO:0060255")
830	Atrichoblast_Down	FALSE	0.912411171274162	76	291	1	0.00343642611683849	0.0131578947368421	GO:0098657	GO:BP	import into cell	15906	19705	GO:0006810
831	Atrichoblast_Down	FALSE	0.916748383893569	77	291	1	0.00343642611683849	0.012987012987013	GO:0006096	GO:BP	glycolytic process	15906	1985	c("GO:0006090"	"GO:0006091"	"GO:0016052")
832	Atrichoblast_Down	FALSE	0.918306552169344	347	291	5	0.0171821305841924	0.0144092219020173	GO:0006812	GO:BP	monoatomic cation transport	15906	2532	GO:0006811
833	Atrichoblast_Down	FALSE	0.918306552169344	8666	291	153	0.525773195876289	0.0176552042464805	GO:0006807	GO:BP	nitrogen compound metabolic process	15906	2527	GO:0008152
834	Atrichoblast_Down	FALSE	0.918306552169344	217	291	3	0.0103092783505155	0.0138248847926267	GO:0006644	GO:BP	phospholipid metabolic process	15906	2393	c("GO:0006796"	"GO:0019637"	"GO:0044255")
835	Atrichoblast_Down	FALSE	0.918306552169344	78	291	1	0.00343642611683849	0.0128205128205128	GO:0019684	GO:BP	photosynthesis	light reaction	15906	6277	c("GO:0006091"	"GO:0015979")
836	Atrichoblast_Down	FALSE	0.920316878826016	3654	291	62	0.213058419243986	0.016967706622879	GO:0090304	GO:BP	nucleic acid metabolic process	15906	19056	c("GO:0006139"	"GO:0043170")
837	Atrichoblast_Down	FALSE	0.920316878826016	81	291	1	0.00343642611683849	0.0123456790123457	GO:0018105	GO:BP	peptidyl-serine phosphorylation	15906	5449	c("GO:0006468"	"GO:0018209")
838	Atrichoblast_Down	FALSE	0.920316878826016	81	291	1	0.00343642611683849	0.0123456790123457	GO:0018209	GO:BP	peptidyl-serine modification	15906	5529	GO:0018193
839	Atrichoblast_Down	FALSE	0.920316878826016	958	291	15	0.0515463917525773	0.0156576200417537	GO:0048856	GO:BP	anatomical structure development	15906	13752	GO:0032502
840	Atrichoblast_Down	FALSE	0.920316878826016	82	291	1	0.00343642611683849	0.0121951219512195	GO:1903311	GO:BP	regulation of mRNA metabolic process	15906	23837	c("GO:0016071"	"GO:0051252")
841	Atrichoblast_Down	FALSE	0.920316878826016	82	291	1	0.00343642611683849	0.0121951219512195	GO:0006749	GO:BP	glutathione metabolic process	15906	2486	GO:0071704
842	Atrichoblast_Down	FALSE	0.920316878826016	4491	291	77	0.264604810996564	0.017145401914941	GO:1901360	GO:BP	organic cyclic compound metabolic process	15906	22264	GO:0071704
843	Atrichoblast_Down	FALSE	0.920316878826016	155	291	2	0.00687285223367698	0.0129032258064516	GO:0008654	GO:BP	phospholipid biosynthetic process	15906	3281	c("GO:0006644"	"GO:0008610"	"GO:0090407")
844	Atrichoblast_Down	FALSE	0.920316878826016	82	291	1	0.00343642611683849	0.0121951219512195	GO:0010393	GO:BP	galacturonan metabolic process	15906	4165	GO:0005976
845	Atrichoblast_Down	FALSE	0.920316878826016	82	291	1	0.00343642611683849	0.0121951219512195	GO:0000956	GO:BP	nuclear-transcribed mRNA catabolic process	15906	270	GO:0006402
846	Atrichoblast_Down	FALSE	0.920316878826016	479	291	7	0.0240549828178694	0.0146137787056367	GO:0009892	GO:BP	negative regulation of metabolic process	15906	3810	c("GO:0008152"	"GO:0019222"	"GO:0048519")
847	Atrichoblast_Down	FALSE	0.920316878826016	153	291	2	0.00687285223367698	0.0130718954248366	GO:0005996	GO:BP	monosaccharide metabolic process	15906	1893	c("GO:0005975"	"GO:0044281")
848	Atrichoblast_Down	FALSE	0.920316878826016	541	291	8	0.0274914089347079	0.0147874306839187	GO:0016567	GO:BP	protein ubiquitination	15906	5343	GO:0032446
849	Atrichoblast_Down	FALSE	0.920316878826016	82	291	1	0.00343642611683849	0.0121951219512195	GO:0045488	GO:BP	pectin metabolic process	15906	12022	GO:0010393
850	Atrichoblast_Down	FALSE	0.920316878826016	219	291	3	0.0103092783505155	0.0136986301369863	GO:0061024	GO:BP	membrane organization	15906	15894	GO:0016043
851	Atrichoblast_Down	FALSE	0.920316878826016	80	291	1	0.00343642611683849	0.0125	GO:0031146	GO:BP	SCF-dependent proteasomal ubiquitin-dependent protein catabolic process	15906	7399	GO:0043161
852	Atrichoblast_Down	FALSE	0.920899517286463	156	291	2	0.00687285223367698	0.0128205128205128	GO:0006650	GO:BP	glycerophospholipid metabolic process	15906	2398	c("GO:0006644"	"GO:0046486")
853	Atrichoblast_Down	FALSE	0.922897924136681	83	291	1	0.00343642611683849	0.0120481927710843	GO:0006661	GO:BP	phosphatidylinositol biosynthetic process	15906	2408	c("GO:0046474"	"GO:0046488")
854	Atrichoblast_Down	FALSE	0.926463827943105	84	291	1	0.00343642611683849	0.0119047619047619	GO:0006766	GO:BP	vitamin metabolic process	15906	2494	GO:0044281
855	Atrichoblast_Down	FALSE	0.933317289703807	86	291	1	0.00343642611683849	0.0116279069767442	GO:0000724	GO:BP	double-strand break repair via homologous recombination	15906	209	c("GO:0000725"	"GO:0006302")
856	Atrichoblast_Down	FALSE	0.933317289703807	4416	291	75	0.257731958762887	0.0169836956521739	GO:0019538	GO:BP	protein metabolic process	15906	6144	c("GO:0043170"	"GO:0044238"	"GO:1901564")
857	Atrichoblast_Down	FALSE	0.933879262595587	677	291	10	0.0343642611683849	0.0147710487444609	GO:0044255	GO:BP	cellular lipid metabolic process	15906	11496	c("GO:0006629"	"GO:0044237")
858	Atrichoblast_Down	FALSE	0.935516951204379	87	291	1	0.00343642611683849	0.0114942528735632	GO:0048366	GO:BP	leaf development	15906	13351	GO:0048827
859	Atrichoblast_Down	FALSE	0.945747472545497	498	291	7	0.0240549828178694	0.0140562248995984	GO:0022414	GO:BP	reproductive process	15906	6920	c("GO:0000003"	"GO:0008150")
860	Atrichoblast_Down	FALSE	0.945962175052482	90	291	1	0.00343642611683849	0.0111111111111111	GO:0071806	GO:BP	protein transmembrane transport	15906	17738	c("GO:0015031"	"GO:0055085")
861	Atrichoblast_Down	FALSE	0.948912418789747	91	291	1	0.00343642611683849	0.010989010989011	GO:0008202	GO:BP	steroid metabolic process	15906	3182	c("GO:0006629"	"GO:1901360")
862	Atrichoblast_Down	FALSE	0.949578460086858	373	291	5	0.0171821305841924	0.0134048257372654	GO:0010558	GO:BP	negative regulation of macromolecule biosynthetic process	15906	4282	c("GO:0009059"	"GO:0010556"	"GO:0010605"	"GO:0031327")
863	Atrichoblast_Down	FALSE	0.949578460086858	92	291	1	0.00343642611683849	0.0108695652173913	GO:0042445	GO:BP	hormone metabolic process	15906	10685	c("GO:0008152"	"GO:0010817")
864	Atrichoblast_Down	FALSE	0.949578460086858	92	291	1	0.00343642611683849	0.0108695652173913	GO:0000725	GO:BP	recombinational repair	15906	210	c("GO:0006281"	"GO:0006310")
865	Atrichoblast_Down	FALSE	0.956287942189022	571	291	8	0.0274914089347079	0.0140105078809107	GO:0032446	GO:BP	protein modification by small protein conjugation	15906	7932	GO:0070647
866	Atrichoblast_Down	FALSE	0.956392465875959	172	291	2	0.00687285223367698	0.0116279069767442	GO:0046486	GO:BP	glycerolipid metabolic process	15906	12815	GO:0044255
867	Atrichoblast_Down	FALSE	0.956392465875959	379	291	5	0.0171821305841924	0.0131926121372032	GO:0031327	GO:BP	negative regulation of cellular biosynthetic process	15906	7465	c("GO:0009890"	"GO:0031324"	"GO:0031326"	"GO:0044249")
868	Atrichoblast_Down	FALSE	0.956727064551718	313	291	4	0.013745704467354	0.012779552715655	GO:0032259	GO:BP	methylation	15906	7809	GO:0008152
869	Atrichoblast_Down	FALSE	0.957858269291532	382	291	5	0.0171821305841924	0.0130890052356021	GO:0034220	GO:BP	monoatomic ion transmembrane transport	15906	8894	c("GO:0006811"	"GO:0055085")
870	Atrichoblast_Down	FALSE	0.957858269291532	96	291	1	0.00343642611683849	0.0104166666666667	GO:0009308	GO:BP	amine metabolic process	15906	3510	GO:1901564
871	Atrichoblast_Down	FALSE	0.957858269291532	382	291	5	0.0171821305841924	0.0130890052356021	GO:0009890	GO:BP	negative regulation of biosynthetic process	15906	3808	c("GO:0009058"	"GO:0009889"	"GO:0009892")
872	Atrichoblast_Down	FALSE	0.959435836132219	97	291	1	0.00343642611683849	0.0103092783505155	GO:0051247	GO:BP	positive regulation of protein metabolic process	15906	14275	c("GO:0010604"	"GO:0019538"	"GO:0051173"	"GO:0051246")
873	Atrichoblast_Down	FALSE	0.959774266056243	767	291	11	0.0378006872852234	0.0143415906127771	GO:0007275	GO:BP	multicellular organism development	15906	2853	c("GO:0032501"	"GO:0048856")
874	Atrichoblast_Down	FALSE	0.963082015684063	99	291	1	0.00343642611683849	0.0101010101010101	GO:0009152	GO:BP	purine ribonucleotide biosynthetic process	15906	3375	c("GO:0006164"	"GO:0009150"	"GO:0009260")
875	Atrichoblast_Down	FALSE	0.963082015684063	250	291	3	0.0103092783505155	0.012	GO:0019439	GO:BP	aromatic compound catabolic process	15906	6053	c("GO:0006725"	"GO:0044248")
876	Atrichoblast_Down	FALSE	0.963518236624231	179	291	2	0.00687285223367698	0.0111731843575419	GO:0009908	GO:BP	flower development	15906	3822	GO:0090567
877	Atrichoblast_Down	FALSE	0.963518236624231	179	291	2	0.00687285223367698	0.0111731843575419	GO:0006720	GO:BP	isoprenoid metabolic process	15906	2464	GO:0044255
878	Atrichoblast_Down	FALSE	0.964980450035879	180	291	2	0.00687285223367698	0.0111111111111111	GO:0007017	GO:BP	microtubule-based process	15906	2668	GO:0009987
879	Atrichoblast_Down	FALSE	0.965352496140123	101	291	1	0.00343642611683849	0.0099009900990099	GO:0006413	GO:BP	translational initiation	15906	2206	c("GO:0006412"	"GO:0044237")
880	Atrichoblast_Down	FALSE	0.967516732389072	255	291	3	0.0103092783505155	0.0117647058823529	GO:1901361	GO:BP	organic cyclic compound catabolic process	15906	22265	c("GO:1901360"	"GO:1901575")
881	Atrichoblast_Down	FALSE	0.971908437520651	105	291	1	0.00343642611683849	0.00952380952380952	GO:0048544	GO:BP	recognition of pollen	15906	13475	GO:0008037
882	Atrichoblast_Down	FALSE	0.971908437520651	186	291	2	0.00687285223367698	0.010752688172043	GO:0090567	GO:BP	reproductive shoot system development	15906	19230	c("GO:0009791"	"GO:0048367"	"GO:0048608")
883	Atrichoblast_Down	FALSE	0.971908437520651	105	291	1	0.00343642611683849	0.00952380952380952	GO:0008037	GO:BP	cell recognition	15906	3152	GO:0009987
884	Atrichoblast_Down	FALSE	0.971908437520651	105	291	1	0.00343642611683849	0.00952380952380952	GO:0048580	GO:BP	regulation of post-embryonic development	15906	13503	c("GO:0009791"	"GO:2000026")
885	Atrichoblast_Down	FALSE	0.971908437520651	258	291	3	0.0103092783505155	0.0116279069767442	GO:0016051	GO:BP	carbohydrate biosynthetic process	15906	5169	c("GO:0005975"	"GO:1901576")
886	Atrichoblast_Down	FALSE	0.973195855203054	106	291	1	0.00343642611683849	0.00943396226415094	GO:2000026	GO:BP	regulation of multicellular organismal development	15906	26446	c("GO:0007275"	"GO:0050793"	"GO:0051239")
887	Atrichoblast_Down	FALSE	0.973200520281181	402	291	5	0.0171821305841924	0.0124378109452736	GO:0051246	GO:BP	regulation of protein metabolic process	15906	14274	c("GO:0019538"	"GO:0051171"	"GO:0060255"	"GO:0080090")
888	Atrichoblast_Down	FALSE	0.973200520281181	334	291	4	0.013745704467354	0.0119760479041916	GO:0065008	GO:BP	regulation of biological quality	15906	16683	GO:0065007
889	Atrichoblast_Down	FALSE	0.973200520281181	107	291	1	0.00343642611683849	0.00934579439252336	GO:0009408	GO:BP	response to heat	15906	3529	c("GO:0006950"	"GO:0009266")
890	Atrichoblast_Down	FALSE	0.973200520281181	107	291	1	0.00343642611683849	0.00934579439252336	GO:0090150	GO:BP	establishment of protein localization to membrane	15906	18917	c("GO:0045184"	"GO:0072657")
891	Atrichoblast_Down	FALSE	0.973499974706159	108	291	1	0.00343642611683849	0.00925925925925926	GO:0016114	GO:BP	terpenoid biosynthetic process	15906	5219	c("GO:0006721"	"GO:0008299")
892	Atrichoblast_Down	FALSE	0.979454775053138	2365	291	37	0.127147766323024	0.0156448202959831	GO:0006810	GO:BP	transport	15906	2530	GO:0051234
893	Atrichoblast_Down	FALSE	0.979558407815024	111	291	1	0.00343642611683849	0.00900900900900901	GO:0009896	GO:BP	positive regulation of catabolic process	15906	3814	c("GO:0009056"	"GO:0009893"	"GO:0009894")
894	Atrichoblast_Down	FALSE	0.98355620201072	113	291	1	0.00343642611683849	0.00884955752212389	GO:0006402	GO:BP	mRNA catabolic process	15906	2197	c("GO:0006401"	"GO:0010629"	"GO:0016071")
895	Atrichoblast_Down	FALSE	0.98355620201072	4217	291	69	0.237113402061856	0.0163623428977946	GO:0046483	GO:BP	heterocycle metabolic process	15906	12812	GO:0044237
896	Atrichoblast_Down	FALSE	0.986540295137838	115	291	1	0.00343642611683849	0.00869565217391304	GO:0006164	GO:BP	purine nucleotide biosynthetic process	15906	2028	c("GO:0006163"	"GO:0009165"	"GO:0072522")
897	Atrichoblast_Down	FALSE	0.987886472938651	116	291	1	0.00343642611683849	0.00862068965517241	GO:0072522	GO:BP	purine-containing compound biosynthetic process	15906	18259	c("GO:0018130"	"GO:0019438"	"GO:0044271"	"GO:0072521"	"GO:1901362"	"GO:1901566")
898	Atrichoblast_Down	FALSE	0.989184779231895	117	291	1	0.00343642611683849	0.00854700854700855	GO:0046474	GO:BP	glycerophospholipid biosynthetic process	15906	12805	c("GO:0006650"	"GO:0008654"	"GO:0045017")
899	Atrichoblast_Down	FALSE	0.9897819696016	2392	291	37	0.127147766323024	0.0154682274247492	GO:0051234	GO:BP	establishment of localization	15906	14265	GO:0051179
900	Atrichoblast_Down	FALSE	0.993089779779309	561	291	7	0.0240549828178694	0.0124777183600713	GO:0019637	GO:BP	organophosphate metabolic process	15906	6235	c("GO:0006793"	"GO:0071704")
901	Atrichoblast_Down	FALSE	0.993089779779309	627	291	8	0.0274914089347079	0.0127591706539075	GO:0022607	GO:BP	cellular component assembly	15906	6930	c("GO:0016043"	"GO:0044085")
902	Atrichoblast_Down	FALSE	0.99401836046405	356	291	4	0.013745704467354	0.0112359550561798	GO:0048367	GO:BP	shoot system development	15906	13352	GO:0048731
903	Atrichoblast_Down	FALSE	0.996022875649248	123	291	1	0.00343642611683849	0.00813008130081301	GO:0009260	GO:BP	ribonucleotide biosynthetic process	15906	3481	c("GO:0009165"	"GO:0009259"	"GO:0046390")
904	Atrichoblast_Down	FALSE	0.996022875649248	208	291	2	0.00687285223367698	0.00961538461538462	GO:0000398	GO:BP	mRNA splicing	via spliceosome	15906	126	c("GO:0000377"	"GO:0006397")
905	Atrichoblast_Down	FALSE	0.996085161458143	360	291	4	0.013745704467354	0.0111111111111111	GO:0090407	GO:BP	organophosphate biosynthetic process	15906	19147	c("GO:0019637"	"GO:1901576")
906	Atrichoblast_Down	FALSE	0.996861229594001	125	291	1	0.00343642611683849	0.008	GO:0006302	GO:BP	double-strand break repair	15906	2139	GO:0006281
907	Atrichoblast_Down	FALSE	0.996861229594001	125	291	1	0.00343642611683849	0.008	GO:0051640	GO:BP	organelle localization	15906	14549	GO:0051179
908	Atrichoblast_Down	FALSE	0.997913288979647	2490	291	38	0.130584192439863	0.0152610441767068	GO:0051179	GO:BP	localization	15906	14235	GO:0008150
909	Atrichoblast_Down	FALSE	0.997913288979647	442	291	5	0.0171821305841924	0.0113122171945701	GO:0006811	GO:BP	monoatomic ion transport	15906	2531	GO:0006810
910	Atrichoblast_Down	FALSE	0.997913288979647	129	291	1	0.00343642611683849	0.00775193798449612	GO:0045017	GO:BP	glycerolipid biosynthetic process	15906	11836	c("GO:0008610"	"GO:0044249"	"GO:0046486")
911	Atrichoblast_Down	FALSE	0.997913288979647	128	291	1	0.00343642611683849	0.0078125	GO:0046390	GO:BP	ribose phosphate biosynthetic process	15906	12738	c("GO:0019693"	"GO:0090407"	"GO:1901137")
912	Atrichoblast_Down	FALSE	0.997913288979647	129	291	1	0.00343642611683849	0.00775193798449612	GO:0048827	GO:BP	phyllome development	15906	13724	c("GO:0048367"	"GO:0099402")
913	Atrichoblast_Down	FALSE	0.997913288979647	3996	291	64	0.219931271477663	0.016016016016016	GO:0006139	GO:BP	nucleobase-containing compound metabolic process	15906	2013	c("GO:0006725"	"GO:0034641"	"GO:0044238"	"GO:0046483"	"GO:1901360")
914	Atrichoblast_Down	FALSE	0.997913288979647	130	291	1	0.00343642611683849	0.00769230769230769	GO:0018205	GO:BP	peptidyl-lysine modification	15906	5525	GO:0018193
915	Atrichoblast_Down	FALSE	0.997913288979647	129	291	1	0.00343642611683849	0.00775193798449612	GO:0006721	GO:BP	terpenoid metabolic process	15906	2465	GO:0006720
916	Atrichoblast_Down	FALSE	0.999815465449239	133	291	1	0.00343642611683849	0.0075187969924812	GO:0097435	GO:BP	supramolecular fiber organization	15906	19546	GO:0016043
917	Atrichoblast_Down	FALSE	0.999815465449239	133	291	1	0.00343642611683849	0.0075187969924812	GO:0006401	GO:BP	RNA catabolic process	15906	2196	c("GO:0009057"	"GO:0016070"	"GO:0034655")
918	Atrichoblast_Down	FALSE	0.999815465449239	133	291	1	0.00343642611683849	0.0075187969924812	GO:0072657	GO:BP	protein localization to membrane	15906	18314	c("GO:0008104"	"GO:0051668")
919	Atrichoblast_Down	FALSE	1	921	291	7	0.0240549828178694	0.00760043431053203	GO:0009057	GO:BP	macromolecule catabolic process	15906	3289	c("GO:0043170"	"GO:1901575")
920	Atrichoblast_Down	FALSE	1	249	291	1	0.00343642611683849	0.00401606425702811	GO:0009117	GO:BP	nucleotide metabolic process	15906	3342	GO:0006753
921	Atrichoblast_Down	FALSE	1	169	291	1	0.00343642611683849	0.00591715976331361	GO:0009259	GO:BP	ribonucleotide metabolic process	15906	3480	c("GO:0009117"	"GO:0019693")
922	Atrichoblast_Down	FALSE	1	163	291	1	0.00343642611683849	0.00613496932515337	GO:0009165	GO:BP	nucleotide biosynthetic process	15906	3387	c("GO:0009117"	"GO:1901293")
923	Atrichoblast_Down	FALSE	1	145	291	1	0.00343642611683849	0.00689655172413793	GO:0009150	GO:BP	purine ribonucleotide metabolic process	15906	3373	c("GO:0006163"	"GO:0009259")
924	Atrichoblast_Down	FALSE	1	658	291	4	0.013745704467354	0.0060790273556231	GO:0015031	GO:BP	protein transport	15906	4880	c("GO:0045184"	"GO:0071702"	"GO:0071705")
925	Atrichoblast_Down	FALSE	1	273	291	2	0.00687285223367698	0.00732600732600733	GO:0010629	GO:BP	negative regulation of gene expression	15906	4347	c("GO:0010467"	"GO:0010468"	"GO:0010558")
926	Atrichoblast_Down	FALSE	1	186	291	1	0.00343642611683849	0.00537634408602151	GO:0015979	GO:BP	photosynthesis	15906	5145	GO:0044237
927	Atrichoblast_Down	FALSE	1	145	291	1	0.00343642611683849	0.00689655172413793	GO:0015931	GO:BP	nucleobase-containing compound transport	15906	5102	c("GO:0071702"	"GO:0071705")
928	Atrichoblast_Down	FALSE	1	140	291	1	0.00343642611683849	0.00714285714285714	GO:0009894	GO:BP	regulation of catabolic process	15906	3812	c("GO:0009056"	"GO:0019222")
929	Atrichoblast_Down	FALSE	1	282	291	1	0.00343642611683849	0.00354609929078014	GO:0010498	GO:BP	proteasomal protein catabolic process	15906	4246	c("GO:0030163"	"GO:0051603")
930	Atrichoblast_Down	FALSE	1	264	291	1	0.00343642611683849	0.00378787878787879	GO:0006753	GO:BP	nucleoside phosphate metabolic process	15906	2489	c("GO:0006796"	"GO:0019637"	"GO:0055086")
931	Atrichoblast_Down	FALSE	1	15906	291	291	1	0.0182949830252735	GO:0008150	GO:BP	biological_process	15906	3177	character(0)
932	Atrichoblast_Down	FALSE	1	730	291	4	0.013745704467354	0.00547945205479452	GO:0008104	GO:BP	protein localization	15906	3176	GO:0070727
933	Atrichoblast_Down	FALSE	1	275	291	2	0.00687285223367698	0.00727272727272727	GO:0008380	GO:BP	RNA splicing	15906	3241	GO:0006396
934	Atrichoblast_Down	FALSE	1	455	291	3	0.0103092783505155	0.00659340659340659	GO:0006886	GO:BP	intracellular protein transport	15906	2582	c("GO:0008104"	"GO:0015031"	"GO:0046907")
935	Atrichoblast_Down	FALSE	1	235	291	2	0.00687285223367698	0.00851063829787234	GO:0007010	GO:BP	cytoskeleton organization	15906	2665	GO:0006996
936	Atrichoblast_Down	FALSE	1	1070	291	11	0.0378006872852234	0.0102803738317757	GO:0006996	GO:BP	organelle organization	15906	2654	GO:0016043
937	Atrichoblast_Down	FALSE	1	349	291	1	0.00343642611683849	0.00286532951289398	GO:0006974	GO:BP	DNA damage response	15906	2643	GO:0033554
938	Atrichoblast_Down	FALSE	1	154	291	1	0.00343642611683849	0.00649350649350649	GO:0007005	GO:BP	mitochondrion organization	15906	2660	GO:0006996
939	Atrichoblast_Down	FALSE	1	250	291	2	0.00687285223367698	0.008	GO:0050790	GO:BP	regulation of catalytic activity	15906	13917	GO:0065009
940	Atrichoblast_Down	FALSE	1	210	291	1	0.00343642611683849	0.00476190476190476	GO:0048869	GO:BP	cellular developmental process	15906	13764	c("GO:0009987"	"GO:0032502")
941	Atrichoblast_Down	FALSE	1	144	291	1	0.00343642611683849	0.00694444444444444	GO:0051668	GO:BP	localization within membrane	15906	14576	GO:0051641
942	Atrichoblast_Down	FALSE	1	674	291	3	0.0103092783505155	0.00445103857566766	GO:0051649	GO:BP	establishment of localization in cell	15906	14558	c("GO:0051234"	"GO:0051641")
943	Atrichoblast_Down	FALSE	1	907	291	6	0.0206185567010309	0.00661521499448732	GO:0051641	GO:BP	cellular localization	15906	14550	c("GO:0009987"	"GO:0051179")
944	Atrichoblast_Down	FALSE	1	309	291	3	0.0103092783505155	0.00970873786407767	GO:0051604	GO:BP	protein maturation	15906	14517	c("GO:0010467"	"GO:0019538")
945	Atrichoblast_Down	FALSE	1	568	291	1	0.00343642611683849	0.00176056338028169	GO:0051603	GO:BP	proteolysis involved in protein catabolic process	15906	14516	c("GO:0006508"	"GO:0030163")
946	Atrichoblast_Down	FALSE	1	666	291	4	0.013745704467354	0.00600600600600601	GO:0045184	GO:BP	establishment of protein localization	15906	11918	c("GO:0008104"	"GO:0051234")
947	Atrichoblast_Down	FALSE	1	152	291	1	0.00343642611683849	0.00657894736842105	GO:0048285	GO:BP	organelle fission	15906	13277	GO:0006996
948	Atrichoblast_Down	FALSE	1	650	291	3	0.0103092783505155	0.00461538461538462	GO:0046907	GO:BP	intracellular transport	15906	13070	c("GO:0006810"	"GO:0051641"	"GO:0051649")
949	Atrichoblast_Down	FALSE	1	1291	291	13	0.0446735395189003	0.0100697134004648	GO:0071702	GO:BP	organic substance transport	15906	17684	GO:0006810
950	Atrichoblast_Down	FALSE	1	555	291	5	0.0171821305841924	0.00900900900900901	GO:1901135	GO:BP	carbohydrate derivative metabolic process	15906	22080	GO:0071704
951	Atrichoblast_Down	FALSE	1	372	291	2	0.00687285223367698	0.00537634408602151	GO:1901137	GO:BP	carbohydrate derivative biosynthetic process	15906	22082	c("GO:1901135"	"GO:1901576")
952	Atrichoblast_Down	FALSE	1	165	291	1	0.00343642611683849	0.00606060606060606	GO:1901293	GO:BP	nucleoside phosphate biosynthetic process	15906	22209	c("GO:0006753"	"GO:0034654"	"GO:0090407")
953	Atrichoblast_Down	FALSE	1	1006	291	9	0.0309278350515464	0.00894632206759443	GO:0071705	GO:BP	nitrogen compound transport	15906	17687	GO:0006810
954	Atrichoblast_Down	FALSE	1	248	291	1	0.00343642611683849	0.00403225806451613	GO:0072594	GO:BP	establishment of protein localization to organelle	15906	18294	c("GO:0033365"	"GO:0045184")
955	Atrichoblast_Down	FALSE	1	211	291	1	0.00343642611683849	0.004739336492891	GO:0072521	GO:BP	purine-containing compound metabolic process	15906	18258	c("GO:0006725"	"GO:0034641"	"GO:0046483"	"GO:1901360"	"GO:1901564")
956	Atrichoblast_Down	FALSE	1	2300	291	34	0.116838487972509	0.0147826086956522	GO:0071840	GO:BP	cellular component organization or biogenesis	15906	17759	GO:0009987
957	Atrichoblast_Down	FALSE	1	335	291	2	0.00687285223367698	0.00597014925373134	GO:0055086	GO:BP	nucleobase-containing small molecule metabolic process	15906	14967	c("GO:0006139"	"GO:0044281")
958	Atrichoblast_Down	FALSE	1	750	291	8	0.0274914089347079	0.0106666666666667	GO:1901565	GO:BP	organonitrogen compound catabolic process	15906	22438	c("GO:1901564"	"GO:1901575")
959	Atrichoblast_Down	FALSE	1	731	291	4	0.013745704467354	0.00547195622435021	GO:0070727	GO:BP	cellular macromolecule localization	15906	17079	c("GO:0033036"	"GO:0051641")
960	Atrichoblast_Down	FALSE	1	683	291	8	0.0274914089347079	0.0117130307467057	GO:0070647	GO:BP	protein modification by small protein conjugation or removal	15906	17034	GO:0043687
961	Atrichoblast_Down	FALSE	1	167	291	1	0.00343642611683849	0.00598802395209581	GO:1903047	GO:BP	mitotic cell cycle process	15906	23651	c("GO:0000278"	"GO:0022402")
962	Atrichoblast_Down	FALSE	1	261	291	2	0.00687285223367698	0.00766283524904215	GO:0065009	GO:BP	regulation of molecular function	15906	16684	GO:0065007
963	Atrichoblast_Down	FALSE	1	336	291	1	0.00343642611683849	0.00297619047619048	GO:0022402	GO:BP	cell cycle process	15906	6908	c("GO:0007049"	"GO:0009987")
964	Atrichoblast_Down	FALSE	1	487	291	1	0.00343642611683849	0.00205338809034908	GO:0019941	GO:BP	modification-dependent protein catabolic process	15906	6376	c("GO:0043632"	"GO:0051603")
965	Atrichoblast_Down	FALSE	1	585	291	1	0.00343642611683849	0.00170940170940171	GO:0030163	GO:BP	protein catabolic process	15906	7006	c("GO:0009057"	"GO:0019538"	"GO:1901565")
966	Atrichoblast_Down	FALSE	1	202	291	1	0.00343642611683849	0.00495049504950495	GO:0030154	GO:BP	cell differentiation	15906	7002	GO:0048869
967	Atrichoblast_Down	FALSE	1	176	291	1	0.00343642611683849	0.00568181818181818	GO:0019693	GO:BP	ribose phosphate metabolic process	15906	6285	c("GO:0006796"	"GO:0019637"	"GO:1901135")
968	Atrichoblast_Down	FALSE	1	488	291	4	0.013745704467354	0.00819672131147541	GO:0016192	GO:BP	vesicle-mediated transport	15906	5255	c("GO:0006810"	"GO:0009987")
969	Atrichoblast_Down	FALSE	1	250	291	2	0.00687285223367698	0.008	GO:0016072	GO:BP	rRNA metabolic process	15906	5186	GO:0034660
970	Atrichoblast_Down	FALSE	1	502	291	3	0.0103092783505155	0.00597609561752988	GO:0016071	GO:BP	mRNA metabolic process	15906	5185	GO:0016070
971	Atrichoblast_Down	FALSE	1	1997	291	27	0.0927835051546392	0.0135202804206309	GO:0016043	GO:BP	cellular component organization	15906	5163	GO:0071840
972	Atrichoblast_Down	FALSE	1	136	291	1	0.00343642611683849	0.00735294117647059	GO:0016042	GO:BP	lipid catabolic process	15906	5162	c("GO:0006629"	"GO:1901575")
973	Atrichoblast_Down	FALSE	1	344	291	2	0.00687285223367698	0.00581395348837209	GO:0018193	GO:BP	peptidyl-amino acid modification	15906	5514	GO:0036211
974	Atrichoblast_Down	FALSE	1	2698	291	40	0.13745704467354	0.0148257968865827	GO:0036211	GO:BP	protein modification process	15906	9953	c("GO:0019538"	"GO:0043412")
975	Atrichoblast_Down	FALSE	1	488	291	3	0.0103092783505155	0.00614754098360656	GO:0034660	GO:BP	ncRNA metabolic process	15906	9116	GO:0016070
976	Atrichoblast_Down	FALSE	1	172	291	1	0.00343642611683849	0.00581395348837209	GO:0034655	GO:BP	nucleobase-containing compound catabolic process	15906	9113	c("GO:0006139"	"GO:0019439"	"GO:0044270"	"GO:0046700"	"GO:1901361")
977	Atrichoblast_Down	FALSE	1	405	291	2	0.00687285223367698	0.00493827160493827	GO:0034470	GO:BP	ncRNA processing	15906	9048	c("GO:0006396"	"GO:0034660")
978	Atrichoblast_Down	FALSE	1	723	291	7	0.0240549828178694	0.00968188105117566	GO:0043933	GO:BP	protein-containing complex organization	15906	11384	GO:0016043
979	Atrichoblast_Down	FALSE	1	810	291	8	0.0274914089347079	0.00987654320987654	GO:0043687	GO:BP	post-translational protein modification	15906	11358	GO:0036211
980	Atrichoblast_Down	FALSE	1	497	291	1	0.00343642611683849	0.00201207243460765	GO:0043632	GO:BP	modification-dependent macromolecule catabolic process	15906	11331	GO:0009057
981	Atrichoblast_Down	FALSE	1	167	291	1	0.00343642611683849	0.00598802395209581	GO:0043414	GO:BP	macromolecule methylation	15906	11192	c("GO:0032259"	"GO:0043412")
982	Atrichoblast_Down	FALSE	1	3183	291	45	0.154639175257732	0.0141376060320452	GO:0043412	GO:BP	macromolecule modification	15906	11190	GO:0043170
983	Atrichoblast_Down	FALSE	1	249	291	1	0.00343642611683849	0.00401606425702811	GO:0043161	GO:BP	proteasome-mediated ubiquitin-dependent protein catabolic process	15906	11070	c("GO:0006511"	"GO:0010498")
984	Atrichoblast_Down	FALSE	1	619	291	2	0.00687285223367698	0.00323101777059774	GO:0033554	GO:BP	cellular response to stress	15906	8667	c("GO:0006950"	"GO:0051716")
985	Atrichoblast_Down	FALSE	1	284	291	1	0.00343642611683849	0.00352112676056338	GO:0033365	GO:BP	protein localization to organelle	15906	8554	GO:0008104
986	Atrichoblast_Down	FALSE	1	917	291	8	0.0274914089347079	0.00872410032715376	GO:0033036	GO:BP	macromolecule localization	15906	8369	GO:0051179
987	Atrichoblast_Down	FALSE	1	241	291	2	0.00687285223367698	0.00829875518672199	GO:0006364	GO:BP	rRNA processing	15906	2173	c("GO:0016072"	"GO:0034470"	"GO:0042254")
988	Atrichoblast_Down	FALSE	1	452	291	4	0.013745704467354	0.00884955752212389	GO:0006357	GO:BP	regulation of transcription by RNA polymerase II	15906	2167	c("GO:0006355"	"GO:0006366")
989	Atrichoblast_Down	FALSE	1	188	291	1	0.00343642611683849	0.00531914893617021	GO:0006310	GO:BP	DNA recombination	15906	2147	GO:0006259
990	Atrichoblast_Down	FALSE	1	324	291	1	0.00343642611683849	0.00308641975308642	GO:0006281	GO:BP	DNA repair	15906	2125	c("GO:0006259"	"GO:0006974")
991	Atrichoblast_Down	FALSE	1	497	291	1	0.00343642611683849	0.00201207243460765	GO:0006259	GO:BP	DNA metabolic process	15906	2106	GO:0090304
992	Atrichoblast_Down	FALSE	1	530	291	4	0.013745704467354	0.00754716981132075	GO:0006366	GO:BP	transcription by RNA polymerase II	15906	2174	GO:0006351
993	Atrichoblast_Down	FALSE	1	811	291	4	0.013745704467354	0.00493218249075216	GO:0006396	GO:BP	RNA processing	15906	2191	c("GO:0010467"	"GO:0016070")
994	Atrichoblast_Down	FALSE	1	207	291	1	0.00343642611683849	0.00483091787439614	GO:0006399	GO:BP	tRNA metabolic process	15906	2194	GO:0034660
995	Atrichoblast_Down	FALSE	1	372	291	2	0.00687285223367698	0.00537634408602151	GO:0006397	GO:BP	mRNA processing	15906	2192	c("GO:0006396"	"GO:0016071")
996	Atrichoblast_Down	FALSE	1	195	291	1	0.00343642611683849	0.00512820512820513	GO:0006163	GO:BP	purine nucleotide metabolic process	15906	2027	c("GO:0009117"	"GO:0072521")
997	Atrichoblast_Down	FALSE	1	473	291	1	0.00343642611683849	0.00211416490486258	GO:0006511	GO:BP	ubiquitin-dependent protein catabolic process	15906	2272	GO:0019941
998	Atrichoblast_Down	FALSE	1	1111	291	7	0.0240549828178694	0.0063006300630063	GO:0006508	GO:BP	proteolysis	15906	2270	GO:0019538
999	Atrichoblast_Down	FALSE	1	920	291	12	0.0412371134020619	0.0130434782608696	GO:0006629	GO:BP	lipid metabolic process	15906	2380	c("GO:0044238"	"GO:0071704")
1000	Atrichoblast_Down	FALSE	1	220	291	1	0.00343642611683849	0.00454545454545455	GO:0006605	GO:BP	protein targeting	15906	2360	GO:0006886
1001	Atrichoblast_Down	FALSE	1	223	291	1	0.00343642611683849	0.00448430493273543	GO:0006457	GO:BP	protein folding	15906	2238	c("GO:0009987"	"GO:0051604")
1002	Atrichoblast_Down	FALSE	1	227	291	2	0.00687285223367698	0.00881057268722467	GO:0000377	GO:BP	RNA splicing	via transesterification reactions with bulged adenosine as nucleophile	15906	114	GO:0000375
1003	Atrichoblast_Down	FALSE	1	227	291	2	0.00687285223367698	0.00881057268722467	GO:0000375	GO:BP	RNA splicing	via transesterification reactions	15906	112	GO:0008380
1004	Atrichoblast_Down	TRUE	1.30336124949788e-08	198	298	21	0.0704697986577181	0.106060606060606	GO:0022626	GO:CC	cytosolic ribosome	16399	860	c("GO:0005829"	"GO:0005840")
1005	Atrichoblast_Down	TRUE	1.15649154449677e-06	263	298	21	0.0704697986577181	0.0798479087452472	GO:0044391	GO:CC	ribosomal subunit	16399	2081	c("GO:0005840"	"GO:1990904")
1006	Atrichoblast_Down	TRUE	1.59968892164104e-06	409	298	26	0.087248322147651	0.0635696821515892	GO:0005840	GO:CC	ribosome	16399	389	GO:0043232
1007	Atrichoblast_Down	TRUE	1.59968892164104e-06	121	298	14	0.0469798657718121	0.115702479338843	GO:0022625	GO:CC	cytosolic large ribosomal subunit	16399	859	c("GO:0015934"	"GO:0022626")
1008	Atrichoblast_Down	TRUE	1.05509198737386e-05	1702	298	60	0.201342281879195	0.0352526439482961	GO:0071944	GO:CC	cell periphery	16399	2799	GO:0110165
1009	Atrichoblast_Down	TRUE	2.53580785307981e-05	156	298	14	0.0469798657718121	0.0897435897435897	GO:0015934	GO:CC	large ribosomal subunit	16399	711	GO:0044391
1010	Atrichoblast_Down	TRUE	2.90389608199411e-05	96	298	11	0.0369127516778524	0.114583333333333	GO:0030312	GO:CC	external encapsulating structure	16399	930	c("GO:0071944"	"GO:0110165")
1011	Atrichoblast_Down	TRUE	6.67989922479492e-05	87	298	10	0.0335570469798658	0.114942528735632	GO:0009505	GO:CC	plant-type cell wall	16399	588	GO:0005618
1012	Atrichoblast_Down	TRUE	6.67989922479492e-05	87	298	10	0.0335570469798658	0.114942528735632	GO:0005618	GO:CC	cell wall	16399	234	GO:0030312
1013	Atrichoblast_Down	TRUE	0.00148194198005246	745	298	29	0.0973154362416107	0.0389261744966443	GO:1990904	GO:CC	ribonucleoprotein complex	16399	4039	GO:0032991
1014	Atrichoblast_Down	TRUE	0.00335672929136639	1530	298	47	0.157718120805369	0.030718954248366	GO:0005886	GO:CC	plasma membrane	16399	424	c("GO:0016020"	"GO:0071944")
1015	Atrichoblast_Down	TRUE	0.00439577814353313	729	298	27	0.0906040268456376	0.037037037037037	GO:0005576	GO:CC	extracellular region	16399	198	GO:0110165
1016	Atrichoblast_Down	TRUE	0.00439577814353313	965	298	33	0.110738255033557	0.0341968911917098	GO:0005829	GO:CC	cytosol	16399	380	c("GO:0005737"	"GO:0110165")
1017	Atrichoblast_Down	TRUE	0.00540470294701398	77	298	7	0.023489932885906	0.0909090909090909	GO:0022627	GO:CC	cytosolic small ribosomal subunit	16399	861	c("GO:0015935"	"GO:0022626")
1018	Atrichoblast_Down	TRUE	0.0345145064624473	107	298	7	0.023489932885906	0.0654205607476635	GO:0015935	GO:CC	small ribosomal subunit	16399	712	GO:0044391
1019	Atrichoblast_Down	TRUE	0.0445890166397634	6	298	2	0.00671140939597315	0.333333333333333	GO:0005960	GO:CC	glycine cleavage complex	16399	479	c("GO:0005737"	"GO:1990204")
1020	Atrichoblast_Down	TRUE	0.0445890166397634	176	298	9	0.0302013422818792	0.0511363636363636	GO:0048046	GO:CC	apoplast	16399	2220	GO:0005576
1021	Atrichoblast_Down	FALSE	0.139014574059393	1	298	1	0.00335570469798658	1	GO:0016035	GO:CC	zeta DNA polymerase complex	16399	726	GO:0042575
1022	Atrichoblast_Down	FALSE	0.139014574059393	1	298	1	0.00335570469798658	1	GO:0010168	GO:CC	ER body	16399	669	GO:0043231
1023	Atrichoblast_Down	FALSE	0.139014574059393	1	298	1	0.00335570469798658	1	GO:0035618	GO:CC	root hair	16399	1630	GO:0120025
1024	Atrichoblast_Down	FALSE	0.186399258625155	65	298	4	0.0134228187919463	0.0615384615384615	GO:0070161	GO:CC	anchoring junction	16399	2445	GO:0030054
1025	Atrichoblast_Down	FALSE	0.186399258625155	65	298	4	0.0134228187919463	0.0615384615384615	GO:0030054	GO:CC	cell junction	16399	871	GO:0110165
1026	Atrichoblast_Down	FALSE	0.186399258625155	65	298	4	0.0134228187919463	0.0615384615384615	GO:0005911	GO:CC	cell-cell junction	16399	441	GO:0070161
1027	Atrichoblast_Down	FALSE	0.186399258625155	65	298	4	0.0134228187919463	0.0615384615384615	GO:0055044	GO:CC	symplast	16399	2263	GO:0110165
1028	Atrichoblast_Down	FALSE	0.186399258625155	65	298	4	0.0134228187919463	0.0615384615384615	GO:0009506	GO:CC	plasmodesma	16399	589	c("GO:0005911"	"GO:0055044")
1029	Atrichoblast_Down	FALSE	0.303359772558501	3	298	1	0.00335570469798658	0.333333333333333	GO:0005853	GO:CC	eukaryotic translation elongation factor 1 complex	16399	399	c("GO:0005737"	"GO:0032991")
1030	Atrichoblast_Down	FALSE	0.303359772558501	3	298	1	0.00335570469798658	0.333333333333333	GO:0120115	GO:CC	Lsm2-8 complex	16399	3471	GO:0120114
1031	Atrichoblast_Down	FALSE	0.385093868829019	16255	298	298	1	0.0183328206705629	GO:0110165	GO:CC	cellular anatomical entity	16399	3447	GO:0005575
1032	Atrichoblast_Down	FALSE	0.432480674488929	5	298	1	0.00335570469798658	0.2	GO:0031012	GO:CC	extracellular matrix	16399	1031	GO:0030312
1033	Atrichoblast_Down	FALSE	0.432480674488929	5	298	1	0.00335570469798658	0.2	GO:1990726	GO:CC	Lsm1-7-Pat1 complex	16399	3999	GO:0120114
1034	Atrichoblast_Down	FALSE	0.432480674488929	5	298	1	0.00335570469798658	0.2	GO:0010005	GO:CC	cortical microtubule	transverse to long axis	16399	664	GO:0055028
1035	Atrichoblast_Down	FALSE	0.498260562236539	6	298	1	0.00335570469798658	0.166666666666667	GO:0120025	GO:CC	plasma membrane bounded cell projection	16399	3451	GO:0042995
1036	Atrichoblast_Down	FALSE	0.558660699548972	7	298	1	0.00335570469798658	0.142857142857143	GO:0009331	GO:CC	glycerol-3-phosphate dehydrogenase complex	16399	538	c("GO:0005737"	"GO:1990204")
1037	Atrichoblast_Down	FALSE	0.614180186267078	8	298	1	0.00335570469798658	0.125	GO:0005688	GO:CC	U6 snRNP	16399	278	GO:0097525
1038	Atrichoblast_Down	FALSE	0.665260655374058	9	298	1	0.00335570469798658	0.111111111111111	GO:0042721	GO:CC	TIM22 mitochondrial import inner membrane insertion complex	16399	1836	GO:0098800
1039	Atrichoblast_Down	FALSE	0.876406629319029	14	298	1	0.00335570469798658	0.0714285714285714	GO:0019897	GO:CC	extrinsic component of plasma membrane	16399	828	c("GO:0005886"	"GO:0019898")
1040	Atrichoblast_Down	FALSE	0.876406629319029	14	298	1	0.00335570469798658	0.0714285714285714	GO:0030981	GO:CC	cortical microtubule cytoskeleton	16399	1018	c("GO:0015630"	"GO:0030863")
1041	Atrichoblast_Down	FALSE	0.876406629319029	50	298	2	0.00671140939597315	0.04	GO:0000307	GO:CC	cyclin-dependent protein kinase holoenzyme complex	16399	45	GO:1902554
1042	Atrichoblast_Down	FALSE	0.876406629319029	14	298	1	0.00335570469798658	0.0714285714285714	GO:0031234	GO:CC	extrinsic component of cytoplasmic side of plasma membrane	16399	1067	c("GO:0009898"	"GO:0019897")
1043	Atrichoblast_Down	FALSE	0.876406629319029	14	298	1	0.00335570469798658	0.0714285714285714	GO:0055028	GO:CC	cortical microtubule	16399	2255	c("GO:0005881"	"GO:0030981")
1044	Atrichoblast_Down	FALSE	0.876406629319029	15	298	1	0.00335570469798658	0.0666666666666667	GO:0030863	GO:CC	cortical cytoskeleton	16399	982	c("GO:0005856"	"GO:0005938")
1045	Atrichoblast_Down	FALSE	0.876406629319029	15	298	1	0.00335570469798658	0.0666666666666667	GO:0042995	GO:CC	cell projection	16399	1849	GO:0110165
1046	Atrichoblast_Down	FALSE	0.911989092070641	1562	298	32	0.10738255033557	0.0204865556978233	GO:0043228	GO:CC	non-membrane-bounded organelle	16399	1884	GO:0043226
1047	Atrichoblast_Down	FALSE	0.911989092070641	1562	298	32	0.10738255033557	0.0204865556978233	GO:0043232	GO:CC	intracellular non-membrane-bounded organelle	16399	1888	c("GO:0043228"	"GO:0043229")
1048	Atrichoblast_Down	FALSE	0.92497899099003	22	298	1	0.00335570469798658	0.0454545454545455	GO:0009898	GO:CC	cytoplasmic side of plasma membrane	16399	657	c("GO:0005886"	"GO:0098562")
1049	Atrichoblast_Down	FALSE	0.92497899099003	21	298	1	0.00335570469798658	0.0476190476190476	GO:0030015	GO:CC	CCR4-NOT core complex	16399	866	c("GO:0030014"	"GO:0140535")
1050	Atrichoblast_Down	FALSE	0.92497899099003	61	298	2	0.00671140939597315	0.0327868852459016	GO:0030532	GO:CC	small nuclear ribonucleoprotein complex	16399	949	c("GO:0120114"	"GO:0140513"	"GO:1990904")
1051	Atrichoblast_Down	FALSE	0.92497899099003	18	298	1	0.00335570469798658	0.0555555555555556	GO:0042575	GO:CC	DNA polymerase complex	16399	1796	c("GO:0061695"	"GO:0140535")
1052	Atrichoblast_Down	FALSE	0.92497899099003	22	298	1	0.00335570469798658	0.0454545454545455	GO:0005905	GO:CC	clathrin-coated pit	16399	440	c("GO:0012505"	"GO:0098590")
1053	Atrichoblast_Down	FALSE	0.92497899099003	23	298	1	0.00335570469798658	0.0434782608695652	GO:0005881	GO:CC	cytoplasmic microtubule	16399	419	c("GO:0005737"	"GO:0005874")
1054	Atrichoblast_Down	FALSE	0.92497899099003	114	298	3	0.0100671140939597	0.0263157894736842	GO:1990204	GO:CC	oxidoreductase complex	16399	3819	GO:1902494
1055	Atrichoblast_Down	FALSE	0.92497899099003	4214	298	80	0.268456375838926	0.018984337921215	GO:0005634	GO:CC	nucleus	16399	243	GO:0043231
1056	Atrichoblast_Down	FALSE	0.92497899099003	61	298	2	0.00671140939597315	0.0327868852459016	GO:0097525	GO:CC	spliceosomal snRNP complex	16399	3052	GO:0030532
1057	Atrichoblast_Down	FALSE	0.92497899099003	20	298	1	0.00335570469798658	0.05	GO:0005689	GO:CC	U12-type spliceosomal complex	16399	279	GO:0005681
1058	Atrichoblast_Down	FALSE	0.92497899099003	21	298	1	0.00335570469798658	0.0476190476190476	GO:0005686	GO:CC	U2 snRNP	16399	276	GO:0097525
1059	Atrichoblast_Down	FALSE	0.92497899099003	66	298	2	0.00671140939597315	0.0303030303030303	GO:0120114	GO:CC	Sm-like protein family complex	16399	3470	GO:0032991
1060	Atrichoblast_Down	FALSE	0.92497899099003	23	298	1	0.00335570469798658	0.0434782608695652	GO:0005811	GO:CC	lipid droplet	16399	365	GO:0043232
1061	Atrichoblast_Down	FALSE	0.952720462348293	72	298	2	0.00671140939597315	0.0277777777777778	GO:1902554	GO:CC	serine/threonine protein kinase complex	16399	3642	GO:1902911
1062	Atrichoblast_Down	FALSE	0.952720462348293	79	298	2	0.00671140939597315	0.0253164556962025	GO:1902911	GO:CC	protein kinase complex	16399	3668	GO:0061695
1063	Atrichoblast_Down	FALSE	0.952720462348293	27	298	1	0.00335570469798658	0.037037037037037	GO:0071011	GO:CC	precatalytic spliceosome	16399	2609	GO:0005681
1064	Atrichoblast_Down	FALSE	0.952720462348293	29	298	1	0.00335570469798658	0.0344827586206897	GO:0009522	GO:CC	photosystem I	16399	604	GO:0009521
1065	Atrichoblast_Down	FALSE	0.952720462348293	8552	298	158	0.530201342281879	0.0184752104770814	GO:0043226	GO:CC	organelle	16399	1882	GO:0110165
1066	Atrichoblast_Down	FALSE	0.952720462348293	128	298	3	0.0100671140939597	0.0234375	GO:0005774	GO:CC	vacuolar membrane	16399	341	c("GO:0005773"	"GO:0098588")
1067	Atrichoblast_Down	FALSE	0.952720462348293	8540	298	158	0.530201342281879	0.0185011709601874	GO:0043229	GO:CC	intracellular organelle	16399	1885	c("GO:0005622"	"GO:0043226")
1068	Atrichoblast_Down	FALSE	0.952720462348293	27	298	1	0.00335570469798658	0.037037037037037	GO:0046540	GO:CC	U4/U6 x U5 tri-snRNP complex	16399	2197	GO:0097526
1069	Atrichoblast_Down	FALSE	0.952720462348293	26	298	1	0.00335570469798658	0.0384615384615385	GO:0098590	GO:CC	plasma membrane region	16399	3224	c("GO:0005886"	"GO:0016020")
1070	Atrichoblast_Down	FALSE	0.952720462348293	28	298	1	0.00335570469798658	0.0357142857142857	GO:0098562	GO:CC	cytoplasmic side of membrane	16399	3205	GO:0098552
1071	Atrichoblast_Down	FALSE	0.952720462348293	30	298	1	0.00335570469798658	0.0333333333333333	GO:0098552	GO:CC	side of membrane	16399	3195	c("GO:0016020"	"GO:0110165")
1072	Atrichoblast_Down	FALSE	0.985040358774394	32	298	1	0.00335570469798658	0.03125	GO:0030014	GO:CC	CCR4-NOT complex	16399	865	GO:0140535
1073	Atrichoblast_Down	FALSE	0.993085680450257	33	298	1	0.00335570469798658	0.0303030303030303	GO:0097526	GO:CC	spliceosomal tri-snRNP complex	16399	3053	GO:0097525
1074	Atrichoblast_Down	FALSE	1	143	298	2	0.00671140939597315	0.013986013986014	GO:0009535	GO:CC	chloroplast thylakoid membrane	16399	617	c("GO:0009534"	"GO:0031968"	"GO:0055035")
1075	Atrichoblast_Down	FALSE	1	169	298	2	0.00671140939597315	0.0118343195266272	GO:0009534	GO:CC	chloroplast thylakoid	16399	616	c("GO:0009507"	"GO:0031976")
1076	Atrichoblast_Down	FALSE	1	137	298	2	0.00671140939597315	0.0145985401459854	GO:0009532	GO:CC	plastid stroma	16399	614	c("GO:0009536"	"GO:0110165")
1077	Atrichoblast_Down	FALSE	1	57	298	1	0.00335570469798658	0.0175438596491228	GO:0009527	GO:CC	plastid outer membrane	16399	609	c("GO:0031968"	"GO:0042170")
1078	Atrichoblast_Down	FALSE	1	331	298	5	0.0167785234899329	0.0151057401812689	GO:0009526	GO:CC	plastid envelope	16399	608	c("GO:0009536"	"GO:0031967")
1079	Atrichoblast_Down	FALSE	1	71	298	1	0.00335570469798658	0.0140845070422535	GO:0009523	GO:CC	photosystem II	16399	605	GO:0009521
1080	Atrichoblast_Down	FALSE	1	85	298	1	0.00335570469798658	0.0117647058823529	GO:0009521	GO:CC	photosystem	16399	603	c("GO:0034357"	"GO:0098796")
1081	Atrichoblast_Down	FALSE	1	1012	298	14	0.0469798657718121	0.0138339920948617	GO:0009507	GO:CC	chloroplast	16399	590	GO:0009536
1082	Atrichoblast_Down	FALSE	1	53	298	1	0.00335570469798658	0.0188679245283019	GO:0009707	GO:CC	chloroplast outer membrane	16399	649	c("GO:0009527"	"GO:0031969")
1083	Atrichoblast_Down	FALSE	1	47	298	1	0.00335570469798658	0.0212765957446809	GO:0009705	GO:CC	plant-type vacuole membrane	16399	647	c("GO:0000325"	"GO:0005774")
1084	Atrichoblast_Down	FALSE	1	222	298	2	0.00671140939597315	0.00900900900900901	GO:0009579	GO:CC	thylakoid	16399	643	GO:0043232
1085	Atrichoblast_Down	FALSE	1	131	298	2	0.00671140939597315	0.0152671755725191	GO:0009570	GO:CC	chloroplast stroma	16399	635	c("GO:0009507"	"GO:0009532")
1086	Atrichoblast_Down	FALSE	1	1086	298	16	0.0536912751677852	0.0147329650092081	GO:0009536	GO:CC	plastid	16399	618	c("GO:0005737"	"GO:0043231")
1087	Atrichoblast_Down	FALSE	1	271	298	2	0.00671140939597315	0.00738007380073801	GO:0005856	GO:CC	cytoskeleton	16399	401	GO:0043232
1088	Atrichoblast_Down	FALSE	1	738	298	10	0.0335570469798658	0.013550135501355	GO:0005794	GO:CC	Golgi apparatus	16399	358	c("GO:0005737"	"GO:0012505"	"GO:0043231")
1089	Atrichoblast_Down	FALSE	1	366	298	6	0.0201342281879195	0.0163934426229508	GO:0005789	GO:CC	endoplasmic reticulum membrane	16399	354	c("GO:0031090"	"GO:0042175"	"GO:0098827")
1090	Atrichoblast_Down	FALSE	1	733	298	7	0.023489932885906	0.00954979536152797	GO:0005783	GO:CC	endoplasmic reticulum	16399	348	c("GO:0005737"	"GO:0012505"	"GO:0043231")
1091	Atrichoblast_Down	FALSE	1	87	298	2	0.00671140939597315	0.0229885057471264	GO:0005938	GO:CC	cell cortex	16399	462	c("GO:0005737"	"GO:0071944")
1092	Atrichoblast_Down	FALSE	1	155	298	2	0.00671140939597315	0.0129032258064516	GO:0005874	GO:CC	microtubule	16399	414	c("GO:0015630"	"GO:0099513")
1093	Atrichoblast_Down	FALSE	1	240	298	3	0.0100671140939597	0.0125	GO:0031968	GO:CC	organelle outer membrane	16399	1219	c("GO:0019867"	"GO:0031967"	"GO:0098588")
1094	Atrichoblast_Down	FALSE	1	700	298	9	0.0302013422818792	0.0128571428571429	GO:0031967	GO:CC	organelle envelope	16399	1218	c("GO:0031975"	"GO:0043227"	"GO:0043229")
1095	Atrichoblast_Down	FALSE	1	290	298	4	0.0134228187919463	0.0137931034482759	GO:0031966	GO:CC	mitochondrial membrane	16399	1217	c("GO:0005740"	"GO:0031090")
1096	Atrichoblast_Down	FALSE	1	360	298	2	0.00671140939597315	0.00555555555555556	GO:0031410	GO:CC	cytoplasmic vesicle	16399	1109	c("GO:0005737"	"GO:0097708")
1097	Atrichoblast_Down	FALSE	1	44	298	1	0.00335570469798658	0.0227272727272727	GO:0031201	GO:CC	SNARE complex	16399	1060	c("GO:0005737"	"GO:0098796")
1098	Atrichoblast_Down	FALSE	1	1517	298	23	0.0771812080536913	0.015161502966381	GO:0031090	GO:CC	organelle membrane	16399	1048	c("GO:0016020"	"GO:0043227")
1099	Atrichoblast_Down	FALSE	1	37	298	1	0.00335570469798658	0.027027027027027	GO:0030136	GO:CC	clathrin-coated vesicle	16399	915	GO:0030135
1100	Atrichoblast_Down	FALSE	1	140	298	3	0.0100671140939597	0.0214285714285714	GO:0031969	GO:CC	chloroplast membrane	16399	1220	c("GO:0009941"	"GO:0042170")
1101	Atrichoblast_Down	FALSE	1	381	298	2	0.00671140939597315	0.005249343832021	GO:0031982	GO:CC	vesicle	16399	1231	GO:0043227
1102	Atrichoblast_Down	FALSE	1	169	298	2	0.00671140939597315	0.0118343195266272	GO:0031976	GO:CC	plastid thylakoid	16399	1226	c("GO:0009536"	"GO:0009579")
1103	Atrichoblast_Down	FALSE	1	700	298	9	0.0302013422818792	0.0128571428571429	GO:0031975	GO:CC	envelope	16399	1225	GO:0110165
1104	Atrichoblast_Down	FALSE	1	106	298	1	0.00335570469798658	0.00943396226415094	GO:0030135	GO:CC	coated vesicle	16399	914	GO:0031410
1105	Atrichoblast_Down	FALSE	1	7955	298	132	0.442953020134228	0.0165933375235701	GO:0016020	GO:CC	membrane	16399	722	GO:0110165
1106	Atrichoblast_Down	FALSE	1	194	298	2	0.00671140939597315	0.0103092783505155	GO:0015630	GO:CC	microtubule cytoskeleton	16399	710	GO:0005856
1107	Atrichoblast_Down	FALSE	1	1581	298	21	0.0704697986577181	0.0132827324478178	GO:0012505	GO:CC	endomembrane system	16399	689	GO:0110165
1108	Atrichoblast_Down	FALSE	1	181	298	3	0.0100671140939597	0.0165745856353591	GO:0009941	GO:CC	chloroplast envelope	16399	662	c("GO:0009507"	"GO:0009526")
1109	Atrichoblast_Down	FALSE	1	260	298	4	0.0134228187919463	0.0153846153846154	GO:0019866	GO:CC	organelle inner membrane	16399	826	c("GO:0031090"	"GO:0031967")
1110	Atrichoblast_Down	FALSE	1	241	298	3	0.0100671140939597	0.012448132780083	GO:0019867	GO:CC	outer membrane	16399	827	GO:0016020
1111	Atrichoblast_Down	FALSE	1	74	298	1	0.00335570469798658	0.0135135135135135	GO:0019898	GO:CC	extrinsic component of membrane	16399	829	c("GO:0016020"	"GO:0110165")
1112	Atrichoblast_Down	FALSE	1	99	298	1	0.00335570469798658	0.0101010101010101	GO:0005777	GO:CC	peroxisome	16399	344	GO:0042579
1113	Atrichoblast_Down	FALSE	1	470	298	6	0.0201342281879195	0.0127659574468085	GO:0031984	GO:CC	organelle subcompartment	16399	1233	c("GO:0043227"	"GO:0043229"	"GO:0110165")
1114	Atrichoblast_Down	FALSE	1	254	298	4	0.0134228187919463	0.015748031496063	GO:0005773	GO:CC	vacuole	16399	340	c("GO:0005737"	"GO:0043231")
1115	Atrichoblast_Down	FALSE	1	203	298	1	0.00335570469798658	0.00492610837438424	GO:0005768	GO:CC	endosome	16399	336	c("GO:0012505"	"GO:0031410")
1116	Atrichoblast_Down	FALSE	1	227	298	4	0.0134228187919463	0.0176211453744493	GO:0005743	GO:CC	mitochondrial inner membrane	16399	314	c("GO:0019866"	"GO:0031966")
1117	Atrichoblast_Down	FALSE	1	306	298	4	0.0134228187919463	0.0130718954248366	GO:0005740	GO:CC	mitochondrial envelope	16399	311	c("GO:0005739"	"GO:0031967")
1118	Atrichoblast_Down	FALSE	1	841	298	9	0.0302013422818792	0.0107015457788347	GO:0005739	GO:CC	mitochondrion	16399	310	c("GO:0005737"	"GO:0043231")
1119	Atrichoblast_Down	FALSE	1	6414	298	103	0.345637583892617	0.0160586217648893	GO:0005737	GO:CC	cytoplasm	16399	309	c("GO:0005622"	"GO:0110165")
1120	Atrichoblast_Down	FALSE	1	56	298	1	0.00335570469798658	0.0178571428571429	GO:0000325	GO:CC	plant-type vacuole	16399	55	GO:0005773
1121	Atrichoblast_Down	FALSE	1	55	298	1	0.00335570469798658	0.0181818181818182	GO:0000145	GO:CC	exocyst	16399	21	c("GO:0005938"	"GO:0099023")
1122	Atrichoblast_Down	FALSE	1	332	298	6	0.0201342281879195	0.0180722891566265	GO:0000139	GO:CC	Golgi membrane	16399	18	c("GO:0005794"	"GO:0098588")
1123	Atrichoblast_Down	FALSE	1	43	298	1	0.00335570469798658	0.0232558139534884	GO:0000932	GO:CC	P-body	16399	125	GO:0036464
1124	Atrichoblast_Down	FALSE	1	16399	298	298	1	0.018171839746326	GO:0005575	GO:CC	cellular_component	16399	197	character(0)
1125	Atrichoblast_Down	FALSE	1	150	298	2	0.00671140939597315	0.0133333333333333	GO:0005681	GO:CC	spliceosomal complex	16399	271	c("GO:0140513"	"GO:1990904")
1126	Atrichoblast_Down	FALSE	1	112	298	1	0.00335570469798658	0.00892857142857143	GO:0005667	GO:CC	transcription regulator complex	16399	262	GO:0032991
1127	Atrichoblast_Down	FALSE	1	10084	298	180	0.604026845637584	0.0178500595001983	GO:0005622	GO:CC	intracellular anatomical structure	16399	237	GO:0110165
1128	Atrichoblast_Down	FALSE	1	143	298	1	0.00335570469798658	0.00699300699300699	GO:0005615	GO:CC	extracellular space	16399	232	c("GO:0005576"	"GO:0110165")
1129	Atrichoblast_Down	FALSE	1	360	298	2	0.00671140939597315	0.00555555555555556	GO:0097708	GO:CC	intracellular vesicle	16399	3144	c("GO:0031982"	"GO:0043231")
1130	Atrichoblast_Down	FALSE	1	77	298	1	0.00335570469798658	0.012987012987013	GO:0090575	GO:CC	RNA polymerase II transcription regulator complex	16399	2864	c("GO:0005667"	"GO:0140513")
1131	Atrichoblast_Down	FALSE	1	228	298	3	0.0100671140939597	0.0131578947368421	GO:0061695	GO:CC	transferase complex	transferring phosphorus-containing groups	16399	2324	GO:1990234
1132	Atrichoblast_Down	FALSE	1	143	298	2	0.00671140939597315	0.013986013986014	GO:0055035	GO:CC	plastid thylakoid membrane	16399	2257	c("GO:0031976"	"GO:0042170"	"GO:0042651")
1133	Atrichoblast_Down	FALSE	1	157	298	2	0.00671140939597315	0.0127388535031847	GO:0099081	GO:CC	supramolecular polymer	16399	3349	GO:0099080
1134	Atrichoblast_Down	FALSE	1	230	298	3	0.0100671140939597	0.0130434782608696	GO:0099080	GO:CC	supramolecular complex	16399	3348	GO:0110165
1135	Atrichoblast_Down	FALSE	1	121	298	1	0.00335570469798658	0.00826446280991736	GO:0099023	GO:CC	vesicle tethering complex	16399	3341	GO:0032991
1136	Atrichoblast_Down	FALSE	1	369	298	6	0.0201342281879195	0.016260162601626	GO:0098827	GO:CC	endoplasmic reticulum subcompartment	16399	3276	c("GO:0005783"	"GO:0031984")
1137	Atrichoblast_Down	FALSE	1	117	298	1	0.00335570469798658	0.00854700854700855	GO:0098800	GO:CC	inner mitochondrial membrane protein complex	16399	3269	c("GO:0005743"	"GO:0098796"	"GO:0098798")
1138	Atrichoblast_Down	FALSE	1	181	298	1	0.00335570469798658	0.00552486187845304	GO:0098798	GO:CC	mitochondrial protein-containing complex	16399	3267	c("GO:0005739"	"GO:0032991")
1139	Atrichoblast_Down	FALSE	1	530	298	3	0.0100671140939597	0.00566037735849057	GO:0098796	GO:CC	membrane protein complex	16399	3265	c("GO:0016020"	"GO:0032991")
1140	Atrichoblast_Down	FALSE	1	838	298	12	0.0402684563758389	0.0143198090692124	GO:0098588	GO:CC	bounding membrane of organelle	16399	3223	GO:0031090
1141	Atrichoblast_Down	FALSE	1	52	298	1	0.00335570469798658	0.0192307692307692	GO:0035770	GO:CC	ribonucleoprotein granule	16399	1642	c("GO:0043232"	"GO:0099080")
1142	Atrichoblast_Down	FALSE	1	187	298	2	0.00671140939597315	0.0106951871657754	GO:0034357	GO:CC	photosynthetic membrane	16399	1469	c("GO:0009579"	"GO:0016020")
1143	Atrichoblast_Down	FALSE	1	2786	298	42	0.140939597315436	0.0150753768844221	GO:0032991	GO:CC	protein-containing complex	16399	1343	GO:0005575
1144	Atrichoblast_Down	FALSE	1	51	298	1	0.00335570469798658	0.0196078431372549	GO:0036464	GO:CC	cytoplasmic ribonucleoprotein granule	16399	1722	c("GO:0005737"	"GO:0035770")
1145	Atrichoblast_Down	FALSE	1	285	298	5	0.0167785234899329	0.0175438596491228	GO:0042170	GO:CC	plastid membrane	16399	1780	c("GO:0009526"	"GO:0031090")
1146	Atrichoblast_Down	FALSE	1	7837	298	130	0.436241610738255	0.0165879800944239	GO:0043231	GO:CC	intracellular membrane-bounded organelle	16399	1887	c("GO:0043227"	"GO:0043229")
1147	Atrichoblast_Down	FALSE	1	7860	298	130	0.436241610738255	0.0165394402035623	GO:0043227	GO:CC	membrane-bounded organelle	16399	1883	GO:0043226
1148	Atrichoblast_Down	FALSE	1	99	298	1	0.00335570469798658	0.0101010101010101	GO:0042579	GO:CC	microbody	16399	1797	c("GO:0005737"	"GO:0043231")
1149	Atrichoblast_Down	FALSE	1	369	298	6	0.0201342281879195	0.016260162601626	GO:0042175	GO:CC	nuclear outer membrane-endoplasmic reticulum membrane network	16399	1781	c("GO:0012505"	"GO:0016020")
1150	Atrichoblast_Down	FALSE	1	173	298	2	0.00671140939597315	0.0115606936416185	GO:0042651	GO:CC	thylakoid membrane	16399	1827	GO:0034357
1151	Atrichoblast_Down	FALSE	1	1043	298	6	0.0201342281879195	0.00575263662511985	GO:1902494	GO:CC	catalytic complex	16399	3631	GO:0032991
1152	Atrichoblast_Down	FALSE	1	559	298	2	0.00671140939597315	0.0035778175313059	GO:0140535	GO:CC	intracellular protein-containing complex	16399	3568	GO:0032991
1153	Atrichoblast_Down	FALSE	1	680	298	3	0.0100671140939597	0.00441176470588235	GO:0140513	GO:CC	nuclear protein-containing complex	16399	3565	c("GO:0005634"	"GO:0032991")
1154	Atrichoblast_Down	FALSE	1	157	298	2	0.00671140939597315	0.0127388535031847	GO:0099513	GO:CC	polymeric cytoskeletal fiber	16399	3373	c("GO:0005856"	"GO:0099512")
1155	Atrichoblast_Down	FALSE	1	157	298	2	0.00671140939597315	0.0127388535031847	GO:0099512	GO:CC	supramolecular fiber	16399	3372	GO:0099081
1156	Atrichoblast_Down	FALSE	1	537	298	3	0.0100671140939597	0.00558659217877095	GO:1990234	GO:CC	transferase complex	16399	3832	GO:1902494
1157	Atrichoblast_Down	TRUE	2.12608753277575e-05	372	322	25	0.077639751552795	0.0672043010752688	GO:0003735	GO:MF	structural constituent of ribosome	16978	353	GO:0005198
1158	Atrichoblast_Down	TRUE	0.000653187564209184	495	322	26	0.0807453416149068	0.0525252525252525	GO:0005198	GO:MF	structural molecule activity	16978	1350	GO:0003674
1159	Atrichoblast_Down	TRUE	0.0359061953763407	1020	322	36	0.111801242236025	0.0352941176470588	GO:0003700	GO:MF	DNA-binding transcription factor activity	16978	338	GO:0140110
1160	Atrichoblast_Down	FALSE	0.0507240431259402	1135	322	38	0.118012422360248	0.0334801762114537	GO:0140110	GO:MF	transcription regulator activity	16978	10515	GO:0003674
1161	Atrichoblast_Down	FALSE	0.0879724083246258	24	322	4	0.0124223602484472	0.166666666666667	GO:0008810	GO:MF	cellulase activity	16978	1943	GO:0004553
1162	Atrichoblast_Down	FALSE	0.224974431920265	128	322	8	0.0248447204968944	0.0625	GO:0140825	GO:MF	lactoperoxidase activity	16978	10758	GO:0004601
1163	Atrichoblast_Down	FALSE	0.245438733863195	1	322	1	0.0031055900621118	1	GO:0080007	GO:MF	S-nitrosoglutathione reductase activity	16978	8926	GO:0016657
1164	Atrichoblast_Down	FALSE	0.245438733863195	727	322	24	0.0745341614906832	0.0330123796423659	GO:0043565	GO:MF	sequence-specific DNA binding	16978	5815	GO:0003677
1165	Atrichoblast_Down	FALSE	0.245438733863195	1	322	1	0.0031055900621118	1	GO:0102822	GO:MF	quercetin 3'-O-methyltransferase activity	16978	10008	GO:0008168
1166	Atrichoblast_Down	FALSE	0.245438733863195	2043	322	53	0.164596273291925	0.0259422418012726	GO:0003677	GO:MF	DNA binding	16978	324	GO:0003676
1167	Atrichoblast_Down	FALSE	0.245438733863195	178	322	9	0.0279503105590062	0.050561797752809	GO:0004601	GO:MF	peroxidase activity	16978	916	c("GO:0016209"	"GO:0016684")
1168	Atrichoblast_Down	FALSE	0.245438733863195	49	322	4	0.0124223602484472	0.0816326530612245	GO:0042910	GO:MF	xenobiotic transmembrane transporter activity	16978	5699	GO:0022857
1169	Atrichoblast_Down	FALSE	0.245438733863195	1	322	1	0.0031055900621118	1	GO:0090471	GO:MF	9	15	9'-tri-cis-zeta-carotene isomerase activity	16978	9060	GO:0016859
1170	Atrichoblast_Down	FALSE	0.245438733863195	70	322	5	0.015527950310559	0.0714285714285714	GO:0046915	GO:MF	transition metal ion transmembrane transporter activity	16978	6286	GO:0046873
1171	Atrichoblast_Down	FALSE	0.245438733863195	73	322	5	0.015527950310559	0.0684931506849315	GO:0016413	GO:MF	O-acetyltransferase activity	16978	2795	c("GO:0008374"	"GO:0016407")
1172	Atrichoblast_Down	FALSE	0.245438733863195	22	322	3	0.0093167701863354	0.136363636363636	GO:0005385	GO:MF	zinc ion transmembrane transporter activity	16978	1457	c("GO:0046915"	"GO:1901702")
1173	Atrichoblast_Down	FALSE	0.245438733863195	107	322	6	0.0186335403726708	0.0560747663551402	GO:0019843	GO:MF	rRNA binding	16978	3736	GO:0003723
1174	Atrichoblast_Down	FALSE	0.245438733863195	1	322	1	0.0031055900621118	1	GO:0106322	GO:MF	S-(hydroxymethyl)glutathione dehydrogenase NAD activity	16978	10351	GO:0051903
1175	Atrichoblast_Down	FALSE	0.245438733863195	25	322	3	0.0093167701863354	0.12	GO:0016762	GO:MF	xyloglucan:xyloglucosyl transferase activity	16978	2973	GO:0046527
1176	Atrichoblast_Down	FALSE	0.245438733863195	8	322	2	0.0062111801242236	0.25	GO:0030291	GO:MF	protein serine/threonine kinase inhibitor activity	16978	3904	GO:0004860
1177	Atrichoblast_Down	FALSE	0.245438733863195	7	322	2	0.0062111801242236	0.285714285714286	GO:0004861	GO:MF	cyclin-dependent protein serine/threonine kinase inhibitor activity	16978	1134	c("GO:0016538"	"GO:0030291")
1178	Atrichoblast_Down	FALSE	0.245438733863195	7	322	2	0.0062111801242236	0.285714285714286	GO:0052793	GO:MF	pectin acetylesterase activity	16978	8314	GO:0052689
1179	Atrichoblast_Down	FALSE	0.245438733863195	1	322	1	0.0031055900621118	1	GO:0004047	GO:MF	aminomethyltransferase activity	16978	539	GO:0016742
1180	Atrichoblast_Down	FALSE	0.245438733863195	1	322	1	0.0031055900621118	1	GO:0016657	GO:MF	oxidoreductase activity	acting on NAD(P)H	nitrogenous group as acceptor	16978	2894	GO:0016651
1181	Atrichoblast_Down	FALSE	0.245438733863195	1	322	1	0.0031055900621118	1	GO:0106321	GO:MF	S-(hydroxymethyl)glutathione dehydrogenase NADP activity	16978	10350	GO:0051903
1182	Atrichoblast_Down	FALSE	0.245438733863195	202	322	9	0.0279503105590062	0.0445544554455446	GO:0016209	GO:MF	antioxidant activity	16978	2741	GO:0003674
1183	Atrichoblast_Down	FALSE	0.245438733863195	11	322	2	0.0062111801242236	0.181818181818182	GO:0016872	GO:MF	intramolecular lyase activity	16978	3060	GO:0016853
1184	Atrichoblast_Down	FALSE	0.245438733863195	11	322	2	0.0062111801242236	0.181818181818182	GO:0070180	GO:MF	large ribosomal subunit rRNA binding	16978	8687	GO:0019843
1185	Atrichoblast_Down	FALSE	0.245438733863195	1	322	1	0.0031055900621118	1	GO:0010307	GO:MF	acetylglutamate kinase regulator activity	16978	2217	GO:0019207
1186	Atrichoblast_Down	FALSE	0.245438733863195	1	322	1	0.0031055900621118	1	GO:0030744	GO:MF	luteolin O-methyltransferase activity	16978	4034	GO:0008757
1187	Atrichoblast_Down	FALSE	0.245438733863195	1	322	1	0.0031055900621118	1	GO:0047763	GO:MF	caffeate O-methyltransferase activity	16978	7066	GO:0008171
1188	Atrichoblast_Down	FALSE	0.245438733863195	1	322	1	0.0031055900621118	1	GO:0050525	GO:MF	cutinase activity	16978	7817	GO:0052689
1189	Atrichoblast_Down	FALSE	0.245438733863195	1	322	1	0.0031055900621118	1	GO:0004760	GO:MF	serine-pyruvate transaminase activity	16978	1043	GO:0008483
1190	Atrichoblast_Down	FALSE	0.245438733863195	179	322	9	0.0279503105590062	0.0502793296089385	GO:0016684	GO:MF	oxidoreductase activity	acting on peroxide as acceptor	16978	2911	GO:0016491
1191	Atrichoblast_Down	FALSE	0.262426078737883	12	322	2	0.0062111801242236	0.166666666666667	GO:0004860	GO:MF	protein kinase inhibitor activity	16978	1133	c("GO:0019210"	"GO:0019887")
1192	Atrichoblast_Down	FALSE	0.288307115571783	13	322	2	0.0062111801242236	0.153846153846154	GO:0016742	GO:MF	hydroxymethyl-	formyl- and related transferase activity	16978	2954	GO:0016741
1193	Atrichoblast_Down	FALSE	0.288307115571783	59	322	4	0.0124223602484472	0.0677966101694915	GO:0016769	GO:MF	transferase activity	transferring nitrogenous groups	16978	2978	GO:0016740
1194	Atrichoblast_Down	FALSE	0.288307115571783	59	322	4	0.0124223602484472	0.0677966101694915	GO:0008483	GO:MF	transaminase activity	16978	1750	GO:0016769
1195	Atrichoblast_Down	FALSE	0.288307115571783	13	322	2	0.0062111801242236	0.153846153846154	GO:0004709	GO:MF	MAP kinase kinase kinase activity	16978	1001	GO:0004674
1196	Atrichoblast_Down	FALSE	0.30614905113968	2	322	1	0.0031055900621118	0.5	GO:0102058	GO:MF	jasmonoyl-leucine synthetase activity	16978	9363	GO:0016879
1197	Atrichoblast_Down	FALSE	0.30614905113968	2	322	1	0.0031055900621118	0.5	GO:0102057	GO:MF	jasmonoyl-valine synthetase activity	16978	9362	GO:0016879
1198	Atrichoblast_Down	FALSE	0.30614905113968	2	322	1	0.0031055900621118	0.5	GO:0102053	GO:MF	(-)-jasmonoyl-isoleucine synthetase activity	16978	9358	GO:0016879
1199	Atrichoblast_Down	FALSE	0.30614905113968	64	322	4	0.0124223602484472	0.0625	GO:1990538	GO:MF	xylan O-acetyltransferase activity	16978	11147	GO:0016413
1200	Atrichoblast_Down	FALSE	0.30614905113968	2	322	1	0.0031055900621118	0.5	GO:0005080	GO:MF	protein kinase C binding	16978	1272	GO:0019901
1201	Atrichoblast_Down	FALSE	0.30614905113968	230	322	9	0.0279503105590062	0.0391304347826087	GO:0046527	GO:MF	glucosyltransferase activity	16978	6221	GO:0016758
1202	Atrichoblast_Down	FALSE	0.30614905113968	2	322	1	0.0031055900621118	0.5	GO:0004512	GO:MF	inositol-3-phosphate synthase activity	16978	848	GO:0016872
1203	Atrichoblast_Down	FALSE	0.30614905113968	2	322	1	0.0031055900621118	0.5	GO:0036424	GO:MF	L-phosphoserine phosphatase activity	16978	5505	GO:0016791
1204	Atrichoblast_Down	FALSE	0.30614905113968	2	322	1	0.0031055900621118	0.5	GO:0016847	GO:MF	1-aminocyclopropane-1-carboxylate synthase activity	16978	3039	GO:0016846
1205	Atrichoblast_Down	FALSE	0.30614905113968	2	322	1	0.0031055900621118	0.5	GO:0008551	GO:MF	P-type cadmium transporter activity	16978	1789	c("GO:0015086"	"GO:0015662"	"GO:0019829")
1206	Atrichoblast_Down	FALSE	0.30614905113968	2	322	1	0.0031055900621118	0.5	GO:0008798	GO:MF	beta-aspartyl-peptidase activity	16978	1932	c("GO:0008242"	"GO:0070003")
1207	Atrichoblast_Down	FALSE	0.30614905113968	2	322	1	0.0031055900621118	0.5	GO:0016642	GO:MF	oxidoreductase activity	acting on the CH-NH2 group of donors	disulfide as acceptor	16978	2882	GO:0016638
1208	Atrichoblast_Down	FALSE	0.30614905113968	2	322	1	0.0031055900621118	0.5	GO:0016594	GO:MF	glycine binding	16978	2851	c("GO:0016597"	"GO:0043169")
1209	Atrichoblast_Down	FALSE	0.30614905113968	2	322	1	0.0031055900621118	0.5	GO:0004375	GO:MF	glycine dehydrogenase (decarboxylating) activity	16978	737	GO:0016642
1210	Atrichoblast_Down	FALSE	0.30614905113968	2	322	1	0.0031055900621118	0.5	GO:0004067	GO:MF	asparaginase activity	16978	558	GO:0016811
1211	Atrichoblast_Down	FALSE	0.307054621285	3	322	1	0.0031055900621118	0.333333333333333	GO:0051499	GO:MF	D-aminoacyl-tRNA deacylase activity	16978	8055	GO:0002161
1212	Atrichoblast_Down	FALSE	0.307054621285	3	322	1	0.0031055900621118	0.333333333333333	GO:0004326	GO:MF	tetrahydrofolylpolyglutamate synthase activity	16978	692	GO:0016881
1213	Atrichoblast_Down	FALSE	0.307054621285	3	322	1	0.0031055900621118	0.333333333333333	GO:0000828	GO:MF	inositol hexakisphosphate kinase activity	16978	103	c("GO:0016301"	"GO:0016776")
1214	Atrichoblast_Down	FALSE	0.307054621285	3	322	1	0.0031055900621118	0.333333333333333	GO:0008453	GO:MF	alanine-glyoxylate transaminase activity	16978	1726	GO:0008483
1215	Atrichoblast_Down	FALSE	0.307054621285	3	322	1	0.0031055900621118	0.333333333333333	GO:0000827	GO:MF	inositol-1	3	4	5	6-pentakisphosphate kinase activity	16978	102	c("GO:0016301"	"GO:0016776")
1216	Atrichoblast_Down	FALSE	0.307054621285	3	322	1	0.0031055900621118	0.333333333333333	GO:0000832	GO:MF	inositol hexakisphosphate 5-kinase activity	16978	107	GO:0000828
1217	Atrichoblast_Down	FALSE	0.307054621285	3	322	1	0.0031055900621118	0.333333333333333	GO:0000829	GO:MF	inositol heptakisphosphate kinase activity	16978	104	c("GO:0016301"	"GO:0016776")
1218	Atrichoblast_Down	FALSE	0.307054621285	3	322	1	0.0031055900621118	0.333333333333333	GO:0008977	GO:MF	prephenate dehydrogenase (NAD+) activity	16978	2079	GO:0016628
1219	Atrichoblast_Down	FALSE	0.307054621285	136	322	6	0.0186335403726708	0.0441176470588235	GO:0015297	GO:MF	antiporter activity	16978	2471	GO:0015291
1220	Atrichoblast_Down	FALSE	0.307054621285	3	322	1	0.0031055900621118	0.333333333333333	GO:0004765	GO:MF	shikimate kinase activity	16978	1045	c("GO:0016301"	"GO:0016773")
1221	Atrichoblast_Down	FALSE	0.307054621285	43	322	3	0.0093167701863354	0.0697674418604651	GO:0080043	GO:MF	quercetin 3-O-glucosyltransferase activity	16978	8942	GO:0035251
1222	Atrichoblast_Down	FALSE	0.307054621285	3	322	1	0.0031055900621118	0.333333333333333	GO:0052724	GO:MF	inositol hexakisphosphate 3-kinase activity	16978	8258	GO:0000828
1223	Atrichoblast_Down	FALSE	0.307054621285	3	322	1	0.0031055900621118	0.333333333333333	GO:0052723	GO:MF	inositol hexakisphosphate 1-kinase activity	16978	8257	GO:0000828
1224	Atrichoblast_Down	FALSE	0.307054621285	3	322	1	0.0031055900621118	0.333333333333333	GO:0016463	GO:MF	P-type zinc transporter activity	16978	2821	c("GO:0015662"	"GO:0019829"	"GO:0046915")
1225	Atrichoblast_Down	FALSE	0.307054621285	43	322	3	0.0093167701863354	0.0697674418604651	GO:0080044	GO:MF	quercetin 7-O-glucosyltransferase activity	16978	8943	GO:0035251
1226	Atrichoblast_Down	FALSE	0.307054621285	3	322	1	0.0031055900621118	0.333333333333333	GO:0017096	GO:MF	acetylserotonin O-methyltransferase activity	16978	3156	c("GO:0008171"	"GO:0008757")
1227	Atrichoblast_Down	FALSE	0.307054621285	3	322	1	0.0031055900621118	0.333333333333333	GO:0033857	GO:MF	diphosphoinositol-pentakisphosphate kinase activity	16978	4784	GO:0016301
1228	Atrichoblast_Down	FALSE	0.307054621285	3	322	1	0.0031055900621118	0.333333333333333	GO:0033731	GO:MF	arogenate dehydrogenase [NAD(P)+] activity	16978	4670	GO:0016628
1229	Atrichoblast_Down	FALSE	0.307054621285	3	322	1	0.0031055900621118	0.333333333333333	GO:0033730	GO:MF	arogenate dehydrogenase (NADP+) activity	16978	4669	GO:0033731
1230	Atrichoblast_Down	FALSE	0.307054621285	539	322	16	0.0496894409937888	0.0296846011131725	GO:0020037	GO:MF	heme binding	16978	3786	GO:0046906
1231	Atrichoblast_Down	FALSE	0.307054621285	3	322	1	0.0031055900621118	0.333333333333333	GO:0045486	GO:MF	naringenin 3-dioxygenase activity	16978	6154	GO:0016706
1232	Atrichoblast_Down	FALSE	0.307054621285	19	322	2	0.0062111801242236	0.105263157894737	GO:0019210	GO:MF	kinase inhibitor activity	16978	3678	c("GO:0004857"	"GO:0019207")
1233	Atrichoblast_Down	FALSE	0.307054621285	3	322	1	0.0031055900621118	0.333333333333333	GO:0004665	GO:MF	prephenate dehydrogenase (NADP+) activity	16978	971	GO:0016628
1234	Atrichoblast_Down	FALSE	0.307054621285	3	322	1	0.0031055900621118	0.333333333333333	GO:0047746	GO:MF	chlorophyllase activity	16978	7050	GO:0052689
1235	Atrichoblast_Down	FALSE	0.307054621285	562	322	17	0.0527950310559006	0.0302491103202847	GO:0046906	GO:MF	tetrapyrrole binding	16978	6281	c("GO:0097159"	"GO:1901363")
1236	Atrichoblast_Down	FALSE	0.307054621285	3	322	1	0.0031055900621118	0.333333333333333	GO:0050048	GO:MF	L-leucine:2-oxoglutarate aminotransferase activity	16978	7379	GO:0008483
1237	Atrichoblast_Down	FALSE	0.350750982017025	22	322	2	0.0062111801242236	0.0909090909090909	GO:0016881	GO:MF	acid-amino acid ligase activity	16978	3067	GO:0016879
1238	Atrichoblast_Down	FALSE	0.372928714411477	4	322	1	0.0031055900621118	0.25	GO:0030943	GO:MF	mitochondrion targeting sequence binding	16978	4096	GO:0005048
1239	Atrichoblast_Down	FALSE	0.372928714411477	23	322	2	0.0062111801242236	0.0869565217391304	GO:0016597	GO:MF	amino acid binding	16978	2854	GO:0031406
1240	Atrichoblast_Down	FALSE	0.372928714411477	4	322	1	0.0031055900621118	0.25	GO:0009978	GO:MF	allene oxide synthase activity	16978	2182	GO:0016836
1241	Atrichoblast_Down	FALSE	0.372928714411477	4	322	1	0.0031055900621118	0.25	GO:0016174	GO:MF	NAD(P)H oxidase H2O2-forming activity	16978	2734	GO:0050664
1242	Atrichoblast_Down	FALSE	0.372928714411477	4	322	1	0.0031055900621118	0.25	GO:0008863	GO:MF	formate dehydrogenase (NAD+) activity	16978	1983	GO:0016620
1243	Atrichoblast_Down	FALSE	0.372928714411477	4	322	1	0.0031055900621118	0.25	GO:0003849	GO:MF	3-deoxy-7-phosphoheptulonate synthase activity	16978	391	GO:0016765
1244	Atrichoblast_Down	FALSE	0.391766352610457	120	322	5	0.015527950310559	0.0416666666666667	GO:0016407	GO:MF	acetyltransferase activity	16978	2789	GO:0016747
1245	Atrichoblast_Down	FALSE	0.393096222492207	5	322	1	0.0031055900621118	0.2	GO:0004372	GO:MF	glycine hydroxymethyltransferase activity	16978	735	GO:0016742
1246	Atrichoblast_Down	FALSE	0.393096222492207	127	322	5	0.015527950310559	0.0393700787401575	GO:0008374	GO:MF	O-acyltransferase activity	16978	1669	GO:0016747
1247	Atrichoblast_Down	FALSE	0.393096222492207	5	322	1	0.0031055900621118	0.2	GO:0140487	GO:MF	metal ion sequestering activity	16978	10608	GO:0140313
1248	Atrichoblast_Down	FALSE	0.393096222492207	5	322	1	0.0031055900621118	0.2	GO:0140313	GO:MF	molecular sequestering activity	16978	10543	GO:0003674
1249	Atrichoblast_Down	FALSE	0.393096222492207	5	322	1	0.0031055900621118	0.2	GO:0047952	GO:MF	glycerol-3-phosphate dehydrogenase [NAD(P)+] activity	16978	7249	GO:0016616
1250	Atrichoblast_Down	FALSE	0.393096222492207	5	322	1	0.0031055900621118	0.2	GO:0070905	GO:MF	serine binding	16978	8810	c("GO:0016597"	"GO:0043169")
1251	Atrichoblast_Down	FALSE	0.393096222492207	5	322	1	0.0031055900621118	0.2	GO:0052654	GO:MF	L-leucine transaminase activity	16978	8207	GO:0004084
1252	Atrichoblast_Down	FALSE	0.393096222492207	91	322	4	0.0124223602484472	0.043956043956044	GO:0043177	GO:MF	organic acid binding	16978	5758	GO:0036094
1253	Atrichoblast_Down	FALSE	0.393096222492207	5	322	1	0.0031055900621118	0.2	GO:0000293	GO:MF	ferric-chelate reductase activity	16978	60	GO:0016722
1254	Atrichoblast_Down	FALSE	0.393096222492207	25	322	2	0.0062111801242236	0.08	GO:0015179	GO:MF	L-amino acid transmembrane transporter activity	16978	2394	GO:0015171
1255	Atrichoblast_Down	FALSE	0.393096222492207	5	322	1	0.0031055900621118	0.2	GO:0052655	GO:MF	L-valine transaminase activity	16978	8208	GO:0004084
1256	Atrichoblast_Down	FALSE	0.393096222492207	5	322	1	0.0031055900621118	0.2	GO:0052656	GO:MF	L-isoleucine transaminase activity	16978	8209	GO:0004084
1257	Atrichoblast_Down	FALSE	0.393096222492207	91	322	4	0.0124223602484472	0.043956043956044	GO:0031406	GO:MF	carboxylic acid binding	16978	4144	c("GO:0043168"	"GO:0043177")
1258	Atrichoblast_Down	FALSE	0.393096222492207	324	322	10	0.031055900621118	0.0308641975308642	GO:0005509	GO:MF	calcium ion binding	16978	1494	GO:0046872
1259	Atrichoblast_Down	FALSE	0.393096222492207	27	322	2	0.0062111801242236	0.0740740740740741	GO:0005384	GO:MF	manganese ion transmembrane transporter activity	16978	1456	GO:0046915
1260	Atrichoblast_Down	FALSE	0.393096222492207	408	322	12	0.0372670807453416	0.0294117647058824	GO:0004553	GO:MF	hydrolase activity	hydrolyzing O-glycosyl compounds	16978	876	GO:0016798
1261	Atrichoblast_Down	FALSE	0.393096222492207	5	322	1	0.0031055900621118	0.2	GO:0004084	GO:MF	branched-chain-amino-acid transaminase activity	16978	574	GO:0008483
1262	Atrichoblast_Down	FALSE	0.393096222492207	5	322	1	0.0031055900621118	0.2	GO:1990841	GO:MF	promoter-specific chromatin binding	16978	11193	GO:0003682
1263	Atrichoblast_Down	FALSE	0.397511125562194	128	322	5	0.015527950310559	0.0390625	GO:0050734	GO:MF	hydroxycinnamoyltransferase activity	16978	7956	GO:0016747
1264	Atrichoblast_Down	FALSE	0.400105132209925	28	322	2	0.0062111801242236	0.0714285714285714	GO:0008353	GO:MF	RNA polymerase II CTD heptapeptide repeat kinase activity	16978	1667	c("GO:0004674"	"GO:0140994")
1265	Atrichoblast_Down	FALSE	0.409220709235229	59	322	3	0.0093167701863354	0.0508474576271186	GO:0015925	GO:MF	galactosidase activity	16978	2694	GO:0004553
1266	Atrichoblast_Down	FALSE	0.425769445615871	6	322	1	0.0031055900621118	0.166666666666667	GO:0016412	GO:MF	serine O-acyltransferase activity	16978	2794	GO:0008374
1267	Atrichoblast_Down	FALSE	0.425769445615871	6	322	1	0.0031055900621118	0.166666666666667	GO:0009001	GO:MF	serine O-acetyltransferase activity	16978	2098	c("GO:0016412"	"GO:0016413")
1268	Atrichoblast_Down	FALSE	0.425769445615871	30	322	2	0.0062111801242236	0.0666666666666667	GO:0097472	GO:MF	cyclin-dependent protein kinase activity	16978	9177	GO:0004672
1269	Atrichoblast_Down	FALSE	0.425769445615871	30	322	2	0.0062111801242236	0.0666666666666667	GO:0004693	GO:MF	cyclin-dependent protein serine/threonine kinase activity	16978	990	c("GO:0004674"	"GO:0097472")
1270	Atrichoblast_Down	FALSE	0.425769445615871	6	322	1	0.0031055900621118	0.166666666666667	GO:0009882	GO:MF	blue light photoreceptor activity	16978	2163	GO:0009881
1271	Atrichoblast_Down	FALSE	0.438119807954907	7	322	1	0.0031055900621118	0.142857142857143	GO:0005464	GO:MF	UDP-xylose transmembrane transporter activity	16978	1476	c("GO:0008514"	"GO:0015165")
1272	Atrichoblast_Down	FALSE	0.438119807954907	7	322	1	0.0031055900621118	0.142857142857143	GO:0052692	GO:MF	raffinose alpha-galactosidase activity	16978	8243	GO:0004557
1273	Atrichoblast_Down	FALSE	0.438119807954907	7	322	1	0.0031055900621118	0.142857142857143	GO:0102158	GO:MF	very-long-chain (3R)-3-hydroxyacyl-CoA dehydratase activity	16978	9441	GO:0018812
1274	Atrichoblast_Down	FALSE	0.438119807954907	7	322	1	0.0031055900621118	0.142857142857143	GO:0048018	GO:MF	receptor ligand activity	16978	7297	c("GO:0005102"	"GO:0030546")
1275	Atrichoblast_Down	FALSE	0.438119807954907	7	322	1	0.0031055900621118	0.142857142857143	GO:0004739	GO:MF	pyruvate dehydrogenase (acetyl-transferring) activity	16978	1025	c("GO:0004738"	"GO:0016624")
1276	Atrichoblast_Down	FALSE	0.438119807954907	7	322	1	0.0031055900621118	0.142857142857143	GO:0008083	GO:MF	growth factor activity	16978	1544	GO:0048018
1277	Atrichoblast_Down	FALSE	0.438119807954907	7	322	1	0.0031055900621118	0.142857142857143	GO:0004557	GO:MF	alpha-galactosidase activity	16978	879	GO:0015925
1278	Atrichoblast_Down	FALSE	0.438119807954907	7	322	1	0.0031055900621118	0.142857142857143	GO:0004435	GO:MF	phosphatidylinositol phospholipase C activity	16978	779	GO:0004629
1279	Atrichoblast_Down	FALSE	0.438119807954907	7	322	1	0.0031055900621118	0.142857142857143	GO:0004738	GO:MF	pyruvate dehydrogenase activity	16978	1024	GO:0016903
1280	Atrichoblast_Down	FALSE	0.438119807954907	32	322	2	0.0062111801242236	0.0625	GO:0016776	GO:MF	phosphotransferase activity	phosphate group as acceptor	16978	2983	GO:0016772
1281	Atrichoblast_Down	FALSE	0.438119807954907	7	322	1	0.0031055900621118	0.142857142857143	GO:0030545	GO:MF	signaling receptor regulator activity	16978	3962	GO:0098772
1282	Atrichoblast_Down	FALSE	0.438119807954907	7	322	1	0.0031055900621118	0.142857142857143	GO:0030546	GO:MF	signaling receptor activator activity	16978	3963	c("GO:0030545"	"GO:0140677")
1283	Atrichoblast_Down	FALSE	0.452053980017144	350	322	10	0.031055900621118	0.0285714285714286	GO:0008194	GO:MF	UDP-glycosyltransferase activity	16978	1607	GO:0016757
1284	Atrichoblast_Down	FALSE	0.473515579166598	8	322	1	0.0031055900621118	0.125	GO:0004629	GO:MF	phospholipase C activity	16978	938	c("GO:0004620"	"GO:0008081")
1285	Atrichoblast_Down	FALSE	0.473515579166598	8	322	1	0.0031055900621118	0.125	GO:0018812	GO:MF	3-hydroxyacyl-CoA dehydratase activity	16978	3555	GO:0004300
1286	Atrichoblast_Down	FALSE	0.473515579166598	8	322	1	0.0031055900621118	0.125	GO:0016722	GO:MF	oxidoreductase activity	acting on metal ions	16978	2940	GO:0016491
1287	Atrichoblast_Down	FALSE	0.473515579166598	8	322	1	0.0031055900621118	0.125	GO:0004617	GO:MF	phosphoglycerate dehydrogenase activity	16978	931	GO:0016616
1288	Atrichoblast_Down	FALSE	0.473515579166598	8	322	1	0.0031055900621118	0.125	GO:0004806	GO:MF	triglyceride lipase activity	16978	1082	c("GO:0016298"	"GO:0052689")
1289	Atrichoblast_Down	FALSE	0.478787493779	271	322	8	0.0248447204968944	0.029520295202952	GO:0015291	GO:MF	secondary active transmembrane transporter activity	16978	2465	GO:0022804
1290	Atrichoblast_Down	FALSE	0.482353918238111	39	322	2	0.0062111801242236	0.0512820512820513	GO:0004713	GO:MF	protein tyrosine kinase activity	16978	1004	GO:0004672
1291	Atrichoblast_Down	FALSE	0.482353918238111	10	322	1	0.0031055900621118	0.1	GO:0016624	GO:MF	oxidoreductase activity	acting on the aldehyde or oxo group of donors	disulfide as acceptor	16978	2866	GO:0016903
1292	Atrichoblast_Down	FALSE	0.482353918238111	405	322	11	0.0341614906832298	0.0271604938271605	GO:0016758	GO:MF	hexosyltransferase activity	16978	2969	GO:0016757
1293	Atrichoblast_Down	FALSE	0.482353918238111	10	322	1	0.0031055900621118	0.1	GO:0052747	GO:MF	sinapyl alcohol dehydrogenase activity	16978	8280	GO:0016616
1294	Atrichoblast_Down	FALSE	0.482353918238111	9	322	1	0.0031055900621118	0.111111111111111	GO:0008242	GO:MF	omega peptidase activity	16978	1625	GO:0008233
1295	Atrichoblast_Down	FALSE	0.482353918238111	10	322	1	0.0031055900621118	0.1	GO:0008519	GO:MF	ammonium transmembrane transporter activity	16978	1777	c("GO:0015267"	"GO:0022890")
1296	Atrichoblast_Down	FALSE	0.482353918238111	10	322	1	0.0031055900621118	0.1	GO:0070003	GO:MF	threonine-type peptidase activity	16978	8652	GO:0008233
1297	Atrichoblast_Down	FALSE	0.482353918238111	10	322	1	0.0031055900621118	0.1	GO:0004022	GO:MF	alcohol dehydrogenase (NAD+) activity	16978	516	GO:0018455
1298	Atrichoblast_Down	FALSE	0.482353918238111	10	322	1	0.0031055900621118	0.1	GO:0004725	GO:MF	protein tyrosine phosphatase activity	16978	1012	GO:0004721
1299	Atrichoblast_Down	FALSE	0.482353918238111	9	322	1	0.0031055900621118	0.111111111111111	GO:0051903	GO:MF	S-(hydroxymethyl)glutathione dehydrogenase activity	16978	8117	GO:0016616
1300	Atrichoblast_Down	FALSE	0.482353918238111	9	322	1	0.0031055900621118	0.111111111111111	GO:0004024	GO:MF	alcohol dehydrogenase activity	zinc-dependent	16978	518	GO:0004022
1301	Atrichoblast_Down	FALSE	0.482353918238111	370	322	10	0.031055900621118	0.027027027027027	GO:0000976	GO:MF	transcription cis-regulatory region binding	16978	115	c("GO:0001067"	"GO:1990837")
1302	Atrichoblast_Down	FALSE	0.482353918238111	155	322	5	0.015527950310559	0.032258064516129	GO:0052689	GO:MF	carboxylic ester hydrolase activity	16978	8240	GO:0016788
1303	Atrichoblast_Down	FALSE	0.482353918238111	9	322	1	0.0031055900621118	0.111111111111111	GO:0015172	GO:MF	acidic amino acid transmembrane transporter activity	16978	2390	GO:0015171
1304	Atrichoblast_Down	FALSE	0.482353918238111	10	322	1	0.0031055900621118	0.1	GO:0005381	GO:MF	iron ion transmembrane transporter activity	16978	1455	GO:0046915
1305	Atrichoblast_Down	FALSE	0.482353918238111	875	322	21	0.0652173913043478	0.024	GO:0004674	GO:MF	protein serine/threonine kinase activity	16978	978	GO:0004672
1306	Atrichoblast_Down	FALSE	0.482353918238111	10	322	1	0.0031055900621118	0.1	GO:0045551	GO:MF	cinnamyl-alcohol dehydrogenase activity	16978	6184	GO:0016616
1307	Atrichoblast_Down	FALSE	0.482353918238111	9	322	1	0.0031055900621118	0.111111111111111	GO:0005313	GO:MF	L-glutamate transmembrane transporter activity	16978	1413	c("GO:0015172"	"GO:0015179"	"GO:0042887"	"GO:1901702")
1308	Atrichoblast_Down	FALSE	0.482353918238111	10	322	1	0.0031055900621118	0.1	GO:0015189	GO:MF	L-lysine transmembrane transporter activity	16978	2403	c("GO:0015174"	"GO:0015179"	"GO:1901702")
1309	Atrichoblast_Down	FALSE	0.482353918238111	37	322	2	0.0062111801242236	0.0540540540540541	GO:0140994	GO:MF	RNA polymerase II CTD heptapeptide repeat modifying activity	16978	10852	GO:0140096
1310	Atrichoblast_Down	FALSE	0.482353918238111	370	322	10	0.031055900621118	0.027027027027027	GO:0001067	GO:MF	transcription regulatory region nucleic acid binding	16978	151	GO:0003676
1311	Atrichoblast_Down	FALSE	0.482353918238111	10	322	1	0.0031055900621118	0.1	GO:0018455	GO:MF	alcohol dehydrogenase [NAD(P)+] activity	16978	3223	GO:0016616
1312	Atrichoblast_Down	FALSE	0.482353918238111	10	322	1	0.0031055900621118	0.1	GO:0004340	GO:MF	glucokinase activity	16978	704	GO:0004396
1313	Atrichoblast_Down	FALSE	0.482353918238111	10	322	1	0.0031055900621118	0.1	GO:0005536	GO:MF	glucose binding	16978	1508	GO:0048029
1314	Atrichoblast_Down	FALSE	0.482353918238111	10	322	1	0.0031055900621118	0.1	GO:0015174	GO:MF	basic amino acid transmembrane transporter activity	16978	2392	GO:0015171
1315	Atrichoblast_Down	FALSE	0.482353918238111	38	322	2	0.0062111801242236	0.0526315789473684	GO:0048029	GO:MF	monosaccharide binding	16978	7302	c("GO:0030246"	"GO:0036094")
1316	Atrichoblast_Down	FALSE	0.496758459866145	200	322	6	0.0186335403726708	0.03	GO:0035251	GO:MF	UDP-glucosyltransferase activity	16978	5316	c("GO:0008194"	"GO:0046527")
1317	Atrichoblast_Down	FALSE	0.502579190581907	78	322	3	0.0093167701863354	0.0384615384615385	GO:0015171	GO:MF	amino acid transmembrane transporter activity	16978	2389	GO:0046943
1318	Atrichoblast_Down	FALSE	0.502579190581907	1725	322	38	0.118012422360248	0.0220289855072464	GO:0016491	GO:MF	oxidoreductase activity	16978	2825	GO:0003824
1319	Atrichoblast_Down	FALSE	0.511448239703062	473	322	12	0.0372670807453416	0.025369978858351	GO:0016798	GO:MF	hydrolase activity	acting on glycosyl bonds	16978	3001	GO:0016787
1320	Atrichoblast_Down	FALSE	0.525991706351094	43	322	2	0.0062111801242236	0.0465116279069767	GO:0016538	GO:MF	cyclin-dependent protein serine/threonine kinase regulator activity	16978	2850	GO:0019887
1321	Atrichoblast_Down	FALSE	0.526411488240749	385	322	10	0.031055900621118	0.025974025974026	GO:1990837	GO:MF	sequence-specific double-stranded DNA binding	16978	11191	c("GO:0003690"	"GO:0043565")
1322	Atrichoblast_Down	FALSE	0.527101393246493	81	322	3	0.0093167701863354	0.037037037037037	GO:0005507	GO:MF	copper ion binding	16978	1493	GO:0046914
1323	Atrichoblast_Down	FALSE	0.534631172985022	208	322	6	0.0186335403726708	0.0288461538461538	GO:0016616	GO:MF	oxidoreductase activity	acting on the CH-OH group of donors	NAD or NADP as acceptor	16978	2859	GO:0016614
1324	Atrichoblast_Down	FALSE	0.534631172985022	12	322	1	0.0031055900621118	0.0833333333333333	GO:0004300	GO:MF	enoyl-CoA hydratase activity	16978	668	GO:0016836
1325	Atrichoblast_Down	FALSE	0.534631172985022	12	322	1	0.0031055900621118	0.0833333333333333	GO:0004124	GO:MF	cysteine synthase activity	16978	608	GO:0016765
1326	Atrichoblast_Down	FALSE	0.554220983174584	13	322	1	0.0031055900621118	0.0769230769230769	GO:0004396	GO:MF	hexokinase activity	16978	751	c("GO:0016773"	"GO:0019200")
1327	Atrichoblast_Down	FALSE	0.554220983174584	3272	322	68	0.211180124223602	0.0207823960880196	GO:0043169	GO:MF	cation binding	16978	5755	GO:0043167
1328	Atrichoblast_Down	FALSE	0.554220983174584	85	322	3	0.0093167701863354	0.0352941176470588	GO:0051287	GO:MF	NAD binding	16978	8025	GO:0030554
1329	Atrichoblast_Down	FALSE	0.554220983174584	13	322	1	0.0031055900621118	0.0769230769230769	GO:0004535	GO:MF	poly(A)-specific ribonuclease activity	16978	869	GO:0000175
1330	Atrichoblast_Down	FALSE	0.554220983174584	13	322	1	0.0031055900621118	0.0769230769230769	GO:0008865	GO:MF	fructokinase activity	16978	1985	GO:0004396
1331	Atrichoblast_Down	FALSE	0.554220983174584	85	322	3	0.0093167701863354	0.0352941176470588	GO:0019207	GO:MF	kinase regulator activity	16978	3675	GO:0030234
1332	Atrichoblast_Down	FALSE	0.572125297649429	14	322	1	0.0031055900621118	0.0714285714285714	GO:0008198	GO:MF	ferrous iron binding	16978	1610	GO:0005506
1333	Atrichoblast_Down	FALSE	0.572125297649429	3246	322	67	0.208074534161491	0.0206407886629698	GO:0046872	GO:MF	metal ion binding	16978	6274	GO:0043169
1334	Atrichoblast_Down	FALSE	0.572125297649429	497	322	12	0.0372670807453416	0.0241448692152917	GO:0022804	GO:MF	active transmembrane transporter activity	16978	3788	GO:0022857
1335	Atrichoblast_Down	FALSE	0.572125297649429	14	322	1	0.0031055900621118	0.0714285714285714	GO:0050664	GO:MF	oxidoreductase activity	acting on NAD(P)H	oxygen as acceptor	16978	7943	GO:0016651
1336	Atrichoblast_Down	FALSE	0.572125297649429	14	322	1	0.0031055900621118	0.0714285714285714	GO:0005545	GO:MF	1-phosphatidylinositol binding	16978	1515	GO:0035091
1337	Atrichoblast_Down	FALSE	0.572125297649429	49	322	2	0.0062111801242236	0.0408163265306122	GO:0005546	GO:MF	phosphatidylinositol-4	5-bisphosphate binding	16978	1516	c("GO:0043168"	"GO:1902936")
1338	Atrichoblast_Down	FALSE	0.572125297649429	1276	322	28	0.0869565217391304	0.0219435736677116	GO:0022857	GO:MF	transmembrane transporter activity	16978	3815	GO:0005215
1339	Atrichoblast_Down	FALSE	0.572125297649429	14	322	1	0.0031055900621118	0.0714285714285714	GO:0015086	GO:MF	cadmium ion transmembrane transporter activity	16978	2311	GO:0046915
1340	Atrichoblast_Down	FALSE	0.584965554747859	15	322	1	0.0031055900621118	0.0666666666666667	GO:0009881	GO:MF	photoreceptor activity	16978	2162	GO:0038023
1341	Atrichoblast_Down	FALSE	0.584965554747859	134	322	4	0.0124223602484472	0.0298507462686567	GO:0008514	GO:MF	organic anion transmembrane transporter activity	16978	1772	GO:0022857
1342	Atrichoblast_Down	FALSE	0.584965554747859	15	322	1	0.0031055900621118	0.0666666666666667	GO:0034485	GO:MF	phosphatidylinositol-3	4	5-trisphosphate 5-phosphatase activity	16978	5014	c("GO:0034594"	"GO:0034595")
1343	Atrichoblast_Down	FALSE	0.584965554747859	15	322	1	0.0031055900621118	0.0666666666666667	GO:0005200	GO:MF	structural constituent of cytoskeleton	16978	1352	GO:0005198
1344	Atrichoblast_Down	FALSE	0.584965554747859	15	322	1	0.0031055900621118	0.0666666666666667	GO:0070403	GO:MF	NAD+ binding	16978	8721	c("GO:0043168"	"GO:0051287")
1345	Atrichoblast_Down	FALSE	0.598725473476707	16	322	1	0.0031055900621118	0.0625	GO:0002161	GO:MF	aminoacyl-tRNA editing activity	16978	309	c("GO:0052689"	"GO:0140101")
1346	Atrichoblast_Down	FALSE	0.598725473476707	52	322	2	0.0062111801242236	0.0384615384615385	GO:0004565	GO:MF	beta-galactosidase activity	16978	886	GO:0015925
1347	Atrichoblast_Down	FALSE	0.598725473476707	52	322	2	0.0062111801242236	0.0384615384615385	GO:1902936	GO:MF	phosphatidylinositol bisphosphate binding	16978	11000	GO:1901981
1348	Atrichoblast_Down	FALSE	0.598725473476707	16	322	1	0.0031055900621118	0.0625	GO:0046030	GO:MF	inositol trisphosphate phosphatase activity	16978	6194	GO:0052745
1349	Atrichoblast_Down	FALSE	0.598725473476707	16	322	1	0.0031055900621118	0.0625	GO:0032050	GO:MF	clathrin heavy chain binding	16978	4412	GO:0030276
1350	Atrichoblast_Down	FALSE	0.598725473476707	16	322	1	0.0031055900621118	0.0625	GO:0004445	GO:MF	inositol-polyphosphate 5-phosphatase activity	16978	784	GO:0046030
1351	Atrichoblast_Down	FALSE	0.616557074977821	97	322	3	0.0093167701863354	0.0309278350515464	GO:0016709	GO:MF	oxidoreductase activity	acting on paired donors	with incorporation or reduction of molecular oxygen	NAD(P)H as one donor	and incorporation of one atom of oxygen	16978	2928	c("GO:0004497"	"GO:0016705")
1352	Atrichoblast_Down	FALSE	0.616557074977821	55	322	2	0.0062111801242236	0.0363636363636364	GO:1901981	GO:MF	phosphatidylinositol phosphate binding	16978	10977	GO:0035091
1353	Atrichoblast_Down	FALSE	0.616557074977821	278	322	7	0.0217391304347826	0.0251798561151079	GO:0008289	GO:MF	lipid binding	16978	1646	GO:0005488
1354	Atrichoblast_Down	FALSE	0.616557074977821	17	322	1	0.0031055900621118	0.0588235294117647	GO:0034594	GO:MF	phosphatidylinositol trisphosphate phosphatase activity	16978	5081	GO:0052866
1355	Atrichoblast_Down	FALSE	0.616557074977821	17	322	1	0.0031055900621118	0.0588235294117647	GO:0016846	GO:MF	carbon-sulfur lyase activity	16978	3038	GO:0016829
1356	Atrichoblast_Down	FALSE	0.616557074977821	17	322	1	0.0031055900621118	0.0588235294117647	GO:0005504	GO:MF	fatty acid binding	16978	1491	c("GO:0008289"	"GO:0033293")
1357	Atrichoblast_Down	FALSE	0.61997670997094	98	322	3	0.0093167701863354	0.0306122448979592	GO:0030170	GO:MF	pyridoxal phosphate binding	16978	3870	c("GO:0043168"	"GO:0070279")
1358	Atrichoblast_Down	FALSE	0.61997670997094	98	322	3	0.0093167701863354	0.0306122448979592	GO:0070279	GO:MF	vitamin B6 binding	16978	8700	c("GO:0019842"	"GO:0097159"	"GO:1901363")
1359	Atrichoblast_Down	FALSE	0.62045831007171	56	322	2	0.0062111801242236	0.0357142857142857	GO:0000149	GO:MF	SNARE binding	16978	27	GO:0005515
1360	Atrichoblast_Down	FALSE	0.62045831007171	143	322	4	0.0124223602484472	0.027972027972028	GO:0019842	GO:MF	vitamin binding	16978	3735	GO:0036094
1361	Atrichoblast_Down	FALSE	0.621306186080611	1316	322	28	0.0869565217391304	0.0212765957446809	GO:0005215	GO:MF	transporter activity	16978	1357	GO:0003674
1362	Atrichoblast_Down	FALSE	0.622970730857061	18	322	1	0.0031055900621118	0.0555555555555556	GO:0004564	GO:MF	beta-fructofuranosidase activity	16978	885	GO:0004553
1363	Atrichoblast_Down	FALSE	0.63071068029931	191	322	5	0.015527950310559	0.0261780104712042	GO:0046873	GO:MF	metal ion transmembrane transporter activity	16978	6275	c("GO:0008324"	"GO:0022890")
1364	Atrichoblast_Down	FALSE	0.645429099612197	19	322	1	0.0031055900621118	0.0526315789473684	GO:0052745	GO:MF	inositol phosphate phosphatase activity	16978	8279	GO:0016791
1365	Atrichoblast_Down	FALSE	0.649232461197919	59	322	2	0.0062111801242236	0.0338983050847458	GO:0042803	GO:MF	protein homodimerization activity	16978	5677	c("GO:0042802"	"GO:0046983")
1366	Atrichoblast_Down	FALSE	0.650667070726949	243	322	6	0.0186335403726708	0.0246913580246914	GO:0016614	GO:MF	oxidoreductase activity	acting on CH-OH group of donors	16978	2857	GO:0016491
1367	Atrichoblast_Down	FALSE	0.650667070726949	20	322	1	0.0031055900621118	0.05	GO:0016717	GO:MF	oxidoreductase activity	acting on paired donors	with oxidation of a pair of donors resulting in the reduction of molecular oxygen to two molecules of water	16978	2936	GO:0016705
1368	Atrichoblast_Down	FALSE	0.650667070726949	636	322	14	0.0434782608695652	0.0220125786163522	GO:0016757	GO:MF	glycosyltransferase activity	16978	2968	GO:0016740
1369	Atrichoblast_Down	FALSE	0.650667070726949	61	322	2	0.0062111801242236	0.0327868852459016	GO:0016903	GO:MF	oxidoreductase activity	acting on the aldehyde or oxo group of donors	16978	3087	GO:0016491
1370	Atrichoblast_Down	FALSE	0.650667070726949	105	322	3	0.0093167701863354	0.0285714285714286	GO:0046943	GO:MF	carboxylic acid transmembrane transporter activity	16978	6299	c("GO:0005342"	"GO:0008514")
1371	Atrichoblast_Down	FALSE	0.650667070726949	105	322	3	0.0093167701863354	0.0285714285714286	GO:0140359	GO:MF	ABC-type transporter activity	16978	10568	GO:0042626
1372	Atrichoblast_Down	FALSE	0.650667070726949	20	322	1	0.0031055900621118	0.05	GO:0047262	GO:MF	polygalacturonate 4-alpha-galacturonosyltransferase activity	16978	6583	c("GO:0008194"	"GO:0016758")
1373	Atrichoblast_Down	FALSE	0.650667070726949	243	322	6	0.0186335403726708	0.0246913580246914	GO:0061630	GO:MF	ubiquitin protein ligase activity	16978	8497	c("GO:0004842"	"GO:0061659")
1374	Atrichoblast_Down	FALSE	0.650667070726949	105	322	3	0.0093167701863354	0.0285714285714286	GO:0005342	GO:MF	organic acid transmembrane transporter activity	16978	1428	GO:0022857
1375	Atrichoblast_Down	FALSE	0.653587101099263	21	322	1	0.0031055900621118	0.0476190476190476	GO:0106019	GO:MF	phosphatidylinositol-4	5-bisphosphate phosphatase activity	16978	10259	GO:0034593
1376	Atrichoblast_Down	FALSE	0.653587101099263	62	322	2	0.0062111801242236	0.032258064516129	GO:0016701	GO:MF	oxidoreductase activity	acting on single donors with incorporation of molecular oxygen	16978	2921	GO:0016491
1377	Atrichoblast_Down	FALSE	0.653587101099263	21	322	1	0.0031055900621118	0.0476190476190476	GO:0004439	GO:MF	phosphatidylinositol-4	5-bisphosphate 5-phosphatase activity	16978	782	c("GO:0034595"	"GO:0106019")
1378	Atrichoblast_Down	FALSE	0.653587101099263	21	322	1	0.0031055900621118	0.0476190476190476	GO:0016638	GO:MF	oxidoreductase activity	acting on the CH-NH2 group of donors	16978	2878	GO:0016491
1379	Atrichoblast_Down	FALSE	0.653587101099263	62	322	2	0.0062111801242236	0.032258064516129	GO:0030145	GO:MF	manganese ion binding	16978	3862	GO:0046914
1380	Atrichoblast_Down	FALSE	0.654733432264649	63	322	2	0.0062111801242236	0.0317460317460317	GO:0016879	GO:MF	ligase activity	forming carbon-nitrogen bonds	16978	3065	GO:0016874
1381	Atrichoblast_Down	FALSE	0.654733432264649	444	322	10	0.031055900621118	0.0225225225225225	GO:0016747	GO:MF	acyltransferase activity	transferring groups other than amino-acyl groups	16978	2958	GO:0016746
1382	Atrichoblast_Down	FALSE	0.654733432264649	63	322	2	0.0062111801242236	0.0317460317460317	GO:0016410	GO:MF	N-acyltransferase activity	16978	2792	GO:0016747
1383	Atrichoblast_Down	FALSE	0.665195822777497	252	322	6	0.0186335403726708	0.0238095238095238	GO:0061659	GO:MF	ubiquitin-like protein ligase activity	16978	8511	GO:0019787
1384	Atrichoblast_Down	FALSE	0.665195822777497	22	322	1	0.0031055900621118	0.0454545454545455	GO:0016168	GO:MF	chlorophyll binding	16978	2731	GO:0046906
1385	Atrichoblast_Down	FALSE	0.667980566569137	157	322	4	0.0124223602484472	0.0254777070063694	GO:0009055	GO:MF	electron transfer activity	16978	2136	GO:0016491
1386	Atrichoblast_Down	FALSE	0.696125779441214	24	322	1	0.0031055900621118	0.0416666666666667	GO:0015020	GO:MF	glucuronosyltransferase activity	16978	2279	c("GO:0008194"	"GO:0016758")
1387	Atrichoblast_Down	FALSE	0.696125779441214	24	322	1	0.0031055900621118	0.0416666666666667	GO:0051753	GO:MF	mannan synthase activity	16978	8102	GO:0019187
1388	Atrichoblast_Down	FALSE	0.696125779441214	24	322	1	0.0031055900621118	0.0416666666666667	GO:0031418	GO:MF	L-ascorbic acid binding	16978	4146	c("GO:0019842"	"GO:0031406"	"GO:0048029"	"GO:0097159"	"GO:1901363")
1389	Atrichoblast_Down	FALSE	0.696125779441214	24	322	1	0.0031055900621118	0.0416666666666667	GO:0019187	GO:MF	beta-1	4-mannosyltransferase activity	16978	3664	GO:0000030
1390	Atrichoblast_Down	FALSE	0.715698688843881	25	322	1	0.0031055900621118	0.04	GO:0015165	GO:MF	pyrimidine nucleotide-sugar transmembrane transporter activity	16978	2383	GO:0005338
1391	Atrichoblast_Down	FALSE	0.732057018086482	71	322	2	0.0062111801242236	0.028169014084507	GO:0016651	GO:MF	oxidoreductase activity	acting on NAD(P)H	16978	2889	GO:0016491
1392	Atrichoblast_Down	FALSE	0.748812060367124	28	322	1	0.0031055900621118	0.0357142857142857	GO:0031490	GO:MF	chromatin DNA binding	16978	4158	c("GO:0003677"	"GO:0003682")
1393	Atrichoblast_Down	FALSE	0.748812060367124	123	322	3	0.0093167701863354	0.024390243902439	GO:0070001	GO:MF	aspartic-type peptidase activity	16978	8650	GO:0008233
1394	Atrichoblast_Down	FALSE	0.748812060367124	28	322	1	0.0031055900621118	0.0357142857142857	GO:0034595	GO:MF	phosphatidylinositol phosphate 5-phosphatase activity	16978	5082	GO:0052866
1395	Atrichoblast_Down	FALSE	0.748812060367124	27	322	1	0.0031055900621118	0.037037037037037	GO:0003680	GO:MF	minor groove of adenine-thymine-rich DNA binding	16978	326	GO:0000217
1396	Atrichoblast_Down	FALSE	0.748812060367124	28	322	1	0.0031055900621118	0.0357142857142857	GO:0097602	GO:MF	cullin family protein binding	16978	9185	GO:0005515
1397	Atrichoblast_Down	FALSE	0.748812060367124	27	322	1	0.0031055900621118	0.037037037037037	GO:0003887	GO:MF	DNA-directed DNA polymerase activity	16978	427	GO:0034061
1398	Atrichoblast_Down	FALSE	0.748812060367124	28	322	1	0.0031055900621118	0.0357142857142857	GO:0034593	GO:MF	phosphatidylinositol bisphosphate phosphatase activity	16978	5080	GO:0052866
1399	Atrichoblast_Down	FALSE	0.748812060367124	3788	322	74	0.229813664596273	0.0195353748680042	GO:0003676	GO:MF	nucleic acid binding	16978	323	c("GO:0097159"	"GO:1901363")
1400	Atrichoblast_Down	FALSE	0.748812060367124	123	322	3	0.0093167701863354	0.024390243902439	GO:0004190	GO:MF	aspartic-type endopeptidase activity	16978	661	c("GO:0004175"	"GO:0070001")
1401	Atrichoblast_Down	FALSE	0.749939817098915	75	322	2	0.0062111801242236	0.0266666666666667	GO:0016836	GO:MF	hydro-lyase activity	16978	3030	GO:0016835
1402	Atrichoblast_Down	FALSE	0.759505631783747	29	322	1	0.0031055900621118	0.0344827586206897	GO:0016759	GO:MF	cellulose synthase activity	16978	2970	GO:0046527
1403	Atrichoblast_Down	FALSE	0.759505631783747	29	322	1	0.0031055900621118	0.0344827586206897	GO:0016760	GO:MF	cellulose synthase (UDP-forming) activity	16978	2971	c("GO:0016759"	"GO:0035251")
1404	Atrichoblast_Down	FALSE	0.764069528389626	77	322	2	0.0062111801242236	0.025974025974026	GO:0019887	GO:MF	protein kinase regulator activity	16978	3747	GO:0019207
1405	Atrichoblast_Down	FALSE	0.76957227789205	78	322	2	0.0062111801242236	0.0256410256410256	GO:0035091	GO:MF	phosphatidylinositol binding	16978	5300	GO:0005543
1406	Atrichoblast_Down	FALSE	0.76957227789205	30	322	1	0.0031055900621118	0.0333333333333333	GO:0015145	GO:MF	monosaccharide transmembrane transporter activity	16978	2365	GO:0051119
1407	Atrichoblast_Down	FALSE	0.782132642203955	31	322	1	0.0031055900621118	0.032258064516129	GO:0003713	GO:MF	transcription coactivator activity	16978	342	GO:0003712
1408	Atrichoblast_Down	FALSE	0.782132642203955	31	322	1	0.0031055900621118	0.032258064516129	GO:0005338	GO:MF	nucleotide-sugar transmembrane transporter activity	16978	1426	c("GO:0015932"	"GO:1901505")
1409	Atrichoblast_Down	FALSE	0.782932290039316	181	322	4	0.0124223602484472	0.0220994475138122	GO:0016765	GO:MF	transferase activity	transferring alkyl or aryl (other than methyl) groups	16978	2975	GO:0016740
1410	Atrichoblast_Down	FALSE	0.784506119166049	32	322	1	0.0031055900621118	0.03125	GO:0005085	GO:MF	guanyl-nucleotide exchange factor activity	16978	1273	GO:0030695
1411	Atrichoblast_Down	FALSE	0.784506119166049	33	322	1	0.0031055900621118	0.0303030303030303	GO:0005102	GO:MF	signaling receptor binding	16978	1280	GO:0005515
1412	Atrichoblast_Down	FALSE	0.784506119166049	83	322	2	0.0062111801242236	0.0240963855421687	GO:0015144	GO:MF	carbohydrate transmembrane transporter activity	16978	2364	GO:0022857
1413	Atrichoblast_Down	FALSE	0.784506119166049	185	322	4	0.0124223602484472	0.0216216216216216	GO:0042626	GO:MF	ATPase-coupled transmembrane transporter activity	16978	5664	c("GO:0015399"	"GO:0140657")
1414	Atrichoblast_Down	FALSE	0.784506119166049	131	322	3	0.0093167701863354	0.0229007633587786	GO:0051213	GO:MF	dioxygenase activity	16978	8017	GO:0016491
1415	Atrichoblast_Down	FALSE	0.784506119166049	33	322	1	0.0031055900621118	0.0303030303030303	GO:0052866	GO:MF	phosphatidylinositol phosphate phosphatase activity	16978	8369	GO:0016791
1416	Atrichoblast_Down	FALSE	0.784506119166049	908	322	18	0.0559006211180124	0.0198237885462555	GO:0016746	GO:MF	acyltransferase activity	16978	2957	GO:0016740
1417	Atrichoblast_Down	FALSE	0.784506119166049	496	322	10	0.031055900621118	0.0201612903225806	GO:0003690	GO:MF	double-stranded DNA binding	16978	332	GO:0003677
1418	Atrichoblast_Down	FALSE	0.784506119166049	33	322	1	0.0031055900621118	0.0303030303030303	GO:0031624	GO:MF	ubiquitin conjugating enzyme binding	16978	4171	GO:0044390
1419	Atrichoblast_Down	FALSE	0.784506119166049	32	322	1	0.0031055900621118	0.03125	GO:0000217	GO:MF	DNA secondary structure binding	16978	40	GO:0003677
1420	Atrichoblast_Down	FALSE	0.791898818475567	187	322	4	0.0124223602484472	0.0213903743315508	GO:0003924	GO:MF	GTPase activity	16978	448	GO:0017111
1421	Atrichoblast_Down	FALSE	0.795028494855665	34	322	1	0.0031055900621118	0.0294117647058824	GO:0000175	GO:MF	3'-5'-RNA exonuclease activity	16978	34	c("GO:0008408"	"GO:0016896")
1422	Atrichoblast_Down	FALSE	0.821407424458129	36	322	1	0.0031055900621118	0.0277777777777778	GO:0003746	GO:MF	translation elongation factor activity	16978	355	GO:0008135
1423	Atrichoblast_Down	FALSE	0.821407424458129	36	322	1	0.0031055900621118	0.0277777777777778	GO:0000030	GO:MF	mannosyltransferase activity	16978	8	GO:0016758
1424	Atrichoblast_Down	FALSE	0.821728349648352	37	322	1	0.0031055900621118	0.027027027027027	GO:0015662	GO:MF	P-type ion transporter activity	16978	2686	GO:0140358
1425	Atrichoblast_Down	FALSE	0.821728349648352	37	322	1	0.0031055900621118	0.027027027027027	GO:0008320	GO:MF	protein transmembrane transporter activity	16978	1659	c("GO:0022884"	"GO:0140318")
1426	Atrichoblast_Down	FALSE	0.821728349648352	37	322	1	0.0031055900621118	0.027027027027027	GO:0022884	GO:MF	macromolecule transmembrane transporter activity	16978	3833	GO:0022857
1427	Atrichoblast_Down	FALSE	0.821728349648352	37	322	1	0.0031055900621118	0.027027027027027	GO:0140318	GO:MF	protein transporter activity	16978	10546	GO:0005215
1428	Atrichoblast_Down	FALSE	0.821728349648352	37	322	1	0.0031055900621118	0.027027027027027	GO:0140358	GO:MF	P-type transmembrane transporter activity	16978	10567	GO:0042626
1429	Atrichoblast_Down	FALSE	0.824728134994345	38	322	1	0.0031055900621118	0.0263157894736842	GO:0004683	GO:MF	calmodulin-dependent protein kinase activity	16978	983	GO:0004674
1430	Atrichoblast_Down	FALSE	0.824728134994345	144	322	3	0.0093167701863354	0.0208333333333333	GO:0045182	GO:MF	translation regulator activity	16978	6119	GO:0003674
1431	Atrichoblast_Down	FALSE	0.824728134994345	38	322	1	0.0031055900621118	0.0263157894736842	GO:0010857	GO:MF	calcium-dependent protein kinase activity	16978	2270	GO:0004672
1432	Atrichoblast_Down	FALSE	0.824728134994345	38	322	1	0.0031055900621118	0.0263157894736842	GO:0009931	GO:MF	calcium-dependent protein serine/threonine kinase activity	16978	2175	c("GO:0004674"	"GO:0010857")
1433	Atrichoblast_Down	FALSE	0.838581591529957	307	322	6	0.0186335403726708	0.0195439739413681	GO:0022890	GO:MF	inorganic cation transmembrane transporter activity	16978	3837	GO:0015318
1434	Atrichoblast_Down	FALSE	0.843336450997702	40	322	1	0.0031055900621118	0.025	GO:0019200	GO:MF	carbohydrate kinase activity	16978	3670	GO:0016301
1435	Atrichoblast_Down	FALSE	0.843336450997702	40	322	1	0.0031055900621118	0.025	GO:0030276	GO:MF	clathrin binding	16978	3898	GO:0005515
1436	Atrichoblast_Down	FALSE	0.843336450997702	95	322	2	0.0062111801242236	0.0210526315789474	GO:0042802	GO:MF	identical protein binding	16978	5676	GO:0005515
1437	Atrichoblast_Down	FALSE	0.843336450997702	41	322	1	0.0031055900621118	0.024390243902439	GO:0043621	GO:MF	protein self-association	16978	5816	GO:0005515
1438	Atrichoblast_Down	FALSE	0.843336450997702	41	322	1	0.0031055900621118	0.024390243902439	GO:0044390	GO:MF	ubiquitin-like protein conjugating enzyme binding	16978	6038	GO:0019899
1439	Atrichoblast_Down	FALSE	0.843336450997702	41	322	1	0.0031055900621118	0.024390243902439	GO:0033293	GO:MF	monocarboxylic acid binding	16978	4557	GO:0031406
1440	Atrichoblast_Down	FALSE	0.843336450997702	417	322	8	0.0248447204968944	0.0191846522781775	GO:0004842	GO:MF	ubiquitin-protein transferase activity	16978	1115	GO:0019787
1441	Atrichoblast_Down	FALSE	0.84485847426919	42	322	1	0.0031055900621118	0.0238095238095238	GO:0005484	GO:MF	SNAP receptor activity	16978	1482	GO:0030674
1442	Atrichoblast_Down	FALSE	0.84485847426919	42	322	1	0.0031055900621118	0.0238095238095238	GO:0034061	GO:MF	DNA polymerase activity	16978	4945	c("GO:0016779"	"GO:0140097")
1443	Atrichoblast_Down	FALSE	0.84485847426919	42	322	1	0.0031055900621118	0.0238095238095238	GO:0016896	GO:MF	RNA exonuclease activity	producing 5'-phosphomonoesters	16978	3081	c("GO:0004532"	"GO:0016796")
1444	Atrichoblast_Down	FALSE	0.84485847426919	42	322	1	0.0031055900621118	0.0238095238095238	GO:0004532	GO:MF	RNA exonuclease activity	16978	866	c("GO:0004527"	"GO:0004540")
1445	Atrichoblast_Down	FALSE	0.854874337247329	43	322	1	0.0031055900621118	0.0232558139534884	GO:0016628	GO:MF	oxidoreductase activity	acting on the CH-CH group of donors	NAD or NADP as acceptor	16978	2869	GO:0016627
1446	Atrichoblast_Down	FALSE	0.859060620530973	210	322	4	0.0124223602484472	0.019047619047619	GO:1901702	GO:MF	salt transmembrane transporter activity	16978	10973	GO:0022857
1447	Atrichoblast_Down	FALSE	0.861605655826832	44	322	1	0.0031055900621118	0.0227272727272727	GO:0019901	GO:MF	protein kinase binding	16978	3752	GO:0019900
1448	Atrichoblast_Down	FALSE	0.870980366966037	45	322	1	0.0031055900621118	0.0222222222222222	GO:0005048	GO:MF	signal sequence binding	16978	1264	GO:0042277
1449	Atrichoblast_Down	FALSE	0.87874581856625	435	322	8	0.0248447204968944	0.0183908045977011	GO:0019787	GO:MF	ubiquitin-like protein transferase activity	16978	3715	c("GO:0016755"	"GO:0140096")
1450	Atrichoblast_Down	FALSE	0.888846661718272	47	322	1	0.0031055900621118	0.0212765957446809	GO:0016620	GO:MF	oxidoreductase activity	acting on the aldehyde or oxo group of donors	NAD or NADP as acceptor	16978	2862	GO:0016903
1451	Atrichoblast_Down	FALSE	0.892103658897858	440	322	8	0.0248447204968944	0.0181818181818182	GO:0016755	GO:MF	aminoacyltransferase activity	16978	2966	GO:0016746
1452	Atrichoblast_Down	FALSE	0.892250612302768	106	322	2	0.0062111801242236	0.0188679245283019	GO:0015293	GO:MF	symporter activity	16978	2467	GO:0015291
1453	Atrichoblast_Down	FALSE	0.893509522698614	107	322	2	0.0062111801242236	0.0186915887850467	GO:0016298	GO:MF	lipase activity	16978	2772	GO:0016788
1454	Atrichoblast_Down	FALSE	0.893509522698614	49	322	1	0.0031055900621118	0.0204081632653061	GO:0004867	GO:MF	serine-type endopeptidase inhibitor activity	16978	1139	GO:0004866
1455	Atrichoblast_Down	FALSE	0.893509522698614	165	322	3	0.0093167701863354	0.0181818181818182	GO:0004721	GO:MF	phosphoprotein phosphatase activity	16978	1009	c("GO:0016791"	"GO:0140096")
1456	Atrichoblast_Down	FALSE	0.893509522698614	49	322	1	0.0031055900621118	0.0204081632653061	GO:0042887	GO:MF	amide transmembrane transporter activity	16978	5690	GO:0022857
1457	Atrichoblast_Down	FALSE	0.912366293950709	226	322	4	0.0124223602484472	0.0176991150442478	GO:0015399	GO:MF	primary active transmembrane transporter activity	16978	2530	GO:0022804
1458	Atrichoblast_Down	FALSE	0.919468861742811	52	322	1	0.0031055900621118	0.0192307692307692	GO:0016702	GO:MF	oxidoreductase activity	acting on single donors with incorporation of molecular oxygen	incorporation of two atoms of oxygen	16978	2922	c("GO:0016701"	"GO:0051213")
1459	Atrichoblast_Down	FALSE	0.921373689579161	7590	322	141	0.437888198757764	0.0185770750988142	GO:1901363	GO:MF	heterocyclic compound binding	16978	10949	GO:0005488
1460	Atrichoblast_Down	FALSE	0.921373689579161	54	322	1	0.0031055900621118	0.0185185185185185	GO:0051119	GO:MF	sugar transmembrane transporter activity	16978	8012	GO:0015144
1461	Atrichoblast_Down	FALSE	0.921373689579161	116	322	2	0.0062111801242236	0.0172413793103448	GO:0017018	GO:MF	myosin phosphatase activity	16978	3123	GO:0004722
1462	Atrichoblast_Down	FALSE	0.921373689579161	404	322	7	0.0217391304347826	0.0173267326732673	GO:0042578	GO:MF	phosphoric ester hydrolase activity	16978	5654	GO:0016788
1463	Atrichoblast_Down	FALSE	0.921373689579161	114	322	2	0.0062111801242236	0.0175438596491228	GO:0003712	GO:MF	transcription coregulator activity	16978	341	GO:0140110
1464	Atrichoblast_Down	FALSE	0.921373689579161	344	322	6	0.0186335403726708	0.0174418604651163	GO:0016791	GO:MF	phosphatase activity	16978	2995	GO:0042578
1465	Atrichoblast_Down	FALSE	0.921373689579161	54	322	1	0.0031055900621118	0.0185185185185185	GO:0008171	GO:MF	O-methyltransferase activity	16978	1591	GO:0008168
1466	Atrichoblast_Down	FALSE	0.921373689579161	53	322	1	0.0031055900621118	0.0188679245283019	GO:0016811	GO:MF	hydrolase activity	acting on carbon-nitrogen (but not peptide) bonds	in linear amides	16978	3009	GO:0016810
1467	Atrichoblast_Down	FALSE	0.921373689579161	54	322	1	0.0031055900621118	0.0185185185185185	GO:0016866	GO:MF	intramolecular transferase activity	16978	3055	GO:0016853
1468	Atrichoblast_Down	FALSE	0.924407443959692	7601	322	141	0.437888198757764	0.0185501907643731	GO:0097159	GO:MF	organic cyclic compound binding	16978	9139	GO:0005488
1469	Atrichoblast_Down	FALSE	0.924407443959692	57	322	1	0.0031055900621118	0.0175438596491228	GO:0008081	GO:MF	phosphoric diester hydrolase activity	16978	1543	GO:0042578
1470	Atrichoblast_Down	FALSE	0.924407443959692	120	322	2	0.0062111801242236	0.0166666666666667	GO:0004722	GO:MF	protein serine/threonine phosphatase activity	16978	1010	GO:0004721
1471	Atrichoblast_Down	FALSE	0.924407443959692	243	322	4	0.0124223602484472	0.0164609053497942	GO:0019001	GO:MF	guanyl nucleotide binding	16978	3601	GO:0017076
1472	Atrichoblast_Down	FALSE	0.924407443959692	243	322	4	0.0124223602484472	0.0164609053497942	GO:0005525	GO:MF	GTP binding	16978	1504	c("GO:0032561"	"GO:0035639")
1473	Atrichoblast_Down	FALSE	0.924407443959692	124	322	2	0.0062111801242236	0.0161290322580645	GO:0003682	GO:MF	chromatin binding	16978	328	GO:0044877
1474	Atrichoblast_Down	FALSE	0.924407443959692	1364	322	24	0.0745341614906832	0.0175953079178886	GO:0004672	GO:MF	protein kinase activity	16978	976	c("GO:0016301"	"GO:0016773"	"GO:0140096")
1475	Atrichoblast_Down	FALSE	0.924407443959692	121	322	2	0.0062111801242236	0.0165289256198347	GO:0005516	GO:MF	calmodulin binding	16978	1496	GO:0005515
1476	Atrichoblast_Down	FALSE	0.924407443959692	60	322	1	0.0031055900621118	0.0166666666666667	GO:0042277	GO:MF	peptide binding	16978	5614	GO:0033218
1477	Atrichoblast_Down	FALSE	0.924407443959692	57	322	1	0.0031055900621118	0.0175438596491228	GO:0019900	GO:MF	kinase binding	16978	3751	GO:0019899
1478	Atrichoblast_Down	FALSE	0.924407443959692	58	322	1	0.0031055900621118	0.0172413793103448	GO:0004222	GO:MF	metalloendopeptidase activity	16978	664	c("GO:0004175"	"GO:0008237")
1479	Atrichoblast_Down	FALSE	0.924407443959692	241	322	4	0.0124223602484472	0.016597510373444	GO:0016853	GO:MF	isomerase activity	16978	3044	GO:0003824
1480	Atrichoblast_Down	FALSE	0.924407443959692	243	322	4	0.0124223602484472	0.0164609053497942	GO:0032561	GO:MF	guanyl ribonucleotide binding	16978	4487	c("GO:0019001"	"GO:0032555")
1481	Atrichoblast_Down	FALSE	0.924407443959692	58	322	1	0.0031055900621118	0.0172413793103448	GO:0043022	GO:MF	ribosome binding	16978	5736	GO:0043021
1482	Atrichoblast_Down	FALSE	0.924407443959692	980	322	17	0.0527950310559006	0.0173469387755102	GO:0016788	GO:MF	hydrolase activity	acting on ester bonds	16978	2993	GO:0016787
1483	Atrichoblast_Down	FALSE	0.934887407142425	66	322	1	0.0031055900621118	0.0151515151515152	GO:0061135	GO:MF	endopeptidase regulator activity	16978	8464	GO:0061134
1484	Atrichoblast_Down	FALSE	0.934887407142425	65	322	1	0.0031055900621118	0.0153846153846154	GO:0004866	GO:MF	endopeptidase inhibitor activity	16978	1138	c("GO:0030414"	"GO:0061135")
1485	Atrichoblast_Down	FALSE	0.934887407142425	311	322	5	0.015527950310559	0.0160771704180064	GO:0016741	GO:MF	transferase activity	transferring one-carbon groups	16978	2953	GO:0016740
1486	Atrichoblast_Down	FALSE	0.934887407142425	70	322	1	0.0031055900621118	0.0142857142857143	GO:0043021	GO:MF	ribonucleoprotein complex binding	16978	5735	GO:0044877
1487	Atrichoblast_Down	FALSE	0.934887407142425	67	322	1	0.0031055900621118	0.0149253731343284	GO:0061134	GO:MF	peptidase regulator activity	16978	8463	GO:0030234
1488	Atrichoblast_Down	FALSE	0.934887407142425	68	322	1	0.0031055900621118	0.0147058823529412	GO:0016706	GO:MF	2-oxoglutarate-dependent dioxygenase activity	16978	2925	c("GO:0016705"	"GO:0051213")
1489	Atrichoblast_Down	FALSE	0.934887407142425	65	322	1	0.0031055900621118	0.0153846153846154	GO:0015932	GO:MF	nucleobase-containing compound transmembrane transporter activity	16978	2700	GO:0022857
1490	Atrichoblast_Down	FALSE	0.934887407142425	64	322	1	0.0031055900621118	0.015625	GO:0016796	GO:MF	exonuclease activity	active with either ribo- or deoxyribonucleic acids and producing 5'-phosphomonoesters	16978	2999	GO:0004527
1491	Atrichoblast_Down	FALSE	0.934887407142425	65	322	1	0.0031055900621118	0.0153846153846154	GO:0030414	GO:MF	peptidase inhibitor activity	16978	3950	c("GO:0004857"	"GO:0061134")
1492	Atrichoblast_Down	FALSE	0.934887407142425	70	322	1	0.0031055900621118	0.0142857142857143	GO:0008408	GO:MF	3'-5' exonuclease activity	16978	1692	GO:0004527
1493	Atrichoblast_Down	FALSE	0.934887407142425	198	322	3	0.0093167701863354	0.0151515151515152	GO:0004857	GO:MF	enzyme inhibitor activity	16978	1130	c("GO:0030234"	"GO:0140678")
1494	Atrichoblast_Down	FALSE	0.934887407142425	136	322	2	0.0062111801242236	0.0147058823529412	GO:0090079	GO:MF	translation regulator activity	nucleic acid binding	16978	9042	c("GO:0003676"	"GO:0045182")
1495	Atrichoblast_Down	FALSE	0.934887407142425	198	322	3	0.0093167701863354	0.0151515151515152	GO:0140678	GO:MF	molecular function inhibitor activity	16978	10670	GO:0098772
1496	Atrichoblast_Down	FALSE	0.934887407142425	68	322	1	0.0031055900621118	0.0147058823529412	GO:0016859	GO:MF	cis-trans isomerase activity	16978	3049	GO:0016853
1497	Atrichoblast_Down	FALSE	0.934887407142425	133	322	2	0.0062111801242236	0.0150375939849624	GO:0016835	GO:MF	carbon-oxygen lyase activity	16978	3029	GO:0016829
1498	Atrichoblast_Down	FALSE	0.934887407142425	325	322	5	0.015527950310559	0.0153846153846154	GO:0008324	GO:MF	monoatomic cation transmembrane transporter activity	16978	1660	GO:0015075
1499	Atrichoblast_Down	FALSE	0.934887407142425	65	322	1	0.0031055900621118	0.0153846153846154	GO:0004620	GO:MF	phospholipase activity	16978	934	GO:0016298
1500	Atrichoblast_Down	FALSE	0.934887407142425	131	322	2	0.0062111801242236	0.0152671755725191	GO:0005543	GO:MF	phospholipid binding	16978	1513	GO:0008289
1501	Atrichoblast_Down	FALSE	0.934887407142425	68	322	1	0.0031055900621118	0.0147058823529412	GO:0019829	GO:MF	ATPase-coupled monoatomic cation transmembrane transporter activity	16978	3730	c("GO:0008324"	"GO:0022853"	"GO:0042626")
1502	Atrichoblast_Down	FALSE	0.934887407142425	1516	322	26	0.0807453416149068	0.0171503957783641	GO:0016773	GO:MF	phosphotransferase activity	alcohol group as acceptor	16978	2980	GO:0016772
1503	Atrichoblast_Down	FALSE	0.934887407142425	138	322	2	0.0062111801242236	0.0144927536231884	GO:0000287	GO:MF	magnesium ion binding	16978	59	GO:0046872
1504	Atrichoblast_Down	FALSE	0.934887407142425	202	322	3	0.0093167701863354	0.0148514851485149	GO:0106310	GO:MF	protein serine kinase activity	16978	10341	GO:0004672
1505	Atrichoblast_Down	FALSE	0.934887407142425	136	322	2	0.0062111801242236	0.0147058823529412	GO:0008135	GO:MF	translation factor activity	RNA binding	16978	1575	GO:0090079
1506	Atrichoblast_Down	FALSE	0.935236692062307	71	322	1	0.0031055900621118	0.0140845070422535	GO:1901505	GO:MF	carbohydrate derivative transmembrane transporter activity	16978	10954	GO:0022857
1507	Atrichoblast_Down	FALSE	0.936018833687882	72	322	1	0.0031055900621118	0.0138888888888889	GO:0030674	GO:MF	protein-macromolecule adaptor activity	16978	4013	GO:0060090
1508	Atrichoblast_Down	FALSE	0.936018833687882	140	322	2	0.0062111801242236	0.0142857142857143	GO:0030247	GO:MF	polysaccharide binding	16978	3884	GO:0030246
1509	Atrichoblast_Down	FALSE	0.939368677810971	450	322	7	0.0217391304347826	0.0155555555555556	GO:0046983	GO:MF	protein dimerization activity	16978	6317	GO:0005515
1510	Atrichoblast_Down	FALSE	0.94252211641935	208	322	3	0.0093167701863354	0.0144230769230769	GO:0000987	GO:MF	cis-regulatory region sequence-specific DNA binding	16978	120	GO:0000976
1511	Atrichoblast_Down	FALSE	0.942906193178036	75	322	1	0.0031055900621118	0.0133333333333333	GO:0008186	GO:MF	ATP-dependent activity	acting on RNA	16978	1600	GO:0140657
1512	Atrichoblast_Down	FALSE	0.942906193178036	75	322	1	0.0031055900621118	0.0133333333333333	GO:0003724	GO:MF	RNA helicase activity	16978	347	c("GO:0004386"	"GO:0008186"	"GO:0140098")
1513	Atrichoblast_Down	FALSE	0.945831905548112	76	322	1	0.0031055900621118	0.0131578947368421	GO:0016627	GO:MF	oxidoreductase activity	acting on the CH-CH group of donors	16978	2868	GO:0016491
1514	Atrichoblast_Down	FALSE	0.948635842714327	77	322	1	0.0031055900621118	0.012987012987013	GO:0033218	GO:MF	amide binding	16978	4539	GO:0005488
1515	Atrichoblast_Down	FALSE	0.953063622985915	4080	322	72	0.22360248447205	0.0176470588235294	GO:0016740	GO:MF	transferase activity	16978	2952	GO:0003824
1516	Atrichoblast_Down	FALSE	0.953063622985915	403	322	6	0.0186335403726708	0.0148883374689826	GO:0015318	GO:MF	inorganic molecular entity transmembrane transporter activity	16978	2482	GO:0022857
1517	Atrichoblast_Down	FALSE	0.960931743262139	81	322	1	0.0031055900621118	0.0123456790123457	GO:0060090	GO:MF	molecular adaptor activity	16978	8448	GO:0003674
1518	Atrichoblast_Down	FALSE	0.960931743262139	82	322	1	0.0031055900621118	0.0121951219512195	GO:0051539	GO:MF	4 iron	4 sulfur cluster binding	16978	8065	GO:0051536
1519	Atrichoblast_Down	FALSE	0.960931743262139	82	322	1	0.0031055900621118	0.0121951219512195	GO:0004364	GO:MF	glutathione transferase activity	16978	728	GO:0016765
1520	Atrichoblast_Down	FALSE	0.965517719271141	474	322	7	0.0217391304347826	0.0147679324894515	GO:0098772	GO:MF	molecular function regulator activity	16978	9253	GO:0003674
1521	Atrichoblast_Down	FALSE	0.967873291168382	353	322	5	0.015527950310559	0.0141643059490085	GO:0030246	GO:MF	carbohydrate binding	16978	3883	GO:0005488
1522	Atrichoblast_Down	FALSE	0.982041468637834	423	322	6	0.0186335403726708	0.0141843971631206	GO:0004497	GO:MF	monooxygenase activity	16978	833	GO:0016491
1523	Atrichoblast_Down	FALSE	0.986845669729016	174	322	2	0.0062111801242236	0.0114942528735632	GO:0038023	GO:MF	signaling receptor activity	16978	5536	GO:0060089
1524	Atrichoblast_Down	FALSE	0.986845669729016	176	322	2	0.0062111801242236	0.0113636363636364	GO:0015267	GO:MF	channel activity	16978	2452	GO:0022803
1525	Atrichoblast_Down	FALSE	0.986845669729016	97	322	1	0.0031055900621118	0.0103092783505155	GO:0030695	GO:MF	GTPase regulator activity	16978	4014	GO:0060589
1526	Atrichoblast_Down	FALSE	0.986845669729016	92	322	1	0.0031055900621118	0.0108695652173913	GO:0003743	GO:MF	translation initiation factor activity	16978	354	GO:0008135
1527	Atrichoblast_Down	FALSE	0.986845669729016	300	322	4	0.0124223602484472	0.0133333333333333	GO:0008168	GO:MF	methyltransferase activity	16978	1588	GO:0016741
1528	Atrichoblast_Down	FALSE	0.986845669729016	10930	322	199	0.618012422360248	0.0182067703568161	GO:0005488	GO:MF	binding	16978	1483	GO:0003674
1529	Atrichoblast_Down	FALSE	0.986845669729016	97	322	1	0.0031055900621118	0.0103092783505155	GO:0060589	GO:MF	nucleoside-triphosphatase regulator activity	16978	8457	GO:0030234
1530	Atrichoblast_Down	FALSE	0.986845669729016	96	322	1	0.0031055900621118	0.0104166666666667	GO:0016810	GO:MF	hydrolase activity	acting on carbon-nitrogen (but not peptide) bonds	16978	3008	GO:0016787
1531	Atrichoblast_Down	FALSE	0.986845669729016	96	322	1	0.0031055900621118	0.0104166666666667	GO:0004527	GO:MF	exonuclease activity	16978	861	GO:0004518
1532	Atrichoblast_Down	FALSE	0.986845669729016	176	322	2	0.0062111801242236	0.0113636363636364	GO:0022803	GO:MF	passive transmembrane transporter activity	16978	3787	GO:0022857
1533	Atrichoblast_Down	FALSE	0.986845669729016	236	322	3	0.0093167701863354	0.0127118644067797	GO:0016874	GO:MF	ligase activity	16978	3061	GO:0003824
1534	Atrichoblast_Down	FALSE	0.986845669729016	1666	322	27	0.0838509316770186	0.0162064825930372	GO:0016301	GO:MF	kinase activity	16978	2774	GO:0016772
1535	Atrichoblast_Down	FALSE	0.986845669729016	442	322	6	0.0186335403726708	0.0135746606334842	GO:0005506	GO:MF	iron ion binding	16978	1492	GO:0046914
1536	Atrichoblast_Down	FALSE	0.987080087488862	3094	322	52	0.161490683229814	0.0168067226890756	GO:0016787	GO:MF	hydrolase activity	16978	2992	GO:0003824
1537	Atrichoblast_Down	FALSE	0.987080087488862	447	322	6	0.0186335403726708	0.0134228187919463	GO:0030234	GO:MF	enzyme regulator activity	16978	3881	GO:0098772
1538	Atrichoblast_Down	FALSE	0.987723924832543	575	322	8	0.0248447204968944	0.0139130434782609	GO:0017111	GO:MF	ribonucleoside triphosphate phosphatase activity	16978	3163	GO:0016462
1539	Atrichoblast_Down	FALSE	0.991331092230789	182	322	2	0.0062111801242236	0.010989010989011	GO:0060089	GO:MF	molecular transducer activity	16978	8447	GO:0003674
1540	Atrichoblast_Down	FALSE	0.991923885406019	390	322	5	0.015527950310559	0.0128205128205128	GO:0004175	GO:MF	endopeptidase activity	16978	655	GO:0008233
1541	Atrichoblast_Down	FALSE	0.992242382517283	395	322	5	0.015527950310559	0.0126582278481013	GO:0015075	GO:MF	monoatomic ion transmembrane transporter activity	16978	2304	GO:0022857
1542	Atrichoblast_Down	FALSE	0.992242382517283	107	322	1	0.0031055900621118	0.00934579439252336	GO:0008237	GO:MF	metallopeptidase activity	16978	1620	GO:0008233
1543	Atrichoblast_Down	FALSE	0.992242382517283	1192	322	18	0.0559006211180124	0.0151006711409396	GO:0046914	GO:MF	transition metal ion binding	16978	6285	GO:0046872
1544	Atrichoblast_Down	FALSE	1	234	322	1	0.0031055900621118	0.00427350427350427	GO:0004518	GO:MF	nuclease activity	16978	853	GO:0016788
1545	Atrichoblast_Down	FALSE	1	122	322	1	0.0031055900621118	0.00819672131147541	GO:0004252	GO:MF	serine-type endopeptidase activity	16978	666	c("GO:0004175"	"GO:0008236")
1546	Atrichoblast_Down	FALSE	1	3065	322	43	0.133540372670807	0.0140293637846656	GO:0032553	GO:MF	ribonucleotide binding	16978	4479	c("GO:0000166"	"GO:0097367")
1547	Atrichoblast_Down	FALSE	1	164	322	1	0.0031055900621118	0.00609756097560976	GO:0004386	GO:MF	helicase activity	16978	747	c("GO:0140640"	"GO:0140657")
1548	Atrichoblast_Down	FALSE	1	229	322	2	0.0062111801242236	0.00873362445414847	GO:0000981	GO:MF	DNA-binding transcription factor activity	RNA polymerase II-specific	16978	119	GO:0003700
1549	Atrichoblast_Down	FALSE	1	182	322	1	0.0031055900621118	0.00549450549450549	GO:0050660	GO:MF	flavin adenine dinucleotide binding	16978	7941	c("GO:0000166"	"GO:0043168")
1550	Atrichoblast_Down	FALSE	1	198	322	1	0.0031055900621118	0.00505050505050505	GO:0000978	GO:MF	RNA polymerase II cis-regulatory region sequence-specific DNA binding	16978	117	c("GO:0000977"	"GO:0000987")
1551	Atrichoblast_Down	FALSE	1	319	322	3	0.0093167701863354	0.00940438871473354	GO:0044877	GO:MF	protein-containing complex binding	16978	6092	GO:0005488
1552	Atrichoblast_Down	FALSE	1	16978	322	322	1	0.0189657203439746	GO:0003674	GO:MF	molecular_function	16978	322	character(0)
1553	Atrichoblast_Down	FALSE	1	6411	322	110	0.341614906832298	0.0171580096708782	GO:0043167	GO:MF	ion binding	16978	5753	GO:0005488
1554	Atrichoblast_Down	FALSE	1	3540	322	52	0.161490683229814	0.0146892655367232	GO:0043168	GO:MF	anion binding	16978	5754	GO:0043167
1555	Atrichoblast_Down	FALSE	1	363	322	3	0.0093167701863354	0.00826446280991736	GO:0043531	GO:MF	ADP binding	16978	5806	c("GO:0032559"	"GO:0043168")
1556	Atrichoblast_Down	FALSE	1	127	322	1	0.0031055900621118	0.0078740157480315	GO:0051082	GO:MF	unfolded protein binding	16978	8005	GO:0005515
1557	Atrichoblast_Down	FALSE	1	155	322	1	0.0031055900621118	0.00645161290322581	GO:0051540	GO:MF	metal cluster binding	16978	8066	GO:0005488
1558	Atrichoblast_Down	FALSE	1	3385	322	47	0.145962732919255	0.0138847858197932	GO:0000166	GO:MF	nucleotide binding	16978	31	c("GO:0036094"	"GO:1901265")
1559	Atrichoblast_Down	FALSE	1	217	322	2	0.0062111801242236	0.00921658986175115	GO:0000977	GO:MF	RNA polymerase II transcription regulatory region sequence-specific DNA binding	16978	116	GO:0000976
1560	Atrichoblast_Down	FALSE	1	155	322	1	0.0031055900621118	0.00645161290322581	GO:0051536	GO:MF	iron-sulfur cluster binding	16978	8062	GO:0051540
1561	Atrichoblast_Down	FALSE	1	9549	322	168	0.521739130434783	0.017593465284323	GO:0003824	GO:MF	catalytic activity	16978	368	GO:0003674
1562	Atrichoblast_Down	FALSE	1	3032	322	43	0.133540372670807	0.0141820580474934	GO:0032555	GO:MF	purine ribonucleotide binding	16978	4481	c("GO:0017076"	"GO:0032553")
1563	Atrichoblast_Down	FALSE	1	2801	322	39	0.12111801242236	0.0139235987147447	GO:0032559	GO:MF	adenyl ribonucleotide binding	16978	4485	c("GO:0030554"	"GO:0032555")
1564	Atrichoblast_Down	FALSE	1	1522	322	18	0.0559006211180124	0.011826544021025	GO:0003723	GO:MF	RNA binding	16978	346	GO:0003676
1565	Atrichoblast_Down	FALSE	1	501	322	4	0.0124223602484472	0.00798403193612774	GO:0003729	GO:MF	mRNA binding	16978	351	GO:0003723
1566	Atrichoblast_Down	FALSE	1	3599	322	52	0.161490683229814	0.0144484579049736	GO:0036094	GO:MF	small molecule binding	16978	5425	GO:0005488
1567	Atrichoblast_Down	FALSE	1	2950	322	42	0.130434782608696	0.0142372881355932	GO:0030554	GO:MF	adenyl nucleotide binding	16978	3971	GO:0017076
1568	Atrichoblast_Down	FALSE	1	2880	322	41	0.127329192546584	0.0142361111111111	GO:0035639	GO:MF	purine ribonucleoside triphosphate binding	16978	5380	c("GO:0043168"	"GO:1901265")
1569	Atrichoblast_Down	FALSE	1	388	322	4	0.0124223602484472	0.0103092783505155	GO:0016887	GO:MF	ATP hydrolysis activity	16978	3072	c("GO:0017111"	"GO:0140657")
1570	Atrichoblast_Down	FALSE	1	177	322	1	0.0031055900621118	0.00564971751412429	GO:0008757	GO:MF	S-adenosylmethionine-dependent methyltransferase activity	16978	1893	GO:0008168
1571	Atrichoblast_Down	FALSE	1	3181	322	46	0.142857142857143	0.0144608613643508	GO:0017076	GO:MF	purine nucleotide binding	16978	3148	GO:0000166
1572	Atrichoblast_Down	FALSE	1	189	322	1	0.0031055900621118	0.00529100529100529	GO:0017171	GO:MF	serine hydrolase activity	16978	3186	GO:0016787
1573	Atrichoblast_Down	FALSE	1	650	322	8	0.0248447204968944	0.0123076923076923	GO:0016462	GO:MF	pyrophosphatase activity	16978	2820	GO:0016818
1574	Atrichoblast_Down	FALSE	1	192	322	1	0.0031055900621118	0.00520833333333333	GO:0016779	GO:MF	nucleotidyltransferase activity	16978	2985	GO:0016772
1575	Atrichoblast_Down	FALSE	1	481	322	6	0.0186335403726708	0.0124740124740125	GO:0016705	GO:MF	oxidoreductase activity	acting on paired donors	with incorporation or reduction of molecular oxygen	16978	2924	GO:0016491
1576	Atrichoblast_Down	FALSE	1	1878	322	28	0.0869565217391304	0.0149094781682641	GO:0016772	GO:MF	transferase activity	transferring phosphorus-containing groups	16978	2979	GO:0016740
1577	Atrichoblast_Down	FALSE	1	374	322	3	0.0093167701863354	0.00802139037433155	GO:0016829	GO:MF	lyase activity	16978	3024	GO:0003824
1578	Atrichoblast_Down	FALSE	1	657	322	8	0.0248447204968944	0.0121765601217656	GO:0016818	GO:MF	hydrolase activity	acting on acid anhydrides	in phosphorus-containing anhydrides	16978	3015	GO:0016817
1579	Atrichoblast_Down	FALSE	1	665	322	8	0.0248447204968944	0.0120300751879699	GO:0016817	GO:MF	hydrolase activity	acting on acid anhydrides	16978	3014	GO:0016787
1580	Atrichoblast_Down	FALSE	1	145	322	1	0.0031055900621118	0.00689655172413793	GO:0004540	GO:MF	RNA nuclease activity	16978	871	c("GO:0004518"	"GO:0140098")
1581	Atrichoblast_Down	FALSE	1	597	322	8	0.0248447204968944	0.0134003350083752	GO:0008270	GO:MF	zinc ion binding	16978	1640	GO:0046914
1582	Atrichoblast_Down	FALSE	1	189	322	1	0.0031055900621118	0.00529100529100529	GO:0008236	GO:MF	serine-type peptidase activity	16978	1619	c("GO:0008233"	"GO:0017171")
1583	Atrichoblast_Down	FALSE	1	651	322	6	0.0186335403726708	0.00921658986175115	GO:0008233	GO:MF	peptidase activity	16978	1616	c("GO:0016787"	"GO:0140096")
1584	Atrichoblast_Down	FALSE	1	225	322	2	0.0062111801242236	0.00888888888888889	GO:0019899	GO:MF	enzyme binding	16978	3750	GO:0005515
1585	Atrichoblast_Down	FALSE	1	127	322	1	0.0031055900621118	0.0078740157480315	GO:0022853	GO:MF	active monoatomic ion transmembrane transporter activity	16978	3812	c("GO:0015075"	"GO:0022804")
1586	Atrichoblast_Down	FALSE	1	2649	322	37	0.114906832298137	0.0139675349188373	GO:0005524	GO:MF	ATP binding	16978	1503	c("GO:0032559"	"GO:0035639")
1587	Atrichoblast_Down	FALSE	1	1861	322	24	0.0745341614906832	0.0128962923159592	GO:0005515	GO:MF	protein binding	16978	1495	GO:0005488
1588	Atrichoblast_Down	FALSE	1	3094	322	43	0.133540372670807	0.0138978668390433	GO:0097367	GO:MF	carbohydrate derivative binding	16978	9171	GO:0005488
1589	Atrichoblast_Down	FALSE	1	117	322	1	0.0031055900621118	0.00854700854700855	GO:0140677	GO:MF	molecular function activator activity	16978	10669	GO:0098772
1590	Atrichoblast_Down	FALSE	1	757	322	6	0.0186335403726708	0.00792602377807133	GO:0140657	GO:MF	ATP-dependent activity	16978	10657	GO:0003674
1591	Atrichoblast_Down	FALSE	1	3385	322	47	0.145962732919255	0.0138847858197932	GO:1901265	GO:MF	nucleoside phosphate binding	16978	10946	c("GO:0097159"	"GO:1901363")
1592	Atrichoblast_Down	FALSE	1	142	322	1	0.0031055900621118	0.00704225352112676	GO:0140101	GO:MF	catalytic activity	acting on a tRNA	16978	10509	GO:0140098
1593	Atrichoblast_Down	FALSE	1	485	322	3	0.0093167701863354	0.00618556701030928	GO:0140098	GO:MF	catalytic activity	acting on RNA	16978	10508	GO:0140640
1594	Atrichoblast_Down	FALSE	1	258	322	1	0.0031055900621118	0.00387596899224806	GO:0140097	GO:MF	catalytic activity	acting on DNA	16978	10507	GO:0140640
1595	Atrichoblast_Down	FALSE	1	2918	322	41	0.127329192546584	0.0140507196710075	GO:0140096	GO:MF	catalytic activity	acting on a protein	16978	10506	GO:0003824
1596	Atrichoblast_Down	FALSE	1	754	322	4	0.0124223602484472	0.00530503978779841	GO:0140640	GO:MF	catalytic activity	acting on a nucleic acid	16978	10654	GO:0003824
1597	Atrichoblast_Down	TRUE	2.8791425852107e-06	205	85	20	0.235294117647059	0.0975609756097561	KEGG:03010	KEGG	Ribosome	3467	208	KEGG:00000
1598	Atrichoblast_Down	TRUE	0.00262292648964172	136	85	12	0.141176470588235	0.0882352941176471	KEGG:00940	KEGG	Phenylpropanoid biosynthesis	3467	142	KEGG:00000
1599	Atrichoblast_Down	FALSE	0.0966491922366831	48	85	5	0.0588235294117647	0.104166666666667	KEGG:00260	KEGG	Glycine	serine and threonine metabolism	3467	28	KEGG:00000
1600	Atrichoblast_Down	FALSE	0.0966491922366831	193	85	11	0.129411764705882	0.0569948186528497	KEGG:04075	KEGG	Plant hormone signal transduction	3467	257	KEGG:00000
1601	Atrichoblast_Down	FALSE	0.464707933714683	991	85	32	0.376470588235294	0.0322906155398587	KEGG:01110	KEGG	Biosynthesis of secondary metabolites	3467	182	KEGG:00000
1602	Atrichoblast_Down	FALSE	0.464707933714683	16	85	2	0.0235294117647059	0.125	KEGG:00670	KEGG	One carbon pool by folate	3467	114	KEGG:00000
1603	Atrichoblast_Down	FALSE	0.464707933714683	59	85	4	0.0470588235294118	0.0677966101694915	KEGG:00630	KEGG	Glyoxylate and dicarboxylate metabolism	3467	107	KEGG:00000
1604	Atrichoblast_Down	FALSE	0.511449044574182	3	85	1	0.0117647058823529	0.333333333333333	KEGG:00543	KEGG	Exopolysaccharide biosynthesis	3467	82	KEGG:00000
1605	Atrichoblast_Down	FALSE	0.665664517103567	5	85	1	0.0117647058823529	0.2	KEGG:00965	KEGG	Betalain biosynthesis	3467	151	KEGG:00000
1606	Atrichoblast_Down	FALSE	0.665664517103567	5	85	1	0.0117647058823529	0.2	KEGG:00966	KEGG	Glucosinolate biosynthesis	3467	152	KEGG:00000
1607	Atrichoblast_Down	FALSE	0.773356370778911	9	85	1	0.0117647058823529	0.111111111111111	KEGG:00603	KEGG	Glycosphingolipid biosynthesis - globo and isoglobo series	3467	97	KEGG:00000
1608	Atrichoblast_Down	FALSE	0.773356370778911	43	85	2	0.0235294117647059	0.0465116279069767	KEGG:00380	KEGG	Tryptophan metabolism	3467	48	KEGG:00000
1609	Atrichoblast_Down	FALSE	0.773356370778911	39	85	2	0.0235294117647059	0.0512820512820513	KEGG:00250	KEGG	Alanine	aspartate and glutamate metabolism	3467	25	KEGG:00000
1610	Atrichoblast_Down	FALSE	0.773356370778911	40	85	2	0.0235294117647059	0.05	KEGG:00052	KEGG	Galactose metabolism	3467	7	KEGG:00000
1611	Atrichoblast_Down	FALSE	0.773356370778911	38	85	2	0.0235294117647059	0.0526315789473684	KEGG:00400	KEGG	Phenylalanine	tyrosine and tryptophan biosynthesis	3467	49	KEGG:00000
1612	Atrichoblast_Down	FALSE	0.773356370778911	34	85	2	0.0235294117647059	0.0588235294117647	KEGG:00460	KEGG	Cyanoamino acid metabolism	3467	59	KEGG:00000
1613	Atrichoblast_Down	FALSE	0.773356370778911	41	85	2	0.0235294117647059	0.0487804878048781	KEGG:04070	KEGG	Phosphatidylinositol signaling system	3467	254	KEGG:00000
1614	Atrichoblast_Down	FALSE	0.773356370778911	42	85	2	0.0235294117647059	0.0476190476190476	KEGG:00562	KEGG	Inositol phosphate metabolism	3467	86	KEGG:00000
1615	Atrichoblast_Down	FALSE	0.773356370778911	13	85	1	0.0117647058823529	0.0769230769230769	KEGG:00290	KEGG	Valine	leucine and isoleucine biosynthesis	3467	32	KEGG:00000
1616	Atrichoblast_Down	FALSE	0.773356370778911	179	85	6	0.0705882352941176	0.0335195530726257	KEGG:01230	KEGG	Biosynthesis of amino acids	3467	188	KEGG:00000
1617	Atrichoblast_Down	FALSE	0.773356370778911	218	85	7	0.0823529411764706	0.0321100917431193	KEGG:01200	KEGG	Carbon metabolism	3467	184	KEGG:00000
1618	Atrichoblast_Down	FALSE	0.806817725159928	15	85	1	0.0117647058823529	0.0666666666666667	KEGG:00196	KEGG	Photosynthesis - antenna proteins	3467	20	KEGG:00000
1619	Atrichoblast_Down	FALSE	0.857474541365504	18	85	1	0.0117647058823529	0.0555555555555556	KEGG:00780	KEGG	Biotin metabolism	3467	123	KEGG:00000
1620	Atrichoblast_Down	FALSE	0.857474541365504	86	85	3	0.0352941176470588	0.0348837209302326	KEGG:00270	KEGG	Cysteine and methionine metabolism	3467	30	KEGG:00000
1621	Atrichoblast_Down	FALSE	0.88905033322896	71	85	2	0.0235294117647059	0.028169014084507	KEGG:00564	KEGG	Glycerophospholipid metabolism	3467	88	KEGG:00000
1622	Atrichoblast_Down	FALSE	0.88905033322896	23	85	1	0.0117647058823529	0.0434782608695652	KEGG:00906	KEGG	Carotenoid biosynthesis	3467	135	KEGG:00000
1623	Atrichoblast_Down	FALSE	0.88905033322896	32	85	1	0.0117647058823529	0.03125	KEGG:00061	KEGG	Fatty acid biosynthesis	3467	9	KEGG:00000
1624	Atrichoblast_Down	FALSE	0.88905033322896	20	85	1	0.0117647058823529	0.05	KEGG:00941	KEGG	Flavonoid biosynthesis	3467	143	KEGG:00000
1625	Atrichoblast_Down	FALSE	0.88905033322896	36	85	1	0.0117647058823529	0.0277777777777778	KEGG:01210	KEGG	2-Oxocarboxylic acid metabolism	3467	185	KEGG:00000
1626	Atrichoblast_Down	FALSE	0.88905033322896	31	85	1	0.0117647058823529	0.032258064516129	KEGG:00600	KEGG	Sphingolipid metabolism	3467	95	KEGG:00000
1627	Atrichoblast_Down	FALSE	0.88905033322896	27	85	1	0.0117647058823529	0.037037037037037	KEGG:00920	KEGG	Sulfur metabolism	3467	140	KEGG:00000
1628	Atrichoblast_Down	FALSE	0.88905033322896	21	85	1	0.0117647058823529	0.0476190476190476	KEGG:00790	KEGG	Folate biosynthesis	3467	125	KEGG:00000
1629	Atrichoblast_Down	FALSE	0.88905033322896	29	85	1	0.0117647058823529	0.0344827586206897	KEGG:00350	KEGG	Tyrosine metabolism	3467	41	KEGG:00000
1630	Atrichoblast_Down	FALSE	0.88905033322896	77	85	2	0.0235294117647059	0.025974025974026	KEGG:03018	KEGG	RNA degradation	3467	211	KEGG:00000
1631	Atrichoblast_Down	FALSE	0.88905033322896	35	85	1	0.0117647058823529	0.0285714285714286	KEGG:00280	KEGG	Valine	leucine and isoleucine degradation	3467	31	KEGG:00000
1632	Atrichoblast_Down	FALSE	0.88905033322896	111	85	3	0.0352941176470588	0.027027027027027	KEGG:04016	KEGG	MAPK signaling pathway - plant	3467	244	KEGG:00000
1633	Atrichoblast_Down	FALSE	0.88905033322896	36	85	1	0.0117647058823529	0.0277777777777778	KEGG:04130	KEGG	SNARE interactions in vesicular transport	3467	267	KEGG:00000
1634	Atrichoblast_Down	FALSE	0.88905033322896	29	85	1	0.0117647058823529	0.0344827586206897	KEGG:00770	KEGG	Pantothenate and CoA biosynthesis	3467	122	KEGG:00000
1635	Atrichoblast_Down	FALSE	0.909422343034131	39	85	1	0.0117647058823529	0.0256410256410256	KEGG:00592	KEGG	alpha-Linolenic acid metabolism	3467	94	KEGG:00000
1636	Atrichoblast_Down	FALSE	0.914501102624575	185	85	4	0.0470588235294118	0.0216216216216216	KEGG:01240	KEGG	Biosynthesis of cofactors	3467	190	KEGG:00000
1637	Atrichoblast_Down	FALSE	0.914501102624575	42	85	1	0.0117647058823529	0.0238095238095238	KEGG:00071	KEGG	Fatty acid degradation	3467	11	KEGG:00000
1638	Atrichoblast_Down	FALSE	0.914501102624575	137	85	3	0.0352941176470588	0.0218978102189781	KEGG:03040	KEGG	Spliceosome	3467	215	KEGG:00000
1639	Atrichoblast_Down	FALSE	0.942569867951104	1722	85	40	0.470588235294118	0.0232288037166086	KEGG:01100	KEGG	Metabolic pathways	3467	181	KEGG:00000
1640	Atrichoblast_Down	FALSE	0.942569867951104	52	85	1	0.0117647058823529	0.0192307692307692	KEGG:01212	KEGG	Fatty acid metabolism	3467	186	KEGG:00000
1641	Atrichoblast_Down	FALSE	0.946319901936969	62	85	1	0.0117647058823529	0.0161290322580645	KEGG:00561	KEGG	Glycerolipid metabolism	3467	85	KEGG:00000
1642	Atrichoblast_Down	FALSE	0.946319901936969	113	85	2	0.0235294117647059	0.0176991150442478	KEGG:00500	KEGG	Starch and sucrose metabolism	3467	62	KEGG:00000
1643	Atrichoblast_Down	FALSE	0.946319901936969	65	85	1	0.0117647058823529	0.0153846153846154	KEGG:04145	KEGG	Phagosome	3467	276	KEGG:00000
1644	Atrichoblast_Down	FALSE	0.946319901936969	67	85	1	0.0117647058823529	0.0149253731343284	KEGG:04146	KEGG	Peroxisome	3467	277	KEGG:00000
1645	Atrichoblast_Down	FALSE	0.946319901936969	112	85	2	0.0235294117647059	0.0178571428571429	KEGG:04144	KEGG	Endocytosis	3467	275	KEGG:00000
1646	Atrichoblast_Down	FALSE	0.953025663034809	84	85	1	0.0117647058823529	0.0119047619047619	KEGG:00620	KEGG	Pyruvate metabolism	3467	99	KEGG:00000
1647	Atrichoblast_Down	FALSE	0.953025663034809	137	85	2	0.0235294117647059	0.0145985401459854	KEGG:04626	KEGG	Plant-pathogen interaction	3467	325	KEGG:00000
1648	Atrichoblast_Down	FALSE	0.953025663034809	79	85	1	0.0117647058823529	0.0126582278481013	KEGG:00480	KEGG	Glutathione metabolism	3467	61	KEGG:00000
1649	Atrichoblast_Down	FALSE	0.953025663034809	88	85	1	0.0117647058823529	0.0113636363636364	KEGG:04120	KEGG	Ubiquitin mediated proteolysis	3467	265	KEGG:00000
1650	Atrichoblast_Down	FALSE	0.953025663034809	156	85	2	0.0235294117647059	0.0128205128205128	KEGG:04141	KEGG	Protein processing in endoplasmic reticulum	3467	273	KEGG:00000
1651	Atrichoblast_Down	FALSE	0.971223926000108	115	85	1	0.0117647058823529	0.00869565217391304	KEGG:00010	KEGG	Glycolysis / Gluconeogenesis	3467	2	KEGG:00000
1652	Atrichoblast_Down	FALSE	0.971223926000108	122	85	1	0.0117647058823529	0.00819672131147541	KEGG:00520	KEGG	Amino sugar and nucleotide sugar metabolism	3467	69	KEGG:00000
1653	Atrichoblast_Down	FALSE	1	3467	85	85	1	0.0245168733775598	KEGG:00000	KEGG	KEGG root term	3467	1	KEGG:00000
1654	Atrichoblast_Up	TRUE	1.65849633844375e-05	1307	358	62	0.173184357541899	0.0474368783473604	GO:0042221	GO:BP	response to chemical	15906	10548	GO:0050896
1655	Atrichoblast_Up	TRUE	2.26798941644954e-05	633	358	38	0.106145251396648	0.0600315955766193	GO:0044248	GO:BP	cellular catabolic process	15906	11493	c("GO:0009056"	"GO:0044237")
1656	Atrichoblast_Up	TRUE	0.0003570916513988	805	358	41	0.114525139664804	0.0509316770186335	GO:0070887	GO:BP	cellular response to chemical stimulus	15906	17162	c("GO:0042221"	"GO:0051716")
1657	Atrichoblast_Up	TRUE	0.000721173258270445	1581	358	64	0.17877094972067	0.0404807084123972	GO:0009056	GO:BP	catabolic process	15906	3288	GO:0008152
1658	Atrichoblast_Up	TRUE	0.00101512175050534	506	358	29	0.0810055865921788	0.0573122529644269	GO:1901700	GO:BP	response to oxygen-containing compound	15906	22529	GO:0042221
1659	Atrichoblast_Up	TRUE	0.00229802240762791	161	358	14	0.0391061452513966	0.0869565217391304	GO:0097305	GO:BP	response to alcohol	15906	19472	c("GO:0010033"	"GO:1901700")
1660	Atrichoblast_Up	TRUE	0.00229802240762791	66	358	9	0.0251396648044693	0.136363636363636	GO:0006914	GO:BP	autophagy	15906	2603	c("GO:0044248"	"GO:0061919")
1661	Atrichoblast_Up	TRUE	0.00229802240762791	64	358	9	0.0251396648044693	0.140625	GO:0009664	GO:BP	plant-type cell wall organization	15906	3636	c("GO:0071555"	"GO:0071669")
1662	Atrichoblast_Up	TRUE	0.00229802240762791	66	358	9	0.0251396648044693	0.136363636363636	GO:0061919	GO:BP	process utilizing autophagic mechanism	15906	16513	GO:0009987
1663	Atrichoblast_Up	TRUE	0.00688581220503095	157	358	13	0.0363128491620112	0.0828025477707006	GO:0009737	GO:BP	response to abscisic acid	15906	3692	c("GO:0009725"	"GO:0033993"	"GO:0097305")
1664	Atrichoblast_Up	TRUE	0.0088863925839904	875	358	38	0.106145251396648	0.0434285714285714	GO:0010033	GO:BP	response to organic substance	15906	3903	GO:0042221
1665	Atrichoblast_Up	TRUE	0.00944470121560425	82	358	9	0.0251396648044693	0.109756097560976	GO:0006749	GO:BP	glutathione metabolic process	15906	2486	GO:0071704
1666	Atrichoblast_Up	TRUE	0.0105288078557215	84	358	9	0.0251396648044693	0.107142857142857	GO:0009414	GO:BP	response to water deprivation	15906	3534	c("GO:0006950"	"GO:0009415")
1667	Atrichoblast_Up	TRUE	0.0112353511745873	220	358	15	0.0418994413407821	0.0681818181818182	GO:0097237	GO:BP	cellular response to toxic substance	15906	19434	c("GO:0009636"	"GO:0070887")
1668	Atrichoblast_Up	TRUE	0.0112353511745873	220	358	15	0.0418994413407821	0.0681818181818182	GO:1990748	GO:BP	cellular detoxification	15906	26328	c("GO:0009987"	"GO:0097237"	"GO:0098754")
1669	Atrichoblast_Up	TRUE	0.0112353511745873	87	358	9	0.0251396648044693	0.103448275862069	GO:0009415	GO:BP	response to water	15906	3535	c("GO:0001101"	"GO:0009628"	"GO:0010033"	"GO:0010035"	"GO:1901700"	"GO:1902074")
1670	Atrichoblast_Up	TRUE	0.0113603452703302	273	358	17	0.0474860335195531	0.0622710622710623	GO:1901701	GO:BP	cellular response to oxygen-containing compound	15906	22530	c("GO:0070887"	"GO:1901700")
1671	Atrichoblast_Up	TRUE	0.0119641694784734	302	358	18	0.0502793296089385	0.0596026490066225	GO:0033993	GO:BP	response to lipid	15906	8755	GO:0010033
1672	Atrichoblast_Up	TRUE	0.012280857403216	90	358	9	0.0251396648044693	0.1	GO:0001101	GO:BP	response to acid chemical	15906	296	GO:0042221
1673	Atrichoblast_Up	TRUE	0.0126951447287964	91	358	9	0.0251396648044693	0.0989010989010989	GO:0044242	GO:BP	cellular lipid catabolic process	15906	11491	c("GO:0016042"	"GO:0044248"	"GO:0044255")
1674	Atrichoblast_Up	TRUE	0.0136027198882931	136	358	11	0.0307262569832402	0.0808823529411765	GO:0016042	GO:BP	lipid catabolic process	15906	5162	c("GO:0006629"	"GO:1901575")
1675	Atrichoblast_Up	TRUE	0.0136027198882931	93	358	9	0.0251396648044693	0.0967741935483871	GO:0071215	GO:BP	cellular response to abscisic acid stimulus	15906	17285	c("GO:0009737"	"GO:0032870"	"GO:0071396"	"GO:0097306")
1676	Atrichoblast_Up	TRUE	0.0136027198882931	93	358	9	0.0251396648044693	0.0967741935483871	GO:0097306	GO:BP	cellular response to alcohol	15906	19473	c("GO:0071310"	"GO:0097305"	"GO:1901701")
1677	Atrichoblast_Up	TRUE	0.0144552340003785	15	358	4	0.0111731843575419	0.266666666666667	GO:0043562	GO:BP	cellular response to nitrogen levels	15906	11287	GO:0031669
1678	Atrichoblast_Up	TRUE	0.0185415219323495	190	358	13	0.0363128491620112	0.068421052631579	GO:0044282	GO:BP	small molecule catabolic process	15906	11507	c("GO:0009056"	"GO:0044281")
1679	Atrichoblast_Up	TRUE	0.0186455781338244	216	358	14	0.0391061452513966	0.0648148148148148	GO:0071396	GO:BP	cellular response to lipid	15906	17458	c("GO:0033993"	"GO:0071310")
1680	Atrichoblast_Up	TRUE	0.0196238575940181	1514	358	54	0.150837988826816	0.035667107001321	GO:1901575	GO:BP	organic substance catabolic process	15906	22444	c("GO:0009056"	"GO:0071704")
1681	Atrichoblast_Up	TRUE	0.0196238575940181	145	358	11	0.0307262569832402	0.0758620689655172	GO:0071669	GO:BP	plant-type cell wall organization or biogenesis	15906	17656	GO:0071554
1682	Atrichoblast_Up	TRUE	0.0221924966821131	3723	358	111	0.310055865921788	0.0298146655922643	GO:0050896	GO:BP	response to stimulus	15906	14004	GO:0008150
1683	Atrichoblast_Up	TRUE	0.0289225867732036	203	358	13	0.0363128491620112	0.0640394088669951	GO:0098869	GO:BP	cellular oxidant detoxification	15906	19820	GO:1990748
1684	Atrichoblast_Up	TRUE	0.02927653051066	108	358	9	0.0251396648044693	0.0833333333333333	GO:0051336	GO:BP	regulation of hydrolase activity	15906	14344	GO:0050790
1685	Atrichoblast_Up	TRUE	0.0299691090511228	109	358	9	0.0251396648044693	0.0825688073394495	GO:1902074	GO:BP	response to salt	15906	22878	GO:0042221
1686	Atrichoblast_Up	TRUE	0.0299691090511228	259	358	15	0.0418994413407821	0.0579150579150579	GO:0006979	GO:BP	response to oxidative stress	15906	2646	GO:0006950
1687	Atrichoblast_Up	TRUE	0.0307463804374715	288	358	16	0.0446927374301676	0.0555555555555556	GO:0009636	GO:BP	response to toxic substance	15906	3611	GO:0042221
1688	Atrichoblast_Up	TRUE	0.0321868723223639	20	358	4	0.0111731843575419	0.2	GO:0009395	GO:BP	phospholipid catabolic process	15906	3520	c("GO:0006644"	"GO:0044242"	"GO:0046434")
1689	Atrichoblast_Up	TRUE	0.0359833391248668	266	358	15	0.0418994413407821	0.056390977443609	GO:0098754	GO:BP	detoxification	15906	19766	c("GO:0008150"	"GO:0009636")
1690	Atrichoblast_Up	TRUE	0.036300090558713	92	358	8	0.0223463687150838	0.0869565217391304	GO:0009738	GO:BP	abscisic acid-activated signaling pathway	15906	3693	c("GO:0009755"	"GO:0071215")
1691	Atrichoblast_Up	TRUE	0.0373694436273175	72	358	7	0.0195530726256983	0.0972222222222222	GO:0031667	GO:BP	response to nutrient levels	15906	7622	GO:0009991
1692	Atrichoblast_Up	TRUE	0.0373772508354202	1839	358	61	0.170391061452514	0.0331702011963023	GO:0051716	GO:BP	cellular response to stimulus	15906	14605	c("GO:0009987"	"GO:0050896")
1693	Atrichoblast_Up	TRUE	0.0446431361137599	3	358	2	0.00558659217877095	0.666666666666667	GO:0061709	GO:BP	reticulophagy	15906	16410	c("GO:0061912"	"GO:1903008")
1694	Atrichoblast_Up	TRUE	0.0446431361137599	3	358	2	0.00558659217877095	0.666666666666667	GO:0009660	GO:BP	amyloplast organization	15906	3632	GO:0009657
1695	Atrichoblast_Up	FALSE	0.0547973151666692	24	358	4	0.0111731843575419	0.166666666666667	GO:0080163	GO:BP	regulation of protein serine/threonine phosphatase activity	15906	18681	GO:0043666
1696	Atrichoblast_Up	FALSE	0.0597337688894584	80	358	7	0.0195530726256983	0.0875	GO:0009991	GO:BP	response to extracellular stimulus	15906	3873	GO:0009605
1697	Atrichoblast_Up	FALSE	0.0597337688894584	12	358	3	0.00837988826815642	0.25	GO:0030048	GO:BP	actin filament-based movement	15906	6982	GO:0030029
1698	Atrichoblast_Up	FALSE	0.0744875428843097	13	358	3	0.00837988826815642	0.230769230769231	GO:0006995	GO:BP	cellular response to nitrogen starvation	15906	2653	c("GO:0009267"	"GO:0043562")
1699	Atrichoblast_Up	FALSE	0.112538951179156	192	358	11	0.0307262569832402	0.0572916666666667	GO:0010035	GO:BP	response to inorganic substance	15906	3905	GO:0042221
1700	Atrichoblast_Up	FALSE	0.113440808821492	48	358	5	0.0139664804469274	0.104166666666667	GO:0034728	GO:BP	nucleosome organization	15906	9130	GO:0006338
1701	Atrichoblast_Up	FALSE	0.11671580644533	222	358	12	0.0335195530726257	0.0540540540540541	GO:0006338	GO:BP	chromatin remodeling	15906	2158	GO:0006325
1702	Atrichoblast_Up	FALSE	0.121748784286986	282	358	14	0.0391061452513966	0.049645390070922	GO:0009653	GO:BP	anatomical structure morphogenesis	15906	3628	c("GO:0032502"	"GO:0048856")
1703	Atrichoblast_Up	FALSE	0.131394184594545	473	358	20	0.0558659217877095	0.0422832980972516	GO:0071495	GO:BP	cellular response to endogenous stimulus	15906	17539	GO:0009719
1704	Atrichoblast_Up	FALSE	0.146602846994696	52	358	5	0.0139664804469274	0.0961538461538462	GO:0062197	GO:BP	cellular response to chemical stress	15906	16653	c("GO:0033554"	"GO:0070887")
1705	Atrichoblast_Up	FALSE	0.146602846994696	647	358	25	0.0698324022346369	0.0386398763523957	GO:0009719	GO:BP	response to endogenous stimulus	15906	3674	GO:0050896
1706	Atrichoblast_Up	FALSE	0.146746659256412	614	358	24	0.0670391061452514	0.0390879478827362	GO:0009628	GO:BP	response to abiotic stimulus	15906	3606	GO:0050896
1707	Atrichoblast_Up	FALSE	0.150856605239791	6	358	2	0.00558659217877095	0.333333333333333	GO:0006152	GO:BP	purine nucleoside catabolic process	15906	2023	c("GO:0009164"	"GO:0042278"	"GO:0072523")
1708	Atrichoblast_Up	FALSE	0.150856605239791	53	358	5	0.0139664804469274	0.0943396226415094	GO:0031669	GO:BP	cellular response to nutrient levels	15906	7624	c("GO:0031667"	"GO:0031668")
1709	Atrichoblast_Up	FALSE	0.150856605239791	6	358	2	0.00558659217877095	0.333333333333333	GO:0016237	GO:BP	lysosomal microautophagy	15906	5267	GO:0006914
1710	Atrichoblast_Up	FALSE	0.150856605239791	6	358	2	0.00558659217877095	0.333333333333333	GO:0034727	GO:BP	piecemeal microautophagy of the nucleus	15906	9129	c("GO:0016237"	"GO:0044804")
1711	Atrichoblast_Up	FALSE	0.150856605239791	6	358	2	0.00558659217877095	0.333333333333333	GO:0061912	GO:BP	selective autophagy	15906	16510	GO:0016236
1712	Atrichoblast_Up	FALSE	0.158324516031038	35	358	4	0.0111731843575419	0.114285714285714	GO:0043666	GO:BP	regulation of phosphoprotein phosphatase activity	15906	11354	c("GO:0010921"	"GO:0035304")
1713	Atrichoblast_Up	FALSE	0.170180537604095	460	358	19	0.053072625698324	0.041304347826087	GO:0009755	GO:BP	hormone-mediated signaling pathway	15906	3710	c("GO:0007165"	"GO:0032870")
1714	Atrichoblast_Up	FALSE	0.175842752233808	2009	358	61	0.170391061452514	0.0303633648581384	GO:0006950	GO:BP	response to stress	15906	2624	GO:0050896
1715	Atrichoblast_Up	FALSE	0.189934158504313	131	358	8	0.0223463687150838	0.0610687022900763	GO:0006970	GO:BP	response to osmotic stress	15906	2639	c("GO:0006950"	"GO:0009628")
1716	Atrichoblast_Up	FALSE	0.192570018148924	468	358	19	0.053072625698324	0.0405982905982906	GO:0032870	GO:BP	cellular response to hormone stimulus	15906	8238	c("GO:0009725"	"GO:0071310"	"GO:0071495")
1717	Atrichoblast_Up	FALSE	0.195218929340625	38	358	4	0.0111731843575419	0.105263157894737	GO:0010921	GO:BP	regulation of phosphatase activity	15906	4590	c("GO:0035303"	"GO:0051336")
1718	Atrichoblast_Up	FALSE	0.197716831667915	538	358	21	0.058659217877095	0.0390334572490706	GO:0071310	GO:BP	cellular response to organic substance	15906	17376	c("GO:0010033"	"GO:0070887")
1719	Atrichoblast_Up	FALSE	0.198165851311159	642	358	24	0.0670391061452514	0.0373831775700935	GO:0009725	GO:BP	response to hormone	15906	3680	c("GO:0009719"	"GO:0010033")
1720	Atrichoblast_Up	FALSE	0.201068064497953	60	358	5	0.0139664804469274	0.0833333333333333	GO:0031668	GO:BP	cellular response to extracellular stimulus	15906	7623	c("GO:0007154"	"GO:0009991"	"GO:0051716"	"GO:0071496")
1721	Atrichoblast_Up	FALSE	0.201068064497953	60	358	5	0.0139664804469274	0.0833333333333333	GO:0042594	GO:BP	response to starvation	15906	10757	c("GO:0006950"	"GO:0031667")
1722	Atrichoblast_Up	FALSE	0.211973312776936	61	358	5	0.0139664804469274	0.0819672131147541	GO:0071496	GO:BP	cellular response to external stimulus	15906	17540	GO:0009605
1723	Atrichoblast_Up	FALSE	0.217163428291661	22	358	3	0.00837988826815642	0.136363636363636	GO:0042044	GO:BP	fluid transport	15906	10430	GO:0006810
1724	Atrichoblast_Up	FALSE	0.217163428291661	8	358	2	0.00558659217877095	0.25	GO:0034656	GO:BP	nucleobase-containing small molecule catabolic process	15906	9114	c("GO:0034655"	"GO:0044282"	"GO:0055086")
1725	Atrichoblast_Up	FALSE	0.217163428291661	8	358	2	0.00558659217877095	0.25	GO:0009164	GO:BP	nucleoside catabolic process	15906	3386	c("GO:0009116"	"GO:0034656"	"GO:1901565"	"GO:1901658")
1726	Atrichoblast_Up	FALSE	0.217163428291661	22	358	3	0.00837988826815642	0.136363636363636	GO:0006833	GO:BP	water transport	15906	2544	c("GO:0042044"	"GO:0071702")
1727	Atrichoblast_Up	FALSE	0.23554517487685	23	358	3	0.00837988826815642	0.130434782608696	GO:0046470	GO:BP	phosphatidylcholine metabolic process	15906	12802	c("GO:0006650"	"GO:1901564")
1728	Atrichoblast_Up	FALSE	0.23554517487685	42	358	4	0.0111731843575419	0.0952380952380952	GO:0035304	GO:BP	regulation of protein dephosphorylation	15906	9381	c("GO:0006470"	"GO:0031399"	"GO:0035303")
1729	Atrichoblast_Up	FALSE	0.240343154885152	142	358	8	0.0223463687150838	0.0563380281690141	GO:0046395	GO:BP	carboxylic acid catabolic process	15906	12742	c("GO:0016054"	"GO:0019752")
1730	Atrichoblast_Up	FALSE	0.240343154885152	142	358	8	0.0223463687150838	0.0563380281690141	GO:0016054	GO:BP	organic acid catabolic process	15906	5172	c("GO:0006082"	"GO:0044248"	"GO:0044282"	"GO:1901575")
1731	Atrichoblast_Up	FALSE	0.242643850945102	261	358	12	0.0335195530726257	0.0459770114942529	GO:0006325	GO:BP	chromatin organization	15906	2154	GO:0071824
1732	Atrichoblast_Up	FALSE	0.245660331288438	9	358	2	0.00558659217877095	0.222222222222222	GO:1901658	GO:BP	glycosyl compound catabolic process	15906	22500	c("GO:1901136"	"GO:1901657")
1733	Atrichoblast_Up	FALSE	0.245660331288438	45	358	4	0.0111731843575419	0.0888888888888889	GO:0045861	GO:BP	negative regulation of proteolysis	15906	12290	c("GO:0006508"	"GO:0030162"	"GO:0051248")
1734	Atrichoblast_Up	FALSE	0.245660331288438	10	358	2	0.00558659217877095	0.2	GO:0110095	GO:BP	cellular detoxification of aldehyde	15906	20322	c("GO:0110096"	"GO:1990748")
1735	Atrichoblast_Up	FALSE	0.245660331288438	1	358	1	0.00279329608938547	1	GO:0036498	GO:BP	IRE1-mediated unfolded protein response	15906	10100	GO:0030968
1736	Atrichoblast_Up	FALSE	0.245660331288438	10	358	2	0.00558659217877095	0.2	GO:0099515	GO:BP	actin filament-based transport	15906	20006	GO:0030705
1737	Atrichoblast_Up	FALSE	0.245660331288438	10	358	2	0.00558659217877095	0.2	GO:0099518	GO:BP	vesicle cytoskeletal trafficking	15906	20008	c("GO:0030705"	"GO:0051650")
1738	Atrichoblast_Up	FALSE	0.245660331288438	1	358	1	0.00279329608938547	1	GO:1990428	GO:BP	miRNA transport	15906	26217	GO:0050658
1739	Atrichoblast_Up	FALSE	0.245660331288438	308	358	13	0.0363128491620112	0.0422077922077922	GO:0045229	GO:BP	external encapsulating structure organization	15906	11950	GO:0016043
1740	Atrichoblast_Up	FALSE	0.245660331288438	10	358	2	0.00558659217877095	0.2	GO:0046292	GO:BP	formaldehyde metabolic process	15906	12650	c("GO:0006081"	"GO:0044281")
1741	Atrichoblast_Up	FALSE	0.245660331288438	1115	358	36	0.100558659217877	0.0322869955156951	GO:0007154	GO:BP	cell communication	15906	2765	GO:0009987
1742	Atrichoblast_Up	FALSE	0.245660331288438	48	358	4	0.0111731843575419	0.0833333333333333	GO:1901136	GO:BP	carbohydrate derivative catabolic process	15906	22081	c("GO:1901135"	"GO:1901575")
1743	Atrichoblast_Up	FALSE	0.245660331288438	48	358	4	0.0111731843575419	0.0833333333333333	GO:0046434	GO:BP	organophosphate catabolic process	15906	12766	c("GO:0019637"	"GO:1901575")
1744	Atrichoblast_Up	FALSE	0.245660331288438	10	358	2	0.00558659217877095	0.2	GO:0006074	GO:BP	(1->3)-beta-D-glucan metabolic process	15906	1968	GO:0051273
1745	Atrichoblast_Up	FALSE	0.245660331288438	10	358	2	0.00558659217877095	0.2	GO:0006075	GO:BP	(1->3)-beta-D-glucan biosynthetic process	15906	1969	c("GO:0006074"	"GO:0051274")
1746	Atrichoblast_Up	FALSE	0.245660331288438	94	358	6	0.0167597765363128	0.0638297872340425	GO:0006865	GO:BP	amino acid transport	15906	2567	c("GO:0046942"	"GO:0071705")
1747	Atrichoblast_Up	FALSE	0.245660331288438	1	358	1	0.00279329608938547	1	GO:0080190	GO:BP	lateral growth	15906	18706	GO:0040007
1748	Atrichoblast_Up	FALSE	0.245660331288438	44	358	4	0.0111731843575419	0.0909090909090909	GO:0010466	GO:BP	negative regulation of peptidase activity	15906	4228	c("GO:0045861"	"GO:0051346"	"GO:0052547")
1749	Atrichoblast_Up	FALSE	0.245660331288438	1	358	1	0.00279329608938547	1	GO:0070301	GO:BP	cellular response to hydrogen peroxide	15906	16840	c("GO:0034614"	"GO:0042542")
1750	Atrichoblast_Up	FALSE	0.245660331288438	1	358	1	0.00279329608938547	1	GO:1901404	GO:BP	regulation of tetrapyrrole catabolic process	15906	22303	c("GO:0031329"	"GO:0033015"	"GO:1901401")
1751	Atrichoblast_Up	FALSE	0.245660331288438	1	358	1	0.00279329608938547	1	GO:0080117	GO:BP	secondary growth	15906	18651	GO:0080190
1752	Atrichoblast_Up	FALSE	0.245660331288438	48	358	4	0.0111731843575419	0.0833333333333333	GO:0035303	GO:BP	regulation of dephosphorylation	15906	9380	c("GO:0016311"	"GO:0019220")
1753	Atrichoblast_Up	FALSE	0.245660331288438	45	358	4	0.0111731843575419	0.0888888888888889	GO:0034599	GO:BP	cellular response to oxidative stress	15906	9085	c("GO:0006979"	"GO:0062197")
1754	Atrichoblast_Up	FALSE	0.245660331288438	1	358	1	0.00279329608938547	1	GO:0019310	GO:BP	inositol catabolic process	15906	5930	c("GO:0006020"	"GO:0046174")
1755	Atrichoblast_Up	FALSE	0.245660331288438	44	358	4	0.0111731843575419	0.0909090909090909	GO:0052547	GO:BP	regulation of peptidase activity	15906	14860	c("GO:0030162"	"GO:0051336")
1756	Atrichoblast_Up	FALSE	0.245660331288438	10	358	2	0.00558659217877095	0.2	GO:0030050	GO:BP	vesicle transport along actin filament	15906	6984	c("GO:0030048"	"GO:0099515"	"GO:0099518")
1757	Atrichoblast_Up	FALSE	0.245660331288438	1	358	1	0.00279329608938547	1	GO:0034756	GO:BP	regulation of iron ion transport	15906	9133	c("GO:0006826"	"GO:0010959")
1758	Atrichoblast_Up	FALSE	0.245660331288438	1	358	1	0.00279329608938547	1	GO:0061137	GO:BP	bud dilation	15906	16000	c("GO:0001763"	"GO:0060560")
1759	Atrichoblast_Up	FALSE	0.245660331288438	1	358	1	0.00279329608938547	1	GO:0010271	GO:BP	regulation of chlorophyll catabolic process	15906	4103	c("GO:0015996"	"GO:0090056"	"GO:1901404")
1760	Atrichoblast_Up	FALSE	0.245660331288438	10	358	2	0.00558659217877095	0.2	GO:0110096	GO:BP	cellular response to aldehyde	15906	20323	c("GO:0010033"	"GO:1901701")
1761	Atrichoblast_Up	FALSE	0.245660331288438	95	358	6	0.0167597765363128	0.0631578947368421	GO:0009409	GO:BP	response to cold	15906	3530	c("GO:0006950"	"GO:0009266")
1762	Atrichoblast_Up	FALSE	0.245660331288438	920	358	31	0.0865921787709497	0.033695652173913	GO:0006629	GO:BP	lipid metabolic process	15906	2380	c("GO:0044238"	"GO:0071704")
1763	Atrichoblast_Up	FALSE	0.245660331288438	1	358	1	0.00279329608938547	1	GO:0034757	GO:BP	negative regulation of iron ion transport	15906	9134	c("GO:0006826"	"GO:0034756"	"GO:0043271")
1764	Atrichoblast_Up	FALSE	0.245660331288438	10	358	2	0.00558659217877095	0.2	GO:0046294	GO:BP	formaldehyde catabolic process	15906	12652	c("GO:0044282"	"GO:0046185"	"GO:0046292"	"GO:0110095")
1765	Atrichoblast_Up	FALSE	0.245660331288438	1	358	1	0.00279329608938547	1	GO:0010325	GO:BP	raffinose family oligosaccharide biosynthetic process	15906	4123	GO:0009312
1766	Atrichoblast_Up	FALSE	0.245660331288438	45	358	4	0.0111731843575419	0.0888888888888889	GO:0006334	GO:BP	nucleosome assembly	15906	2155	c("GO:0006325"	"GO:0034728"	"GO:0065004")
1767	Atrichoblast_Up	FALSE	0.257077518288795	11	358	2	0.00558659217877095	0.181818181818182	GO:0006656	GO:BP	phosphatidylcholine biosynthetic process	15906	2403	c("GO:0046470"	"GO:0046474"	"GO:1901566")
1768	Atrichoblast_Up	FALSE	0.257077518288795	445	358	17	0.0474860335195531	0.0382022471910112	GO:0071554	GO:BP	cell wall organization or biogenesis	15906	17570	GO:0009987
1769	Atrichoblast_Up	FALSE	0.257077518288795	99	358	6	0.0167597765363128	0.0606060606060606	GO:0006090	GO:BP	pyruvate metabolic process	15906	1982	GO:0032787
1770	Atrichoblast_Up	FALSE	0.261896619168615	156	358	8	0.0223463687150838	0.0512820512820513	GO:0006470	GO:BP	protein dephosphorylation	15906	2244	c("GO:0016311"	"GO:0036211")
1771	Atrichoblast_Up	FALSE	0.263826985605987	217	358	10	0.0279329608938547	0.0460829493087558	GO:0006644	GO:BP	phospholipid metabolic process	15906	2393	c("GO:0006796"	"GO:0019637"	"GO:0044255")
1772	Atrichoblast_Up	FALSE	0.272120894728767	958	358	31	0.0865921787709497	0.0323590814196242	GO:0048856	GO:BP	anatomical structure development	15906	13752	GO:0032502
1773	Atrichoblast_Up	FALSE	0.272120894728767	250	358	11	0.0307262569832402	0.044	GO:0050790	GO:BP	regulation of catalytic activity	15906	13917	GO:0065009
1774	Atrichoblast_Up	FALSE	0.272120894728767	29	358	3	0.00837988826815642	0.103448275862069	GO:0006635	GO:BP	fatty acid beta-oxidation	15906	2384	c("GO:0009062"	"GO:0019395")
1775	Atrichoblast_Up	FALSE	0.276470262709494	51	358	4	0.0111731843575419	0.0784313725490196	GO:0009267	GO:BP	cellular response to starvation	15906	3488	c("GO:0031669"	"GO:0033554"	"GO:0042594")
1776	Atrichoblast_Up	FALSE	0.28400312881852	160	358	8	0.0223463687150838	0.05	GO:0072593	GO:BP	reactive oxygen species metabolic process	15906	18293	GO:0044237
1777	Atrichoblast_Up	FALSE	0.28400312881852	12	358	2	0.00558659217877095	0.166666666666667	GO:0042752	GO:BP	regulation of circadian rhythm	15906	10848	c("GO:0007623"	"GO:0050789")
1778	Atrichoblast_Up	FALSE	0.287305492568071	52	358	4	0.0111731843575419	0.0769230769230769	GO:0051346	GO:BP	negative regulation of hydrolase activity	15906	14354	c("GO:0043086"	"GO:0051336")
1779	Atrichoblast_Up	FALSE	0.2890183109357	77	358	5	0.0139664804469274	0.0649350649350649	GO:0006096	GO:BP	glycolytic process	15906	1985	c("GO:0006090"	"GO:0006091"	"GO:0016052")
1780	Atrichoblast_Up	FALSE	0.307566638742172	391	358	15	0.0418994413407821	0.0383631713554987	GO:0032787	GO:BP	monocarboxylic acid metabolic process	15906	8193	GO:0019752
1781	Atrichoblast_Up	FALSE	0.317257920517059	2	358	1	0.00279329608938547	0.5	GO:0034355	GO:BP	NAD salvage	15906	8982	c("GO:0009435"	"GO:0019365"	"GO:0032261")
1782	Atrichoblast_Up	FALSE	0.317257920517059	2	358	1	0.00279329608938547	0.5	GO:0035493	GO:BP	SNARE complex assembly	15906	9491	c("GO:0006906"	"GO:0065003")
1783	Atrichoblast_Up	FALSE	0.317257920517059	83	358	5	0.0139664804469274	0.0602409638554217	GO:0003333	GO:BP	amino acid transmembrane transport	15906	1772	c("GO:0006865"	"GO:1905039")
1784	Atrichoblast_Up	FALSE	0.317257920517059	2	358	1	0.00279329608938547	0.5	GO:0051051	GO:BP	negative regulation of transport	15906	14133	c("GO:0006810"	"GO:0048519"	"GO:0051049")
1785	Atrichoblast_Up	FALSE	0.317257920517059	2	358	1	0.00279329608938547	0.5	GO:0010124	GO:BP	phenylacetate catabolic process	15906	3991	c("GO:0019439"	"GO:0042178"	"GO:0042537"	"GO:0072329"	"GO:1901361")
1786	Atrichoblast_Up	FALSE	0.317257920517059	1342	358	40	0.111731843575419	0.029806259314456	GO:0055085	GO:BP	transmembrane transport	15906	14966	c("GO:0006810"	"GO:0009987")
1787	Atrichoblast_Up	FALSE	0.317257920517059	35	358	3	0.00837988826815642	0.0857142857142857	GO:0032511	GO:BP	late endosome to vacuole transport via multivesicular body sorting pathway	15906	7984	c("GO:0032509"	"GO:0045324")
1788	Atrichoblast_Up	FALSE	0.317257920517059	2	358	1	0.00279329608938547	0.5	GO:0040009	GO:BP	regulation of growth rate	15906	10389	GO:0040008
1789	Atrichoblast_Up	FALSE	0.317257920517059	2	358	1	0.00279329608938547	0.5	GO:0040010	GO:BP	positive regulation of growth rate	15906	10390	c("GO:0040009"	"GO:0045927")
1790	Atrichoblast_Up	FALSE	0.317257920517059	13	358	2	0.00558659217877095	0.153846153846154	GO:0030705	GO:BP	cytoskeleton-dependent intracellular transport	15906	7203	GO:0046907
1791	Atrichoblast_Up	FALSE	0.317257920517059	2	358	1	0.00279329608938547	0.5	GO:0042178	GO:BP	xenobiotic catabolic process	15906	10505	c("GO:0006805"	"GO:0044248")
1792	Atrichoblast_Up	FALSE	0.317257920517059	198	358	9	0.0251396648044693	0.0454545454545455	GO:0016311	GO:BP	dephosphorylation	15906	5288	GO:0006796
1793	Atrichoblast_Up	FALSE	0.317257920517059	137	358	7	0.0195530726256983	0.0510948905109489	GO:0042744	GO:BP	hydrogen peroxide catabolic process	15906	10840	c("GO:0042743"	"GO:0044248"	"GO:1901575")
1794	Atrichoblast_Up	FALSE	0.317257920517059	142	358	7	0.0195530726256983	0.0492957746478873	GO:0046942	GO:BP	carboxylic acid transport	15906	13082	c("GO:0015711"	"GO:0015849")
1795	Atrichoblast_Up	FALSE	0.317257920517059	113	358	6	0.0167597765363128	0.0530973451327434	GO:0009651	GO:BP	response to salt stress	15906	3626	GO:0006970
1796	Atrichoblast_Up	FALSE	0.317257920517059	2	358	1	0.00279329608938547	0.5	GO:1900618	GO:BP	regulation of shoot system morphogenesis	15906	21623	c("GO:0010016"	"GO:0022603")
1797	Atrichoblast_Up	FALSE	0.317257920517059	2	358	1	0.00279329608938547	0.5	GO:0009590	GO:BP	detection of gravity	15906	3580	c("GO:0009581"	"GO:0009582"	"GO:0009629")
1798	Atrichoblast_Up	FALSE	0.317257920517059	261	358	11	0.0307262569832402	0.0421455938697318	GO:0065009	GO:BP	regulation of molecular function	15906	16684	GO:0065007
1799	Atrichoblast_Up	FALSE	0.317257920517059	2	358	1	0.00279329608938547	0.5	GO:0009410	GO:BP	response to xenobiotic stimulus	15906	3531	GO:0042221
1800	Atrichoblast_Up	FALSE	0.317257920517059	2	358	1	0.00279329608938547	0.5	GO:0071216	GO:BP	cellular response to biotic stimulus	15906	17286	c("GO:0009607"	"GO:0051716")
1801	Atrichoblast_Up	FALSE	0.317257920517059	141	358	7	0.0195530726256983	0.049645390070922	GO:0042743	GO:BP	hydrogen peroxide metabolic process	15906	10839	c("GO:0071704"	"GO:0072593")
1802	Atrichoblast_Up	FALSE	0.317257920517059	200	358	9	0.0251396648044693	0.045	GO:0009266	GO:BP	response to temperature stimulus	15906	3487	GO:0009628
1803	Atrichoblast_Up	FALSE	0.317257920517059	80	358	5	0.0139664804469274	0.0625	GO:0009063	GO:BP	amino acid catabolic process	15906	3295	c("GO:0006520"	"GO:0046395"	"GO:1901565")
1804	Atrichoblast_Up	FALSE	0.317257920517059	111	358	6	0.0167597765363128	0.0540540540540541	GO:1903825	GO:BP	organic acid transmembrane transport	15906	24272	c("GO:0015849"	"GO:0055085")
1805	Atrichoblast_Up	FALSE	0.317257920517059	111	358	6	0.0167597765363128	0.0540540540540541	GO:1905039	GO:BP	carboxylic acid transmembrane transport	15906	25319	c("GO:0046942"	"GO:1903825")
1806	Atrichoblast_Up	FALSE	0.317257920517059	2	358	1	0.00279329608938547	0.5	GO:0071466	GO:BP	cellular response to xenobiotic stimulus	15906	17510	c("GO:0009410"	"GO:0070887")
1807	Atrichoblast_Up	FALSE	0.317257920517059	32	358	3	0.00837988826815642	0.09375	GO:0009062	GO:BP	fatty acid catabolic process	15906	3294	c("GO:0006631"	"GO:0044242"	"GO:0072329")
1808	Atrichoblast_Up	FALSE	0.317257920517059	14	358	2	0.00558659217877095	0.142857142857143	GO:0044804	GO:BP	nucleophagy	15906	11766	GO:0006914
1809	Atrichoblast_Up	FALSE	0.317257920517059	2	358	1	0.00279329608938547	0.5	GO:0043271	GO:BP	negative regulation of monoatomic ion transport	15906	11104	c("GO:0006811"	"GO:0043269"	"GO:0051051")
1810	Atrichoblast_Up	FALSE	0.317257920517059	15	358	2	0.00558659217877095	0.133333333333333	GO:1902584	GO:BP	positive regulation of response to water deprivation	15906	23273	c("GO:0009414"	"GO:0048584"	"GO:2000070")
1811	Atrichoblast_Up	FALSE	0.317257920517059	142	358	7	0.0195530726256983	0.0492957746478873	GO:0015849	GO:BP	organic acid transport	15906	5043	GO:0071702
1812	Atrichoblast_Up	FALSE	0.317257920517059	35	358	3	0.00837988826815642	0.0857142857142857	GO:0035970	GO:BP	peptidyl-threonine dephosphorylation	15906	9817	GO:0006470
1813	Atrichoblast_Up	FALSE	0.317257920517059	2	358	1	0.00279329608938547	0.5	GO:0006212	GO:BP	uracil catabolic process	15906	2066	c("GO:0006208"	"GO:0019860")
1814	Atrichoblast_Up	FALSE	0.317257920517059	2	358	1	0.00279329608938547	0.5	GO:0019859	GO:BP	thymine metabolic process	15906	6345	GO:0006206
1815	Atrichoblast_Up	FALSE	0.317257920517059	2	358	1	0.00279329608938547	0.5	GO:0072402	GO:BP	response to DNA integrity checkpoint signaling	15906	18226	GO:0072396
1816	Atrichoblast_Up	FALSE	0.317257920517059	2	358	1	0.00279329608938547	0.5	GO:0019482	GO:BP	beta-alanine metabolic process	15906	6093	GO:0006520
1817	Atrichoblast_Up	FALSE	0.317257920517059	13	358	2	0.00558659217877095	0.153846153846154	GO:0006814	GO:BP	sodium ion transport	15906	2534	GO:0030001
1818	Atrichoblast_Up	FALSE	0.317257920517059	32	358	3	0.00837988826815642	0.09375	GO:0019395	GO:BP	fatty acid oxidation	15906	6012	c("GO:0006631"	"GO:0034440")
1819	Atrichoblast_Up	FALSE	0.317257920517059	2	358	1	0.00279329608938547	0.5	GO:0072396	GO:BP	response to cell cycle checkpoint signaling	15906	18223	c("GO:0071216"	"GO:0071495")
1820	Atrichoblast_Up	FALSE	0.317257920517059	2	358	1	0.00279329608938547	0.5	GO:0019483	GO:BP	beta-alanine biosynthetic process	15906	6094	c("GO:0008652"	"GO:0019482")
1821	Atrichoblast_Up	FALSE	0.317257920517059	2	358	1	0.00279329608938547	0.5	GO:0006210	GO:BP	thymine catabolic process	15906	2064	c("GO:0006208"	"GO:0019859")
1822	Atrichoblast_Up	FALSE	0.317257920517059	2	358	1	0.00279329608938547	0.5	GO:0072423	GO:BP	response to DNA damage checkpoint signaling	15906	18230	GO:0072402
1823	Atrichoblast_Up	FALSE	0.317257920517059	81	358	5	0.0139664804469274	0.0617283950617284	GO:0018105	GO:BP	peptidyl-serine phosphorylation	15906	5449	c("GO:0006468"	"GO:0018209")
1824	Atrichoblast_Up	FALSE	0.317257920517059	2	358	1	0.00279329608938547	0.5	GO:0006805	GO:BP	xenobiotic metabolic process	15906	2526	c("GO:0044237"	"GO:0071466")
1825	Atrichoblast_Up	FALSE	0.317257920517059	81	358	5	0.0139664804469274	0.0617283950617284	GO:0018209	GO:BP	peptidyl-serine modification	15906	5529	GO:0018193
1826	Atrichoblast_Up	FALSE	0.330655992521958	308	358	12	0.0335195530726257	0.038961038961039	GO:0071824	GO:BP	protein-DNA complex organization	15906	17746	GO:0043933
1827	Atrichoblast_Up	FALSE	0.342651919780397	37	358	3	0.00837988826815642	0.0810810810810811	GO:0090693	GO:BP	plant organ senescence	15906	19290	c("GO:0032502"	"GO:0099402")
1828	Atrichoblast_Up	FALSE	0.342651919780397	37	358	3	0.00837988826815642	0.0810810810810811	GO:0010150	GO:BP	leaf senescence	15906	4013	c("GO:0048366"	"GO:0090693")
1829	Atrichoblast_Up	FALSE	0.342651919780397	16	358	2	0.00558659217877095	0.125	GO:0009960	GO:BP	endosperm development	15906	3856	c("GO:0003006"	"GO:0009888"	"GO:0048316")
1830	Atrichoblast_Up	FALSE	0.342651919780397	16	358	2	0.00558659217877095	0.125	GO:0046185	GO:BP	aldehyde catabolic process	15906	12573	c("GO:0006081"	"GO:0044248"	"GO:1901575")
1831	Atrichoblast_Up	FALSE	0.342651919780397	37	358	3	0.00837988826815642	0.0810810810810811	GO:0070588	GO:BP	calcium ion transmembrane transport	15906	16996	c("GO:0006816"	"GO:0098655"	"GO:0098662")
1832	Atrichoblast_Up	FALSE	0.342651919780397	16	358	2	0.00558659217877095	0.125	GO:0010029	GO:BP	regulation of seed germination	15906	3899	c("GO:0009845"	"GO:1900140")
1833	Atrichoblast_Up	FALSE	0.342766593030707	1051	358	32	0.0893854748603352	0.0304471931493815	GO:0007165	GO:BP	signal transduction	15906	2776	c("GO:0007154"	"GO:0009987"	"GO:0023052"	"GO:0050794"	"GO:0051716")
1834	Atrichoblast_Up	FALSE	0.344414294481145	3	358	1	0.00279329608938547	0.333333333333333	GO:0051209	GO:BP	release of sequestered calcium ion into cytosol	15906	14246	c("GO:0051283"	"GO:0097553")
1835	Atrichoblast_Up	FALSE	0.344414294481145	3	358	1	0.00279329608938547	0.333333333333333	GO:0009789	GO:BP	positive regulation of abscisic acid-activated signaling pathway	15906	3734	c("GO:0009738"	"GO:0009787"	"GO:0009967")
1836	Atrichoblast_Up	FALSE	0.344414294481145	18	358	2	0.00558659217877095	0.111111111111111	GO:0006032	GO:BP	chitin catabolic process	15906	1927	c("GO:0006026"	"GO:0006030"	"GO:1901072")
1837	Atrichoblast_Up	FALSE	0.344414294481145	122	358	6	0.0167597765363128	0.0491803278688525	GO:0043086	GO:BP	negative regulation of catalytic activity	15906	11025	c("GO:0044092"	"GO:0050790")
1838	Atrichoblast_Up	FALSE	0.344414294481145	3	358	1	0.00279329608938547	0.333333333333333	GO:0006587	GO:BP	serotonin biosynthetic process from tryptophan	15906	2344	c("GO:0006568"	"GO:0042427")
1839	Atrichoblast_Up	FALSE	0.344414294481145	18	358	2	0.00558659217877095	0.111111111111111	GO:0006026	GO:BP	aminoglycan catabolic process	15906	1921	c("GO:0006022"	"GO:0009057"	"GO:1901136"	"GO:1901565")
1840	Atrichoblast_Up	FALSE	0.344414294481145	2365	358	64	0.17877094972067	0.027061310782241	GO:0006810	GO:BP	transport	15906	2530	GO:0051234
1841	Atrichoblast_Up	FALSE	0.344414294481145	18	358	2	0.00558659217877095	0.111111111111111	GO:0006030	GO:BP	chitin metabolic process	15906	1925	c("GO:0006022"	"GO:1901071")
1842	Atrichoblast_Up	FALSE	0.344414294481145	3	358	1	0.00279329608938547	0.333333333333333	GO:0051014	GO:BP	actin filament severing	15906	14109	GO:0030029
1843	Atrichoblast_Up	FALSE	0.344414294481145	1111	358	33	0.0921787709497207	0.0297029702970297	GO:0006508	GO:BP	proteolysis	15906	2270	GO:0019538
1844	Atrichoblast_Up	FALSE	0.344414294481145	3	358	1	0.00279329608938547	0.333333333333333	GO:0009934	GO:BP	regulation of meristem structural organization	15906	3834	c("GO:0009933"	"GO:0050793")
1845	Atrichoblast_Up	FALSE	0.344414294481145	3	358	1	0.00279329608938547	0.333333333333333	GO:0051282	GO:BP	regulation of sequestering of calcium ion	15906	14299	c("GO:0032879"	"GO:0050794"	"GO:0051208")
1846	Atrichoblast_Up	FALSE	0.344414294481145	3	358	1	0.00279329608938547	0.333333333333333	GO:0009786	GO:BP	regulation of asymmetric cell division	15906	3731	c("GO:0008356"	"GO:0051302")
1847	Atrichoblast_Up	FALSE	0.344414294481145	3	358	1	0.00279329608938547	0.333333333333333	GO:0042335	GO:BP	cuticle development	15906	10601	c("GO:0007275"	"GO:0048856")
1848	Atrichoblast_Up	FALSE	0.344414294481145	352	358	13	0.0363128491620112	0.0369318181818182	GO:0035556	GO:BP	intracellular signal transduction	15906	9527	GO:0007165
1849	Atrichoblast_Up	FALSE	0.344414294481145	3	358	1	0.00279329608938547	0.333333333333333	GO:0051283	GO:BP	negative regulation of sequestering of calcium ion	15906	14300	c("GO:0048523"	"GO:0051208"	"GO:0051282")
1850	Atrichoblast_Up	FALSE	0.344414294481145	38	358	3	0.00837988826815642	0.0789473684210526	GO:0006816	GO:BP	calcium ion transport	15906	2535	c("GO:0030001"	"GO:0071702")
1851	Atrichoblast_Up	FALSE	0.344414294481145	3	358	1	0.00279329608938547	0.333333333333333	GO:0051262	GO:BP	protein tetramerization	15906	14290	GO:0051259
1852	Atrichoblast_Up	FALSE	0.344414294481145	18	358	2	0.00558659217877095	0.111111111111111	GO:0042278	GO:BP	purine nucleoside metabolic process	15906	10574	c("GO:0009116"	"GO:0072521")
1853	Atrichoblast_Up	FALSE	0.344414294481145	17	358	2	0.00558659217877095	0.117647058823529	GO:0009967	GO:BP	positive regulation of signal transduction	15906	3863	c("GO:0007165"	"GO:0009966"	"GO:0010647"	"GO:0023056"	"GO:0048584")
1854	Atrichoblast_Up	FALSE	0.344414294481145	3	358	1	0.00279329608938547	0.333333333333333	GO:0042427	GO:BP	serotonin biosynthetic process	15906	10668	c("GO:0042428"	"GO:0042435"	"GO:0046189"	"GO:1901162")
1855	Atrichoblast_Up	FALSE	0.344414294481145	17	358	2	0.00558659217877095	0.117647058823529	GO:0061726	GO:BP	mitochondrion disassembly	15906	16421	c("GO:0007005"	"GO:1903008")
1856	Atrichoblast_Up	FALSE	0.344414294481145	3	358	1	0.00279329608938547	0.333333333333333	GO:0010021	GO:BP	amylopectin biosynthetic process	15906	3891	c("GO:0009059"	"GO:1901137"	"GO:2000896")
1857	Atrichoblast_Up	FALSE	0.344414294481145	283	358	11	0.0307262569832402	0.03886925795053	GO:0071555	GO:BP	cell wall organization	15906	17571	c("GO:0045229"	"GO:0071554")
1858	Atrichoblast_Up	FALSE	0.344414294481145	39	358	3	0.00837988826815642	0.0769230769230769	GO:0048511	GO:BP	rhythmic process	15906	13446	GO:0008150
1859	Atrichoblast_Up	FALSE	0.344414294481145	289	358	11	0.0307262569832402	0.0380622837370242	GO:0099402	GO:BP	plant organ development	15906	19996	c("GO:0048731"	"GO:0048856")
1860	Atrichoblast_Up	FALSE	0.344414294481145	93	358	5	0.0139664804469274	0.0537634408602151	GO:0007015	GO:BP	actin filament organization	15906	2667	c("GO:0030036"	"GO:0097435")
1861	Atrichoblast_Up	FALSE	0.344414294481145	154	358	7	0.0195530726256983	0.0454545454545455	GO:0019725	GO:BP	cellular homeostasis	15906	6303	GO:0042592
1862	Atrichoblast_Up	FALSE	0.344414294481145	3	358	1	0.00279329608938547	0.333333333333333	GO:0015720	GO:BP	allantoin transport	15906	4925	c("GO:0042886"	"GO:0071702")
1863	Atrichoblast_Up	FALSE	0.344414294481145	18	358	2	0.00558659217877095	0.111111111111111	GO:1901072	GO:BP	glucosamine-containing compound catabolic process	15906	22020	c("GO:0046348"	"GO:1901071")
1864	Atrichoblast_Up	FALSE	0.344414294481145	3	358	1	0.00279329608938547	0.333333333333333	GO:0019860	GO:BP	uracil metabolic process	15906	6346	GO:0006206
1865	Atrichoblast_Up	FALSE	0.344414294481145	40	358	3	0.00837988826815642	0.075	GO:0046364	GO:BP	monosaccharide biosynthetic process	15906	12713	c("GO:0005996"	"GO:0016051"	"GO:0044283")
1866	Atrichoblast_Up	FALSE	0.344414294481145	66	358	4	0.0111731843575419	0.0606060606060606	GO:0046777	GO:BP	protein autophosphorylation	15906	12991	GO:0006468
1867	Atrichoblast_Up	FALSE	0.344414294481145	18	358	2	0.00558659217877095	0.111111111111111	GO:0046348	GO:BP	amino sugar catabolic process	15906	12698	c("GO:0006040"	"GO:1901136")
1868	Atrichoblast_Up	FALSE	0.344414294481145	3	358	1	0.00279329608938547	0.333333333333333	GO:2000896	GO:BP	amylopectin metabolic process	15906	27239	c("GO:0043170"	"GO:1901135")
1869	Atrichoblast_Up	FALSE	0.344414294481145	40	358	3	0.00837988826815642	0.075	GO:0016998	GO:BP	cell wall macromolecule catabolic process	15906	5357	c("GO:0009057"	"GO:0044036")
1870	Atrichoblast_Up	FALSE	0.344414294481145	3	358	1	0.00279329608938547	0.333333333333333	GO:0045471	GO:BP	response to ethanol	15906	12014	GO:0097305
1871	Atrichoblast_Up	FALSE	0.344414294481145	3	358	1	0.00279329608938547	0.333333333333333	GO:0015976	GO:BP	carbon utilization	15906	5143	GO:0031667
1872	Atrichoblast_Up	FALSE	0.344414294481145	1062	358	32	0.0893854748603352	0.0301318267419962	GO:0023052	GO:BP	signaling	15906	6955	GO:0050789
1873	Atrichoblast_Up	FALSE	0.344414294481145	96	358	5	0.0139664804469274	0.0520833333333333	GO:0030036	GO:BP	actin cytoskeleton organization	15906	6975	c("GO:0007010"	"GO:0030029")
1874	Atrichoblast_Up	FALSE	0.344414294481145	39	358	3	0.00837988826815642	0.0769230769230769	GO:0016236	GO:BP	macroautophagy	15906	5266	GO:0006914
1875	Atrichoblast_Up	FALSE	0.344414294481145	123	358	6	0.0167597765363128	0.0487804878048781	GO:0044092	GO:BP	negative regulation of molecular function	15906	11465	GO:0065009
1876	Atrichoblast_Up	FALSE	0.344414294481145	3	358	1	0.00279329608938547	0.333333333333333	GO:0010959	GO:BP	regulation of metal ion transport	15906	4620	c("GO:0030001"	"GO:0043269")
1877	Atrichoblast_Up	FALSE	0.344414294481145	750	358	24	0.0670391061452514	0.032	GO:1901565	GO:BP	organonitrogen compound catabolic process	15906	22438	c("GO:1901564"	"GO:1901575")
1878	Atrichoblast_Up	FALSE	0.344414294481145	3	358	1	0.00279329608938547	0.333333333333333	GO:0071329	GO:BP	cellular response to sucrose stimulus	15906	17395	c("GO:0009744"	"GO:0071324")
1879	Atrichoblast_Up	FALSE	0.344414294481145	17	358	2	0.00558659217877095	0.117647058823529	GO:0000422	GO:BP	autophagy of mitochondrion	15906	132	c("GO:0006914"	"GO:0061726")
1880	Atrichoblast_Up	FALSE	0.344414294481145	3	358	1	0.00279329608938547	0.333333333333333	GO:0010332	GO:BP	response to gamma radiation	15906	4124	GO:0010212
1881	Atrichoblast_Up	FALSE	0.344414294481145	3	358	1	0.00279329608938547	0.333333333333333	GO:0071324	GO:BP	cellular response to disaccharide stimulus	15906	17390	c("GO:0034285"	"GO:0071322")
1882	Atrichoblast_Up	FALSE	0.344414294481145	3	358	1	0.00279329608938547	0.333333333333333	GO:0051208	GO:BP	sequestering of calcium ion	15906	14245	c("GO:0006874"	"GO:0051651")
1883	Atrichoblast_Up	FALSE	0.344414294481145	3	358	1	0.00279329608938547	0.333333333333333	GO:0010187	GO:BP	negative regulation of seed germination	15906	4035	c("GO:0009845"	"GO:0010029"	"GO:0048581")
1884	Atrichoblast_Up	FALSE	0.344414294481145	3	358	1	0.00279329608938547	0.333333333333333	GO:0019365	GO:BP	pyridine nucleotide salvage	15906	5984	c("GO:0019363"	"GO:0043173")
1885	Atrichoblast_Up	FALSE	0.344414294481145	17	358	2	0.00558659217877095	0.117647058823529	GO:0072523	GO:BP	purine-containing compound catabolic process	15906	18260	c("GO:0019439"	"GO:0044270"	"GO:0046700"	"GO:0072521"	"GO:1901361"	"GO:1901565")
1886	Atrichoblast_Up	FALSE	0.344414294481145	40	358	3	0.00837988826815642	0.075	GO:0001676	GO:BP	long-chain fatty acid metabolic process	15906	390	GO:0006631
1887	Atrichoblast_Up	FALSE	0.344414294481145	3	358	1	0.00279329608938547	0.333333333333333	GO:0097553	GO:BP	calcium ion transmembrane import into cytosol	15906	19589	GO:0070588
1888	Atrichoblast_Up	FALSE	0.344414294481145	18	358	2	0.00558659217877095	0.111111111111111	GO:0023056	GO:BP	positive regulation of signaling	15906	6956	c("GO:0023051"	"GO:0023052"	"GO:0048518")
1889	Atrichoblast_Up	FALSE	0.345970417506631	19	358	2	0.00558659217877095	0.105263157894737	GO:2000070	GO:BP	regulation of response to water deprivation	15906	26489	c("GO:0009414"	"GO:0080134")
1890	Atrichoblast_Up	FALSE	0.345970417506631	19	358	2	0.00558659217877095	0.105263157894737	GO:1900140	GO:BP	regulation of seedling development	15906	21234	c("GO:0048580"	"GO:0090351")
1891	Atrichoblast_Up	FALSE	0.345970417506631	19	358	2	0.00558659217877095	0.105263157894737	GO:0043328	GO:BP	protein transport to vacuole involved in ubiquitin-dependent protein catabolic process via the multivesicular body sorting pathway	15906	11146	c("GO:0006886"	"GO:0032511"	"GO:0043162"	"GO:0072666")
1892	Atrichoblast_Up	FALSE	0.346814318710141	42	358	3	0.00837988826815642	0.0714285714285714	GO:0071985	GO:BP	multivesicular body sorting pathway	15906	17857	GO:0016192
1893	Atrichoblast_Up	FALSE	0.346814318710141	42	358	3	0.00837988826815642	0.0714285714285714	GO:0032509	GO:BP	endosome transport via multivesicular body sorting pathway	15906	7982	c("GO:0016197"	"GO:0071985")
1894	Atrichoblast_Up	FALSE	0.346814318710141	97	358	5	0.0139664804469274	0.0515463917525773	GO:0030029	GO:BP	actin filament-based process	15906	6968	GO:0009987
1895	Atrichoblast_Up	FALSE	0.361747572438492	402	358	14	0.0391061452513966	0.0348258706467662	GO:0051246	GO:BP	regulation of protein metabolic process	15906	14274	c("GO:0019538"	"GO:0051171"	"GO:0060255"	"GO:0080090")
1896	Atrichoblast_Up	FALSE	0.368035176888151	20	358	2	0.00558659217877095	0.1	GO:0009933	GO:BP	meristem structural organization	15906	3833	c("GO:0048507"	"GO:0048532")
1897	Atrichoblast_Up	FALSE	0.368035176888151	20	358	2	0.00558659217877095	0.1	GO:0030968	GO:BP	endoplasmic reticulum unfolded protein response	15906	7302	c("GO:0007165"	"GO:0034620"	"GO:0034976")
1898	Atrichoblast_Up	FALSE	0.368035176888151	20	358	2	0.00558659217877095	0.1	GO:0010647	GO:BP	positive regulation of cell communication	15906	4365	c("GO:0007154"	"GO:0010646"	"GO:0048522")
1899	Atrichoblast_Up	FALSE	0.378019315339594	44	358	3	0.00837988826815642	0.0681818181818182	GO:0072329	GO:BP	monocarboxylic acid catabolic process	15906	18184	c("GO:0032787"	"GO:0046395")
1900	Atrichoblast_Up	FALSE	0.378019315339594	858	358	26	0.0726256983240224	0.0303030303030303	GO:0019752	GO:BP	carboxylic acid metabolic process	15906	6321	GO:0043436
1901	Atrichoblast_Up	FALSE	0.378291088094103	2392	358	64	0.17877094972067	0.0267558528428094	GO:0051234	GO:BP	establishment of localization	15906	14265	GO:0051179
1902	Atrichoblast_Up	FALSE	0.392332386603828	4	358	1	0.00279329608938547	0.25	GO:0033477	GO:BP	S-methylmethionine metabolic process	15906	8600	c("GO:0006575"	"GO:0006790")
1903	Atrichoblast_Up	FALSE	0.392332386603828	4	358	1	0.00279329608938547	0.25	GO:0033528	GO:BP	S-methylmethionine cycle	15906	8646	GO:0033477
1904	Atrichoblast_Up	FALSE	0.392332386603828	4	358	1	0.00279329608938547	0.25	GO:0010037	GO:BP	response to carbon dioxide	15906	3907	c("GO:0010033"	"GO:1901700")
1905	Atrichoblast_Up	FALSE	0.392332386603828	4	358	1	0.00279329608938547	0.25	GO:0006208	GO:BP	pyrimidine nucleobase catabolic process	15906	2062	c("GO:0006206"	"GO:0046113"	"GO:0072529")
1906	Atrichoblast_Up	FALSE	0.392332386603828	4	358	1	0.00279329608938547	0.25	GO:0006369	GO:BP	termination of RNA polymerase II transcription	15906	2177	c("GO:0006353"	"GO:0006366")
1907	Atrichoblast_Up	FALSE	0.392332386603828	4	358	1	0.00279329608938547	0.25	GO:1901162	GO:BP	primary amino compound biosynthetic process	15906	22103	c("GO:1901160"	"GO:1901566")
1908	Atrichoblast_Up	FALSE	0.392332386603828	4	358	1	0.00279329608938547	0.25	GO:0030574	GO:BP	collagen catabolic process	15906	7163	c("GO:0009056"	"GO:0032963")
1909	Atrichoblast_Up	FALSE	0.392332386603828	22	358	2	0.00558659217877095	0.0909090909090909	GO:0043162	GO:BP	ubiquitin-dependent protein catabolic process via the multivesicular body sorting pathway	15906	11071	GO:0006511
1910	Atrichoblast_Up	FALSE	0.392332386603828	871	358	26	0.0726256983240224	0.0298507462686567	GO:0043436	GO:BP	oxoacid metabolic process	15906	11204	GO:0006082
1911	Atrichoblast_Up	FALSE	0.392332386603828	4	358	1	0.00279329608938547	0.25	GO:1903791	GO:BP	uracil transmembrane transport	15906	24246	c("GO:0015857"	"GO:1904082")
1912	Atrichoblast_Up	FALSE	0.392332386603828	4	358	1	0.00279329608938547	0.25	GO:0015855	GO:BP	pyrimidine nucleobase transport	15906	5048	GO:0015851
1913	Atrichoblast_Up	FALSE	0.392332386603828	4	358	1	0.00279329608938547	0.25	GO:0015857	GO:BP	uracil transport	15906	5050	GO:0015855
1914	Atrichoblast_Up	FALSE	0.392332386603828	4	358	1	0.00279329608938547	0.25	GO:0070813	GO:BP	hydrogen sulfide metabolic process	15906	17127	GO:0006790
1915	Atrichoblast_Up	FALSE	0.392332386603828	4	358	1	0.00279329608938547	0.25	GO:0044030	GO:BP	regulation of DNA methylation	15906	11430	c("GO:0006306"	"GO:0051052")
1916	Atrichoblast_Up	FALSE	0.392332386603828	4	358	1	0.00279329608938547	0.25	GO:0030242	GO:BP	autophagy of peroxisome	15906	7054	GO:0006914
1917	Atrichoblast_Up	FALSE	0.392332386603828	45	358	3	0.00837988826815642	0.0666666666666667	GO:0006885	GO:BP	regulation of pH	15906	2581	c("GO:0055080"	"GO:0065007")
1918	Atrichoblast_Up	FALSE	0.392332386603828	4	358	1	0.00279329608938547	0.25	GO:1904082	GO:BP	pyrimidine nucleobase transmembrane transport	15906	24493	c("GO:0015855"	"GO:0072531")
1919	Atrichoblast_Up	FALSE	0.392332386603828	677	358	21	0.058659217877095	0.0310192023633678	GO:0044255	GO:BP	cellular lipid metabolic process	15906	11496	c("GO:0006629"	"GO:0044237")
1920	Atrichoblast_Up	FALSE	0.392332386603828	104	358	5	0.0139664804469274	0.0480769230769231	GO:0006873	GO:BP	intracellular monoatomic ion homeostasis	15906	2571	c("GO:0050801"	"GO:0055082")
1921	Atrichoblast_Up	FALSE	0.392332386603828	4	358	1	0.00279329608938547	0.25	GO:0044805	GO:BP	late nucleophagy	15906	11767	GO:0044804
1922	Atrichoblast_Up	FALSE	0.392332386603828	4	358	1	0.00279329608938547	0.25	GO:0042428	GO:BP	serotonin metabolic process	15906	10669	c("GO:0018958"	"GO:0042430"	"GO:0097164"	"GO:1901160")
1923	Atrichoblast_Up	FALSE	0.392332386603828	4	358	1	0.00279329608938547	0.25	GO:0090056	GO:BP	regulation of chlorophyll metabolic process	15906	18837	c("GO:0015994"	"GO:1901401")
1924	Atrichoblast_Up	FALSE	0.392332386603828	4	358	1	0.00279329608938547	0.25	GO:0043066	GO:BP	negative regulation of apoptotic process	15906	11018	c("GO:0006915"	"GO:0042981"	"GO:0043069")
1925	Atrichoblast_Up	FALSE	0.392332386603828	46	358	3	0.00837988826815642	0.0652173913043478	GO:0009611	GO:BP	response to wounding	15906	3596	GO:0006950
1926	Atrichoblast_Up	FALSE	0.394118279932691	872	358	26	0.0726256983240224	0.0298165137614679	GO:0006082	GO:BP	organic acid metabolic process	15906	1976	c("GO:0044237"	"GO:0044281"	"GO:0071704")
1927	Atrichoblast_Up	FALSE	0.397610465781316	47	358	3	0.00837988826815642	0.0638297872340425	GO:0006081	GO:BP	cellular aldehyde metabolic process	15906	1975	c("GO:0044237"	"GO:0071704")
1928	Atrichoblast_Up	FALSE	0.417148681797755	23	358	2	0.00558659217877095	0.0869565217391304	GO:1901071	GO:BP	glucosamine-containing compound metabolic process	15906	22019	GO:0006040
1929	Atrichoblast_Up	FALSE	0.417148681797755	347	358	12	0.0335195530726257	0.0345821325648415	GO:0006812	GO:BP	monoatomic cation transport	15906	2532	GO:0006811
1930	Atrichoblast_Up	FALSE	0.420450675708203	80	358	4	0.0111731843575419	0.05	GO:1901606	GO:BP	alpha-amino acid catabolic process	15906	22465	c("GO:0046395"	"GO:1901565"	"GO:1901605")
1931	Atrichoblast_Up	FALSE	0.420450675708203	5	358	1	0.00279329608938547	0.2	GO:0000949	GO:BP	aromatic amino acid family catabolic process to alcohol via Ehrlich pathway	15906	263	c("GO:0000947"	"GO:0009074")
1932	Atrichoblast_Up	FALSE	0.420450675708203	25	358	2	0.00558659217877095	0.08	GO:0048532	GO:BP	anatomical structure arrangement	15906	13463	c("GO:0009653"	"GO:0032502")
1933	Atrichoblast_Up	FALSE	0.420450675708203	5	358	1	0.00279329608938547	0.2	GO:1901401	GO:BP	regulation of tetrapyrrole metabolic process	15906	22300	c("GO:0031323"	"GO:0033013"	"GO:0051171")
1934	Atrichoblast_Up	FALSE	0.420450675708203	5	358	1	0.00279329608938547	0.2	GO:0009864	GO:BP	induced systemic resistance	jasmonic acid mediated signaling pathway	15906	3792	c("GO:0002218"	"GO:0002252"	"GO:0009682"	"GO:0009867")
1935	Atrichoblast_Up	FALSE	0.420450675708203	25	358	2	0.00558659217877095	0.08	GO:1902221	GO:BP	erythrose 4-phosphate/phosphoenolpyruvate family amino acid metabolic process	15906	23007	GO:1901605
1936	Atrichoblast_Up	FALSE	0.420450675708203	5	358	1	0.00279329608938547	0.2	GO:0000947	GO:BP	amino acid catabolic process to alcohol via Ehrlich pathway	15906	261	c("GO:0000955"	"GO:0046165")
1937	Atrichoblast_Up	FALSE	0.420450675708203	24	358	2	0.00558659217877095	0.0833333333333333	GO:0072596	GO:BP	establishment of protein localization to chloroplast	15906	18296	c("GO:0072594"	"GO:0072598")
1938	Atrichoblast_Up	FALSE	0.420450675708203	5	358	1	0.00279329608938547	0.2	GO:0072531	GO:BP	pyrimidine-containing compound transmembrane transport	15906	18268	c("GO:0055085"	"GO:0071702"	"GO:0071705")
1939	Atrichoblast_Up	FALSE	0.420450675708203	5	358	1	0.00279329608938547	0.2	GO:0000955	GO:BP	amino acid catabolic process via Ehrlich pathway	15906	269	GO:0009063
1940	Atrichoblast_Up	FALSE	0.420450675708203	5	358	1	0.00279329608938547	0.2	GO:0009939	GO:BP	positive regulation of gibberellic acid mediated signaling pathway	15906	3837	c("GO:0009740"	"GO:0009937"	"GO:0009967")
1941	Atrichoblast_Up	FALSE	0.420450675708203	80	358	4	0.0111731843575419	0.05	GO:0031146	GO:BP	SCF-dependent proteasomal ubiquitin-dependent protein catabolic process	15906	7399	GO:0043161
1942	Atrichoblast_Up	FALSE	0.420450675708203	1082	358	31	0.0865921787709497	0.0286506469500924	GO:0032502	GO:BP	developmental process	15906	7976	GO:0008150
1943	Atrichoblast_Up	FALSE	0.420450675708203	25	358	2	0.00558659217877095	0.08	GO:2000895	GO:BP	hemicellulose catabolic process	15906	27238	c("GO:0010410"	"GO:0044347")
1944	Atrichoblast_Up	FALSE	0.420450675708203	25	358	2	0.00558659217877095	0.08	GO:0009694	GO:BP	jasmonic acid metabolic process	15906	3654	GO:0001676
1945	Atrichoblast_Up	FALSE	0.420450675708203	5	358	1	0.00279329608938547	0.2	GO:0006552	GO:BP	leucine catabolic process	15906	2310	c("GO:0006551"	"GO:0009083"	"GO:1901606")
1946	Atrichoblast_Up	FALSE	0.420450675708203	49	358	3	0.00837988826815642	0.0612244897959184	GO:0045324	GO:BP	late endosome to vacuole transport	15906	11967	c("GO:0007034"	"GO:0016192")
1947	Atrichoblast_Up	FALSE	0.420450675708203	24	358	2	0.00558659217877095	0.0833333333333333	GO:0045036	GO:BP	protein targeting to chloroplast	15906	11844	c("GO:0006605"	"GO:0072596")
1948	Atrichoblast_Up	FALSE	0.420450675708203	5	358	1	0.00279329608938547	0.2	GO:0044375	GO:BP	regulation of peroxisome size	15906	11548	GO:0032535
1949	Atrichoblast_Up	FALSE	0.420450675708203	25	358	2	0.00558659217877095	0.08	GO:0044347	GO:BP	cell wall polysaccharide catabolic process	15906	11534	c("GO:0000272"	"GO:0010383"	"GO:0016998")
1950	Atrichoblast_Up	FALSE	0.420450675708203	24	358	2	0.00558659217877095	0.0833333333333333	GO:0009116	GO:BP	nucleoside metabolic process	15906	3341	c("GO:0055086"	"GO:1901564"	"GO:1901657")
1951	Atrichoblast_Up	FALSE	0.420450675708203	25	358	2	0.00558659217877095	0.08	GO:0045493	GO:BP	xylan catabolic process	15906	12027	c("GO:0045491"	"GO:2000895")
1952	Atrichoblast_Up	FALSE	0.420450675708203	5	358	1	0.00279329608938547	0.2	GO:0051083	GO:BP	'de novo' cotranslational protein folding	15906	14152	GO:0006458
1953	Atrichoblast_Up	FALSE	0.420450675708203	141	358	6	0.0167597765363128	0.0425531914893617	GO:0050801	GO:BP	monoatomic ion homeostasis	15906	13925	GO:0048878
1954	Atrichoblast_Up	FALSE	0.420450675708203	5	358	1	0.00279329608938547	0.2	GO:0006228	GO:BP	UTP biosynthetic process	15906	2080	c("GO:0009209"	"GO:0009220"	"GO:0046051")
1955	Atrichoblast_Up	FALSE	0.420450675708203	5	358	1	0.00279329608938547	0.2	GO:0046051	GO:BP	UTP metabolic process	15906	12445	c("GO:0009208"	"GO:0009218")
1956	Atrichoblast_Up	FALSE	0.420450675708203	25	358	2	0.00558659217877095	0.08	GO:0006094	GO:BP	gluconeogenesis	15906	1984	c("GO:0006006"	"GO:0019319")
1957	Atrichoblast_Up	FALSE	0.420450675708203	77	358	4	0.0111731843575419	0.051948051948052	GO:0048584	GO:BP	positive regulation of response to stimulus	15906	13507	c("GO:0048518"	"GO:0048583"	"GO:0050896")
1958	Atrichoblast_Up	FALSE	0.420450675708203	5	358	1	0.00279329608938547	0.2	GO:0042981	GO:BP	regulation of apoptotic process	15906	10971	c("GO:0006915"	"GO:0043067")
1959	Atrichoblast_Up	FALSE	0.420450675708203	5	358	1	0.00279329608938547	0.2	GO:0006915	GO:BP	apoptotic process	15906	2604	GO:0012501
1960	Atrichoblast_Up	FALSE	0.420450675708203	50	358	3	0.00837988826815642	0.06	GO:0034440	GO:BP	lipid oxidation	15906	9033	GO:0030258
1961	Atrichoblast_Up	FALSE	0.420450675708203	1006	358	29	0.0810055865921788	0.0288270377733598	GO:0005975	GO:BP	carbohydrate metabolic process	15906	1872	c("GO:0044238"	"GO:0071704")
1962	Atrichoblast_Up	FALSE	0.420450675708203	5	358	1	0.00279329608938547	0.2	GO:0032963	GO:BP	collagen metabolic process	15906	8319	GO:0008152
1963	Atrichoblast_Up	FALSE	0.420450675708203	5	358	1	0.00279329608938547	0.2	GO:0071322	GO:BP	cellular response to carbohydrate stimulus	15906	17388	c("GO:0009743"	"GO:0071310"	"GO:1901701")
1964	Atrichoblast_Up	FALSE	0.420450675708203	25	358	2	0.00558659217877095	0.08	GO:0006558	GO:BP	L-phenylalanine metabolic process	15906	2315	c("GO:0009072"	"GO:1902221")
1965	Atrichoblast_Up	FALSE	0.420450675708203	5	358	1	0.00279329608938547	0.2	GO:0019264	GO:BP	glycine biosynthetic process from serine	15906	5890	c("GO:0006545"	"GO:0006563")
1966	Atrichoblast_Up	FALSE	0.420450675708203	5	358	1	0.00279329608938547	0.2	GO:1901160	GO:BP	primary amino compound metabolic process	15906	22101	GO:1901564
1967	Atrichoblast_Up	FALSE	0.420450675708203	5	358	1	0.00279329608938547	0.2	GO:0015689	GO:BP	molybdate ion transport	15906	4895	c("GO:0015698"	"GO:0071705")
1968	Atrichoblast_Up	FALSE	0.420450675708203	5	358	1	0.00279329608938547	0.2	GO:0046685	GO:BP	response to arsenic-containing substance	15906	12941	GO:0042221
1969	Atrichoblast_Up	FALSE	0.436517802979431	26	358	2	0.00558659217877095	0.0769230769230769	GO:0016119	GO:BP	carotene metabolic process	15906	5224	GO:0042214
1970	Atrichoblast_Up	FALSE	0.436517802979431	26	358	2	0.00558659217877095	0.0769230769230769	GO:0045454	GO:BP	cell redox homeostasis	15906	11998	GO:0019725
1971	Atrichoblast_Up	FALSE	0.436517802979431	26	358	2	0.00558659217877095	0.0769230769230769	GO:0030641	GO:BP	regulation of cellular pH	15906	7185	c("GO:0006885"	"GO:0030003")
1972	Atrichoblast_Up	FALSE	0.436517802979431	26	358	2	0.00558659217877095	0.0769230769230769	GO:0006874	GO:BP	intracellular calcium ion homeostasis	15906	2572	c("GO:0030003"	"GO:0055074")
1973	Atrichoblast_Up	FALSE	0.436517802979431	26	358	2	0.00558659217877095	0.0769230769230769	GO:0051453	GO:BP	regulation of intracellular pH	15906	14402	c("GO:0030641"	"GO:0065008")
1974	Atrichoblast_Up	FALSE	0.436517802979431	26	358	2	0.00558659217877095	0.0769230769230769	GO:0055074	GO:BP	calcium ion homeostasis	15906	14960	c("GO:0055080"	"GO:0098771")
1975	Atrichoblast_Up	FALSE	0.436517802979431	26	358	2	0.00558659217877095	0.0769230769230769	GO:0019319	GO:BP	hexose biosynthetic process	15906	5939	c("GO:0019318"	"GO:0046364")
1976	Atrichoblast_Up	FALSE	0.436517802979431	82	358	4	0.0111731843575419	0.0487804878048781	GO:0009072	GO:BP	aromatic amino acid metabolic process	15906	3304	c("GO:0006520"	"GO:0006725"	"GO:1901360")
1977	Atrichoblast_Up	FALSE	0.436517802979431	26	358	2	0.00558659217877095	0.0769230769230769	GO:0072598	GO:BP	protein localization to chloroplast	15906	18298	GO:0033365
1978	Atrichoblast_Up	FALSE	0.449843047098441	116	358	5	0.0139664804469274	0.0431034482758621	GO:0019220	GO:BP	regulation of phosphate metabolic process	15906	5853	c("GO:0006796"	"GO:0051174")
1979	Atrichoblast_Up	FALSE	0.449843047098441	6	358	1	0.00279329608938547	0.166666666666667	GO:0010212	GO:BP	response to ionizing radiation	15906	4054	GO:0009314
1980	Atrichoblast_Up	FALSE	0.449843047098441	116	358	5	0.0139664804469274	0.0431034482758621	GO:0051174	GO:BP	regulation of phosphorus metabolic process	15906	14231	c("GO:0006793"	"GO:0031323")
1981	Atrichoblast_Up	FALSE	0.449843047098441	27	358	2	0.00558659217877095	0.0740740740740741	GO:0090066	GO:BP	regulation of anatomical structure size	15906	18845	GO:0065008
1982	Atrichoblast_Up	FALSE	0.449843047098441	6	358	1	0.00279329608938547	0.166666666666667	GO:0000289	GO:BP	nuclear-transcribed mRNA poly(A) tail shortening	15906	86	c("GO:0000288"	"GO:0000956")
1983	Atrichoblast_Up	FALSE	0.449843047098441	6	358	1	0.00279329608938547	0.166666666666667	GO:0098719	GO:BP	sodium ion import across plasma membrane	15906	19742	c("GO:0035725"	"GO:0098659")
1984	Atrichoblast_Up	FALSE	0.449843047098441	54	358	3	0.00837988826815642	0.0555555555555556	GO:0009867	GO:BP	jasmonic acid mediated signaling pathway	15906	3795	c("GO:0009755"	"GO:0071395")
1985	Atrichoblast_Up	FALSE	0.449843047098441	6	358	1	0.00279329608938547	0.166666666666667	GO:0002252	GO:BP	immune effector process	15906	798	GO:0002376
1986	Atrichoblast_Up	FALSE	0.449843047098441	6	358	1	0.00279329608938547	0.166666666666667	GO:0033320	GO:BP	UDP-D-xylose biosynthetic process	15906	8510	c("GO:0009226"	"GO:0033319")
1987	Atrichoblast_Up	FALSE	0.449843047098441	6	358	1	0.00279329608938547	0.166666666666667	GO:0033319	GO:BP	UDP-D-xylose metabolic process	15906	8509	c("GO:0006793"	"GO:0009225")
1988	Atrichoblast_Up	FALSE	0.449843047098441	6	358	1	0.00279329608938547	0.166666666666667	GO:0006183	GO:BP	GTP biosynthetic process	15906	2045	c("GO:0009152"	"GO:0009206"	"GO:0046039")
1989	Atrichoblast_Up	FALSE	0.449843047098441	6	358	1	0.00279329608938547	0.166666666666667	GO:0009269	GO:BP	response to desiccation	15906	3490	GO:0009414
1990	Atrichoblast_Up	FALSE	0.449843047098441	6	358	1	0.00279329608938547	0.166666666666667	GO:0046039	GO:BP	GTP metabolic process	15906	12433	c("GO:0009150"	"GO:0009205")
1991	Atrichoblast_Up	FALSE	0.449843047098441	255	358	9	0.0251396648044693	0.0352941176470588	GO:1901361	GO:BP	organic cyclic compound catabolic process	15906	22265	c("GO:1901360"	"GO:1901575")
1992	Atrichoblast_Up	FALSE	0.449843047098441	6	358	1	0.00279329608938547	0.166666666666667	GO:0051693	GO:BP	actin filament capping	15906	14592	c("GO:0030835"	"GO:0030837")
1993	Atrichoblast_Up	FALSE	0.449843047098441	6	358	1	0.00279329608938547	0.166666666666667	GO:0006565	GO:BP	L-serine catabolic process	15906	2322	c("GO:0006563"	"GO:0009071")
1994	Atrichoblast_Up	FALSE	0.449843047098441	442	358	14	0.0391061452513966	0.0316742081447964	GO:0006811	GO:BP	monoatomic ion transport	15906	2531	GO:0006810
1995	Atrichoblast_Up	FALSE	0.449843047098441	27	358	2	0.00558659217877095	0.0740740740740741	GO:0051648	GO:BP	vesicle localization	15906	14557	GO:0051640
1996	Atrichoblast_Up	FALSE	0.449843047098441	27	358	2	0.00558659217877095	0.0740740740740741	GO:1903008	GO:BP	organelle disassembly	15906	23614	c("GO:0006996"	"GO:0022411")
1997	Atrichoblast_Up	FALSE	0.449843047098441	6	358	1	0.00279329608938547	0.166666666666667	GO:0008645	GO:BP	hexose transmembrane transport	15906	3278	GO:0015749
1998	Atrichoblast_Up	FALSE	0.449843047098441	6	358	1	0.00279329608938547	0.166666666666667	GO:0030835	GO:BP	negative regulation of actin filament depolymerization	15906	7237	c("GO:0030042"	"GO:0030834"	"GO:0051494"	"GO:1901880"	"GO:1902904")
1999	Atrichoblast_Up	FALSE	0.449843047098441	27	358	2	0.00558659217877095	0.0740740740740741	GO:0051650	GO:BP	establishment of vesicle localization	15906	14559	c("GO:0051648"	"GO:0051649"	"GO:0051656")
[truncated: 41,396 more rows]
[truncated: 2 more columns]
