# Supplementary material for: Single-cell transcriptomics reveal how root tissues adapt to soil stress
Source: Nature. 2025 Apr 30;642(8068):721–9. doi: 10.1038/s41586-025-08941-z (PMC12176638; doi:10.1038/s41586-025-08941-z)
Supplement: Supplementary file 28 — Source Data Fig. 2 [file 41586_2025_8941_MOESM28_ESM.xlsx]

## Sheet: Summary description
This source data table for Main Figure 2 includes:
(1) Log 10 (p-value) data for Panel n, supporting the enriched GO terms for gene with up regulation when growth condition is changed from gel to soil
(2) Log 2 (expression fold change) data for Panel o, supporting the nutrient uptake gene expression pattern when growth condition is changed from gel to soil
(3) Log 2 (expression fold change) data for Panel p, supporting the cell wall integrity gene expression pattern when growth condition is changed from gel to soil

## Sheet: Panel-n
Log 10 (p-value) data for Panel n, supporting the enriched GO terms for gene with up regulation when growth condition is changed from gel to soil
	Atrichoblast	Exodermis	Sclerenchyma	Cortex	Endodermis	Pericycle	Phloem	Protoxylem	Metaxylem
regulation of defense response	4.87943	4.50031	4.88606	0.66354	0.392545	0	1.17783	2.58838	0
phosphorus metabolic process	4.83565	32.1972	11.4001	15.9355	2.36754	2.70997	2.68403	1.24413	0.987163
vesicle-mediated transport	3.79317	39.0123	18.3307	34.983	6.82974	22.0969	14.0921	0	0.0245682
hormone-mediated signaling pathway	6.27165	5.8962	7.35262	5.24489	0.777284	3.09528	2.58838	0.869666	0.987163
cell wall organization	0.966576	5.4318	3.57675	4.45967	0	0	0.578396	2.48678	1.35754

## Sheet: Panel-o
Log 2 (expression fold change) data for Panel o, supporting the nutrient uptake gene expression pattern when growth condition is changed from gel to soil
	Atrichoblast	Exodermis	Sclerenchyma	Coretx	Endodermis	Pericycle	Phloem	Protoxylem	Metaxylem
LOC_Os06g37010	3	2.91	3.12	2.32	0.625	-0.788	0.286	-0.0758	1.89
LOC_Os11g12740	3.1	1.34	0.555	-0.38	0.286	-0.698	-0.438	-1.66	-4.79
LOC_Os10g30770	3.65	2.36	1.39	-0.827	0.363	NA	NA	-2.41	NA
LOC_Os12g37840	2.55	2.93	2.07	2.26	0.329	-1.11	-0.791	-0.44	2.21

## Sheet: Panel-p
Log 2 (expression fold change) data for Panel p, supporting the cell wall integrity gene expression pattern when growth condition is changed from gel to soil
	Atrichoblast	Exodermis	Sclerenchyma	Coretx	Endodermis	Pericycle	Phloem	Protoxylem	Metaxylem
LOC_Os01g56130	1.1	1.44	0.577	0.687	0.0401	0.911	0.936	0.464	-0.558
LOC_Os02g51060	1.76	1.75	1.09	0.998	-1.1	-0.805	0.276	-0.628	0.932
LOC_Os09g25900	1.28	1.16	0.304	0.749	0.541	1.05	-0.21	1.07	-0.4
LOC_Os03g18910	0.599	1.08	0.649	0.163	0.45	0.109	-0.138	0.946	-0.243
LOC_Os11g33270	2.16	2	2.46	2.12	0.473	0.968	1.29	1.98	1.56
LOC_Os03g21250	0.693	1.17	0.725	1.34	0.463	0.496	0.341	-0.257	0.703
