# Supplementary material for: Single-cell transcriptomics reveal how root tissues adapt to soil stress
Source: Nature. 2025 Apr 30;642(8068):721–9. doi: 10.1038/s41586-025-08941-z (PMC12176638; doi:10.1038/s41586-025-08941-z)
Supplement: Supplementary file 29 — Source Data Fig. 3 [file 41586_2025_8941_MOESM29_ESM.xlsx]

## Sheet: Summary description
This source data table for Main Figure 3 includes:
(1) The number of DEGs between non-compacted and compacted soil conditions for 9 annotated rice primary root cell types
(2) The Enriched GO terms for the up-regulated genes in exodermis with growth condition changing from non-compacted soils to compacted soils
(3) The average of normalized gene expression for the up-regulated DEGs relevant to cell wall remodelling in exodermis
(4) The average of normalized gene expression for the up-regulated DEGs relevant to ABA biosynthesis in phloem-related vascular tissue
(5) The log 2 (expression fold change) of key ABA biosynthesis genes in compacted vs non-compacted soil conditions at individual cell types
(6) The log 2 (expression fold change) of key ABA responsive genes in compacted vs non-compacted soil conditions at individual cell types

## Sheet: Panel-d
The number of DEGs between non-compacted and compacted soil conditions for 9 annotated rice primary root cell types
	Up-regulated	Down-regulated	Total DE
Protoxylem	1	1	2
Pericycle	24	41	65
Metaxylem	203	148	351
Phloem	299	256	555
Atrichoblast	626	536	1162
Cortex	749	1050	1799
Sclerenchyma	809	1221	2030
Endodermis	1090	1355	2445
Exodermis	850	2016	2866

## Sheet: Panel-e
The Enriched GO terms for the up-regulated genes in exodermis with growth condition changing from non-compacted soils to compacted soils
p_value	term_size	query_size	intersection_size	GO.term
0.000316946	1006	488	59	carbohydrate metabolic process					3.49901
0.000316946	108	488	15	regulation of hydrolase activity					3.49901
0.000316946	45	488	10	negative regulation of proteolysis					3.49901
0.000779016	49	528	10	serine-type endopeptidase inhibitor activity					3.10845
0.000779016	44	528	9	chitinase activity					3.10845
0.00362725	40	488	8	cell wall macromolecule catabolic process					2.44042
0.00983327	121	528	13	calmodulin binding					2.0073
0.0139253	18	488	5	amino sugar catabolic process					1.85619
0.0139253	198	488	17	dephosphorylation					1.85619
0.0139253	18	488	5	glucosamine-containing compound catabolic process					1.85619
0.0139253	18	488	5	aminoglycan catabolic process					1.85619
0.0168097	396	488	26	amino acid metabolic process					1.77444
0.0191149	858	488	45	carboxylic acid metabolic process					1.71863
0.0297668	198	528	16	enzyme inhibitor activity					1.52627
0.0329101	15	488	4	indolalkylamine biosynthetic process					1.48267
0.0329101	15	488	4	tryptophan biosynthetic process					1.48267
0.0329101	51	488	7	starch metabolic process					1.48267
0.0329101	193	488	15	polysaccharide catabolic process					1.48267
0.0329101	82	488	9	glutathione metabolic process					1.48267
0.0369412	157	488	13	response to abscisic acid					1.43249
0.0438483	161	488	13	response to alcohol					1.35805
0.0445608	25	528	5	isoprenoid binding					1.35105
0.0445608	38	528	6	4-coumarate-CoA ligase activity					1.35105

## Sheet: Panel-f-top
The average of normalized gene expression for the up-regulated DEGs relevant to cell wall remodelling in exodermis
	NC	CMP
LOC_Os01g71070	-0.273646	0.38557
LOC_Os01g71080	-0.354977	0.500166
LOC_Os01g71090	-0.343303	0.483716
LOC_Os11g47520	-0.593139	0.835738
LOC_Os05g33410	-0.152599	0.215013
LOC_Os02g06910	-0.208152	0.293289
LOC_Os07g40630	-0.31603	0.445289
LOC_Os01g72610	-0.120186	0.169344

## Sheet: Panel-f-bottom
The average of normalized gene expression for the up-regulated DEGs relevant to ABA biosynthesis in phloem-related vascular tissue
	NC	CMP
LOC_Os11g36440	-0.072414	0.0297149
LOC_Os04g37619	-0.0812727	0.03335
LOC_Os03g44380	-0.0798607	0.0327706
LOC_Os07g05940	-0.153528	0.0629997
LOC_Os12g42280	-0.0305704	0.0125445
LOC_Os03g57690	-0.0491177	0.0201553

## Sheet: Panel-g
The log 2 (expression fold change) of key ABA biosynthesis genes in compacted vs non-compacted soil conditions at individual cell types
	Atrichoblast	Exodermis	Sclerenchyma	Cortex	Endodermis	Pericycle	Phloem	Protoxylem	Metaxylem
LOC_Os11g36440	-0.677	0.645	0.132	-0.275	0.58	1.91	0.361	1.84	1.31
LOC_Os04g37619	0.549	0.774	0.966	1.17	0.577	2.1	0.488	0.102	1.35
LOC_Os03g44380	-0.429	-0.894	0.239	-0.371	1.95	2.6	1.17	0.587	-0.979
LOC_Os07g05940	-0.0979	0.622	1.04	1.51	1.48	2.3	1.5	0.969	2.73
LOC_OS12g42280	2.74	1.33	0.715	1.19	0.527	0.546	0.847	0.464	-1.32
LOC_Os03g57690	2.59	0.322	0.256	-0.689	0.801	1.11	1.69	0.836	-0.18

## Sheet: Panel-h
The log 2 (expression fold change) of key ABA responsive genes in compacted vs non-compacted soil conditions at individual cell types
	Atrichoblast	Exodermis	Sclerenchyma	Cortex	Endodermis	Pericycle	Phloem	Protoxylem	Metaxylem
LOC_Os03g18850	0.157	1.17	1.03	1.93	0.873	1.58	1.28	-1.83	0.967
LOC_Os12g36850	2.56	1.11	1.39	0.579	-1.38	-2.04	-0.693	0.479	-1.9
LOC_Os12g36860	3.45	2.81	2.8	1.99	-0.133	-1.12	-0.781	1.28	-0.963
LOC_Os11g26760	1.67	1.58	1.15	1.02	-0.408	0.708	0.731	0.663	-0.92
LOC_Os12g36830	2.62	1.1	1.4	0.957	-0.785	-1.55	-0.693	0.524	-1.36
LOC_Os03g44150	1.76	1.28	1	0.509	-0.209	0.298	-0.363	0.601	0.6
LOC_Os11g06720	3.81	2.06	2.24	-0.119	-1.31	-1.25	-0.667	-0.466	0.248
LOC_Os01g73960	1.9	1.19	1.24	0.229	-0.904	-0.934	-1	-0.218	0.0968
