# Supplementary material for: Single-cell transcriptomics reveal how root tissues adapt to soil stress
Source: Nature. 2025 Apr 30;642(8068):721–9. doi: 10.1038/s41586-025-08941-z (PMC12176638; doi:10.1038/s41586-025-08941-z)
Supplement: Supplementary file 30 — Source Data Fig. 4 [file 41586_2025_8941_MOESM30_ESM.xlsx]

## Sheet: Summary description
This source data table for Main Figure 4 includes:
(1) Cumulative water loss in wild-type and mhz5 root segments (3 cm long including the root tip) under non-compacted or compacted conditions.
(2) Radial water loss rates quantified at the time point when 50% of the water was lost from roots.

## Sheet: Panel-i
Cumulative water loss in wild-type and mhz5 root segments (3 cm long including the root tip) under non-compacted or compacted conditions.
Time (min)	Cumulated water loss (% of total) WT Non-compacted		Cumulated water loss (% of total) WT Compacted			Time (min)	Cumulated water loss (% of total) mhz5 Non-compacted		Cumulated water loss (% of total) mhz5 Compacted
X	Mean	SD	Mean	SD			Mean	SD	Mean	SD
0	0	0	0	0		0	0	0	0	0
						0.5	4.86419	0.883401	3.80328	0.888241
1	2.28979	0.669076	1.30097	0.220343		1	10.2753	5.23835	6.0094	1.30986
						1.5	14.9073	6.6927	9.48493	1.74712
2	4.98027	0.575289	3.62071	1.20725		2	19.7513	7.84728	13.3973	2.40222
						2.5	24.536	8.8431	16.9517	2.37712
3	8.00104	0.452472	6.02212	1.32389		3	29.2513	9.81575	20.74	2.83988
						3.5	33.8544	10.7046	24.2601	3.0968
4	11.2596	0.801221	7.97159	1.42264		4	38.2758	11.4864	27.779	3.29236
						4.5	42.6544	12.2076	31.2666	3.65412
5	13.9078	0.43609	9.92886	1.53214		5	46.9269	13.0787	34.6545	3.90263
						5.5	51.2197	13.6786	38.0183	4.22696
6	16.7749	0.726651	11.8742	1.68432		6	55.2147	14.457	41.2327	4.44621
						6.5	59.2199	15.0999	44.4673	4.72128
7	19.7377	1.02428	13.8081	1.78484		7	63.0699	15.5982	47.6431	4.97068
						7.5	66.7382	15.9896	50.7937	5.2362
8	22.5794	1.41003	15.7177	1.91634		8	70.2086	16.1759	54.9435	7.45335
						8.5	73.4544	16.1945	57.9866	7.61413
9	25.5124	1.67031	17.6425	2.10582		9	77.6865	17.6079	60.9008	7.82447
						9.5	80.2954	16.9506	63.7484	8.10255
10	28.2397	2.02358	19.9939	2.7869		10	82.7756	16.1114	66.5448	8.4228
						10.5	84.962	15.0814	69.2931	8.66094
11	31.0687	2.3396	21.9387	2.93164		11	86.983	14.0424	71.9796	8.99517
						11.5	88.8653	12.9572	74.5675	9.28823
12	33.8865	2.61369	23.843	3.05738		12	90.4008	11.7561	76.9934	9.47537
						12.5	91.7709	10.5461	79.4399	9.77136
13	36.5549	2.92026	25.664	3.15259		13	92.9493	9.3647	81.7527	10.0986
						13.5	93.9789	8.27256	83.9614	10.3508
14	39.2404	3.25512	27.5333	3.32131		14	94.9554	7.25537	86.0449	10.587
						14.5	95.667	6.61291	88.0292	10.7858
15	41.852	3.6076	29.377	3.43444		15			89.8048	10.9974
						15.5			91.5132	11.2265
16	44.452	3.93149	31.1536	3.54027
17	46.9923	4.27041	32.9593	3.64502
18	49.5167	4.58533	35.1292	3.01871
19	52.0692	4.94317	36.8508	3.15251
20	54.4655	5.14302	38.5886	3.27675		20
21	56.9363	5.44824	40.2856	3.41938
22	59.2997	5.71748	41.9731	3.5568
23	61.7676	6.01035	43.6314	3.67778
24	64.1369	6.23387	45.2767	3.79207
25	66.5063	6.49785	46.925	3.92492
26	68.7296	6.68126	48.4917	4.00025
27	70.9395	6.85887	50.173	4.19526
28	73.6699	6.65836
29	75.817	6.83329

## Sheet: Panel-j
Radial water loss rates quantified at the time point when 50% of the water was lost from roots.
RWL (µmol H2O m-2 s-1)	Non-compacted				Compacted
WT	1898.84	1939.46	2645.02	2653.62	1542.93	1612.47	1919.59	2030.44
mhz5	4329.22	4598.17	4712.56		3768.07	3955.89	5218.14
