# Supplementary material for: Single-cell transcriptomics reveal how root tissues adapt to soil stress
Source: Nature. 2025 Apr 30;642(8068):721–9. doi: 10.1038/s41586-025-08941-z (PMC12176638; doi:10.1038/s41586-025-08941-z)
Supplement: Supplementary file 31 — Source Data Extended Data Fig. 3 [file 41586_2025_8941_MOESM31_ESM.xlsx]

## Sheet: Summmary description
This source data table for Extended Data Figure 3 includes:
(1) Cell number and proportion of 10 major cell types and 2 developmental stages in both gel conditions and non-compacted soil conditions
(2) Cell number and proportion of 10 major cell types and 2 developmental stages in both non-compacted soil and compacted soil conditions
non-compacted soil conditions: NC
compacted soil conditions: CMP

## Sheet: Panel-d
Cell number and proportion of 10 major cell types and 2 developmental stages in both gel conditions and non-compacted soil conditions
Cell number				Cell proportion
	NC	CMP			NC	CMP
Meristem	1139	1043		Meristem	5.3334	3.75937
Atrichoblast	766	150		Atrichoblast	3.58681	0.540657
Trichoblast	248	2		Trichoblast	1.16127	0.00720877
Exodermis	2480	5153		Exodermis	11.6127	18.5734
Sclerenchyma	2511	4380		Sclerenchyma	11.7578	15.7872
Cortex	3057	4166		Cortex	14.3145	15.0159
Endodermis	1124	1505		Endodermis	5.26316	5.4246
Pericycle	95	247		Pericycle	0.44484	0.890283
Phloem	581	866		Phloem	2.72055	3.1214
Protoxylem	426	731		Protoxylem	1.99476	2.6348
Metaxylem	129	123		Metaxylem	0.604046	0.443339
Mature root cells	8800	9378		Mature root cells	41.2062	33.8019
	21356	27744			100	100

## Sheet: Panel-e
Cell number and proportion of 10 major cell types and 2 developmental stages in both non-compacted soil and compacted soil conditions
Cell number				Cell proportion
	Non-compacted	Compacted			Non-compacted	Compacted
Meristem	1205	1612		Meristem	4.34328	6.67108
Atrichoblast	37	761		Atrichoblast	0.133362	3.14931
Trichoblast	2	55		Trichoblast	0.00720877	0.227611
Exodermis	4692	3330		Exodermis	16.9118	13.7808
Sclerenchyma	4380	2466		Sclerenchyma	15.7872	10.2053
Cortex	4166	2866		Cortex	15.0159	11.8606
Endodermis	1917	2213		Endodermis	6.9096	9.15825
Pericycle	530	1275		Pericycle	1.91032	5.27644
Phloem	866	2127		Phloem	3.1214	8.80235
Protoxylem	1002	574		Protoxylem	3.61159	2.37543
Metaxylem	123	186		Metaxylem	0.443339	0.76974
Mature root cells	8824	6699		Mature root cells	31.8051	27.7231
	27744	24164			100	100
