# Supplementary material for: Single-cell transcriptomics reveal how root tissues adapt to soil stress
Source: Nature. 2025 Apr 30;642(8068):721–9. doi: 10.1038/s41586-025-08941-z (PMC12176638; doi:10.1038/s41586-025-08941-z)
Supplement: Supplementary file 32 — Source Data Extended Data Fig. 4 [file 41586_2025_8941_MOESM32_ESM.xlsx]

## Sheet: Summary description
This source data table for Extended Data Figure 4 includes:
(1) Log 10 (p-value) for the top GO terms for the up-regulated genes in Kitaake in contrasting growth conditions, sterilized gel vs natural soils
(2) Log 2 (expression fold change) of genes involved in cell wall integrity in soil conditions (compared to gel) in Kitaake genotype
(3) Log 2 (expression fold change) of genes involved in nutrient uptake in soil conditions (compared to gel) in Kitaake genotype
(4) Log 2 (expression fold change) of R (resistance) genes predominantly in outer cells in Xkitaake genotype in soil growth conditions compared to gel growth conditions
(5) Log 2 (expression fold change) of R (resistance) genes in Kitaake genotype in soil growth conditions compared to gel growth conditions.
(6) Log 2 (expression fold change)of R genes in Xkitaake and Kitaake genotypes grown in soil conditions
(7) Log 2 (expression fold change) of the other defense response related genes in Xkitaake in soil growth conditions compared to gel growth conditions
(8) Log 2 (expression fold change) of other defense response-related genes in Kitaake genotype in gel versus soil conditions

## Sheet: Panel-c
Log 10 (p-value) for the top GO terms for the up-regulated genes in Kitaake in contrasting growth conditions, sterilized gel vs natural soils
	Atrichoblast	Exodermis	Sclerenchyma	Cortex	Endodermis	Pericycle	Phloem	Xylem
regulation of defense response	0.0168249	0.0457575	0	0.319664	0	0	0	0
phosphorus metabolic process	43.3809	14.8	4.89279	6.68825	1.52871	0.540608	0	0.55752
vesicle-mediated transport	38.8447	5.4168	0.0530567	0	2.16558	0	0	0.0136762
hormone-mediated signaling pathway	2.26122	0.191789	0	0	2.40894	0.286509	0	0.101275
cell wall organization	5.97062	5.67985	0.595166	3.46471	7.04915	0.542118	2.28067	0.946922

## Sheet: Panel-d
Log 2 (expression fold change) of genes involved in cell wall integrity in soil conditions (compared to gel) in Kitaake genotype
	Atrichoblast	Exodermis	Sclerenchyma	Coretx	Endodermis	Pericycle	Phloem	Xylem
LOC_Os01g56130	1.83	1.02	0.221	0.163	0.206	-0.232	-0.991	-0.436
LOC_Os02g51060	2.36	1.43	0.617	0.444	2.34	3	NA	3.9
LOC_Os09g25900	0.183	1.5	-0.664	0.0575	0.755	0.668	-1.3	3.27
LOC_Os03g18910	0.416	0.797	0.611	0.897	0.0919	0.0537	0.234	0.181
LOC_Os11g33270	1.77	1.46	1.3	1.53	2.35	0.382	1.36	-0.566
LOC_Os03g21250	1.41	1.35	0.11	0.368	0.513	0.32	0.479	0.369

## Sheet: Panel-e
Log 2 (expression fold change) of genes involved in nutrient uptake in soil conditions (compared to gel) in Kitaake genotype
	Atrichoblast	Exodermis	Sclerenchyma	Coretx	Endodermis	Pericycle	Phloem	Xylem
LOC_Os06g37010	1.66	1.27	-1.32	-0.0365	0.602	0.0515	0.21	0.979
LOC_Os11g12740	-2.29	1.19	-1.16	-0.31	-0.336	0.00599	-0.46	1.19
LOC_Os10g30770	2.36	0.465	2.01	-2.13	-0.37	NA	4.58	-2.68
LOC_Os12g37840	1.94	1.95	1.25	1.44	2.01	2.46	1.17	2.18

## Sheet: Panel-f
Log 2 (expression fold change) of R (resistance) genes predominantly in outer cells in Xkitaake genotype in soil growth conditions compared to gel growth conditions
	Atrichoblast	Exodermis	Sclerenchyma	Cortex	Endodermis	Pericycle	Phloem	Protoxylem	Metaxylem
LOC_Os11g44990	2.46	2.66	2.12	1.84	0.319	-0.506	0.308	3.53	0.923
LOC_Os11g45090	3.02	2.73	2.46	1.91	1.11	1.73	1.35	1.76	1.65
LOC_Os11g44960	4.13	3.18	2.64	2.47	-0.206	1.04	-0.0586	1.2	-0.893
LOC_Os11g12000	1.35	2.37	1.58	0.735	-0.96	0.107	-0.483	0.685	-1.76
LOC_Os07g19320	3.58	2.31	0.196	-0.471	0.483	-2.95	-0.54	0.362	-2.46
LOC_Os11g12040	2.73	3.71	2.56	1.42	1.13	-0.414	-0.636	0.628	0.139
LOC_Os09g10054	1.21	1.83	2.03	2.18	0.112	0.622	0.202	0.394	1.47
LOC_Os06g43670	-0.83	2	1.25	1.89	0.439	-0.953	0.921	-0.65	1.1

## Sheet: Panel-g
Log 2 (expression fold change) of R (resistance) genes in Kitaake genotype in soil growth conditions compared to gel growth conditions.
	Atrichoblast	Exodermis	Sclerenchyma	Cortex	Endodermis	Pericycle	Phloem	Xylem
LOC_Os11g44990	3.09	2.43	1.83	0.534	2.1	NA	0.322	3.9
LOC_Os11g45090	0.488	1.2	0.759	0.799	3.57	1.97	-2.99	-1.9
LOC_Os11g44960	2.03	2.15	1.77	0.9	-0.314	0.61	-0.941	3.87
LOC_Os11g12000	0.419	0.209	-1.74	-1.04	-0.79	-2.65	-1.07	-0.998
LOC_Os07g19320	2.5	0.793	0.0671	1.79	2.3	1.21	1.83	-1.47
LOC_Os11g12040	-2.43	-0.346	-1.13	-0.0145	-0.669	-0.982	-0.448	-0.613
LOC_Os09g10054	-0.753	-0.265	-0.202	0.424	0.102	-0.373	-0.626	0.948
LOC_Os06g43670	0.414	0.403	-0.00336	0.417	0.197	0.536	0.455	0.374

## Sheet: Panel-i
Log 2 (expression fold change)of R genes in Xkitaake and Kitaake genotypes grown in soil conditions
	Exodermis	Sclerenchyma	Cortex	Endodermis	Pericycle	Phloem	Xylem
LOC_Os11g44990	2.04	1.99	2.65	-0.323	2.22	2.63	1.84
LOC_Os11g45090	2.94	2.22	2.3	0.799	3.37	2.74	2.48
LOC_Os11g44960	2.38	1.75	3.58	0.483	0.645	0.214	3.03
LOC_Os11g12000	1.23	1.54	2.21	0.348	3.54	0.691	0.848
LOC_Os07g19320	1.1	0.51	1.38	-0.392	4.3	0.0309	0.0333
LOC_Os11g12040	4.51	4.11	2.55	0.903	0.76	0.625	1.42
LOC_Os09g10054	1.9	1.49	1.74	0.687	1.6	0.515	0.274
LOC_Os06g43670	1.08	-0.369	2.26	0.454	-1.09	0.423	-0.17

## Sheet: Panel-j
Log 2 (expression fold change) of the other defense response related genes in Xkitaake in soil growth conditions compared to gel growth conditions
	Atrichoblast	Exodermis	Sclerenchyma	Coretx	Endodermis	Pericycle	Phloem	Protoxylem	Metaxylem
LOC_Os08g07330	4.13	4.44	4.19	3.65	1.77	3.04	1.55	4.65	3.26
LOC_Os05g40060	2.8	3.4	4.18	2.75	-0.233	1.04	2.38	1.77	2.24
LOC_Os07g19320	3.58	2.31	0.196	-0.471	0.483	-2.95	-0.54	0.362	-2.46
LOC_Os08g39330	4.42	4.48	4.03	4.19	3.24	4.64	5.47	5.53	3.69
LOC_Os02g39620	2.81	4.1	4.96	4.82	2.54	6.74	7.1	4.51	4.75
LOC_Os04g55770	0.582	0.536	0.881	2.09	1.88	1.74	2.31	0.955	2.89
LOC_Os08g23590	2.19	0.389	-1.2	-0.559	1.35	0.383	0.954	2.2	0.079
LOC_Os03g25340	6.26	7.09	5.9	3.26	0.45	2.12	1.68	6.39	-2.97
LOC_Os05g25370	NA	0.265	0.822	3.09	1.93	1.63	4.41	NA	2.33
LOC_Os11g29420	1.82	1.05	2.33	0.694	0.987	-1.37	1.81	0.749	-0.607
LOC_Os07g34710	3.36	5.85	4.75	4.54	2.58	0.811	2.57	2.86	1.33
LOC_Os03g22020	2.84	2.66	0.231	1.65	-0.0501	2.35	3.13	4.16	0.203
LOC_Os08g07330	4.13	4.44	4.19	3.65	1.77	3.04	1.55	4.65	3.26
LOC_Os07g48030	NA	3.11	3.64	0.895	4.33	2.99	1.54	2.76	4.15
LOC_Os03g12290	1.25	3.7	2.88	2.02	1.66	0.0332	1.58	3.25	1.32
LOC_Os08g06110	0.596	0.74	1.54	1.45	1.46	2.66	1.05	1.78	1.94

## Sheet: Panel-k
Log 2 (expression fold change) of other defense response-related genes in Kitaake genotype in gel versus soil conditions
	Atrichoblast	Exodermis	Sclerenchyma	Coretx	Endodermis	Pericycle	Phloem	Xylem
LOC_Os08g07330	4.78	3.47	3.94	2.4	2.34	0.149	1.01	2.17
LOC_Os05g40060	2.39	2.66	1.7	1.11	2.36	NA	-2.35	-1.9
LOC_Os07g19320	2.5	1.13	0.341	1.65	2.3	1.21	1.83	-1.47
LOC_Os08g39330	-1.06	0.884	1.39	3.19	3.12	1.78	2.59	0.871
LOC_Os02g39620	2.29	2.39	2.48	3.48	3.08	0.282	1.59	-0.358
LOC_Os04g55770	4.43	6.25	5.47	6.64	9.98	5.99	6.21	3.87
LOC_Os08g23590	3.17	NA	4.92	5.77	10.8	9.6	8.36	6.08
LOC_Os03g25340	8.2	11	5.11	3.98	4.97	5.73	5.05	0.519
LOC_Os05g25370	3.22	5.06	5.74	6.53	8.29	4.45	3.95	7.25
LOC_Os11g29420	6.88	5.28	6.01	5.22	6.68	4.53	6.59	3.94
LOC_Os07g34710	6.54	6.03	4.47	4.16	5.67	1.87	2.85	2.91
LOC_Os03g22020	-1.83	3.21	3.53	4.19	3.51	2.44	2.91	6.54
LOC_Os08g07330	4.78	3.47	3.94	2.4	2.34	0.149	1.01	2.17
LOC_Os07g48030	-0.448	2.86	3.99	-0.926	1.22	1.62	2.73	3.83
LOC_Os03g12290	3.96	3.47	1.96	2.08	1.97	-0.547	1.74	2.32
LOC_Os08g06110	0.791	2.66	2.35	2.91	3.07	2.58	2.51	2.41
