# Supplementary material for: Single-cell transcriptomics reveal how root tissues adapt to soil stress
Source: Nature. 2025 Apr 30;642(8068):721–9. doi: 10.1038/s41586-025-08941-z (PMC12176638; doi:10.1038/s41586-025-08941-z)
Supplement: Supplementary file 33 — Source Data Extended Data Fig. 5 [file 41586_2025_8941_MOESM33_ESM.xlsx]

## Sheet: Summary description
This source data table for Extended Data Figure 5 includes:
(1) The number of differentially expressed genes (DEGs) for 9 major cell types and 2 developmental stages (meristem and mature root cells), Soil vs Gel
(2) The number of cell types in which one specific gene exhibits differential expression between gel-based and soil-based scRNA-seq data

## Sheet: Panel-m
The number of differentially expressed genes (DEGs) for 9 major cell types and 2 developmental stages (meristem and mature root cells), Soil vs Gel
	Up-regulated	Down-regulated	Total DE
Exodermis	3099	2364	5463
Sclerenchyma	2212	2305	4517
Cortex	1969	2445	4414
Meristem	1874	2430	4304
Mature root cells	1649	2178	3827
Endodermis	1518	1907	3425
Atrichoblast	935	1662	2597
Phloem	1133	1459	2592
Protoxylem	577	994	1571
Metaxylem	446	1115	1561
Pericycle	508	426	934

## Sheet: Panel-n
The number of cell types in which one specific gene exhibits differential expression between gel-based and soil-based scRNA-seq data
Number of cell types	DEG number
1	3534
2	2254
3	1654
4	1265
5	852
6	539
7	421
8	269
9	199
10	145
11	117
Total	11249
