# Supplementary material for: Single-cell transcriptomics reveal how root tissues adapt to soil stress
Source: Nature. 2025 Apr 30;642(8068):721–9. doi: 10.1038/s41586-025-08941-z (PMC12176638; doi:10.1038/s41586-025-08941-z)
Supplement: Supplementary file 34 — Source Data Extended Data Fig. 6 [file 41586_2025_8941_MOESM34_ESM.xlsx]

## Sheet: Summary description
This source data table for Extended Data Figure 6 includes:
(1) The number of cell types in which one specific gene exhibits differential expression between NC and CMP-based scRNA-seq data
(2) Scaled gene expression for the up-regulated genes relevant to cell wall component metabolism and water stress response in endodermis
(3) Scaled gene expression heatmap for the up-regulated genes relevant to water stress response in exodermis
(4) Log 2 (expression fold change), scRNA-seq/scaled expression level, bulk RNA-seq, for water stress responsive genes in compacted soil conditions compared to non-compacted soils in Xkitaake
(5) GO terms for the down-regulated genes in exodermis under compacted soils as compared to non-compacted soils
(6) GO terms for the up-regulated genes in endodermis under compacted soils as compared to non-compacted soils
(7) GO terms for the down-regulated genes in endodermis under compacted soils as compared to non-compacted soils
(8) Log 2 (expression fold change), scRNA-seq/scaled expression level, bulk RNA-seq, of suberin/lignin biosynthesis genes in compacted soil conditions compared to non-compacted soils in Xkitaake
non-compacted soil conditions: NC
compacted soil conditions: CMP

## Sheet: Panel-a
The number of cell types in which one specific gene exhibits differential expression between NC and CMP-based scRNA-seq data
Number of cell types	DEG number
1	3369
2	1822
3	1080
4	741
5	499
6	260
7	104
8	56
9	10
10	5
11	1
Total	7947

## Sheet: Panel-c
Scaled gene expression for the up-regulated genes relevant to cell wall component metabolism and water stress response in endodermis
	NC	CMP
LOC_Os11g47510	-0.248255	0.215049
LOC_Os08g40690	-0.172655	0.149562
LOC_Os11g47520	-0.457904	0.396657
LOC_Os06g48200	-0.195641	0.169473
LOC_Os11g47550	-0.254477	0.220439
LOC_Os01g71090	-0.247165	0.214105
LOC_Os11g47560	-0.163955	0.142025
LOC_Os01g16310	-0.135765	0.117606
LOC_Os04g56930	-0.172075	0.149059
LOC_Os06g48180	-0.204645	0.177273
LOC_Os09g25720	-0.128543	0.11135
LOC_Os01g48200	-0.187011	0.161997
LOC_Os06g02180	-0.137864	0.119424
LOC_Os10g26630	-0.117417	0.101712
LOC_Os07g14850	-0.0412019	0.0356909
LOC_Os03g45280	-0.210024	0.181932
LOC_Os11g26780	-0.0779392	0.0675145
LOC_Os10g21790	-0.0817429	0.0708093

## Sheet: Panel-d
Scaled gene expression heatmap for the up-regulated genes relevant to water stress response in exodermis
	NC	CMP
LOC-Os05g11560	-0.266377	0.375327
LOC-Os10g21790	-0.402555	0.567204
LOC-Os10g21670	-0.197067	0.277669
LOC-Os11g06720	-0.252219	0.355379
LOC-Os11g26760	-0.223839	0.315391
LOC-Os11g26790	-0.204805	0.288572
LOC-Os03g45280	-0.493093	0.694773

## Sheet: Panel-e
Log 2 (expression fold change), scRNA-seq/scaled expression level, bulk RNA-seq, for water stress responsive genes in compacted soil conditions compared to non-compacted soils in Xkitaake
(log2 fold change) for scRNA-seq, scaled expression for bulk RNA-seq
scRNA-seq												Bulk-RNAseq
	Atrichoblast	Exodermis	Sclerenchyma	Cortex	Endodermis	Pericycle	Phloem	Protoxylem	Metaxylem				Xkit_NC1	Xkit_NC2	Xkit_NC3	Xkit_CMP1	Xkit_CMP2	Xkit_CMP3
RAB16B	7.53	5.44	3.16	3.43	0.727	1.88	4	1.6	5.24			RAB16B	0	0	0	232.699	144.054	92.1211
BURP10	NA	NA	-2	-2.06	-3.13	NA	NA	1.05	NA			BURP10	1.0078	1.04649	1.00985	237.527	445.519	451.878
LEA33	NA	NA	NA	-0.251	1.45	3.51	2.17	NA	2.24			LEA33	0	0	0	83.0379	22.8961	21.3333
WSI18	3.58	4.61	3.12	1.97	0.244	0.0103	-0.858	0.304	0.975			WSI18	4.03119	28.2552	1.00985	2396.51	1362.32	1557.33
RAB21	3.94	3.01	2.02	2.07	1.47	2.38	2.89	1.48	4.55			RAB21	1.0078	2.09298	1.00985	302.219	204.157	138.666
LEA25	6.38	2.67	2.83	2.85	0.502	0.874	1.47	2.22	1.61			LEA25	0	0	0	12.5522	21.9421	5.81817
LEA4	3.52	0.659	1.37	1.75	0.7	-1.12	0.167	1.08	3.6			LEA4	1.0078	0	0	12.5522	14.31	32
LEA3-2	2.37	-3.9	0.37	-0.251	3.3	NA	-2.49	-2.72	NA			LEA3-2	0	5.23245	0	71.4512	29.5741	60.1211
BURP9	NA	NA	2.8	2.74	0.158	2.16	NA	2.98	NA			BURP9	0	1.04649	2.01971	22.2078	57.2401	5.81817

## Sheet: Panel-f
GO terms for the down-regulated genes in exodermis under compacted soils as compared to non-compacted soils
p_value	term_size	query_size	intersection_size	term_name
1.34e-07	488	1089	74	vesicle-mediated transport					6.8729
6.14e-05	144	1089	29	glycosylation					4.21183
6.34e-05	372	1089	53	carbohydrate derivative biosynthetic process					4.19791
0.000139144	86	1089	20	regulation of defense response					3.85654
0.000552151	129	1089	24	root system development					3.25794
0.000579018	147	1089	26	regulation of response to stress					3.23731
0.00209119	87	1197	17	plant-type cell wall					2.67961
0.00209119	290	1197	39	mitochondrial membrane					2.67961
0.00277023	473	1089	56	cellular response to endogenous stimulus					2.55748
0.0041851	460	1089	54	hormone-mediated signaling pathway					2.37829
0.0056776	5	1089	4	N-acetylglucosamine metabolic process					2.24584
0.00739928	235	1089	32	cytoskeleton organization					2.13081
0.00810431	148	1089	23	regulation of cell communication					2.09128
0.0103099	105	1089	18	membrane lipid metabolic process					1.98675
0.0123215	309	1089	38	protein maturation					1.90934
0.0188703	1006	1089	96	nitrogen compound transport					1.72422
0.0205737	160	1089	23	reactive oxygen species metabolic process					1.68669
0.0215023	141	1089	21	hydrogen peroxide metabolic process					1.66752
0.0283762	24	1089	7	regulation of jasmonic acid mediated signaling pathway					1.54705
0.0283762	70	1089	13	cell growth					1.54705
0.0283762	259	1089	32	response to oxidative stress					1.54705
0.0300649	46	1089	10	response to wounding					1.52194

## Sheet: Panel-g
GO terms for the up-regulated genes in endodermis under compacted soils as compared to non-compacted soils
p_value	term_size	query_size	intersection_size	term_name
2.4e-08	121	656	24	calmodulin binding	GO:0005515			7.61979
2.73e-05	6411	656	313	ion binding	GO:0005488			4.56384
7.53e-05	2649	656	150	ATP binding	c("GO:0032559"			4.12321
7.9e-05	2801	656	156	adenyl ribonucleotide binding	c("GO:0030554"			4.10237
0.000208796	1516	656	94	phosphotransferase activity	2980			3.68028
0.000636552	3032	656	160	purine ribonucleotide binding	c("GO:0017076"			3.19617
0.00081682	2307	626	136	phosphorus metabolic process	GO:0044237			3.08787
0.000938337	3385	656	174	nucleoside phosphate binding	c("GO:0097159"			3.02764
0.000939091	1364	656	83	protein kinase activity	c("GO:0016301"			3.02729
0.000939091	3094	656	161	carbohydrate derivative binding	GO:0005488			3.02729
0.00187874	1006	626	69	carbohydrate metabolic process	c("GO:0044238"			2.72613
0.00292167	417	656	33	ubiquitin-protein transferase activity	GO:0019787			2.53437
0.00467651	25	626	7	gluconeogenesis	c("GO:0006006"			2.33008
0.00467651	25	626	7	hemicellulose catabolic process	c("GO:0010410"			2.33008
0.00467651	6	626	4	selective autophagy	GO:0016236			2.33008
0.00467651	25	626	7	cell wall polysaccharide catabolic process	c("GO:0000272"			2.33008
0.00467651	25	626	7	xylan catabolic process	c("GO:0045491"			2.33008
0.00509232	66	626	11	autophagy	c("GO:0044248"			2.29308
0.00509232	26	626	7	hexose biosynthetic process	c("GO:0019318"			2.29308
0.00704844	44	656	8	chitinase activity	GO:0004553			2.15191
0.0125369	63	626	10	glucose metabolic process	GO:0019318			1.90181
0.0238381	32	656	6	calcium ion transmembrane transporter activity	c("GO:0046873"			1.62273

## Sheet: Panel-h
GO terms for the down-regulated genes in endodermis under compacted soils as compared to non-compacted soils
p_value	term_size	query_size	intersection_size	term_name
4.16e-16	372	744	60	structural constituent of ribosome			GO:0050896			15.3809
4.78e-15	55	744	23	structural constituent of chromatin			GO:0071840			14.3206
9.34e-12	449	750	63	protein-containing complex assembly			GO:0016043			11.0297
1.2e-09	1033	750	100	cellular component biogenesis			GO:0042773			8.92082
2.57e-09	104	744	24	protein heterodimerization activity			GO:0006091			8.59007
7.38e-09	29	831	13	mitochondrial respiratory chain complex I			c("GO:0042743"			8.13194
9.03e-09	197	750	34	electron transport chain			GO:0045333			8.04431
1.7e-08	45	750	16	nucleosome assembly			c("GO:0065003"			7.76955
1.75e-08	1517	831	130	organelle membrane			GO:0044085			7.75696
1.86e-08	31	831	13	NADH dehydrogenase complex			c("GO:0006119"			7.73049
2.05e-08	801	750	80	amide biosynthetic process			c("GO:0008150"			7.68825
3.84e-08	10084	831	590	intracellular anatomical structure			GO:0042221			7.41567
2.04e-07	259	750	37	response to oxidative stress			c("GO:0006848"			6.69037
8.65e-07	160	750	27	reactive oxygen species metabolic process			GO:0042221			6.06298
2.25e-06	309	750	39	protein maturation			c("GO:0016311"			5.64782
3.9e-06	220	750	31	cellular detoxification			c("GO:0006810"			5.40894
1.14e-05	141	750	23	hydrogen peroxide metabolic process			c("GO:0035303"			4.9431
1.49e-05	22	744	9	water channel activity			c("GO:0006950"			4.82681
0.000239076	87	831	15	plant-type cell wall			GO:0072593			3.62146
0.00181965	24	744	7	abscisic acid binding			GO:0005575			2.74001
0.00712384	113	750	15	response to salt stress			GO:0098796			2.14729
0.030916	220	750	21	response to auxin			2975			1.50982

## Sheet: Panel-i
Log 2 (expression fold change), scRNA-seq/scaled expression level, bulk RNA-seq, of suberin/lignin biosynthesis genes in compacted soil conditions compared to non-compacted soils in Xkitaake
(log2 fold change) for scRNA-seq, scaled expression for bulk RNA-seq
scRNA-seq												Bulk RNA-seq
	Atrichoblast	Exodermis	Sclerenchyma	Cortex	Endodermis	Pericycle	Phloem	Protoxylem	Metaxylem				Xkit_NC1	Xkit_NC2	Xkit_NC3	Xkit_CMP1	Xkit_CMP2	Xkit_CMP3
GELP43	1.64	0.639	-0.223	1.21	0.443	4.2	-3.05	-1.93	3.14			GELP43	0	0	0	116.832	328.177	443.151
GELP82	NA	2.5	NA	NA	NA	NA	NA	NA	NA			GELP82	5.03899	0	0	86.9001	160.272	289.939
CUT5	NA	3.85	-2	0.63	NA	NA	NA	NA	NA			CUT5	0	0	0	12.5522	11.448	24.2424
CAD8	3.24	1.31	-0.656	-0.601	-1.67	NA	3.91	NA	NA			CAD8	3.02339	0	0	87.8657	95.4002	56.2423
GELP95	NA	2.5	0.829	0.0824	-0.963	NA	0.5	NA	NA			GELP95	1.0078	0	1.00985	28.0012	4.77001	43.6363
CHS	NA	3.45	NA	0.81	-0.0661	1.79	1.41	NA	NA			CHS	1.0078	3.13947	6.05912	20.2767	80.1362	88.2423
CAD4	NA	5.42	2.94	3.68	2.41	2.99	NA	2.98	NA			CAD4	218.692	134.997	72.7094	1824.9	2994.61	2160.48
GELP78	NA	3.34	0.803	2.64	2.34	2.16	NA	-1.93	NA			GELP78	6.04679	9.41841	11.1084	79.1757	27.6661	62.0605
GELP10	3.24	3.45	NA	NA	NA	2.16	NA	NA	NA			GELP10	39.3041	56.5104	107.044	281.943	361.567	363.636
GELP13	4.08	0.515	3.82	0.282	1.78	-0.0984	4.46	-1.93	3.61			GELP13	254.973	124.532	152.488	691.339	642.044	764.12
GELP100	1.71	1.16	-0.482	0.893	-0.441	2.99	0.856	1.15	-0.151			GELP100	107.834	86.8586	90.8868	309.944	304.327	293.818
GELP46	2.43	1.06	1.37	0.197	-0.159	-3.42	-0.362	0.256	2.24			GELP46	85.6628	25.1158	122.192	393.947	117.342	135.757
CCR18	0.753	-0.606	-0.385	0.514	0.51	-0.0983	0.539	-1.04	-0.31			CCR18	6.04679	46.0455	24.2365	80.1412	59.1482	45.5757
GELP35	1.71	1.92	0.591	-0.279	0.535	0.483	-0.117	NA	3.07			GELP35	394.049	127.672	454.434	401.672	651.584	948.362
GELP44	0.648	0.601	1.31	1.15	-0.873	0.206	-1	-0.15	-1.69			GELP44	125.975	69.0683	154.507	214.354	161.226	327.757
CAD9	NA	1.32	0.966	2.04	-0.655	0.594	-0.596	NA	NA			CAD9	288.23	260.576	295.887	460.571	369.199	578.908
CCR8	1.71	1.8	0.966	0.719	-0.49	0.434	-2.49	-1.93	NA			CCR8	231.793	227.088	193.892	221.113	428.347	410.181
CCR7	3.05	1.77	1.94	1.9	0.374	-0.242	0.0228	-0.864	-0.153			CCR7	618.788	563.011	446.355	903.761	635.366	754.423
