# Supplementary material for: Single-cell transcriptomics reveal how root tissues adapt to soil stress
Source: Nature. 2025 Apr 30;642(8068):721–9. doi: 10.1038/s41586-025-08941-z (PMC12176638; doi:10.1038/s41586-025-08941-z)
Supplement: Supplementary file 35 — Source Data Extended Data Fig. 7 [file 41586_2025_8941_MOESM35_ESM.xlsx]

## Sheet: Summary description
This source data table for Extended Data Figure 7 includes:
(1) Log 2 (expression fold change), scRNA-seq/scaled expression level, bulk RNA-seq, of xyloglucan biosynthesis genes in compacted soil conditions compared to non-compacted soils in Xkitaake
(2) Log 2 (expression fold change), scRNA-seq/scaled expression level, bulk RNA-seq, of cellulose synthase (CESA) genes in compacted soil conditions compared to non-compacted soils in Xkitaake
(3) Log 2 (expression fold change), scRNA-seq/scaled expression level, bulk RNA-seq, of expansin genes in compacted soil conditions compared to non-compacted soils in Xkitaake
(4) Log 2 (expression fold change), scRNA-seq/scaled expression level, bulk RNA-seq, of xylanase inhibitor genes in compacted soil conditions compared to non-compacted soils in Xkitaake
(5) Raw quantification of the exodermal cells under both non-compacted and compacted soil conditions
(6) Raw measurement data for the violin plot showing the cell wall stiffness of rice primary root in compacted and non-compacted soil conditions
non-compacted soil conditions: NC
compacted soil conditions: CMP

## Sheet: Panel-a
Log 2 (expression fold change), scRNA-seq/scaled expression level, bulk RNA-seq, of xyloglucan biosynthesis genes in compacted soil conditions compared to non-compacted soils in Xkitaake
(log2 fold change) for scRNA-seq, scaled expression for bulk RNA-seq
scRNA-seq											Bulk RNA-seq
	Atrichoblast	Exodermis	Sclerenchyma	Cortex	Endodermis	Pericycle	Phloem	Protoxylem	Metaxylem			Xkit_NC1	Xkit_NC2	Xkit_NC3	Xkit_CMP1	Xkit_CMP2	Xkit_CMP3
LOC_Os02g57770	NA	1.41	-1.06	2.62	-0.468	NA	2.18	0.642	NA		LOC_Os02g57770	1.00394	0	0	41.5788	9.57868	6.80516
LOC_Os08g24750	3.41	6.04	2.94	5.04	1.09	-1.25	2.18	1.08	1.23		LOC_Os08g24750	96.378	30.2188	109.017	268.812	202.11	289.705
LOC_Os06g10960	5.62	9.18	8.61	7.65	8.29	5.73	5.93	4.45	4.57		LOC_Os06g10960	54.2126	68.7739	82.7723	159.547	114.944	145.825
LOC_Os03g13570	1.64	2.94	0.829	0.573	1.23	1.21	0.548	-2.72	1.25		LOC_Os03g13570	45.1772	44.8072	33.3108	79.2898	81.4188	89.4392
LOC_Os09g28460	-4.73	2.22	2.94	0.706	-3.08	-3.36	NA	2.98	3.11		LOC_Os09g28460	125.492	83.3623	121.13	138.274	163.795	275.123
LOC_Os10g32170	5.38	8.09	7.14	5.44	5.7	NA	2.18	2.98	3.07		LOC_Os10g32170	1178.62	1701.63	1611.03	2897.95	2230.87	2700.67
LOC_Os09g20850	3.36	1.01	1.38	2.47	0.813	-2.5	2.17	-1.93	NA		LOC_Os09g20850	224.882	318.861	267.496	416.755	431.041	510.387
LOC_Os03g05060	-1.74	1.61	-2	NA	1.59	NA	-0.311	3.01	2.26		LOC_Os03g05060	129.508	118.791	210.968	204.026	227.973	310.121
LOC_Os04g51510	0.564	5.43	1.56	2.56	2.58	3.9	2.17	-2.72	3.62		LOC_Os04g51510	1021	1637.03	1516.15	2148.56	1750.02	2115.43

## Sheet: Panel-b
Log 2 (expression fold change), scRNA-seq/scaled expression level, bulk RNA-seq, of cellulose synthase (CESA) genes in compacted soil conditions compared to non-compacted soils in Xkitaake
(log2 fold change) for scRNA-seq, scaled expression for bulk RNA-seq
scRNA-seq											Bulk RNA-seq
	Atrichoblast	Exodermis	Sclerenchyma	Cortex	Endodermis	Pericycle	Phloem	Protoxylem	Metaxylem			Xkit_NC1	Xkit_NC2	Xkit_NC3	Xkit_CMP1	Xkit_CMP2	Xkit_CMP3
CESA5	-0.156	-0.897	-0.0638	-0.374	-0.0626	-0.595	-1.13	-0.426	-0.567		CESA5	16369.7	16579.5	15046.8	11335.6	14750.8	11787.6
CESA8	0.319	-0.291	0.233	-0.0899	0.263	0.167	-0.426	-0.622	0.632		CESA8	61684.3	62916	55803.5	40002.1	43372.8	39105.9
CESA1	0.366	-0.583	0.0253	-0.326	0.082	-0.244	-0.792	-1.01	0.342		CESA1	78001.5	75986.7	65944.4	44768.1	50470.5	45394.4
CESA6	0.524	-0.0387	0.566	0.202	0.704	0.326	-0.0192	-0.0454	0.683		CESA6	48679.7	50772.5	45800.9	30547.3	32012.5	25787.1
CesA7	-1.7	-0.482	0.927	-0.358	-1.4	-0.0585	-0.241	-0.453	0.0627		CesA7	9228.4	3839.57	5703.65	2912.12	3055.67	2871.27
cesA4	-1.26	-0.102	0.325	0.125	-1.61	-0.168	-1.28	-1.02	-0.0325		cesA4	11303.5	4246.66	7531.48	3287.72	4007.76	3178.66
cesA9	-3.31	-0.675	0.0805	-0.373	-0.194	0.441	-0.522	-0.949	0.0775		cesA9	8263.94	3178.19	5243.16	2352.1	2521.43	2253.57

## Sheet: Panel-c
Log 2 (expression fold change), scRNA-seq/scaled expression level, bulk RNA-seq, of expansin genes in compacted soil conditions compared to non-compacted soils in Xkitaake
(log2 fold change) for scRNA-seq, scaled expression for bulk RNA-seq
scRNA-seq											Bulk RNA-seq
	Atrichoblast	Exodermis	Sclerenchyma	Cortex	Endodermis	Pericycle	Phloem	Protoxylem	Metaxylem			Xkit_NC1	Xkit_NC2	Xkit_NC3	Xkit_CMP1	Xkit_CMP2	Xkit_CMP3
EXPB18	NA	2.63	NA	NA	NA	NA	NA	NA	NA		EXPB18	0	0	0	107.177	206.065	155.151
EXPA6	NA	1.34	-3.32	1.86	0.0902	3.51	NA	NA	NA		EXPA6	1.0078	2.09298	2.01971	51.1745	24.8041	31.0303
EXPL2	NA	2.5	3.28	1.73	-3.97	2.99	NA	NA	NA		EXPL2	89.694	99.4165	126.232	426.776	439.795	580.848
EXPA29	NA	5.49	3.92	1.29	1.44	NA	NA	NA	-1.02		EXPA29	10.078	3.13947	30.2956	43.4501	48.6541	56.2423
EXPA2	0.964	0.652	0.565	1.53	-0.175	-0.888	-1.11	-2.92	-0.961		EXPA2	1534.88	1376.13	1738.97	3918.23	3270.32	3174.78
EXPA13	5.43	3.96	2.83	3.44	4	-2.93	-0.297	-2.78	-3.24		EXPA13	241.871	104.649	374.655	432.57	339.625	619.635
EXPL3	-0.388	-0.0512	-0.328	1.11	-0.947	-1.5	-0.674	1.21	0.114		EXPL3	690.341	775.449	871.503	1454.13	1151.48	1201.45
EXPB7	NA	-2.62	-2.6	-3.56	-2.26	-4.32	2.18	-2.28	NA		EXPB7	3899.17	3964.1	6409.54	8636.91	6180.03	7632.47
EXPA5	2.5	3.29	0.988	0.702	0.305	0.742	-1.07	-1.03	-0.458		EXPA5	558.32	619.522	471.601	737.686	820.442	938.665

## Sheet: Panel-d
Log 2 (expression fold change), scRNA-seq/scaled expression level, bulk RNA-seq, of xylanase inhibitor genes in compacted soil conditions compared to non-compacted soils in Xkitaake
(log2 fold change) for scRNA-seq, scaled expression for bulk RNA-seq
scRNA-seq											Bulk RNA-seq
	Atrichoblast	Exodermis	Sclerenchyma	Cortex	Endodermis	Pericycle	Phloem	Protoxylem	Metaxylem			Xkit_NC1	Xkit_NC2	Xkit_NC3	Xkit_CMP1	Xkit_CMP2	Xkit_CMP3
LOC_Os01g71080	2.2	5.76	7.34	11.2	3.05	2.89	6.68	5.18	5.81		LOC_Os01g71080	1840.22	3203.2	2398.38	4457.63	4740.49	5101.92
LOC_Os01g71094	3.88	5.64	5.33	6.83	4	4.06	3.35	3.49	5.14		LOC_Os01g71094	1277.01	1292.12	1233.51	2585.62	1793.13	2130.99
LOC_Os01g71130	3.24	3.34	0.966	4.7	4.36	2.16	3.01	NA	3.64		LOC_Os01g71130	22.0866	5.21014	9.08476	106.364	19.1574	32.0814
LOC_Os01g71070	3.22	7.49	5.44	7.78	8.13	5.73	3.85	5.64	5.41		LOC_Os01g71070	134.528	192.775	238.223	655.591	326.633	431.641
LOC_Os03g10478	1.64	1.12	-3.67	0.399	0.561	3.66	-1.55	-4.15	NA		LOC_Os03g10478	1029.04	164.641	930.684	2959.83	2894.68	3439.52
LOC_Os08g40690	1.64	4.18	2.2	4.64	5.02	4.68	3.82	2.34	4.58		LOC_Os08g40690	21.0827	40.6391	17.1601	373.242	114.944	85.5505
LOC_Os08g40680	2.5	3.36	3.54	3.24	3.26	2.31	0.968	2.93	1.86		LOC_Os08g40680	2.00788	1.04203	2.01884	142.141	39.2726	38.8866

## Sheet: Panel-h
Raw quantification of the exodermal cells under both non-compacted and compacted soil conditions
Exodermis cell area (μm²)
NC	CMP
476.377	1172.52
473.196	1113.47
446.833	1058.35
420.969	949.486
411.701	889.675
384.352	880.564
384.291	863.63
383.977	857.732
381.452	844.396
368.457	843.147
364.856	840.561
354.358	839.78
350.074	839.326
345.083	829.263
343.644	760.519
342.946	743.004
336.333	718.86
333.333	716.954
328.991	713.61
325.311	695.825
323.27	683.532
321.467	618.552
305.161	577.581
302.093	564.641
297.944	548.861
293.795	534.115
289.903	528.387
286.861	521.072
282.828	491.927
277.743	470.613
277.257	456.265
276.543	440.872
275.148	428.91
267.006	425.847
261.688	414.612
260.666	403.621
254.577	401.565
252.675	372.847
245.306	368.361
244.474	324.751
240.725	307.03
236.39	292.397
211.106	287.982
208.957	271.393
203.853	248.828
195.258	943.315
194.086	934.115
192.842	829.786
186.943	797.655
181.759	787.535
176.998	747.854
175.809	738.22
146.555	676.217
142.577	644.237
142.216	621.067
135.868	601.543
422.468	593.75
417.521	588.908
375.748	555.04
364.477	555.022
344.683	549.337
343.604	536.283
337.877	507.314
336.786	503.714
336.172	479.784
335.787	474.436
323.423	471.541
316.773	463.744
306.276	462.045
305.457	454.567
305.068	440.606
303.616	436.703
291.026	421.494
289.135	415.548
285.851	403.164
282.199	398.676
278.651	395.997
278.36	387.893
268.273	381.706
267.072	379.456
257.027	374.387
256.327	368.007
253.172	367.025
245.568	362.993
243.946	350.41
242.516	345.062
238.746	340.97
236.308	330.016
233.364	328.151
225.35	321.492
224.38	312.029
223.91	309.275
221.848	301.751
218.745	300.316
205.379	292.575
202.332	291.347
190.072	280.738
189.203	262.155
187.362	247.3
174.236	246.581
166.563	212.675
162.773	163.336
161.273	124.707
156.299	808.976
145.922	747.236
142.544	747.07
142.542	746.752
136.692	742.991
135.067	739.172
127.222	720.268
122.231	700.442
122.031	670.29
113.582	651.552
107.858	630.31
94.1637	627.371
90.2269	627.182
89.6107	626.956
83.6649	609.791
81.0427	604.661
542.354	599.919
515.299	592.447
423.33	585.981
410.855	580.942
407.636	574.677
407.506	558.743
396.646	545.865
386.976	544.289
374.785	539.376
374.189	538.697
371.235	532.576
339.46	529.983
333.725	528.252
328.957	524.897
324.035	495.805
314.801	483.054
313.97	481.224
311.672	467.198
297.917	461.674
288.304	431.563
283.948	427.721
277.664	422.617
270.555	408.472
267.037	407.54
264.361	399.6
262.611	397.47
258.29	393.95
256.024	378.501
255.688	374.092
254.242	280.248
254.003	254.259
233.573	220.074
230.849
227.217
226.329
223.581
220.337
209.83
204.879
202.084
197.516
194.032
192.252
190.521
188.849
187.945
184.663
179.073
178.226
169.176
167.04
155.447
148.357
147.535
119.082
74.5765
59.5716

## Sheet: Panel-n
Raw measurement data for the violin plot showing the cell wall stiffness of rice primary root in compacted and non-compacted soil conditions
NC-endodermis	CMP-endodermis	NC-cytoplasm	CMP-cytoplasm
0.145914	0.385382	0.0162144	-0.00371748
0.168802	0.40827	0.0162144	-0.00371748
0.130655	0.446417	0.0238437	-0.00371748
0.100138	0.484564	0.00858496	-0.00371748
0.237467	0.454046	0.00858496	-0.0113469
0.19169	0.476934	0.0391025	-0.0113469
0.229837	0.484564	0.000955566	-0.00371748
0.260355	0.484564	0.0314731	-0.00371748
0.206949	0.187017	0.000955566	-0.0113469
0.145914	0.370123	0.0238437	-0.00371748
0.260355	0.377752	0.0314731	-0.0113469
0.229837	0.446417	0.0162144	-0.0113469
0.214579	0.316717	0.000955566	-0.0113469
0.100138	0.415899	0.000955566	-0.0113469
0.267984	0.377752	0.00858496	-0.0113469
0.214579	0.415899	0.00858496	-0.0113469
0.153543	0.377752	0.00858496	-0.0113469
0.260355	0.454046	0.000955566	-0.0113469
0.222208	0.40827	0.000955566	-0.00371748
0.267984	0.362493	0.00858496	-0.0113469
0.100138	0.40827	0.000955566	-0.0113469
0.161173	0.40827	0.000955566	-0.0113469
0.19932	0.446417	0.000955566	-0.00371748
0.0772495	0.461676	0.00858496	-0.0113469
0.222208	0.431158	0.0238437	-0.00371748
0.260355	0.377752	-0.00667383	-0.00371748
0.145914	0.377752	0.000955566	-0.00371748
0.229837	0.393011	0.0162144	-0.00371748
0.176432	0.377752	0.0314731	-0.0113469
0.0772495	0.446417	-0.0143032	-0.0113469
0.214579	0.423529	0.0467319	-0.0113469
0.206949	0.454046	-0.0219326	-0.0113469
0.237467	0.385382	-0.0143032	-0.00371748
0.260355	0.454046	0.0238437	-0.0113469
0.206949	0.40827	0.000955566	-0.0113469
0.237467	0.431158	0.0162144	-0.0189763
0.260355	0.385382	0.00858496	-0.0113469
0.206949	0.438787	0.0238437	-0.0113469
0.184061	0.2862	0.0238437	-0.00371748
0.0848789	0.331976	0.0391025	-0.0113469
0.145914	0.347235	-0.00667383	-0.0113469
0.176432	0.347235	0.0238437	-0.00371748
0.229837	0.40064	0.0391025	-0.00371748
0.206949	0.309088	0.0162144	-0.0113469
0.19932	0.53034	-0.00667383	-0.00371748
0.206949	0.522711	0.000955566	-0.00371748
0.19169	0.484564	0.00858496	-0.00371748
0.19932	0.515081	0.0238437	-0.00371748
0.107767	0.248053	0.000955566	-0.00371748
0.0848789	0.438787	0.0162144	-0.00371748
0.145914	0.393011	-0.0219326	-0.00371748
0.130655	0.354864	-0.0143032	-0.0113469
0.267984	0.438787	-0.00667383	-0.00371748
0.260355	0.431158	-0.0219326	-0.00371748
0.153543	0.202276	0.00858496	-0.0113469
0.107767	0.217535	0.000955566	-0.0113469
0.100138	0.40064	0.0162144	-0.00371748
0.115396	0.484564	0.000955566	-0.00371748
0.0925083	0.248053	0.00858496	0.00391191
0.245096	0.438787	0.0238437	-0.00371748
0.222208	0.40064	0.00858496	0.0115413
0.100138	0.270941	-0.00667383	-0.00371748
0.229837	0.354864	0.00858496	-0.0113469
0.0848789	0.515081	0.0162144	-0.00371748
0.168802	0.484564	0.0238437	-0.0113469
0.237467	0.40827	0.0162144	-0.0113469
0.260355	0.454046	0.000955566	-0.0113469
0.115396	0.324346	0.0238437	-0.00371748
0.161173	0.393011	0.0238437	-0.00371748
0.168802	0.461676	0.0238437	0.0115413
0.115396	0.225164	0.0238437	0.0268001
0.138285	0.454046	0.000955566	0.0115413
0.138285	0.438787	0.0467319	-0.00371748
0.161173	0.415899	0.00858496	0.00391191
0.115396	0.469305	0.0238437	-0.00371748
0.123026	0.454046	0.000955566	-0.00371748
0.153543	0.393011	-0.0143032	-0.0113469
0.19169	0.393011	0.000955566	-0.0113469
0.0772495	0.431158	0.0162144	-0.00371748
0.0925083	0.393011	0.00858496	-0.00371748
0.206949	0.415899	0.00858496	-0.0113469
0.252726	0.263311	0.0314731	-0.00371748
0.245096	0.438787	-0.00667383	-0.00371748
0.214579	0.492193	0.00858496	0.0115413
0.107767	0.522711	0.00858496	0.0268001
0.123026	0.385382	0.00858496	0.0191707
0.130655	0.438787	-0.00667383	0.00391191
0.237467	0.476934	0.00858496	-0.00371748
0.222208	0.438787	-0.00667383	0.00391191
0.19932	0.423529	0.00858496	0.00391191
0.0696201	0.499823	-0.0219326	-0.0113469
0.168802	0.484564	-0.0219326	-0.0113469
0.0772495	0.454046	0.0314731	-0.00371748
0.206949	0.431158	-0.00667383	-0.00371748
0.115396	0.415899	0.00858496	-0.0113469
0.229837	0.385382	0.000955566	-0.0113469
0.130655	0.415899	0.0162144	-0.00371748
0.19932	0.393011	0.0162144	-0.00371748
0.176432	0.53797	-0.00667383	0.00391191
0.245096	0.499823	0.0238437	0.0115413
0.0925083	0.423529	0.0314731	0.0115413
0.123026	0.354864	-0.0143032	0.00391191
0.260355	0.362493	-0.0143032	0.00391191
0.19169	0.423529	-0.00667383	0.00391191
0.260355	0.469305	0.000955566	0.00391191
0.184061	0.469305	-0.00667383	-0.00371748
0.100138	0.393011	-0.0143032	-0.0113469
0.130655	0.454046	-0.00667383	-0.0113469
0.100138	0.431158	-0.00667383	-0.0113469
0.245096	0.507452	0.0314731	-0.0113469
0.107767	0.492193	0.000955566	-0.00371748
0.100138	0.454046	0.0162144	-0.00371748
0.0925083	0.27857	0.0162144	-0.00371748
0.138285	0.469305	0.000955566	-0.00371748
0.0848789	0.454046	0.0162144	0.0191707
0.145914	0.461676	-0.0143032	0.0268001
0.245096	0.40827	0.00858496	0.0115413
0.130655	0.347235	0.000955566	0.0191707
0.0848789	0.438787	0.00858496	0.0115413
0.0925083	0.499823	0.00858496	-0.00371748
0.100138	0.438787	0.0162144	-0.00371748
0.138285	0.469305	0.0162144	-0.0113469
0.115396	0.484564	0.00858496	-0.00371748
0.145914	0.240423	0.00858496	-0.0113469
0.176432	0.324346	0.0162144	-0.0113469
0.214579	0.248053	0.00858496	-0.00371748
0.0925083	0.446417	0.0467319	-0.0113469
0.100138	0.461676	-0.00667383	-0.00371748
0.0925083	0.385382	0.0238437	-0.00371748
0.100138	0.339605	-0.0143032	0.0115413
0.0994556	0.423529	0.0391025	0.0191707
0.107085	0.40827	0.000955566	0.0191707
0.0841968	0.316717	-0.00667383	0.0191707
0.16812	0.248053	0.00858496	0.0191707
0.145232	0.393011	0.000955566	-0.00371748
0.129973	0.431158	-0.00667383	-0.0113469
0.244414	0.354864	-0.0219326	-0.0113469
0.145232	0.324346	0.000955566	-0.00371748
0.16812	0.423529	-0.0143032	-0.0113469
0.198638	0.2862	0.0314731	-0.00371748
0.236785	0.309088	0.0162144	-0.0113469
0.0918262	0.393011	0.00858496	-0.00371748
0.183379	0.309088	0.000955566	-0.0113469
0.152861	0.385382	0.000955566	-0.0113469
0.0918262	0.339605	-0.0143032	0.00391191
0.221526	0.225164	0.0467319	0.00391191
0.191008	0.385382	0.0162144	0.0115413
0.137603	0.40827	-0.0143032	0.0344295
0.114714	0.446417	0.000955566	0.0191707
0.145232	0.339605	0.0162144	0.0191707
0.183379	0.27857	0.0238437	0.00391191
0.229155	0.217535	-0.00667383	0.0115413
0.183379	0.393011	0.00858496	0.00391191
0.198638	0.339605	0.00858496	-0.00371748
0.221526	0.377752	0.000955566	-0.00371748
0.221526	0.415899	0.000955566	-0.00371748
0.145232	0.423529	0.00858496	-0.0113469
0.137603	0.347235	0.0391025	-0.00371748
0.122344	0.423529	0.0162144	-0.00371748
0.145232	0.438787	0.00858496	-0.0113469
0.137603	0.423529	0.0162144	-0.00371748
0.129973	0.40064	0.0162144	-0.00371748
0.221526	0.438787	0.0162144	-0.00371748
0.213896	0.40064	0.00858496	-0.0113469
0.152861	0.377752	0.0391025	-0.0113469
0.0841968	0.469305	-0.0219326	-0.00371748
0.183379	0.454046	0.00858496	-0.00371748
0.236785	0.499823	-0.0219326	0.00391191
0.122344	0.415899	-0.00667383	0.0573177
0.0918262	0.454046	-0.0219326	0.0344295
0.198638	0.469305	0.00858496	0.0344295
0.206267	0.438787	-0.0219326	0.0268001
0.229155	0.522711	0.0162144	0.0268001
0.17575	0.507452	-0.0143032	0.0115413
0.152861	0.438787	0.00858496	-0.0113469
0.129973	0.492193	-0.00667383	-0.00371748
0.213896	0.40064	0.0162144	-0.0113469
0.191008	0.476934	0.0467319	-0.00371748
0.198638	0.446417	-0.00667383	-0.00371748
0.17575	0.377752	0.0314731	-0.0113469
0.107085	0.40827	0.0238437	0.00391191
0.206267	0.354864	0.0314731	-0.0113469
0.244414	0.53797	0.00858496	-0.00371748
0.114714	0.469305	0.0238437	-0.00371748
0.145232	0.469305	0.00858496	-0.0113469
0.236785	0.415899	0.00858496	-0.0113469
0.252043	0.393011	0.0162144	0.00391191
0.0994556	0.293829	0.00858496	0.0115413
0.114714	0.331976	0.0162144	-0.0113469
0.244414	0.492193	0.000955566	0.0420589
0.16812	0.362493	-0.0219326	0.0649471
0.0994556	0.469305	0.0162144	0.0496883
0.114714	0.301458	0.0314731	0.0496883
0.0918262	0.354864	0.0314731	0.0420589
0.198638	0.2862	0.0162144	0.0344295
0.0994556	0.339605	-0.00667383	0.0115413
0.0841968	0.385382	0.00858496	-0.00371748
0.0994556	0.248053	0.00858496	-0.0113469
0.129973	0.331976	0.00858496	-0.00371748
0.0918262	0.40827	0.000955566	-0.0113469
0.0918262	0.438787	-0.00667383	-0.00371748
0.16812	0.324346	0.0238437	-0.00371748
0.0841968	0.255682	0.0238437	0.0191707
0.129973	0.385382	0.0238437	0.0191707
0.191008	0.331976	0.00858496	0.0191707
0.198638	0.377752	0.0391025	0.0191707
0.068938	0.362493	-0.00667383	0.0115413
0.137603	0.377752	0.0162144	0.0115413
0.152861	0.309088	0.0391025	0.0115413
0.221526	0.354864	0.0314731	0.0191707
0.213896	0.438787	0.00858496	0.0191707
0.198638	0.339605	0.0238437	0.0649471
0.0994556	0.339605	0.00858496	0.0878353
0.244414	0.415899	0.000955566	0.0573177
0.122344	0.415899	0.000955566	0.0649471
0.137603	0.40064	0.00858496	0.0496883
0.137603	0.377752	0.00858496	0.0344295
0.206267	0.393011	0.0162144	0.00391191
0.183379	0.423529	0.0391025	-0.00371748
0.259673	0.370123	0.0391025	-0.0113469
0.16812	0.40064	0.0238437	-0.00371748
0.122344	0.263311	0.0162144	-0.0113469
0.191008	0.27857	-0.0143032	-0.00371748
0.198638	0.393011	0.0391025	-0.0113469
0.0841968	0.385382	0.00858496	-0.00371748
0.122344	0.438787	0.00858496	0.0344295
0.152861	0.40827	-0.00667383	0.0344295
0.107085	0.385382	0.0238437	0.0344295
0.122344	0.415899	0.0162144	0.0344295
0.114714	0.393011	0.0238437	0.0344295
0.16812	0.316717	0.0162144	0.0344295
0.244414	0.370123	0.0162144	0.0268001
0.244414	0.40827	0.00858496	0.0344295
0.236785	0.438787	0.0391025	0.0344295
0.0918262	0.331976	0.00858496	0.0420589
0.0841968	0.461676	0.0467319	0.0573177
0.229155	0.40827	0.0314731	0.0725765
0.17575	0.370123	0.000955566	0.0878353
0.137603	0.438787	0.00858496	0.0725765
0.16812	0.423529	0.00858496	0.0420589
0.17575	0.370123	0.0162144	0.0115413
0.0994556	0.339605	0.00858496	-0.00371748
0.160491	0.431158	-0.0143032	-0.00371748
0.191008	0.446417	-0.0143032	-0.00371748
0.137603	0.431158	0.0238437	-0.00371748
0.221526	0.40827	0.0467319	-0.00371748
0.068938	0.423529	-0.0143032	-0.00371748
0.137603	0.309088	0.000955566	-0.00371748
0.16812	0.354864	0.0162144	-0.0113469
0.145232	0.316717	0.000955566	0.0344295
0.145232	0.415899	0.000955566	0.0344295
0.122344	0.469305	0.0391025	0.0268001
0.129973	0.393011	0.0162144	0.0344295
0.068938	0.431158	0.00858496	0.0344295
0.107085	0.454046	0.000955566	0.0420589
0.0765674	0.324346	0.0391025	0.0344295
0.152861	0.438787	0.0238437	0.0344295
0.114714	0.469305	0.0162144	0.0420589
0.0994556	0.461676	0.0467319	0.0344295
0.160491	0.522711	-0.0219326	0.0420589
0.0765674	0.469305	0.0314731	0.0802059
0.145232	0.393011	0.000955566	0.0725765
0.0994556	0.393011	0.00858496	0.0878353
0.107085	0.423529	-0.00667383	0.0725765
0.221526	0.377752	0.0238437	0.0344295
0.0918262	0.515081	0.0162144	0.0191707
0.0841968	0.476934	0.0467319	0.0191707
0.183379	0.499823	0.000955566	0.0115413
0.0918262	0.476934	0.00858496	0.00391191
0.0994556	0.385382	0.000955566	0.00391191
0.183379	0.454046	-0.0143032	0.00391191
0.221526	0.484564	-0.00667383	0.00391191
0.145232	0.507452	-0.00667383	0.00391191
0.198638	0.476934	-0.0143032	0.0420589
0.213896	0.431158	0.000955566	0.0496883
0.129973	0.385382	0.0162144	0.0420589
0.183379	0.339605	-0.00667383	0.0573177
0.137603	0.415899	0.0543613	0.0420589
0.191008	0.354864	0.0543613	0.0420589
0.267302	0.461676	0.0391025	0.0268001
0.152861	0.492193	0.0162144	0.0268001
0.137603	0.522711	-0.00667383	0.0115413
0.0918262	0.507452	0.00858496	0.0191707
0.0918262	0.40827	0.0162144	0.0344295
0.252043	0.40827	-0.0143032	0.0496883
0.145232	0.438787	0.00858496	0.0725765
0.122344	0.469305	0.00858496	0.0344295
0.0994556	0.476934	0.0314731	0.0115413
0.114714	0.469305	0.0238437	0.0115413
0.206267	0.476934	0.0162144	0.0115413
0.182567	0.454046	0.0162144	0.0268001
0.182567	0.179388	0.0162144	0.0191707
0.235973	0.476934	0.0162144	0.0344295
0.14442	0.454046	0.0314731	0.0573177
0.113903	0.515081	0.0162144	0.0420589
0.197826	0.515081	-0.00667383	0.0268001
0.220714	0.492193	0.0162144	0.0191707
0.129161	0.469305	0.0238437	0.0573177
0.129161	0.423529	0.0238437	0.0878353
0.083385	0.469305	0.000955566	0.0649471
0.205455	0.522711	0.000955566	0.0420589
0.190196	0.469305	-0.0219326	0.0268001
0.136791	0.454046	0.0314731	0.0268001
0.14442	0.484564	0.0238437	0.0191707
0.174938	0.431158	-0.00667383	0.0954646
0.113903	0.438787	0.000955566	0.0725765
0.182567	0.339605	0.0238437	0.0725765
0.174938	0.438787	0.0314731	0.0573177
0.167308	0.40827	0.0314731	0.0344295
0.14442	0.484564	0.0238437	0.0420589
0.174938	0.476934	0.0391025	0.0496883
0.205455	0.431158	-0.00667383	0.0573177
0.190196	0.461676	0.0162144	0.0649471
0.129161	0.454046	0.0467319	0.0802059
0.220714	0.446417	0.0314731	0.0878353
0.113903	0.469305	0.0162144	0.0573177
0.129161	0.438787	0.000955566	0.0725765
0.129161	0.415899	0.0238437	0.0649471
0.0986438	0.225164	0.0543613	0.0420589
0.174938	0.385382	-0.0143032	0.0420589
0.220714	0.339605	0.0391025	0.0191707
0.121532	0.431158	0.00858496	0.103094
0.121532	0.431158	-0.00667383	0.0344295
0.174938	0.469305	-0.0143032	0.0496883
0.190196	0.415899	0.0238437	0.0649471
0.205455	0.377752	0.0238437	0.0344295
0.136791	0.415899	-0.00667383	0.0496883
0.083385	0.354864	0.0238437	0.0649471
0.0910144	0.40827	0.000955566	0.0115413
0.0986438	0.423529	0.000955566	0.0420589
0.106273	0.484564	-0.0219326	0.0115413
0.129161	0.454046	0.00858496	0.00391191
0.15205	0.492193	-0.0143032	0.0191707
0.159679	0.385382	0.0543613	0.0496883
0.14442	0.40827	0.000955566	0.0496883
0.136791	0.377752	0.0238437	0.0649471
0.235973	0.446417	0.0162144	0.0725765
0.205455	0.454046	0.0238437	0.0802059
0.0757556	0.438787	0.0162144	0.0802059
0.251232	0.446417	0.000955566	0.0954646
0.129161	0.476934	0.0162144	0.0954646
0.0986438	0.461676	0.00858496	0.103094
0.205455	0.454046	0.0467319	0.0268001
0.235973	0.40064	0.0391025	0.0496883
0.220714	0.385382	0.00858496	0.0649471
0.136791	0.316717	0.00858496	0.0420589
0.0986438	0.393011	0.00858496	0.0802059
0.0986438	0.354864	0.0238437	0.0802059
0.14442	0.187017	0.0238437	0.0802059
0.174938	0.476934	-0.00667383	0.0725765
0.136791	0.469305	0.000955566	0.0878353
0.159679	0.40827	-0.00667383	0.0802059
0.15205	0.415899	-0.00667383	0.0725765
0.083385	0.415899	0.0238437	0.0191707
0.159679	0.362493	0.000955566	0.0725765
0.136791	0.446417	0.000955566	0.0649471
0.106273	0.469305	0.000955566	0.0878353
0.083385	0.469305	-0.00667383	0.0573177
0.167308	0.415899	0.000955566	0.0573177
0.14442	0.415899	0.000955566	0.0649471
0.129161	0.40064	0.0391025	0.0725765
0.190196	0.438787	0.0238437	0.0496883
0.15205	0.438787	0.0314731	0.0954646
0.083385	0.40064	0.0391025	0.0496883
0.235973	0.431158	0.0467319	0.0649471
0.106273	0.385382	0.0391025	0.0878353
0.129161	0.553228	0.0238437	0.0878353
0.121532	0.438787	0.0391025	0.0649471
0.197826	0.40827	0.0238437	0.0420589
0.174938	0.263311	-0.0219326	0.0344295
0.14442	0.309088	0.000955566	0.0268001
0.174938	0.423529	0.00858496	0.0191707
0.136791	0.293829	0.000955566	0.0268001
0.182567	0.263311	0.0162144	0.103094
0.0757556	0.385382	0.0391025	0.0878353
0.113903	0.354864	0.0391025	0.0649471
0.113903	0.515081	0.00858496	0.0573177
0.136791	0.469305	0.00858496	0.0649471
0.121532	0.423529	0.0238437	0.103094
0.113903	0.553228	0.0391025	0.0420589
0.136791	0.377752	0.0238437	0.0725765
0.0757556	0.40064	0.00858496	0.0649471
0.14442	0.40064	0.00858496	0.0649471
0.136791	0.393011	0.00858496	0.0496883
0.15205	0.331976	-0.00667383	0.0344295
0.113903	0.499823	0.0162144	0.0191707
0.15205	0.370123	-0.00667383	0.0191707
0.174938	0.377752	-0.00667383	0.0115413
0.083385	0.385382	0.00858496	0.0268001
0.121532	0.309088	0.000955566	0.0268001
0.113903	0.454046	0.000955566	0.103094
0.0757556	0.469305	0.0391025	0.0344295
0.136791	0.446417	0.000955566	0.0725765
0.121532	0.393011	0.00858496	0.0649471
0.106273	0.362493	0.0238437	0.0420589
0.0757556	0.454046	0.0467319	0.0344295
0.129161	0.438787	0.00858496	0.0420589
0.113903	0.354864	0.0162144	0.0191707
0.083385	0.431158	0.0314731	0.0268001
0.0757556	0.492193	0.0314731	0.00391191
0.0681262	0.476934	0.0543613	0.0115413
0.121532	0.454046	0.0391025	0.0115413
0.14442	0.522711	0.000955566	0.0115413
0.205455	0.461676	0.00858496	0.0725765
0.129161	0.492193	0.0314731	0.103094
0.197826	0.492193	0.00858496	0.0878353
0.106273	0.469305	0.0238437	0.103094
0.14442	0.515081	0.0238437	0.0268001
0.121532	0.484564	0.0238437	0.0191707
0.136791	0.492193	0.000955566	0.0115413
0.14442	0.194647	0.00858496	0.0420589
0.159679	0.393011	0.0314731	0.0496883
0.258861	0.446417	-0.0143032	0.0496883
0.197826	0.202276	0.000955566	0.0420589
0.106273	0.438787	0.00858496	0.0496883
0.0910144	0.507452	-0.00667383	0.0496883
0.106273	0.476934	-0.0143032	0.0344295
0.083385	0.415899	-0.00667383	0.0115413
0.0986438	0.202276	-0.0143032	0.00391191
0.0757556	0.370123	-0.00667383	-0.00371748
0.121532	0.40064	0.000955566	-0.0113469
0.106273	0.324346	-0.0143032	-0.00371748
0.136791	0.499823	0.0162144	0.0573177
0.121532	0.393011	0.00858496	0.0725765
0.167308	0.461676	0.0162144	0.0878353
0.121532	0.438787	0.000955566	0.0878353
0.121532	0.40064	0.00858496	0.0191707
0.0986438	0.347235	0.0238437	0.0115413
0.0986438	0.431158	0.0238437	0.0115413
0.136791	0.438787	0.0162144	0.0344295
0.106273	0.454046	0.00858496	0.0344295
0.129161	0.40064	0.000955566	0.0420589
0.15205	0.507452	0.000955566	0.0573177
0.190196	0.492193	-0.00667383	0.0725765
0.121532	0.393011	0.0162144	0.0420589
0.129161	0.393011	0.00858496	0.0268001
0.15205	0.2862	-0.00667383	0.00391191
0.15205	0.248053	0.00858496	-0.0113469
0.121532	0.370123	0.000955566	-0.0189763
0.14442	0.53034	-0.0143032	-0.0113469
0.0910144	0.507452	-0.00667383	-0.00371748
0.121532	0.354864	0.00858496	0.0573177
0.0986438	0.507452	0.000955566	0.0802059
0.14442	0.362493	0.000955566	0.0878353
0.0681262	0.461676	0.000955566	0.0802059
0.0986438	0.393011	0.000955566	0.0954646
0.0757556	0.293829	0.0314731	0.0954646
0.129161	0.385382	0.0238437	0.0268001
0.113903	0.354864	0.0238437	0.00391191
0.0910144	0.492193	0.0314731	0.00391191
0.136791	0.461676	0.0162144	-0.00371748
0.0910144	0.476934	0.0162144	0.0115413
0.129161	0.515081	0.000955566	0.0115413
0.121532	0.515081	0.0238437	0.0115413
0.083385	0.507452	0.0467319	0.0191707
0.0681262	0.461676	0.0391025	0.0191707
0.129161	0.454046	0.000955566	0.0420589
0.0986438	0.40064	0.0238437	0.0420589
0.136791	0.515081	0.0543613	0.0268001
0.129161	0.454046	0.0391025	0.0191707
0.129161	0.40827	0.0162144	0.00391191
0.0910144	0.415899	0.00858496	-0.00371748
0.113903	0.385382	-0.00667383	-0.0113469
0.0681262	0.431158	0.000955566	-0.0113469
0.136791	0.484564	0.000955566	-0.00371748
0.083385	0.354864	-0.00667383	-0.0189763
0.129161	0.499823	0.000955566	0.0649471
0.121532	0.507452	0.0314731	0.0649471
0.0910144	0.469305	-0.00667383	0.0725765
0.0910144	0.461676	0.00858496	0.0802059
0.0986438	0.476934	-0.00667383	0.0802059
0.136791	0.240423	-0.0143032	0.0878353
0.136791	0.454046	0.000955566	0.103094
0.129161	0.469305	-0.0143032	0.0954646
0.213085	0.446417	-0.00667383	0.0115413
0.14442	0.507452	0.0162144	-0.0113469
0.0910144	0.469305	-0.00667383	-0.0113469
0.113903	0.461676	0.0314731	-0.00371748
0.15205	0.499823	-0.00667383	0.00391191
0.113903	0.40827	-0.00667383	0.0115413
0.0681262	0.438787	0.000955566	0.00391191
0.106273	0.476934	0.0162144	0.00391191
0.106273	0.40827	0.000955566	-0.00371748
0.106273	0.423529	0.00858496	0.0115413
0.14442	0.415899	0.0314731	0.00391191
0.0910144	0.370123	0.00858496	0.00391191
0.159679	0.362493	0.0162144	0.00391191
0.14442	0.438787	0.000955566	0.00391191
0.182567	0.331976	0.000955566	-0.0113469
0.121532	0.415899	0.0543613	-0.0113469
0.14442	0.461676	0.0162144	-0.00371748
0.136791	0.545599	-0.0143032	-0.0113469
0.0910144	0.507452	-0.00667383	0.0649471
0.0910144	0.476934	0.00858496	0.0725765
0.15205	0.347235	-0.00667383	0.0649471
0.0757556	0.446417	0.0162144	0.0725765
0.159679	0.454046	0.0314731	0.0725765
0.0986438	0.545599	0.00858496	0.0802059
0.121532	0.454046	0.000955566	0.0725765
0.106273	0.423529	0.00858496	0.0725765
0.136791	0.431158	0.000955566	0.0954646
0.167308	0.492193	-0.00667383	0.0954646
0.174938	0.385382	0.0314731	0.0954646
0.228343	0.362493	-0.0219326	0.0954646
0.0986438	0.393011	0.000955566	0.103094
0.0681262	0.393011	0.000955566	0.0191707
0.14442	0.431158	0.00858496	-0.0113469
0.0910144	0.461676	0.0314731	-0.0113469
0.251232	0.446417	0.0391025	-0.0189763
0.0913877	0.431158	0.0238437	-0.0113469
0.114276	0.469305	0.0162144	0.0115413
0.114276	0.446417	0.000955566	-0.0113469
0.0684995	0.553228	0.0238437	-0.00371748
0.160052	0.522711	0.0314731	-0.00371748
0.167682	0.499823	0.0238437	-0.00371748
0.129535	0.40827	0.00858496	-0.00371748
0.129535	0.454046	0.0162144	-0.0113469
0.144793	0.40827	-0.00667383	-0.0113469
0.160052	0.385382	0.0162144	-0.0113469
0.167682	0.385382	0.0238437	-0.0113469
0.137164	0.431158	0.0314731	-0.0113469
0.137164	0.301458	-0.00667383	-0.0113469
0.160052	0.252432	0.000955566	-0.0189763
0.137164	0.221914	0.00858496	-0.0113469
0.175311	0.343985	-0.0143032	-0.0113469
0.144793	0.206656	0.000955566	-0.0113469
0.0990171	0.305838	0.0238437	0.0573177
0.0990171	0.290579	0.0162144	0.0725765
0.114276	0.260061	0.00858496	0.0573177
0.114276	0.313467	-0.00667383	0.0725765
0.137164	0.28295	0.00858496	0.0725765
0.144793	0.359243	0.000955566	0.0802059
0.152423	0.359243	0.0314731	0.0878353
0.0990171	0.298208	0.0391025	0.0802059
0.144793	0.260061	0.0238437	0.0954646
0.106646	0.252432	0.0314731	0.0954646
0.121905	0.374502	0.0391025	0.0954646
0.0761289	0.221914	0.0314731	0.0954646
0.129535	0.267691	0.00858496	0.0954646
0.175311	0.267691	0.0314731	0.0878353
0.259234	0.28295	0.0314731	0.0115413
0.121905	0.237173	0.00858496	-0.00371748
0.137164	0.351614	0.0162144	-0.0189763
0.221087	0.252432	-0.00667383	-0.0113469
0.198199	0.28295	-0.00667383	-0.0189763
0.175311	0.28295	0.0467319	-0.00371748
0.0684995	0.336355	0.0314731	0.00391191
0.0761289	0.298208	0.0162144	0.00391191
0.0913877	0.328726	0.0314731	-0.00371748
0.0913877	0.40502	0.000955566	-0.0113469
0.114276	0.328726	0.0467319	-0.0113469
0.106646	0.252432	0.0314731	-0.0113469
0.114276	0.298208	0.0162144	-0.00371748
0.18294	0.305838	0.0314731	-0.00371748
0.129535	0.328726	-0.0143032	-0.0189763
0.121905	0.366873	0.00858496	-0.0113469
0.167682	0.420279	0.00858496	-0.0189763
0.0913877	0.28295	0.0543613	-0.00371748
0.160052	0.313467	0.0314731	-0.0189763
0.152423	0.366873	0.0162144	-0.0113469
0.0913877	0.420279	0.000955566	0.0573177
0.114276	0.237173	0.00858496	0.0649471
0.167682	0.229544	-0.00667383	0.0573177
0.160052	0.412649	-0.00667383	0.0725765
0.152423	0.290579	0.0238437	0.0649471
0.121905	0.313467	0.000955566	0.0725765
0.198199	0.343985	-0.00667383	0.0802059
0.243976	0.366873	-0.00667383	0.0878353
0.228717	0.321096	-0.00667383	0.0954646
0.198199	0.260061	0.0314731	0.0878353
0.175311	0.221914	0.0391025	0.0878353
0.152423	0.305838	0.0162144	0.0878353
0.152423	0.229544	0.0314731	0.0802059
0.0990171	0.336355	0.00858496	0.103094
0.0990171	0.366873	0.0314731	0.00391191
0.19057	0.427908	-0.00667383	-0.0189763
0.18294	0.359243	0.0162144	-0.0113469
0.137164	0.27532	-0.0143032	-0.0113469
0.121905	0.206656	0.000955566	-0.0189763
0.198199	0.351614	0.000955566	-0.00371748
0.0913877	0.321096	0.000955566	-0.00371748
0.167682	0.343985	0.00858496	-0.0113469
0.129535	0.351614	0.000955566	-0.00371748
0.0990171	0.321096	0.0543613	-0.0113469
0.144793	0.267691	0.0391025	-0.0113469
0.129535	0.260061	0.000955566	-0.0189763
0.144793	0.229544	0.0314731	-0.0113469
0.137164	0.206656	0.0238437	-0.00371748
0.160052	0.229544	0.000955566	-0.00371748
0.129535	0.229544	0.0162144	-0.00371748
0.18294	0.290579	0.00858496	-0.0113469
0.114276	0.40502	0.00858496	-0.0113469
0.175311	0.260061	0.000955566	-0.0113469
0.213458	0.27532	0.0162144	-0.0189763
0.106646	0.443167	0.0314731	0.0496883
0.0913877	0.351614	0.0314731	0.0649471
0.152423	0.260061	0.00858496	0.0573177
0.152423	0.191397	-0.0143032	0.0573177
0.0913877	0.244803	-0.00667383	0.0649471
0.137164	0.237173	-0.0219326	0.0802059
0.152423	0.191397	0.0238437	0.0802059
0.137164	0.412649	0.000955566	0.0878353
0.129535	0.343985	0.000955566	0.0878353
0.0761289	0.244803	0.00858496	0.0725765
0.144793	0.343985	0.000955566	0.0802059
0.167682	0.298208	-0.00667383	0.0725765
0.137164	0.382132	-0.00667383	0.0115413
0.129535	0.27532	0.00858496	-0.00371748
0.0990171	0.244803	0.0162144	-0.0189763
0.114276	0.336355	0.00858496	-0.0189763
0.144793	0.305838	0.00858496	-0.00371748
0.114276	0.488943	0.0391025	0.00391191
0.121905	0.53472	0.0467319	-0.00371748
0.167682	0.458426	0.0391025	-0.0189763
0.137164	0.252432	0.0162144	-0.0189763
0.106646	0.28295	0.0238437	-0.0113469
0.0913877	0.229544	0.0162144	-0.0113469
0.121905	0.466055	-0.0219326	-0.00371748
0.167682	0.351614	-0.00667383	-0.00371748
0.137164	0.450796	-0.0143032	-0.00371748
0.19057	0.244803	0.0162144	-0.0113469
0.19057	0.336355	-0.0219326	-0.0113469
0.160052	0.28295	-0.00667383	-0.0113469
0.221087	0.366873	0.0238437	-0.0113469
0.137164	0.244803	0.000955566	-0.0113469
0.221087	0.27532	-0.00667383	-0.0113469
0.0990171	0.199026	0.000955566	0.0649471
0.175311	0.252432	-0.00667383	0.0649471
0.137164	0.237173	0.0314731	0.0649471
0.0913877	0.244803	0.00858496	0.0573177
0.114276	0.27532	0.0238437	0.0573177
0.137164	0.305838	0.0162144	0.0725765
0.160052	0.328726	0.0238437	0.0649471
0.213458	0.252432	0.00858496	0.0649471
0.137164	0.252432	0.0238437	0.0802059
0.205829	0.313467	0.0162144	0.0878353
0.18294	0.28295	0.0314731	0.0649471
0.203279	0.252432	0.00858496	0.0802059
0.111726	0.427908	0.0238437	0.0725765
0.119355	0.305838	0.0391025	0.0802059
0.134614	0.244803	0.00858496	0.0191707
0.0888377	0.252432	-0.00667383	-0.0113469
0.111726	0.27532	-0.00667383	-0.00371748
0.111726	0.420279	0.000955566	-0.0189763
0.0888377	0.221914	0.0391025	-0.0113469
0.165132	0.313467	0.00858496	-0.00371748
0.0888377	0.336355	0.0543613	-0.00371748
0.218537	0.229544	0.0543613	-0.00371748
0.210908	0.298208	0.000955566	-0.00371748
0.142243	0.328726	0.000955566	-0.0189763
0.126985	0.427908	-0.00667383	-0.0189763
0.142243	0.343985	-0.00667383	-0.0113469
0.18039	0.244803	0.000955566	-0.0113469
0.210908	0.443167	-0.0219326	-0.0113469
0.157502	0.336355	-0.00667383	-0.0189763
0.142243	0.290579	-0.00667383	0.00391191
0.149873	0.298208	0.000955566	0.00391191
0.111726	0.298208	-0.00667383	-0.00371748
0.111726	0.290579	0.00858496	-0.00371748
0.0812083	0.336355	0.000955566	-0.0113469
0.0735789	0.305838	-0.00667383	-0.0113469
0.0659495	0.305838	-0.0143032	-0.0113469
0.0735789	0.382132	-0.0143032	0.0725765
0.104096	0.39739	0.000955566	0.0496883
0.126985	0.328726	0.000955566	0.0573177
0.111726	0.305838	0.00858496	0.0573177
0.134614	0.27532	0.0238437	0.0496883
0.0964671	0.382132	0.0162144	0.0496883
0.126985	0.298208	0.00858496	0.0649471
0.119355	0.351614	0.0314731	0.0649471
0.0812083	0.351614	0.000955566	0.0649471
0.111726	0.229544	0.0162144	0.0802059
0.104096	0.252432	0.00858496	0.0649471
0.0735789	0.27532	-0.00667383	0.0649471
0.149873	0.28295	0.000955566	0.0725765
0.18039	0.374502	-0.00667383	0.00391191
0.157502	0.374502	-0.0143032	-0.0189763
0.126985	0.328726	0.0162144	-0.0113469
0.0812083	0.39739	0.000955566	-0.0189763
0.233796	0.267691	0.000955566	-0.0113469
0.0659495	0.260061	-0.00667383	-0.00371748
0.119355	0.260061	0.00858496	0.0115413
0.119355	0.343985	0.000955566	0.00391191
0.18802	0.450796	0.00858496	-0.00371748
0.165132	0.28295	0.00858496	-0.0113469
0.111726	0.336355	0.00858496	-0.0113469
0.172761	0.382132	0.000955566	-0.0113469
0.241426	0.290579	0.0162144	-0.0189763
0.203279	0.473684	0.0162144	-0.0189763
0.111726	0.244803	0.0162144	-0.0113469
0.126985	0.229544	0.00858496	-0.0189763
0.218537	0.443167	0.000955566	-0.00371748
0.218537	0.27532	0.0467319	-0.00371748
0.218537	0.221914	0.0238437	-0.00371748
0.18039	0.252432	0.0467319	-0.0113469
0.165132	0.321096	0.0238437	-0.00371748
0.119355	0.321096	0.000955566	-0.0189763
0.18039	0.27532	-0.00667383	-0.0113469
0.157502	0.260061	-0.00667383	-0.0113469
0.142243	0.305838	-0.00667383	-0.0113469
0.195649	0.28295	0.000955566	-0.0113469
0.126985	0.252432	0.000955566	0.0573177
0.256684	0.343985	0.0238437	0.0496883
0.226167	0.328726	0.000955566	0.0573177
0.18802	0.290579	0.00858496	0.0496883
0.119355	0.244803	-0.00667383	0.0649471
0.142243	0.313467	0.00858496	0.0496883
0.126985	0.351614	-0.00667383	0.0496883
0.142243	0.214285	0.00858496	0.0573177
0.195649	0.412649	0.0162144	0.0649471
0.104096	0.298208	0.0162144	0.0802059
0.134614	0.389761	0.00858496	0.0802059
0.18039	0.298208	0.00858496	0.0878353
0.203279	0.267691	0.00858496	0.0649471
0.0964671	0.290579	0.0162144	0.0878353
0.165132	0.382132	0.000955566	0.0496883
0.111726	0.199026	0.000955566	-0.0113469
0.0964671	0.290579	0.0162144	-0.00371748
0.119355	0.343985	0.0314731	-0.0189763
0.157502	0.321096	0.0467319	-0.0189763
0.157502	0.199026	0.0467319	-0.0189763
0.119355	0.412649	0.000955566	-0.00371748
0.104096	0.267691	-0.0143032	0.0115413
0.226167	0.214285	-0.00667383	0.00391191
0.233796	0.313467	-0.00667383	-0.00371748
0.241426	0.305838	0.000955566	-0.0113469
0.218537	0.328726	0.000955566	-0.0113469
0.18039	0.328726	-0.00667383	-0.00371748
0.104096	0.298208	-0.0143032	-0.0113469
0.203279	0.305838	0.0391025	-0.0113469
0.18039	0.252432	0.00858496	-0.0113469
0.172761	0.328726	-0.00667383	-0.0113469
0.149873	0.290579	-0.0143032	-0.0113469
0.111726	0.359243	-0.00667383	-0.0113469
0.111726	0.290579	-0.0143032	-0.00371748
0.210908	0.267691	0.000955566	-0.0113469
0.172761	0.351614	0.0162144	-0.0113469
0.195649	0.28295	0.000955566	-0.0113469
0.126985	0.313467	-0.00667383	-0.0113469
0.18802	0.382132	0.00858496	-0.0113469
0.218537	0.321096	-0.00667383	-0.0113469
0.119355	0.328726	-0.0219326	-0.0113469
0.241426	0.40502	-0.00667383	-0.0113469
0.126985	0.27532	-0.0143032	0.0573177
0.104096	0.290579	0.000955566	0.0573177
0.134614	0.290579	0.000955566	0.0420589
0.203279	0.290579	0.000955566	0.0573177
0.18802	0.252432	-0.0219326	0.0573177
0.18802	0.359243	0.000955566	0.0649471
0.134614	0.305838	0.000955566	0.0496883
0.104096	0.298208	-0.00667383	0.0649471
0.0659495	0.290579	0.030791	0.0649471
0.195649	0.221914	0.0384204	0.0878353
0.126985	0.351614	0.000273438	0.0802059
0.134614	0.260061	0.00790283	0.0649471
0.142243	0.290579	0.0231616	0.0344295
0.104096	0.28295	0.000273438	0.0115413
0.165132	0.237173	0.0384204	-0.0189763
0.195649	0.328726	0.0231616	-0.0189763
0.233796	0.260061	0.030791	-0.00371748
0.195649	0.313467	0.000273438	-0.00371748
0.126985	0.313467	0.00790283	0.0191707
0.119355	0.473684	0.00790283	0.00391191
0.157502	0.435537	0.0155322	-0.00371748
0.119355	0.298208	0.000273438	-0.00371748
0.104096	0.267691	0.0231616	-0.0113469
0.126985	0.305838	0.0460498	-0.0113469
0.157502	0.267691	0.030791	-0.0113469
0.157502	0.298208	0.0231616	-0.0189763
0.203279	0.290579	0.030791	-0.00371748
0.256684	0.343985	0.0384204	-0.0113469
0.203279	0.305838	0.0155322	-0.0113469
0.149873	0.244803	0.00790283	-0.0113469
0.0812083	0.244803	0.000273438	-0.0113469
0.149873	0.267691	0.0155322	-0.0113469
0.142243	0.343985	0.0231616	-0.0113469
0.126985	0.328726	0.000273438	-0.0189763
0.126985	0.343985	0.00790283	-0.0113469
0.111726	0.28295	0.0231616	-0.0113469
0.18039	0.267691	0.0460498	-0.0113469
0.256684	0.252432	0.0231616	-0.0113469
0.119355	0.321096	-0.0149854	-0.0113469
0.149873	0.40502	0.0536792	-0.0189763
0.210908	0.313467	0.000273438	0.0725765
0.165132	0.351614	0.030791	0.0649471
0.134614	0.40502	0.0460498	0.0802059
0.119355	0.313467	0.0384204	0.0725765
0.104096	0.252432	0.000273438	0.0725765
0.233796	0.244803	0.030791	0.0573177
0.256684	0.260061	-0.0149854	0.0802059
0.256684	0.214285	0.030791	0.0878353
0.226167	0.321096	0.0536792	0.0878353
0.165132	0.27532	0.0155322	0.103094
0.134614	0.298208	0.0155322	0.0115413
0.134614	0.366873	0.000273438	0.0573177
0.18039	0.321096	0.0155322	-0.00371748
0.111726	0.313467	0.030791	-0.0189763
0.210908	0.244803	0.030791	-0.0266057
0.134614	0.336355	0.0231616	-0.0189763
0.142243	0.199026	0.0384204	-0.0189763
0.157502	0.244803	0.0384204	0.0344295
0.157502	0.321096	0.0231616	0.0344295
0.165132	0.260061	0.030791	0.00391191
0.0964671	0.252432	0.00790283	-0.00371748
0.142243	0.298208	0.000273438	-0.00371748
0.172761	0.496573	0.030791	-0.0113469
0.119355	0.27532	0.00790283	-0.00371748
0.18802	0.267691	0.00790283	-0.0113469
0.0888377	0.267691	0.0460498	-0.0189763
0.119355	0.336355	0.0384204	-0.0113469
0.126985	0.305838	0.0460498	-0.0113469
0.172761	0.28295	0.000273438	-0.0113469
0.149873	0.267691	-0.0149854	-0.0113469
0.0812083	0.313467	0.0155322	-0.0113469
0.104096	0.267691	0.030791	-0.0189763
0.0888377	0.206656	-0.0149854	-0.0113469
0.134614	0.343985	0.030791	-0.0113469
0.119355	0.321096	0.0536792	-0.0266057
0.249055	0.260061	0.030791	-0.0113469
0.210908	0.28295	0.0155322	-0.0189763
0.241426	0.27532	-0.0226147	-0.0113469
0.165132	0.351614	0.0384204	-0.0113469
0.195649	0.39739	0.030791	-0.0113469
0.172761	0.252432	0.0460498	0.0496883
0.249055	0.229544	0.0460498	0.0954646
0.126985	0.298208	0.0460498	-0.0113469
0.0964671	0.229544	0.030791	-0.0189763
0.119355	0.313467	0.0231616	-0.0266057
0.134614	0.290579	0.0155322	-0.0189763
0.142243	0.237173	0.000273438	-0.0189763
0.119355	0.28295	0.0384204	0.0496883
0.0659495	0.343985	0.0384204	0.0725765
0.119355	0.252432	0.0384204	0.0191707
0.0964671	0.321096	0.0231616	-0.00371748
0.149873	0.27532	0.0231616	-0.0113469
0.165132	0.244803	0.00790283	-0.0113469
0.195649	0.374502	0.030791	-0.00371748
0.111726	0.328726	0.0384204	-0.0189763
0.142243	0.351614	0.0384204	-0.0113469
0.18039	0.27532	0.0536792	-0.00371748
0.195649	0.237173	0.0536792	-0.0189763
0.126985	0.267691	0.0384204	-0.0189763
0.126985	0.27532	0.0384204	-0.0113469
0.104096	0.244803	0.0460498	-0.0189763
0.119355	0.290579	0.00790283	-0.0113469
0.0888377	0.212646	0.0155322	-0.0113469
0.0964671	0.266052	0.0155322	-0.0113469
0.119355	0.235535	0.0460498	-0.0113469
0.149873	0.235535	0.0536792	-0.00371748
0.111726	0.235535	0.030791	-0.0113469
0.0964671	0.227905	0.00790283	-0.0113469
0.18039	0.220276	0.0384204	0.0954646
0.119355	0.243164	0.0155322	0.0496883
0.0888377	0.243164	0.0155322	0.00391191
0.172761	0.266052	0.0155322	-0.0113469
0.172761	0.266052	0.0460498	-0.0189763
0.203279	0.220276	0.0231616	-0.0189763
0.249055	0.28894	0.030791	-0.0266057
0.0964671	0.266052	0.0460498	0.0268001
0.203279	0.235535	0.000273438	0.0344295
0.165132	0.212646	0.0231616	0.00391191
0.111726	0.220276	0.0384204	0.00391191
0.165132	0.250793	0.0460498	-0.0113469
0.0812083	0.227905	0.000273438	-0.00371748
0.104096	0.220276	0.030791	-0.0113469
0.111726	0.220276	0.00790283	-0.0189763
0.0888377	0.227905	0.0231616	-0.0189763
0.18039	0.28894	0.0231616	-0.0189763
0.134614	0.494934	0.030791	-0.0113469
0.0888377	0.266052	0.0231616	-0.00371748
0.134614	0.189758	0.0384204	-0.0113469
0.195649	0.227905	0.0155322	-0.0113469
0.18039	0.189758	0.0384204	-0.0113469
0.18802	0.235535	0.0155322	-0.00371748
0.157502	0.28894	-0.0149854	-0.0113469
0.149873	0.266052	0.0460498	-0.0113469
0.119355	0.227905	0.0231616	-0.0113469
0.126985	0.266052	0.00790283	-0.0113469
0.104096	0.212646	0.0384204	-0.0113469
0.0964671	0.235535	0.0155322	-0.0113469
0.0888377	0.212646	0.030791	-0.0113469
0.104096	0.205017	0.0231616	-0.0189763
0.0964671	0.250793	0.0155322	-0.0113469
0.142243	0.243164	0.0384204	0.0573177
0.172761	0.258423	0.0231616	0.0725765
0.104096	0.220276	0.00790283	0.0725765
0.241426	0.205017	0.0231616	0.0344295
0.165132	0.212646	-0.00735596	-0.0113469
0.111726	0.205017	0.0460498	-0.0113469
0.172761	0.205017	0.0155322	-0.0189763
0.104096	0.189758	0.0384204	-0.0113469
0.18039	0.28894	0.0155322	0.00391191
0.226167	0.219967	0.030791	0.0115413
0.172761	0.235226	0.00790283	-0.00371748
0.111726	0.235226	0.000273438	-0.00371748
0.104096	0.265743	0.0384204	-0.00371748
0.111726	0.273373	0.0155322	-0.0113469
0.149873	0.258114	0.000273438	-0.0113469
0.0659495	0.319149	0.0231616	-0.0113469
0.157502	0.250485	0.0460498	-0.00371748
0.111726	0.242855	0.030791	-0.0113469
0.126985	0.18182	0.0231616	-0.0113469
0.165132	0.464108	0.0384204	-0.0113469
0.119355	0.204708	0.000273438	-0.0113469
0.126985	0.242855	0.0384204	-0.0113469
0.256684	0.31152	0.0384204	-0.0189763
0.264314	0.235226	-0.00735596	-0.0113469
0.210908	0.197079	0.0155322	-0.0113469
0.203279	0.265743	0.030791	-0.0113469
0.134614	0.219967	0.0155322	-0.00371748
0.134614	0.30389	0.00790283	-0.00371748
0.18039	0.227596	0.00790283	-0.0113469
0.119355	0.235226	0.0231616	-0.00371748
0.126985	0.265743	0.030791	-0.0113469
0.126985	0.281002	0.0155322	-0.0189763
0.134614	0.258114	0.0384204	-0.0113469
0.111726	0.30389	0.0384204	0.0725765
0.104096	0.235226	0.0231616	0.0573177
0.172761	0.18945	0.0384204	0.0573177
0.149873	0.250485	0.030791	-0.00371748
0.111726	0.242855	0.0231616	-0.0189763
0.142243	0.227596	0.0155322	-0.00371748
0.172761	0.242855	0.030791	-0.00371748
0.149873	0.273373	-0.00735596	0.0115413
0.226167	0.250485	0.030791	0.00391191
0.218537	0.18945	0.0384204	-0.00371748
0.134614	0.212338	0.0460498	-0.0113469
0.111726	0.227596	0.0536792	-0.0113469
0.149873	0.235226	0.0231616	-0.0113469
0.172761	0.357296	0.030791	-0.00371748
0.172761	0.296261	-0.00735596	-0.0113469
0.119355	0.258114	0.0155322	-0.0113469
0.142243	0.265743	0.0155322	-0.0113469
0.149873	0.197079	0.0536792	-0.0113469
0.126985	0.334408	0.030791	-0.0113469
0.119355	0.250485	0.0384204	-0.0189763
0.0812083	0.342037	0.0460498	-0.0189763
0.134614	0.235226	0.00790283	-0.0266057
0.157502	0.31152	-0.00735596	-0.0113469
0.0888377	0.43359	-0.0149854	-0.0113469
0.165132	0.288632	0.00790283	-0.00371748
0.172761	0.235226	0.0460498	-0.0113469
0.157502	0.235226	0.0231616	-0.0113469
0.233796	0.288632	0.0155322	-0.00371748
0.18039	0.471737	0.0231616	-0.0113469
0.18039	0.265743	0.0155322	-0.0113469
0.134614	0.18945	0.030791	-0.0113469
0.119355	0.30389	0.0384204	-0.0189763
0.111726	0.364926	0.0460498	-0.0189763
0.195649	0.242855	0.030791	0.0878353
0.126985	0.334408	0.0460498	0.0725765
0.134614	0.387814	0.0155322	-0.00371748
0.172761	0.258114	0.0460498	-0.00371748
0.104096	0.273373	0.0155322	-0.00371748
0.104096	0.326779	0.0536792	0.0115413
0.0735789	0.265743	0.0155322	-0.00371748
0.126985	0.219967	0.0460498	-0.0189763
0.149873	0.31152	0.0460498	-0.0113469
0.134614	0.334408	0.030791	-0.0189763
0.104096	0.326779	0.0231616	-0.0113469
0.119355	0.326779	0.0155322	-0.0113469
0.0659495	0.242855	0.0384204	-0.00371748
0.142243	0.235226	0.0231616	-0.0113469
0.111726	0.212338	0.030791	-0.0113469
0.126985	0.250485	0.0231616	-0.0113469
0.134614	0.227596	0.0155322	-0.0113469
0.157502	0.319149	0.0384204	-0.0113469
0.142243	0.296261	0.0460498	-0.0189763
0.119355	0.319149	0.030791	-0.0113469
0.134614	0.235226	0.0460498	-0.0113469
0.149873	0.242855	0.0536792	-0.0113469
0.149873	0.265743	0.0384204	-0.00371748
0.111726	0.296261	0.0460498	-0.0113469
0.142243	0.219967	0.0460498	-0.0113469
0.195649	0.273373	0.0384204	-0.0113469
0.165132	0.30389	0.030791	-0.0113469
0.126985	0.296261	0.0231616	-0.0113469
0.18802	0.212338	0.030791	-0.0113469
0.126985	0.296261	0.030791	-0.0113469
0.172761	0.197079	0.0460498	-0.00371748
0.149873	0.258114	0.0460498	0.0344295
0.111726	0.265743	0.0460498	0.0115413
0.218537	0.265743	0.0384204	-0.00371748
0.203279	0.319149	0.030791	-0.0266057
0.126985	0.219967	0.0536792	-0.0113469
0.0964671	0.227596	0.0460498	-0.0113469
0.210908	0.197079	0.0460498	-0.0113469
0.134614	0.219967	0.0384204	-0.00371748
0.0964671	0.326779	0.0155322	-0.0113469
0.0964671	0.326779	0.0460498	-0.00371748
0.172761	0.288632	0.0231616	-0.0113469
0.0888377	0.242855	0.030791	-0.0113469
0.203279	0.258114	0.030791	-0.0113469
0.210908	0.448849	0.0460498	-0.0189763
0.134614	0.288632	0.030791	-0.0113469
0.111726	0.219967	0.0155322	-0.0113469
0.0964671	0.212338	0.0460498	-0.0113469
0.0812083	0.372555	0.0536792	-0.0113469
0.18802	0.242855	0.000273438	-0.0113469
0.142243	0.30389	-0.00735596	-0.0113469
0.226167	0.227596	0.030791	-0.0113469
0.111726	0.204708	0.0460498	-0.0113469
0.119355	0.242855	0.0384204	-0.0113469
0.18039	0.227596	0.000273438	-0.00371748
0.203279	0.227596	0.000273438	-0.00371748
0.241426	0.250485	0.030791	-0.00371748
0.0812083	0.212338	0.030791	-0.00371748
0.157502	0.242855	0.0384204	0.0954646
0.18039	0.212338	0.00790283	0.0802059
0.111726	0.235226	0.0384204	0.00391191
0.226167	0.227596	0.0536792	-0.00371748
0.104096	0.212338	0.0384204	-0.00371748
0.0964671	0.250485	0.0460498	-0.0113469
0.119355	0.219967	-0.00735596	-0.0189763
0.126985	0.219967	0.030791	-0.0113469
0.218537	0.548031	0.0384204	-0.0113469
0.226167	0.219967	0.000273438	-0.0189763
0.226167	0.227596	0.0231616	-0.00371748
0.172761	0.18945	-0.0149854	-0.0113469
0.165132	0.242855	0.0231616	-0.0113469
0.104096	0.219967	0.0155322	-0.0189763
0.241426	0.258114	0.0384204	-0.0113469
0.18039	0.258114	0.0231616	-0.0189763
0.149873	0.250485	0.0155322	-0.00371748
0.149873	0.227596	0.00790283	-0.0113469
0.142243	0.296261	0.0231616	-0.0113469
0.134614	0.296261	0.000273438	-0.0113469
0.18039	0.281002	0.0536792	-0.0113469
0.210908	0.236991	0.00790283	-0.0113469
0.226167	0.36669	0.0460498	-0.0113469
0.18802	0.336173	0.0384204	-0.0113469
0.18802	0.389579	0.0384204	-0.0189763
0.0888377	0.313285	0.030791	-0.00371748
0.104096	0.229361	0.0536792	-0.0113469
0.157502	0.183585	0.030791	-0.00371748
0.157502	0.214103	0.0460498	0.0496883
0.157502	0.229361	0.0155322	0.0649471
0.18039	0.221732	0.0460498	0.0725765
0.172761	0.351432	0.0536792	0.0878353
0.142243	0.336173	0.00790283	0.0954646
0.203279	0.336173	0.0384204	0.0954646
0.134614	0.24462	0.0536792	0.0420589
0.111726	0.290396	0.030791	0.0725765
0.165132	0.305655	0.00790283	0.0725765
0.0888377	0.36669	0.0384204	0.0344295
0.119355	0.298026	0.0460498	0.0115413
0.165132	0.389579	0.0384204	0.00391191
0.241426	0.37432	0.030791	-0.00371748
0.142243	0.305655	0.00790283	-0.0113469
0.195649	0.305655	0.0231616	-0.0113469
0.142243	0.236991	0.0384204	-0.0113469
0.172761	0.267508	0.0384204	-0.0113469
0.0888377	0.412467	0.0384204	-0.0189763
0.0812083	0.359061	0.00790283	-0.0113469
0.126985	0.381949	0.000273438	-0.0113469
0.0964671	0.236991	0.0231616	-0.0113469
0.172761	0.259879	0.00790283	-0.0113469
0.111726	0.229361	0.0460498	-0.00371748
0.149873	0.328543	0.00790283	-0.0113469
0.104096	0.275138	0.000273438	-0.00371748
0.157502	0.25225	0.000273438	-0.0113469
0.134614	0.282767	0.0155322	-0.0113469
0.157502	0.24462	-0.0226147	-0.0189763
0.218537	0.397208	0.0231616	-0.00371748
0.111726	0.282767	-0.00735596	-0.00371748
0.0659495	0.275138	0.0155322	-0.0113469
0.18802	0.275138	0.0384204	-0.0189763
0.172761	0.305655	-0.0149854	-0.0113469
0.0735789	0.25225	0.00790283	0.0954646
0.0812083	0.275138	0.000273438	0.0573177
0.157502	0.450614	0.030791	0.0649471
0.119355	0.298026	0.030791	0.0725765
0.111726	0.282767	0.00790283	0.0191707
0.119355	0.275138	0.0155322	0.0115413
0.203279	0.343802	0.0155322	-0.0189763
0.134614	0.229361	0.0231616	-0.0189763
0.104096	0.359061	0.000273438	-0.0113469
0.203279	0.473502	0.0155322	-0.0113469
0.142243	0.427726	0.0155322	-0.00371748
0.142243	0.442984	0.000273438	-0.00371748
0.126985	0.427726	0.0231616	-0.00371748
0.149873	0.290396	-0.00735596	-0.00371748
0.165132	0.320914	-0.00735596	-0.00371748
0.157502	0.412467	0.000273438	-0.0113469
0.0964671	0.389579	0.0384204	-0.0113469
0.0735789	0.320914	0.000273438	-0.00371748
0.157502	0.313285	0.0460498	-0.00371748
0.111726	0.381949	0.000273438	-0.0113469
0.0964671	0.351432	0.0231616	-0.00371748
0.149873	0.206473	0.0155322	-0.0113469
0.172761	0.198844	0.0231616	-0.0113469
0.0964671	0.191214	0.0155322	-0.0113469
0.177011	0.381949	0.000273438	-0.0189763
0.199899	0.343802	-0.0226147	-0.0113469
0.115976	0.420096	0.030791	-0.00371748
0.161752	0.389579	0.0536792	-0.00371748
0.108346	0.397208	0.0155322	-0.0113469
0.123605	0.290396	0.0155322	-0.0113469
0.253305	0.206473	-0.00735596	-0.0113469
0.207529	0.343802	-0.00735596	0.0954646
0.138864	0.206473	0.030791	0.0725765
0.222787	0.259879	0.0155322	0.0878353
0.207529	0.24462	0.00790283	0.0802059
0.123605	0.336173	0.0460498	0.0954646
0.131235	0.351432	-0.00735596	0.0496883
0.0778289	0.359061	0.0155322	0.0420589
0.146493	0.351432	0.000273438	0.0268001
0.146493	0.435355	0.0155322	-0.0113469
0.123605	0.397208	0.00790283	-0.0113469
0.177011	0.36669	0.0155322	-0.0113469
0.199899	0.336173	0.0231616	-0.00371748
0.100717	0.25225	0.0155322	-0.0113469
0.100717	0.397208	0.0155322	-0.0113469
0.108346	0.37432	0.00790283	-0.0113469
0.123605	0.221732	0.0231616	-0.0113469
0.207529	0.275138	-0.0149854	-0.0113469
0.161752	0.282767	-0.0149854	-0.0113469
0.115976	0.336173	0.0155322	-0.0113469
0.115976	0.36669	0.0155322	-0.00371748
0.131235	0.36669	0.000273438	-0.00371748
0.161752	0.359061	-0.00735596	-0.0113469
0.161752	0.359061	0.0231616	-0.0113469
0.154123	0.24462	0.0155322	-0.0113469
0.169382	0.412467	0.0155322	-0.0113469
0.0854583	0.259879	0.00790283	-0.0113469
0.100717	0.282767	0.00790283	-0.0113469
0.115976	0.25225	0.00790283	-0.0113469
0.138864	0.236991	-0.00735596	-0.0113469
0.138864	0.305655	0.0384204	-0.0113469
0.131235	0.290396	0.00790283	-0.0113469
0.100717	0.229361	0.0155322	-0.00371748
0.115976	0.282767	0.000273438	-0.0113469
0.100717	0.214103	0.00790283	-0.00371748
0.131235	0.24462	0.000273438	0.0496883
0.100717	0.214103	0.00790283	0.0420589
0.100717	0.336173	0.030791	0.0649471
0.0778289	0.24462	0.0155322	0.0878353
0.108346	0.25225	0.00790283	0.0954646
0.0854583	0.343802	0.030791	0.0725765
0.100717	0.206473	0.030791	0.0420589
0.0854583	0.328543	0.030791	0.00391191
0.0930877	0.267508	0.0231616	-0.0113469
0.100717	0.351432	-0.00735596	-0.0189763
0.0930877	0.305655	0.000273438	-0.0113469
0.0930877	0.465873	0.0155322	-0.0189763
0.138864	0.305655	0.0155322	-0.0113469
0.0701995	0.275138	0.0155322	0.0115413
0.0701995	0.275138	0.0231616	0.00391191
0.123605	0.404837	-0.0149854	0.00391191
0.19227	0.221732	0.0155322	0.00391191
0.108346	0.328543	0.0155322	-0.00371748
0.0854583	0.343802	0.0536792	-0.00371748
0.18464	0.389579	0.030791	-0.00371748
0.161752	0.229361	0.00790283	-0.0113469
0.0854583	0.198844	0.0231616	-0.0113469
0.0625701	0.36669	0.0384204	-0.0113469
0.0701995	0.275138	0.0231616	-0.00371748
0.0625701	0.427726	0.00790283	-0.0113469
0.138864	0.37432	0.0155322	-0.0113469
0.146493	0.313285	-0.0149854	-0.0113469
0.154123	0.229361	0.00790283	-0.00371748
0.146493	0.50402	0.030791	-0.0113469
0.0930877	0.542167	0.0536792	-0.00371748
0.115976	0.282767	0.0155322	-0.0113469
0.123605	0.206473	0.00790283	-0.00371748
0.0854583	0.267508	0.030791	-0.0189763
0.0930877	0.36669	0.0231616	-0.0113469
0.161752	0.343802	0.000273438	0.0191707
0.154123	0.351432	0.0231616	0.0191707
0.131235	0.36669	0.030791	0.0191707
0.100717	0.511649	0.0384204	0.0344295
0.138864	0.481131	0.0155322	0.0573177
0.161752	0.305655	0.0384204	0.103094
0.0930877	0.236991	0.0384204	0.0573177
0.0930877	0.25225	0.0384204	0.0268001
0.131235	0.320914	0.0231616	-0.00371748
0.19227	0.24462	0.0231616	-0.00371748
0.123605	0.404837	0.030791	-0.00371748
0.115976	0.412467	0.0155322	-0.00371748
0.108346	0.233732	0.0155322	0.00391191
0.169382	0.302396	0.00790283	0.0191707
0.138864	0.340543	0.0384204	0.0496883
0.154123	0.226103	0.0231616	0.0496883
0.123605	0.218473	0.0384204	0.0344295
0.108346	0.271879	0.00790283	0.0191707
0.131235	0.332914	0.0231616	0.0191707
0.115976	0.348173	0.0155322	0.0191707
0.131235	0.325285	0.00790283	0.0115413
0.115976	0.470243	0.000273438	0.00391191
0.0778289	0.355802	0.000273438	0.0115413
0.146493	0.248991	0.00790283	0.00391191
0.0930877	0.332914	0.0384204	-0.00371748
0.115976	0.409208	0.030791	-0.00371748
0.108346	0.302396	0.0460498	-0.00371748
0.0778289	0.325285	0.0231616	-0.0113469
0.115976	0.340543	0.030791	-0.0189763
0.0625701	0.477873	0.0231616	-0.0113469
0.0701995	0.332914	0.00790283	-0.00371748
0.115976	0.233732	0.0384204	0.00391191
0.115976	0.241361	0.0231616	-0.00371748
0.146493	0.310026	0.0460498	0.00391191
0.100717	0.302396	0.0460498	0.0115413
0.0854583	0.26425	0.000273438	0.0344295
0.0854583	0.226103	0.0231616	0.0802059
0.123605	0.302396	0.000273438	0.103094
0.0930877	0.226103	0.0231616	0.103094
0.0930877	0.355802	0.00790283	0.0954646
0.0701995	0.470243	0.00790283	0.0268001
0.0930877	0.302396	0.00790283	0.0496883
0.0930877	0.325285	0.0231616	0.0573177
0.0930877	0.340543	-0.00735596	0.0725765
0.108346	0.340543	-0.00735596	0.0649471
0.108346	0.401579	0.00790283	0.0573177
0.100717	0.302396	-0.0149854	0.0496883
0.161752	0.317655	0.000273438	0.0344295
0.0854583	0.279508	0.00790283	0.0496883
0.0854583	0.340543	0.0155322	0.0268001
0.100717	0.302396	0.000273438	0.0268001
0.177011	0.233732	0.0223498	0.0191707
0.131235	0.279508	0.0376086	0.0268001
0.115976	0.310026	-0.00816777	0.0115413
0.100717	0.248991	-0.00816777	0.0115413
0.138864	0.302396	-0.0157972	-0.00371748
0.199899	0.355802	-0.00816777	-0.0113469
0.0930877	0.317655	0.00709102	-0.00371748
0.177011	0.302396	0.0299792	-0.0113469
0.161752	0.310026	-0.000538379	-0.00371748
0.115976	0.241361	0.0223498	-0.00371748
0.123605	0.355802	0.0299792	-0.00371748
0.123605	0.363432	-0.00816777	-0.0113469
0.0930877	0.25662	0.0528674	-0.0113469
0.100717	0.294767	0.0147204	0.0115413
0.100717	0.37869	0.0223498	0.0878353
0.154123	0.340543	-0.0157972	0.103094
0.108346	0.310026	0.0147204	0.103094
0.138864	0.310026	-0.0234266	0.0878353
0.177011	0.340543	-0.00816777	0.0725765
0.146493	0.310026	0.0376086	0.0496883
0.169382	0.302396	0.0147204	0.0496883
0.154123	0.310026	0.00709102	0.0420589
0.108346	0.248991	0.0528674	0.0344295
0.100717	0.26425	0.0299792	0.0344295
0.100717	0.363432	-0.00816777	0.0268001
0.131235	0.317655	-0.0157972	0.0268001
0.154123	0.340543	-0.00816777	0.0191707
0.0930877	0.310026	-0.0234266	0.0191707
0.115976	0.416837	-0.0157972	0.0115413
0.0930877	0.332914	-0.0234266	0.0115413
0.115976	0.203214	-0.0157972	0.0115413
0.146493	0.348173	-0.0157972	0.0115413
0.131235	0.432096	0.0528674	0.00391191
0.108346	0.325285	-0.0234266	0.0115413
0.0778289	0.363432	0.0223498	-0.0113469
0.108346	0.371061	-0.0157972	-0.0189763
0.100717	0.340543	-0.0234266	-0.00371748
0.0930877	0.294767	-0.000538379	-0.00371748
0.115976	0.325285	0.0147204	0.0344295
0.138864	0.203214	-0.0157972	0.0802059
0.169382	0.248991	-0.0157972	0.0802059
0.154123	0.409208	0.0299792	0.0878353
0.100717	0.37869	-0.00816777	0.0802059
0.0930877	0.401579	-0.000538379	0.0496883
0.138864	0.409208	-0.000538379	0.0420589
0.131235	0.248991	-0.0234266	0.0191707
0.222787	0.317655	0.0299792	0.0191707
0.131235	0.294767	0.0299792	0.0191707
0.131235	0.416837	-0.00816777	0.0268001
0.0701995	0.340543	-0.0157972	0.0496883
0.0778289	0.233732	0.00709102	0.0268001
0.123605	0.26425	0.00709102	0.0268001
0.100717	0.271879	0.0147204	0.0191707
0.215158	0.26425	-0.0157972	0.0115413
0.19227	0.332914	-0.0157972	0.00391191
0.161752	0.279508	-0.00816777	0.0268001
0.207529	0.310026	-0.000538379	-0.0113469
0.123605	0.355802	0.00709102	0.0115413
0.169382	0.340543	0.00709102	0.0649471
0.138864	0.409208	-0.0157972	0.0954646
0.0854583	0.25662	0.00709102	0.0649471
0.222787	0.348173	-0.0234266	0.0954646
0.260934	0.26425	0.045238	0.0420589
0.238046	0.302396	0.0223498	0.0268001
0.260934	0.294767	0.0376086	0.0344295
0.146493	0.371061	-0.0157972	0.0496883
0.18464	0.37869	-0.00816777	0.0344295
0.131235	0.317655	-0.0157972	0.0344295
0.177011	0.195585	0.00709102	0.0802059
0.215158	0.439726	0.0376086	0.103094
0.230417	0.226103	-0.0157972	0.103094
0.215158	0.248991	-0.00816777	0.0954646
0.230417	0.25662	-0.0157972	0.0573177
0.199899	0.302396	-0.00816777	0.0954646
0.115976	0.371061	0.0147204	0.103094
0.154123	0.271879	-0.0157972	0.0496883
0.0930877	0.287138	-0.000538379	0.0649471
0.161752	0.25662	-0.00816777	0.0878353
0.207529	0.470243	-0.000538379	0.0725765
0.169382	0.340543	-0.000538379	0.103094
0.123605	0.477873	-0.00816777	0.0802059
0.19227	0.523649	0.0223498	0.0573177
0.123605	0.317655	-0.000538379	0.0573177
0.0625701	0.287138	-0.0157972	0.0496883
0.0778289	0.355802	-0.00816777	0.0573177
0.131235	0.439726	-0.0234266	0.0573177
0.123605	0.409208	-0.0234266	0.0573177
0.0778289	0.248991	-0.000538379	0.0649471
0.0854583	0.248991	-0.0234266	0.0573177
0.115976	0.340543	-0.00816777	0.0725765
0.138864	0.332914	0.045238	0.0573177
0.0625701	0.294767	-0.000538379	0.0725765
0.0778289	0.371061	-0.00816777	0.0725765
0.131235	0.248991	-0.00816777	0.0573177
0.123605	0.310026	-0.00816777	0.0649471
0.0625701	0.302396	-0.000538379	0.103094
0.131235	0.226103	-0.00816777	0.0954646
0.131235	0.218473	-0.000538379	0.0649471
0.161752	0.38632	0.0147204	0.0725765
0.18464	0.393949	-0.000538379	0.0649471
0.0930877	0.348173	-0.0234266	0.0725765
0.0930877	0.310026	-0.000538379	0.0725765
0.0778289	0.317655	0.00709102	0.0573177
0.154123	0.271879	-0.00816777	0.0496883
0.108346	0.310026	-0.00816777	0.0268001
0.0778289	0.248991	-0.0157972	0.0649471
0.146493	0.294767	-0.0234266	0.0802059
0.0854583	0.271879	-0.0157972	0.0725765
0.0778289	0.294767	-0.000538379	0.0802059
0.0778289	0.26425	-0.0157972	0.0649471
0.0778289	0.287138	-0.0157972	0.0496883
0.115976	0.287138	-0.00816777	0.0344295
0.0778289	0.348173	-0.0157972	0.0496883
0.0701995	0.317655	-0.000538379	0.0802059
0.123605	0.325285	0.0299792	0.0649471
0.146493	0.401579	-0.00816777	0.0802059
0.138864	0.25662	-0.000538379	0.0802059
0.169382	0.325285	0.0223498	0.0878353
0.0930877	0.416837	0.045238	0.0191707
0.123605	0.226103	-0.00816777	0.0191707
0.131235	0.310026	-0.00816777	0.0649471
0.0930877	0.302396	-0.0234266	0.0344295
0.207529	0.332914	-0.0234266	0.0573177
0.108346	0.294767	-0.0234266	0.0725765
0.0778289	0.355802	-0.0157972	0.0802059
0.146493	0.302396	-0.00816777	0.0954646
0.177011	0.218473	-0.0157972	0.0878353
0.0854583	0.332914	-0.0234266	0.0420589
0.108346	0.340543	-0.0157972	0.0573177
0.0854583	0.401579	-0.00816777	0.0802059
0.123605	0.363432	-0.0157972	0.0878353
0.108346	0.409208	0.0147204	0.0191707
0.0930877	0.393949	-0.0157972	0.0191707
0.207529	0.447355	0.00709102	0.0191707
0.0930877	0.325285	0.0147204	0.00391191
0.161752	0.287138	-0.0157972	0.0420589
0.138864	0.401579	-0.0234266	0.0573177
0.0778289	0.432096	-0.00816777	0.103094
0.138864	0.241361	-0.0234266	0.103094
0.115976	0.325285	-0.0234266	0.0954646
0.0930877	0.310026	-0.000538379	0.0802059
0.0930877	0.355802	0.045238	0.0725765
0.0701995	0.26425	0.0223498	0.0496883
0.123605	0.332914	0.0147204	0.0496883
0.0778289	0.371061	-0.0157972	0.0496883
0.100717	0.271879	-0.0157972	0.0573177
0.253305	0.294767	-0.0234266	0.0802059
0.18464	0.271879	-0.0157972	0.0802059
0.253305	0.302396	-0.00816777	0.0802059
0.19227	0.287138	-0.0157972	0.0496883
0.0854583	0.325285	-0.00816777	0.0573177
0.169382	0.416837	-0.00816777	0.0420589
0.154123	0.317655	-0.0157972	0.0496883
0.100717	0.25662	-0.00816777	0.0496883
0.169382	0.401579	-0.00816777	0.0115413
0.0854583	0.393949	0.0376086	-0.0113469
0.131235	0.355802	0.0223498	0.00391191
0.215158	0.287138	0.0299792	-0.00371748
0.18464	0.454984	0.00709102	0.0725765
0.100717	0.401579	-0.00816777	0.103094
0.169382	0.302396	-0.000538379	0.0802059
0.146493	0.26425	0.0223498	0.0496883
0.146493	0.210844	-0.000538379	0.0573177
0.115976	0.25662	0.0299792	0.0878353
0.108346	0.348173	0.0376086	0.103094
0.100717	0.424467	0.0223498	0.0725765
0.161752	0.355802	0.00709102	0.0802059
0.0854583	0.332914	-0.00816777	0.0802059
0.161752	0.340543	-0.0157972	0.0878353
0.115976	0.325285	-0.0234266	0.103094
0.154123	0.226103	0.00709102	0.0878353
0.146493	0.348173	0.0147204	0.0725765
0.108346	0.294767	-0.0157972	0.0573177
0.123605	0.248991	-0.000538379	0.0496883
0.131235	0.38632	-0.000538379	0.0649471
0.177011	0.279508	-0.000538379	0.0725765
0.177011	0.363432	-0.0157972	0.0344295
0.146493	0.26425	-0.00816777	0.0420589
0.146493	0.363432	0.00709102	0.0420589
0.108346	0.241361	0.0299792	0.0496883
0.100717	0.302396	0.0223498	0.0878353
0.115976	0.241361	0.00709102	0.0878353
0.169382	0.310026	-0.00816777	0.0573177
0.123605	0.355802	-0.0157972	0.0496883
0.115976	0.26425	0.00709102	0.0649471
0.123605	0.493131	-0.00816777	0.0573177
0.123605	0.332914	-0.000538379	0.0573177
0.131235	0.325285	-0.000538379	0.0496883
0.146493	0.355802	-0.000538379	0.0268001
0.131235	0.302396	0.00709102	0.0268001
0.108346	0.25662	0.0223498	-0.0113469
0.154123	0.25662	0.0299792	0.00391191
0.0854583	0.409208	-0.00816777	-0.00371748
0.115976	0.355802	0.0376086	-0.00371748
0.0930877	0.485502	-0.0234266	0.0878353
0.0860289	0.363432	0.0299792	0.0420589
0.0936583	0.271879	-0.0234266	0.0268001
0.108917	0.226103	0.0147204	0.0344295
0.101288	0.271879	-0.00816777	0.0344295
0.0936583	0.416837	0.0147204	0.0268001
0.0707701	0.409208	-0.0157972	0.0725765
0.20047	0.302396	-0.000538379	0.0954646
0.19284	0.233732	0.045238	0.0725765
0.154693	0.340543	0.0376086	0.0954646
0.131805	0.248991	0.0376086	0.0725765
0.0860289	0.279508	0.0299792	0.0725765
0.0783995	0.38632	-0.000538379	0.0802059
0.116546	0.409208	-0.00816777	0.0649471
0.19284	0.271879	0.0299792	0.0496883
0.169952	0.203214	-0.00816777	0.0268001
0.101288	0.348173	-0.000538379	0.0344295
0.147064	0.38632	0.00709102	0.0420589
0.0860289	0.332914	0.0299792	0.0878353
0.124176	0.294767	-0.00816777	0.0573177
0.169952	0.325285	-0.0157972	0.0649471
0.20047	0.424467	-0.000538379	0.0649471
0.0936583	0.332914	-0.000538379	0.0573177
0.0860289	0.25662	-0.0157972	0.0573177
0.162323	0.348173	-0.000538379	0.0573177
0.124176	0.218473	0.0223498	0.0496883
0.0783995	0.187956	-0.000538379	0.0496883
0.116546	0.226103	0.00709102	0.0420589
0.116546	0.470243	0.0299792	0.0191707
0.101288	0.25662	0.0376086	0.0115413
0.169952	0.416837	0.0223498	0.00391191
0.162323	0.226103	-0.000538379	0.00391191
0.154693	0.355802	-0.00816777	0.0268001
0.147064	0.279508	0.0376086	0.00391191
0.131805	0.226103	-0.0157972	0.0115413
0.116546	0.279508	-0.0157972	0.0268001
0.147064	0.325285	-0.000538379	0.0268001
0.147064	0.332914	-0.00816777	0.0420589
0.116546	0.317655	0.0223498	0.0496883
0.108917	0.37869	0.0299792	0.0954646
0.131805	0.317655	0.0528674	0.0878353
0.124176	0.279508	0.045238	0.0649471
0.0783995	0.279508	0.0299792	0.0725765
0.20047	0.302396	0.0223498	0.0725765
0.131805	0.340543	0.0147204	0.0725765
0.238617	0.302396	-0.0157972	0.0954646
0.0707701	0.317655	0.00709102	0.0878353
0.185211	0.37869	0.0376086	0.0802059
0.154693	0.226103	0.0376086	0.0725765
0.246246	0.26425	-0.0157972	0.0344295
0.208099	0.355802	-0.00816777	0.0268001
0.101288	0.302396	0.00709102	0.0268001
0.154693	0.26425	-0.00816777	0.0420589
0.116546	0.470243	-0.0157972	0.0649471
0.147064	0.317655	-0.0234266	0.103094
0.124176	0.447355	-0.000538379	0.0725765
0.208099	0.38632	0.0299792	0.0573177
0.230987	0.310026	0.0147204	0.0420589
0.0936583	0.233732	0.00709102	0.0649471
0.139435	0.279508	0.0147204	0.0573177
0.230987	0.340543	-0.00816777	0.0802059
0.238617	0.462614	0.00709102	0.0649471
0.253876	0.424467	0.045238	0.0649471
0.185211	0.210844	-0.000538379	0.0649471
0.162323	0.233732	-0.00816777	0.0496883
0.0631407	0.233732	-0.00816777	0.0191707
0.20047	0.279508	-0.0157972	0.00391191
0.124176	0.279508	-0.0234266	-0.00371748
0.0936583	0.332914	0.0147204	0.0268001
0.0631407	0.248991	0.0147204	0.00391191
0.116546	0.363432	-0.000538379	0.0344295
0.131805	0.310026	0.0376086	0.0420589
0.215729	0.294767	0.0299792	0.0344295
0.19284	0.233732	0.0299792	0.0344295
0.162323	0.287138	0.0376086	0.0573177
0.101288	0.37869	0.0147204	0.0649471
0.0783995	0.317655	0.0223498	0.0725765
0.154693	0.25662	-0.00816777	0.0649471
0.20047	0.317655	0.00709102	0.0878353
0.131805	0.363432	-0.00816777	0.0649471
0.177582	0.37869	0.0223498	0.0573177
0.19284	0.294767	-0.000538379	0.0802059
0.169952	0.279508	0.0223498	0.0802059
0.0631407	0.210844	-0.00816777	0.0954646
0.116546	0.241361	-0.00816777	0.0954646
0.0936583	0.470243	-0.0234266	0.0649471
0.116546	0.493131	-0.0157972	0.0344295
0.139435	0.348173	-0.000538379	0.0115413
0.101288	0.325285	0.00709102	0.0268001
0.215729	0.363432	-0.0234266	0.0649471
0.185211	0.248991	0.0147204	0.0725765
0.147064	0.287138	-0.00816777	0.0496883
0.108917	0.355802	0.045238	0.0496883
0.101288	0.393949	-0.0157972	0.0802059
0.0783995	0.393949	-0.000538379	0.0802059
0.101288	0.287138	0.00709102	0.0725765
0.101288	0.248991	-0.000538379	0.0649471
0.101288	0.294767	0.00709102	0.0420589
0.208099	0.401579	-0.0157972	0.0115413
0.169952	0.454984	0.00709102	-0.00371748
0.223358	0.409208	0.0223498	-0.00371748
0.139435	0.363432	-0.0157972	-0.00371748
0.154693	0.242811	0.00709102	0.0420589
0.169952	0.349623	-0.0157972	0.0191707
0.124176	0.273329	0.0299792	0.0268001
0.131805	0.280958	0.0299792	0.0420589
0.139435	0.227553	-0.00816777	0.0344295
0.154693	0.311476	0.00709102	0.0420589
0.139435	0.273329	-0.000538379	0.0878353
0.147064	0.296217	0.0223498	0.0878353
0.0860289	0.227553	0.0299792	0.0802059
0.162323	0.219923	-0.00816777	0.0878353
0.101288	0.25807	0.0299792	0.0802059
0.185211	0.250441	-0.000538379	0.0649471
0.169952	0.2657	-0.00816777	0.0649471
0.162323	0.25807	0.00709102	0.0725765
0.131805	0.189406	0.0147204	0.0573177
0.108917	0.296217	-0.0157972	0.0878353
0.223358	0.280958	-0.0234266	0.0954646
0.154693	0.250441	-0.0234266	0.0725765
0.147064	0.25807	0.0147204	0.0344295
0.0860289	0.288588	0.0223498	0.0344295
0.124176	0.273329	-0.0157972	0.00391191
0.124176	0.242811	0.0223498	0.0268001
0.116546	0.38014	-0.000538379	0.0649471
0.230987	0.334364	-0.0157972	0.0573177
0.131805	0.296217	-0.00816777	0.0725765
0.101288	0.273329	-0.0157972	0.0496883
0.131805	0.349623	-0.0157972	0.0496883
0.20047	0.296217	-0.0234266	0.0954646
0.124176	0.250441	-0.000538379	0.0878353
0.19284	0.25807	-0.00816777	0.0649471
0.19284	0.364882	0.0147204	0.0344295
0.162323	0.2657	0.0299792	0.00391191
0.169952	0.242811	0.0147204	-0.00371748
0.108917	0.311476	-0.0157972	0.00391191
0.0707701	0.25807	-0.0157972	0.00391191
0.0860289	0.303846	0.0147204	0.0344295
0.139435	0.250441	0.00709102	0.0344295
0.108917	0.334364	0.045238	0.0420589
0.185211	0.334364	-0.00816777	0.0344295
0.20047	0.334364	-0.0234266	0.0420589
0.101288	0.25807	-0.0234266	0.103094
0.0860289	0.2657	-0.0157972	0.0878353
0.116546	0.334364	0.00709102	0.0954646
0.147064	0.25807	0.0299792	0.0725765
0.124176	0.25807	-0.0234266	0.0573177
0.20047	0.219923	-0.0157972	0.0649471
0.101288	0.319105	-0.000538379	0.0725765
0.0936583	0.197035	-0.00816777	0.0573177
0.0631407	0.273329	0.0223498	0.0725765
0.101288	0.319105	-0.00816777	0.0954646
0.139435	0.242811	-0.00816777	0.0954646
0.19284	0.242811	-0.000538379	0.0802059
0.177582	0.334364	-0.000538379	0.0725765
0.19284	0.212294	-0.0157972	0.0344295
0.116546	0.280958	0.0147204	0.0115413
0.124176	0.326735	0.0147204	0.0115413
0.0936583	0.235182	0.0299792	0.0191707
0.0936583	0.280958	-0.00816777	0.0649471
0.131805	0.227553	0.0223498	0.0420589
0.215729	0.250441	-0.000538379	0.0496883
0.108917	0.341993	-0.000538379	0.0954646
0.139435	0.227553	-0.0234266	0.103094
0.0783995	0.288588	-0.00816777	0.0802059
0.0936583	0.570875	-0.000538379	0.0496883
0.154693	0.227553	-0.0234266	0.0268001
0.20047	0.326735	0.0299792	0.0115413
0.101288	0.311476	-0.000538379	0.00391191
0.124176	0.250441	0.0528674	0.0115413
0.0936583	0.334364	0.045238	0.0115413
0.124176	0.242811	-0.0234266	0.0573177
0.131805	0.311476	0.045238	0.0649471
0.131805	0.50984	0.0299792	0.0496883
0.185211	0.311476	-0.0234266	0.0496883
0.215729	0.296217	-0.0234266	0.0878353
0.20047	0.38777	-0.00816777	0.0954646
0.208099	0.372511	-0.0157972	0.0878353
0.215729	0.273329	-0.0157972	0.0725765
0.19284	0.2657	-0.00816777	0.0573177
0.0860289	0.250441	0.00709102	0.0573177
0.116546	0.250441	-0.000538379	0.0573177
0.116546	0.326735	0.0299792	0.0649471
0.238617	0.212294	0.0223498	0.0573177
0.177582	0.2657	0.0376086	0.0802059
0.108917	0.303846	0.0223498	0.0725765
0.0860289	0.25807	-0.000538379	0.0802059
0.208099	0.349623	-0.0157972	0.0573177
0.215729	0.334364	-0.0234266	0.0191707
0.215729	0.319105	-0.0157972	0.0115413
0.20047	0.38777	0.0147204	0.0115413
0.154693	0.296217	-0.000538379	0.0420589
0.116546	0.349623	-0.000538379	0.0420589
0.124176	0.326735	-0.00816777	0.0496883
0.223358	0.227553	-0.00816777	0.0802059
0.215729	0.319105	0.0299792	0.0878353
0.230987	0.197035	0.00709102	0.103094
0.147064	0.410658	-0.000538379	0.103094
0.139435	0.334364	0.0376086	0.0573177
0.19284	0.410658	0.0147204	0.0573177
0.19284	0.349623	-0.000538379	0.0191707
0.147064	0.273329	-0.000538379	0.0191707
0.139435	0.326735	-0.0234266	0.0344295
0.139435	0.38014	-0.00816777	0.0420589
0.139435	0.372511	-0.0157972	0.0649471
0.108917	0.303846	-0.000538379	0.0725765
0.253876	0.235182	0.0376086	0.0878353
0.215729	0.319105	0.0147204	0.0802059
0.139435	0.227553	0.0147204	0.0802059
0.0936583	0.25807	-0.000538379	0.0954646
0.169952	0.303846	0.045238	0.103094
0.20047	0.250441	0.0223498	0.0573177
0.162323	0.2657	0.0147204	0.0573177
0.185211	0.319105	-0.0234266	0.0496883
0.154693	0.334364	-0.00816777	0.0496883
0.19284	0.288588	0.00709102	0.0725765
0.147064	0.212294	0.0147204	0.0725765
0.116546	0.235182	-0.000538379	0.0649471
0.108917	0.311476	-0.00816777	0.0573177
0.154693	0.326735	-0.0234266	0.0344295
0.124176	0.235182	-0.000538379	0.0191707
0.108917	0.242811	-0.0234266	0.00391191
0.131805	0.372511	-0.0157972	0.0115413
0.253876	0.540358	-0.0157972	0.0344295
0.154693	0.242811	-0.000538379	0.0573177
0.124176	0.2657	0.0147204	0.0725765
0.124176	0.280958	-0.0157972	0.0878353
0.101288	0.25807	0.0147204	0.103094
0.0860289	0.212294	-0.0157972	0.0878353
0.108917	0.235182	0.0299792	0.0649471
0.0860289	0.227553	0.0528674	0.0420589
0.19284	0.250441	0.00709102	0.0496883
0.108917	0.25807	-0.0157972	0.0573177
0.0936583	0.326735	-0.00816777	0.0573177
0.147064	0.288588	0.00709102	0.103094
0.0707701	0.242811	0.0376086	0.103094
0.246246	0.364882	0.0376086	0.103094
0.0631407	0.2657	0.0299792	0.0725765
0.139435	0.296217	0.0376086	0.0573177
0.116546	0.197035	-0.0157972	0.0573177
0.124176	0.296217	-0.000538379	0.0496883
0.154693	0.242811	-0.00816777	0.0649471
0.169952	0.2657	-0.0157972	0.0420589
0.238617	0.311476	-0.0157972	0.0496883
0.185211	0.219923	-0.00816777	0.0115413
0.108917	0.2657	-0.0157972	0.0191707
0.139435	0.227553	-0.00816777	0.0115413
0.169952	0.235182	-0.00816777	0.00391191
0.108917	0.242811	-0.00816777	0.0420589
0.0783995	0.296217	0.0376086	0.0496883
0.154693	0.319105	0.045238	0.0344295
0.131805	0.280958	0.0223498	0.0344295
0.101288	0.296217	0.0376086	0.0496883
0.177582	0.334364	0.00709102	0.0725765
0.131805	0.250441	0.00709102	0.0649471
0.20047	0.227553	0.0223498	0.0725765
0.162323	0.349623	0.0223498	0.0878353
0.116546	0.334364	0.0223498	0.103094
0.131805	0.288588	0.0223498	0.0802059
0.131805	0.250441	0.00709102	0.0725765
0.108917	0.303846	0.0223498	0.0496883
0.139435	0.296217	0.00709102	0.0573177
0.139435	0.349623	0.00709102	0.0802059
0.230987	0.403029	-0.0157972	0.0725765
0.139435	0.403029	0.0147204	0.0649471
0.116546	0.2657	0.0299792	0.0420589
0.139435	0.38014	-0.00816777	0.0649471
0.177582	0.311476	0.00709102	0.0496883
0.208099	0.235182	-0.000538379	0.0344295
0.0707701	0.296217	-0.0234266	0.0344295
0.0707701	0.319105	-0.0234266	0.0344295
0.246246	0.357252	-0.0234266	0.0344295
0.162323	0.273329	-0.00816777	0.0268001
0.0936583	0.288588	0.0376086	0.0344295
0.208099	0.296217	0.0223498	0.0649471
0.101288	0.326735	0.0147204	0.0649471
0.101288	0.280958	0.0147204	0.0802059
0.208099	0.2657	-0.000538379	0.0649471
0.147064	0.38777	-0.0157972	0.0802059
0.162323	0.303846	0.0147204	0.0878353
0.0783995	0.25807	0.0147204	0.0573177
0.101288	0.204664	0.00709102	0.0649471
0.124176	0.296217	-0.0157972	0.0573177
0.147064	0.334364	-0.00816777	0.0649471
0.162323	0.250441	-0.0234266	0.0649471
0.108917	0.349623	0.0223498	0.0496883
0.0936583	0.296217	-0.000538379	0.0573177
0.101288	0.326735	-0.0234266	0.0420589
0.0631407	0.334364	-0.00816777	0.0344295
0.0936583	0.418287	-0.0234266	0.0268001
0.185211	0.357252	-0.00816777	0.0191707
0.169952	0.570875	-0.00816777	0.0268001
0.0707701	0.38777	-0.0234266	0.0878353
0.0707701	0.372511	0.0147204	0.0954646
0.177582	0.280958	-0.000538379	0.0954646
0.139435	0.395399	0.00709102	0.103094
0.147064	0.212294	0.0376086	0.0649471
0.154693	0.227553	0.00709102	0.0649471
0.0860289	0.2657	0.0223498	0.0725765
0.0631407	0.25807	0.045238	0.0649471
0.0936583	0.288588	0.0147204	0.0496883
0.116546	0.219923	-0.000538379	0.0725765
0.154693	0.235182	-0.0157972	0.0496883
0.185211	0.250441	0.0223498	0.0344295
0.223358	0.273329	0.0147204	0.0344295
0.139435	0.326735	0.0147204	0.0191707
0.162323	0.250441	-0.0157972	-0.00371748
0.154693	0.273329	-0.00816777	0.0420589
0.19284	0.227553	-0.0157972	0.0954646
0.108917	0.303846	0.0147204	0.0878353
0.147064	0.288588	0.00709102	0.0802059
0.124176	0.235182	0.0299792	0.0878353
0.131805	0.204664	0.045238	0.0954646
0.162323	0.296217	-0.0234266	0.0802059
0.208099	0.38777	-0.00816777	0.0725765
0.139435	0.349623	-0.000538379	0.0649471
0.131805	0.311476	-0.00816777	0.0725765
0.131805	0.288588	0.00709102	0.0573177
0.154693	0.2657	-0.00816777	0.0649471
0.185211	0.288588	-0.000538379	0.0573177
0.154693	0.227553	0.00709102	0.0344295
0.19284	0.25807	-0.000538379	-0.00371748
0.0936583	0.486952	0.00709102	0.0115413
0.139435	0.38777	-0.0157972	0.0725765
0.154693	0.51747	-0.000538379	0.0649471
0.154693	0.326735	-0.000538379	0.0649471
0.124176	0.288588	-0.00816777	0.0573177
0.177582	0.364882	-0.0157972	0.0725765
0.177582	0.334364	0.0147204	0.0878353
0.147064	0.288588	0.00709102	0.0878353
0.0936583	0.433546	0.0299792	0.0802059
0.108917	0.235182	0.00709102	0.0496883
0.0860289	0.288588	0.0299792	0.0649471
	0.334364	0.00709102	0.0954646
	0.38014	0.0147204	0.0878353
	0.25807	0.0299792	0.0649471
	0.341993	0.0376086	0.0802059
	0.349623	0.0299792	0.0496883
	0.349623	0.00709102	0.0268001
	0.303846	-0.000538379	0.0115413
	0.303846	0.0299792	0.0344295
	0.273329	0.0223498	0.0115413
	0.242811	-0.000538379	0.0573177
	0.38777	0.0528674	0.0649471
	0.311476	0.0147204	0.0344295
	0.319105	0.0223498	0.00391191
	0.326735	-0.00816777	0.00391191
	0.288588	-0.0157972	0.0649471
	0.204664	-0.0157972	0.0496883
	0.2657	-0.000538379	0.0420589
	0.273329	0.00709102	0.0649471
	0.25807	-0.0157972	0.0802059
	0.425917	-0.000538379	0.0573177
	0.197035	-0.00816777	0.0496883
	0.349623	-0.0157972	0.0573177
	0.288588	-0.00816777	0.0725765
	0.372511	-0.00816777	0.0878353
	0.357252	-0.0157972	0.0878353
	0.311476	0.0147204	0.0802059
	0.349623	0.0299792	0.103094
	0.50984	0.0147204	0.0878353
	0.357252	0.00709102	0.0573177
	0.341993	-0.0234266	0.0268001
	0.38014	-0.0157972	0.0191707
	0.235182	-0.00816777	0.00391191
	0.204664	-0.0157972	0.00391191
	0.219923	-0.00816777	0.0115413
	0.395399	-0.0157972	0.0115413
	0.326735	-0.0157972	0.0115413
	0.273329	-0.0157972	0.0115413
	0.326735	-0.0234266	0.0115413
	0.364882	-0.0234266	0.0268001
	0.296217	0.0299792	0.0496883
	0.235182	0.0147204	0.0191707
	0.197035	-0.00816777	0.0420589
	0.189406	-0.000538379	0.0802059
	0.349623	0.00709102	0.0573177
	0.227553	0.0147204	0.0573177
	0.334364	-0.000538379	0.0496883
	0.296217	0.0376086	0.0420589
	0.303846	0.00709102	0.0573177
	0.341993	0.0147204	0.0649471
	0.319105	0.00709102	0.0725765
	0.212294	0.045238	0.0954646
	0.273329	0.0223498	0.0496883
	0.219923	0.00709102	0.0878353
	0.349623	0.00709102	0.0878353
	0.296217	-0.000538379	0.0573177
	0.219923	-0.0157972	0.0191707
	0.242811	0.00709102	-0.00371748
	0.250441	0.0147204	0.0115413
	0.296217	0.00709102	0.0115413
	0.334364	-0.000538379	0.00391191
	0.250441	-0.00816777	0.0115413
	0.326735	0.00709102	0.0115413
	0.303846	-0.00816777	0.0191707
	0.334364	0.0223498	0.0191707
	0.319105	0.0376086	0.00391191
	0.464064	0.0299792	0.00391191
	0.273329	-0.0157972	0.00391191
	0.288588	-0.000538379	0.0268001
	0.334364	-0.00816777	0.103094
	0.197035	-0.0157972	0.0649471
	0.357252	-0.0234266	0.0496883
	0.326735	-0.0157972	0.0649471
	0.311476	-0.000538379	0.0496883
	0.2657	-0.00816777	0.0420589
	0.326735	0.00709102	0.0496883
	0.319105	0.0223498	0.0725765
	0.235182	0.00709102	0.0573177
	0.334364	-0.000538379	0.0725765
	0.288588	-0.0234266	0.103094
	0.235182	-0.00816777	0.0954646
	0.311476	-0.0234266	0.0954646
	0.242811	-0.0157972	0.0649471
	0.250441	-0.00816777	0.0420589
	0.280958	0.0147204	0.0725765
	0.280958	-0.0157972	0.0573177
	0.288588	0.0376086	0.0344295
	0.364882	-0.0234266	0.0496883
	0.372511	0.0147204	-0.00371748
	0.456434	0.00709102	0.00391191
	0.372511	-0.0157972	0.0191707
	0.303846	0.0147204	0.0191707
	0.326735	0.0147204	0.0268001
	0.311476	0.0223498	0.0191707
	0.235182	0.0147204	0.0344295
	0.311476	0.00709102	0.0191707
	0.319105	0.0223498	0.0191707
	0.319105	0.0376086	0.0115413
	0.311476	0.0299792	0.00391191
	0.25807	0.0299792	-0.00371748
	0.2657	0.00709102	-0.00371748
		0.0147204	0.0268001
		-0.00816777	0.0496883
		-0.000538379	0.0725765
		-0.000538379	0.0496883
		0.0147204	0.0649471
		0.0147204	0.0420589
		0.045238	0.0268001
		0.00709102	0.0268001
		-0.000538379	0.0573177
		-0.0157972	0.0954646
		-0.0234266	0.103094
		-0.00816777	0.0954646
		-0.00816777	0.0725765
		-0.000538379	0.0573177
		-0.0157972	0.0420589
		-0.00816777	0.0344295
		-0.000538379	0.0344295
		-0.0157972	0.0725765
		-0.0157972	0.0573177
		0.00709102	0.0420589
		0.0299792	0.0420589
		-0.0157972	0.0420589
		0.0223498	0.0268001
		-0.0157972	0.0268001
		-0.000538379	0.0344295
		-0.0234266	0.0420589
		0.0147204	0.0268001
		-0.0157972	0.0496883
		-0.0234266	0.0344295
		-0.000538379	0.0191707
		0.00709102	0.0344295
		-0.0234266	0.0344295
		-0.0157972	0.0115413
		0.045238	0.0191707
		-0.0157972	0.0191707
		0.0299792	0.0344295
		-0.00816777	0.0649471
		-0.00816777	0.0420589
		0.0376086	0.0420589
		-0.00816777	0.0191707
		-0.000538379	0.0344295
		-0.00816777	0.0649471
		0.0223498	0.0496883
		0.0223498	0.0115413
		-0.0157972	0.0115413
		0.0299792	0.0191707
		-0.0234266	0.0725765
		-0.0157972	0.0649471
		-0.000538379	0.0420589
		0.0223498	0.0420589
		-0.00816777	0.0496883
		-0.000538379	0.0420589
		0.0223498	0.0496883
		-0.0157972	0.0420589
		0.045238	0.0420589
		0.0528674	0.0420589
		0.0223498	0.0496883
		0.00709102	0.0496883
		-0.0157972	0.0420589
		0.0223498	0.0573177
		0.0223498	0.0344295
		0.0147204	0.0344295
		0.0147204	0.0420589
		0.0528674	0.0420589
		0.045238	0.0420589
		-0.000538379	0.0268001
		0.0223498	0.0573177
		-0.0157972	0.0344295
		-0.0157972	0.0573177
		-0.0234266	0.0802059
		-0.00816777	0.0725765
		-0.0157972	0.0649471
		-0.0157972	0.0191707
		0.00709102	0.00391191
		-0.00816777	0.00391191
		0.00709102	0.0191707
		0.0147204	0.0649471
		-0.000538379	0.0878353
		-0.0157972	0.0725765
		-0.0157972	0.0496883
		-0.0157972	0.0344295
		-0.00816777	0.0344295
		0.0376086	0.0344295
		-0.0234266	0.0344295
		-0.0157972	0.0344295
		-0.0157972	0.0496883
		0.00709102	0.0344295
		0.0223498	0.0496883
		0.0147204	0.0496883
		-0.000538379	0.0496883
		-0.0234266	0.0344295
		0.00709102	0.0496883
		0.0376086	0.0420589
		0.0376086	0.0268001
		-0.000538379	0.0496883
		-0.0157972	0.0420589
		-0.00816777	0.0496883
		0.00709102	0.0802059
		0.00709102	0.0191707
		0.0147204	0.103094
		-0.000538379	0.0344295
		0.0376086	0.0573177
		0.045238	0.0344295
		0.0223498	0.0191707
		-0.000538379	0.0115413
		0.0299792	0.0191707
		0.00709102	0.0115413
		0.0223498	0.00391191
		-0.000538379	0.0115413
		-0.00816777	0.0496883
		-0.0234266	0.0802059
		0.00709102	0.0878353
		0.00709102	0.0420589
		0.045238	0.0344295
		0.0376086	0.0268001
		-0.0157972	0.0115413
		-0.00816777	0.0191707
		-0.00816777	0.0344295
		0.00709102	0.0344295
		-0.0234266	0.0268001
		-0.0157972	0.0344295
		0.0223498	0.0420589
		0.00709102	0.0496883
		-0.00816777	0.0420589
		0.0376086	0.0573177
		-0.000538379	0.0420589
		-0.000538379	0.0268001
		-0.00816777	0.0420589
		-0.00816777	0.0496883
		-0.0157972	0.0496883
		-0.000538379	0.0725765
		-0.0234266	0.0725765
		-0.00816777	0.0496883
		-0.0157972	0.0649471
		0.00709102	0.0191707
		-0.0234266	0.103094
		0.00709102	0.0344295
		0.0223498	0.00391191
		-0.0157972	0.00391191
		-0.0234266	-0.0113469
		-0.00816777	0.00391191
		-0.0157972	0.00391191
		-0.0234266	0.00391191
		-0.00816777	-0.00371748
		-0.0157972	0.00391191
		-0.00816777	0.0268001
		0.0147204	0.0649471
		0.00709102	0.0878353
		0.00709102	0.0649471
		-0.000538379	0.0344295
		-0.000538379	0.0191707
		-0.0157972	0.0268001
		0.0223498	0.0268001
[truncated: 15,596 more rows]
