# Supplementary material for: Single-cell transcriptomics reveal how root tissues adapt to soil stress
Source: Nature. 2025 Apr 30;642(8068):721–9. doi: 10.1038/s41586-025-08941-z (PMC12176638; doi:10.1038/s41586-025-08941-z)
Supplement: Supplementary file 36 — Source Data Extended Data Fig. 8 [file 41586_2025_8941_MOESM36_ESM.xlsx]

## Sheet: Summary description
This source data table for Extended Data Figure 8 includes:
(1) Scaled expression of ABA biosynthesis genes in non-compacted and compacted soil conditions in Xkitaake, by bulk RNA-seq
(2) Scaled expression of ABA responsive genes in non-compacted and compacted soil conditions in Xkitaake, by bulk RNA-seq
(3) Lignin measurements from WT and mhz5 root tips from non-compacted and compacted soil conditions by MS
(4) Radial water loss rates of WT of mhz5 mutants from ± compactions of the same roots
non-compacted soil conditions: NC
compacted soil conditions: CMP

## Sheet: Panel-b
Scaled expression of ABA biosynthesis genes in non-compacted and compacted soil conditions in Xkitaake, by bulk RNA-seq
	Xkit_NC1	Xkit_NC2	Xkit_NC3	Xkit_CMP1	Xkit_CMP2	Xkit_CMP3
NCED4	0	0	0	5.79334	2.86201	3.87878
NCED1	22.1716	19.8833	54.5321	233.665	179.352	348.121
NCED5	14.1092	52.3245	33.3251	202.767	152.64	191.03
NCED3	34.2651	37.6736	25.2463	137.109	81.0902	66.909
ABI5 like1	251.949	215.577	256.503	433.535	422.623	426.666
MHZ5	530.102	395.573	400.912	783.067	907.256	802.908

## Sheet: Panel-c
Scaled expression of ABA responsive genes in non-compacted and compacted soil conditions in Xkitaake, by bulk RNA-seq
	Xkit_NC1	Xkit_NC2	Xkit_NC3	Xkit_CMP1	Xkit_CMP2	Xkit_CMP3
LOC_Os03g18850	5995.52	2973.95	5140.97	2353.55	1411.9	1603.1
LOC_Os12g36850	167.658	63.5637	268.505	849.948	1161.89	539.552
LOC_Os12g36860	1.00394	0	2.01884	17.4051	26.8203	13.6103
LOC_Os11g26760	0	0	0	209.828	188.7	152.63
LOC_Os12g36830	140.551	40.6391	316.957	2593.36	1902.33	1343.53
LOC_Os03g44150	1013.98	1223.34	1190.1	1028.83	1460.75	1147.15
LOC_Os11g06720	32032.6	26113.2	35386.2	17497.9	9506.84	11969.3
LOC_Os01g73960	1284.04	1100.38	1242.59	1538.42	1668.61	1766.42

## Sheet: Panel-d
Lignin measurements from WT and mhz5 root tips from non-compacted and compacted soil conditions by MS
	Lignin content (% CWR)				Lignin content (% CWR)
	WT_NC	WT_CMP			mhz5_NC	mhz5_CMP
n = 1	8.29829	8.76252		n = 1	10.6077	10.6395
n = 2	8.09929	8.8497		n = 2	10.9494	10.6907
n = 3	8.77498	9.43037		n = 3	11.221	10.5038
n = 4		9.304		Mean	10.926	10.6113
n = 5		9.45849		SD	0.307317	0.096607
Mean	8.39086	9.16101
SD	0.347228	0.330609

## Sheet: Panel-u
Radial water loss rates of WT of mhz5 mutants from ± compactions of the same roots
Time (min)	Cumulated water loss (% of total) WT Non-compacted		Cumulated water loss (% of total) WT Compacted		Time (min)	Cumulated water loss (% of total) mhz5 Non-compacted		Cumulated water loss (% of total) mhz5 Compacted
X					0
0					0.5	4824.16	3175.7	3177.12	806.013
					1	5154.78	437.203	5002.82	1017.22
1	2041	496.733	1443.93	171.225	1.5	5478.64	218.784	5631.44	1307.7
					2	5402.77	267.055	5086.06	475.668
2	2428.73	293.8	2543.65	913.404	2.5	5349.88	225.094	5441.86	1022.17
					3	5203.81	282.322	5052.42	757.162
3	2729.94	317.353	2700.76	1087.46	3.5	5069.47	225.853	5042.2	633.9
					4	4997.83	290.515	5009.81	870.68
4	2921.7	286.202	2177.03	289.92	4.5	4878.98	159.647	4851.77	663.003
					5	4876.1	396.345	4824.31	770.556
5	2421.2	822.863	2184.79	200.279	5.5	4839.73	356.074	4610.54	651.309
					6	4364.44	576.637	4638.39	696.274
6		520.152	2169.09	274.135	6.5	4448.27	326.062	4555.66	673.687
					7	4292.39	365.663	4517.98	675.011
7	2678.8	394.589	2160.64	232.971	7.5	4024.59	515.848		3571.19
					8	3926.3	611.065	4364.41	585.583
8	2573.92	493.475	2135.7	301.208	8.5	4453.98	771.798	4169.09	540.15
					9	3309.72	1066.74	4083.06	646.113
9	2651.01	370.726	2148.92	274.105	9.5	3202.5	1200.08	4009.34	690.039
					10	2857.47	1296.18	3936.86	568.89
10	2469.04	438.081		921.343	10.5	2705.83	1287.37	3852.89	698.031
					11	2427.74	1270.25	3705.07	621.485
11	2559.81	417.73	2172.98	328.853	11.5	2270.98	1390.72	3472.46	460.352
					12	1990.1	1322.02	3512.15	639.359
12	2545.86	364.884	2128.08	267.746	12.5	1749.51	1259.78	3314.77	646.259
					13	1559.02	1159.78	3166.52	537.363
13	2415.6	405.536	2036.76	265.66	13.5	1445.75	1071.01	2984.28	495.727
					14	1137.84	763.284	2838.09	429.412
14	2428.59	409.882	2087.9	272.988	14.5			2547.3	449.61
					15			2449.42	457.797
15	2363.32	425.295	2059.85	222.11	15.5			2220.5	342.686
					16			2030.89	251.301
16	2350.79	395.282	1987.1	256.409	16.5			1848.65	189.286
					17			1602.53	136.915
17	2297.07	406.786	2019.26	239.56	17.5			1471.87	201.919
					18			1127.48	210.472
18	2283.8	393.079		806.3	18.5			1019.35	145.136
					19			870.824	77.8493
19	2311.73	435.465	1925.36	263.336	20			726.65	6.94132
20	2164.1	290.834	1941.15	197.818
21	2230.68	367.361	1897.25	247.118
22	2140.57	367.388	1883.47	177.531
23	2231.23	360.737	1855.6	255.627
24	2139.18	287.473	1839.23	206.756
25	2139.61	322.641	1841.42	202.012
26	2006.65	255.559	1751.96	182.921
27	1994.26	237.468	1873.28	201.606
28		803.02
29	1942.5	283.356
