# Supplementary material for: Single-cell transcriptomics reveal how root tissues adapt to soil stress
Source: Nature. 2025 Apr 30;642(8068):721–9. doi: 10.1038/s41586-025-08941-z (PMC12176638; doi:10.1038/s41586-025-08941-z)
Supplement: Supplementary file 37 — Source Data Extended Data Fig. 9 [file 41586_2025_8941_MOESM37_ESM.xlsx]

## Sheet: Summary description
This source data table for Extended Data Figure 9 includes:
(1) Scaled expression of auxin signalling genes in non-compacted and compacted soil conditions in Xkitaake, by bulk RNA-seq
(2) Log 2 (expression fold change) of auxin signalling genes in compacted soil conditions compared to non-compacted soils in Xkitaake, by scRNA-seq analysis
(3) Scaled expression of ethylene signalling genes in non-compacted and compacted soil conditions in Xkitaake, by bulk RNA-seq
(4) Log 2 (expression fold change) of ethylene signalling genes in compacted soil conditions compared to non-compacted soils in Xkitaake, by scRNA-seq analysis
(5) Log 2 (expression fold change) of auxin pathway genes in compacted soil conditions compared to non-compacted soils in Xkitaake, by scRNA-seq analysis
(6) Log 2 (expression fold change) of ethylene pathway genes in compacted soil conditions compared to non-compacted soils in Xkitaake, by scRNA-seq analysis
non-compacted soil conditions: NC
compacted soil conditions: CMP

## Sheet: Panel-a
Scaled expression of auxin signalling genes in non-compacted and compacted soil conditions in Xkitaake, by bulk RNA-seq
	Xkit_NC1	Xkit_NC2	Xkit_NC3	Xkit_CMP1	Xkit_CMP2	Xkit_CMP3
ARF1	3406.36	2960.52	2866.97	3488.56	3940.03	3707.15
ARF10	599.64	398.713	404.951	676.856	744.122	790.302
ARF11	43.3353	38.7201	32.3153	262.632	528.517	499.393
ARF6	1735.43	1832.4	1630.91	2186.99	3057.58	3094.3
IAA1	1359.52	1119.74	1074.48	908.589	577.171	736.969
IAA12	4119.88	4015.38	3716.26	3179.58	2130.29	1888.97
IAA13	17610.3	20042.4	20650.5	9062.72	7597.68	6634.66
IAA14	126.983	119.3	85.8375	36.6912	40.0681	28.1212
IAA15	2709.97	2435.18	2604.41	2163.81	1509.23	1599.03
IAA20	131.014	55.464	96.9459	51.1745	61.0562	38.7878
IAA3	6166.71	6043.48	5752.12	3741.53	3609.95	3892.36
IAA31	7552.44	8353.08	8828.13	5963.28	4454.24	3811.87
IAA5	3104.02	3022.26	2819.51	2556.8	1936.62	2185.69

## Sheet: Panel-b
Log 2 (expression fold change) of auxin signalling genes in compacted soil conditions compared to non-compacted soils in Xkitaake, by scRNA-seq analysis
	Atrichoblast	Exodermis	Sclerenchyma	Cortex	Endodermis	Pericycle	Phloem	Protoxylem	Metaxylem
ARF1	3.57	1.79	0.952	-0.0874	0.885	0.495	0.439	0.127	0.926
ARF10	0.257	2.18	1.53	2.83	-0.645	4.67	2.18	0.533	-0.677
ARF11	1.64	-2.16	NA	0.107	1.91	2.99	3.01	NA	NA
ARF6	1.9	1.92	1.8	1.69	0.267	0.477	-0.152	-0.224	0.337
IAA1	-2.92	-1.02	-0.378	-0.371	-0.981	-0.547	-0.292	-0.567	-0.512
IAA12	-0.764	-1.46	-0.703	-0.269	-0.382	0.0885	-0.174	-0.919	-0.213
IAA13	-0.106	-1.17	-0.905	-0.86	-0.579	-0.872	-0.938	-0.982	-0.274
IAA14	-2.29	-2.88	-1.65	-0.938	-0.209	-1.58	0.0512	-3.61	-0.738
IAA15	-0.337	-0.99	-0.367	0.166	-0.714	-0.977	-0.189	-0.553	-0.824
IAA20	-1.49	-2.11	-1.55	-0.996	-1.85	-0.4	-1.4	-2.32	0.864
IAA3	-1.7	-0.908	-0.833	-1	-0.588	-1.25	-1.08	-1.25	-0.31
IAA31	-1.41	-2.34	-1.41	-1.27	-1.43	-1.53	-0.961	-1.92	-1.46
IAA5	-0.101	-1.21	-0.78	-0.717	-0.28	0.162	-0.0851	-1.27	0.0445

## Sheet: Panel-c
Scaled expression of ethylene signalling genes in non-compacted and compacted soil conditions in Xkitaake, by bulk RNA-seq
	Xkit_NC1	Xkit_NC2	Xkit_NC3	Xkit_CMP1	Xkit_CMP2	Xkit_CMP3
AOC3	13.1014	6.27894	8.07882	38.6223	518.977	836.847
ERF118	0	0	0	9.65557	2.86201	5.81817
ERBP79	0	0	1.00985	16.4145	3.81601	10.6667
ERF112	0	1.04649	0	2.89667	15.264	1.93939
EIL1	71.5536	38.7201	35.3449	71.4512	82.0442	127.03
EIL9	1248.66	1068.47	1238.08	986.799	948.278	974.544

## Sheet: Panel-d
Log 2 (expression fold change) of ethylene signalling genes in compacted soil conditions compared to non-compacted soils in Xkitaake, by scRNA-seq analysis
	Atrichoblast	Exodermis	Sclerenchyma	Cortex	Endodermis	Pericycle	Phloem	Protoxylem	Metaxylem
AOC3	1.64	1.86	0.731	0.654	-0.91	1.53	-0.494	-0.223	-2.34
ERF118	0.549	0.0735	0.354	0.335	-0.569	-0.486	-0.52	-0.751	-0.167
ERBP79	NA	1.29	2.8	4.18	0.571	1.09	3.53	NA	NA
ERF112	3.57	-0.755	-0.0382	-0.192	0.755	NA	-0.358	2.98	NA
EIL1	2.43	3.34	NA	0.912	0.107	2.16	NA	NA	NA
EIL9	0.481	-0.743	-0.322	-0.311	-0.234	-0.154	-0.366	-0.17	-1.44

## Sheet: Panel-e
Log 2 (expression fold change) of auxin pathway genes in compacted soil conditions compared to non-compacted soils in Xkitaake, by scRNA-seq analysis
	Atrichoblast	Exodermis	Sclerenchyma	Cortex	Endodermis	Pericycle	Phloem	Protoxylem	Metaxylem
OsYUC1	NA	-2.16	-1.97	-2.88	-3.08	NA	NA	-2.72	NA
OsYUC2	NA	2.63	-2.82	2.64	NA	NA	3.01	NA	NA
OsYUC3	1.64	0.202	0.852	0.787	1.38	1.36	2.41	NA	3.6
OsYUC4	NA	-4.16	NA	-2.06	-0.789	-2.23	-2.31	NA	-2.42
OsYUC5	NA	-1.1	-3.73	-1.97	NA	NA	NA	NA	NA
OsYUC6	4.34	-1.1	0.171	0.438	-0.555	-1.09	-1.48	-1.24	-1.92
OsYUC7	0.718	-0.961	0.382	0.282	-0.0344	0.202	-0.231	-0.253	0.126
OsYUC8	NA	NA	NA	NA	0.309	3.51	1.52	NA	NA
OsYUC9	-2.25	-0.938	-0.555	-0.633	-0.77	-0.383	0.391	-0.704	0.0565
OsYUC10	NA	-3	1.11	4.9	-2.31	NA	-2.5	-1.93	2.24
OsYUC13	NA	3.34	2.8	NA	2.34	NA	NA	NA	NA
OsTAR1	2.43	-0.606	0.598	1.08	0.0421	0.8	-0.0806	-0.0589	NA
OsTSG1	1.11	0.161	1.31	0.885	0.401	-0.769	-1.47	0.666	1.6
OsGH3-1	NA	2.63	NA	-2.07	NA	NA	NA	NA	NA
OsGH3-8	-0.437	-1.84	-1.9	-1.28	1.03	1.87	2.54	0.0102	2.05
OsGH3-2	1.71	-0.0657	-0.0665	0.623	-0.119	-0.253	-0.545	1.37	-0.775
OsIAGT1	NA	2.5	NA	NA	-2.31	NA	NA	NA	NA
DAO	-0.049	-0.57	-0.862	-0.651	-1.44	-0.885	-1.4	-1.09	1.01
OsPIN8	NA	0.341	-2	1.68	0.596	NA	-2.5	2.98	NA
OsPILS6a	0.465	-0.289	-0.455	-0.702	0.00623	-0.175	0.271	-0.172	0.53
OsPIN5a	1.64	2.9	0.806	0.305	0.0407	0.489	1.01	1.08	NA
OsPILS6b	NA	0.368	-0.516	-3.77	-0.112	-0.991	-1.5	-3.24	NA
OsPIN10b	NA	NA	NA	-0.224	2.41	NA	2.18	NA	NA
OsPIN1a	2.5	0.149	-1.61	-2.15	-1.01	-1.72	-0.983	-0.0469	-0.177
OsPILS2	0.25	-1.21	-0.784	-0.389	-0.266	-0.489	0.0998	-0.415	0.78
OsPILS1	0.627	0.728	0.0766	0.192	0.502	0.658	-0.0375	0.698	1.13
OsPIN5c	1.71	4.69	1.69	NA	0.933	0.98	0.442	NA	NA
OsPILS7a	-1.93	-1.2	-1.01	-0.136	-0.314	-1.64	-0.66	0.613	0.682
OsPILS7b	4.12	-1.03	-0.559	-1.33	0.887	-4.32	-2.5	1.05	NA
OsPILS5	5.08	-0.564	-0.176	-1.03	0.272	0.215	0.388	-0.00578	-2.39
OsABCB14	1.61	3.33	0.572	-0.897	0.374	0.485	1.43	4.47	2.24
OsAUX1	-0.96	-0.652	-0.459	-0.684	0.348	-0.469	-0.123	0.346	-0.53
OsAUX3	NA	5.26	2.63	-0.737	1.36	1.14	1.49	4.45	1.64
OsPIN1b	1.71	0.402	-0.872	-1.49	-1.41	-2.44	-0.981	-2.46	2.24
OsPIN1c	1.64	1.21	NA	0.284	-0.442	-0.338	-1.78	-2.73	-1.91
OsPIN1d	NA	NA	2.8	2.64	-0.204	2.16	NA	NA	-2.39
OsPIN2	0.21	0.486	0.918	1.51	0.0624	-0.28	0.61	0.483	1.43
OsPIN3t	-4.73	-0.527	1.23	0.321	-1.5	4.2	-0.37	-1.93	NA
OsPIN9	NA	-0.474	-0.399	4.4	1.36	1.67	1.08	4.47	3.64
LAZY1	NA	3.45	-3.3	-5.17	-0.352	NA	-2.49	NA	NA
OsTIR1	2.07	0.261	0.0945	-0.307	0.491	-0.592	-0.634	-0.508	-0.333
OsAFB2	0.693	0.372	0.213	0.0518	0.679	-0.227	-0.378	0.104	0.477
OsAFB3	2.81	0.284	0.826	0.729	0.846	0.561	0.506	-0.0905	1.14
OsAFB4	1.08	-0.603	-0.291	-0.0794	0.27	0.0279	-0.0637	0.105	0.788
OsAFB5	0.572	0.0387	0.0215	0.0654	0.397	0.526	-0.111	-0.906	-0.575
OsIAA1	-2.92	-1.02	-0.378	-0.371	-0.981	-0.547	-0.292	-0.567	-0.512
OsIAA2	NA	NA	1.04	1.73	-0.235	0.766	-0.605	-3.91	NA
OsIAA3	-1.7	-0.908	-0.833	-1	-0.588	-1.25	-1.08	-1.25	-0.31
OsIAA4	3.52	1.21	0.537	0.951	0.136	0.866	1.6	2.26	2.41
OsIAA5	-0.101	-1.21	-0.78	-0.717	-0.28	0.162	-0.0851	-1.27	0.0445
OsIAA6	4.87	0.246	-0.0324	-0.768	-0.315	-0.0916	-1.05	-0.379	-0.0994
OsIAA7	2.9	-0.363	-0.0512	-0.608	0.146	-0.745	0.82	0.589	-0.129
OsIAA8	NA	0.341	0.37	0.861	-2.31	2.99	2.17	NA	3.07
OsIAA9	-2.02	-2.75	-1.55	-0.702	-1.53	-0.829	-0.668	-2.46	-3.54
OsIAA10	2.43	0.089	0.8	0.0344	-0.359	-0.116	-0.839	-1.16	-1.54
OsIAA11	0.0661	-1.22	-0.528	-0.497	-1.12	-1.42	-1.43	-0.712	-1.66
OsIAA12	-0.764	-1.46	-0.703	-0.269	-0.382	0.0885	-0.174	-0.919	-0.213
OsIAA13	-0.106	-1.17	-0.905	-0.86	-0.579	-0.872	-0.938	-0.982	-0.274
OsIAA14	-2.29	-2.88	-1.65	-0.938	-0.209	-1.58	0.0512	-3.61	-0.738
OsIAA15	-0.337	-0.99	-0.367	0.166	-0.714	-0.977	-0.189	-0.553	-0.824
OsIAA16	NA	0.343	0.32	-0.435	-1.42	-1.05	2.86	0.287	2.26
OsIAA17	-1.45	-0.77	-0.345	-0.641	-0.411	-0.552	-0.688	-0.14	-0.782
OsIAA18	1.09	0.808	-0.0453	-0.166	1.01	2.02	1.16	0.667	0.758
OsIAA19	0.735	-0.0513	0.0569	-0.201	-0.175	0.438	-0.056	-0.235	0.0972
OsIAA20	-1.49	-2.11	-1.55	-0.996	-1.85	-0.4	-1.4	-2.32	0.864
OsIAA21	-0.432	1.4	-0.148	-0.617	-0.479	-0.0352	-0.428	-0.8	-1.44
OsIAA23	0.0471	0.0374	-0.113	0.0484	0.197	0.522	0.0382	-0.434	-0.119
OsIAA24	-1.01	-2.1	-1	-0.795	-0.771	-0.571	-0.916	-1.01	-0.98
OsIAA25	-1.18	-0.0814	0.718	-0.791	-0.436	2.99	-1.72	0.255	NA
OsIAA26	-3.95	-3.58	-2.12	-1.98	-0.126	2.16	-2.49	-3.61	-2.39
OsIAA29	1.71	0.365	NA	-2.06	0.86	NA	NA	NA	NA
OsIAA30	1.25	-0.0623	0.282	-0.119	-0.355	-0.899	-0.781	-0.241	-0.0804
OsIAA31	-1.41	-2.34	-1.41	-1.27	-1.43	-1.53	-0.961	-1.92	-1.46
OsARF1	3.57	1.79	0.952	-0.0874	0.885	0.495	0.439	0.127	0.926
OsARF2	-1.48	1.99	1.81	1.38	0.995	2.28	0.987	-0.811	0.261
OsARF3	-0.979	-0.0504	1.07	0.828	1.09	1.3	0.752	-0.603	0.678
OsARF4	0.39	-0.431	0.279	-0.0282	0.319	0.581	0.549	-0.442	0.186
OsARF5	NA	-0.986	-0.0383	-1.03	-0.0982	0.51	-0.691	-2.72	2.24
OsARF6	1.9	1.92	1.8	1.69	0.267	0.477	-0.152	-0.224	0.337
OsARF7	0.478	-0.776	-0.238	-0.656	0.269	-0.444	-0.996	-0.515	-0.0515
OsARF8	0.539	-0.261	-0.766	0.0792	0.447	0.909	0.0805	-1.31	0.00687
OsARF9	0.263	0.158	0.545	0.258	0.997	0.352	0.164	0.168	0.395
OsARF10	0.257	2.18	1.53	2.83	-0.645	4.67	2.18	0.533	-0.677
OsARF11	1.64	-2.16	NA	0.107	1.91	2.99	3.01	NA	NA
OsARF12	-5.68	0.32	-0.584	-0.36	0.425	-0.903	0.462	-1.14	-1.02
OsARF13	NA	-2.89	-2.77	-0.286	0.111	-1.23	-0.33	-3.91	NA
OsARF14	-1.76	-0.663	0.0766	-0.113	0.522	0.172	-0.41	-0.63	-2.39
OsARF15	2.9	0.924	0.51	0.899	0.00847	-0.851	-0.63	-3.24	0.699
OsARF16	-0.265	-1.28	-0.497	-1.04	-0.247	0.933	0.171	3.88	-0.152
OsARF17	-0.439	-0.912	-1.02	-0.871	0.347	0.385	-0.335	-3.91	-1
OsARF18	0.309	-1.43	-0.808	-1.08	-0.108	0.46	0.26	-1.57	0.234
OsARF19	0.0618	-0.882	-0.679	-0.838	-0.113	0.413	0.936	-0.499	-0.561
OsARF21	0.879	0.395	0.833	0.65	0.592	1	0.909	-0.59	0.959
OsARF22	1.03	-0.32	-0.182	0.86	0.808	0.28	0.168	1.65	1.05
OsARF23	0.755	-0.273	0.141	0.319	0.419	0.0845	0.723	0.251	0.302
OsARF24	NA	-0.694	0.462	-0.671	-0.534	4.2	-1.61	0.696	-2.41
OsARF25	-0.351	1.24	1.3	0.488	0.274	0.426	0.287	-0.348	0.518
OsSAUR33	1.11	0.992	0.455	-0.783	-0.314	-0.293	-1.38	-0.0494	0.778
OsSAUR39	NA	NA	-4.23	-2.06	2.41	-1.23	NA	-1.93	NA
OsSAUR45	NA	NA	NA	2.64	0.981	NA	NA	NA	NA
CYP87A3	-1.94	-2.24	-1.43	-0.179	-1.02	-3.91	1.98	-0.63	2.26
TAC1	2.43	0.495	1.03	-0.702	-1.33	4.45	0.155	NA	NA
TAR2	1.11	0.161	1.31	0.885	0.401	-0.769	-1.47	0.666	1.6

## Sheet: Panel-f
Log 2 (expression fold change) of ethylene pathway genes in compacted soil conditions compared to non-compacted soils in Xkitaake, by scRNA-seq analysis
	Atrichoblast	Exodermis	Sclerenchyma	Cortex	Endodermis	Pericycle	Phloem	Protoxylem	Metaxylem
OsSAM2	-1.04	-1.35	-1.18	-0.343	-0.0748	0.365	-0.152	-1.97	-0.0281
OsSAMS3	2.37	2.78	2.8	0.321	-3.04	-1.2	1.03	3.01	NA
OsSAMS1	0.00416	-0.819	-0.521	-0.189	-0.455	-0.0747	-0.663	-1.38	0.391
OsSAMSL	NA	NA	NA	-2.07	NA	NA	-2.49	NA	NA
OsACS1	-2.01	1.22	1.83	2.04	0.824	2.85	0.663	1.1	-0.158
OsACS2	-2.06	1.05	1.25	0.513	-0.489	-0.338	-0.166	-0.0791	-0.663
OsACS3	6.57	0.83	1.55	2.11	0.778	-0.362	0.157	1.75	-0.193
OsACS4	NA	NA	NA	2.64	2.34	NA	NA	-1.93	NA
OsACS5	NA	-0.746	-0.307	-1.48	-1.28	-5.43	-3.73	0.285	NA
OsACS6	0.591	1.15	0.349	-0.167	0.439	0.783	0.403	0.247	-0.574
OsACO1	-0.291	0.801	1.3	1.22	2.1	3.79	3.21	2.37	3.62
OsACO2	NA	2.37	4.15	2.5	1.38	1.04	1.02	4.42	0.715
OsACO3	1.64	1.86	0.731	0.654	-0.91	1.53	-0.494	-0.223	-2.34
OsACO4	3.46	-1.38	-0.159	-0.594	-0.557	-1.68	0.00473	0.507	-0.963
OsACO5	-0.862	-2.08	-0.422	-0.63	-1.76	-3.19	-0.444	-0.16	-5.29
OsACO7	4.27	3.9	2.11	1.96	1.89	0.072	1.49	2.24	1.16
OsETOL1	-1.48	0.714	0.217	0.27	0.428	0.946	0.501	0.255	-1.04
OsEREBP1	0.201	-0.343	-0.0792	-0.203	0.0872	0.355	0.173	0.0166	0.0199
OsARD2	0.513	0.962	0.621	0.335	-0.614	0.264	0.487	-0.0179	-0.489
OsARD1	1.77	-0.73	0.0499	1.56	0.724	1.59	1.02	1.07	1.44
OsERS1	1.69	0.201	0.424	0.118	0.541	0.84	0.146	0.199	-0.299
OsERS2	5	1.92	2.05	2.32	0.898	0.648	1.12	0.596	0.531
OsETR2	0.133	-1.23	-0.535	0.319	0.809	0.935	0.515	0.00025	1.21
OsETR3	0.29	-0.846	-0.565	-0.666	0.254	0.211	0.328	-1.18	-0.15
OsETR4	NA	-2.16	NA	NA	-2.26	NA	NA	NA	NA
OsRTH1	-0.144	-0.545	-0.625	-0.761	-0.0773	-1.44	-0.455	-0.1	-0.445
OsRTH2	0.00257	-1.36	-0.919	-0.781	-1.14	-0.752	-0.696	-0.78	-0.236
OsRTH3	-0.0197	-0.816	-1.28	-0.841	-0.666	-1.34	-0.998	-0.94	0.492
OsCTR1	2.01	0.592	0.793	0.0662	0.158	-0.691	-0.789	-0.13	-0.506
OsCTR2	1.24	-0.637	-0.857	-0.584	0.531	0.0562	-1.1	-0.29	-1.02
OsCTR3	7.2	-0.541	-0.632	-0.153	-0.634	-0.315	0.24	-0.176	0.628
MHZ1|OsHK1|HK1	-0.0679	-0.63	-0.564	-0.838	0.387	-1.19	-1.03	-2.62	2.14
OsEIN2/MHZ7	-0.442	-0.634	-0.418	-0.0015	-0.338	-0.509	-1.13	-2.78	-1.96
OsEIN2.2	0.0624	0.847	1.57	0.885	0.388	1.28	1.1	1.05	NA
OsEIN2.3	NA	NA	NA	NA	NA	NA	NA	NA	NA
OsEIN2.4	NA	NA	NA	NA	NA	NA	NA	NA	NA
OsEBF1	0.389	-0.266	0.435	0.556	0.563	0.293	-0.00846	-0.552	-0.204
OsEBF2	0.751	-0.342	-0.044	0.0493	0.14	0.33	0.28	-0.549	0.172
OsEIL1	1.71	2.5	NA	-0.237	2.34	NA	2.17	NA	NA
OsEIL2	0.0313	-1.4	-0.981	-0.345	-0.585	-0.354	-1.04	-0.819	0.286
OsEIL3	0.481	-0.743	-0.322	-0.311	-0.234	-0.154	-0.366	-0.17	-1.44
OsEIL4	2.43	3.34	NA	0.912	0.107	2.16	NA	NA	NA
OsEIL5	NA	NA	NA	NA	NA	NA	NA	NA	NA
OsEIL6	-4.14	-3.52	-3.6	-2.47	-1.29	-1.23	-0.354	-1.93	NA
MHZ3	0.448	-1.88	-1.43	-1.09	-0.385	0.727	0.571	-1.93	NA
MHZ4	-0.0701	-0.875	-0.36	-0.51	-0.751	-0.343	-1.53	-0.693	-0.335
MHZ11	0.12	-2.2	-1.44	-1.86	-0.851	-0.363	-0.543	-1.3	-0.924
OsERF1	1.15	-0.603	-0.566	-0.569	-0.432	-1.42	-0.801	-0.83	-0.932
OsERF34	-2.24	-1.97	-2.11	-1.02	0.166	0.562	-0.0962	-0.127	0.827
OsERF71	-0.146	0.381	0.472	0.193	-0.534	0.121	-0.223	-0.59	-0.156
OsERF3	-2.24	-0.87	-0.812	-0.585	-0.685	-0.00394	-0.993	-1.17	-0.555
OsERF83	-0.984	-2.35	-1.57	-0.632	-0.594	0.808	1.72	-1.57	1.35
OsERF109	0.625	0.775	0.95	0.723	-0.222	-0.475	0.877	0.0449	-0.059
OsERF115	1.71	-1.55	-1.97	-2.06	-0.347	-0.345	-2.07	-3.24	NA
OsERF922	-1.1	-0.519	-0.459	-0.702	-1.05	-1.14	-1.16	-1.08	-1.1
OsRR21	1.1	-0.0704	0.117	-0.0241	0.218	0.166	0.0383	0.148	0.0408
OsAP25	NA	1.08	-1.44	-1.03	-2.07	-1.57	1.92	-0.781	-0.153
OsbZIP23	-0.326	-0.901	-0.703	-0.665	-0.287	0.856	0.131	-0.538	-0.369
OsbZIP60	0.13	0.0732	0.821	0.135	0.698	0.896	1.24	0.641	-0.126
OsbZIP71	1.7	0.876	1.36	1.58	0.853	1.15	0.861	0.239	0.512
OsBIERF1|OsPP2C34	0.289	0.022	0.263	-0.0806	-0.532	0.18	0.104	-0.564	0.586
AP59|OsBIERF3|OsAP59	-0.33	-0.598	-0.288	-0.501	-0.491	0.0484	-0.0295	-0.478	-0.0388
OsBIERF4	1.75	-0.89	-1.14	-0.953	0.0333	-0.489	0.15	-0.453	-1.05
OsAP2-39	-1.26	-1.34	-1.09	-0.81	-0.626	-0.001	-0.436	-1.3	-0.3
OsBURP16	NA	NA	NA	-2.06	NA	NA	NA	NA	NA
