# Supplementary material for: Single-cell transcriptomics reveal how root tissues adapt to soil stress
Source: Nature. 2025 Apr 30;642(8068):721–9. doi: 10.1038/s41586-025-08941-z (PMC12176638; doi:10.1038/s41586-025-08941-z)
Supplement: Supplementary file 38 — Source Data Extended Data Fig. 10 [file 41586_2025_8941_MOESM38_ESM.xlsx]

## Sheet: Summary description
This source data table for Extended Data Figure 10 includes:
(1) Enriched GO terms for the upregulated genes in bulk RNA sequencing data in compacted soils compared to non-compacted soil conditions
(2) Enriched GO terms for the downregulated genes in bulk RNA sequencing data in compacted soils compared to non-compacted soil conditions
non-compacted soil conditions: NC
compacted soil conditions: CMP

## Sheet: Panel-f
Enriched GO terms for the upregulated genes in bulk RNA sequencing data in compacted soils compared to non-compacted soil conditions
Go.term	Size	Fold.enrichment	FDR
defense response	86	2.47	2.94e-11
glutathione metabolic process	17	5.29	5.85e-06
terpenoid metabolic process	27	3.57	6.08e-06
reactive oxygen species metabolic process	22	3.68	3.11e-05
response to abscisic acid	19	3.36	0.000411
cell wall organization or biogenesis	35	1.91	0.0156
regulation of salicylic acid metabolic process	6	6.85	0.0108
regulation of morphogenesis of a branching structure	5	8.06	0.0156
response to water	11	3.51	0.0162
ethylene biosynthetic process	4	9.97	0.0248

## Sheet: Panel-g
Enriched GO terms for the downregulated genes in bulk RNA sequencing data in compacted soils compared to non-compacted soil conditions
Go.term	Size	Fold.enrichment	FDR
secondary metabolic process	43	8.98	1.88e-24
phenylpropanoid metabolic process	29	8.31	1.84e-15
cellular oxidant detoxification	27	5.93	4.25e-11
polyketide metabolic process	10	18.46	1.16e-08
flavonoid metabolic process	11	11.54	3.34e-07
sulfur compound metabolic process	25	4.17	4.26e-07
external encapsulating structure organization	28	3.52	1.89e-06
carboxylic acid metabolic process	39	2.36	0.000869
hormone metabolic process	11	4.83	0.0017
lignin metabolic process	6	5.33	0.0501
